# Supplementary material for: Identification of target-binding peptide motifs by high-throughput sequencing of phage-selected peptides
Source: Nucleic Acids Res. 2014 Oct 27;42(22):e169. doi: 10.1093/nar/gku940 (PMC4267670; doi:10.1093/nar/gku940)
Supplement: SUPPLEMENTARY DATA [file supp_gku940_nar-01378-met-k-2014-File009.zip]

Archive with 26 entries (24 files):
- MatLab Scripts/Clustering.m
- MatLab Scripts/CommonSeq.m
- MatLab Scripts/filtering_byBC.m
- MatLab Scripts/FindSeq.m
- MatLab Scripts/fixingerrors.m
- MatLab Scripts/LoopLengths.m
- MatLab Scripts/ScriptsManual.pdf
- MatLab Scripts/Step1.m
- MatLab Scripts/Step2.m
- MatLab Scripts/Translate.m
- Example Files/Example fastq/
- Example Files/Example fastq/Example.fastq
- Example Files/Target files/
- Example Files/Target files/FXII_Library4x4.txt
- Example Files/Target files/PK_Libraries3x3and4x4.txt
- Example Files/Target files/SA_Libraries3x3and4x4.txt
- Example Files/Target files/SrtA_LibraryA.txt
- Example Files/Target files/SrtA_LibraryB.txt
- Example Files/Target files/uPA_LibraryB.txt
- Figure5_raw data/Clusters_FXII_Library4x4.txt
- Figure5_raw data/Clusters_PK_Libraries3x3and4x4.txt
- Figure5_raw data/Clusters_SA_Libraries3x3and4x4.txt
- Figure5_raw data/Clusters_SrtA_LibraryA.txt
- Figure5_raw data/Clusters_SrtA_LibraryB.txt
- Figure5_raw data/Clusters_uPA_LibraryB.txt
- Figure5_raw data/info.txt
