# Supplementary material for: Identification of target-binding peptide motifs by high-throughput sequencing of phage-selected peptides
Source: Nucleic Acids Res. 2014 Oct 27;42(22):e169. doi: 10.1093/nar/gku940 (PMC4267670; doi:10.1093/nar/gku940)
Supplement: SUPPLEMENTARY DATA [file supp_gku940_nar-01378-met-k-2014-File009.zip › Example Files/Example fastq/Example.fastq]

@R5U21:00004:00034
AGACTCTTTCTATGCGGCCCAGCCGGCCCATGGCAGCAT
+
,-,,,,,,*/444;9?599049><=599-44424/////
@R5U21:00004:00035
CGTATCTTTCTATGCGGCCCAGCCGGCCATGGCAGCGTGTGATTCGAGGTCGTTGAGTTGCAAGCAGTTGATTTAGACTTGTGGCGGTTCTGGCGCTGAAAC
+
CBB?B?CC>@?BCEAAADDABB=6;8;=@BC=AABBBFDCCCC@CBBCADCBB?BB@@=@BB?BBBAA?ACCC?BBCCC?BBA<>@7;7<BBBD<<=<CC?D
@R5U21:00004:00036
CGTATCTTTCTATGCGGCCCAGCCGGCCATGGCAGCGTGTGGGGATAGGGGTGGGTCGTGCCCTAGGCATGGTGCTCAGTGTGGCGGTTCTGGCGCTGAAAC
+
@@CBBBBB>EBCCECB@BC>BBDAD>A=ACC?BBCCBDB9999/9@9889/48858===?AC@ACC@CCBB?BCACABBBBB@>@@>@>@@A@CCCA@@@;@
@R5U21:00004:00039
ATCGCATTTCTATGCGGCCCAGCCGGCCATGGCAGCATGCTCTACTGCGCGGTGCCGTTATCTGGCGAATTGTGGCGGTTCTGGCGCTGAAAC
+
?>@@@@@C@DBBBCCB@BB>CCD::;;@B>@BACCCB?CCDDAAACDDCCB@?AABCB?CCCBB@DAA>ACDDC@AA?A@BBA@BDCB9996;
@R5U21:00004:00040
TACCAGTTTCTATGCGGCCCAGCCGGCCATGGCTCAGTGTTAGGCGGCTTATCCGCAGTGCATCCTGGATTGCCACGTGGCGCGCGTTTGGGGGGGGCGGTTCTGGCGCTGAAAC
+
AA@=?944-;>>@ABB?BC?C;:==AC@CCB@BCCBAABC>AA@EC@BB@BCCACCBBCCCCBB@BB@CC@AA?ECCBC?CCCC=>>>09999998$9@484;;:69@??88808
@R5U21:00004:00041
ACGATATTTCTATGCGGCCCAGCCGGCCATGGCAGCAATGTGCCATCATCCGCAGAATTGCGTGGGCGGTTCTGGCGCTGAAAC
+
BBBB>?BB?BBA>>>>@;;;:::11-1=@<B?CCCAA=ADBEDBAAEDDC@BBA@@=@>BBA@AHACC@C@CBB@BFAA;::6;
@R5U21:00004:00045
GCATAGTTTCTATGCGGCCCAGCCGGCCATGGCAGCGTGTTAGGATGATCCGGATGGGTGCTTGGGTTGTCTGACGGGGTGTGGCGGTTCTGGCGCTGAAAC
+
?B@<<7996;A?AC??=@D@EED@C::8<CCCCCCCCAAC@AA?BCCDCC>A=CECCACCCC@CDAC@BBBD@@9999-9DAA@DEAC@CBB@A@@?99909
@R5U21:00004:00046
CGTATCTTTCTATGCGGCCCAGCCGGCCATGGCAGCATGCGGGTGGCATCCTTAGAATGCGTGTGGCGGTTCTGGCGCTGAAAC
+
BAABBBCC=BBCCFBB@BC@CCB7;:<=@BCBCAAAC@@99909969BCDBHBHBA>ACCCCBBB@CC;;:<BDBCBBBBBB=A
@R5U21:00004:00047
GCATAGTTTCTATGCGGCCCAGCCGGCCATGGCAGCGTGTCCGCTGTCGACGGATGGAGTCGCTGTTTTAGCTGGGCCTTTTTTGTGGTCGGTTCTTG
+
143.../6546<AB?@?AC>BBB7;;<=ABDBCCCC;;9?=<4949994449:44484444944//8806/////+/,/88::+;8656//,/7,,**
@R5U21:00004:00048
AGACTCTTTCTATGCGGCCCAGCCGGCCATGGCAGCATGCGTCTTAGGTCGTGCGATGCGATTTGGGATGTGTG
+
B??ACCCC?BBABBBB@BCCBB@8;:;=@BCABAC;---**((&&(((((***89AABCC@;@099111/,,,,
@R5U21:00004:00049
AGACTCTTTCTATGCGGCCCAGCCGGCCATGGCAGCATGCTTGGAGTAGCGTGCGATGCGATTTGGGAGGATGTGGTGG
+
B??ACCCC@CAAACBB@BC@CA:285959@B>BBDCA?7-*)*)*((((***,06;7>@B===:878;;-01;/1,10,
@R5U21:00005:00005
CATCTCTTTCTATGCGGCCCAGCCGGCCATGGTAGCAGGTTGCTGGGGTCAGTGGGCGTGCTAGGGCGGTTCTGGCGCTGAAAC
+
B>;7738909@99<@A@BB>B<969695<<CACECCCC@B@?;3333-8>>ABCC@CBCCECAAA=AB?B?BBA>>988434-4
@R5U21:00005:00007
GCATAGTTTCTATGCGGCCCAGCCGGCCATGGCAGCGTGTGAGTAGGATACGGTTCCGTGCACGCTGCATCTGCTGGGTGTGGCGGTTCTGGCGCTGAAAC
+
>BBB>>@B?BBABBBCDBC<@@A596;7<<CBCCCCCCBCCCCCCCACB?@@?=<??;;<CFBCCCCCCCC;;;>>>:>@AA>BC?B@BCC?BAABAAA>B
@R5U21:00005:00008
AGACTCTTTCTATGCGGCCCAGCCGGCCATGGCAGCATGCGGACAGTGCGATGCGATTTGGGTGATGTGTGGCGGTTCTGGCGCTGAAAC
+
>BBCBCCC@BCBBBBB@;:;:::,/-1-11??A<<<DDBDCACBAA@@=@=@;<9>>><@A:B@??>>=7741131>?@D@ABABAAAAA
@R5U21:00005:00009
ATGGAGTTTCTATGCGGCCCAGCCGGCCATGGCTCATTGTTCGAGTTAGGGTTTGCCGCAATGCATCTTGGATTGCCATGTGAGTCGCGTTTGGAGAGGCGGTTCTGGCGCTGAAAC
+
<7748@@@<ABBCCBB@BC>BDB>?6:6<<B@@BC<;:<B?AAAAA@BBC<@A>AC?BBB>@@C@@@B?B>BC@CD?CCC@@ADCCCCCCC>B?BHHH@AA>@@BBB@CBBBCCC?C
@R5U21:00005:00010
CGTATCTTTCTATGCGGCCCAGCCGGCCATGGCAGCGTGTACTACGTAGAGGGTGCTTTGCTTGCCGACTGGGGTGGAGTGTGGCGGTTCTGGCGCTGAAAC
+
BCBAAABB=BBCDCCC@BB@CCC?A?B?BBI@CCCCDBAAACCCCCCCCCCC>BCCBD>BAB?BB@BCCBDBD:BB@BBBCBA?BC@C>??B?A>ABAAA=A
@R5U21:00005:00011
CGTATCTTTCTATGCGGCCCAGCCGGCCATGGCAGCGTGTATGTGTCATTCTGTGGAGTGCCGTGGTGAGTTTTAGGAGTGTGGCGGTTCTGGCGCTGAAAC
+
BD@@?BBB=ABBBCBC@DFACCB>A?A=@@C@CCCCCECCCCCAACBCC@CBBBBAA@ACC>@;:8;@BCDFC7CCBCCAA@B=@@@B>AAA>B;<<;BCAA
@R5U21:00005:00012
CGTATCTTTCTATGCGGCCCAGCCGGCCATGGCAAGCGTGT
+
?BBBB???<=AABCBBADC?CCC?B>?<>>;:11-1@@AA+
@R5U21:00005:00013
CGTGAGTTTCTATGCGGCCCAGCCGGCCATGGCATGTGTG
+
,,*0*//;;;:BCABBACD?CCC>B7:89>BA9,,*****
@R5U21:00005:00014
CGTATCTTTCTATGCGGCCCAGCCGGCCATGGCAGCGTGTGATAGGTAGTTTGATTATTGCAATGCTACTGCGCGTCCGTGTGGCGGTTCTGGCGCTGAAAC
+
BBBBB?BC>BABBDBB@BCACCB@C996;@@=@BBBDAAACCCCB@DDBBB?CEC@DC>B@@=ABBBBCCCCCCBBB999BCC@CC@C@CCC@CBBBCCA>C
@R5U21:00005:00015
ATCGCATTTCTATGCGGCCCAGCCGGCCATGGCAGCATGCACTTTGACGTGCCTGAGTGCTAGGGGTTCGTGTGGCGGTTCTGGCGCTGAAAC
+
B8::>=?@<@AABBEB@CC?CC@6:9;=@AC@CBBBCBBBFDBB>BBBBBAB?BBCCBCBBCCCC:D@DBBCCC@?B>BABBB@BBBA??><<
@R5U21:00005:00016
ATCGCATTTCTATGCGGCCCAGCCGGCCATGGCAGCATGCCATCTGAGTTGGTGCACTTCTCGGTCGTTTTGTGGCGGTTCTGGCGCTGAAAC
+
BABB??@D>@@DBBBB?CD?BCBEB:;8;BC=@ACCCBCC?BBECCDAA?@?@AABBB@BBCC?A:4444,9>A>CC?CAEEE@CCBBBCC?C
@R5U21:00005:00018
GCATAGTTTCTATGCGGCCCAGCCGGCCATGGCAGCGTGTTGAGC
+
>A????AA??BBBBBB?AA=BBF@B=@=?BBCCBA>;7,()))((
@R5U21:00005:00019
ATGGAGTTTCTATGCGGCCCAGCCGGCCATGGCTATTTGTTAGGGTTCGGATTTTCCCCAGTGCATTCTGGATTGCCACGTGCTTGCCGTTTCTCGCGGCGGTTCTGGCGCTGAAAC
+
>>B@BBBB>BBABB:9;<NACBCBE?B?BAC@CCCBB>BC@CCC@FACC@CDCC:CDC:BBAAABB@BBD@CC@??=>>?@BBCBDJ@AA@>@@@@@@=@B?A?BCC@BBAABFC::
@R5U21:00005:00020
TACCAGTTTCTATGCGGCCCAGCCGGCCATGGCTCTTGTATGGACTTAGTGGGAGCCGCAGTGCATCCTGGATTGCCACGTGGCTGCGTTCGGTTGGCGGGCGGTTCTGGCGCTGAAAC
+
BBC@B@??=@BCCB@C?@B?ACCAD@C?EC>;:1//56//4/,//,*,***0)*,,2335>>>@@@@>BE=@@?@@;991?=,11/,//,//,/565///+/424:B=BBDD@@CDD>C
@R5U21:00005:00021
CGTATCTTTCTATGCGGCCCAGCCGGCCATGGCAGCGTGTTGGCGGTAG
+
BBBAA???<?BBCCCB@BA>BBB697;?ABC@BCDDB=@;,1,--8+*(
@R5U21:00005:00022
ACGATATTTCTATGCGGCCCAGCCGGCCATGGCAGCAACGTGCCATCCGTAGGTTCCGTGCCGTGGCGGTTCTGGCGCTGAAAC
+
@BB<BBBB<@?BBBBA@BB@CDC@B??<@@A?BCEBB@CCBEB=?;:9;BBB@D@CDDCCB@CCB?BB@B@@?@@BBCBB?B<B
@R5U21:00005:00023
CGTATCTTTCTATGCGGCCCAGCCGGCCATGGCAGCGTGTGATTGAGATGTGT
+
BBB>>=>=<=BABAAA@CC?CCC@B:<:<CC>BCBBBAB111-+,,,699444
@R5U21:00005:00024
GCATAGTTTCTATGCGGCCCAGCCGGCCATGGCAGCGTGTAAGCTGCGGCAGGGTAGTTGCAGGGAGGGGAGTTTTAATTGTGGCGGTTCTGGCGCTGAAAC
+
??>?ADBC>@?>ABHC?CC>A@@=@5459498=BCBBBBBC@CHCB:::<CCC?CCECBCG<;;;<CDHA<;;CC8=>B@CCC@CC@C@CCC@CCA@ACE@C
@R5U21:00005:00025
GGTGAACGCAATTCCTTTAGTTGTTCCTTTCTATGCGGCCCAGCCGGCCATGGCAACGTGTCGGT
+
>=@CC@BB??695958:6<CC@CC@E@DD>AACCDDB@BCACBB@B@B=?687/1,1-->1//,/
@R5U21:00005:00026
GGTGAACGCAATTCCTTTAGTTGTTCCTTTCTATGCGGCCCAGCCGGCCATGGCATGGTG
+
A<ABB@BBABBA@B?BB?BBD@BB@C@DC>BACBCCD@CCACCA<A996;=7078--*,,
@R5U21:00005:00027
ATGGAGTTTCTATGCGGCCCAGCCGGCCATGGCTCATTGTTTGGGGTAGGTTTATCCGCAGTGCATCCTGGATTGCCACGTGAG
+
.00,.//88:@AGGCD@BB>BCB@B8:69@@<9<99959AA<ABB7AAB=A@9>@@=@A>@A@AAACAC>?>B,//5666/499
@R5U21:00005:00029
AGTTACCGCAATTCCTTTAGTTGTTCCTTTCTATGCGGCCCAGCCGGCCATGGCAACTGTGTTTTATCTTGTGCCAGGGTT
+
@CB@BB=A@B??<@599099969C>A>BC?CCCCCCC@CC>B898:?=;;;;,00,011<=CEC8B;73133331111,10
@R5U21:00005:00030
AGACTCTTTTCTATGCGGCCCCAGCCGGCCATGGCAGCAATGCAGTATT
+
******,0006444:995999/9>;::,1-/6;5;<><777-,,,,,/5
@R5U21:00005:00032
CGTATCTTTCTATGCGGCCCAGCCGGCCATGGCAGCATGCGGGTGGCATCCTTAGAATGCGTGTGGCGGTTCTGGCGCTGAAAC
+
BB@AABBC>BABCDCC@CCACBB899;=@BC@CCCB@9999909><@BCC@CDCBB?DAADCCCB@CC@B@??B@BCAC@@@=@
@R5U21:00005:00034
CGTATCTTTCTATGCGGCCCAGCCGGCCATGGCAGCATTTGCGTGGTAGTC
+
BBB==94979ABBAAA@CC@AA@5969<@@@CA@>>9991---*0)**(((
@R5U21:00005:00035
GCATAGTTTCTATGCGGCCCAGCCGGCCATGGCAGCGTGTGCGGGTACGG
+
<=CECBAA;<<?A@BA@BB>@A;248<CACDBCCCB876/1,,,*,,,,*
@R5U21:00005:00037
ACGATATTTCTATGCGGCCCAGCCGGCCATGGCAGCAATGTGCTTTCATCCGTAGGTGTGCTTTGGCGGTTCTGGCGCTGAAAC
+
BBAA>@AEAF@AAC@@>AC@BBA<A7;7<BB@BCC;<7<ABBCCC>CECDAEDBB>BC@@99909<>?>A@CBBBBCCAA@C@C
@R5U21:00005:00040
GCATAGTTTCTATGCGGCCCAGCCGGCCATGGCAGCGTGTGGTTGATGGTT
+
:<C@<<?><@ABCCBB@AAACB@6989>AABACCCBFB@@@59694/2*,*
@R5U21:00005:00042
AGACTCTTTCTATGCGGCCCAGCCGGCCATGGCAGCATGCGATTTA
+
B@ABCCCC?BBBDBBB@CC>B9=295959@B@CCB?770))((,((
@R5U21:00005:00043
ATCGCATTTCTATGCGGCCCAGCCGGCCATGGCAGCATGCTATGCGTACTCTTTGCTCTGCGATGTGT
+
BA8<<CCC@GC@@@AA>AD@BBC=A=A=@CCBDCCB;::1///9;44444444-4/////.34/6///
@R5U21:00005:00044
ATCGCATTTCTATGCGGCCCAGCCGGCCCATGGCAGGCATGCTGTATGTCCGATGCCTTGCACATTGTTGTTTTTGTGGCGGTTCTGGCGCTGAAC
+
BBABABBD@CBBCCAA?ACACDC@CBCC>C==;=8959>9994?999:9;=@@BAB;@;@99;99=?@ABDCCD2997788242//.3...99999
@R5U21:00005:00045
AGTTACCGCAATTCCTTTAGTTGTTCCTTTCTATGCGGCCCAGCCGGCCAAGGCAATGTGTTATCAGCTTTGCCGGGTTGCTTGTGTTTCTCACTCCGCTGAAACTG
+
@BB:;;>@@>;><B699199964><?9AA=BCCCBBB=@@:?@D=?=?6848<ABCDCBBB?BB???<<<8>DBDKCHCC=<59@99919>@@;=<@BCBCCCABCB
@R5U21:00005:00046
TACCAGTTTCTATGCGGCCCAGCCGGCCATGGCTTATTGTATGAGAC
+
BBB@BA@@=A@@BBAAABC?BCDDC@CB;88:1111222,*****,,
@R5U21:00005:00047
TACCAGTTTCTATGCGGCCCAGCCGGCCATGGCTGGTGTCGGT
+
AAB?BCCC?@@@@BCC@CB=B;;;<=AACCCAB1-+,****)*
@R5U21:00005:00048
ATCGCATTTCTATGCGGCCCAGCCGGCCATGGCAGCATGCTCTGCTTCGTAGTGCTCTGCTAGGATTGGTTGTGGCGGTTCTGGCGCTGAAAC
+
B?@@@BBCCCCBBBBB@CBABC@6:7;?ABD@DCCCEBECCCCCCB?CB@AFCC@?@BCCCCFA@=;@792;BB=BC@C@BBB@CICC;::5:
@R5U21:00005:00049
CGTATCTTTCTATGCGGCCCAGCCGGCCATGGCAGCGTGTGGTTGTTAGAG
+
BBBBBCCC>CBBBBBB@CCBCC?897;>@@B?BCCCCCB:=11,/2*,,,,
@R5U21:00006:00004
CGTATCTTTCTATGCGGCCCAGCCGGCCATGGCAGCGTGTGCGCTAGT
+
BBBAAACC>AABCCCCACC@BBB=>=>8;;C@CEB@;8,****(((*0
@R5U21:00006:00005
CGTATCTTTCTATGCGGCCCAGCCGGCCATGGCAGCGGTGTGTCCGAGG
+
8/1//66::;?AAA@A@CCBCEB>@==;@@@>BCJC>;<1111-+-,,*
@R5U21:00006:00006
AGTTACCGCAATTCCTTTAGTTGTTCCTTTCTATGCGGCCCAGCCGGCCATGGCATGTTGTTGTTCG
+
@BB@BBABCB@C@B@DD>BBB@B?9:6997;CCCCCC?AA=ACC@D>>>AAB;47//0,.4472*,,
@R5U21:00006:00007
GCATAGTTTCTATGCGGCCCAGCCGGCCATGGCAGCGTGTTGGGAG
+
?BCBA?AA=@BBBBBB@BC?@>>2459599DCCCBB;:22*,,+*(
@R5U21:00006:00008
ATCGCATTTCTATGCGGCCCAGCCGGCCATGGCAGCATGCTCTGCTTCGTAGTGCTCTGCTAGGATTGGTTGTGGCGGTTCTGGCGCTGAAAC
+
A>??A9:89;>>@@CB@BC<BBA59698<ACBEHCDBBBBBBCCAA?BBBABBCBB???CBBDDBGA@=@@B@@>AC@B@EAF>ADCCCCC>@
@R5U21:00006:00009
ATCGCATTTCTATGCGGCCCAGCCGGCCATGGCAGCATGCAGCTT
+
BAAABBB?<===@;<<ACD?DAB<>69599@=?AA@><<;-,,,*
@R5U21:00006:00010
CGTATCTTTCTATGCGGCCCAGCCGGCCATGGCAGCGTGTGCGGATGGTTAGGAGTCTTGCCTTTTTTGAGTGTTTTTCATTGTGGGCGGTTCTG
+
BBBCA@@C:;9999>=244-44;9>29544?<>>94494444;:99>5924454888858;8;CBCC-B::9BBA??288843777,3><?4./,
@R5U21:00006:00011
ATGGAGTTTCTATGCGGCCCAGCCGGCCATGGCTAATGTGGCCGAGTAGTTTCCGTCGCGA
+
38813444-39>BBBA@BB>D?=;@7:29A@;//,*,,,,06,/444444;6:2444422,
@R5U21:00006:00012
CGTATCTTTCTATGCGGCCCAGCCGGCATG
+
@B=8=>>>9=99:?99611+//*)*)**,,
@R5U21:00006:00013
CGTATCTTTCTATGCGGCCCAGCCGGCCATGGCAGCGTGTGAGTCT
+
ABBAA99969A=BA@@@CC>BB@7;8;=@@D@CBBB866,-****,
@R5U21:00006:00014
AGTTACCGCAATTCCTTTAGTTGTTCCTTTCTATGCGGCCCAGCCGGCCATGGCAGGTTGTTATGAGCGGTGCCGGGTTTATTGTTCTTCTCACTCCGCTGAAACTG
+
?BB@BB@CBC@B?C?AA=BCC?BBADAIC9<;@@>>@58809??;>4868>><@??;::00,.0/00..6777573,3963311101689<@?B=?3447000,/:/
@R5U21:00006:00015
ATCGCATTTCTATGCGGCTCAGCCGGCCATGGCAGCATGCTGGACTGCGCGTTGCAATGCGCATCATTGGTGTGGCGGTTCTGGCGCTGAAAC
+
A<?>>8998;AAAACC:;:CDCD@D==;<BA?A;<<A@BCCC@CDC?===4.,000,0>>>??DBCB@C?C@<9888:?:?BB?CBBBBBF?A
@R5U21:00006:00017
GGTGAACGCAATTCCTTTAGTTGTTCCTTTCTATGCGGCCCAGCCGGCCATGGCACAGTTGTTAT
+
B<BBB@BBBB@B@B>A?=ABB@CC@D@CCADBBBCCD@CC>CCB>B>=;;;9<>@99442/8,/,
@R5U21:00006:00020
ATGGAGTTTCTATGCGGCCCAGCCGGCCATGGCATTGTCCAGGT
+
2,-*,,,202ABBAB?@BB>BBD@C==;AA?<94/,///,/,*,
@R5U21:00006:00021
GCATAGTTTCTATGCGGCCCAGCCGGCCATGGCAGCGTGTGGAGTGTGGGTGGAA
+
7<BA?ABB=AABBB@?>?C>BBC::;;>BBC@CDCCAAACC@<;;-,,,*,2*,*
@R5U21:00006:00022
AGTTACCGCAATTCCTTTAGTTGTTCCTTTCTATGCGGCCCAGCCGGCCATGGCAATTTGTACGTAA
+
<AA@BB@BBB@BAC@AA=BA??BB?BBCEBCBBBBBB=<72:00,1,0,0<;,0.,11,11111110
@R5U21:00006:00023
CGTATCTTTCTATGCGGCCCAGCCGGCCATGGCAGCGTGTGCGAGGGAGCTGCCGGTGTGCCTGGCGTAGGTTGGTAGGTGTGGCGGTTCTGGCGCTGAAAC
+
BBA=:44409@ABBBB@CCABCDAC>?=@BB>ACDCCEDCBAAABB>CCCCCC@C@@@@@@=@C@DDDDE?E?B@CCC@A?@C@CC@C@CAB?BCBCCCB<C
@R5U21:00006:00024
ATGGAGTTTCTATGCGGCCCAGCCGGCCATGGCT
+
B?A?ABBB>@BBBB:;;:85//1,1:;:9::894
@R5U21:00006:00027
GGTGAACGCAATTCCTTTAGTTGTTCCTTTCTATGCGGCCCAGCCGGCCATGGCAAAGTGTCGGCTGGGTTGCGCGCCTGAGTGTGGTTCTCACTCCGCTGAAACTG
+
A<ABB@BB999;@C@CCACCC@BB@B@CF?CB@?>AB=@@<?>>=@?@?BBC@BBD>DABBCC@BBBB=B@BBCBAAEABBBBBCC@B?DCCBCBC@BB???=<=?9
@R5U21:00006:00028
ACGATATTTCTATGCGGCCCAGCCGGCCATGGCAGCAGGTTGCCATCCTTAGGGTCCGTGCCAGGGCGGTTCTGGCGCTGAAAC
+
AAA<@@??:@@@@A@@8;969@?8@=@=@CC@BBCCCH?C?CB@B<:9<@BBC>CC?BBCC@@AA>@A>C?@@@@CCBCDCD>C
@R5U21:00006:00029
CGTATCTTTCTATGCGGCCCAGCCGGCCATGGCAGCAGGTTGCACTGCGCGTTCGTATTGCGGTGGCGGTTCTGGCGCTGAAAC
+
ABBBBBCB===;<>AABCHACDA9<8;;@BCACCCCGC@E@CCDDCBBBBBB@BDCBB?BCB@CC@CC@B?AA@@B@B?C??;;
@R5U21:00006:00030
CGTATCTTTCTATGCGGCCCAGCCGGCCATGGCAGCGTGTCAGCGGGTTCCGGGCTTTGCGATTAGAGTTAGGGGTCCTTGTGGCGGTTCTGGCGCTGAAAC
+
B@@?BBBC@CCECEFECCC?CCC>@==6;;@=@BED<==C@A>999195959D199919A;;B711:11,//66*//5659442:?<=@CBB@999=9=><@
@R5U21:00006:00031
ACGATATTTCTATGCGGCCCAGCCGGCCATGGCAGCAATGTGCTTTCAGTCG
+
B?>?>4990;ABBBBB=@@<ABB=B9;8;CCACBCCC@;99>911-11111/
@R5U21:00006:00032
ATGGATGTTTCTATGCGGCCCAGCCGGCCATGGCATTTGG
+
0,,2,,,,0009BCBBC?BB>BBB?B7979??844/6+/,
@R5U21:00006:00033
TACCAGTTTCTATGCGGCCCAGCCGGCCATGGCTGATTGTTAGAATAATACGGGGTATCCGCAGTGCATCCTGGATTGCCACGTGGGGCGGCGTTTGGGGGGGCGGTTCTGGCGCTGAAAC
+
BBB@BBBB=A@@CCA@?AD>CAA>A?B@BCFABAA9929859;;?BCADCCCCC9CCCC?BABB@BBBCC>A?>BC?BB?A911<;:011-1111-984444&3777=BAA?A@>B;;;6:
@R5U21:00006:00035
AGTTACCGCAATTCCTTTAGTTGTTCCTTTCTATGCGGCCCAGCCGGCCATGGCACTTTGTTTTGTGAT
+
DBB@BB@BBB@A@A699-9@A?AA?ADDD@CBBBBBC?A?<B?<;<471;??>A;01A81111*..../
@R5U21:00006:00036
GGTGAACGCAATTCCTTTAGTTGTTCCTTTCTATGCGGCCCAGCCGGCCATGGCAATG
+
3,3@?<AD<929;>599099969>;=9?A<?ACCCBBACCCCBA>B?B?B200()(((
@R5U21:00006:00037
AGACTCTTTCTATGCGGCCCAGCCGGCCATGGCAGCATGCCGTCTGTGCGATGCGATTTGGGGTATGTGTGGCGGTTCTGGCGCTGAAAC
+
>BBBBBCC>A;9;@9969@:A99595969>>2;<CBAA<<7<BCCCCCCBBAA>BBBA699918>@BCAAA@CB@?@B??>CGCB<=<;?
@R5U21:00006:00038
AGTTACCGCAATTCCTTTAGTTGTTCCTTTCTATGCGGCCCAGCCGGCCATGGCAGATTGTTGGGATAGGTGTGGTGCTATATGG
+
BBB@BA>B??8=>B599044424424244-449>9BB9;8/1::,0,0,0=;9>>>7737747B<ADCC>@>860676144/.,0
@R5U21:00006:00039
GCATAGTTTCTATGCGGCCCAGCCGGCCATGGCAGCGTGTGGTGCGTTAGGTGG
+
9;@>97999:>BBCBB@BB>BC@697;79CBABBBCCB;;<,1,,,,*,,*,/8
@R5U21:00006:00041
CGTATCTTTCTATGCGGCCCAGCCGGCCATGGCAGCGTGTTCAGTT
+
B@A@@BAC>CE@@ACC@DC@CCA6;8;=@AB@BCCB@@91-,,,,*
@R5U21:00006:00042
CGTATCTTTCTATGCGGCCCAGCCGGCCATGGCAGCTGTGTGCGTGTGT
+
1///////+4999@@B59909>>;>6959?@<9111,,,,,,6/,////
@R5U21:00006:00044
TACCAGTTTCTATGCGGCCCAGCCGGCCATGGCTCAGTGTTAGGAGATGTATCCGCAGTGCATCCTGGATTGCCACGTGAGGTCGCGTTTGGGGGGGGCGGTTCTGGCGCTGAAAC
+
BBBABBBB>BBBBCCC@CC@C::::CCCCCB@CBCBBBBB@BB@BDCBA>:??5::BECCCDBB?AA>BB=@>>@911111,1;;;@@@18887333$4;:;?A9989AABCCDCB
@R5U21:00006:00045
AGACTCTTTCTATGCGGCCCAGCCGGCCATGGCAGCATGCAGGGCTTGCGATGCGATTTGGTAGGTGTGTGGCGGTTCTGGCGCTGAAAC
+
@999=A@@<A@;<<AA=AJABBC9;9;=@BCABBBC9994944-49549:<<CCDDDK@AAABCCAAA===BDCDBACCCAC@@@99908
@R5U21:00006:00046
GGTACCAGTTTCTATGCGGCCCAGCCGGCCATGGCTGGGTGTTAGATGGAGTCTCAGGGGATGCCGCAGTGCATCCTGGATTGCCACGTGTCTCGCGTTTGGCCTGGCGGTTCTGGCGCTGAAAC
+
B<BBB@@9997;@@CECC?CD>DAAAACC@CCB@CBCC?CAA?BCBCB@BBBCBC4444,999;@BBCCCCAA@@>BB=AA;==ADCDCCCCCCC<<:C=C>A?AC?BC?A=@AA>BCAABCE@C
@R5U21:00006:00047
GGTGAACGCAATTCCTTTAGTTGTTCCTTTCTATGCGGCCCAGCCGGCCATGGCATTGT
+
;:?BA>AC@><@>>;==<@AA?@@=@>AA>BAB;;;CCCC@CCCAH>B>B800,()(((
@R5U21:00006:00048
GCATAGTTTCTATGCGGCCCAGCCGGCCATGGCAGCGTGTGTGGGTGTGGATAGGGATTGCCGTTAGGGGAAGGATCTGTGTGGCGGTTCTGGCGCTGAAAC
+
6;AA;?BC>CABCCCB@DB>BBB?C>@@ADDCCCCBCCCDECCC>CBBB@BBCCIBBB:;<BBA>BBAA7B>B?CCBBBBBBB=BB=@=@CC@CEBB@AA<A
@R5U21:00006:00049
TACCAGTTTCTATGCGGCCCAGCCGGCCATGGCTGGTTGTTTAGAT
+
??>?>99904884;BEBDD@CDDCBAABHAA=AB>:<,///+****
@R5U21:00007:00004
AGATCTCTTTCTATGCGGCCCAGCCGGCCATGGCAGCATGCATTCTCCGTAT
+
,,,,,,,//+/>>ACDC@CC?CCC>A=>8<<CCDCCCHC@A995*))(((((
@R5U21:00007:00005
AGTTACCGCAATTCCTTTAGTTGTTCCTTTCTATGCGGCCCAGCCGGCCATGGCATGGTGTTTTATGTAGTGCAAGGTGGTTTGTTATTCTCACTCCGCTGAAACTG
+
>BB@BB@BCBAB@B@BC?BBC@CA<?;==:=A@@C?B=@<<?CB@B8:8;CC=@@CB>@????56<>>:::???>A;==<==6<;8<><>@@?8789<<===C=AAA
@R5U21:00007:00007
TACCAGTTTCTATGCGGCCCAGCCGGCCATGGCTGTTTGTTCTGAGTTGGGGTTTCCGCAGTGCATCCTGGATTGCCACGTGGTCTCGTCGGTTGTAGGCG
+
C?=9:4498;CDHCBC@BB=CCD?A8:8<BB=B@999-882444;442488,44-478?79:ABB@?=@@???7<;>BBAA@8;8808,,,*,*,,**)*,
@R5U21:00007:00008
TACCAGTTTCTATGCGGCCCAGCCGGCCATGGCTGATTGTGGTTGAG
+
B;:2999909@AACCB?BD@DCC?D8;9<A@=C<94/7,,*)*)**(
@R5U21:00007:00009
TACCAGTTTCTATGCGGCCCAGCCGGCCATGGCTGTTGTGAGGT
+
B;;4999919>@>@AABDHBDAA?ACB=AA@AA>--***(((((
@R5U21:00007:00010
CGTATCTTTCTATGCGGCCCAGCCGGCCATGGCAGCGTGTTCGCCGCTTCGGGGGATGTGCGATTGTTCGGTGTAGCTGTGTGGCGGTTCTGGCGCTGAAAC
+
ABBBBBBBBBBBBBBB@AA@CCB8999>B@C@CBBCCBBC?AAA?A@B?99;;;0;BBCCDCCB644:496;ABCCBCCDCCC@CCAC=@@C?CCACBBB<@
@R5U21:00007:00012
AGTTACCGCAATTCCTTTAGTTGTTCCTTTCTATGCGGCCCAGCCGGCCATGGCAGTTTGTTATTAGGTGTGCCGGGTTAATTGTGGGTCTCACTCCGCTGAAACTG
+
B?B@BC89;@=@?B>BHBCCB>A@;><>@199@;;9;<A?:>>?5848588?<816662<?:8A@BC?BBCBB>BB=@<?>C8:8<D7<=?@@@CC@EC@??C<A::
@R5U21:00007:00013
ATGGAGTTTCTATGCGGCCCAGCCGGCCATGGCTATTTGTTAGGGTTCGGATTTTCCCCAGTGCATTCTGGATTGCCACGTGCTTGCCGTTTCTCGCGGCGGTTCTGGCGCTGAAAC
+
AAA?BBBB=?ABBB9999C=AAA;==@=AAC@CCCCD@BB?BCHAEA<<<<CBB9BBB9BCGCCCEADCD@CC:99<A;;;BCC=AA?BBCABACA>>=;858=???@BBBBAAA9?
@R5U21:00007:00014
GGTGAACGCAATTCCTTTAGTTGTTCCTTTCTATGCGGCCCAGCCGGCCATGGCAACGTGTTCTTGTTCTCCGTGCCTGTTGTCTCGTTGTCCTTCTCACTCCGCTGAAACTG
+
B<BBB?BBBB@B@B@BB=A?A?BB@C@CC<=<@@BAC=AC>BBBAG?D>BAC@CCAC:=<GBDD@CB@BBA?ABBB@AA?<@@@@D?@;@A@=@?CCCCBBB?BBBBCCBC@@
@R5U21:00007:00015
GGTGAACGCAATTCCTTTAGTTGTTCCTTTCTATGCGGCCCAGCCGGCCATGGCATGTTGTTCGGGGTGTTGCGGGTAGGCGTGTCAGTCTCACTCCGCTGAAACTG
+
>=@CC@CBBB@B@B@BB@B??=AC@C@CH<=>AACCC@CD@CCC@C@C;=<C@CA==<:99>9999/4@A@BB?=<@7:7<CCCDCDCCBBBBBBC@CCBCCD>ABE
@R5U21:00007:00016
ATGGAGTTTCTATGCGGCCCAGCCGGCCATGGCTGGTTGTTGGGCGAATGCTTAGCCGCAGTGCATTCTAGATTGCTATGTCAGTCGCGTCTGGTTCGGCGGTTCTGGCCTGAAAC
+
C<;;<8890;??ACCB@BB>BBC@D@C>AAD@CCC>?<=929909>@=ACCCBCCC?CCCCBBBBCAA?>>BB@;=;9011@>=AEBDBBBBC@B@CDABB@@=?BB?B?AA@@<?
@R5U21:00007:00017
GGTGAACGCAATTCCT
+
3,3984/61/,/,/,/
@R5U21:00007:00018
GCATAGTTTCTATGCGGCCCAGCCGGCCATGGCAGCGTGTAAGCGGATGGGTTCTGGTTGCGGGTTTGCTGGGTGGATGTGTGGCGGTTCTGGCGCTGAAAC
+
@BBBAACB>B88<CGDACC?CBA697;7<@CADCCBCBBGC@BCB>@:::-9<>?@=@>@BCH?CHCCDCCGBAG?>>>113>;>>@D@CAB@BCDCBCC@C
@R5U21:00007:00019
AGACTCTTTCTATGCGGCCCAGCCGGCCATGGCAGCATGCCGGTCTGGGAGTTGCGATGCGATTTGGCATATTAGGTGTGGCGGTTCTGGCGCTGAAAC
+
?ABBBBBA=???AACCACC@C==2959;>998;BBBA>A?6969999><@CCAHCCBBBEDCCD?@=@B>@B=>><A@@@?BB?B@CCC@BBB@@@D>C
@R5U21:00007:00022
GCATAGTTTCTATGCGGCCCAGCCGGCCATGGCAGCGTGTTACTGGA
+
?BCBB?AA??BAAABB>BC>A==698;;AADBECCC;872*****)(
@R5U21:00007:00023
GCATAGTTTCTATGCGGCCCAGCCGGCCATGGCAGCGTGTGACGTAT
+
?BBBB?AA???>@===@AA>BBC>@>@>AADABB@BC;:,,*****(
@R5U21:00007:00025
TACCAGTTTCTATGCGGCCCAGCCGGCCATGGCTCAGTGTTAGGAGATGTATCCGCAGTGCATCCTGGATTGCCACGTGAGGTCGCGTTTGGGGGGGCGGTTCTGGCGCTGAAAC
+
<>?@BABA<AABCCCC@DC@CAADGCD@CCC@BBBBBBAB@BA?AABBB===@@AA??@CCCB?>;?>CC=@@@B411111-1<<<@BE@CBBBBA(CCADBBAA?BBBCFCC>B
@R5U21:00007:00026
ATCGCATTTCTATGCGGCCCAGCCGGCCACGGCAGCATGCGGGACTGCGAGGTGCCATGCTCTTTTTTCTTGTGGCGGTTCTGGCGCTGAAAC
+
;:;;ABBC@DEBDBCC@CC@CCCACAD@::9@CCBBA>@99901111><8;;<CB<@>>99499999*9@<>@@;@@;?AA9959999?>@:9
@R5U21:00007:00027
ATCGCATTTCTATGCGGCCCAGCCGGCCATGGCAGCATGCCCGATAGTGACTGCTGAGGTGCTCTACGGATTGTGGTGG
+
BB77899909@ABCCC@CC@BBBAA?A@@AACEB@771111,1/////444999898888;=77////,/,*///,//,
@R5U21:00007:00028
CGTATCTTTCTATGCGGCCCAGCCGGCCATGGCAGCGTGTAAGAAGGTTTCTATGTCGTGCGGGTGGGGGGAGGCTGTTTGTGGCGGTTCTGGCGCTGAAAC
+
@BBBBBAA?BBBBBBB@BBCCCB8999;@BCBBBCCCDBCB@BCEDEAF>BBBCDD:;;B:::6444444)9B@AABCB>BBC@CCBKBBBB@CCCCBBB?A
@R5U21:00007:00029
GCATAGTTTCTATGCGGCCCAGCCGGCCATGGCAGCGTGTATGGATTGGCATGGTTTGTGCGTTGGGAATGGGTAGATTTGTGGCGGTTCTGGCGCTGAAAC
+
5;??@BBE?BCABB@?>>>;;;>,1-1:<ABADHCCAAACCCCBBCCB@AAACCFH>CBCEBB8<;79@@@B=@A@9;;9;AB?BB?C?BBBBBBAB???6=
@R5U21:00007:00030
CGTATCTTTCTATGCGGCCCAGCCGGCCATGGCAGCGTGTTGACGTAGTCG
+
9999999@:AACDDEC@DFACBB>B=?<@CC@BCCA@:11-1///,,,,,7
@R5U21:00007:00031
CGTATCTTTCTATGCGGCCCAGCCGGCCATGGCAGCGTGTACGGCTCTGGAGGGTTATTGCGGGTATACGTATGTA
+
=>999444-444:<=CBDF>BBGADCH?A@@>8999999@@>B?@99995444-429?89888+,,,,2,,///44
@R5U21:00007:00032
ATGGAGTTTCTATGCGGCCCAGCCGGCCATGGCTGGGTGTTAGGGTTATGTTGAGCCTCAGTGCATCTTGGATTGCCACGTGCATCGCGTTTGGCGGGGCGGTTCTGGCGCTGAAAC
+
?AC@BBBB=ACBA@>C@CB=AABAD>A@AED@CCCC>BBB>BBB@C@A@@B@DBBB@@ADCCCBBCCC?B@BB:::BCDBCBCCCCCCEBBACADDCC:CC@C@BCCCCBBACCC@C
@R5U21:00007:00034
TACCAGTTTCTATGCGGCCCAGCCGGCCTG
+
@ABAB???<?@=BBBD@CD@?>6:7+-+,*
@R5U21:00007:00035
AGACTCTTTCTATGCGGCCCAGCCGGCCATGGCAGCATGCGATGAGCATTGCGATGCGATTTGGGTGGGTTGTGGCGGTTCTGGCGCTGAAAC
+
BABBAA??@@BBBDDB@BC?A::285959@@>BBHCDDDECBCBCCBBB>ABBD@@ACCCCCCCACCC?C@BBA@BB?>=???>@BBBABB=B
@R5U21:00007:00036
ATCGCATTTCTATGCGGCCCAGCCGGCCATGGCAGCATGCGATGTTGTCTGGTTCTTGCACGGCTAGGTCGTGTGGCGGTTCTGGACGCTGAAAC
+
883348885==@@BCC@BBACC@245959@B?BB>==:;111<--*,,///,/,//,/494424;495444443713?686<CF47;737779:;
@R5U21:00007:00037
ATCGCATTTCTATGCGGCCCAGCCGGCCATGGCAGCATGCATGTGTCTC
+
>;:89>>>9A>@@AAB>>>:;;;,1-1:<<A;=<ABB9<111A-****(
@R5U21:00007:00038
GGTGAACGCAATTCCTTTAGTTGTTCCTTCTCTATGCGGCCCAGCCGGCCATGGCAATGTAGTACTTGTTAGG
+
<<@BB?BAB@<><>5880999699599:24///////8,//+/44542424AB@995944/8,,,,***)*0)
@R5U21:00007:00039
CGTATCTTTCTATCGGCAGCCGCCATGGCAGCGTGTGCGCTTCGTTAGCTGATGTGCGGTGGGGCGCCTTTTTTTGTGTGGCGGTTCTGGCGCTGAAAC
+
BBBCCCCI>AAACCB<<:11,1/,/788;@BCDCEBC<<<C@CCC@;98=@ABBA94484444,449:@DCDCC(CCC?A<11-1-///,/444444-4
@R5U21:00007:00040
CATCTCTTTCTATGCGGCCCAGCCGGCCATGGCAGCATCTTGCTTTCCGATGCTGTTTTGCGTTGGCGGTTCTGGCGCTGAAA
+
?>@<;;CB<AA9999924;59442424999928444444424;;;6;89;@?994499/4B==;@?@@=@=@AA>?>=;;;<<
@R5U21:00007:00042
TACCAGTTTCTATGCGGCCCAGCCGGCCATGGCTGATTGTCATGCGGTTGGTAATTCTAATCCGCAGTGCATCCTGGATTGCCACGTGAGTCGCGTTTGGTAGGGCGGTTCTGGCGCTGAAAC
+
BBB9;444-9>>>BA@?AE@CDCBDEB@BBB?B?>>>=@BCCCDCC>@5959959>A>A?AIFECBBCCCCB@;??499<>><@<<<BBC?@@?99909<>99908@58599:9=BBAADC>B
@R5U21:00007:00043
CGTATCTTTCTATGCGGCCCAGCCGGCCATGGCAGCATGCGGTGGCAG
+
BB?>@@@=:@@@ACCCAECBCCA697;=@BCCBBBB@1111-,,*,,,
@R5U21:00007:00044
CATCTCTTTCTATGCGGCCCAGCCGGCCATGGCAGCATATTGCGGGCATCCTCAGAATTGCTGGGGCGGTTCTGGCGCTGAAAC
+
BB>@@CCF>CAAA???@>>:;;;,1,1:<@B@CCAABBAA>@>>><@@AB?9999969<>@9999/9A?ECCCBBCB>>99909
@R5U21:00007:00045
AGATCGTCTTTCTATGCGGCCCAGCCGGCCATGGCTAGTTGTAGTGGATTCGATGGGCGTCGAGTGCGATTTGGCGGTCTTGCGTATTGT
+
((((((((**)/99>BCF?EC?BBA699;=>>A;---,*)*,,///56:2444444-44444444984444-4888884/,///.*0),,
@R5U21:00007:00046
ATGGAGTTTCTATGCGGCCCAGCCGGCCATGGCTTGGTT
+
>73189990;??@BBB?BD@CCC@C@C@F;72--+-*((
@R5U21:00007:00047
TACCAGTTTCTATGCGGCCCAGCCGGCCATGGCTGAGTGTCACTCG
+
@@A=>994-999<CCD@CC?CCCCD?A?BAA>?111:::9962***
@R5U21:00007:00048
ATGGAGTTTCTATGCGGCCCAGCCGGCCATGGCTCTGAGTG
+
BBB@>@@C>CCBCC<;:<B>AAB?C>A>BC?;1111//,22
@R5U21:00007:00049
CGTATCTTTCTATGCGGCCCAGCCGGCCATGGCAGCGTGTGGTA
+
BBBAAABB>B??@CBB@BB@CCB=?==<@AA<?@>9/////,,*
@R5U21:00008:00004
GCATAGTTTCTATGCGGCCCAGCCGGCCATGGCAGCGTGTAGAGGTGTTAG
+
=@A?;@AC=;B9::BB?BCABCB@B7:29<@@CABBCBAA;111-1,,2,,
@R5U21:00008:00005
ATCGCATTTCTATGCGGCCCAGCCGGCCATGGCAGCATGCATGTCGTG
+
BB>;?4949;AAACFC@DB?BBD=@>@?ABC@BBCCC>:80**)((((
@R5U21:00008:00009
ATCGCATTTCTATGCGGCCCAGCCGGCCATGGCAGCATGCTCTGCTCGTAGTGCTCGTGGC
+
A?@??99::<CBBBCC@BBBEBD;=;?;@AB@DBCCCBC@911/////444444/86//,/
@R5U21:00008:00010
ACGTATTTCTATGCGGCCCAGCCGGCCATGGCAGCAGGTGCTGG
+
-******),8;>>CA8996;@@=@8;7<AA@A>>>11,1/-1/,
@R5U21:00008:00011
GCATAGTTTCTATGCGGCCCAGCCGGCCATGGCAGCGTGTCTTGGTGCGGATGAGTATTGCTTGTTTGGTTAGCTTGATTGTGGCGGTTCTGGCGCTGAAAC
+
9<CCAA@B>BBABBCC?BB::99296959?EACCCCCBCCBB>?=?B?=>@CBCBCCC?BGD>AAB<@7<;<CDI?BBB@CEC@CC@C@DCC@@@>>;;:6;
@R5U21:00008:00012
GCATAGTTTCTATGCGGCCCAGCCGGCCATGGCAGCGTGTGGACGAG
+
;<CB;>@B>ADBBABB@CC?B@@2459;@@BBDCCB;8200)*****
@R5U21:00008:00013
ATGATGTTTCTATGCGGCCCAGCCGGCCATGGCTATTGTTGTGA
+
,*0***,2029AABBB?BB?AAB@A69891A=11//,/42///,
@R5U21:00008:00015
CGTATCTTTCTATGCGGCCCAGCCGGCCATGGCAGCGTGTTCGTAGGTT
+
ABCBBBEB>BDBAABA@BA@CCC=>=>;?@C?BCC@88/1--==-1,1,
@R5U21:00008:00017
CGTATCTTTCTATGCGGCCCAGCCGGCCATGGCAGCGTGTGATGGTTGGTAATGG
+
ACABBBCC=BAAACDB@AA?AAA@B>B?BBB?BCCCCCCCC;;<<@;884/,,,*
@R5U21:00008:00018
GGTGAACGCAATTCCTTTAGTTGTTCCTTTCTATGCGGCCCAGCCGGCCATGGCACGTGTCTG
+
B;>BB@BBBB?A<>;==:@@B?BEAC@EEACDECCCC@CC>CBB?B?B@CBB@B;121--,2*
@R5U21:00008:00019
ATCGCATTTCTATGCGGCCCAGCCGGCCATGGCAGCATGCTCGACTGCGCGTTGCCTTCATACTCTTATGTGTGGCGGTTCTGGCGCTGAAAC
+
BA>;==?><@@BBCCB@AA?BCC::8;>ABC=@ACCC@AAEBBADD@@@CBB6;<<><?99<9;CB:;<BB?<;9<B@L@AABCCCGBBCC>B
@R5U21:00008:00021
ATCGCATTTCTATGCGGCCCAGCCTGCCATGGCAGCATGCACGTAGTCTGCTTGCTCGGCGAGGGTTGTGTGTGGCGGTTCTGGCGCTGAAAC
+
BB@>?==?<@@>@BBB@DD?CDCC<=<BCCC@ECC@?;;;@;;;;;<BECCCBCBABC@CBBBCAC@@>?AB@@=@C@C@@@@?BA???AA<@
@R5U21:00008:00022
CGTATCTTTCTATGCGGCCCAGCCGGCCATGGCAGCGTGTGTTCAG
+
ABBBBCBBBCCCCDBA@CB@CCB99;;@CCC@CCCB80,(((((((
@R5U21:00008:00023
AGACTCTTTCTATGCGGCCCAGCCGGCCATGGCGCAGCTGCATGG
+
>BBBBCBCBBCCCCCBABC>C@@;=785;?@=7----,,0,,00*
@R5U21:00008:00024
GCATAGTTTCTATGCGGCCCAGCCGGCCATGGCAGCGTGTTTGCCGGTTGAGTAGGGGTGCCCGTCTTGTACGCAGGTGTGTGGCGGTTCTGGCGCTGAAAC
+
=@ABABAA???<>>BB@BA>>;;248<CACCDEBBBBBCCD@A@=@@B?C::<CCDD9BBCC>CBBC@BCBBBBCA@A???BB>B?@A?>=>>B@@??>?;?
@R5U21:00008:00026
CATCTCTTTCTATGCGGCCCAGCCGGCCATGGCAGCAGGGTGCTGGTAGGCGTGGACGTGCGTGGGCGGTTCTGGCGCTGAAAC
+
??@ACBBCACB9;;CC?BB>A@A;A=@7<<CABABA994-9>?@@8<<A@BAA@@CB@@@@@99919A?BACCC@CBBAABB>B
@R5U21:00008:00027
CATCTCTTTCTATGCGGCCCAGCCGGCCATGGCAGCATCTTGCTTTCCTTCTTTTTTTTTGCAATGGCGGTTCTGGCGCTGAAAC
+
?BBCBABB?BBBBBBB@CC@BBB8:9;?BBC@CCCCA?BE@DBBA=:898444444999"99969@=AEFDEDECBCDCCA@@>@
@R5U21:00008:00028
CGTATCTTTCTATGCGGCCCAGCCGGCCATGGCAGCGTGTCATTGTGGTTTTGGTGGGTGCCAGTAGGCGGTTATTGGTTGTGGCGGTTCTGGCGCTGAAAC
+
BBCA=99979CBCCCC@BB@CCC8999=@@C@CCDCBCBCCDDCEHCACHI9B?BBB<?ACACECCCACC@C@BB?B=@=ABEABB@B?BBD@CB??;87/8
@R5U21:00008:00029
CGTATCTTTCTATGCGGCCCAGCCGGCCATGGCAGCAGTCGTGCCCGGGGTGTAGCGTGGTTTGCGGAGGGCGGTTCTGGCGCTGAAAC
+
@BBBB???>?BCCEBB@BB@CB@697979@@=@@@@999?999>>:?@@/444444444244-.//,/,,*,,0026//,/647333,3
@R5U21:00008:00030
TACCAGTTTCTATGCGGCCCAGCCGGCCAT
+
?BB@BBBB<BBBCA88222*,,,22*/*1E
@R5U21:00008:00031
TACCAGTTTCTATGCGGCCCAGCCGGCCATGGCTAATTGTGTTTAGGGTCAGCCGCAGTGCATCCTGGATTGCCACGTGTTTCGCGTTTGGGGGGGCGGTTCTGGCGCTGAAAC
+
>BB@BBBB>BBBCCCC?CB>CBB@B>@=ACC@BBC?B?BBBBA;477/89>>B=A@CA@@CCCC@CCB@@>@A><>=<<BD@CCABCG=A@@???'?A:?:??A>ABCBAAA<A
@R5U21:00008:00032
ACGATATTTCTATGCGGCCCAGCCGGCCATGGCAGCAATGTCTCCTC
+
73337444-4@@AABB>AA:ADB;@=@=@BC@=;=11,11////,//
@R5U21:00008:00033
CGTATCTTTCTATGCGGCCCAGCCGGCCATGGCAGCGTGTTGTGTA
+
???AAABB>BABBCCC@BB@CBB=>==;@AC@CCCC>C280*)(((
@R5U21:00008:00035
GCATAGTTTCTATGCGGCCCAGCCGGCCATGGCAGCGTGTGGTAGGTGG
+
?ACBCAAA=ABABCBB@BB>BCD?C@B?ADB@DCB;88//1-//,**,*
@R5U21:00008:00036
CGTATCTTTCTATGCGGCCCAGCCGGCCATGGCAGCGTGTGGGTAC
+
BBBBCBCC>??@ACCCDCC@CB>698;<>@@8;<ABAB@0,@()((
@R5U21:00008:00038
GGTGAACGCAATTCCTTTAGTTGTTCCTTTCTAGCGGCCCAGCCGGCCATGGCAAACTTG
+
@=ACBBBAAA;=;@=?=9@@@=AB?AACC?AAA>@C?BB>B==;=6959@?59991,,*,
@R5U21:00008:00039
AGACTCTTTCTATGCGGCCCAGCCGGCCATGGCAGCATGCTAGAGTCTTTGCGATGCGATTTGGCTGGGTTGTGGCGGTTCTGGCGCTGAAAC
+
@BAAACCDBCCDDD@A?AH@BBB7;69<@996;<BBDCDCCCCCBCBCC>BCCBBA@B;9969?;::@7;79;?=9;7;79=?@B?:9337/3
@R5U21:00008:00040
ATGGAGTTTCTATGCGGCCCAGCCGGCCATGGCTATTTGTTAGGGTTCGGATTTTCCCCAGTGCATTCTGGATTGCCACGTGCTTGCCGTTTCTCGCGGCGGTTCTGGCGCTGAAAC
+
>BD@B9997:?<>>;98<CAGHCDE@B?DDC?B@;88099599919CBE@CDDD:EHG9BDBCEAA?DCBAEDACB=@@@>@BC@AA@@@@<@@@BBB@DD@C?AAA?AAACAAA?A
@R5U21:00008:00041
TACCAGTTTCTATGCGGCCCAGCCGGCCATGGCTCTTTGTGAGCGTCTTAGTGCTATGCCGTAGCCGCAGTGCATCCTGGATTGCCACGTGGCGCGCGTTTGGGATGGCGGTTCTGGCGCTGAAAC
+
?BBAB9996;99;CECCBD>BDDAC?A?ACCCHC@@@>?BBCCBB?BB@B@@ABBDDBC?AABBC@B?BBBCCCCCADEACC?BB@CBCBC@DCCC<;9@19919995;D=A?ACCBCCCC@@@<@
@R5U21:00008:00042
AGACTCTTTCTATGCGGCCCAGCCGGCCATGGCAGCATGCGGTGGTGGCGTGCGATGCGATTTGGGAGGTAGTGTGGTGTCGTGCGCTGAAAC
+
B9:<@CKCACC<=>IICCCBCBB5;69<@@A@CBDCC1,-7*-,*,,2,//=<;@AAFEB>>8<<811,-,,,,,,2/.333337<<BBDC>B
@R5U21:00008:00043
GCATAGTTTCTATGCGGCCCAGCCGGCCATGGCAGCGTGTGGGTAGGTTGTG
+
147<<?CC@CEBC?>><@B<@@B=A>A@CDCEBBBC>=>8888***)*)**,
@R5U21:00008:00044
GCATAGTTTCTATGCGGCCCAGCCGGCCATGGCAGCGTGTGAGCTG
+
59>@<884-8??ABBB@BC>CCB899;>AADFCBCA=87--*((((
@R5U21:00008:00045
CGTATCTTTCTATGCGGCCCAGCCGGCCATGGCAGCATGCAATTTTCATCCGTAGAATCCGTGTGGCGGTTCTGGCGCTGAAAC
+
BBBBBBCCBECCCCAA@BBBCCC999;=@@B@BDCBB=?995999/9A@>?BCC<98;C@CCCBB@BC@C@BBB@>7>>888/8
@R5U21:00008:00046
ATCGCATTTCTATGCGGCCCAGTCGGCCATGGCAGCATGCAAGCAGTAGCCGATGTGCGCGACGGCTAGGTGTGGCGGTTCTGGCGCTGAAAC
+
BAAA??@B=BBBBBCC@DC>BA:::7;=@CH@CBCCBBB@?=@BA@AAAAACBBCCBBBCCC@@>ABAB@BBBBDCC@D>AAB?BEDCCCC?B
@R5U21:00008:00047
AGACTCTTTCTATGCGGCCCAGCCGGCCATGGCAGCATGCGTTCGTCCGTGGTGCGATGCGATTTGGAGGGCGTGTGGCGGTTCTGGCGCTGAAAC
+
@AABBCBC?BBBDCBB@;;;::81112:@@CDCACCFCD@<;59>>?<BBB>BCDBBBCIDCCC<;:99919@>>@BBCCCCACBB?BCBB;;:6;
@R5U21:00008:00049
AGTTACCGCAATTCCTTTTAGTTGTTCCTTTCTATGCGGCCCAGCCGGCCCATGGCGCTT
+
B==;89599959595999,49424424244-4444;@@488/9>>=@6880000,0.,,*
@R5U21:00009:00004
CGTTATCTTTTTCTATGCGGCC
+
88929499999/4444949599
@R5U21:00009:00005
ATCGCATTTCTATGCGGCCCAGCCGGCCATGGCAGCTGCATTTTGTCGTTGCCTTGCGTTAGTGCGCGTTGTGGCG
+
;788@994-4@@@?@9244-9>@AA-1-///56//////777706//449//-1,////,49;96:4-,+,,,*..
@R5U21:00009:00006
GCATAGTTTCTATGCGGCCCAGCCGGCCATGGGCAGCGTGTCGGGGTGGACCTTAGGTGCCCTCAGCATTAGTCGTGTTGTGGCGGTTCTGGCGCTGAAAC
+
=@BA;>A@=@B@@A@@>AD>BBB<?==6<<DD@CAAAC99@9999/9DBAC@D?DDBEBBB>B===@BB>BCCCAAAA=??B>AB@C@CBB?BCCAABB<B
@R5U21:00009:00007
TACCAGTTTCTATGCGGCCCAGCCGGCCATGGCTGAGTGTAGGGGTCAGTAGGAGAAGGAGCCGCAGTGCATCCTGGATTGCCACGTGTTTCGCGGTTTGGGGGGCGGTTCTGGCGCTGAAAC
+
A;8;>888-4@@ACDC@CD>BBD?A?B?BBCECBC@DBA;4444-3;ABCCC@CCC@C@CBB@BAB@BBBBBB@BD?=?=??<=@ABCBA9>@9949@088889*9A;>;>;;9;B?9;@@<@
@R5U21:00009:00008
ATCGCATTTCTATGCGGCCCAGCCGGCCATGGCAGCATGCTTGAAGCATGCTATTTGCGGTTGTACTAGGTGTGGCGGTTCTGGCGCTGAAAC
+
B>?>B>?@>@A?>A::<;D@DCCAD@C;<;@<@99<;A@@D?CD@DDCBB@A99;79>@<>=@@>A@BB?CCCC@BB@B@C?<=@BCCBBB?C
@R5U21:00009:00009
CGTATCTTTCTATGCGGCCCAGCCGGCCATGGCAGCATTGTGCGCTTATTATTCGATGTGCAGGGGCGGTTCTGGCGCTGAAAC
+
ACB?@?CC>DBBBCCC@BB>CBB=>=>>B@C@CAAA<;7<ACBDECACDCBC@CB9:<@@@9999/9@<@@C<<<<B@C@@A>A
@R5U21:00009:00010
ATCGCATTTCTATGCGGCCCAGCCGGC
+
<9;;AAA;:>>91111,,20000*/,/
@R5U21:00009:00011
ATCGCATTTCTATGCGGCCCAGCCGGCCATGGCAGCATGCTCGCTGCGTTCGTGCCCGTTTACGTAGTTTTGTGGCGGTTCTGGCGCTGAAAC
+
B?<;@9:89;AA@BCEADBBCBB;=54299969AA@AABBDCCCECCCB?@BABBB@AAA>CB@@>844447AA@CC@C@CBB?BBBBBBB=B
@R5U21:00009:00012
ATATATTTCTATGCGGCCCAGCCGGCCATGGCAGCAGCGTAGTGGC
+
.,,,,,2066:@===;=95???;>5959??<@AA@?/,,,,,,,*/
@R5U21:00009:00013
AGACTCTTTCTATGCGGCCCAGCCGGCCATGGCAGCATGCTAGGCGCGTTTTGCGATGGCGATTTGGGGAAGAGTTGTGGCGGTTCTCGGCGCTGAAAC
+
ACDECCFFBC@@ACCC?CCABCB=?=@@CCCAC>=<<11111A@9944444,48;6/.,//444-444,4244:;299<<>?<?<=33377>38366-1
@R5U21:00009:00014
ATCGCATTTCTATGCGGCCCAGCCGGCCATGGCAGCATGCCACGTCT
+
B@?>???B=BBBBDCC@BB@CDD8:9;@BCC@CCC>:=1,+-**(**
@R5U21:00009:00016
GCATAGTTTCTATGCGGCCCAGCCGGCCATGGCAGCGTGTAGTCTTTCGGAGCATTAGTGCCTGAATGGTCTTCGGACTTGTGGCGGTTCTGGCGCTGAAAC
+
9<CB>??D@BB<>>BB@BA>BDC=@=@>ABCACCCCBBBBCCCCJHC==:<DCCC@;<<CC@CCC@CB@BBD@BB@BAA@A@@@BB@B@BBB@EA@ADDGBC
@R5U21:00009:00017
CATCTCTTTCTATGCGGCCCAGCCGGCCATGGCAGCAGGGTGCTGGTAGGCGTGGACGTGCGTGGGCGGTTCTGGCGCTGAAAC
+
?B@@@>BC>BA?@@BB?BB=B=98?5929DA>@@@@994-9BDAC@BCCBHCCC?BBBCDCAABHBBCC?<@@@=@BCCCBC>C
@R5U21:00009:00018
ATCGCATTTCTATGCGGCCCAGCCGGCCATGGCAGCATGCGGATACGGGT
+
BABABBBB>CBBBBBB@BA?DFD8:99;@>D@CB>@770**)******)*
@R5U21:00009:00019
ACGATATTTCTATGCGGCCCAGCCGGCCATGGCAGCAAGATG
+
AB>???AB>BAAABBB@BA>CCD>@>@@AAC@@82,,+,,,,
@R5U21:00009:00021
ACGTATTTCTATGCGGCCCAGCCGCCATGGCAGCAAAGTGCCATCTTAGTTCC
+
7;999=A@?BBBBAA@BB@DCB@AA=ABC?CCD><<811/,22,//,///,/,
@R5U21:00009:00022
ACGATATTTCTATGCGGCCCAGCCGGCCATGGCAGCAATGTGCCATCATCCGCAGAATTGCGTGGGCGGTTCTGGCGCTGAAAC
+
BC?;;:998;A@ABCD@AA;888,1-1===GAGBBCC@CCCCB?BBEEBC@CCCBD@B=>?>89919@<A@BCC@C@?@@@@<@
@R5U21:00009:00023
TACCAGTTTCTATGCGGCCCAGCCGGCCATGGCTGTAGTGTGATTGATTCGTGGAGTCGCA
+
??A@BBBB>BBBBBBB@CDCCAAAADF@CB;<-,-,,,229;>B6;7377777733311..
@R5U21:00009:00024
ACGATATTTCTATGCGGCCCAGCCGGCCATGGCAGCAACGTTGCCATCCGTAGGTTCCGTGCCGTGGCGGTTCTGGCGCTGAAAC
+
B99;?BBC>CDBBBCC@DCADCC@C@C@BBC@B?@44599969?=B@D;<<BB@C?C?B948884424:9=>BBE?BACC@B>8>
@R5U21:00009:00025
CGAGACTCTTTCTATGCGGCCCAGCCGGCCATGGCAGCATGCGTATACATCGTG
+
(((((((,775ABADB=====5>>>599;;@AC@BDEC>1111/,,,,/,,,..
@R5U21:00009:00028
AGTTACCGCAATTCCTTTAGTTGTTCCTTTCTATGCGGCCCAGCCGGCCATGGCATGGTGTCATACGAGTTGCCAGGTGGCTTGTTCTTCTCACTCCGCTGAAACTG
+
BBB@BB?BBB@CAC:;9-9997<A@B@CC?AABBBBC?BB>BBA?B?A>ACC@CBB>@@??>>>?>????>?<;66588::B8::8:A>BCCAACA<C=9<:>977:
@R5U21:00009:00029
GGTGAACGCAATTCCTTTAGTTGTTCCTTTCTATGCGGCCCAGCCGGCCATGGCAAACTTGGTTAGGTTGACTGTGCGCTTGATCATTGTCTGTCT
+
98<CC@DC@@==<;244-9997=C@CCEKAACDCCDB?B@>B99296959995949-/4,.,.,//,/6//4494444999::444/5///////,
@R5U21:00009:00030
GCATAGTTTCTATGCGGCCCAGCCGGCCATGGCAGCGTGTTGGGGGGTGGAGGTTGCGTGCGAGTGTAGTTAGGATGGGTGTGGCGGTTCTGGCGCTGAAAC
+
8=BBABBB?BBB??@@@AA>BCC8;8:>BBDECCBBCCDD=@@999,?A=AC@BBCBAABCBB?>>?C@@??><AAA@>AAC@>AA@A@@>B@BB>>><<8?
@R5U21:00009:00031
GCATAGTTTCTATGCGGCCCAGCCGGCCATGGCAGCGTGTTAGGATGAGGATTCGTCGTGCTGTATGATGGGTCAGCGGTGTGGCGGTTCTGGCGCTGAAAC
+
><DCBBBB<BBB@@@B@BB>CB@697:;AFD@CBBCCBBCACCBCC@11,11,/787/11CCCEA@@DBBC>CCBBBC@BBCC@CC@CG;<<?BDDCECKBC
@R5U21:00009:00032
ATCGCATTTCTATGCGGCCCAGCCGGCCATGGCAGCATGCTTTCATTAGTGTACTTGCACGGCGCGGTCTTGTGGCGGTTCTGGCGCTGAAAC
+
B??@@CCE?BBBBBCC@BB>CDB8:698=@A=AACDDCBBBD?C@B?CBCBB?996;BBCB@CBBB@CCA?B@@>AB>@@@CC?CCCBBB@;@
@R5U21:00009:00033
CGTATCTTTCTATGCGGCCCAGCCGGCCATGGCAGCGTGTTTTGCGCCGTCTGATGTGTGCGAGTCTAGGAGGGATCTTTGTGGCGGTTCTGGCGCTGAAAC
+
@BBBBBCC>CCCCBBB@BA>CBC>@=@@CBB?ACCA@=?@@@/999959944;4449==BCCBAA@B@@=@BC?DCCCE>CA?7<<=@ABBDBCA<<;BA<A
@R5U21:00009:00034
CGTATCTTCTATGCGCC
+
B@=<<1/,1<14449/,
@R5U21:00009:00035
ATCGCATTTCTATGCGGCCCAGCCGGCCATGGCAGCATGCGTCTATGTGTTCG
+
@@?@?BBC>CBDBBCB@CC>@@@6469?B@BACCAA=7;:11///444/2*,,
@R5U21:00009:00037
AGACTCTTTCTATGCGGCCCAGCCGGCCAGGCAGCAG
+
BBBBCBBB=B?=AABB@BI@C@=;>5-+--+-,,*,,
@R5U21:00009:00038
AGACTCTTTCTATGCGGCCCAGCCGGCCATGGCAGCATGCAGGTAGA
+
ABBCCDCBACBBABBC@CC@B=9295959>>;9<<=?=@--,*,**(
@R5U21:00009:00039
GGTGAACGCAATTCCTTTAGTTGTTCCTTTCTATGCGGCCCAGCCGGCCATGGCAAATTGTTAGA
+
@=ABB=?>9929>>59909?>;@CAC@GCAH=<<CAA?AGBCEC?B@C@C@87///,1,//,/8/
@R5U21:00009:00040
CGTATCTTTCTATGCGGCCCAGCCCGGCCATGGCAGCATGCGGATGGTCGTACT
+
@BC<<:DH@BCAA99424404444-42424889=BBB?9=@A54449444///0
@R5U21:00009:00041
GCATAGTTTCTATGCGGCCCAGCCGGCCATGGCAGCGTGTGCGACTTCGGGTATGGCTTGCGGTTAGGAGCGTTCGCGTTGTGGCGGTTCTGGCGCTGAAAC
+
;<BCBABB>ABACBBB@BC>B==698<>BCEBEBAAABBADCCCA@>@BB?CABB@CD@CCC@C@CB@CBBAB=??CB?>?AA=AC?B?BBB@CCBBBBB>C
@R5U21:00009:00044
CATCTCTTTCTATGCGGCCCAGCCGGCCATGGCAGCATCTTGCTTTCCTTCTTTTTTTTTGCAATGGCGGTTCTGGCGCTGAAAC
+
BBBBB@@@<>BBAA??@CD@CBA6;8;=@BCACBDCBBBB?C;88+/,1,1@>@BFHDB">1<9;B>AE@CACDF@DCBC;:::;
@R5U21:00009:00045
CGTATCTTTCTATGCGGCCCAGCCGGCCATGGCAGCGTGTTGTACTAAGTTGTCTTGTTGCGTGTAGATGATTGTGTGGCGTGGCGGTTCTGGCGCTGAAAC
+
@@?=?BBC>BB@DABC@CC>CBA>A7;7;AA?BCCCBBAA>@@@AAA=AC@CCCB?CCBCECCCC=BBCC;96;A>>@>BCCC@BC;;;<BB>@:::?@@:@
@R5U21:00009:00046
TACCAGTTTCTATGCGGCCCAGCCGGCCATGGCTCAGTGTTCGGTGCATCCTTAGGCGCCGCAGTGCATCCTGGATTGCCACGTGGATCGCGTTTGGGGGGGGCGGTTCTGGCGCTGAAAC
+
BA@<@88809@ABCEC@BD?BCA?C@DBB??>ACCCA@@C@CC@BBCBBB?B?CD@A@@=A@CCCCCCBA>@@8<<BBB8<<<<<?AA@@999918???ABB%CFACCHEF?AHCDBCCAB
@R5U21:00009:00047
GCATAGTTTCTATGCGGCCCAGCCGGCCATGGCAGCGTGTTCTTCCTCTGAG
+
5;BC9;??<@BCBBB@@BB>BB@698;=ABDBCCBBC=@>,11,/,,,,///
@R5U21:00009:00049
CGTATCTTTCTATGCGGCCCAGCCGGCCATGGCAGCATGCGGGTGGCATCCTTAGAATGCGTGTGGCGGTTCTGGCGCTGAAAC
+
AAABBBBB>BBBBCBB@BC@BA>697;7;BDACCGDCBB===5>@<@?AA<?<@9;7<CBBCBBB@BB>B>@BB?BBBBBBD>C
@R5U21:00010:00004
CGTATCTTTCTATGCGGCCCAGCCGGCCATGGCAGCGTGTTTGGTTGTAGGTAGGT
+
BABABBCC?BCDCDDC@CB>CCC@B?A9;;C@CBBBCECBB:?5951///7///,/
@R5U21:00010:00005
ATCGCATTTCTATGCGGCCCAGCCGGCCATGGCAGCATGCAGAGTGT
+
B8::@?@@>ACCBCBD@CC=AAD;===6<9@>@9<=91>=-,((((*
@R5U21:00010:00006
CGTATCTTTCTATGCGGCCCAGCCGGCCATGGCAGCGTGTGCGTGA
+
@ABBBBCC>BBCBC@@@BB?BBB@B?A>BBDACCCCC:8,-***)(
@R5U21:00010:00007
CGTATCTTTCTATGCGGCCCAGCCGGCCATGGCAGCGTGTGGTTCGGCATGGTTAAGTGCGTTTGGAGACGTCGGGTGGTGTGCGGTTCTGGCGCTGA
+
9999949C>CDCCDCC@BB>BCB<>64299>;@ACCE@<@<-1-11:=>>B@C@B@BBB?<@?:>=888778766,1101116;;:>>>>@>?::866
@R5U21:00010:00008
GGTGAACGCAATTCCTTTAGTTGTTCCTTTCTATGCGGCCCAGCCGGCCATGGCATCGTGTTGTGCTTGTGTCGGCTTTGTGTGTCTCACTCCGCTGAAACTG
+
C?BA@?BBCB?A?A@BC@BBB@A=;=;@@<CCGCCA@@CF>CABAB>B8=<CEEDDCCCCD?;B9;;6;AABCC@AAA=ABBCCCCB@@>A@6;:@@@@>@@@
@R5U21:00010:00009
ATGGAGTTTCTATGCGGCCCAGCCGGCCATGGCTATTTGTTAGGGTTCGGATTTCCCCAGTGCATTCTGGATTGCCACGTGCTTGCCGTTTCTCGCGGCGGTTCTCGGCGCTGAAACC
+
>88488?;<BA@@@;;9<C<@AD>B>B<><B@@>;;909>5999195995444-444,////8777:::?CB@CB=@@<99;A121;;>>;118=>>43.,.6....,..54111,10
@R5U21:00010:00010
CGTATCTTTCTATGCGGCCCAGCCGGCCATGGCAGCTGCACCGGGTG
+
?BBBBAAB?BB@@ACCACD>B=>5959;>@BABB@999///,,,**0
@R5U21:00010:00011
TACCAGTTTCTATGCGGCCCAGCCGGCCATGGCTCATTGT
+
?BBABBBB=BCBBBBC@DD@CEA?A@A=@><:?1//,**,
@R5U21:00010:00014
CATCTCTTTCTATGCGGCCCAGCCGGCCATGGCAGCATCTTGCTTTCCTCTTTTT
+
ABBBBBBB<BB@AABA@BB@CBC6:59;>?A@CCFDCCCC?CB;;;:71------
@R5U21:00010:00015
TACCAGTTTCTATGCGGCCCAGCCGGCCATGGCTCAGTGTTAGGCGGCTTATCCGCAGTGCATCCTGGATTGCCACGTGGCGCGCGTTTGGGGGGGGGCGGTTCTGGGCGCTGAAAAC
+
@>@ABBBC?;<<=<B@>AA>A<>>>AB<A@@9<9AAAABF>>>49969@599424494444499;==@AC8<==AA>;;8<BBABBBB=BBBBAA@@"984858?DB<A>>>8888.8
@R5U21:00010:00016
AGACTCTTTCTATGCGGCCCAGCCGGCCATGGCAGCATGCGGTGAGGT
+
@AABACCC@BAAAABCACC<@=>595959@B?BCDCCB>11,--((((
@R5U21:00010:00017
CGTATCTTTCTATGCGGCCCAGCCGGCCATGGCAGCGTGTAGTGTGGTGA
+
?A@@BABC>BBBBBCC@BB@CCB=?=><@@CAFCCCCCD?;1111,*,,,
@R5U21:00010:00018
ACGATATTTCTATGCGGCCCCAGCCGGCCATGGCAGCATCTTGCTTCGG
+
B<?<>>>>9>9999AD6999,999595964498=>94444494//,//,
@R5U21:00010:00019
CGAGACTCTTTCTATGCGGCCCAGCCGGCCATGGCA
+
&&&&&&((,,*4;9>>@@599044/,/,1,/6:54<
@R5U21:00010:00020
CGTATCTTTCTATGCGGCCCAGCCGGCCATGGCAGCATTTGCGCTATTAG
+
BBA==9991;ABCDCC@?;;:77,/-1=>>CAC@@B444-944///,*,*
@R5U21:00010:00021
ATCGCATTTCTATGCGGCCCAGCCTGCCATGGCAGCATGCACGTAGTCTGCTTGCTCGGCGAGGGTTGTGTGTGGCGGTTCTGGCGCTGAAAC
+
A>;<=89909BBC@A@@DD>CDCB:::@B?>=ABCCBDCBBABABBBBBCCC@@@?CHCCBBBB=@;@97;BAA?AC@D@AA@ABBC>>>@>@
@R5U21:00010:00022
AGTTACCGCAATTCCTTTAGTTGTTCCTTTCTATGCGGCCCAGCCGGCCATGGCAAAGTGTTTTCCGAAGTGCCGTGTGATGTGTTGGTCTCACTCCGCTGAAAACTG
+
BBC@BB>ABJ?A<;59909AA59954999-44=;;<CBCG@DBB7:48;>@?=>==68777?>5?;=A,101/,//:;BBB@>;<9;89;;;487747>777==27::
@R5U21:00010:00024
CATACGTTTCTATGCGGCCCAGCCGGCCATGGCAGCGTGGTTTGTGT
+
/,*,,,,2029BAA??=@C<A==;?5959?A<?>?9111,11+///8
@R5U21:00010:00025
AGACTCTTTCTATGCGGCCCAGCCGGCCATGGCAGCATGCGGGAGGACGTGCGATGCGATTTGGTAGGGGTGTGGCGGTTCTGGCGCTGAAAC
+
BB>@@<;;:<BCCCCB@CC=A=92959;>BB?CBECB@@99909BA@=<<EBGDCBAA@@@<@@ECCBB8BAAC@CC895;AA<BCCCCBB?B
@R5U21:00010:00026
AGACTCTTTCTATGCGGCCCAGCCGGCCATGGCAGCATGCGTGGTGCGA
+
BBBBB9;979BAABCD@BB=>=>;>;@;>>@>BBBC>>==111-1,,/,
@R5U21:00010:00027
ATCGCATTTCTATGCGGCCCAGCCGGCCATGGCAGCATGCGATATGTGTTGCACTGCGCGTGGTTATAGTTGTGGCGGTTCTGGCGCTGAAAC
+
@ABB@>@C>BBBBIDC@BB@DCCB@=@>@CIBCBBCC@??;:<AAACCC@BABBCBBBD@@@CC@CCCCB>A?;6:>,0,0;<:=AAAACC?C
@R5U21:00010:00028
AGACTCTTTCTATGCGGCCCAGCCGCCATGGCAGCATGTGGATGTGC
+
B?>@@A@@<@BABBCC@?;:::8,11,//;?@;:8<<11/,/,,2,/
@R5U21:00010:00029
GCATAGTTTCTATGCGGCCCAGCCGGCCATGGCAGCGTGTTGCGGTAG
+
>ABBCBBB>BBB@@AB@BC>B@;245;59DBBCBCC=:77+-**)***
@R5U21:00010:00030
ATCGCATTTCTATGCGGCCCAGCCGGCCATGGCAGCATGCCGTGT
+
B8:;ABBCACCBBBBBABA?BBCAB??<==>=@CCB>=800*))(
@R5U21:00010:00031
ACGATATTTCTATGCGGCCCAGCCGGCCATGGCAGCAACGTGCCATCCGTAGGTTCCGTGCCGTGGCGGTTCTGGCGCTGAAAC
+
BBAAACCC@CBBBBBC@BB?CDCAB?A@A=>=@DCBB@CB@BB@C:::;@B?=@=@>ABBC@BBB@CC@C@@A@@CCCBAAC>B
@R5U21:00010:00032
ACGATATTTCTATGCGGCCCAGCCGGCCATGGCAGCAATGTGCTTCTACT
+
AAB88<GDACBBAABC@BA?CCD::;<?BBC@CCCBA?A:;97,+(((((
@R5U21:00010:00033
CGTATCTTTCTATGCGGCCCAGCCGGCCATGGCAGCGTGTGTGTG
+
?AAAAAAA>BBDCCBB@BCACBB697;=@AA?@;1111,,2,*,,
@R5U21:00010:00034
CATCTCTTTCTATGCGGCCCAGCCGGCCATGGCAGCATCTTGCTTTCCGATGCTGTTTTGCGTTGGCGGTTCTGGCGCTGAAAC
+
BBBAA@BB>BBBA?ABBCD?@==2969<@99:=BCCGCCDACA??>@@BDEDB@@@@@6=A?A7<9;B@C@B@B@CBBBBBB=B
@R5U21:00010:00035
TACCAGTTTCTATGCGGCCCAGCCGGCCATGGCTTTGTGTGATCAGGGTATTTCTGAGTGGTAGCCGCAGTGCATCCTGGATTGCCACGTGGCTCGCGTTTGGGATGGCGGTTCTGGCGCTGAAAC
+
<BB@BBBB>BCBCBAA?BCADAAAA@CCCCEBCCD>EBBBBBA>>>A?BBBB>BBBCCDC@BBBB@BBBBBDCDAAA@=;?D:;=AB;<=<<=CBABABA>@B9F:;9<A@C@BBB@CCAAACC>C
@R5U21:00010:00036
ATCGCATTTCTATGCGGCCCAGCCGGCCATGGCAGCATGCTCTTATCTCGTTGCGGTCT
+
A>9;;BBB?BCCCAAA@BC@B?@6:8;>ABC@BB@AABA9999544444449444244,
@R5U21:00010:00037
GCATAGTTTCTATGCGGCCCAGCCGGCCATGGCAGCGTGTTCTTGGTTATCG
+
:@CCBBBB>BAAA@?@@BBADBB8;9:=ADDECCCA>81-+,,*,*,*,//4
@R5U21:00010:00038
TACCAGTTTCTATGCGGCCAGCCCGGCCGA
+
>>@@BBBB>BB=AB9459=9999-424244
@R5U21:00010:00039
GCATAGTTTCTATGCGGCCCAGCCGGCCATGGCAGCGTGTGGGCGGATCGGGT
+
<<CB>9997:>>BCBB@BB>CCC=@>@?BCH@BBDC88//11,//566888+1
@R5U21:00010:00040
ATCGCATTTCTATGCGGCCCAGCCGGCCATGGCAGCATGCGTGCAGGG
+
B?????AL@CCCCBEB@BB@CCD::;<@CCC@AAA@BBBA:22****)
@R5U21:00010:00041
CGTATCTTTCTATGCGGCCCAGCCGGCCATGGCAGCGTGTGGGACGTAGGCTTCTCGTTGCGGGCCGTT
+
;99998996ABBCFBA?B?<A>=2959;>@A>BBCC<<<ABBA???99959?<;99BC9:18702*,,*
@R5U21:00010:00042
CGTATCTTTCTATGCGGCCCAGCCGGCCATGGCAGCGTGTCAGCCTACGGATGTTGAGTGCTTTTAGGAGTTGCGTTTGTGTGGCGGTTCTGGCGACTGAAAC
+
CC@AAACC@CAABBBBABBABCB89<<@CCDACEBBCCBCAAAA=@@@F?A@995;???@9999/9A@BBB@CCCBDCHCBBB?C@=A?B><;>111666659
@R5U21:00010:00043
CGTATCTTTCTATGCGGCCCAGCCGGCCATGGCAGCATGCGGGTGGCATCCGCAGAATGCTTGTGGCGGTTCTGGCGCTGAAAC
+
BBB@@@AB>CBDCA@@?BB==>>6;8;?ABC@DCCB@>=444-9BBABADICCC<<6;BAB?BBC@CB@B=?>@=BBCC::88:
@R5U21:00010:00044
ACGATATTTCTATGCGGCCCAGCCGGCCATGGCAGCAAATTGCCATCCTCAGGGTTGATTGCAGGGGTCGGTTCGTGGCGGCTTGAAACG
+
;733399?=BCCCBBB@BCACBB8<;<@DBC?>>>99919;992999866668+/,///50:88::11/777,1//39331331379776
@R5U21:00010:00048
ATCGCATTTCTATGCGGCCCAGCCGGCCATGGCAGCATGCGATGCCG
+
;7:;;;;A=BBBBCB@@@BACBD8:79<A>@>ACC>>=>>1111*)*
@R5U21:00010:00049
CGTATCTTTCTATGCGGCCCAGCCGGCCATGGCAGCGTGTCGTACTGCGAGTCGGGATTGCGCTTTTTTGGGTGCAGCCTTGTGGCGGTTCTGGCGCTGAAAC
+
BCBB?@AGCCCCCCCCACC>A>>595959>>>ABAAAAAAABFDDCCCB@9999914?<?A@999999(8=9=BB@BD8<84DDAB@6969@@<@A99;;91;
@R5U21:00011:00006
ATGGAGTTTCTATGCGGCCCAGCCGGCCATGGCTATTGTTGATGG
+
A>>=<B?@=AB@@@@>=@C?BBHAC@A:B;>=>11*)**)*,,22
@R5U21:00011:00007
CGTATCTTTCTATGCGGCCCAGCCGGCCATGGCAGCGTGTGTGGGGT
+
BBBAABCC=A@BCCBA@AA?BCC?B896;@A>BCC@:6//1,*000(
@R5U21:00011:00008
GGTGAACGCAATTCCTTTAGTTGTTCCTTTCTATGCGGCCCAGCCGGCCATGGCAATGTAG
+
B>B?B@BBBB@B@C@CB>BBB@CC?>8::7;BB@AACBDFBA@=<>5959995992/////
@R5U21:00011:00009
ATGGAGTTTCATGCGG
+
A><;?<;<80.,,,,*
@R5U21:00011:00010
CATCTCTTTCTATGCGGCCCAGCCGGCCATGGCAGCATCTTGCTTTCCGATGCTGTTTTGCGTTGGCGGTTCTGGCGCTGAAAC
+
AB@@@CBB>BB?>>BB@CB@BBC6:59599959@AABCCDCCCCC>CACECEECCCCC8BC;;7<?AAADDCCC@CCCCCCC?C
@R5U21:00011:00012
GGTGAACGCAATTCCTTTAGTTGTTCCTTTCTATGCGGCCCAGCCGGCCATGGCATCTTGTTAGAGGGCGTGCGCTTGGCATTGTGTGTCTCACTCCGCTGAAACTG
+
95;AA?BBB@@B@B?AB>BBD@CB@C@CC?BA=A=::7;B@9<A?A?A8:<C?CCGDD@ED@BBAAA?ABBB9::@=?<@=?<@@@@BBDBAAACC?CCCBBA>BBC
@R5U21:00011:00013
CGTATCTTTCTATGCGGCCCAGCCGGCCATGGCAGCGTGGCTGCGTT
+
BCBBBBBB>CEAAABB@BA?CCC8989>BBC@CB:;8//-1820**)
@R5U21:00011:00014
GCATAGTTTCTATGCGGCCCAGCCGGCCATGGCAGCGG
+
@CBB>>?A???<??AA?B@>BB@697;=AAD@>*)(((
@R5U21:00011:00015
TACCAGTTTCTATGCGGCCCAGCCGGCCATGGCTGTATTGTGGGTGGG
+
@BB@CBBB=BBBBCBF@DD@CBB?A?B?CBB=A9944424444-444-
@R5U21:00011:00017
ATGGAGTTTCTATGCGGCCCAGCCGGCCATGGCTATTTGTTAGGGTTCGGATTTTCCCCAGTGCATTCTGGATTGCCACGTGCTTGCCGTTTCTCGCGGCGGTTCTGGCGCTAAAC
+
BBB?BBAB??DBBB::>;GAECCAC?A?CEE@CBBBB@BB@CCDACACB@CCDC9BDD:BBABBDCACDD@CB?BC@BAAABAB@BB?BBC>@@@BBB?AB@C?BBB?BBBCCD>C
@R5U21:00011:00018
TACCAGTTTCTATGCGGCCCAGCCGGCCATGGCTCGTGTT
+
BAB@CBBA?ABCCA==644-9BEADDF@A@::<-,****)
@R5U21:00011:00019
GGTGAACGCAATTCCTTTAGTTGTTCCTTTCTATGCGGCCCAGCCGGCCATGGCATCGTGTTGTGCTTGTGTCGGCTTTGTGTGTCTCACTCCGCTGAAACTG
+
B<BBB@BCBB=@>@@BB=BAB?BA:;24419BB9<=CAEC@FEB@DCG@CBC@BBDBBBBB@CBBBBABBBBCB?BBB>BBBBABBBBAABB@BB@@BC@BA?
@R5U21:00011:00020
ATCGCATTTCTATGCGGCCCAGCCGGCCATGGCAGCATGCTCTGCTTCGTAGTGCTCTGCTAGGATTGGTTGTGGCGGTTCTGGCGCTGAAAC
+
>;789999-4=>F@AA?BB::;;246;<>>BD@@CGCC@ABEDA@@BA?=@@>>@ACDDCCCFA<;9;>A>BBB@CC@C@BCC@B?88988/8
@R5U21:00011:00022
CGTATCTTTCTATGCGGCCCAGCCGGCCATGGCAGCGTGTATGAGTGGTGGGGGGGCTTGCCTGTGTAGTGGTAGGAATTGTGGCGGTTCTGGCGCTGAAAC
+
BCB???@@=@CCDA@@@CB@CDC=@=@>BBB?BBAAADCCCDCA@ABA9999999&9?<>@=@@@@@?>=>;>?>4;7:>CBC?BC7;7:?A=ABBCCDI=A
@R5U21:00011:00023
GCATAGTTTCTATGCGGCCCAGCCGGCCATGGCAGCGTGTCCGCGTGCTGAGA
+
9;9999;A???>??BB@BB>DCC=?=?8;;C@DBCBCAAA?=>>;11//,,,*
@R5U21:00011:00024
TACCAGTTTCTATGCGGCCCAGCCGGCCATGGCTGGTGTGATTAG
+
BBB@B???=@DCCBAC?@@?CCB?A8;6;AB;;1-*-,,,,,0,/
@R5U21:00011:00025
AGTTACCGCAATTCCTTTAGTTGTTCCTTTCTATGCGGCCCAGCCGGCCCATGGCATTCTTT
+
BBB?BB@CBCBB@C>??:@AA=BB@B@CC@CCABBBB=>;:@884848708@>9;72*,,,*
@R5U21:00011:00026
GCATAGTTTCTATGCGGCCCAGCCGGCCATGGCAGCGTGTTCGT
+
:<CCCBAA????ABBB@CC===;697;@BBDBCBB@88/*)***
@R5U21:00011:00027
CGTATCTTTCTATGCGGCCCAGCCGGCCATGGCAGCATGGTGGCACTGCTCGTACGTCTTTGCTTTGGCGGTTCTGGCGCTGAAAAC
+
BB=@@CDD:B;9494424;:==><;24244>;91-,,,,*,,*/88/4494//1/6618908999049/1,/,1//7///9=;;;29
@R5U21:00011:00028
ATGGAGTTTCTATGCGGCCCAGCCGGCCATGGCTATTTGTTAGGGTTCGGATTTTCCCCAGTGCATTCTGGATTGCACTCGCTTGCCGTTTCTCGCGGCGGTTCTGGCGCTGAAAC
+
BBB@BBBB@BB<?B99:<C@CCC@C@B?GBCCBB@@><@A>ABC>CABC@CCCC:CCCACBBBCCCBCCCA@:7/,--,,,8A?BH@BBA=@AAAABAA@>B@CCB>AACCCCC<A
@R5U21:00011:00029
GCATAGTTTCTATGCGGCCCAGCCGGCCATGGCAGCGTGTTGTATAGT
+
8<BB>ABB=ABBBBBB@BB?B@@697;=ACDADCB>88//-1//,,,,
@R5U21:00011:00030
CGTATCTTTCTATGCGGCCCAGCCGGCCATGGCAGCAGATTGCTATCTGATGTGGGCTTGCCGTGGCGGTTCTGGCGCTGAAAC
+
BABBB??><?A=AAAA?BD>B?@2869<?@B@CCECDCDC:<<CCCCCCCBBBAA>AB;<<?CCF@CDADBCBB@BCCB@A?<@
@R5U21:00011:00032
AGTTACCGCAATTCCTTTAGTTGTTCCTTTCTATGCGGCCCAGCCGGCCATGGCAGGTGTTGTTTGATGCTGTCGGTGGTGTTGTTCTCA
+
BBC>BB>@=9<@>A?AC?ACB89424244-449444:77<6>@?;?;>=?>?=@==:6610..42..,,,,,046,/69974433,....
@R5U21:00011:00033
AGACTCTTTCTATGCGGCCCAGCCGGCCATGGCAGCATGCGGTGTGGGTTTCGTGCGATGCGATTTGGGTCGTGT
+
BBBAABCC?CBBBBBA@AB@HBB69788>>>>@AA<>>7--+-****)**),,0669DAEC9887877+,**0**
@R5U21:00011:00034
ACGATATTTCTATGCGGCCCAGCCGGCCATGGCAGCAATGTGCCATCATCCGCAGAATTGCGTGGGCGGTTCTGGCGCTGAAAC
+
BBBBBCCC?BBBBBBB@CF@A@@7<:<?ACC@CCA@A@BCCCC@AADDCD@CCCCD@B?@>>@@@<ACCE@@?@@CCCBBDCAB
@R5U21:00011:00035
CGTTACCGCAATTCCTTTAGTTGTTCCTTTCTATGCGGCCCAGCCGGCCCATGGCAGTTTTG
+
,,,*,6594424<A699149=;9?;=29904>>@@AB?B>9?8868488/8?>;661./.*,
@R5U21:00011:00037
CATCTCTTTCTATGCGGCCCAGCCGGCCATGGCAGCATCGTTGCTTCGGGATGGCTTGTTTGCGTTGGCGGTTCTGGCGCTGAAAC
+
?;;?BBBB<?@BBBABAAB=ABB9;7;?@9;;;<<<111//7>195///+/,,*,,*,22084448989>>>@B?@??BCCGBB=C
@R5U21:00011:00038
CGTATCTTTCTATGCGGCCCAGCCGGCCATGGCAGCGTTGTGTCGTCGTGGGTCGTGCCATGCGGTTCGGC
+
//,,,,,,*/4449=@@CC>BBB7;:;=@BC?>:;1+*)*****228::9;-4444437733331.,..,.
@R5U21:00011:00040
TACCAGTTTCTATGCGGCCCAGCCGGCCATGGCTGAGTGTGTTGTTCATTAGCCTTATCCGCAGTGCATCCTGGATTGCCACGTGAGTCGCGTTTGGGGGGGCGGTTCTGGCGCTGAAAC
+
@AA@BBBB=ABBBBBC@BB?CDDACBE?DCD@BBCCBBCB:99<C@CGC@BBB@B@CBC@AAABCCCCDIABB?AB?BC?A;;<;BAACCAAAGABBCCBB(BC@B>BAA>AEBBBCJ?C
@R5U21:00011:00042
GCATAGTTTCTATGCGGCCCAGCCGGCCATGGCAGCGTGTGACGAGGTT
+
7<CB>AAA>ABBBBBB@BCACAA6;79;ACCBECCC>220*+****)**
@R5U21:00011:00043
AGTTACCGCAATTCCTTTAGTTGTTCCTTTCTATGCGGCCCAGCCGGCCATGGCAATTGTGTTTGAGTGTTCGTGCGTTGGA
+
ABB?BB?B9968=A24909996996959<8;CABFBC@CC?B?>:;;<:@CD?B?@E>??611.776111016661110101
@R5U21:00011:00044
ATGATCTTTCTATGCGGCCCAGCCGGCCATGGCTAATT
+
00******)*:=BDBB@BC@CBD;=6969A>;1-*)*)
@R5U21:00011:00045
ATGGAGTTTCTATGCGGCCCAGCCGGCCATGGCTCATTTGT
+
ACA?;:9:6:???@;9<<DALCDAF<>>><>=11//*00*,
@R5U21:00011:00047
ATGCATTTCTATGCGGCCCAGCCGTGCCATGGCAGCATGC
+
,,,,,,,*,;=?BFC?CE==>8,11//78:C;:@2,****
@R5U21:00011:00048
ATCGCATTTCTATGCGGCCCAGCCGGCCATGGCAGCATGCCTTTCGACTGCTCGGTGCACGTTTACGCAGTGTGGCGGTTCTGGCGCTGAAAC
+
;;@@:;<C=BCCCCCC@BB@CCB8:;<>BCH@CBCEB@>=59919AA@ABBCGCDDDBB@999099@BABCFDC@CC?BACDE@CCAA;;;7<
@R5U21:00011:00049
GGTGAACGCAATTCCTTTAGTTGTTCCTTTCTATGCGGCCCAGCCGGCCATGGCAATTGTT
+
35;A?=??842959699144424424:;;-449>=AA>BDDAAAAC;<;<<=8--+-**0)
@R5U21:00012:00004
CGTATCTTTCTATGCGGCCCAGCCGGCCATGGCAGCATGCGGATGTG
+
ABBBBBBC=CBAABDC?AA?BB?8=5829>BBCDCB>==))))((((
@R5U21:00012:00005
CGTATCTTTCTATGCGGCCCAGCCGGCCATGGCAGCAGTTGTGCGATAAGTTCGTGTTTGCAGGTGGGTCGTTCGGCGCTGAAAC
+
BBBBB@BD>BD:<=DCACC?CCC7;8;=@@CDDDDC=722,---2*//,//,,0,,/:868>><86656/1/,//568;937759
@R5U21:00012:00006
TACCAGTTTCTATGCGGCCCAGCCGGCCATGGCTAGTTGTCG
+
?79699999;AACCCC@C@:?442969644986:811,1//,
@R5U21:00012:00007
AGACTCTTTCTATGCGGCCCAGCCGGCCATGGCAGCATGCCGGTGGTGGGTGGGTTGGTGCG
+
>B@@=BAA=BCCDCCD@CB>BC@69799@>A=@@A@@>995959>699>9998-42/,/...
@R5U21:00012:00008
CGTATCTTTCTATGCGGCCCAGCCGGCCTGGCAGCACTG
+
411111<<6;@ABGAA99:099959595467////////
@R5U21:00012:00009
AGTTACCGCAATTCCTTTAGTTGTTCCTTTCTATGCGGCCCAGCCGGCCATGGCAACTTGTTTTATGGGGTGCTCTAATTCGTGTCTTTCTCACTCCGCTGAAACTG
+
ABB@BB@B997;=A>BC@CDHBFA8924409>>>>>@588/988<><@;>>>48166A=BCCC:A@@EL8<<BB@00,090//.74@?>@?:6888,//8:::9;:6
@R5U21:00012:00010
TACCAGTTTCTATGCGGCCCAGCCGGCCATGGCTCTGTTGTTCGGAGAGCTCGCCAGTGCATCCTGGATTGCCACGTGAGC
+
>;=;>9998<CCCC@C@CD?CBC@DBD;<<C@@70***)(&&&,((****,//;@CBC@==:424:99?59958111****
@R5U21:00012:00011
GCATAGTTTCTATGCGGCCCAGCCGGCCATGGCAGCGTGTATGACGGGTTATGAGGTGTGCTGTGCTTCGTAGGCGAATTGTGGCGGTTCTGGCGCTGAAAC
+
@BBBB>@A??BAAABB?BC>BBB=?=?=ABE@DCCCCBBCBBBBBDD>E@DDBBCCCBBBCCDCCCCACCCAA=AAB@BABBB>BC@B=@@A?BCBBBBB>C
@R5U21:00012:00012
TACCAGTTTCTATGCGGCCCAGCCGGCCATGGCTACTTGTAGGCTACG
+
CAB>BBA?=BB?@@BB=@C<@BB@B@B:<<CABB<11,////,/,/..
@R5U21:00012:00013
CGTATCTTTCTATGCGGCCCAGCCGGCCATGGCAGCGTGTAGGTCGTC
+
@BBBC@?@>@CCCECC>@@:@@?585;7;;BBCAAADBC;/-+,,,,,
@R5U21:00012:00014
ATCGCATTTCTATGCGGCCCAGCCGGCCATGGCAGCATGCCGTTTGGATTTGAGTTGCTTGTCGGCGCGTTGTGGCGGTTCTGGGCGCTGAAAC
+
A9;;@@CB@DCBBBCC@CC>??@2459;999599994449249914244;?CDCB?A<429>9949A>?B@;;;?886857777,3777333,3
@R5U21:00012:00015
ATGAGTTTCTATGCGGCCCAGCCGGCCATGGCTATTGTTGATGGTCG
+
9:;7ABB=BCB@@99;;C>CBCBC@C@CDB?A;;1;;;--**000**
@R5U21:00012:00016
AGTTACCGCAATTCCTTTAGTTGTTCCTTTCTATGCGGCCCAGCCGGCCATGGCATGGT
+
BBB@AB@BBB@D@C>@?<@BB=AA@C@CDACBEEB@?=>B=BA@>@5:61;=98,,*)*
@R5U21:00012:00017
ATCGCATTTCTATGCGGCCCAGCCGGCCATGGCAGCATGCCGATAAGCT
+
A8::A=?@<@BBCCBB@BA>CCD8:9;=ABC@CC>88880))(((((((
@R5U21:00012:00018
CGTATCTTTCTATGCGGCCCAGCCGGCCATGGCAGCGTGTGATGCGTGTGGTATGGATTGCTAGGCGCTTAATCGGATGTGTGGCGGTTCTGGCGCTGAAAC
+
BBBAABCB>CC@AABC@CCBCCD@C>?<@B=<=A@AACCDCCCBB@B@9929>887;B?AADDC@CBBB?A@?@A@BECCA@@>;:5;>AAC@CBABBCD>B
@R5U21:00012:00019
TACCAGTTTCTATGCGGCCCAGCCGGCCATGGCTCCGTGTA
+
:A@@BBBB79;CCCBG>A?:@??;?5959:;2///,///,,
@R5U21:00012:00021
AGTTACCGCAATTCCTTTAGTTGTTCCTTTCTATGCGGCCCAGCCGGCCATGGCAAGTTGTCTGTGGGTGTGCAGGGTGGCGTGTTGGTCTCACTCCGCTGAAACTG
+
BBB@AB@BBB@C@C?EDBDCEBCB@BACC>BBBBAAA?AB<CA<<>4318>?=AB?BB?BBB?;:::5:@=AA@@@<@B>BBBA?>??BCA@@??@??;966117=>
@R5U21:00012:00022
AGTTACCGCAATTCCTTTAGTTGTTCCTTTCTATGCGGCCCAGCCGGCCATGGCATATTGTTTTAAGCCTTGCCGTGTGGATTGTGGTTCTCACTCCGCTGAAACTG
+
BBB?AA@BBD@B<>6996;BBCCCACBCC>C??@BBB@BC>C??7<4718?D>ABB??=?A7;4:5:@>A>?@>@CABA>@@688A>A>@?A@?@C;:>;<533;;7
@R5U21:00012:00023
ATCGCATTTCTATGCGGCCCAGCCGGCCATGGCAGCATGCGGGACTGCGAGGTGCCATGCTCTTTTTTCTTGTGGCGGTTCTGGCGCTGAAAC
+
B>>?@??@<@CBCBAA@CB?BCD@B@B@BBC@BDBBB===??<ABBCAAA@?B;<<=ABC@999999)<BBFDC@CC@B@BBB@BBBB99969
@R5U21:00012:00024
GCATAGTTTCTATGCGGCCCAGCCGGCCATGGCAGCGTGTCCTGTTGATGCGGAGTCTTGCTGTGGGGAGAGTGATATTTGTGGCGGTTCTGGCGCTGAAAC
+
=ACBAA@C@DB>?===@BB>CBB8;;;?BDECBACCCCD@?>@CCBCBBBCC?CCCCCABCBCBCCC:BBCDCC@??@?<?@C@BB?B?BCC@CBBBBEFAB
@R5U21:00012:00027
ACGATATTTCTATGCGGCCCAGCCGGCCATGGCACAACGTGCCATCCGTAGGTTCCGTGCCGTGGCGGTTCTGGCGCTGAAAC
+
88733444-4;9489424>5=AA@C:;599959944244@=@>BBC@CBBA=@5959BAA>999<@A?AABCA<>?11...+.
@R5U21:00012:00028
TACCAGTTTCTATGCGGCCCAGCCGGCCATGGCTACTGTCCTGGT
+
BBB@?BBB??BBCDCC@DCBCCC@D@B@BBC@;1111,,*)**),
@R5U21:00012:00029
AGTTACCGCAATTCCTTTAGTTGTTCCTTTCTATGCGGCCCAGCCGGCCATGGCATAGTTGTTTCGG
+
BCB@@@>ACD@B?@894-9??;AC@CCEC@CBBBBAB>@?<BA?<>5758??=:::6177111,110
@R5U21:00012:00030
CGTATCTTTCTATGCGGCCCAGCCGGCCATGGCAGCATGCCAGTGGCATCCGCAGAATGGTTGTGGCGGTTCTGGCGCTGAAAC
+
A?@@BBBB=CCCDC@@?BCABA>697;=@@B@CCCCC<<<ACCCDABAAC@CCCDA>=@;8;@@A?CDBCBC??=@;???A@<@
@R5U21:00012:00031
AGACTCTTTCTATGCGGCCCAGCCGGCCATGGCAGCATGCACGAGTACTTGCGATGCGATTTGGGCGGGTTGTGGCGGTTCTGGCGCTGAAAC
+
BB:@@DJCACECCCCC@CC>A=98>5859ACBCBCCDCBACCCCBBBCC@BBBBBBIC==9-9914BB<B?B@A=@B?B@CGD@DCBBCCC?E
@R5U21:00012:00032
ACGATATTTCTATGCGGCCCAGCCGGCCATGGCAGCAGGTTGCCATCCTCAGGTTCCGTGCCCTGGCGGTTCTGGCGCTGAAAC
+
AA?>>@@?<@@;<<CCBHD@CCB7<8;<AAA@BBBBCC@C@CC@CBBCBBCCAC@EADEA@@<<<6<B@AA===?CCCCBCK@D
@R5U21:00012:00033
CATCTCTTTCTATGCGGCCCAGCCGGCCATGGCAGCAAGTTGCTTTCCGCGGTGGGTGTGCGGGGGCGGTTCTGGCGCTGAAAC
+
BB@<@>BB>BBBBBBB@CC?B=9295959BCBCCCBC@BC?BBBB?B?BBB@CCC?DBA;99444+9@@BACCB@CBBBBBB@B
@R5U21:00012:00034
CGTATCTTCTATGCGGCCCAGCCGGCCATGGCAGCGTGTGCGAGGGAGCTGCCGGTGTGCCTGGCGTAGGTTGGTAGGTGTGGCGGTTCTGGCGCTGAAAC
+
?AAAAAC>AA@@DCC@CC>CEA?B996;AB@CCCCCDDBCCC@@?<@C=?BB@C?===9:;<EDECCCC?B?C@CCC@BBBB?AC@D@B>B@BBAAAAA@A
@R5U21:00012:00037
ATCGCATTTCTATGCGGCCCAGCCGGCCATGGCAGCATGCGGTCATCTGTGGTGCGATCGTAGTGCGTATTGTGGCGGTTCTGCGCTGAAAC
+
:8834444-488>@AB?BC>@@B8969=>>@?<9<<<@>?@>99:::999988444488:ABBBBA@??=477=4884857776611111,1
@R5U21:00012:00039
ATCGCATTTCTATGCGGCCCAGCCGGCCATGGCAGCATGCCAGACGGCTCGTTGCTGGCATCCGGCTTATTGTGGCGGTTCTGGCGCTGAAAC
+
<@@@@@AB:<<<<BBDB??B>?8,111=>?G?DBCBA9;;=ABBEIFDCB<<7;@@ACCAACACDCC::;@@@@>734748>=<@@AD99919
@R5U21:00012:00040
GCATAGTTTCTATGCGGCCCAGCCGGCCATGGCAGCGTGTGTACTACGT
+
;<CCBBAA<BACBB@A>AH@AAB698<>BCDBCCDC;88////////,/
@R5U21:00012:00042
ATCGCATTTCTATGCGGCCCAGCCGGCCATGGCAGCATGTTGGAG
+
BAAAAABB>BBBBBCB@BB@CB@6:7;7;BCACB>>82,*)*)**
@R5U21:00012:00044
ATCGCATTTCTATGCGGCCCAGCCGGCCATGGCAGCATGCTGGACGCCTACGTGCTCTGCTCGTTCGCATTGTGGCGGTTCTGGCGCTGAAAC
+
BAA@BABE@CBABB<<;3?>@?B11,1=<199<AAACDBCDECEEED@CBBBC<<<CCCCCCB@=?BCBD?BECACC@C?BBC@CB;;7?@:>
@R5U21:00012:00045
TACCAGTTTCTATGCGGCCCAGCCGGCCATGGCTGTGTGTCGGTATTCTGATTTTCCGCAGTGCATCCTGGATTGCCACGTGGGGCGCGTTTGGGGTGGCGGTTCTGGCGCTGAAAC
+
BBB@B9996;AACCCB@DD?CBB@D@B@BEB@EBBBBABBBB@BBB@BBB9977-7=<BA>>AACCC@BB?CCACD?C@@A9==2=?>99909>>4>A>AIBDCCCC@CCAB<;;7;
@R5U21:00012:00046
CGTATCTTTCTATGCGGCCCAGCCGGCCATGGCAGCGTGTTAGCGTTGTTGTTGGAAGTGCCTTGATCGTTCGGCGAAGTGTGGCGGTTCTGGCGCTGAAAC
+
BBBB@BBD?C>9;;996<C?CCC@C>A>ACDACBBBEDEB@BCC@B=9929969<>59<CC@DCFDCACA@CB?B@@=@@@@C@CC@C@A@@=@CCBCCC>C
@R5U21:00012:00048
ATCGCATTTCTATGCGGCCCAGCCGGCCATGGCAGCATGCTCTGCTTCGTAGTGCTCTGCTAGGATTGGTTGTGGCGGTTCTGGCGCTGAAAC
+
;?;;<A@C@DDDCAAA@BD@BCC;<;<ABAC?CDCEAAABEEBECB?B<;<BGCFCAAADDDEBBB>@6959@A?CCBC@CCC@CB>>988/8
@R5U21:00012:00049
AGTTACCGCAATTCCTTTAGTTGTTCCTTTCTATGCGGCCCAGCCGGCCATGGCAAAGTTGT
+
CBB@?=;>8429;>699144424424244-4444;>>;??:>??<A70-0<<:000,./,..
@R5U21:00013:00004
TACCAGTTTCTATGCGGCCCAGCCG
+
C>=;=8841;@@BCCC@CC@BCC=?
@R5U21:00013:00005
AGACTCTTTCTATGCGGCCCAGCCGGCCATGGCAGCATGCGGAGA
+
?BBCBBCCADCCDCBB@BB>CBA6958299@>A@AA<1-00)*((
@R5U21:00013:00006
ATGGAGTTTCTATGCGGCCCAGCCGGCCATGGCTATTTGTTAGGGTTCGGATTTTCCCCAGTGCATTCTGGATTGCCACGTGCTTGCCGTTTCTCGCGGCGGTTCTGGCGCTGAAAC
+
AB@<;>>=<@A???998;A<>AC@CAC<B=D@CB???<=@:===6:59B=9999/999/9@@@BDDBFDDAAA>AC@BBBAAABBC@?;880888>@B?BB?B?BAA>AA@@AAAAA
@R5U21:00013:00007
GCATAGTTTCTATGCGGCCCAGCCGGCCATGGGCAGCGTGTAG
+
?BB???AB>A<988//,11,1@@:>;?6999919AA?>>0***
@R5U21:00013:00008
CGTATCTTTCTATGCGGCCCAGCCGGCCATGGCAGCGTGTCGGTAGGCTAGTGCTGTGTGGCTTGGGGGTGACTTCGTTTTGTGGCGGTTCTGGCGCTGAAAC
+
<BB;<:CC=@@BBB@@=AC>BAC=@=@=@@B@BAAADCEHCEACBGABBBCC:<9@<;11-1:9;>?A*9444313BBCB8B?C@?C?C@CAA?CBAAAHH@C
@R5U21:00013:00009
ATGGAGTTTCTATGCGGCCCAGCCGGCCATGGCTATTTGTTAGGGTTCGGATTTTCCCCAGTGCATTCTGGATTGCCACGTGCTTGCCGTTTCTCGCGGCGGTTCTGGCGCTGAAAC
+
>;;;>@@><@B@@?;9;;D=BBC@C?C?DAD@CCCBB>CC@@A@<A?AB>BCD@9BCC9?>?ACECECCEECC@CB?BBCCCDC@CC@CDC>B::<BB?BB?B=@@A@F@@?BCC8;
@R5U21:00013:00010
TACCAGTTTCTATGCGGCCCAGCCGGCCATGGCTGTGTTCT
+
A;8;>98819B@BCCC?GB?BCCBE>@>ABC=@800**)**
@R5U21:00013:00011
GCATAGTTTCTATGCGGCCCAGCCGGCCATGGCAGCGTGTTAGGCTGAGCGTCCTAAGTGCCCGATTGGGCTGACGGCGTGTGGCGGTTCTGGCGCTGAAAC
+
@BBBBBBC@BB>ABBB===:===595959BBBECBBBBBC?B@@BBBB>ABCD@CC@BA?>=:84748>6<::<CC@C:::CD@CCAC@@@@?BBBCCCC>C
@R5U21:00013:00012
TACCAGTTTCTATGCGGCCCAGCCGGCCATGGCTGTTGTGAT
+
BACABBBB>BCBBA@B?DD?BCD?@<A8>9::>1/,200**,
@R5U21:00013:00013
CGTATCTTTCTATGCGGCCCAGCCGGCCATGGCAGCGTGTAGCTGG
+
BBCBBBBC=BCBAABB@BA?CCC>@>@?AAB@CBCCBC820)((((
@R5U21:00013:00014
GCATAGTTTCTATGCGGCCCAGCCGGCCATGGCAGCGTGTAGTGCGAGTAATGGGATGTGCGGGGCTAGTGGTTAGACTTGTGGCGGTTCTGGCGCTGAAAC
+
@BBBBBAA???>??AA@AA>DBB697:<BBEBCCBBAABCBBB@@ABDCDCA@@<AB@>>@>@@6@ACCGC@C@CCC@@=@CB@CB?B@CBB?CCBCBCC>C
@R5U21:00013:00015
GGTGAACGCAATTCCTTTAGTTGTTCCTTTCTATGCGGCCCAGCCGGCCATGGCATCTTGTTATGGGGGGTGCGCTGGGCTTTGTGGGTCTCACTCCGCTGAAACTG
+
B>BBB>BBBB@BAB>AA=ABCADD>@>AB>BCDCBCD@CC>BA=;@==59;@>ACEHF@CCACA==@==-@==8@44809891999919BBDICCC@CEDBBB?BCC
@R5U21:00013:00016
ACGATATTTCTATGCGGCCCAGCCGGCCATGGCAGCAAGGTGCTCGGTGGATGGGCGTTGCGATGGCGGTTCTGGCGCTGAAAC
+
?BB>>@AA?BAAA>@B@BA>CCC8:9;?AACABBBCC@DBDCCCCCACE@BCBEACDCACCCCCB@9989@B>A@CCBBEDNBB
@R5U21:00013:00017
GGTGAACGCAATTCCTTTAGTTGTTCCTTTCTATGCGGCCCAGCCGGCCATGGCACGTTGTGTTATGGGGGTTGTGCGAGTAGGTGTTGTGTATTTCTCACTCCGCTGAAACTG
+
B=A@@>@DCC@B?C@BB@BBB@CC@A6::19@BABEC@CC@CCC>=;8599@<@@>>@=<<9A?A99999-959AAABCC<<;?A::8:AA?@@@<@@@@>99599@>>><<99
@R5U21:00013:00018
GCATAGTTTCTATGCGGCCCAGCCGGCCATGGCAGCGTGTTATGTTTAGGTGACGAAGTGCGTGGATGAGAGTCCTCATTGTGGCGGTTCTGGCGCTGAAAC
+
@BBBBBBB>AABBBBB>=96>89596959CCAECCCCCDC@C?@ACBBEADCECAABACBCCCB@BBB?CBAA@@BBBB@BBB?BA?@?@@>>@BB@@CD>C
@R5U21:00013:00019
CGTATCTTTCTATGCGGCCCAGCCGGCCATGGCAGCGTGTCGTAAGGTGATTCCGTTTTGCATTTTTTTTTGTCCTTTTGTGGCGGTTCTGGCGCTGAAAC
+
@B@@B@BB>BBBBCBB@AA@CCC=?=?=@CE@BBBBABBCABDD?E??>9429?9999/9DAABBBBBBB"ABB69;;4;BBACC@C@CBC@CCCCDBC?B
@R5U21:00013:00021
ATCGCATTTCTATGCGGCCCAGCCGGCCATGGCAGCATGCGCTCCGGATCAGTGCACTAAGTTTACTATGTGTGGCGGTTCTGGCGCTGAAAC
+
B>7899997;BBCCBD?BB=>?@6:9;@ABC>AACCCCCBCCCB@B@AAABCECC@?==9999<@@BCBBBCDCBFCBC@CCCCB>??88809
@R5U21:00013:00022
GCATAGTTTCTATGCGGCCCAGCCGGCCATGGCAGCGTGTGTGGTTTAGGAGGTGACTGTTGCGTGTGGCGGTTCTGGCGCTGAAAC
+
?BBBBBBB?BBBBABB@CD>BBB=?=@>BCCBDBEBABADCCB@CC@AA>BC@CCBB?AA@C@@ADCG@CC=@=@AA>BCCCGCC>B
@R5U21:00013:00023
TACCAGTTTCTATGCGGCCCAGCCGGCCATGGCTATGTTAGG
+
<<@@CBBB>:;;BABCACDBG==;<CC>B>>;7--*(((**)
@R5U21:00013:00024
CATCTCTTTCTATGCGGCCCAGCCGGCCATGGCAGCAAGTTGCTTTCCGCGGTGGGTGTGCGGGGGCGGTTCTGGCGCTGAAAC
+
BAA8;;DD@DCCBBBD@CC==9:2959;?ACACCCCB?;9799@@1969>?<99919@@@11111+1;,1,/887:BBA;;;09
@R5U21:00013:00025
GGTGAACGCAATTCCTTTAGTTGTTCCTTTCTATGCGGCCCAGCCGGCCATGGCACCGTGTCATCCTTAGAATTGCACTCTGACTACTTGTGATTCTCACTCCGCTGAAACTG
+
><@CB@BBBA<=;@==8<@@@=AC@CAEEABBBBCCC?BB<A=98>=@=BBC@CCC:<=BBBCBB@BBBBC?C=?@?>BBCCCBBBCB?BBA@A>BCCCCCC@CBA@@@<@BB
@R5U21:00013:00026
GGTGAACGCAATTCCTTTAGTTGTTCCTTTCTATGCGGCCCAGCCGGCCATGGGCTGTCTTCTC
+
75;AA<AB:969<>;>>9>9<9=CBCCCCABBBBBCE@CHBCA@=@?B?B>@@8=1,,0,((**
@R5U21:00013:00027
ATCGCATTTCTATGCTGGCCCAGCCGGCCATGGCAGCATGCTTCTGGGATT
+
8.0;11//+/6684444249594424242449994948::995//78+//,
@R5U21:00013:00029
GGTGAACGCAATTCCTTTAGTTGTTCCTTTCTATGCGGCCCAGCCGGCCATGGCATGTCGTGGGTGTGGAG
+
>=@CC@CAAB<9<>544-9>><@CCB@GNAFDBBBBA@BCACCC@C?=;?99;99449994--+----*,,
@R5U21:00013:00030
CGTATCTTTCTATGCGGCCCAGCCGGCCATGGCAGCGTGTGTGGATGGTTAGACGGTTTGCGTGTCGGGGGGTTATTTTGTGTGGCGGTTCTGGCGCTGAAAC
+
@ABBBBBB=BCBCBBB@BA?CCC9989<@AA?BBBBCEDCBBB@BBB@B?BBBBB>AA8;;;;@@988999*9?@@@A7?>??@=@CID@B@@@CCCCABB>B
@R5U21:00013:00032
ATGGAGTTTCTATGCGGCCCAGCCGGCCATGGCTTCTGA
+
BBB>B?AB?BBABBBB?AB>CBC@C>@>A<88--+,,,,
@R5U21:00013:00033
GCATAGTTTCTATGCGGCCCAGCCGGCCATGGCAGCGTGTGGGGATTCGATTGGGTATTGCTCTTAGGGGCATTGTCAGTGTGGCGGTTCTGGCGCTGAAAC
+
8<AA>ABC=ABBBB@@@BB?A@@69:9ABADDCBCCAACECDE:EA?ACCC?BB=BBB@BCCCFFCCCC9C@@=@BCCCDFEB>AB7;7;@A=ABCABBB@B
@R5U21:00013:00034
TACCAGTTTCTATGCGGCCCAGCCGGCCATGGCTGCGTGTGTCTTAT
+
??A@AAAB??AAECDC@CD@CAA?A?ACAABAB>11/82711/6,..
@R5U21:00013:00035
ATGGAGTTTCTATGCGGCCCAGCCGGCCATGGCTATTTGTTTCAGGGTTCGGATTTTCCCCAGTGCATTCTGGATTGCCACGTGCTTGCCGTTTCTCGCGGCGGTTCTGGCGCTGAAACC
+
B?@>@BBB>AA>??99<<EACCC@C@B?@996447885///+//885:111;CCCB:CFC:?@??A<<>BDDAECBA@=>>9989424=699CA?>??44233139776>?999667,10
@R5U21:00013:00036
GCATAGTTTCTATGCGGCCCAGCCGGCCATGGCAGCGTGTGAGCCGTCGGCTTAGTTGTGCGCGGATCGGACGTGTGAGTGTGGCGGTTCTGGCGCTGAAAC
+
<<CCDBAA???BB@?B>BC@A==698;>BCEBCCCCBBBCDCCD@CCBB@BB@BCB@A===BCB@BBBB?BCB@@@CCCBC@@=@C@C@???@HCDCCEECC
@R5U21:00013:00037
AGTTACCGCAATTCCTTTAGTTGTTCCTTTCTATGCGGCCCAGCCGGCCATGGCAGCTTGTTATGAGGCGTGCAGGGTGAATTGTGTTTCTCACTCCGCTGAAACTG
+
CCC@BB?BBC@@:;244-9BE@?C@@>AA>BB@BC@A=@C;??@5:68<>@CADCBBB@CC?ABCCC@ABBCBACC>CB?=>@BCBBB<AABA?AC@B@B::7-777
@R5U21:00013:00038
AGACTCTTTCTATGCGGCCCAGCCGGCCATGGCAGCATGCCTGGAGGGGTGCGATGCGATTTGGCGGTAGTGTGGCGGTTCTGGCGCTGAAAAC
+
>@=A>99919999999<@@8<<<-1,1:;8?=@AC@B?11-//,////*/84444:94449-424494444437>BC@B@B96239333777-7
@R5U21:00013:00041
TACCAGTTTCTATGCGGCCCAGCCGGCCATGGCTGTTGTC
+
>>?@??BA?BBBBCBB?BC>DCCAD@C@CBB:88,,*,,,
@R5U21:00013:00043
GCATAGTTTCTATGCGGCCCAGCCGGCCATGGCAGCGTGTGCGTGATCAGAGTAT
+
<<CCBAAB=ACBBB@@@AABCCB8;648??@=ACCB?81/1/////4449/////
@R5U21:00013:00044
CATCTCTTTCTATGCGGCCCAGCCGGCCATGGCAGCATTTGTCAGCTGGGCGTTGGATTGCTAGGCTGGTCGTTCGGCGCTGAAAC
+
A@@AABBB>BBBAA====@<@@@=A8959?@=@@BA911-1/////88:;HDB;=844244///,/,,*,,,,*,/566;;49969
@R5U21:00013:00045
CGTATCTTTCTATGCGGCCCAGCCGGCCATGGCAGCGTGTCGTAGTCGTTCGCTGGCTTGCGAGCAGCGTACGGGGTTTTGTGGCGGTTCTGGCGCTGAAAC
+
BBB@@@@@=ADBBBBE@CB?==@698;>A@CABDGBCCCCCC<;9?>9969@@@@9<<:<<BBBCCBCCBBCEDC5<<<49@@59;6:647B@B?ABABB>?
@R5U21:00013:00046
GCATAGTTTCTATGCGGCCCAGCCGGCCATGGCAGCTGCATGTAG
+
9<??9344-;?ABCBB@BB>CBA8;9;=ABD@CBA911/////,*
@R5U21:00013:00047
TACCAGTTTCTATGCGGCCCAGCCGGCCATGGCTATTGTTGAGT
+
?BC@BBBB=A>>>BBB?DCCCFFBD@C?B665:11,*,0*,//6
@R5U21:00013:00048
CGTATCTTTCTATGCGGCCCAGCCGGCCATGGCAGCGGGGGTGCGGTTATGATATGACGGAGTGTGGCGGTTCTGGCGCTGAAAC
+
BB@>AABB>BBDCDDC@CC@CCA;=7979AB@@@@99999-9B>><A=CBCDDAAACFC@CCCBCB@CC@B@BB?@BBBB@?@=@
@R5U21:00014:00004
TACCAGTTTCTATGCGGCCCAGCCGGCCATGGCTACTGT
+
@?=;>8981;@@@@>924419@@=@?@:<1?88***(((
@R5U21:00014:00005
ATCGCATTTCTATGCGGCCCAGCCGTCCATGGCAGCATGCCGACG
+
7;AACCCB@CBA99;@=@@<<=>:111,//;99@@1111-+-,,,
@R5U21:00014:00006
TACCAGTTTCTATGCGGCCCAGCCGGCCATGGCTGAGTGTTG
+
8>>;>>@@<BCCBAA?<??5=?@;?69699::11,,,,**)*
@R5U21:00014:00007
GGTGAACGCAATTCCTTTAGTTGTTCCTTTCTATGCGGCCCAGCCGGCCATGGCAGAGTGTTGTTGAGGGTGCATTATTTGGTGTGATTCTCATGTTCT
+
B<>?>>BBCB>A?A@BB>BBD@@=99244:<BBBCEC@AA>ABB>B@B>B=9<9999449:8992449:644444249A>B=BA><;0+--,,,,,*,0
@R5U21:00014:00008
AGACTCTTTCTATGCGGCCCAGCCGGCCATGGCAGCATGCCGCTCTTGCGATGCGATTTGGGTTCGGTGTGGCGGTTCTGGCGCTGAAAC
+
:ABCACFF>A@@AABC@BC?BDA5959599@<@1-----+)*(*,2066EC:::;9??0991959>9=?@?@CC6:57;:49???;<;9;
@R5U21:00014:00010
ATCGCATTTCTATGCGGCCCAGCCGGCCATGGCAGCATGCCGGCCGTATTTACTTTGTGCACTTCGCATTGTGGCGGTTCTGGCGCCTGAAAC
+
;;77448858=@ABCB=?A>?CB;??A>BBB<<11111//,/,9244444-49;=:A>=88442499:@??992448=<==9:;442449964
@R5U21:00014:00011
ATCGCATTTCTATGCGGCCCAGCCGGCCATGGCAG
+
78?899991111/1::5:>:@A>:;:<,111,,,,
@R5U21:00014:00012
ACGATATTTCTATGCGGCCCAGCCGGCCATGGCAGCAAGTTGCATGATTGCGTTTGCGTGCGAGGGCGGTTCTGGCGCTGAAAC
+
>BBBBBBB=BBABABB@BB@BC@6:59;>>@@ACCCDBBB?EAA@FCC=@?BBCBBCCCCBB;;;8<B?CABBC@CCCCCCC>B
@R5U21:00014:00014
GCATAGTTTCTATGCGGCCCAGCCGGCCATGGCAGCGTGTGGGGA
+
,/,****008:;>?CC?AA=@9=295959BCAB?@>-,,,***)*
@R5U21:00014:00015
TACCAGTTTCTATGCGGCCCAGCCGGCCATGGCTGATTGTGAGCCGACGTAGCCTAGTCTGTCGCCGCAGTGCATCCTGGATTGCCACG
+
BAB@BCBB>BBBBBBB?BD?FEEAABACAA@@A;<;;<>?A<<;<A>@<9999=9944449=9;B8<<99999991-11-/65.74..6
@R5U21:00014:00016
CGTATCTTTCTATGCGGCCCAGCCGGCCATGGCAGCGTGTGCGTCGTGA
+
?BBBB@BB>BCBBBBC?DC>AAC6;7;=@@C@BBDB><@+*(((((*(,
@R5U21:00014:00017
TACCAGTTTCTATGCGGCCCAGCCGGCCATGGCTTC
+
ADB?BBBC?CCBBDBB=AA:@;C;=7;79A>:-*)*
@R5U21:00014:00018
CGTATCTTTCTATGCGGCCCAGCCGGCCATGGCAGCGTGTGAC
+
BBBABAACBBA@AACCBCB?BCC@C=?:<;B=A@;9-0*****
@R5U21:00014:00019
ATGGAGTTTCTATGCGGCCCAGCCGGCCATGGCTCAGTGTTAGAGTACGGCTTATCCGCAATGCATCCTAGACTGCCATGTGAGTCGCGTTTTGCTGGGCGGTTCTGGCGCTGAAAC
+
BCB?BCBB>A?>??>@=@DACCCAB74299><>B@AACCC@CBBBC:;:>AA<AAECCCC@DCC>:45;999A<;<@CBBABBB??????BA2=6177.7>;>480323333353+0
@R5U21:00014:00020
GCATAGTTTCTATGCGGCCCAGCCGGCCATGGCAGCGTGTATGTCTGGGGTGACGGGTTGCACGTAGCTGGTGCGTGTTTGTGGCGGTTCTGGCGCTGAAAC
+
>@BBAA?B>BBBBBCB@BC>B==295429AC>BBCCCCECC??ACBBBB9ABBAAA?ABCCCBAC?DAAB@CCDBB??><>B??AB>A?ABC?BBBC@@>=>
@R5U21:00014:00021
AGACTCTTTCTATGCGGCCCAGCCGGCCATGGCAGCATGCGTGTACTCGTTGATG
+
,,,,,0665?BBB===;999>99596959AB>BBEDDA;;:11/////,,2//,0
@R5U21:00014:00022
GGTGAACGCAATTCCTTTAGTTGTTCCTTTCTATGCGGCCCAGCCGGCCATGGCATTGTGTGCGGTTAAGTGCCATTGGTATTGTAGGTCTCACTCCGCTGAAACTG
+
?<ABB@?@@B@@==;=85>8859B=B<>?199>>>9<8<B?BBB@C9;8>AD>BBB?BAAACCCCE?B?B??@@BB?B@BBB@BBBC?@@???BAA;==:::A9??A
@R5U21:00014:00023
AGACTCTTTCTATGCGGCCCAGCCGGCCATGGCAGCATGCTATGCGAGGTGCGATGCGATTTGGGAGGGTTGTGGCGGTTCTGGCGCTGAAAC
+
CB?@@A@@<ABBCCCC@CB?@998>;>;>@A>BBDBBAAACCCBBBDE@CCCEBB;<9>>=9>>999909;?9<;<CCDACBA@ACA@;;;6;
@R5U21:00014:00024
GCATAGTTTCTATGCGGCCCAGCCGGCCATGGCAGCGTGTGGGGGTGCGTAGACGGTGTGCAGGGGGATGGGGAGTACTTGTGGCGGTTCTGGCGCTGAAAC
+
@ACCBABB=BCBB@@@@CC?BBB6;;<>BBCACCCCBDCCBBBB3AABBBABBBB@BB<94999>>/>?AAB8FAA=<<@GBB@BB@F@D;=<=CCCACC>C
@R5U21:00014:00025
CGTATCTTTCTATGCGGCCCAGCCGGCCATGGCAGCGTGTATGGCTGAGGTGGTTCTTTGCAAGACGCCGCTGTAGATGTGTGGCGGTTCTGGCGCTGAAAC
+
@BCBBBCB?BBCDFCE@CD=>>;297;=@BC@CCCCCFCABDAA@CECC@CC@C@CCC>CCB?BBBAB@BBABABBBBBB?B>;B?B?>?@@>?===BAB=@
@R5U21:00014:00026
GCATAGTTTCTATGCGGCCCAGCCGGCCATGGCAGCGTGTTAGGAGAGGGATGGGCTGTGCAGTGCTTCTCTGGATTATTGTGGCGGTTCTGGCGCTGAAAC
+
=ACBAAAC@B>;=BBB@AA>DCC8;8:?CCH@C@BBAAAA@AA@CBBCB=@9996;BBCCCCBBAAA@??CCC?B>;@AABBB?CC?B?BAC>DCBBBCC>B
@R5U21:00014:00027
CATCTCTTTCTATGCGGCCCAGCCGGCCATGGCAGCATCTTGCTTTCCTTCTTTTTTTTGCAATGGCGGTTCTGGCGCTGAAAC
+
A?@BBBBB<B??@AAA@ABABAD6:7;@ABCBCCCCCCCC=AACC>B<;:44444999$9@@=ACABB?BBFCEDFBBBBDCAJ
@R5U21:00014:00029
CGTATCTTTCTATGCGGCCCAGCCGGCCATGGCAGCATATTGCGGGGATTATCGTCCTTGCTATGGCGGTTCTGGCGCTGAAAC
+
?BBBA99989BCCDCCABCABA>685;;@AC?BBCCBBBC?@9944,9@BBBBBBB=@=AAAAHB?BC=@=??;<@88;8997:
@R5U21:00014:00030
CGTATCTTTCTATGCGGCCCAGCCGGCCATGGCAGCATGCGGGTATCATCCGTAGCAGGGTTGTGGCGGTTCTGGCGCTGAAAC
+
BBBB=99999BEDFCA@BB@B==2459<AACACECCAAAECCACBAAC;;;;CBCCCCC:<8<;96;B>A>CAA=A?AB?@A>F
@R5U21:00014:00031
TACCAGTTTCTATGCGGCCCAGCCGGCCATGGCTTCTTGTGG
+
BBB<?444-999ABCFADD?CCCACAB@;>78**)**)(,00
@R5U21:00014:00033
CGTATCTTTCTATGCGGCCCAGCCGGCCATGGCAGCAACGTGCGACCGTTTTGCGCTTTGCCTTGGCGGTTCTGGCGCTGAAAC
+
BBBBBBBB?ABBCBBB@BBACCB?A=><@BC?ADD@D>ACDFBABD?CBBD9B@CDDC;;;<?4949?<A>ABBIDCDBBBC>C
@R5U21:00014:00034
AGTTACCGCAATTCCTTTAGTTGTTCCTTTCTATGCGGCCCAGCCGGCCATGGCAAGTCTTGGTTT
+
BAA?BB@BAA?BAF@CC>CAABBAADACC@CBABBAA@BB>B>;4757:<<??77587.,**)**)
@R5U21:00014:00035
TACCAGTTTCTATGCGGCCCAGCCGGCCATGGCTGAGTGTGAGAGGTGGTAGCCGCAGTGCATCCTGGATTGCCACGTGTCGCGCGTTTGGTCTGGCGGTTCTGGCGCTGAAAC
+
BBB?BBBB>B@@AEEH@CC>B::9<AC?CBB@CBBBBBAA@BBBB@BB@><??>???>>BBB?A?A@=<??BB?CBBAAADCC@B@BC>D@@=?=?BA=A@:;8?AA@??CC=?
@R5U21:00014:00036
ATCGCATTTCTATGCGGCCCAGCCGGCCATGGCAGCATGCCTGCCTACGTCTTGCACTGCGCGTTTGTGGTGTGGCGGTTCTGGCGCTGAAAC
+
A?@@@BBCCBBBBCCC@BB?BBD8:;:BDCC@BBCCB9<<AD;;;<BBBDCEACCFCCD@AABBC>DBC??@:849>5959>>;>>>>?AA<B
@R5U21:00014:00037
GCATAGTTTCTATGCGGCCCAGCCGGCCATGGCAGCGTGTGAGGTTGATACGTGGCAGTGCCGTAGTTAGGCTGAGATGTGTGGCGGTTCTGGCGCTGAAAC
+
=@BBB>@A;>B>BBBB@BB?B@@698;?BCD?BBCCCBBBDCCBD@CBBBBCCB@BBBCAA=ABBBC?BC@ABCDDCEHCCCC@CB@BA@@@?BAAA??@:?
@R5U21:00014:00038
AGTTACCGCAATTCCTTTAGTTGTTCCTTTCTATGCGGCCCAGCCGGCCATGGCATTTGTGTGGAGTATGTGCAGGTTAGT
+
BBA@AB@B???B@A694-99959><?6991<@@@CCC?C@<@<<;<4718??=B776,111663111117/....,.,...
@R5U21:00014:00040
GCATAGTTTCTATGCGGCCCAGCCGGCCATGGCCGTGTTGTAGAGTTGAGTTA
+
?B>@;;==<@>BBCBB@BB=BBA;=5959942424499898444//54...,,
@R5U21:00014:00041
ACGATATTTCTATGCGGCCCAGCCGGCCATGGCAGCAGGTTGCCATCCTTAGGGTCCGTGCCAGGGCGGTTCTGGCGCTGAAAC
+
<>BBBBBB<BBBBCCC@BB>>@;2459<@@B?CCCCCCCC:=<@EBBCBAAAA@AC=@ACC@@@@<@C?A@CCC@BBBC:::8:
@R5U21:00014:00042
TACCAGTTTCTATGCGGCCCAGCCGGCCATGGCTTATTGTTAGGCTGGAGT
+
BBB@CBAB=ABAA@@;54419?B;>?B>BDHABB?91-1:,//,/665643
@R5U21:00014:00043
ATCGCATTTCTATGCGGCCCAGCCGGCCATGGCAGCATGCACGATTTCTAAGTGCCTTTAGACGGCTTCTTGTGGCGGTTCTGGCGCTGAAAC
+
?:88>>>=<BACACCC@CCBC?;245959@B>@AACBB@AAAAC99594424;99244-44449@>==?C=@AB>B@=@=;;;>;;;<<;D>B
@R5U21:00014:00045
AGTTACCGCAATTCCTTTAGTTGTTCCTTTCTATGCGGCCCAGCCGGCCATGGCAGTGTGTTTTCAGTTTTGCAGGGTTGATTGTCAGTCTCACTCCGCTGAAACTG
+
BBBDBB@C?@;==A544-944544248995=<<=FCCBCE>@??7:7:=ABBBDBBCAA?@@=2797333,8?>@B>B=>>:/10??>>@CC@A@?=?A???B>BBB
@R5U21:00014:00047
ATGGAGTTTCTATGCGGCCCAGCCGGCCATGGCTGTTGTTGTGAGG
+
BBB@>?AB>BAABBAA?BC>C@@=@6;59@A8;<9@<995944//,
@R5U21:00014:00048
GCATAGTTTCTATGCGGCCCAGCCGGCCATGGCAGCGTGTGGTAATTCTGCTACTTCTTGCTCGCTGTCTTAGAGGTTTTGTGGCGGTTCTGGCGCTGAAAC
+
=A??788808??ABBB?BB>CBA697;=ABCBCCCCCCDCC@?=;=599>@@B?@=<<8;CCABBCCCBB>BBB@=@DC9BBC@CE?@@?DC@BCACDCHAF
@R5U21:00015:00004
CGTATCTTTCTATGCGGCCCAGCCGGCCATGGCAGCGTGTCTGGACGGTTTG
+
BB@>====<@BACCCB@BB>CEC;=58599B?BBCCB?9411/,///,/75/
@R5U21:00015:00005
GCATAGTTCTATGCGGCCCAGCCGGCCATGGCAGCGTGTGCTTAGGAGGGAGGCATTGCCTTTGATGGGTGGTGGTGTGGCGTTCTGGCGCTGAAAC
+
143>?8943734444244-448,/,/,//8::=@949@994924489995442499:99244-4998::8<:11-///;;//181//:9333333,3
@R5U21:00015:00006
CATCTCTTTCTATGCGGCCCAGCCGGCCATGGCAGCATCTTGCTTTCCTTCTTTTTTGCAATGGCGGTTCTGGCGCTGAAAC
+
<AAB<ABB?BBBBBAA?AB:??@2959599A@ACCBDGCD@BBBG>B>B?@?@@@B,@BB=AA=AA@C?BBC@CBB@;;;9;
@R5U21:00015:00007
GGTGAACGCATGTCCTTTAGTTGTTCCTTTCTATGCGGCCCAGCCGGCCATAGCACTGTGTGCTAAGAGTTGCTCGAAGTGGTGTAGGTCTCACTCCGCTGAAACTG
+
?;<>A=82,,,,,2*,,*,69;>A<?599-<BCBDCC@CB>A992;>A9;<EDDBBAAACDEECC?CB@>=>BBBBB@@A@@BAAB?=ACCCCBBB?CBA???8?A?
@R5U21:00015:00008
ATCGCATTTCTATGCGGCCCAGCCGGCCATGGCAGCATGCCGTCGTAGCTCA
+
BA<9;44419??ACEC?AB=?;;248;>A@B@CCBA?A;959?91-,,,,,,
@R5U21:00015:00009
ATCGCATTTCTATGCGGCCCAGCCGGCCATGGCAGCATGCGGGATTGCTAATTGCACGGCGCGTGCTTAGTGTGGCGGTTCTGGCGCTGAAAC
+
AA;9;48409@@?ABB===59::5459;>>>=@@ABCDBBBCACC?ECBDAD@CCAAAACEC;:=HD@BB<<<CBCC@C@AAAACCBBBCC@C
@R5U21:00015:00010
ATCGCATTTCTATGCGGCCCAGCCGGCCATGGCAGCATGCCGGTAGTCTACTTGCTCTGCTAGGACGTATTGTGGCGGTTCTGGCGCTGAAAC
+
BA@>===?<@CBBBCC@DD=:;;248;>AACEHBBBB8<=>@>F<>=AAABCBAC@CCCBBBC@CBBAAA@BCC@CC@C@@AB@CBAAACC>B
@R5U21:00015:00011
AGACTCTTTCTATGCGGCCCAGCCGGCCATGGCAGCATGCGATAGTTGTGATGCGATTTGGAGGTT
+
ABBBB@??<?BABBCCABBBCBA2458599@>CCD>C=7---,,,,*4===AC;;;;:58:,,**)
@R5U21:00015:00012
GCATAGTTTCTATGCGGCCCAGCCGGCCATGGCAGCGTGTATTGCTACTCCGACTAGTTGCTAGCAGGTGGATACGCCGTGTGGCGGTTCTGGGCGCTGAAAAC
+
=@??>BBB=BB<@?@@?>>9;;>,1,1-11>;>>@@AEJJJC=AACBA?A8;;@@>9859999BA@@@<959>>?9969@@99:9A>A>@99909AAA9999-9
@R5U21:00015:00013
CGTATCTTTCTATGCGGCCCAGCCGGCCATGGCAGCGTGTTGTGGAGTAG
+
,*(***,288B=AADC@CC?BBB;>=@8;;B?BCCB<<11,1//56699/
@R5U21:00015:00014
ACGATATTTCTATGCGGCCCAGCCGGCCATGGCAGCAGGGTGCTGGGGGGTGTGGGAGTGCGGGGGCGGTTCTGGCGCTGAAAC
+
AAA@ABB@<=?;;<>@=@A?ADD=AAA>@@C@BBA@=AB@>>>999999*9>>??:>AABBCFCD3CCABA@;;7;>AAABB=@
@R5U21:00015:00015
CGTATCTTTCTATGCGGCCCAGCCGGCCATGGCAGCATCTTGCTTTTATGTTCCGTTTTGCAGGGGCGGTTCTGGCGCTGAAAC
+
BBBBBCCC@CC;<<AA@AC@@>>5959;>@@?ACBFDCCBCB9999/9B99;=<4899/9@>>>>4999;?GCC?BCCCCCC=?
@R5U21:00015:00016
TACCAGTTTCTATGCGGCCCAGCCGGCCATGGCTTCTGT
+
ABB@A@@B;@BBBCBA?AC@CFF@C?A=;<88--***0*
@R5U21:00015:00017
ATGAGTTTCTATGCGGCCCAGCCGGCCATGGCTATTGTTAGGTCGGTATTTCCCAGTGGT
+
.,0,,/:899???B=;==:@AB?B=A=ABB@;<<@=@@59424442444>-44-/8//,/
@R5U21:00015:00018
GGTGAACGCAATTCCTTTAGTTGTTCCTTTCTATGCGGCCCAGCCGGCCATGGCAATTGTGGGGTGCTGC
+
BABBB@BBBB@B@B@CB?CBBACD@C@CCCCBBBBCE@CC@C?>=@@A?B:8:::,1,///88*,/////
@R5U21:00015:00019
TACCAGTTTCTATGCGGCCCAGCCGGCCATGGCTGGTC
+
A??=?>>>>ACCDBBC@DD@DA?=?896;@@6-)((((
@R5U21:00015:00020
AGACTCTTTCTATGCGGCCCAGCCGGCCATGGCAGCATGCGTGAGGAGGTGT
+
BBABB@==<=BBB@A@@CC?B==8@8;5;AC>BBB>B72******),,*/6/
@R5U21:00015:00021
AGTTACCGCAATTCCTTTAGTTGTTCCTTTCTATGCGGCCCAGCCGGCCATGGCATTTTGTTTTGCTGGTTGCCGTGTGTCGTGTTTGTCTCACTCCGCTGAAACTG
+
BBD@BB@DED@@:@69469BB@CC?CBCG@C?>@=88477/8<<4848488>;>?BBC7FBDD9CBBB562:A=AAB@C???A@@@<@A=9==?@A?BA???CA===
@R5U21:00015:00022
CGTATCTTTCTATGCGGCCCAGCCGGCCATGGCAGCGTGTACAGTAGA
+
@BBBBBBB>CCFCGAA@EF?BB@698;=@AF>BBCBB;:111111//,
@R5U21:00015:00024
AGTTACCGCAATTCCTTTAGTTGTTCCTTTCTATGCGGCCCAGCCGGCCATGGCACTGTGTTTTTTCGAGGTGCAGGGTGTCTTTGTCCGTCTCACTCCGCTGAAACTG
+
;CC@BB?BBC=@;@899099954989299049>>>>@58862<>;?,0,0;;6>>@B@<00....(0:0.,.64/66-117161,00433736<??BC@CB>>>B<B>>
@R5U21:00015:00026
ACGATAATTTCTATGCGGCCCAGCCGGCCATGGCAGCAATGTGCC
+
310../,//+///4>9959B<AADBD?@-111,-771/,///792
@R5U21:00015:00027
ACGATATTTCTATGCGGCCCAGCCGGCCATGGCAGCAGGTTGCCATTCTTAGGGTCGGTGCAGGCGGTCG
+
BBAA@BBB=AABBAAABBBACB@2959599B<<<<111,1;19544249:999:9449:44//,,,*,,,
@R5U21:00015:00028
ATGGAGTTTCTATGCGGCCCAGCCGGCCATGGCTTGTTGT
+
?BB>B?>><@BBBBBB?BB>CCC@B::8;@B@91,-*)**
@R5U21:00015:00029
CGTATCTTTCTATGCGGCCCAGCCGGCCATGGCAGCGTGTTGGAAGGG
+
?BBBBBBB?ABCDBBB@AA?CCC8999<@AC?BBC@>>11-1-1----
@R5U21:00015:00030
AGTTACCGCAATTCCTTTAGTTGTTCCTTTCTATGCGGCCCAGCCGGCCATGGCA
+
BBBA@A>FBC@CAC@@@>ABB?BC@C@CC>CAAABBBAA@<A774840,0<>90,
@R5U21:00015:00032
CGTATCTTTCTATGCGGCCCAGCCGGCCATGGCAGCGTGTTTGTGTTCTGGGGGGTGAGTGCCTGTATTTTACGGATTTTTGTGGCGGTTCTGGCGCTGAAAC
+
@BBBB@BB?BBAAABB@BA@CCB>@898:AB@CCCCA:9;909>?><>999999*9?@ABCC@A@BBBBB:BCC@CBCCC2C::57?>??CBB?BCCCBBC?C
@R5U21:00015:00033
AGACTCTTTCTATGCGGCCCAGCCGGCCATGGCAGCATGCAGTGTTAGGGCTTTGTGCGATGGCGATTTGGGGGGATTGTGGCGGTTCTGGCGCTGAAAC
+
BBBAAADC@CA@@@AA@BB@CCC697;8;9C@BBDDEA?@A@>9954885=@A=D>=<<<11,1>8CC094444(49899=<=@=@@BBB@FB>@;8808
@R5U21:00015:00034
TACCAGTTTCTATGCGGCCCAGCCGGCCATGGCTTTGTGTCAGGCGTTTGAGTATCCGTGGTGGTAGCCGCAGTGCATCCTGGATTGCCACGTGGCTCGCGTTTGGGATGGCGGTTCTGGCGTGAAAC
+
??AABABC=B@?@DFC@DD?CDB@B=@>BBC@BBB?BBBBBBB@?AAB>BBCA@@?@BCB@CB@>=AC@@A@BBAA?BB@BB@BB5::@CCB>?@@CB@???AAAC>CBB?BE?@>>8:4:?<<=B<B
@R5U21:00015:00035
AGACTCTTTCTATGCGGCCCAGCCGGCCATGGCAGCATGCCGTAGCGGTGCGATGCGATTTGGGTGGGGTGTGGCGGTTCTGGCGCTGAAAC
+
B???ABCC?AAADCBC@BBBCCC89:;>ABCDCCFCA:11=>111>>;8?BBCBBBBCBC?@?99999/<ABB@@@=>7=7749B@BDCD@D
@R5U21:00015:00036
CGTATCTTTCTATGCGGCCCAGCCGGCCATGGCAGCGTGTAATCATGGGCAGAAGGTGTGCTAGGATTATCATAGTCATTGTGGCGGTTCTGGCGCTGAAAC
+
@@A>A<<<;=BB?DBB?BB=ABA;@=@>BCC@CDCEA;<=@<>A<<;A=A@<;8;<?@>??<==ACC@BBBBB;8;A;;7;BA>AE:::<CB@CC@@:::5;
@R5U21:00015:00037
GCATAGTTTCTATGCGGCCCAGCCGGCCATGGCAGCGTGTGGACGCAGGGTC
+
=@CBBBAB<BBBB@AA@BB>CCC::::?CCC@CCCJC;8=::,----77*,,
@R5U21:00015:00038
AGACTCTTTCTATGCGGCCCAGCCGGCCATGGCAGCATGCTATAGGTGCGATGCGATTTGGCAGGGGTGTGGCGGTTCTGGCGCTGAAAC
+
>@>>:49919@ABB@@=@@:>@@695<;>?@7<;CCCCDCBCCBB>A@CBB;<<BBCC=B>AA?>@6;:;B>CC?@>@BB@CBABABBAC
@R5U21:00015:00039
GGTGAACGCAATTCCTTTAGTTGTTCCTTTCTATGCGGCCCAGCCGGCCATGGCACCTTGTATGAGGAATTGCTATTAGGCGTGTAGGTCTCACTCCGCTGAAACTG
+
3,3431474959<?599099959@=?=@=<A@@@AAA=@C@CCC@C>A>BCG@CCA@B@BB@AACC?CAC;>>DDB@AA?@AA@A@@=ACCDCBCD@CCCBBA?BCC
@R5U21:00015:00040
TACCAGTTTCTATGCGGCCCAGCCGGCCATGGCTATTGTGATGC
+
BBB@BBBB>BBBCCCC@DC@BAA=A?B@CCC@B<9/57-,**((
@R5U21:00015:00041
AGTTACCGCAATTCCTTTAGTTGTTCCTTTCTATGCGGCCCAGCCGGCCATGGCAGTAGTGGTTTCAGGCTGT
+
CBA?BB@B@A==:;244-9@@=AA?BABBABB@BBBB>AA<A>>;>4748?A58781119777:-.,00,,,,
@R5U21:00015:00042
ATGGAGTTTCTATGCGGCCCAGCCGGCCATGGCTATTTGTTAGGGTTCGGATTTTCCCCAGTGCATTCTGGATTGCCACGTGCTTGCCGTTTCTCGCGGCGGTTCTGGCGCTGAAAC
+
AAA>;=BB?BBBCB::;:EACCB@C?BADEC@ECBBB>@><<<;8<CBB@BBBB8BBB:CCCCCCCAFFDBBB?CC@B???CCCABB@CCC?D@@@@@=@B?B@CCB@BBAACBC<A
@R5U21:00015:00044
GCATAGTTTCTATGCGGCCCAGCCGGCCATGGCAGCGTGTATTGGGCGGCAGGGGCTTTGCCTGCGGGGGGATTAGGTGTGTGGCGGTTCTGGCGCTTGAAAAC
+
14738394-38<<CBBACC@CA=698<?DDKAECCC;<=CBB?CB>BE:9<>>>4999194:4499BBAA-9964878>8839;8=;=<=;>9773311111,1
@R5U21:00015:00045
CGTATCTTTCTATGCGGCCCAGCCGGCCATGGCAGCGTGTGTGTAGT
+
BB@@??>>:@>?AEDFACC@CB====@=@CCCCBBB>:82,-***((
@R5U21:00015:00046
GGTGAACGCAATTCCTTTAGTTGTTCCTTTCTATGCGGCCCAGCCGGCCATGGCAGTTTGTCTGGTTTCTGATTGCGAGCTTTTTTAGTTGTTCTCACTCCGCTGAAACTG
+
C?CCC@CCA@=@@@59909>><@B@CAEDAGCAACDBAAB?><<,1,17<<>8=:99919B@BC@CC=A@?9959@884499999(4A;;9;87<9?=??>?CCDEECA:;
@R5U21:00015:00047
ACGATATTTCTATGCGGCCCAGCCGGCCATGGCAGCATGGTGCCATCCTTAGGGGGGGGTGCTTGGGCGGTTCTGGCGCTGAAAC
+
ABB@;;;A<CA@@ACCBCCBCCC>@=A>@BCACAAAAAAACB@@B@@@ABCDDCCGDE%BB=<;<G>BG@B?BBB?BCDBDBD@C
@R5U21:00015:00048
CGTATCTTTCTATGCGGCCCAGCCGGCCATGGCAGCGTGTGATAGTGGGAGTGGTAT
+
BBBABCBB?C@@AEBB@BCBBAA899;@BAC@CCCCCBBA;999>444-//,,*,,,
@R5U21:00015:00049
GGTGAACGCAATTCCTTTTAGTTGTTCCTTTCTATGCGGCCCAGCCGGCCATGGCAATTGTAT
+
3,8>>;?B;929<@5888,88424424899599:99<A?BC@FCC@C=A>A<72--+-+,,,,
@R5U21:00016:00004
ATCGCATTTCTATGCGGCCCAGCCGGCCATGGCAGCATGCACTGGTAAGCGTTGCCTTATTAAGGAGACTTGTGGCGGTTCTGGCGCTGAAAC
+
A?<?@9:88;@@BBDC@CC>BCD?A=@=@BC@CBBCCCCCBCCB@BC@CB;:8<A>BAFCCC@C@CCCBB@BCC@AA?AACDD@DB@B;::7:
@R5U21:00016:00005
ATGAGTTCTATG
+
6...//,.334/
@R5U21:00016:00006
CATCTCTTTCTATGCGGCCCAGCCGCCATGGCAGCATTTTGCATGCTGCGTTGGACTTGCTAGGGCGGTTCTGGCGCTGAAAC
+
9>?ABBBC>B=8894961>-11C+-,*,,/,/44499@@7ACAAADCCBAB@A=A@@=@>@@@A<ACBC@BBCACCD?98819
@R5U21:00016:00007
ACGATATTTCTATGCGGCCCAGCCGGCCATGGCAGCAGGTTGCCATCCTTAGGGTCCGTGCCGTGGCGGTTCTGGCGCTGAAAC
+
BB9::;;91;@89<;961?-11@-1,1,11A@A<<;@?<?=AA>ABB=@<99919B?BBBCACCBBBCACBAA@?@?<<88808
@R5U21:00016:00008
ATCGCATTTCTATGCGGCCCAGCCTGCCATGGCAGCATGCACGTAGTCTGCTTGCTCGGCGAGGGTTGTGTGTGGCGGTTCTGGCGCTGAAAC
+
<?>>>9;91;AAABCC@BB?BBC@AA@@CCC@ABBABBBA?@@@BBBBBBBB>BAAAC?BBA@@<==?:;;@CC@DD@C@CDE@A??@CBC>C
@R5U21:00016:00010
GGTGAACGCAATTCCTTTAGTTGTTCCTTTCTATGCGGCCCAGCCGGCCATGGCATCGTGTGGGTCTGTTCCTTGCGGGGTTATGCATTGTGTGTCTCACTCCGCTGAAACTG
+
?;>BB@BABB=>=@===:@BB?BC@A7;;89@AABECCDCBC?=;@=@=ABE@EECAA?A@@@>ACCCC@C@A<=?CCC6?8;9??9<;=CCCCCCC@@@CE>@@BCCC>CAC
@R5U21:00016:00011
CGTATCTTTCTATGCGGCCCAGCCGGCCATGGCAGCGTGTTGTAAGCAGTTAGGATCGTT
+
<CCGDBAC=CBBCDBC@CC:>>C5869599@@CCCDCB@@5991:A11//,//,/44498
@R5U21:00016:00012
TACCAGTTTCTATGCGGCCCAGCCGGCCATGGCTTATTGTGTTGGTGGTATGAGGGCGTGGTAGCCGCAGTGCATCCTGGATTGCCACGTGGCGCGCGTTTGGGGTGGCGGTTCTGGCGCTGAAAC
+
B??=?===<@BABCDA>AD??AA6:6<<@AA@CD>AA@CCDB>B@?>=>B>>>>>:;>;>?BCBB@BBB?>>>>??>???@@>?@?BCCCB>ABC@B<<<7<?@5AA>AC?A>@??;?=@@@@@<A
@R5U21:00016:00013
AGTTACCGCAATTCCTTTAGTTGTTCCTTTCTATGCGGCCCAGCCGGCCA
+
;<B?A@64;;8<?BADEDDCDCBB;<;<C=AACAA8=400,100,1,0,0
@R5U21:00016:00014
ATCGCATTTCTATGCGGCCCAGCCGGCCATGGCAGCATGCCGTCGCTCGGCGCG
+
783344>A=BBABBCC@BB>BCD@B@AEA99;<B@@999424//6////,/,,/
@R5U21:00016:00015
ACGATATTTCTATGCGGCCCAGCCGGCCATGGCAGCAATGTGCCATCATCCGCAGAATTGCGTGGGCGGTTCTGGCGCTGAAAC
+
@@@@@CBCACCAAACC@CD>BB@596959<CCCCCCC@B@@@@=;;<BBB?CA@@B=A=>A@9;919@498<@@?BBACBBB=B
@R5U21:00016:00017
CGTATCTTTCTATGCGGCCCAGCCGGCCATGGCAGCATGCAATTATCATCCTCAGGCGGGTTGTGGCGGTTCTGGCGCTGAAAC
+
>BBBBBBC?BBDCCCB@BC@CA?;@==8@@C@CCCCGCCDDACABBCCBB@A???;AAB=C@>>>>BC@C@>AA<ACCFBBB<B
@R5U21:00016:00018
CGTATCTTTCTATGCGGCCCAGCCGGCCATGGCAGCGTGTTGA
+
BBBBB?>><=BBCCBBBCC@C>98>585;BC@FCC?---*)*(
@R5U21:00016:00019
GCATAGTTTCTATGCGGCCCAGCCGGCCATGGCAGTGTGTGGGGTGTTGGATAGTCGTTGCCGGTCGTCGCATTAGGCTTGTGGCGGTTCTGGCGCTGAAAC
+
9<AA@BBB<>>>AAAA@AB?BB@2459=?@BACDCCBBBCCDD:EDC>?>@DD@@@CC@CC>A>@@CCBBBBB>@@?CC@AAADCB?B?AA@=AACCFCD>C
@R5U21:00016:00020
AGACTCTTTCTATGCGGCCCAGCCGGCCATGGCAGCATGCCGTAG
+
34444444-4=:@@CCC?=:>98295959?@;>@<91?11-1,**
@R5U21:00016:00021
AGTCGCATTTCTATGCGGCCCAGCCGGCCATGGCAGCATGCGCGGTAGGTTGTGA
+
,,,,,,,/:8;?BCAA?BEEACD>=@7929@@5;<?AA>999442//,*,*,,,,
@R5U21:00016:00023
GCATAGTTTCTATGCGGCCCAGCCGGCCATGGCAGCGTGTATGGTGAGTTCGGGGCTTTGCGGGAATTAGATTATGATTTGTGGCGGTTCTGGCGCTGAAAC
+
5;BBBCEC=B@>@BBB@CC@CDC=@>@:<<HDCDCD@@@::<BCCEBA@<9999/9>>:>>>A<B?BDDCBAAA<<;@B>>@@=??<?<@??=AA999BC>B
@R5U21:00016:00025
AGACTCTTTCTATGCGGCCCAGCCGGCCATGGCAGCATGCCAGTAGGATGGGTGCGATGCGATTTGGCGGATTGGTTGTGGCGGTTCTGGCGCTGAAAC
+
@@BBBBBC?DBBDCBB@BB@CB@;=7429>>=@BB@A?;959A>?>>A>>@<@A@CBBACCCCB@B?BB@CC@C?A?BBC@CC@BABBB@BBBBBCC>C
@R5U21:00016:00026
ATCGCATTTCTATGCGGCCCAGCCGGCCATGCAGCATGCCTAAGTTGA
+
AAA?ABBD@CBBBBBB@BC?CCD@B>?>=9;9@D?;94964/,/,*,,
@R5U21:00016:00027
ATCGCATTCTATGCGGCCCAGCCGCCATGGCAGCATGCTCTCCTTCGTAGTGCACTGCTCGTGCGGGGTGTGGCGGTTCTGGCGCTGAAAC
+
AB;;=4959111///,,,*,,/,//,//424;;@BB?ADDDC?B?ABA@@?9;;BCCCAA@@@1111+1>11,11,0,0.824B@>AAB<A
@R5U21:00016:00028
ATCGCATTTCTATGCGGCCCAGCCGGCCATGGCAGCATGCCGGTAGTCTACTTGCTCTGCTAGGACGTATTGTGGCGGTTCTGGCGCTGAAAC
+
A@@@BBBB>CCCBBBB@AA@CCC8:79?A@A>BAB@@;<<69BB<>DBDACKAAABAB@@ABCACDBBBA?BAB?BB?B@CAA?BBCACCDB@
@R5U21:00016:00029
GGTGAACGCAATTCCTTTAGTTGTTCCTTCTATGCGGCCCAGCCGGCCATGGCAGGTTGTGATTCGTTGTGCCCGGAGCGGTGTTAGTCTCACTCCGCTGAAACTG
+
A=ACB@BB??<@=@===:7--+-8+-+,*,028ABCCCHAC@@>@>>9A9;8;@B?CCCCBBA<A996;ABBC@CAE>@=CDCB?BCCCCFCCBB>AAA@@@<@DC
@R5U21:00016:00030
CGTATCTTTCTATGCGGCCCAGCCGGCCATGGCAGCATTTTGCTGGTAGGAGAAGTATTGCGTGGGCGGTTCTGGCGCTGAAAC
+
ABBBBBBE>BCCCCCC@CC@C??=@<:8=8869AAA999<4<BBCACAA@ACB?BBBC=??BBBB=BB6:6;A@<ACAAABB>B
@R5U21:00016:00031
CGTATCTTTCTATGCGGCCCAGCCGGCCATGGCAGCATGCACGTGGCATCCGTAGGTGGGTTGTGGCGGTTCTGGCGCTGAAAC
+
BCBBAABCACCCCC@@@BBAB@@2459;>>>=@@@@C==>CCFECBCBAA@ADBB?;;8088>@@>BB4;7888<9;<ACGGAC
@R5U21:00016:00032
GCATAGTTCTATG
+
;;?;6./,.0.44
@R5U21:00016:00033
ACGATATTTCTATGCGGCCCAGCCGGCCATGGCAGCAATGTGCTTTCATCCGTAGGTGTGCTTTGGCGGTTCTGGCGCTGAAAC
+
><?78;AA<@B>>>;959A:AEE?A=@>AAA?CBCCC@BBBB@@@<@@AA@EBA@=>>>@99919<@@595;>>=@A??7::5:
@R5U21:00016:00034
ACGATATTTCTATGCGGCCCAGCCGGCCATGGCAGCAACGTGCCATCCGTAGGTTCCGTGCCGAGCGGCGGTTCTGGCGACTGAAC
+
CBAA@BBB>CBABBCC@CB>BBB6:8;?B@B>A@@94699@@@59996999@=@>A>@@;<,1//:::14249=;8::,,,0,,*,
@R5U21:00016:00035
CATAGTTTCTATGCGGCCCAGCCGGCCATGGCAGCAGTCGTAGTGG
+
,*(*,,,*,69?A==;=95>>@596969CEA@80*******,,/42
@R5U21:00016:00036
CGTATCTTTCTATGCGGCCCAGCCGGCCATGGCAGCGTGTAATGCGGGTTGGGGGACGTGCGGTGGGTAGGCGCATCTGTGGGGCGGTTCTGGCGCTGAAAC
+
BB>??CCC?C@@ACCCAEC@CCB89:;>@@B?BCCCCCBCC@BA@@@<A@CEDC3ECC==BDACDC>CCC@CCCCCCBA@@@@6@C@C@CCC@CBBCCCC>B
@R5U21:00016:00037
ACGATATTTCTATGCGGCCCAGCCGGCCATGGCAGCAATGTGCCATCATCCGCAGAATTGCGTGGGCGGTTCTGGCGCTGAAAC
+
BCCAABCB>BBBBBBB@CC>;992969>@BA@BBA<;7<A@BC<<>GECEACCB;;7;<@BB@@@>@C@C@BBC@CCCCCCC?C
@R5U21:00016:00038
AGTTACCGCAATTCCTTTAGTTGTTCCTTTCTATGCGGCCCAGCCGGCCATGGCATCGTGTTGGTAGCTGTGCCGGGTGGGGTGTCTTTCTCACTCCGCTGAAACTG
+
CBC=@??BBB?B@B7;4-99959969@BC>ACCBB@B>A@<>>?474748??=;;;CCCCC?C?CC:;@HAA@ABB@BCCC:AADCCCBBCCCCAA?ACGCDC@CCC
@R5U21:00016:00040
AGACTCTTTCTATGCGGCCCAGCCGGCCATGGCAGCATGCGGAGT
+
?ABBCBDC?BAAADCC@CC>A>:2859;>@B?CDDDEBB))))((
@R5U21:00016:00041
CGTATCTTTCTATGCGGCCCAGCCGGCCATGGCAGCGTGTGTCTTGTA
+
BAAAB>>><===A?@@?CC@@@@7;9;?BABACCCC@C9999/,****
@R5U21:00016:00043
AGTTACCGCAATTCCTTTAGTTGTTCCTTTCTATGCGGCCCAGCCGGCCATGGCATCTTGTTAGATTGA
+
B99:<CFHCC@C?B244-9>@<9969>AA<B@@@C@@=@A<>>>;>4848>><?=7667773..,,*,,
@R5U21:00016:00044
CGTATCTTTCTATGCGGCCCAGCCGGCCATGGCAGCGTGTTAGCAGGAGTATGCGGTGTGCAGTAGGGTCGAGAT
+
AB@A?BCCAB?@ADBDACE@DCB8999=@CC@CCCB66-,+,****0*,,88;9>894;8/..,,,2022,,,,/
@R5U21:00016:00046
ATGGAGTTTCTATGCGGCCCAGCCGGCCATGGCTATTTGTTAGGGTTCGGATTTTCCCCAGTGCATTCTGGATTGCCACGTGCTTGCCGTTTCTCGCGGCGGTTCTGGCGCTGAAAC
+
B;7779990;??@@;469@:@BC@E?B?CCB@BB@==9>>;@@D?DBCC@>>>?4>>>4>9<<BBBADDDCDDFCC@CBBBCDDADC@CCC@BBBCBC?A@=@=???>BBAA@CC8:
@R5U21:00016:00048
CGTATCTTTCTATGCGGCCCAGCCGGCCATGGCAGCATGCCATCGT
+
AABBBBBB?BBBAEDFACC>BA;28595;ABBC>>77---+,,,*,
@R5U21:00016:00049
AGTTACCGCAATTCCTTTAGTTGTTCCTTTCTATGCGGCCCAGCCGGCCATGGCACTGGTGTTTCTTGGTTGTCGTGC
+
@BBACDAGCC?;9959909@A=?>5959><@ABBCBB@CC>BAB@B?B?>=?;<0.//56...+..,37713371..3
@R5U21:00017:00004
GCATAGTTTCTATGCGGCCCAGCCGGCCATGGCAGCGTGTCGTTGT
+
@B?>>@>><@BBBBBD@DD>BA@8=5:29@A@BAA>B;;1-**)**
@R5U21:00017:00005
TACCAGTTTCTATGCGGCCCAGCCGGCCATGGCTCAGTGTTAGGCTGTGGAGTCGCGTCCGCAGTGCATCCTGGATTGCCACGTGGTGCGCGTTTGGGGTGGCGGTTCTGGCGCTGAAAC
+
ABB<=9998;BCCCCC@CC@CBD=ABA?BCCCCCCCCBAA=@>@B?AAB@ECBAAABBB@BAAAAAAACC@CC@BB?AB@BBAAA@BBBBB@>?/733,37:=C?B?BCD@BBA???A=A
@R5U21:00017:00006
TACCAGTTTCTATGCGGCCCAGCCGGCCATGGCTAGTTGTGATGAGGGTTGTGGAGTTATCCGCAGTGCATCCTGGATTGCCACGTGTATCGCGTTTGGGTAGGGCTGTTCGTGGCGACTGAAC
+
A>=<>999:<BBCC@@=AD@CCE@B9<;>A@<?11//,//,,/////+/,//4233313339688<867711017499<>>;999@9888;;8B>?.77.7//7+/.//,////5867////,/
@R5U21:00017:00008
TACCAGTTTCTATGCGGCCCAGCCGGCCATGGCTCTGTGTTTGTAGGATCCGCAGCATCCGCAGTGCATCCTGGATTGCCACGTGAGTCGCGTTTGGCATGGCGGTTCCGGCGCTGAAAC
+
@B@>>??=<@@CCDCB@DDAD::==@B=@@A>@@@@AAAAA8;;>?=>;86;BA@ACAA@ACDECCCCCC@AA<99899511111:68/449;9-9@BBBC?@A=@<@<A=@@CABBC>B
@R5U21:00017:00009
AGTTACCGCAATTCCTTTAGTTGTTCCTTTCTATGCGGCCCAGCCGGCCATGGCATTGGTGTTTTGGTGAGGTTGCTTGGGTTGGGTGTTCGTCT
+
.//,4424442424244-4442448989@-44888889796433131313777433,/,.55555;9==;666:713116,101626./,.,,0,
@R5U21:00017:00010
ACGATATTTCTATGCGGCCCAGCCGGCCATGGCAGCAATGTGCTTTCATCCGTAGGTGTGCTTTGGCGGTTCTGGCGCTGAAAC
+
BB>;?;;99;A>>@;;9;B<BBC?B?B@AACCBDBCD@CCCCCBB=BBCD@A?AC@BBBBGDDAB?BCBC@CBB?BB;?7:76:
@R5U21:00017:00011
TACCAGTTTCTATGCGGCCCAGCCGGCCATGGCTGAGTGTAGGGTCAGGTTAGACGAAGGAGCCGCCAGTGGCTACTCCTGGAT
+
B<=;>8888;CCCCB?@BB?BCE@B8:8<BC>B=<<@@99911-.,,,*,*,,,,,878,44:244244448444//8,//,//
@R5U21:00017:00012
ACTGTCATTTCTATGCGGCCCAGCCGGCCATGGCAGCATGTCTCTTCGATCGTAGTATGCTTGGCGGTTCGTGCGGT
+
(((((((,,+8A?A@CC@DC@DB>;?===@>>;>--,,,,,,**,*,,,,,/67889994:9:24/,/,,,****)*
@R5U21:00017:00013
ATCGCATTTCTATGCGGCCCAGCCGGCCATGGCAGCATGCACGTCGGCGTGCTTTACTGGTCGGAATTCGTGTGGCGGTTCTGGCGCTGAAAC
+
>:<<DCCC?CC@?@CB@BB-99?595969<B@CBCAA<99B;<<>CC@@AA99909A??@@EA@CAB?BCCCCC:::37:=77377==>@C=B
@R5U21:00017:00014
CGTAGTTTCTATGCGGCCCAGCCGGCCATGGCAGCTG
+
,,*,///+/8===;;594-999596969AB=@=--,*
@R5U21:00017:00015
AGACTCTTTCTATGCGGCCCAGCCGGCCATGGCAGCATGCCAGGTGGAGG
+
AB@A@CDCBCCBAABB@AA>BBA245;;>>B>B>>?<<--*,,*,*),,*
@R5U21:00017:00016
ACGATATTTCTATGCGGCCCAGCCGGCCATGGCAGCAATGTGCCATCATCCGCAGAATTGCGTGGGCGGTTCTGGCGCTGAAAC
+
ABCABCCE;:<CA@AD?BA:@??2969699C@AAACDCHEAAA@<<<AAB@CCCBB@B@@@>99919>;>;98;ACCAA?>@<@
@R5U21:00017:00017
CGTATCTTTCTATGCGGCCCAGCCGGCCATGGCAGCTGTGTTGCTT
+
99>4444A:=ABCDCB@BC?CBC@C@?=@9><9-,,,,,,00,/42
@R5U21:00017:00018
AGACTCTTTCTATGCGGCCCAGCCGGCCATGGCAGCATGCGAGGGTAGGTGCGATGCGATTTGGAAGGGGTGTGGCGGTTCTGGCGCTGAAAC
+
AB9<<BBA<BBBBBDC@BB>CA98>8;5;ACACBCCFDCCBBBC>CBB@BBBBBCCCCCCC>B@BADCC:CBBA?BD@A?B:75<CCCCAB=B
@R5U21:00017:00020
AGACTCTTTCTATGCGGCCCAGCCGGCCATGGCAGCATGCTCGTAGGGGATATTTTGCGATTGCGGTAT
+
<@@@BACC=B?@ACCD@BC@CA=;=5429>A=@ADCCB::<99999@@/9948::0877--*,,-*,*,
@R5U21:00017:00021
CGTATCTTTCTATGCGGCCCAGCCGGCCATGGCAGCGTGTTCGA
+
??BCCBCC>???AECC@BB>CCC=>=>;@@C@CCCB=8//--**
@R5U21:00017:00022
ACGATATTTCTATGCGGCCCAGCCGGCCATGGCAGCAATGTGCCATCAGTCCG
+
??BBBBBB=ABBBBBB@CD@C?=;@==;@CC@CBC>=6=9B;A<=94/,,,2,
@R5U21:00017:00023
AGACTCTTTCTATGCGGCCCAGCCGGCCATGGCAGCATGCGGTAATAGGTGCGATGCGATTTGGGTGGAGTGTGGCGGTTCTGGCGCTGAAAC
+
>BBBB;;979AABECCAAA@CCB697429>B?CCDAAABBCACB@BBB@CCCBAACDCBBB=@@<BC@CBBABB@BB?@>@?=;@BC@A@C>C
@R5U21:00017:00024
ATCGCATTTCTATGCGGCCCAGCCGGCCATGGCAGCATGCTGGATGGTGGATTGCACGCGGTATATTCCTTGTGGCGGTTCTGGCGCTGAAAC
+
BCA>====<@BBCECC@BB>CDD=?==;=>A>BBCCCCCCBC@CBA?AB?AAEAEDBB@@>@BBBB?A?@?BB?>??=?=??>>?@@@B??>>
@R5U21:00017:00025
ATCGCATTTCTATGCGGCCCAGCCGGCCATGGCAGCATGCATTTTTGACTG
+
@>;@=8;919@@@@CC>BB:@@@5969<??BDGAAACC>888222),**(&
@R5U21:00017:00027
CATCTCTTTCTATGCGGCCCAGCCGGCCATGGCAGCAGGGTGCTGGTAGGCGTGGACGTGCGTGGGCGGTTCTGGCGCTGAAAC
+
BBB;;79989A@>>::24419@A5969<?998;@@@99909>@BCBCCC?BBBCACB::9@==@B>BC@C@BBB@BBBCDA@<@
@R5U21:00017:00029
ATCGCATTTCTATGCGGCCCAGCCGGCCATGGCAGCATGCTTGGACTCGCGT
+
,,,,,,,20;BAABBA@BC@CA?245429AA@BCB@@>11/,/,//00*,,,
@R5U21:00017:00030
CATCTCTTTCTATGCGGCCCAGCCGGCCATGGCAGCATCTTGCTTTCCGATGCTGTTTTGCGTTGGCGGTTCTGGCGCTGAAAC
+
BB@><8;99;BABBCD@CD:??C5969599959AABHGCCCDCAA=A>=BBCCEBCDI:CB;;79<>@<A><<<>A@@?8;;6;
@R5U21:00017:00031
TACCAGTTTCTATGCGGCCCAGCCGGCCATGGCTCAGTGTATGGATTAGAATCCGCAGTGCATCCTGGATTGCCACGTGGCTCGCGTTTGG
+
7894999@1;;@ABCDAED?BAA:<:<@AAAD<;<B<<<DDJJ?BB?CBC@;:8:A;;;AAAABACB>@@<:737777:=@@@@AAAA=7E
@R5U21:00017:00032
AGTTACCGCAATTCCTTTAGTTGTTCCTTTCTATGCGGCCCAGCCGGCCATGGCATCTTGTTTTATGAGTTGCCGGGCTCTGTGTTTGTCTCACTCCGCTGAAACTG
+
BCC@?@>ABB>@?B7;;7<???ABBCACCBCBB???AACC=@??7:48<?AA?BCA@@;77774:=?AAB?BC?B?>A:::?B@?A=AABBA??CC?BB9??>;:<=
@R5U21:00017:00033
TACCAGTTTCTATGCGGCCCAGCCGGCCATGGCTCGTGTTCGTCG
+
??A@>>@B?>?@CD;;C>858//,1;>7>;CB>>>111/,,,8/,
@R5U21:00017:00034
ATCGCATTTCTATGCGGCCCAGCCGTCCATGGCAGCATGCATTCGTTA
+
A@@ABBBD?CCBBCBB?AA?;;>1131::8@:::C:778-**)**(((
@R5U21:00017:00035
GCATAGTTTCTATGCGGCCCAGCCGGCCATGGCAGCGTGTGTGTTAGGTA
+
;=CCDBBB>BBBB@>A@AA@CCC8;9;?BBCACCCC;;1,-@--*,/700
@R5U21:00017:00036
TACCAGTTTCTATGCGGCCCAGCCGGCCATGGCTGTAG
+
BCB@B>==:@@@BCDD@DD?BCC@D@D@DBB=20((((
@R5U21:00017:00037
ATCGCATTTCTATGCGGCCCAGCCGGCCATGGCAGCATGCCGATCTTATTCGCGTG
+
AB<<449919?ABCED@CCBBAB8:;<ABBCECC>>/11=-///68,442449944
@R5U21:00017:00038
AGTTACCGCAATTCCTTTAGTTGTTCCTTTCTATGCGGCCCAGCCGGCCATGGCAAGTTGTTTTAATAGTTGCCGGGTGGTTTGTATTTCTCACTCCGCTGAAACTG
+
BBB@BB@CBA<9:;244-9?B=>@<>>AA<BAA@BBNACC>B@><<4718??>BB>@>=7777.7=?>7:5:A?BC@FL???<A@@@A;===AA@@?@C====;<:?
@R5U21:00017:00039
ATGGAGTTTCTATGCGGCCCAGCCGGCCATGGCTATTTGTTAGGGTTCGGATTTTCCCCAGTGCATTCTGGATTGCCACGTGCTTGCCGTTTCTCGCGGCGGTTCTGGCGCTGAAAC
+
???>?AAA??BBBB99:<B>CCC@C@C?GCB?;@888-;A>BCHADBHCACAAA6ABB9BCCCCCCAECC@@@=@@=@;<<CGC@BC@DCC@CBAA9958?<?=ABBBCBAACCC>B
@R5U21:00017:00040
ATCGCATTTCTATGCGGCCCAGCCGGCCATGGCAGCATGCAAGTCTTCTCTGTGCAGTGCTCGGCAGTGGTGTGGCGGTTCTGGCGCTGAAAC
+
BB?>?BBC>CCDBBAA@BC@BB@6:7;@ADC@BBCCA=A;;8<BCCACCCCCCBCCDCAAABC@CCDCB@AAA=:AA@A>@@B@CB?@@><<@
@R5U21:00017:00041
AGTTACCGCAATTCCTTTAGTTGTTCCTTTCTATGCGGCCCAGCCGGCCATGGCACAGTGTTTTCGGGTTTGCCGGGTGCAGTGTGCGTCTCACTCCGCTGAAACTG
+
DBB@BB?BBC>=:;244-99969@<>5991;A@ABBB?BB<>@??B>ABCCC@CABCCC????5?@@<@B;?>;?@;@@CCB=<?BCCCAA:==??>B@@<<:;<>A
@R5U21:00017:00042
GCATAGTTTCTATGCGGCCCAGCCGGCCATGGCAGCGTGTTGTGGTCATGAGAGTGATTGCTAGGGTAGTTTGAGGACGTGTGGCGGTTCTGGCGCTGAAAC
+
:<CB?@BB=@AABAAB@BA@DB@6;9;9<BDBCBCCBBCC@DBB@BAAAAA@??BBBB@BBB>>=:8===?>@DHACBBBCCB?BC=?=?BB@B???9665:
@R5U21:00017:00043
AGACTCTTTCTATGCGGCCCAGCCGGCCATGGCAGCATGCTGAGGTTAGGCGAT
+
BBB@>999-9==@BBAACHBCBA=@8959@@<@ABBDCC@00*)((((((((77
@R5U21:00017:00044
GCATAGTTTCTATGCGGCCCAGCCGGCCATGGCAGCGTGTTAGGTTGGTGATGCTTGTTGCAGTAGTGAGGGTCCTATGTGTGGCGGTTCTGGCGCTGAAAC
+
54?C939968<>@BBB@BDACCA=?>@>ACEACCCBA@AD@CBAD::<<CBBCBB@BCABBBBCBBBBCCB>BB?ABAB99;B?BB@C@CCC@B@@????8?
@R5U21:00017:00046
AGACTCTTTCTATGCGGCCCAGCCGGCCATGGCAGCATGCGGTGTGGAATTGCGATGCGATTG
+
,,,,,,//+/444?=A?DD?CCA=@8;8<BC@CCCCFBBBA:=991,1,/,/4./44444423
@R5U21:00017:00047
CGTATCTTTCTATGCGGCCCAGCCGGCCATGGCAGCACTGTGCACTGCGCGGAGTTGGTGCTTTGGCGGTTCTGGCGCTGAAAC
+
BAAA@@BC@D@@ACCDDCC@CC@6;:;>BCE@BBBBBD;;;133>@>>DDDAAAA@B?BCBECCCDCCFC?BCC@DCCBBCC@C
@R5U21:00017:00048
AGACTCTTTCTATGCGGCCCAGCCGGCCATGGCAGCATGCCAGTAGCTGGGGGGTTCCGTGCGATGCGATTTGGGGGGGGGGTGTGGCGGTTCTGGCGCTGAAAC
+
B99<<9DA<BCCFCCCACC>AAA7;89<?999;A@@B<><=ACBAAACCDDCH-C=@=@>>AABBCCDBBB0999999999"9AAB@CC@C@DDC@<<<@@AB@;
@R5U21:00017:00049
GCATAGTTTCTATGCCGGCCCAGCCCG
+
A9837344-37744424244-44//+/
@R5U21:00018:00006
ATGGAGTTTCTATGCGGCCCAGCCGGCCATGGCTGTTTGTACGGGGTATTAGATGCCGCAGTGCATCCTGGATTGCCACGTGAGTCGCGTTTGGCGCGGCGGTTCTGGCGCTGAAAC
+
;7748>>>9?ABCCEDBBB=BBC?B>A:=>DACECCC@BBB;;99199?@DBBBCCABCBCCCCCEC@CC@CC?BAAC???BBBBBBBCCC@C@CCCCACC@C@@@B@BCAAABB>B
@R5U21:00018:00007
AGACTCTTTCTATGCGGCCCAGCCGGCCATGGCAGCATGCAGTATGTGCGATGCGATTTGGGATGAGCGTGGCGGTTCTGGCGCTGAAAC
+
BBBB?@??=?BBECCB@BB>A=;2458599B?BCCCCEDB@@BBBBAAA??BCCCA@@@@E>CC?ABCCBC?BB@D?BAA>BCCABB@=@
@R5U21:00018:00008
CGTATCTTTCTATGCGGCCCAGCCGGCCATGGCAGCGTGTCTCAGTGAT
+
9999999A199A<==EADH<<<@,1-2-11=;>AB@?<1111?4/////
@R5U21:00018:00009
ATCGCATTTCTATGCGGCCCAGCCGGCCATGGCAGCATGCATTCTGATGAATTGCGGGGCTCGTTTGGTTTGTGGCGGTTCTGGCGCTGAAAC
+
B;7>=999-9@ABBC@;==5=9A5969599AACCCEDCCBBC@CBCCCDC==;94444-8=>=>@<A=BDBFBB?BDBDDCCCBCDBCCCC?C
@R5U21:00018:00010
TACCAGTTTCTATGCGGCCCAGCCGGCCATGGCTGAGTCTGT
+
A;8;>9991;ABCCCC@DD>CBA892951;:5-+((((((*,
@R5U21:00018:00011
ATCGCATTTCTATGCGGCCCAGCCGGCCATGGCAGCATGCTGAGTGCGTGT
+
A>7899990;AABBCC@CC>@@@6:7;>BBG@CCBBB;;;31/20,***(&
@R5U21:00018:00012
CGTATCTTTCTATGCGGCCCAGCCGGCCATGGCAGCGTGTACGGGGTCTAATGCGGCGTGCTGTTAGGCTAGTGGGTCTTGTGGCGGTTCTGGCGCTGAAAC
+
@BBBBBBA=ABBCBBC@CB@CBB697;;@@C@DCCCCCD@;4444,9BBCCCDAA>ACCCCBCA>@@@BBBBBBB>BBB>@@AAAB???@A?<@777777.:
@R5U21:00018:00013
TACCAGTTTCTATGCGGCCCAGCCGGCCATGGCTGTATTG
+
B>?=@>>=<ACCCCCB@BD<@AC=@7;8=BC>>>2***)*
@R5U21:00018:00014
TACCAGTTTCTATGCGGCCCAGCCGGCCATGGCTGATTGTGAGCAGAATCCGTAGCTGCCGCAGTGCATCCTGGATTGCCACGTGCTTCGCGGTTTGGGGGGGCGGTTCTGGCGCTGAAAC
+
?AB>???><?BBBCAA?AD?CCC@C@C@CCC@CBBBD?AABBBBBBB@CD@CAAADCCD?BBBBBBABBB@BB@BB?BB?BB?A@AB=;;00,0;6:>>>BC'@@A?BBCC@CCDCCCE>B
@R5U21:00018:00015
GCATAGTTTCTATGCGGCCCAGCCGGCCATGGCAGCGTGTGAGGGGACGATTTAGGCTTGCCAGTTGCAGACTGCTACGTGTGGCGGTTCTGGCGCTGAAAC
+
@CCBBBBB@BBABBBB?BDACCC=A=?8<<CACDBBBCECCDFFF:CCCBA=:==8=@<@@>BBB>@@NCAA???CCCC::;C?AB=A:>>?ACAA===@;@
@R5U21:00018:00016
GCATAGTTTCTATGCGGCCCAGCCGGCCATGGCAGCGTGTGTGTCGTAGGAGACTCGGTGCCCGGATCTGATCGTATGTGTGGCGGTTCTGGCGCTGAAAC
+
=@>>;<??<@CCGBBB@BD:99;2469699EAAA@A@BBBAA;<9>>9999A@@??><?89909=@??>AABBBCBDBB>@@=@?>A@AAB@C;88;8808
@R5U21:00018:00017
AGTTACCGCAATTCCTTTAGTTGTTCCTTTCTATGCGGCCCAGCCGGCCATGGCACGTTGTTT
+
@BB@BB@BBB@H@C:;;8;BCCBB?BBHHBC@?@>48477/988486858881-,,-,*,222
@R5U21:00018:00019
CGTATCTTTCTATGCGGCCCAGCCGGCCATGGCAGCGTGTATGTG
+
?AAAAAAB=>ABBDEC@BBBCCA<@898;CC?CCC@::>-,*(((
@R5U21:00018:00020
ATCGCATTTCTATGCGGCCCAGCCGGCCATGGCAGCATGCTAGCAGCTTTGCACTGCTCGTTCGACGTGTTGTGGCGGTTCTGGCGCTGAAAC
+
B@A@B?=@<@@@BBCC@BC@CCB6:8;?AAC@CCCCCCBABDDDBBBBB=CBBBBB?CBBB>?:9;A@@>?A;;8;B@D@BBC@CCC<<<@<@
@R5U21:00018:00022
TACCAGTTTCTATGCGGCCCAGCCGGCCATGGCTTTGTGTTAGGGGG
+
BBB=@@@A?BBDCD@@>AB@D::=<@C>@@CA999149?;911///*
@R5U21:00018:00023
ATCGCATTTCTATGCGGCCCAGCCGGCCATGGCAGCATGCGAGACTGCTAGGTGCTCGTTTTATTCGCTGTGTGGCGGTTCTGGCGCTGAAAC
+
BA?@>?BB=BCCBDDB@BC@B??6:7;=@BC@CCCCA;<=CGCCCEEHH@AAACBBBCCDD:EC@CCCBAAACC@CC@A?BAABABAA@AA<@
@R5U21:00018:00024
AGACTCTTTCTATGCGGCCCAGCCGGCCATGGCAGCATGCTATCGTAGTTGCGATGCGATTTGGTAGGGGTGTGGCGGTTCTGGCGCTGAAAC
+
>BBBBBBDADCDBBBB@BB>A>;245;;>@B=AACCCECCCCBBBBBBB?BBBB?;@A<9909=;=BBC9CDDC@BB@C@A@B@CG@@@AB>A
@R5U21:00018:00026
GCATAGTTTCTATGCGGCCCAGCCGGCCATGGCAGCGTGTGCGGGGTAGGATAAGACGTGCCCTCATAGTATGATGTTGTGTGGCGGTTCTGGCGCTGAAAC
+
9<BBBBBB<BB>@@@A@BC>B@=6;7;=BBDBECCCA:<<ACCCDAECFFCAA>ABDDCCCC@CCBCCBBBCBBBCC@CBBBC?CC>B>BBB=BBCCBBA>B
@R5U21:00018:00027
ATCGCATTTCTATGCGGCCCAGCCGGCCATGGCAGCATGCGAGCCTACGGCTTGCACTGCGCGTTAGCTGTGTGGCGGTTCTGGCGCTGAAAC
+
38839444-4;;;@?A=@@:@>@592;7;;B?AA<<9=@=9B;<8<AAAABB@DCDCC<;<AAA=@@BB=<>CC69<;>;>@F<AAA@AAB<>
@R5U21:00018:00028
ATCGCATTTCTATGCGGCCCAGCCGGCCATGGCAGCATGCGCTAGTTG
+
?;?>=99;6<CCCCCB@CC?@@B2:8;>AAD@CCBBBC@=92**((((
@R5U21:00018:00030
AGACTCTTTCTATGCGGCCCAGCCGGCCATGGCAGCATGCGGTTGGTGGACTTGCGATGCGATTTGGTAGAAGTGTGGCGGTTCTGGCGCTGAAAC
+
AA>;:89919BACDDD@CC>A>>5959;>?BA@ACABBCCC?A@A@BB@C@@=@CCEEBDDBBE?C?BCCD@A?ABBABB?A@BAB?A;9?773,8
@R5U21:00018:00031
AGATCTCTTTCTATGCGGCCCAGCCGGCCATGGCAGCATGCCGTGAGC
+
(((((((008:ABBBDB?BB@DCB8999>BCC@CC<<1<<8+-,,,,*
@R5U21:00018:00032
CGTATCTTTCTATGCGGCCCAGCCGGCCATGGCAGCGTGTGTTGGTGGAGGGGTTTTTGCAGGTTATATTTAGTCGTGTGGCGGTTCTGGCGCTGAAAC
+
BBBAA?>>=>ABCAA@=@@<@??588;=?>A>BBBBBFBBBDDFAA@<9999/9999-9D?@>A?AAAACCCCBA==??@?BC?@?@B@?CB?>77417
@R5U21:00018:00033
AGTTACCGCAATTCCTTTAGTTGTTCCTTTCTATGCGGCCCAGCCGGCCATGGCAAGCTGTT
+
BBB@BC?BAA<9:;244-9??=ACCA@CDCDCBBA?A>?><B@?>@6:50>@,-,5,,,,,,
@R5U21:00018:00034
ATGCATTTCTATGCGGCCCAGCCGGCCATGGCAGCATGCTTTCGCG
+
**,,,,202=@AABA=?=5>=92959;?@A>>=>1111///+//,/
@R5U21:00018:00035
TACCAGTTTCTATGCGGCCCAGCCGGCCATGGCTGCGTGTCAGGGGTCTTATTAGAATCCGCAGTGCATCCTGGATTGCCACGTGCAGCGCGTTTGGGGTGGCGGTTCTGGCGCTGAAAC
+
??B@@@@A;BBAABBC@BD?AEFCDB?>@BC?AABBBBBBBBBBB7BBB@AA@A@@@BB@BBBDBBBBCC@AB?BC?BG@DBCBBBBBBBBACA?CDD9AA?AC@C@B?B?BBBCBBA;B
@R5U21:00018:00036
CGTATCTTTCTATGCGGCCCAGCCGGCCATGGCAGCGTGTAGTACGTAG
+
94//////+/99:AB@;==5>>>;>8;7;CC@CCCDA?:;--))(((((
@R5U21:00018:00039
AGACTCTTTCTATGCGGCCCAGCCGGCCATGGCAGCATGCCGGAGTATG
+
B>>@CCCC?BAAABDC@DB=A>>285959@@;>@@<<<11,1,////,/
@R5U21:00018:00040
CATCTCTTTCTATGCGGCCCAGCCGGCCATGGCAGCATCTTGCTTTCCGATGCTGTTTTGCGTTGGCGGTTCTGGCGCTGAAAC
+
BBBBBABB>BBBCCBD@CD?A?:245959>><@CB@@@;;7<BBB=B@BCAAABCECB8B9996959>;@?AAAACCAB:;;6;
@R5U21:00018:00042
CATCTCTTTCTATGCGGCCAGCCGGCCATGGCAGCAGGTTGCTGGGGTCAGTGGGCGTGCTAGGGCGGTTCTGGCGCTGAAAC
+
BBBBAACB;??9999?69649?542/,///,/88;9=;96999999-9AA@CHEADDECEBCCDBCA@BACCC@CBCCBAA>B
@R5U21:00018:00044
CGTATCTTTCTATGCGGCCCAGCCGGCCATGGCAGCGTGTGAGTTTGAGATGGAGCAGTGCACGTAGTTGGTGGCTGGGTGTGGCGGTTCTGGCGCTGAAAC
+
BBBAABCC>BBBB????BC>CCC;;;;@BBC@BCCBBBCCBBBBB>BBBBCC@BBCCDECBBCAAACHCHA<<;>CGGBBBCDBCB?CAA@@?CDCBCCD>C
@R5U21:00018:00045
ATCGCATTTCTATGCGGCCCAGCCGGCCATGGCAGCATGCTTCTATGGCTGCA
+
<788>99909@AA@AA@DD@BCB8:;<@CBC@CA@@B=9995944442444//
@R5U21:00018:00046
GCATAGTTTCTATGCGGCCCAGCCGGCCATGGCAGCGTGTTTGAAGGTGACTCGGGGTTGCATTTGTTAGGAGATTCCGTGTGGCGGTTCTGGCGCTGAAAC
+
59??9;>><?77;BAA?BC@CCD;<<<BICD@CCCDBB;;;7<B?CABBBJCCBCA6@=@@BBD>AA@CEBCBBD@B?CCBBB?DDAC?BBC@BABA;<<;<
@R5U21:00018:00048
TACCAGTTTCTATGCGGCCCAGCCGGCCATGGCTGTTGTTCGAGTTATTT
+
>;B@AAAA?ABBBBBB@CD?BCCCE:::<CC>B>=22--+,,,,,2899.
@R5U21:00018:00049
CGTATCTTTCTATGCGGCCCAGCCGGCCATGGCAGCAAATTGCACTGCGCGTGGGTTTTGCGTTGGCGGTTCTGGCGCTGAAAC
+
BAABBCBC>CB?AABB@CB?><;,1-1:;=@>A@@9991959?>>ABBBB@9990999/9BAF:>>=CACDCBCBCBAA<<<;<
@R5U21:00019:00005
GGTGACGCAATTCCTTTAGTTGTTCCTTTCTATGCGGCCCAGCCGGCCATGGCAACTTGTCCTGTGCCTTTGTGCCGGGTGATGCCGTGTAGGTCTCACTCCGCTGAAACTG
+
><@A?A;==;=88888:=@@=>@<A599-9@BABDD@C@?A;;5;;<,11>7<D99748>><?BACB9;;99>=>59909@@@AB=AACCCD@CDCECEBC>A@BBBA>CED
@R5U21:00019:00006
AGTTACCGCAATTCCTTTAGTTGTTCCTTTCTATGCGGCCCAGCCGGCCATGGCAAAGTTGTT
+
<AA@BBABBD@B?>>AA=BCFACC@A=>><?BBBBBBBAA<@>;:>=@<>??4000+//,//.
@R5U21:00019:00008
CATCTCTTTCTATGCGGCCCAGCCGGCCATGGCAGCATCTTGCTTTCCGATGCTGTTTTGCGTTGGCGGTTCTGGCGCTGAAAC
+
BB@7779:19ABB@992//,1;>,1,1-1/>;@CCCCGAA>ACCC>E?BCCAB:9999/9@997<?BC@CCCCB@CCAB:::6:
@R5U21:00019:00009
AGTTACCGCAATTCCTTTAGTTGTTCCTTTCTATGCGGCCCAGCCGGCCATGGCAGGGTGTTGTGTGTGTATTTGCTTTGGGTGTAGTGTTTTCTCACTCCGCTGAAACTG
+
?CB?BB@BCB@B@A@AA@ACB@DD@C=??<>BBCCBB?A@=B?>>A>><A??;;?B@<AAA>?@?A?=66611-1777.:B>?@@FCB8777089;BDAA>ABBAADBCCC
@R5U21:00019:00010
CATCTCTTTCTATGCGGCCCAGCCGCCATGGCAGCATTTTGCATGCTGCGTTGGACTTGCTAGGGCGGTTCTGGCGCTGAAAC
+
>7<<<799-8>=>>44511+//7,//,//4249949999/9=99<CCCCCC=@;=?A=AB@94408>59699969A;;=AA<@
@R5U21:00019:00011
GCATATGTTTCTATGCGGCCCAGCCGGCCATGGCAGCGTGTTGGTAG
+
,/,*,,,,2029AAABB@BB?A@@;===;BBBAFCCC=61,*-+***
@R5U21:00019:00012
AGACTCTTTCTATGCGGCCCAGCCGGCCATGGCAGCATGCAGTTATAATCCGTGCGATGCGATTTGGCGTGAGTGGTGTGGCGGTTCTGGCGCTGAAAC
+
>@ABCCCHB@@:=<CIACC>CBB585;599B>BCECECDACCC@CCC?BB?<<<BCCBBEC<;;8;@ABBC<;;B?BBBBABA:=:=7747>??BBC@C
@R5U21:00019:00013
ATGGAGTTTCTATGCGGCCCAGCCGGCCATGGCTATTTGTTAGGGTTCGGATTTTCCCCAGTGCATTCTGGATTGCCACGTGCTTGCCGTTTCTCGCGGCGGTTCTGGCGCTGAAACC
+
:7;=@@CC=?>811//,/85/11::9:6499899444-49899>:DACC@CCDD:BHH:D;<:CDIBIIFBCB>>>599999AA699<99914;;:=@=<;7;;73689888777,63
@R5U21:00019:00014
TACCAGTTTCTATGCGGCCCAGCCGGCCATGGCTTCTGTTAGG
+
AAB@BBBB@BBBCEFCADD@BCEAC@C?A@><99591,2***0
@R5U21:00019:00015
CGAGACTCTTTCTATGCGGCCCCAGCCGGCCATGGGCAGCATCATAGATA
+
((((((((885;?:49942444,4::88;=699BB789>://////,,**
@R5U21:00019:00017
AGACTCTTTCTATGCGGCCCAGCCGGCCGTGGCAGCATGCCATGGGCGTTGCGATGCGATTTGGTAGGGTTGTGGCGGTTCTGGCGCTGAAAC
+
ABB@BABB=BBBDCCC@CA>CCC>?=@?BBCCCBBBCCCCCCCCC?@;;;;@BBBBBDCEB?B?CCCD@CA@A@@CC@C?AAB?BAAA@@@<@
@R5U21:00019:00018
AGTTACCGCAATTCCTTTAGTTGTTCCTTTCTATGCGGCCCAGCCGGCCATGCAGCGTGTTTTCAGATGTGCCGGGTTAATTGTCTTTCTCACTCCGCTGAAACTG
+
?BB@BB@BBB@C@B899-9>@@ADCEDCD<=<;;<<A>@@>CAC@?=>9110....361111,17>BB<:;DBCC;C@C@B486611,11166:>266667<6611
@R5U21:00019:00019
TACCAGTTTCTATGCGGCCCAGCCGGCCATGGCTTACTTGT
+
A??@BB?B<BBAAABB?BD?CCDCEBE:<1>?11-/,,*,8
@R5U21:00019:00020
AGACTCTTTCTATGCGGCCCAGCCGGCCATGGCAGCATGCTCGAGTCGTTGCGATGCGATTTGGGAGGGTTGTGGCGGTTCTGGCGCTGAAAC
+
BA@BACCB>DAAACBC@BB?BA@8;;;@CCC>ABCCCCDCC?A>@==@@>BC@@@A@@99919@>99919@?>A=@A>A>BBB@B@@@CBCAC
@R5U21:00019:00021
CGTATCTTTCTATGCGGCCCAGCCGGCCATGGCAGCGTGTACTTATTAGCATATTCCTTGCGCTCATCCGAATAGGCAGTGTGGCGGTTCTGGCGCTGAAAC
+
@BBBBBCCBB?@AEDB@BB@ABC@D>?=@CC?BCDCCABBECC@BB@CDCBA>?=@?B?CCCCCCCCC@CC@C@?=ADDDBBA@BB?A?ABB@CAADCBA:>
@R5U21:00019:00023
CGATCTCTTTCTATGCGGCCCAGCCGGCCATGGCAGCATCT
+
,,,,,,28::BBCCCBCDEE>B@;>=692;AA<<77--,,*
@R5U21:00019:00024
GGTGAACGCAATTCCTTTAGTTGTTCCTTTCTATGCGGCCCAGCCGGCCATGGCACGGTGTGAGATTGGGTGCGGTCATGCTTGTCGTTCTCACTCCGCTGAAACTG
+
?<?BD@BB@@6959;>@<BDD@CC@C@CC=C@CAAGCBDC@C@@>@BHCA@C@BBAA@CCCBBBBB6996:CBB@CBBAAAABBBCBB@BCCECBB@ABCCCC>BBB
@R5U21:00019:00025
TACCAGTTTCTATGCGGCCCAGCCGGCCATGGCTGAGTTGTCGGG
+
<BB@BBBB?AAACCCD>AA>ACCADBC@CCA=<7--,,*,/////
@R5U21:00019:00028
AGTTACCGCAATTCCTTTAGTTGTTCCTTTCTATGCGGCCCAGCCGGCCATGGCATTAGT
+
ABB@BB@CBB?B?D@BA>BCC@CB@C@BA?A@?ABBB@A@<>73174718;<9:,,+,,,
@R5U21:00019:00029
GGTGAACGCAATTCCTTTAGTTGTTCCTTTCTATGCGGCCCAGCCGGCCATGGCAGTTGTGTCATAGTTGCGTTAGTTGTATTGTTTGTCTCACTCGACTGAACTG
+
>=@CB@BAB?;8;=588099964=;9:C@>AAACCCCACHBCA>=@7929><:1111-,2,,//844878811,//77//492444-4444444994;::995444
@R5U21:00019:00030
AGTTACCGCAATTCCTTTAGTTGTTCCTTTCTATGCGGCCCAGCCGGCCATGGCATTGGTTGTACTGCGGTCTTGTGTCAGG
+
BBB@AB@CCC?B<=6946;AB?BCEC@CCBCBBBBBB?BB>BAA>?<;:;;<<;/0,/,.,,,,,..444411011000308
@R5U21:00019:00031
CGTATCTTTCTATGCGGCCCAGCCGGCCATGGCAGCGTGTTTGTC
+
BBCBB???>>CBCEDD?CB>B=:5;8;=@BB?BCA@:8-**)***
@R5U21:00019:00032
AGTTACCGCAATTCCTTTAGTTGTTCCTCTCTATGCGGCCCAGCCGGCCATGGCACTTTGTTTTGAGAAGGTGTCTAGGGGTCTTTGTTTTTCTCACTCCGCTGAAACTG
+
BBBABB@BBB@DBC@BB=?::6<A=A=<=<CC@@B?>;>>6>>?;>=?=?@?>9A:::64=AB:DAB?-1-------7770;8A=:44444+4:4444499===?C;<9A
@R5U21:00019:00033
GCATAGTTTCTATGCGGCCCAGCCGGCCATGGCAGCGTGTTAGAGTTTGCTTGGTGAGTGCAATTAGACGCTTAGTTAATTGTGGCGGTTCTGGCGCTGAAAAC
+
,/6;7<??9>::<@A@@CCADCCAA@A?AAC@B>@>999?;999?CD@DCC>A?@BAA9999595<<CBA@A-111,/,/7877:8878;@@@>ACBBBFCC5:
@R5U21:00019:00034
AGACTCTTTTCTATGCGGCCCAGCCGGCCATGGCAGCATGTGTGCG
+
344444444,49999=@=@B>ABB?A8;6;AA>>;77**+****00
@R5U21:00019:00036
ATCGCATTTCTATGCGGCCCAGCCGGCCATGGCAGCATGCACGTTAGCCTTGCCTGGACTGCGTCGGGCTACTTGTGGCGGTTCTAGGCGCTGAAAC
+
BA?@@@@ECCBBBBDB@BBADBB6:7929@B>ABAB;<<>@=11-1//,/,,/7//,/022,///6757:@::6:9989@695;===<@@/////+/
@R5U21:00019:00039
GCATGAGTTTCTATGCGGCCCAGCCGGCCATGGCTGAGCGTTGTCGGGGGGGTGCGTGGAAGACCGTGCATTGAGGGTGGTTTGGTCATGTGTGGGCGGTTTCTGGCGTC
+
1/....48858@>@BBB>BB?BA?8=7959@@=@@?999442444444444&47///6,/,///,///44@>;6685//,//+/,//44944444-44244-/./,//,,
@R5U21:00019:00041
GGTGAACGCAATTCCTTTAGTTGTTCCTTTCTATGCGGCCCAGCCGGCCATGGCATATTGTCGGGCGGGTATGTGCGGGTAGGGTCCGTGTTCGTCTCACTCCGCTGAAACTG
+
>=@DG@GCBB?A>?>??=BBB?CC@C@CDCEBECCEDBCC>CCBCC?B?EBC@CBCCCCCC?=9599=5@B@@>A948099998;C>CCCC><BB??>>9>>>???BBBAAA@
@R5U21:00019:00043
ATCGCATTTCTATGCGGCCCAGCCGGCCATGGCAGCATGCAAGTTGAGTGTTTGCACGTCGAGGCTTACTTGTGGCGGTTCTGGCGCTGAAAC
+
A9;;<:<C@CBCCCCB@CCACC@6:7;=@BC@BBBCC@@A@=AB?BCBA@@@<@A@@CCBBCC@CC?BBC@BBB@CC@C?BBC@CBBDB??;?
@R5U21:00019:00044
CATGAGTTTCTATGCGGCCCAGCCGGCCATGGCAGCTGTGGT
+
/..38>BCBBBAABBB@BB>BB@;=696<AA??///,***),
@R5U21:00019:00046
CGTATCTTTCTATGCGGCCCAGCCGCCATGGCAGCGTGTATTGGGTCGATGATTTGTTGCGAGGATAAGGCTCCGGTGTGTGGCGGTTCTGGCGCTGAAAC
+
AABBBBBC>C@AABBBA>A?>>;111;=:@@BCCCCCBBBC@CFBCCC==>EFC>CCACCCDCACBA?B@CCC@B?AABCBB@??<@=@BC@CBA@@BB=D
@R5U21:00019:00047
ATCGCATTTCTATGCGGCCCAGCCGGCCATGGCAGCATGCACT
+
?;888444-4;;@?9459919AD6959@B@A@C211@111,((
@R5U21:00020:00004
AGTTACCGCAATTCCTTTAGTTGTTCCTTTCTATGCGGCCCAGCCGGCCATGGCAGAGTGTTTTGTTAGGTGCAGGGTGCGTTTGTTTTCTCACTCCGCTGAAACTG
+
?CC@AC@CCB@B?B?BC@CCD@C?:;24409>@BBBC@CC>BBA=@;@:@AC=@@@?A?7766-6=;@C>==?CDD:99;444-4444+04458=C@CAB:::7:CC
@R5U21:00020:00005
ACGATATTTCTATGCGGCCCAGCCGGCCATGGCAGCAATGTGCTTTCATCCGTAGGTGTGCTTTGGCGGTTCTGGCGCTGAAAC
+
@?<??:::8;AAABAA=@@<?DD@C@C>AAC@BABAA>@BB=88809B@A?DA<959999444-4:?C@F@BBCAB@@?888/8
@R5U21:00020:00006
GCATAGTTTCTATGCGGCCCAGCCGGCCATGGCACGTGTCTTGATGAGTTGG
+
>AA?93998:BCCBBB@BB>BBC?B?B:<<C@CCCDCD@91,-,,,,,,*,*
@R5U21:00020:00007
CATCTCTTTCTATGCGGCCCAGCCGGCCATGGCAGCATCTTGCTTTCCTTCTTTTTTGCAATGGCGGTTCTGGCGCTGAAAC
+
BB>;7;=?<?@CCCCB@DB=>99295959>A?BBEEDDCCACBCC==542999999)9AA>BBDDDAC?CCFDDCCCCBC@C
@R5U21:00020:00008
CGTATCTTTCTATGCGGCCCAGCCGGCCATGGCAGCGTGTGGTAGTGGTCGGCATGCGTGCAAGTGTCTTGGTGTTCATTGTGGCGGTTCTGGCGCTGAAAC
+
BBB@@?A>:=@@AA@@?CC>BBB5;8;8;9BACCDBCBB@A=@AB997;@><@@9999999969>BBBB@BABBBBECC@CCC?CC6859996499999;8;
@R5U21:00020:00011
GGTGAACGCAATTCCTTTAGTTGTTCCTTTCTATGCGGCCCAGCCGGCCATGGCAGTGTGTGCGATGGATTGCGCGGAGTGGTGTCGGTCTCACTCCGCTGAAACTG
+
?;BCB>@>@B@DCD?BB?DBC@BA:;24419@@@CDC@CC>@996;=@;BCC>BBECCBABBCB=999<A?BCBA@=@BBB?CCCCB@BBBCCCBD?=>>;;;7;CC
@R5U21:00020:00012
GGTGAACGCAATTCCTTTAGTTGTTCCTTCTAGCGGCCCAGCCG
+
9,89?4434424249;;6///:11-1-1,//0//1;:8+11/,4
@R5U21:00020:00013
CGTATCTTTCTATGCGGCCCAGCCGGCCATGGCAGCGTGTAGCTGTAGGCAGTTGGGTATGCCTTGGTTGTTATTTAGG
+
4444444B?BCCDDBA?AB=BC@<B==;@@@>@AB@@?;1-*******000087775////878,4242442//811.9
@R5U21:00020:00014
CATCTCTTTCTATGCGGCCCAGCCGGCCATGGCAGCATCTTGCTTTCCTTCTTTTTTTTGCAATGGCGGTTCTGGCGCTGAAAC
+
BBAAAABB=ABBBCBC@CC:99:2969<??A?AAAAAACC@BAAA<@?B?@@?9999=$@BDCCC@CC@B?BCHBECBBCCB?B
@R5U21:00020:00015
TACCAGTTTCTATGCGGCCCAGCCGGCCATGGCTGTGTCGAGTCGAG
+
;BB>A@@?>ACDDCCCECC>CDC@CBC@CCC@D?/,,,,**(((((*
@R5U21:00020:00016
GGTGAACGCAATTCCTTTAGTTGTTCCTTTCTATGCGGCCCAGCCGGCCATGGCAGAGTGTTG
+
7,7@@54388242458809998=C@BAFE>==CCAAACHH@CA?=@7859:708--,,008,4
@R5U21:00020:00017
GCATAGTTTCTATGCGGCCCAGCCGGCCATGGCAGCGTGTTCGGAGTGGTAGCCGCGGTGCAGGGTGACGTTTAAGACTTGTGGCGGTTCTGGCGCTGAAAC
+
=@BBBB@A;>>?AABA@AA>CBB696:;ABCACBBCABAC@@@?BBCC@CCBB@BBB@B==99979CCBDCC@B@CCAA>ABB@BB@B@??>>>>>?@@@;@
@R5U21:00020:00019
ACGATATTTCTATGCGGCCCAGCCGGCCACGGCAGCAGGTGCCTCTAG
+
>B;<;BBC<DAAADDC@DB>BB??;:7:131;>DD<9424442/,,,,
@R5U21:00020:00020
ATGGAGTTTCTATGCGGCCCAGCCGGCCATGGCTATTTGTTAGGGTTCGGATTTTCCCCAGTGCATTCTGGATTGCCACGTGCTTGCCGTTTCTCGCGGCGGTTCTGGCGCTGAAAC
+
BBB@BBBB>AB<@A99;;C>CCC@C@C?CACACBBBB>AA>BCC@B@CCAEAA?6===6=BBCCCCBECC@CC@??>AAAAECC?BB@BCC@CCCCCC@CC@C@BC??BBACCCC;?
@R5U21:00020:00021
AGACTCTTTCTATGCGGCCCAGCCGGCCATGGCAGCATGCGGCTGGGAGTTGCGATGCGATTTGGTAGCGTGTGGCGGTTCTGGCGCTGAAAC
+
89;A>@@A<AAD@=@=;=@:@995;>A?CBA?@999<999@5///6+///,4;444=@:::=-4244444444;9::24243313777311,1
@R5U21:00020:00022
GCATAGTTTCTATGCGGCCAGCCGGCCATGGCAGCGTGTACTCTGCTGG
+
<<DCBAAA>ACB?877,/,/88,11<=B?CFCCBCBA94--*******0
@R5U21:00020:00024
ATCGCATTTCTATGCGGCCCAGCCGGCCATGGCAGCATGCGATGAGTAG
+
B>>??:999;BBCCEB@BB@CCD6:79<AACBCCCD:82,,--,,,((*
@R5U21:00020:00025
TACCAGTTTCTATGCGGCCCAGCCGGCCATGGCTGAGTGTACGTGACGGGT
+
<?A@ABBB>BCDCCCC@CD@CDE@C?AABCCCCCCB>A9/111--,,,,*.
@R5U21:00020:00026
TACCAGTTTCTATGCGGCCCAGCCGGCCATGGCTTA
+
??A=AABB>??>==998;@:@<===DCB?800)))(
@R5U21:00020:00027
TACCAGTTTCTATGCGGCCCAGCCGGCCATGGCTTCTTGT
+
>>A@AAAA?AAAABBB@DD?BEDCD>?>@A@<11-//,,,
@R5U21:00020:00028
AGACTCTTTCTATGCGGCCCAGCCGGCCATGGCAGCATGCTAGACTG
+
.///////+/;;;@BB@BC>CAA8@5859>>;@A@=99944///,,,
@R5U21:00020:00029
TACCAGTTTCTATGCGGCCCAGCCGGCCATGGCTTCGTGTCTGCAGCATAGCGCCAGTGCATCCTGGATTGCCACGTGTGCGTC
+
AAA@BBBB<AAABBCC@CCCCCC?A?A?=;>;--+--,2,,,/44/8,,,***,*/6:ABAAC@CC?BB@CC@ECB@;70)(&&
@R5U21:00020:00030
CATATCTTTCTATGCGGCCCAGCCGGCCATGGCAGCGTGTGTGTATTGGAGTGACGTTGACGTTTGT
+
/..33344-49=BCCD@CB>;9:2959<@AA>BA@@994///////,/,4;::=99994444//+//
@R5U21:00020:00031
GCATAGTTTCTATGCGGCCCAGCCGGCCATGGCAGCGTGTTTTTAGGCTGATGGGGGGTGCCGTTGTTCGGATGATGCGTGTGGCGGTTCTGGCGCTGAAAC
+
?BAAABBB?BAACB@@>ADBCCCAB>A?ADEADCCBCCCDBBB2BB>BBBB?????>,>F@@<<:<B@DDCCCBFDBBBCCCC@CC@C@BAB?BCDGCCC?C
@R5U21:00020:00033
ATGGAGTTTCTATGCGGCCCAGCCGGCCATGGCTGTTG
+
BBB@BBBB>AACBBAA?BH>CCC@C9;6<?@:<11(+(
@R5U21:00020:00034
CGTATCTTTCTATGCGGCCCAGCCGGCCATGGCAGCGTGTCATCGTAAGAGTGGGATGTGCACGGTGGAGGCGAATCAGTGTGGCGGTTCTGGCGCTGAAAC
+
BB@??BCDBB@@AEBBCCC@CCB699;=@@C@BECCCGBCCDDADAC@CCBCCC>?@B@@AACCDCB@EHBD=:6<AA@ABDFCCCAC?ABBFCGBCDCC?C
@R5U21:00020:00035
ATGGAGTTTCTATGCGGCCCAGCCGGCCATGGCTGGTTGTTGGGCGAATGCTTAGCCGCAGTGCATTCTAGATTGCTATGTCAGTCGCGTCTGGTTCGGCGGTTCTGGCGCTGAAAC
+
B@@>@BBB@B@@ABCC@BC@BBB@C@C?BAA?AAA@B@=>=@A<AAB@CDEC@CCE@BBABBBBCC@@99:;=;=>@;011@==?@@@BBBCC@C@AA?AC?AABBB@AAAA@@@<;
@R5U21:00020:00036
ATCGCATTTCTATGCGGCCCAGCCGGCCATGGCAGCATGCATGTGTTA
+
B>>@@BBB@C@@@CB@>AA:?@;245;59@B=@AC@@;<11-,,,,*,
@R5U21:00020:00037
ACGATATTTCTATGCGGCCCAGCCGGCCATGGCAGCAATGTGCCATCTATCCGCAGAATTGTCGTGGGCGGTTCTGGGCGCTGAAAC
+
38333444-4:A?BBB=?=:>@?8>7;59BB@BBBA@;>9998:9944444:::9=92424449=?C>BB@;98444-44377776.
@R5U21:00020:00038
GCATAGTTTCTATGCGGCCCAGCCGGCCATGGCAGCGTGTGGGCATGTGGTTAATAAGTGCGGTTTTTGGGGTTAGCCTTGTGGCGGTTCTGGCGCTGAAAC
+
19@?>>==:@@<A?8958809@@5969<?BCBCCCCCCCCDDACBBBA@>A@DACC@CCCCCDCB@;+444,8;=@@?B=@@A?ABBCBBCC@B@>>777-7
@R5U21:00020:00040
AGACTCTTTCTATGCGGCCCAGCCGGCCATGGCAGCATGCGATTAGAGGTGCGATGCGATTTGGATTGGGTGTGGCGGTTCTGGCGCTGAAAC
+
@94498991<B@BACCCCF@BAA5;59;>@A?BBEBDAAACCB@BBAB8<;A@AABBBBBD>B?;A<>>6?@AA?BC?A@BCC@BB?A:771:
@R5U21:00020:00041
TACCAGTTTCTATGCGGCCCAGCCGGCCATGGCTGCGTGTAAGTGGAGGTGGTCGGATTAGCTGTATCCGCAGTGCATCCTGGATTGCCACGTGGCGCGGCGTTTGGGGGGGCGGTTCTGGCGCTGAAAC
+
DBB?AABC=BBBBBBC@DE@D::;<@C>BCD@C?AABBBBC@BAB@CC>A@@BBC>AA?ABBBCBBCDABCAABCCDBB?@@;:<:11-1??><:<>11,1;686B>B@@;(=@=@<=?@?BBBAAAC>B
@R5U21:00020:00042
CGTATCTTTCTATGCGGCCCAGCCGGCCATGGCAGCGTGTGCGAAGGAGTATCTTTGGTGCGCGGCGTCTACGGAGTCGTGTGGCGGTTCTGGCGCTGAAAC
+
@BBBBBBB>BBBBCBB?BC@CCB@D@B@CBC@BAAACCCCCC:::;@CCBBCBBB=B?BCCCCC@BBBBB<;;5:;@@BCDCC@BB??@@A@>A@=?8794:
@R5U21:00020:00043
ATCGCATTTCTATGCGGCCCAGCCGGCCATGGCAGCATGCCGGTGC
+
>>@@@@@C@CABBBBB@CC@CCC::<<@CCJ@BECB:,--+-+-,,
@R5U21:00020:00044
GCATAGTTTCTATGCGGCCCAGCCGGCCATGGCAGCGTGTCATAATGGGGGTGGGCATTGCTAGAATCCTGTGAATCCTTGTGGCGGTTCTGGCGCTGAAAC
+
149?9399-8>>@BAA@CC@CCC=@>A?ACDEHBCB@?ACCCCB@99999+9AD>BAA@AC@@@B@BCCECCDDAEH?A=ABA<AC=@=@@@=ACCCCCC?D
@R5U21:00020:00045
CGTATCTTTCTATGCGGCCCAGCCGGCCATGGCAGCGTGTACTGGGTATG
+
AB@?@BCH@BBBCABA@CCACB@;==@=@AA>@AA91111/,,/85///8
@R5U21:00020:00046
ATGGAGTTTCTATGCGGCCCAGCCGGCCATGGCTCGGTTAT
+
A@@@BBBC<B<<@BCC@CC>CB@<A=?=A@@=@9995-+**
@R5U21:00020:00047
TACCAGTTTCTATGCGGCCCAGCCGGCCATGGCTGGTGTTAGTTGAC
+
BBB@AABB>BB?A@@@@BB@AAA?@@B@BCB<@4/-1//,///,///
@R5U21:00020:00048
AGTTACCGCAATTCCTTTAGTTGTTCCTTTCTATGCGGCCCAGCCGGCCATGGCACAGTGTATGTTGTCTTGCCGGGTTCTGTGTTATTCTCACTCCGCTGAAACTG
+
BBB?@@=A@@<>=@599099969><?<@A<BBABC@@=@B<=BB=@@@@C??=??:::??CC>=>1/1>89>B:??.747>>>>><::7:CCAB??:<;;5==7=@@
@R5U21:00021:00004
TACCAGTTTCTATGCGGCCCAGCCGGCCATGGCTACGTTGTGGTTTTGTTTATTAGGCGCCGTCAGTGT
+
BA?<=9998<CCGCBC@CC>BCDADBC@CBB<<111//,/6:,999,444-33133133633336.,,,
@R5U21:00021:00005
ATCTCTTTTCTATGCGGCCCAGCCGGCCATGGCAGCTGCTAGTCTC
+
*****,2209B??@EB>AA=BA?=@7;7<BBA@88-,***,(**(*
@R5U21:00021:00006
AGTTACCGCAATTCCTTTAGTTGTTCCTTCTATGCGGCCCAGCCGGCCATGGCAAGTGTTTA
+
;CCABBAC?==@5959A:@99611-1,1-//8;;99587/9?B@D@C?BCB?<:4.,***)(
@R5U21:00021:00007
CGTATCTTTCTATGCGGCCCAGCCGGCCATGGCAGCGTGTAGTGGTGCGTATCATACGTGCGGTATTCCGGCGGTGGGTGTGGCGGTTCTGGCGCTGAAAC
+
@BBBAAAE=BACCCBC@BBAB>;2458599B@DBBBEBBBBBCD@DBE::;B@@@CCBBBCC?DBB?B>B<>D?888/7>7??EDAC??::5:==<???9?
@R5U21:00021:00008
CGTATCTTTCTATGCGGCCCAGCCGGCCATGGCAGCGTGTGTCGGAGTC
+
<BBBBACC>BABCCBB@BB>DCC>@;=;@>A>BCBB87---,**)(**,
@R5U21:00021:00009
GGTGAACGCAATTCCTTTAGTTGTTCCTTTCTATGCGGCCCAGCCGGCCATGGCATCGTGTAGGGATGTGTGCTGTAGTCATTGTCTGTCTCACTCCGCTGAAACTG
+
B<ABD@BABBAC@C@BB@BBB?A>>;6::8;A@@B;;9;B>>CC@C@CBBBB?ACCCCCDCBBB:@7;;@AHDGBBEBBB>?=@CCBCBBBCCCCC@DCCCCC>BBB
@R5U21:00021:00011
CGTATCTTTCTATGCGGCCCAGCCGGCCATGGCAGCGTGTATGGGGTGGCAGTTGGGTTGCTATTTGCCGGGGATTTAGTGTGGCGGTTCTGGCGCTGAAAC
+
@B?@@9997;CCCCCB?BC699?5969=?@BBBCCDCCCCCCDHHFB>:<<11,11,/77:?4990998==>499B@<=>A@@?BB=@@;;=?AB@B;;<8;
@R5U21:00021:00012
CGTATCTTTCTATGCGGCCCAGCCGGCCATGGCAGCGTCGTTGTG
+
;;999ABD>BCCCDAB?AA>BA><A7829@>;>BBB-----*,**
@R5U21:00021:00014
AGACTCTTTCTATGCGGCCCAGCCGGCCATGGCAGCATGCTGGACGGAGTCGTGATGCGATTGGGCTGTTGGTGGCTGGTTCGTGGCGGCTTGAAACG
+
ABBBBABA>BCADACC@CB>==;245;;>?F>BBCB9111//,///,//444844444443133,,,,,*,2220/492424@981942331333,3.
@R5U21:00021:00015
ATCGCATTTCTATGCGGCCCAGCCGGCCATGGCAGCATGCTAGCAGCTTTGCACTGCTCGTTCGACGTGTTGTGGCGGTTCTGGCGCTGAAAC
+
A?@@AABC?CBBBBCD@BB?CCB6:79;>>A@BCCCCAAADCEB?@??@<@CABBBBCC@A><;;CA@AC@BCB@CC@C@CCC@CCCCBBB>B
@R5U21:00021:00016
GCATAGTTTCTATGCGGCCCAGCCGGCCATGGCAGCGTGTTAGCATATGCCTAAGTCTTGCACGAAGCATTCGGAGTTGTGTGGCGGTTCTGGCGCTGAAAC
+
?ABBBBBB<B>>@BBA@AA>BCC>@>@?ECH@BBBBBBBD?BCAABBAACABB?BBBB@CBCCBB;<<CC@DB>BDECC@@@CGBBCBACCACCCCBBBC?B
@R5U21:00021:00019
GCATAGTTTCTATGCGGCCCAGCCGGCCATGGCAGCGTGTTAGAAGATA
+
=@CBB>AA?BBBBABB@BB>DBB=@=@?DCGCCBAB;;88,--*)****
@R5U21:00021:00020
CGTATCTTTCTATGCGGCCCAGCCGGCCATGGCAGCGTGTATTTGTCTTCAGCATAATTGCGATGGGTATTAGACGGGGTGTGGCGGTTCTGGCGCTGAAAC
+
BBB?====<=ABBDCB@DD?BAA6;8;=@@N@CCDDDCDA<;:7;CBC@CCBCCDD?B;;9B;@@@>@CC?CB<==>=6=B?@=@C@C@BBC@CCCC@@@<@
@R5U21:00021:00021
AGTTACCGCAATTCCTTTAGTTGTTCCTTTCTATGCGGCCCAGCCGGCCATGGCACCGTGTTTTTACTGTTTGCCGTTAGAAGTGTTATTCTCACTCCGCTGAAACTG
+
BBB@AB@CBC>@<=6996<CC@DCAC@CC@CBEBBABABD<BAA?A595:BB>AAC@AAACDDD2??AB@?<AA=AB>B??=?BBB?@A>AAAA=AB>A?=<;;<@AA
@R5U21:00021:00022
TACCAGTTTCTATGCGGCCCAGCCGGCCAT
+
BCC>=9997;@@@@:6,//,1//,/,/,,/
@R5U21:00021:00023
CGTATCTTTCTATGCGGCCCAGCCGGCCATGGCAGCAGTGTGCGCGTATGTGTCTTATTGCCGTGGCGGTTCTGGCGCTGAAAC
+
ABBBB??><>ABCFCC@CCBBAA>B?B@BBB@?BB@CDDCBBBAAABBBBACBB<:;;5;:>BBD@CC@C@CAB?BCBBB>@>A
@R5U21:00021:00024
CGTATCTTTCTATGCGGCCCAGCCGGCCATGGCAGCGTGTGCTGGGTTGTCTGGGGAGTGCGATTGGCTGGAGTAGGAGTGTGGCGGTTCTGGCGCTGAAAC
+
?BBBBBBA=ABA?:;;24419ABACDC>B;989BECDCDCDE@?>:@<@@@9999,9ADBCCCC@BACBA@@@CCB@BBBCBB@AB@B@@@@@AAABAAA>A
@R5U21:00021:00025
GCATAGTTTCTATGCGGCCCAGCCGGCCATGGCAGCGTGTAACGTG
+
5<CBBBBB?BB<BBBB@BB>B@@697;=BBEBGCDC888//--*,(
@R5U21:00021:00026
TACCAGTTTCTATGCGGCCCAGCCGGCCATGGCTGAGTGTTAGCAGGCTGCGGAGACTCCGTGGCCGCAGTGCATCCTGGATTGCCACGTGGGGCGCGTTTGGGGTGGCGGTTCTGGCGCTGAAAC
+
BBB=?BBC>BB?A@CC@CC?CCE?BCDACBB@C@?@BBBB@A@?CC@CBBBB?ACCCCCACBA=?8<<CCCBBBCCACC@CC@BCBB?=9444,9==>>A8?>>5?A?CE@D@CBB?BAACAAA?B
@R5U21:00021:00027
ATGGAGTTTCTATGCGGCCCAGCCGGCCATGGCTGGTTGTTAGG
+
>>?=?AAB?BB?@@?@=@D>CCDAD@B?CC878//-1://,182
@R5U21:00021:00028
AGACTCTTTCTATGCGGCCCAGCCGGCCATGGCAGCATGCGGGATGTGCGATGCGATTTGGAGTGCGTGTGGCGGTTCTGGCGCTGAAAC
+
ABBBBCBA>BA@AACC@CBBCCC8;89<>?A@CBBBB999;;7<AACCCCCB;;@8880;>ACBAAA????<?7:?;:34<BBCDAA@<@
@R5U21:00021:00030
AGACTCTTTCTATGCGGCCCAGCCGGCCATGGCAGCATGCTAGTTAGGTTCGATG
+
@BABBCCB>BACCCCC@BC>B99285959@@=AADB=<8-,,**)*222*/,,,/
@R5U21:00021:00031
AGTTACCGCAATTCCTTTAGTTGTTCCTTTCTATGCGGCCCAGCCGGCCATGGCAGCTTGTTTGT
+
BBB@BA?ACC@@@A694-9>>;AG@CBCG@CBBBCBC@BBA?>9134318>><>:8/16///+,,
@R5U21:00021:00032
ACGATATTTCTATGCGGCCCAGCCGGCCATGGCAGCATCTTGCTTTCCGCTTTGGGTTTGCGAGGGCGGTTCTGGCGCTGAAAC
+
BBAAABBB>ABCB>>>@AB@B@@2459<@AB@CCCCCCB><@999-9>@DCCA@@19919?@BCCAEKCCBBCB?BCBBBBC?C
@R5U21:00021:00034
CATAGTTTCTATGCGGCCCAGCCGGCCATGGCAGCGGTTGTGCC
+
/...344-39BCCCC@??:=99295959BB@>;;1-+-*-,,*)
@R5U21:00021:00035
CATAGTTTCTATGCGGCCCAGCCGGCCATGGCAGCGTGTATTT
+
/.,../6849B?=8924408?B5;8<=AA@=>>@91111,**)
@R5U21:00021:00036
CGTATCTTTCTATGCGGCCCAGCCGGCCATGGCAGCAATTTGCGATAAGTATTCTCTGTGCGCGGGCGGTTCTGGCGCTGAAAC
+
?AAAAABC>CAAABBBBBAAFBB897;=@@A@@A@AA=@C?DDCDCCBCBBB>BBBBCCCDCCCC?BBABEBBA>BCCDCCC@C
@R5U21:00021:00037
ACGATATTTCTATGCGGCCCAGCCGGCCATGGCAGCAGGGTGCTTTTTGGTGTGGGCGTGCTAGGGCGGTTCTGGCGCTGAAAC
+
BB?@@CBB=BBBBBBB@BB@CB@6:796;AC@DCCCCCD>CBBBCCC3C@CDCCEBCDCCCCCCE@BA?@?@>??AECCCBB@C
@R5U21:00021:00038
AGACTCTTTCTATGCGGCCCAGCCGGCCATGGCAGCATGCGTGTGGGGGGGATGGTATGTGCGATGCGATTTGGGTTGTTTGTGGCGGTTCTGGCGCTGAAAC
+
?BBBBBBC?CAACABBACCACC@2;5859@A>BBGDDCDCAAB9999844&9@B@BCBB@@CCDCCBBBCCCBB>B@@@@=@CC?BB@C@AAB@BCCAACB=B
@R5U21:00021:00040
TACCAGTTTCTATGCGGCCCAGCGGCCATGGCTCAGTGTT
+
>?><>9990889496;:;<8@11/56566<:6-,,,,,0*
@R5U21:00021:00041
ATCGCATTTCTATGCGGCCCAGCCGGCCATGGCAGCATGCCCTTCGACGGCGCGGTGCAATACTGTGTTGTGTGGCGGTTCTGGCGCTGAAAC
+
7788994858999;;BAEC?AAA8=9;ACBC@CCAB><111,/,/666:@ABCB@A>995989>@>;>=100955@B>B>BBB?A@;?99909
@R5U21:00021:00042
CGTATCTTTCTATGCGGCCCAGCCGGCCATGGCAGCGTGTGTAGGTACGACTTTA
+
BBBBABBB<@@AA<<<?BB>AAAACAB@CCC@BBAA==11,0**)***,,,,,*,
@R5U21:00021:00043
ATGAGTTTCTATGCGGCCCAGCCGGCCATGGCTGTTGTTGGATTGATAG
+
9>??DDD@B??A?@@@BB>BCC@C8:69@@<999;:4424244244///
@R5U21:00021:00044
ATCGCATTTCTATGCGGCCCAGCCGGCCATGGCAGCATGCTCTCCTTCGTAGTGCACTGCTCGTGCGGGGTGTGGCGGTTCTGGCGCTGAAAC
+
;78389996=:;;AAABCN?CBA6:7;@CCGACDCCCB<<<CCC>A>ACABAC<<<<<EEDIEEB<<<9/9?>>>A@=@?BBLACDB@@@D?B
@R5U21:00021:00045
CGTATCTTTCTATGCGGCCCAGCCGGCCATGGCAGCGTGTGATTCTTCTATTAGGTGTGGCGGTTCTGGCGCTGAAAC
+
BBBCBBBB====@A@@@CC>CCB=@=@>BCC@CCCCCDCDCCB?@@=@<<<@DCDCCCC@CD?A=@BB>AA?@9;;09
@R5U21:00021:00046
CGTATCTTTCTATGCGGCCCAGCCGGCCATGGCAGCATGCGGGTGGCATCCTTAGAATGCGTGTGGCGGTTCTGGCGCTGAAAC
+
BBB@@@CB@B??@CCCACCBDCB999;@BCC@CCCCCAAA@@99969?A@5959>>;<<<ABCBB@AA9;8;BBACGCBBDB<A
@R5U21:00021:00048
CATCTCTTTCTATGCGGCCAGCCGGCCATGGCAGCAGGTTGCTGGGGTCAGTGGGCGTGCTAGGGCGGTTCTGGCGCTGAAAC
+
BABCBBB@<@;499995954;;2424544929>>>??696999999/9@>?@BD@DDCCBA9991995;=ADHACCBBBBB>B
@R5U21:00021:00049
CGTATCTTTCTATGCGGCCCAGCCGGCCATGGCAGCGTGTACGTGTTGGGAGTCGGAGTGCTAGTTTATGGATGTGCGGTGTGGCGGTTCTGGCGCTGAAAC
+
A@A>><99:<A@AB@@=@@:?A@5959<>@@BA=<<<<=ACCCAAA=?A:>A@AB@AAACCABAAA<@BB9<<BCC<<<<CCD?BCBC@CGGBCCEBBCCBF
@R5U21:00022:00004
CGTGATCTTTCTATGCGGCCCAGCCGGCCATGGCTCTAT
+
,*(,(**,202>@@ACC?CC>CEE@C?B9;-00**((((
@R5U21:00022:00005
GGTGAACGCAATTCCTTTAGTTGTTCCTTTCTATGCGGCCCAGCCGGCCATGGCACGGTGTTCTATGACGTGCCAGCAGTGTTGTGAGTCTCACTCCGCTGAAACTG
+
B>BBB@B@@>@B@B?BB=BCC@@99924919DBBCID8::8;CC@C@B=A@B=@ACC@CBB@E@>>@B9;;AA=<<<BCDED@CA@@CCCBBBC::;;DB;;;;<BB
@R5U21:00022:00006
AGACTCTTTCTATGCGGCCCAGCCGGCCATGGCAGCATGCGAGAGGACGTGCGATGCGATTTGGTAGGAGTGTGGCGGTTCTGGCGCTGAAAC
+
AB9;8<<91<BABBCC@BB:9995969599B@CCFFDD==<CCCC@CBBBBB>??BCCDCD<@<@CC@CCBBAA>AB?B@CAA=BCCCCBB>C
@R5U21:00022:00007
TACCAGTTTCTATGCGGCCCAGCCGGCCATGGCTGAGTGTTGTTCTGTAC
+
@:869>>><ABCJBBC@DC?CA;2429599;2;<CB@@88511,/,,***
@R5U21:00022:00008
AGACTCTTTCTATGCGGCCCAGCCGGCCATGGCAGCATGCTTCGGTGAGTGCTG
+
394444;;>BC=>>CD@DI>A@>5969599B>CCDAAA??::11-111,,////
@R5U21:00022:00009
ATCGCATTTCTATGCGGCCCAGCCGGCCATGGCAGCATGCTTTCAGACGTGCACGCTTTAGACTGCTCGTTGTGGCGGTTCTGGCGCTGAAAC
+
<9;;@@BB>CCCBBBB?BB@B@B2459;>>A@CCCGCDCCCC@CCBCBCCBBA@@CCC?AAA@BBBBCBB99<C?BB@C@BBB>@@@@@@B>B
@R5U21:00022:00012
GCATAGTTTCTATGCGGCCCAGCCGGCCATGGCAGCGTGTGTGGGGTCGGAATTTTGCTCGCGTTGCGCCGACGCAATTGTGGCGGTTCTGGCGCTGAAAC
+
4;?@@@AD?CCBBBAA@CC>@=92959;@ACBDCCC@AAB922<<1<11,1,/660/4444998244442/86/..,/,/8774467>??B@C@:;::7.7
@R5U21:00022:00013
AGACTCTTTCTATGCGGCCCAGCCGGCCTGGCAGCATGCCTTCCGACTTGCGATGCGATTTGGTAGCATTGTGGCGGTTCTGGCGCTGAAAAC
+
;AB@ABBB<A@@AABC@CEABAA;>5854489=?4//67,/,/7//1B8;;C;11<<111-1-0;1/07:;;;=62*,*,,,*,,,//333,3
@R5U21:00022:00014
AATGGAGTTTCAATGCGGCCCAGCCGGCCATGGCTGTGTGTTGGGATGGTGGGTATCCATAGTGCATCCTGGCTTGCCACGTGTCGCGAGTCTGGGGGGGCGGTTCTGGCGCTGAAAC
+
B@B?;;9448:@=ACCC@CB=B>=;==@=ADEECBAACCBB?BB>BBB>BBC@A;<<?@@@BBBABAB:8;@CC>BABDAAACA@@CCCCCCDEEDCCC(CCAEAC<;:<@@@99919
@R5U21:00022:00016
ATCGCATTTCTATGCGGCCCAGCCGGCCATGGCAGCATGCTCGACTGCGCGTTGCTCGGATCGTTCGATGTGTGGCGGTTCTGGCGCTGAAAC
+
B?@??=??<@CCBBBB@AA>CCD==696;@A>BBCAAACCDCCBBAAABBBB>ABBBDBBA>>>?ABBBBBBBB?@@?>>??A?@BCBBBB=B
@R5U21:00022:00018
ACGATATTTCTATGCGGCCCAGCCGGCCATGGCAGCATCTGGCTGGCATCGTATG
+
,,,,,,,288ABCBBB?AA=BB@=B796;AD?B>B>>111/,/44896,,,2***
@R5U21:00022:00019
ATCGCATTTCTATGCGGCCCAGCCGGCCATGGCAGCATGCGCGCCGTCAGAGTGCTCTGCTCGGTTTTTGTGTGGCGGTTCTGGCGCTGAAAC
+
B>>@BBBE>@@CCCBC@EC@ECECC>@@?CH?BBBDC@@@B@;;6;BBABCAA<<<DCCBC@A=AAA@/@999949>69588969@;=>?C?B
@R5U21:00022:00021
CGTATCTTTCTATGCGGCCCAGCCGGCCATGGCAGCGTGTAAGACGGATGCGCTGTGGTGCTCTTAGAGGTTTTAGAAGTGTGGCGGTTCTGGCGCTGAAAC
+
BBBBB99979ABCCCC@BB@CBB6964299@=@BBBCCCBA===@D8:;CC<<@CCC@C<<<CEABB::47==2=??>???A>;=?9<:=@@EFCCCCBB>C
@R5U21:00022:00022
ATCGCATTTCTATGCGGCCCAGCCGGCCATGGCAGCATGCTTTACGT
+
....///88;CBCCCC@BC>B?:895429AA699?9989944-//,,
@R5U21:00022:00025
ATCGCATTCTATGCGGCCCAGCCGGCCATGGCAGCATGCCGATAATA
+
@A?@@BB@BB;<<CC>>>:<>>,1-1-11B@C??=77--*,,,,*/6
@R5U21:00022:00027
CATCTCTTTCTATGCGGCCCAGCCGCCATGGCAGCATGGTGCAGTTCATCCGTAGAATTGCCATTGGCGGTTCTGGCGCGTGAAAC
+
4>3337?;6;>9994424;-444244244999444444244444424:?BAAAABB<>244249547;??B?BBA=?;711666,3
@R5U21:00022:00028
ACGATATTTCTATGCGGCCCAGCCAGCCATGGCAGCATGGTGCCATCCTTAGGGGGGGTGCTTGGGCGGTTCTGGCGCTGAAAC
+
BBBABBBB>BBBBBBC@DCACCD@BCB@A4459>>>ADC?BBBBA@><?<9999999&9EBA>AA:996<?ABBACDAAABC>A
@R5U21:00022:00029
GCATAGTTTCTATGCGGCCCAGCCGGCCATGGCAGCGTGTGCTGCGTATACTTAGACGTGCCTGGTGGGGGGGGGAGGTGTGGCGGTTCTGGCGCTGAAAC
+
>@CBAAAB>BBBBBBB@BB>BBC@C?BABCD@BBCBBBBBCCCCBBBBCBCD@CCCB:;:G@CB?988844444"8B>BBCB@CC@C?BBBACECCCCB>B
@R5U21:00022:00030
GCATAGTTTCTATGCGGCCCAGCCGGCCATGGCAGCGTGTTGATCCTACGT
+
<<CDBBBB>BAAAA??@BA?BBC8;9:=ABEECCDB;;44694**)*****
@R5U21:00022:00031
CGTATCTTTCTATGTCGGCCCAGCCGGCCATGGCAGCATGCGGGTGGCATCCTTAGTAATGCGTGTGGCGGTTCTGGCGCTGAAAC
+
//84496:+1-,,,,,878:;1148988244;24499:9=99:>998=A22-1:>1/-0--/6664<??A?AAAAB?B@@@?@A:?
@R5U21:00022:00032
AGACTCTTTCTATGCGGCCCAGCCGGCCATGGCAGCATGCGATAATCGGTGCGATGCGATTTGGGAGCTTGTGGCGGTTCTGCGCTGAAAC
+
BCB9999419B>?ABBABF>@?@5959<@@B@EADCCAAACC<=;=CC=A@CBAAAK?@@>8;<6000>>>>??CC?B?B88<;CCNHC@A
@R5U21:00022:00033
TACCAGTTTCTATGCGGCCCAGCCGGCCATGGCTAGTTGTTGTC
+
B?AA@@@A?@BBBCBC@CCCCDFAC@C@D:::8,,,,*,*)*,,
@R5U21:00022:00034
CGTATCTTTCTATGCGGCCCAGCCGGCCATGGCAGCACATTGCTTTTAGGAGGTTTATTGCCTTGGCGGTTCTGGCGCTGAAAC
+
?BB@B@CCBC999@9969?<@BB?B:;7<BC>BBCEDCCC>@ACCC:CC@BB===:91,11-1-1,1:5::8@?@BBBBBCCAC
@R5U21:00022:00035
GCATAGTTTCTATGCGGCCCAGCCGGCCATGGCAGCGCGTGGTGGGGCTCAGGAGGGGTGCGGTTAGCATAGGGCTAGTTGTGGCGGTTCTGGCGCTGAAAC
+
8@CCAAAB>BA?ABBD@CC=B=@697;=BCGCCCCCABCDE@9999,9B@9<;=CCB7CB;;8;>@BCDCCED=@;99959>>;@C@DBCCC@BB<<888/8
@R5U21:00022:00036
CGTATCTTTCTATGCGGCCCAGCCGGCCATGGCAGCATGCGGGTGGCATCCTTAGAATGCGTGTGGCGGTTCTGGCGCTGAAAC
+
??BBCBCC?BBBCDCB@BBACCB>?=@?BBD@CDCCCAAA?:69969999;@>AAA?CA=<=CDCBCC@C?A>>;999@888/9
@R5U21:00022:00037
GCATAGTTTCTATGCGGCCCAGCCGGCCATGGCAGCGTGTTCGTGTGCGAGTGAGGTGTGCGAGTGGGATCTGTAGACTTGTGGCGGTTCTGGCGCTGAAAC
+
=@@<<?A@<@CCDBBB@BB>@;;245959ABBCCCCCCCH?AABA@?@@99999959>>>997?88809999997849;599924;;==@DC>AACCCCC@B
@R5U21:00022:00038
TACCAGTTTCTATGCGGCCCAGCCGGCCATGGCTTGT
+
??B@BAAA>ACBCBBB?CD@CAAAA@D@>>>:**)((
@R5U21:00022:00039
ATCGCATTTCTATGCGGCCCAGCCGGCCATAGCAGCATGCCGTACGTAGTGGATTAGTGCTCGACGTTGCTCGGTGTGGCGGTTCTGGCGCTGAAAC
+
C@>A=?@@<@CCBBBC@CC@BAA=@==>?9<<@A@@>>9969944;44449844,/////9:4444894/,,,*,,,,*,2228>CC@BBAA;;;7;
@R5U21:00022:00040
CATCTCTTTCTATGGGCAGCCGGCCATGGCAGCATCTTGCTTTCCTTCTTTTTTTTTTGCAATGGCGGTTCTGGCGCTGAAAC
+
?>@A@BBE>C:=444-9@995959AB9<9;CBBCFDC@BA==:=;=;9999999999"99858928>2869AB=CC@@@@C>B
@R5U21:00022:00043
ACGATATTTCTATGCGGCCCAGCCGGCCATGGCAGCATCTTGCTTTCCTTCTTTTTTTTTTGCAATGGCGGTTCTGGCGCTGAAAC
+
CB@@@@@@<@@9@@??=AD>@AB8<8>?BBNBGCCAA=9989>AA>B<@B9999999999"49969B@AC>B=<FF@BB9999919
@R5U21:00022:00044
CGTATCTTTCTATGCGGCCCAGCCGGCCATGGCAGCTGTCGAATTTATA
+
BB???CBC?BBAADAABAA@HCC999;>BCC@CCB1111111,/85222
@R5U21:00022:00045
GCATAGTTTCTATGCGGCCCAGCCGGCCATGGCAGCGTGTAGGTCTTAGATGCATGAGTGCTTGGCGGGTGTGAGGTCGTGTGGCGGTTCTGGCGCTGAAAC
+
14?@389908>>AABB>AA=@B;297;7<BBACCBCA?9999599><AAACDDEDD><<BAA>B@CCDACBBCCE@@AG<<;@?BA<@=?@A>CDCCCDD@C
@R5U21:00022:00047
ATCGCATTTCTATGCGGCCCAGCCGGCCATGGCAGCATGCCCTGTGCGTAGTTGCACGGCTCGTTAGGCGTGTGGCGGTTCTGGCGCTGAAAC
+
D88:@@@CBDBBBBBC@CBBDB@6:798;BCDCBCCCD@@@>ADBABBCCBB?BBCCDABAA;;79B?BCGCBB?BB9;9<CC@CCBB;:94:
@R5U21:00022:00048
CGTATCTTTCTATGCGGCCCAGCCGGCCATGGCAGCGTGTTAGGGTTATTCTTCTCTTTTGCTTGCATAGTGCTGGGGCTTGTGGCGGTTCTGGCGCTGAAAC
+
BCCCCBBB>BCCCFCC@CC@CDB7;5959??>BCBBCADC?CBD:<-11-//,//////*/?;9;B>@;;7?>7999/8943AB@BB?B@DCDBCC;;:AA:@
@R5U21:00022:00049
TACCAGTTTCTATGCGGCCCAGCCGGCCATGGCTGAGTGTGATCATTCTGGTAGTTATACGTAGCCGCAGTGCATCCTGGATTGCCACGTGGTTCGCGTTTGGGGTGGCGGTTCTGGCGCTGAAAC
+
AAC@BBBB?AA@@AAB>A@=B;;8<@@?B<99<ECCCCCDBB?@::7;??=ACAA?B@@ACCCCC8::<<<AHBBCB@A<99244244:4429<==?BBB>===24428>;87<<77997>?BB>C
@R5U21:00023:00004
AGACTCTTTCTATGCGGCCCAGCCGGCCTGCGAGCATGCGAGATGTGATTGCGATTGGCGGTGTTGGC
+
AB@@?BAA:A?999@?<@B<?>@5959511///000,1111;;:;@A9969;;;F=?8665,,,00**
@R5U21:00023:00005
AGACTCTTTCTATGCGGCCCAGCCGGCCATGGCAGCATGCCGATGGAGTGCGATGCGATTTGGGAGGTGGTGGCGGTTGTGTGCGCTGAAAC
+
>@BBABCH?BBAAACCBHB:;;@5969599@<@?A<<<DBABA=9610,,,,0699988858;681,-88--+,,*,*.1111799>=>><=
@R5U21:00023:00006
AGACTCTTTCTATGCGGCCCAGCCGGCCATGGCAGCATGCGCTGTTAGGTTGGGTCGGTGCGATGCGATTTGGGTTGGTTGTGGCGGTTCTGGCGCTGAAAC
+
;@BBABFH>BAABBBD@DCABAA5959;>>>=@;=<CBBBCBBAA?AEFEBEC<;<EACCDCCCBBBCBDBDD>B?BCC?DBB?BC@C@CBCACCAA@@@<@
@R5U21:00023:00007
CATCTCTTTCTATGCGGCCCAGCCGGCCATGGCAGCATCTTGCTTTCCTTCTTTTTTGCAATGGCGGTTCTGGCGCTGAAAC
+
BACAAABB?BBCBBBB@CC@B>A2459599BADDCBCCCCBCCCC>A:;:444444(9AC:==ACDBBBBBBBDCBBBBB>B
@R5U21:00023:00008
GCATAGTTTCTATGCGGCCCAGCCGGCCATGGCAGCGTGTTCGTA
+
@BAABABB=ABABBBC?AA==9;2459599BBCDC@>8/*)))((
@R5U21:00023:00009
TACAGTTCTTATGCGGCCCAGCCGGCCTGG
+
../,,,*,,*//444244-444:;2/,//,
@R5U21:00023:00010
AGTTACCGCAATTCCTTTAGTTGTTCCTTTCTATGCGGCCCAGCCGGCCATGGCATGGTGTCATACGAGTTGCCAGGTGGCTTGTTCTTCTCACTCCGCTGAAACTG
+
ACB@BB@BCDAB@D@BC?CBC@C?>;6997;BCCDCC=@>=?B?@B>?=@BC6::AA>ACCBBBB@ACBB>@A;==8>>?A=;@@>?<;???=@B@>C??ACC>CBC
@R5U21:00023:00011
ATCGCATTTCTATGCGGCCCAGCCGGCCATGGCAGCATGCTGGACGCCTACGTGCTCTGCTCGTTCGCATTGTGGCGGTTCTGGCGCTGAAAC
+
A@AAABBB>AACCCBA@BC?A?@2459<AACACDCCBBBCECACEFC@BA?>@;;<CCCCCABB@?@@CC@CCC?BB@C?BBC@BB@AACC>B
@R5U21:00023:00012
CGTATCTTCTACTGTG
+
BCBBB@872()(((((
@R5U21:00023:00013
GCATAGTTTCTATGCGGCCCAGCCGGCCATGGCAGCGTGTGGCGGTGGTGTGCTGCGTGC
+
?B<997998:ABCFBB@BB>BBB699:>AADBEB@A>8811,//7//,/44444448884
@R5U21:00023:00015
ATGGAGTTGTCTATGCGGCCCAGCCGGCCATGGCTATTTGTTAGGGTTCGGATTTTCCCCAGTGCATTCTGGATTGCCACGTGCTTGCCGTTTCTCGCGGCGGTTCTGGCGCTGAAAC
+
2(()((((((,28;;4459919@@<AAC=>=CDCCCDD@BB>BHI@D?BBACCCC6A?=6==ACCCCCECCACC8;9=@;;<CDC@CC@@@@<@@@@AB>BB?B@BBA@CBBBECB7:
@R5U21:00023:00016
GCATAGTTTCTATGCGGCCCAGCCGGCCATGGCAGCGTGTAATAGTTGGGAGTAGTCGTGCGGTGATCGTGTGGAGCGTTGTGGCGGTTCTGGCGCTGAAAC
+
?BAAABBC>BBBBBBB@CC>A>>245429@A@BBAAACCCC@B@9=6;909D@9<<BBB<@?BEDCECCCCEC?BBB@@=@@@?BC@C@BBB?B@>>9;;08
@R5U21:00023:00018
CGTATCTTTCTATGCGGCCCAGCCGGCCATGGCAGCGTGTACTAGGGTA
+
BBCBBAAA=ABBCCAA?AG>==>6458799@?A@@A;61-,,,,,00,,
@R5U21:00023:00019
CGTATCTTTCTATGCGGCCCAGCCGGCCATGGCAGCGTGTCCTCGGTAGGATGCGGAGTGCGGGTGTAGGGATGCTTCTTGTGGCGGTTCTGGCGCTGAAAC
+
ABBBBBBA=ABBCDFE@CC@CB@699;>BCC@CCBCCCEBA?AC?>?:?=9999A?>BB?9990;AABCE?@AACC?BB@CCB@CC>?>AC@@BBBCBBB>B
@R5U21:00023:00020
CGTATCTTTCTATGCGGCCCAGCCGGCCATGGCAGCGTGTTGTCGT
+
ABCBBA@?>?BABGCC@BB>CBA8999=@CDCCCDC22--+-,***
@R5U21:00023:00021
TACCAGTTTCTATGCGGCCCAGCGGCCATGGCTGAGTGTTTTGTCTTCTGCGAGTGTGACGTGGTAGCCGCAGTGCATCCTGGATTGCCACGTGGCGCGCGTTTGGCGGGGCGGTTCTGGCGCTGAAAC
+
9>>;=99904>944//,//+////77,/1B>A?AAAA==>>111;:,19???@A@@>9999<9?B@@A@BGF9<<?===@==899944244944:;@>994885884949-4?<A=A@BCC>>944809
@R5U21:00023:00022
ACGATATTTCTATGCGGCCCAGCCGGCCATGGCAGCATCGTGCTTTCCTATTCTTGCGTGCTAGGGCGGTTCTGGCGCTGAAAC
+
BBBBBBBB?BBBBBB@@BB@BBB6:8;=@@D@DCCCCCAAABCBDBD@CCCACC?CCBCB@@;9909=;@@BBB@ECCCCCC>B
@R5U21:00023:00024
AGTTACCGCAATTCCTTTAGTTGTTCCTTTCTATGCGGCCCAGCCGGCCCATGGCA
+
BBB@AA?BBB@B?@699-9@@?AA@CDCCBEBBABBB@BBAC>>;>400,1==5-,
@R5U21:00023:00026
AGACTCTTTCTATGCGGCCCAGCCGGCCATGGCAGCATGCTAGCCGCGGTGCGATGCGATTTGGGCTGCGTGTGGCGGTTCTGGCGCTGAAAC
+
BABBB<;;9;BBCCBB@AA>BBB6959<>999;@AACBEBCCDE@DCB@CBBCCCAA@99;0;C>BBCAA<;;?<>>=?>ABB@CCAAAAA:@
@R5U21:00023:00028
CATCTCTTTCTATGCGGCCCAGCCGGCCATGGCAGCAAGTTGCTTTCCGCGGTGGGTGTGCGGGGGCGGTTCTGGCGCTGAAAC
+
BBBBBBBB@B@@?BBBBBB@CAA====;@BC@CCCCC@CC?BADD>C?BBB=CAA<@BCCCCCCD/BC?B?BCD@CCGBBBC@C
@R5U21:00023:00029
CGTATCTTTCTATGCGGCCCAGTCGGCCATGGCAGCATCTTGCGATAAGTTTACGTTTTGCTAGGGCGGTTCTGGCGCTGAAAC
+
?B?AAABB?AABBCCC@BB@BEB99;;?BBC@CCCCCCBD>AANECB@BDH?BBCDBB9CAAABC?<<<<ABBB@CCCCCCC>C
@R5U21:00023:00033
ATCGCATTTCTATGCGGCCCAGCCGGCCATGGCAGCATGCCGTTGATT
+
B?@?BBBC>CCBBBCC@BB?CCB6:248=998;B<<><--+,*0*(((
@R5U21:00023:00034
CATCTCTTTCTATGCGGCCCAGCCGGCCATGGCAGCATCTTGCTTTCCTTCTTTTTTTTTGCAATGGCGGTTCTGGCGCTGAAAC
+
ABBBBBBB<BBBBBBB@CC@B?:245959>A?CBBBCCBC>BBCC@CAA<99999999?"=??=@@>@DBC@CBB?CDHH@A@>A
@R5U21:00023:00035
CGTATCTTTCTATGCGGCCCAGCCGGCCATGGCAGCGTGTTGTTCGGAGGCTCAGTGGTGCGGGTGGTAGTTGATGTCGTGTGGCGGTTCTGGCGCTGAAAC
+
<;<BBCCDBCCBBBAA>AA<AAA?A>B;=<@BFBBBCHCD?AEDEKACCA<<<C<<<@A@ADC<BB=AA@BA9<<<<<<CCBBACCBCA@@@?@;:9>BD@C
@R5U21:00023:00036
AGACTCTTTCTATGCGGCCCAGCCGGCCATGGCAGCATGCATGTAGGATGTCGTGC
+
AABCDBDEBDDDCBBB@BB@CBA697;=@AB?BCCC<72,--,,,,*,9:444433
@R5U21:00023:00037
GGTGAACGCAATTCCTTTAGTTGTTCCTTTCTATGCGGCCCAGCCGGCCATGGCAGTGTTGTCTGAT
+
<<@CC@CCBB??<>6996;AB@DC@C@DD>BBDDCBB@CDBBBB6;8;8<<CDB>:://,/8///..
@R5U21:00023:00038
CATCTCTTTCTATGCGGCCCAGCCGGCCATGGCAGCATCTTGCTTTCCTCTTTTT
+
AAABAABB@BCBBBBB@BD>@9:2469<@>>=ACCCCCCC?CC>;6;,1,,,,,,
@R5U21:00023:00039
TACCAGTTTCTATGCGGCCCAGCCGGCCATGGCTAGTTGTGTTTGA
+
@AB?BCCB@BCBCECCABB<AAA@A?B?B9959994424:///+//
@R5U21:00023:00040
GCATAGTTTCTATGCGGCCCAGCCGGCCATGGCAGCGTGTCTAGGAGTTATGAGTCAGTGTG
+
5<CCBBBB:>?BB@AA@BC@BA=696<ACCCBCC@>:811///424;;2////,0,,/////
@R5U21:00023:00041
AGTTACCGCAATTCCTTTAGTTGTTCCTTTCTATGCGGCCCAGCCGGCCATGGCATTGTGTTTTGTGCCGTGCCGGGTGGATTGTGTTTCTCACTCCGCTGAAACTG
+
CBBDA?<@9928;=59919995495429904>?@BBC@CB=A<<474718?B?@@@@CCCBCC9BAAA?CCCC@CC>BB@CA=@<A==;<<<AAAA<??=<<=:=<8
@R5U21:00023:00043
GCATAGTTTCTATGCGGCCCAGCCGCCATGGCAGCGTGTCTTAGGTAGGGGGAGGGTTGCGATCCTACGAGTAATTGGTGTGGCGGTTCTGGCGCTGAAAC
+
19A@;ACC?BBBB@??=;;5688,13?BCCACCBCCCCAAACCC@CCCCCC3BBB>B?BBBC>@=@BBBCBBAACACACCBB?BB>B>AAA@CBAA??@;?
@R5U21:00023:00044
CATCTCTTTCTATGCGGCCCAGCCGGCCATGGCAGCAGTTGCGTGGGTCAGTGGCGTGGCGTAGGCGGTTCTGGCGACTGAAAC
+
B>;@@:9909>>>99959909@C?B?A>A<;<;CCC;=;@>111<>8111///,,,,22,////,/656799499==>>;;979
@R5U21:00023:00045
CGTATCTTTCTATGCGGCCCAGCCGGCCATGGCAGCATGCGGGTGGCATCCTTAGAATGCGTGTGGCGGTTCTGGCGCTAAAC
+
@BB@B@BA?@>>ADBB@BC@B>;6;7;=@BDB@@BCECC;::6;@=@BBHCD@CBB?CCCCCBBB@CC@B?ABBABABBBC>B
@R5U21:00023:00046
CGTATCTTTCTATGCGGCCCAGCCGGCCATGGCAGCGTGTGATGTAG
+
44444444-499::@?8=@<>AC=@;;8;BC@BB@A11//////460
@R5U21:00023:00047
ATCGCATTTCTATGCGGCCCAGCCGGCCATGGCAGCATGCCCTGTTATGTCTTGCACGGCGAGGAGTTATTGTGGCGGTTCTGGCGCTGAAAC
+
B>@@??@C@CBBBCCC?BB?C@;8=696;BB@DCCD@C444-9CBAGDDCCC@DGCBB@ACCEAD:::=C@CCCACC?B?BBB?BCBB?AA>A
@R5U21:00023:00048
GGTGAACGCAATTCCTTTAGTTGTTCCTTTCTATGCGGCCCAGCCGGCCATGGCAGCGTGTAGTAAGTTGAGGTGCGTTATGCATGTTTGTGAGTCTCACTCCGCTGAAACTG
+
35:B@=BB;929<>59909@?<AC@AAED>AACBAAACCCACCB@C=@=ADD@CBA@CCCBBCBB@??=?BB?BBCBBABBAA@BCCC>BBBBCCBBBBBBB?CCCCCC?CCC
@R5U21:00023:00049
ATCGCATTTCTATGCGGCCCAGCCGGCCATGGCAGCATGCAAGCCGCTGTTTTCGTTGTGCCGTGCGCCGTGTGGCGGTTCTGGCGCTGAAAC
+
A:;<BBBB@BBBCEAA>AHABBC7;59<@@A?BBBBABBA@=AIACCA9999/9?>=BBCCBBBBCCC@CCBAB@CC?B?BCC>BB@AABC=@
@R5U21:00024:00005
TACCAGTTTCTATGCGGCCCAGCCGGCCATGGCTCAGTGTTCTGGGCTGGAGGCGTATAGTGGTCCGCAGTGCATCCTGGATTGCCACGTGCGTGCGCGGTTTGGTAGGGCGGTTCTGGCGCTGAAAC
+
?<?>ACEG>>@ACCFFABA>BB@=@5;8<@A<BCCBBBCA>A:88/9>><99699??ABBBC@CC9<<AA@BBB;<8;??@@6886889>0///,,,..,..+.337>A>@A@B>==:<<>888==22
@R5U21:00024:00006
CGTATCTTTCTATGCGGCCCAGCCGGCCATGGCAGCGTGTGGATTAGGT
+
=BBCBBBB?BCCCCBB?AA?CCC=?=?>BBC@CBBC?:8;;,1,*,,*,
@R5U21:00024:00009
TACCAGTTTCTATGCGGCCCAGCCGGCCATGGCTCTCTGTCGTAGCTCTTTCCGCAGTGCATCCTGGATTGCCACGTGGCGCGCGTT
+
A;8;>88819B@BCCC@DC@CCA=@6;6<AB;>80*****,284443344-49:=?AABBDBB@BB@AA8;;?BA@@8+--,,0000
@R5U21:00024:00010
ATCGCATTTCTATGCGGCCCAGCCTGCCATGGCAGCATGCACGTAGTCTGCTTGCTCGGCGAGGGTTGTGTGTGGCGGTTCTGGCGCTGAAAC
+
A9;;BBB@=BB;;;BB>AA<@@@=ABB@CCE@B?@9;<C@@@AAAA;:;ABB=CAB>?:11/11,1::>>::7><>C@C?BBB@BBBCCCC>C
@R5U21:00024:00012
CATCTCTTTCTATGCGGCCAGCCGCCATGGCAGCAGGTTGCTGGGGTCAGTGGGCGTGCTAGGGCGGTTCTGGCGCTGAAAC
+
@>888799-499999961-//8,//,//424::44424249BBCCACBBAAANCGDCABBGEE?CCAE@BBB@EC@B:::8;
@R5U21:00024:00013
GGTGAACGCAATTCCTTTAGTTGTTCCTTTCTATGCGGCCCAGCCGGCCATGGCACTTGTGACTCGGA
+
>=@CC@B<?A@BAC>AA?A??>@B:;7;;:<BBCCCB@CC@BBC@B=><CAA@CCCB;770****0)*
@R5U21:00024:00016
ATGGAGTTTCTATGCGGCCCAGCCGGCCATGGCTATTTGTAG
+
7374344857;BBBBB@BB=ABC@C?A??@:;991//+//**
@R5U21:00024:00017
GGTGAACGCAATTCCTTTAGTTGTTCCTTTCTATGCGGCCCAGCCGGCCATGGCAGAGTGTGTGGGGGTATGTGCCATATGATTGCTTGTTGTTCTCACTCCGCTGAAACTG
+
><BB>=BBBC=@>A@BB=BBB@BCBC=@@=CBCBBCA@BC?BBC@DBB>BAB?CCCCEDBBA=BBBB2BBBB???@BBCBABB?BAA?998;B@CCCCCBB?CCC@@?>?BB
@R5U21:00024:00018
GCATAGTTTCTATGCGGCCCAGCCGGCCATGGCAGCGTGTTCTACGCCTCCGTAGGCGTGCGTTGGGCTGTATTTGGATTGTGGCGGTTCTGGCGCTGAAAC
+
?BAAAAAD@DBBBCAB>BC<>>?5969699BCCBCECBBB@C;;=>HBDCCDDCC=@?;;:11,11,1>>CCCC@DAGC;;<B?CB?BACECBB@@>>>>/8
@R5U21:00024:00021
CGTATCTTTCTATGCGGCCCAGCCGGCCATGGCAGCGTGTACTAGTTAGGTTCGGGTGTGCGGGGGGTGAATCGGTGGTGTGGCGGTTCTGGCGCTGAAAC
+
?BCBB??><?BBCBCE@DC>CCB>A?A?BBB@BBBBCADBAA@@@C@EC==;99909@@>999999)9@@?BAB>BA?@@@@=A@@B?@A@CCBBBBBC>C
@R5U21:00024:00023
AGTTACCGCAATTCCTTTAGTTGTTCCTTTCTATGCGGCCCAGCCGGCCATGGCAATTGTACTAAGC
+
>AA@AA?AAB@B@C@BB>BCE@DB>@?BC@EAAABBB@BB>@<<:;50,0;;900,.55...11011
@R5U21:00024:00024
GCATAGTTTCTATGCGGCCCAGCCGGCCATGGCAGCGTTGTGCTGGTTATG
+
,/..339C@BB9AAAB?BB?BB@697:<BBC@CCC;99<944//,*,*,,,
@R5U21:00024:00025
TACCAGTTTCTATGCGGCCCAGCCGGCCATGGCTGATTGTTAGGTC
+
>>@@BCBC??AACBBB@CB>BCDAEAE?BBC@:/11/,/4249962
@R5U21:00024:00026
CATCTCTTTCTATGCGGCCCAGCCGGCCATGGCAGCATCTTGCTTTCCTTCTTTTTTTTGCAATGGCGGTTCTGGCGCTGAAAC
+
ABBBBBBB<@@BBBBB@CC@B?:2459;?@BBCCBBCCBA>@BAA?CAB:44444444$9@A>AB@BDAFABBB@BCBCBBB=B
@R5U21:00024:00027
TACCAGTTTCTATGCGGCCCAGCCGGCCATGGCTAGTTGTAATTATGCTGAGTAGACGCAGCCGCAGTGCATCCTGGATTGCCACGTGGCGCGCGTTTGGTCTGGCGGTTCTGGCGCTGAAAC
+
AAB@BBBB>BCDCC@@>AD@DCC@C@B@BBD@CCBBB?A@=897;B@@@AACCCCBBB@@??5;;BBBC;;>B@DA?AA;;:?BC????AA@@<<<=7==7::A=A@>A>ABB?AB?;444,4
@R5U21:00024:00029
ATCGCATTTCTATGCGGCCCAGCCGGCCATGGCAGCATGCAGTATCCGTAGTTTGCTTGCTATTGCTCTGTGGCGG
+
ACBBBABB>BCBBBBB@BB@CDD8:8;@ABC@BBBCB@;94999442444444-///,//64777733187;0110
@R5U21:00024:00030
ATGGAGTTTCTATGCGCCCAGCCGGCCATGGCTATTTGTTAGGGTTCGGATTTTCCCCAGTGCATTCTGGATTGCCACGTGCTTGCCGTTTCTCGCGGCGGTTCTGGCGCTGAAAC
+
@@B:::BB??@8/11//85//179<?8::D@CBDBB>AA>AA@:@8<<=ABBC9CBC:<==CCDDBDIDACC?BCCB@@@<<<=@BAAAB>;998>>;<<;>473176661111,1
@R5U21:00024:00031
ATGGAGTTTCTATGCGGCCCAGCCGGCCATGGCTATTTGTTAGGGTTCGGATTTTCCCCAGTGCATTCTGGATTGCCACGTGCTTGCCGTTTCTCGCGGCGGTTCTGGCGCTGAAAC
+
<BB@B@AB<BCAAB99;<D?CCCCD@B@EAIBDECCC?BB@BDB@BACB?:444-4;;6BBBCJBC?BECECB?BA@DAAACCCABC@CCCBCBBBBB>@@=@?@@A@CCDCCCC::
@R5U21:00024:00033
CGTATCTTTCTATGCGGCCCAGCCGGCCATGGCAGCTGTGTGTGTAGGTAGGTCCGGGTTGCTAGGGTGCGAGGGGTGTTGGTGCGGTTCTGGCGCTGAAAAC
+
,(((**0000@AACBB7;;6<@@;@=@=@BD>@77-,******,/887/44243133,39999766.11114444,,,,*,*,,,0002/97539<>7777,1
@R5U21:00024:00034
GGTGAACGCAATTCCTTTAGTTGTTCCTTTCTATGCGGCCCAGCCGGCCATGGCACATTGTTAGGTTA
+
B<BBC@BB??<@<A7996<BC?CC@E@CC@EBBABCB@CD?ABC?B?B@@:87,,,,,*//,//,42/
@R5U21:00024:00036
GCATAGTTTCTATGCGGCCCAGCCGGCCATGGCAGCGTGTCTGGAGGGGTTGATGGGTTGCCTGGATAATAATTTGTTTTGTGGCGGTTCTGGCGCTGAAAC
+
<<DCAAAA=CBBBBBB?BB>BBA699;=ABDACBCCCBBBCCB@BBBB9BBCA=?A?A@CC@BB@DCB@:@7::6;BBC9@A@=@@>A>@@A=AAAABBB>C
@R5U21:00024:00037
ATCGCATTTCTATGCGGCCCAGCCGGCCATGGCAGCATGCTGGCGGCAGTCGTGCGGGACGGCTCGGTCTTGTGGCGGTTCTGGCGCTGAAAC
+
99;@<;;C@BBBBAAA@CC?BCC9<>=ACBNBBBBCC;:<CCA@A@CB;=<B@@999099>;?DCC@CCC@DBCDDC;;8;AA>ABBABBB<@
@R5U21:00024:00038
TACCAGTTTCTATGCGGCCCAGCCGGCCATGGCTGATTGTTCGTAGGAGTGG
+
BBB=?9496;>>@CBA?AD@CBDDC?B?BCD@A@AC>=--+-,,,,0077<=
@R5U21:00024:00040
TACCAGTTTCTATGCGGCCCAGCCGGCCATGGCTTGTTGTTCTA
+
AAA@BBBB>???CCCD?A=<=447;@A?>>>;11,,,*,2*,,/
@R5U21:00024:00041
AGATCTCTTTCTATGCGGCCCAGCCGGCCATGGCAGCATGCGGATATATTGCAT
+
*******228:BBBBCD@CEBC@@6959=>@CABBCC>>=:>:/-,,,/500/,
@R5U21:00024:00042
AGTTACCGCAATTCCTTTAGTTGTTCCTTTCTATGCGGCCCAGCCGGCCATGGCAACTTGTTGGAGTGGTTGCCGGGCTCTGTGTTATTCTCACTCCGCTGAAACTG
+
BBB@BB?@9928<?599199959<8;?CC?CBBBCCC?AA<=??5957=A?@=@C=?B?@@<?6;<BCACCCC>A@>@BBBCBBB@BA?AAC>@AC<@?A???:???
@R5U21:00024:00043
GCATAGTTTCTATGCGGCCCAGCCGGCCATGGCAGCGTGTGAGTAGTAGG
+
<<CEBBB?;BBDBAAA@BD>CCB@B;:8=EC@CBBA=://1-000-,,,*
@R5U21:00024:00044
GCATAGTTTCTATGCGGCCCAGCCGGCCATGGCAGCGTGTAGTTGACGGT
+
59B>;@CC>CAAB@@@?BB<AAA7;8;?CBB?@@@A<<9C?//,//,,*,
@R5U21:00024:00045
ACGATATTTCTATGCGGCCCAGCCGGCCATGGCAGCATGGTGCCATCCGCAGGTGGGGTGCATGGGCGGTTCTGGCGCTGAAAC
+
9:;;@=@@>BBBBDDD@BB?CCE@C>@=@CB=>AA@@B@699>;=::9::4424444,499=?DH@DC?A=;;9<=9;9BBB>B
@R5U21:00024:00048
GCATAGTTTCTATGCGGCCCAGCCGGCCATGGCAGCGTGTGCTGTTTCGGATG
+
79>>>>@@<@CCCBBB@BB>BB@697:=ABDBCDCC=8812268@@>B>:80*
@R5U21:00024:00049
AGTTACCGCAATTCCTTTTAGTTGTTCCTTTCTATGCGGCCCAGCCGGCCATGGCAACGGTT
+
BBB@BB?B??89<@5999/99924424244-4999>BB=@@<ACCAC?A?CDB<00,,*)*)
@R5U21:00025:00004
CATCTCTTTCTATGCGGCCCAGCCGGCCATGGCAGCATCTTGCTTTCCGATGCTGTTTTTGCGTTGGCGGTTCTGGCGCTGAAAC
+
@DA?>>??<?ABBBBB@CC@BBA;=;98@@B@CCCCFD@@==4440;?BBBCCCCCCCC3CCCC@D@CB?A?BBA@BBBC:998:
@R5U21:00025:00005
CGTTTTTTTTTTTTTTTTATCTTTCTATGCGGCCCAGCCGGCCATGGCAGCATGCGGGTGGCATCCTTAGAATGCGTGTGGCGGTTCTGGCGCTGAAAC
+
?;;;;;;;;;;;;;==;"11111+1DBBCDC@CB>BB@;>=?=@CI@BAAEDCC:::9;A>BCCB?BACCC?CBBBBBBB@BC=@>@CB@CCB@;::6;
@R5U21:00025:00006
CGTATCTTTCTATGCGGCCCAGCCGGCCATGGCAGCGTGTCTGCGTAGTTAGAATGCTTGCAGTGAGGTTGAGTATAATTGTGGCGGTTCTGGCGCTGAAAC
+
ABBBB???>?EBCCBB@BB@BBB697;8;;C@CCCBCCDCBCCEBBC??=@CC@CCCC@CBCBBBCC@C@CCCCCCB?B?CCB?CC?B?CCC@BB?@B@C>A
@R5U21:00025:00007
GCATAGTTTCTATGCGGCCCAGCCGGCCATGGCAGCGTGTCTGTCTCCTTGTGTTAAT
+
1488339B<BBCC?AA@BB>DB=;=;98AACACCCC<;>AH=888+*)*)***,*/,/
@R5U21:00025:00009
TACCAGTTTCTATGCGGCCCAGCCGGCCATGGCTGCGTGTGATCATGTGGTTTAGCAGCAGTATCCGCAGTGCATCCTGGATTGCCACGTGCTTCGCGTTTGGGGTGGCGGTTCTGGCGCTGAAAC
+
@;==@@@@=@AACCBC@EC??44295959?@;AACCCCBAABBBBBBBB;BC>C??@BBBCCCBB>>BC@@@=BAAAAB?@B>??:?B:::A?;=>1//:7>>@6;;;=B>B@<<<>AAA===?;?
@R5U21:00025:00010
ATGAGTTTCTATGCGGCCCAGCCGGCCATGGCT
+
....///+.73444424;-44924242499591
@R5U21:00025:00012
GCATAGTTTCTATGCGGCCCAGCCGGCCATGGCAGCGTGTTCGTGGAGTCATCGGAATTGCGATTAGGGTACGCCTCATTGTGGCGGTTCTGGCGCTGAAAC
+
59??989908?@@A?>=?B<>>A5969699BDDCCCC;;<?AAAHACCADABBB@C@CACCCBB?BAA:@@<<<?A@@@=@@@=??=@=@AACC;;;@@@<?
@R5U21:00025:00014
GGTGAACGCAATTCCTTTAGTTGTTCCTTTCTATGCGGCCCAGCCGGCCATGGCCACTTTGTCGGGCGCATTGCATTAAGCGGTGTATTTCTCACTCCGCTGAAACTG
+
B<BBB@BABA698;=>>9@@@=AD?@5;9199A@@AA@DCBCCB>B>B>AA@=@=AA>?>ABBBB@CBB998;BBBBC@BBBADBBBCC@A??CCCC@BB9;9C@BBB
@R5U21:00025:00015
AGTTACCGCAATTCCTTTAGTTGTTCCTTTCTATGCGGCCCAGCCGGCCATGGCAATGTG
+
@CC@BBEBBC@B<B===5@AA=AAACACC=BB@@@@C@CCBCA@?B70.0:@;00,/,,,
@R5U21:00025:00016
ATGGAGTTTCTATGCGGCCCAGCCGGCCATGGCTATTTGTTAGGGTTCGGATTTTCCCCAGTGCATTCTGGATTGCCACGTGCTTGCCGTTTCTCGCGGCGGTTCTGGCGCTGAAACC
+
:CC@BA@B<>A;AA9;8<B:AABAB@C=D=D?BBBBB@CC@AAA?ABCC@BAA?4?:?6@==ACCB?BBB?BEBCC@CBBBCCCABB@CJDAA@@@@@=@B>???@?>AA>>:::,0,
@R5U21:00025:00017
GGTGAACGCAATTCCTTTAGTTGTTCCTTTCTATGCGGCCCAGCCGGCCATGGCAGGTTGTTCGGTGGAGTGCATGGCTTGGGTGTTGGTCTCATCTCCGCTCGAAACTGA
+
><BBB=BBBB>A?A@BB>BCC@CC@BAAB>BCCCBCD@DD@DAA>B>?>BBIBCCCA@:44599584244449999244:;;-444242//66///6658844///+/4..
@R5U21:00025:00018
TACCAGTTTCTATGCGGCCCAGCCGGCCATGGCTCCGTGTGAGCAGTAGCGTGCCGCAGTGCATCCTGGATTGCCACGTGTCGCGCGTTTGGCGTGGTGCGGTTCTGGCGCGAA
+
ABB@???A?BAABBCC@CD@CEDAC@C@CB;:;/1,//88119444;@@1//0.6.00:AABB??=??>CB?BA?A?::11166968@>;@?:88D378@;7:34004442---
@R5U21:00025:00019
AGTTACCGCAATTCCTTTAGTTGTTCCTTTCTATGCGGCCCAGCCGGCCATGGCAGGTTGTTAATGATTTGTGCCAGTTCGGGTTGTTGTTCTCACTCCGCTGAAACTG
+
BBBAA?>?BB@B@B?BB=BDE@DC@B?BA?CB@BBAA?AA>B@@<?<;89;>,001,/5..,.,.1344-399BB<<<;<<DALABCB@@>@CCBABC@CCBAAB>BBB
@R5U21:00025:00020
TACCAGTTTCTTATGCGGCCCGAGCCCGGCCCGATGGCCTGGAGTGTTATGAATTCGGCTGCCGCCAGTGCGATCCTTGGAGTTGCCACGCGACTCGCG
+
?>>69999-448999?:9:@6::::>-424;-449:242442466/,*,,,2*,*/6546=;=BB>;;:00//545;>>;<<?;9736111111...--
@R5U21:00025:00021
ATCGCATTTCTATGCGGCCCAGCCGGCCATGGCAGCATGCGAGTCTATGTCGGCGTTGTGCACTGCGAGGTGTGGCGGTTCTGGCGCTGAAAC
+
A?@?>=?@<@CBBBBA@AA>CDD8:7;<AAC@CCCCCBBDBCCBBC:::CBB@BBB@BC@@?BBCACCB?C@BB>??>ADCCB@CCCCCCCAB
@R5U21:00025:00022
CGTATCTTTCTATGCGGCCCAGCCGGCCATGGCAGCATGCGTTTGGCATCCGTAGGTGCCTTGTGGCGGTTCTGGCGCTGAAAC
+
41////88566///1/,/75//42424244;@>>BB<<:AABD:<69?9959@998<AB@CABBBABB>B@@@@?@>>>777.7
@R5U21:00025:00023
ATGGAGTTTCTATGCGGCCCAGCCGGCCATGGCTATTTGTTAGGGTTCGGATTTTCCCCAGTGCATTCTGGATTGCCACGTGCTTGCCGTTTCTCGCGGCGGTTCTGGCGCTGAAAC
+
BBB?BBBC>>AABB99;<C@CCD@C?B?CED@BDAAA?BCABCB?CACC@DBBB8BCC:BBBCBBCACCCACB?AA@BBBCC::;;BABBBAB;:;BB>@B>A>AAB@CCBBCCC;?
@R5U21:00025:00026
GGTGAACGCAATTCCTTTAGTTGTTCCTTTCTATGCGGCCCAGCCGGCCATGGCAGTGTGTGGGTATGATTGCTCTTAGATGTGTTCTTCTCACTCCGCTGAAACTG
+
?=@BC@BBBB@B@B>A?=AAB?BCAF@CCADCDCBDD@DD@CBA>B>?>BDC@BBBCCCC99999CBDCB?BBBAA?BBAABCBBABB@BDCBD??>@DDABB@DCD
@R5U21:00025:00027
ATGGAGTTTCTATGCGGCCCAGCCGGCCATGGCTATTTGTTAGGGTTCGGATTTTCCCCGAGTGCATTCTGGATTGCCACGTGCTTGCCGTTTCTCCGCGGCGGTTCTGGCGCTGAAACC
+
<@@<??@B>CCCCC;9;;CACCC@B=@=ACB=??48808959@D>C=@<?BEDD:CND5;994444;=:4:@==;??==CCB?@@?@;;;885611,1;<;AB>@6:9:???9666;-73
@R5U21:00025:00028
CATCTCTTTCTATGCGGCCCAGCCGGCCATGGCAGCAGGGTTGCTGGGGTACGAGTGGGCGTGCTGGGCGGTTCTGGCGCTGAAAC
+
BBBBAABB>@B9;8==59919CC6959699969@>>>>?196999999/99444449959999=?AB>BB=?=?BB?BBBBCCCAB
@R5U21:00025:00029
AGTTACCGCAATTCCTTTAGTTGTTCCTTTCTATGCGGCCCAGCCGGCCATGGCAGTTTGTTGGCGGGAGTGCCGGGCTTTGTGTTGGTCTCACTCCGCTGAAACTG
+
AAA=@@@CBB?@<A;??>ADCCDHBD::99;BBCCCC=@;28771347;>>@=@B@??>BC@F@CC?>CBBBB>??>>BC>?@@C@B?BBBCCCCB?BBCCBB@AAA
@R5U21:00025:00030
CATCTCTTTCTATGCGGCCCAGCCGGCCATGGCAGCATCTCGC
+
9;F;9<BC@BCFB>>A@AAAFDC8:9:=AAC?B>872,--,,(
@R5U21:00025:00031
TACCAGTTTCTATGCGGCCCAGCCGGCCATGGCTTATGTCAGATGAGATAGCGCCAGTGCATCCTGGATTGCCACGTGTGCTGTCG
+
<BB@BA@A>CDDCBBB@CD@CEE@C@CAB:8;//-/*0****(,(((*,,863359ABBBBBC@::7:?;>>@00100...*,0,,
@R5U21:00025:00032
TACCAGTTTCTATGCGGCCCAGCCGGCCATGGCTTCTTGTTG
+
??A@???A?BBDCD@@>AD?BBEAC@C?CCCAC;;800)()(
@R5U21:00025:00033
GCATAGTTTCTATGCGGCCCAGCCGGCCATGGCAGCGTGTCTGATGATTGATTAGCATTGCCCTCGGTATGGTGTGGCGTGTGGCGGTTCTGGCGCTGAAAC
+
8<AA;@AC>BBABBAB@BC>B=92959;@AB@CDCCBBBCCCCBCCCD?AAB@CCCEC@CBC>BBA@CBBC?BBBBBBBBCBC?AAAB@CCB@BBBCCCC<B
@R5U21:00025:00034
CGTATCTTTCTATGCGGCCCAGCCGGCCATGGCAGCGTGTGGTTCGAAGCGGTTTTGCGTGCCAGATTATGCCGTGTGCGTGTGGCGGTTCTGGCGCTGAAAC
+
@BBBBBAA=@>?@CBB8;;69B@;>5859996;CBBBDCA?==?9@=598?5999/9>999DEGCCC><;AA8;<BBCCCCCBC@BB?B?BCC@CE<=<CC>B
@R5U21:00025:00035
ATCGCATTTCTATGCGGCCCAGCCGGCCATGGCAGCATGCCCTCAGGCGTCTTGCTCTGCGCGTCGGTATTGTGGCGGTTCTGGCGCTGAAAC
+
C>>>BBBC@CCBBBCC@BBBCBCB@=@@ABC@BBCCCBBAC=D@::9<CBBC@CCCBBBA@@@AAB@BBB@BAA?CC@B=>@D@BBBABDEAB
@R5U21:00025:00036
GCATAGTTTCTATGCGGCCCAGCCGGCCATGGCAGCGTGTAATGCGACTTATGAAGGCGTTGGCCTGGCTGGGGTAGGATTATTTGTGGCTGGTTCTGGCGCTGAAACC
+
,/6;7@@C?BBBBBAB@BB>BBC8;9;?CCC@CCCCABA@@89991111,////,/5444892424/,///88*/,,*,/,/6858/424442313.6,/////77+/,
@R5U21:00025:00037
CGTATCTTTCTATGCGGCCCAGCCGCCATGGCAGCGTGTTGCTTCGGGTAGGGATTATGTCGTGGTGGGGATGGATGTGAGTTGGTTGG
+
BBB@@9997;BBCCEC811+/>>,11::8:@BC@;<<1-+-,,*,66+////+4424444444924:;;29442444444442424242
@R5U21:00025:00038
CGTATCTTTCTATGCGGCCCAGCCGGCCATGGCAGCGTGTTAGGGTTTGGGTTTGGTGTGCGGTCATGGGTCGGGTGGTTGTGGCGGTTCTGGCGCTGAAAC
+
BBBBBBCB>BCCBB??@AA>DCC897;=@@C@CCCCBCEGABBB>AB<AA?AD?E@CCCCCC@CBBBCC>CCCD>BB@C@DA?<BC@C?ABC?BBCCCCC>B
@R5U21:00025:00040
AGTTACCGCAATTCCTTTAGTTGTTCCTTTCTATGCGGCCCAGCCGGCCATGGCAGTA
+
CBB@BA>A??;=?@69;09??;9959<>@<@AA@@@A@BEA=>>8:68=>78800))(
@R5U21:00025:00041
TACCAGTTTCTATGCGGCCCAGCCGGCCATGGCTCAGTGTTAGGATAGTCTGCATGCGACTACGCCGCAGTGCATCCTGGATTGCCACGTGTCTCGCGTTTGGTCTGGCGGTTCTGGCGCTGAAAC
+
?BC@BBBB?CDDCCBC@DD?CCEAC?A@ACC@BAAAA@??@AB@BB888A?AAAAABCCCCBBBB>A@BBBCBCBB?BD@CD>@A@CAD?BABEDCB9998;@CBCB@ECBB@BBB@C?BBBBB<B
@R5U21:00025:00042
CGTATCTTTCTATGCGGCCCAGCCGGCCATGGCAGCATGCGGGTGGCATCCTTAGAATGCGTGTGGCGGTTCTGGCGCTGAAAC
+
BB@==@>><>ABBAA@@BB>@99595969>><BCDGC@?44409><>ACC@A=A<<8=CCDCBCB@BB@B@B?A>ABBCCBB>C
@R5U21:00025:00043
AGTTACCGCAATTCCTTTAGTTGTTCCTTTCTATGCGGCCCAGCCGGCCATGGCAGTTTGTTTACTTGA
+
BBA?CB@BBB>=:;244-9996996959<8<BBBCBC@CB<@77484748>C<>>811,111,1110..
@R5U21:00025:00044
GCATAGTTTCTATGCGGCCCAGCCGGCCATGGCAGCGTGTAGTTGGGAGTTGTTGTTGTGCTCTTAGGGTGTGTGTGAGTGTGGCGGTTCTGGCGCTGAAAC
+
59CBAABB>BAAAABB@BB>DCB:;9<@CCCACCCC::<CCAA>A@<A?A<99699:9BADBCCDCDD@ECCCCCCCBBAABB@CC@C@ABB@CCAAAAC>C
@R5U21:00025:00045
AGACTCTTTCTATGCGGCCCAGCCGGCCATGGCAGCATGCGGCTTGGGGTGT
+
AB@AAECC@CAABCBB=@@<>A;=@8;7;@B?BBBABBA11--)((,,+(**
@R5U21:00025:00046
GCATAGTTTCTATGCGGCCCAGCCGGCCATGGCAGCGTGTCCTGGACTAGTCAGACTGCGGTGTGGAGTAGGGTGTAGTGTGGCGGTTCTGGCCGCTGAAAC
+
1433839=<>CCBBBB@AA>DBA697:69BB@BBB<99991,//,/////4444//////,/4442444444-4444499//,//,/,/8823133333923
@R5U21:00025:00048
GGTGAACGCAATTCCTTTAGTTGTTCCTTTCTATGCGGCCCAGCCGGCCATGGCAGTGTGTTGTATTGTGTGGTGCATGGTGCTGTTGTGTTCTTCTCACTCCGCTGAAACTG
+
3,3@B=BB;969<@599099959><?<?@<BBCBBBC?AA:@?>2889=ABCDECCB@ABB@BBBC@BBABB@B;;@B?>>>;;B?>@>>@?AA>?<?BA>?=@??96:8:AA
@R5U21:00025:00049
AGACTCTTTCTATGCGGCCCAGCCGGCCATGGCAGCATGCTGTAGTTGAGTCT
+
>=99949914>>ADAA?AI>AA?7;5959@@4;=EBEBA?<111-+)*(((((
@R5U21:00026:00004
ATGGAGTTTCTATGCGGCCCAGCCGGCCATGGCTATTTGTTAGGGTTCGGATTTCCCCAGTGCATTCTGGATTGCCACGTGCTTGCCGTTTCTCGCGGCGGTTCTGGCGCTGAAAC
+
?BB?>999;:?<?B::;9C>ABC>B?A?AAD@CC;::8;BB@@?<A=>@=944-999/9@ABCCEAEDDDDB?BC@CBDCBAB?BB@;;;7;@?BCB@CC@C?CCB?BAAB???9?
@R5U21:00026:00005
TACCAGTTTCTATGCGGCCCAGCCCGGGCCCATGGCTATGTGTTAGTTAGTAT
+
?::89>B@19999999694-4444-44-44-444244:?@@9;691=)*)(((
@R5U21:00026:00006
CGTATCTTTCTATGCGGCCCAGCCGGCCATGGCAGCGTGTCCGTTGGTAGTGGCTATGGGCGTGGAGTTATTGGGTGTG
+
BCBBBBEC>BB=::;C@@@099>5959699B@BCBAAC:::,11,1,1::1424::444-4;;;984424424;-4...
@R5U21:00026:00007
AGTTACCGCAATTCCTTTAGTTGTTCCTTTCTATGCGGCCCAGCCGGCCATGGCATATTGTTTACATTGCCGTGTTTCTCACTCCGCTGAAACTG
+
ABBABB@BCBBB?B>AA=@@ACBD<@599199@AACD?BBABCA>B8:8;CD>AACCC>AAC<??9:5;><??77:.7>>@@@A?@:::BB=A?@
@R5U21:00026:00008
ATCGCATTTCTATGCGGCCCAGCCGGCCATGGCAGCATGCTTGTGGCGCTC
+
A8:7?4898;@?AABB>AA:9;;2959599B@CCCB>>2,+)***)*,/76
@R5U21:00026:00009
ACGATATTTCTATGCGGCCCAGCCGGCCATGGCAGCATGTTGCCTTCCT
+
@CBBBBBB=ABBB@AA@AA@CDD6:7;=@@CAB>>>11/,*,/,,*,*,
@R5U21:00026:00010
CGTATCTTTCTATGCGGCCCAGCCGGCCATGGCAGCGTGTCATGAGTATGTTCTGGTG
+
ABBBCBBB>BBCCCCC@CCACEB>@>A>BBD@CCBBBF@@@HKBB1/***,*,,000*
@R5U21:00026:00012
CGTATCTTTCTATGCGGCCCAGCCGGCCATGGCAGCGTGTGAGTGTAGTG
+
9899984;:;A<<=BBACCBCCC>B=@<@@C@CBBA<;/11/,0,,,,,,
@R5U21:00026:00013
CGTATCTTTCTATGCGGCCCAGCCGGCCATGGCAGCGTGTCTGTAGACTATGTGGAAGTGCTGTCTGAGTCAGTTGGGGTGTGGCGGTTCTGGCGCTGAAAC
+
@ACBB@@?>?BBCCCB@BB>CCC8999>BBC@CCBBBCBCBBBCCEECBBBB999;@CCDBBBCAA@;;=HDCCACCC8BBCC@CB@C@C;::;BBBBBB;>
@R5U21:00026:00017
TACAGTTTCTTATGCGGCCCGAGCCCGGCCCGTGGCCTGG
+
,,,,,,,*,7,444449::-4444;-424>-4442424/,
@R5U21:00026:00018
CGTATCTTTCTATGCGGCCCAGCCGGCCATGGCAGCGTGTTC
+
ABBBBCCDBBA:;;BC>AB<AAB8;:<;<;B@@@9917**)(
@R5U21:00026:00019
GCATAGTTTCTATGCGGCCCAGCCGGCCATGGCAGCGTGTTCGGAGTGGGAGATGTCGTGCTAGTCGGTGAGGACTTTGTGTGGCGGTTCTGGCGCTGAAAC
+
=@CCBBBB<BB>@@BC@DC==:;2469<BADIDCCCB@@@?@@=ADCFF@CCCBBBCCDCCCCCCCC@BBCCAC?=><===@B@ED@C@BBB@CCC@@@C>B
@R5U21:00026:00020
TACCAGTTTCTATGCGGCCCAGCCGGCCATGGCTTGTTGTTGGT
+
A?A@BBBB?ABBCCAA?AA=?A;=:59594999=89;<81,,*,
@R5U21:00026:00021
ATCGCATTTCTATGCGGCCCAGCCGGCCATGGCAGCATGCATTTTGTCGTTGCCTTGCGTTAGTGCGCGTTGTGGCGGTTCTGGCGCTGAAAC
+
AAAAB??==?@@BBCC@CC@BBD6:7;7<<B@CBBBCBA@;;::19DA@A><<8<=FAEEBDCBB?BC::8:?>=;:8;?BBBA>=<:8?A<B
@R5U21:00026:00022
AGACTCTTTCTATGCGGCCCAGCCGGCCATGGCAGCATGCCTTCTTTGCGATGCGATTTGGGTGGGTTGTGGCGGTTCTGGCGCTGAAAC
+
BBBA;444199AAFBB@BC>D@A=@@C:<<A?B9999949=@<999-4:499<<CBCCACC><9909;>?><>>=@=8:8=999999918
@R5U21:00026:00024
AGACTCTTTCTATGCGGCCCAGCCGGCCATGGCAGCATGCCCTTAGCCTATGTGCGATGCGATTTGGGAGGGGTGTAGCGGTTCTGGCGCTGAAAC
+
BB?>AACC=AABDCBC=@@>@BC8=7429@?>@CCCCCCBA?ABDCC@BBC?@ABCCBCCBBBB=BB=BDCC:BBBCDCC@B?BCB@BBCCBBB>B
@R5U21:00026:00025
CGTACTTTCTATGCGGCCCAGCCGGCCATGGCAGCGTGTTGTACGTGTGGCG
+
,,*,,/656;@?@?A=A=:@B@<B>B?BBB?BCDCCCCB5999991***)**
@R5U21:00026:00026
ATCGCATTTCTATGCGGCCCAGCCGGCCATGGCAGCATGCGTTACTGTGTATCCGTGCACGACGGCGAGGTGTGGCGGTTCTGGCGCTGAAAC
+
B@??ABBE@A@ABBCC@BB@CBC6:8;>BAC@EAAACBBBDC@EDDCCE@AAB?BBBBCCCDAA?ABCC@BBDC@BC@A?CCB@AAABBBB>C
@R5U21:00026:00027
CGTATCTTTCTATGCGGCCCAGCCGGCCATGGCAGCGTGTCAGGCTGCGC
+
B@AABAAA>BB@CCCC@BC?A@;247;29?@>BAAAB:>8/11-1177,/
@R5U21:00026:00028
TACCAGTTTCTATGCGGCCCAGCCGGCCATGGCTCAGTTGTTAAGGATCGGGCTTTATCCGCCAGTGCATC
+
BBB@BBBB>??>@ABB?BDAE==;;@B8<<<:<--,,,*,8,423733333,39967331..,/......3
@R5U21:00026:00029
AGACTCTTTCTATGCGGCCCAGCCGGCCATGGCAGCATGCAATAGGGGTTGCGATGCGATTTGGGAGGGGTGTGGCGGTTCTGGCGCTGAAAC
+
AABBCCDD@DCCCCCC@DD>AA;2;7829?A>BBCCDBBA@;=9999/95<<CEEEGCDCC?AA?AFEC:CCCCDCB;=;>884;BCCDDCAB
@R5U21:00026:00030
GCATAGTTTCTATGCGGCCCAGCCGGCCATGGCAGCGTGTGTTTAGACGGCTATGAGTTGCTTGGAGAGGAGTAAGACGTGTGGCGGTTCTGGCGCTGAAAC
+
BA@<<<>=<@BBCCBB@BB>CCC8;9:@CBCECCCCCAAACCD@CBCAADACBBBBCCACCB>B@BBCD@BAA??AADDDCCC?@@7;8<AB@ECCCBBBCD
@R5U21:00026:00031
ATCGCATTTCTATGCGGCCCAGCCGGCCATGGCAGCATGCAAGCAGTAGCCGATGTGCGCGACGGCTAGGTGTGGCGGTTCTGGCGCTGAAAC
+
A@@@@@@B>BBECCEB@AA@CFB6:7;=@@B@BBCCCBBB>=:::111//78A499==66;;11,///656=?A@CCBDBBBB@C;<<=CCBC
@R5U21:00026:00032
GGTGAACGCAATTCCTTTAGTTGTTCCTTTCTATGCGGCCCAGCCGGCCATGGCAGATTGTGCTTATGGGTGCGATGGGGAGTGTGATTCTCACTCCGCTGAAACTG
+
?=@CC@CBBB698;=@@=BCCACC@B?BB<@@AB@AACCNBCCA>A7;7<@C=AADCB@FCCA?<@>==<@CABBBBCB:BBBBAAAB@BCCBBCC@CBBBCC@CBA
@R5U21:00026:00033
TACCAGTTTCTATGCGGCCCAGCCGGCCATGGCTGTGTCGGGTATGAGAGTATCCGCAGTGCATCCTGGATTGCCACGTGACGCGTGGGG
+
ABB@BBBB<BBBCCCD@DD?A??=?@C?>>>;1///,,,,,**(((((**,03688>B=<<<@BB?BB?BC?A>>:::00..5.11177,
@R5U21:00026:00036
AGACTCTTTCTATGCGGCCCAGCCGGCCATGGCAGCATGCCGTAAGTGCGATGCGATTTGGGTTGGGTGTGGCGGTTCTGGCGCTGAAAC
+
BABBBA@@>@CCDCBB?BB@B@@6989<>@A@@ADBBC<;7<AA>BCCCBBCEDBBBC@CC@B@BB?BACCCCB?A?AAA?BCCCCCC=B
@R5U21:00026:00037
TACCAGTTTCTATGCGGCCCAGCCGGCCATGGCTGATTGTGGGTTGAGTTATCCGCAGTGCATCCTGGATTGCCACGTGGCTCGCGTTTGGTAGGGCGGTTCTGGCGCTGAAAC
+
??B@BABB>CCBCCCC?BC@CCC@C>?=ACC@BCC@@<==BB=BADBCB@==;=??AA>>>BBB@BCCDC:<<AC9;<B@BCBBB@@@=A@BDCC=BB@B?AAB@@BBCCCB>B
@R5U21:00026:00038
AGTTACCGCAATTCCTTTAGTTGTTCCTTTCTATGCGGCCCAGCCGGCCATGGCAATTGTTTCTTTCTTGCCTGT
+
BBC@@B@BBB?B@C=??<@A??AA>A@CC>C@@@B::89D>CCD@C=@=???<:97:>;57///42..,..30,,
@R5U21:00026:00040
CATCTCTTTCTATGCGGCCCAGCCGGCCATGGCAGCAGGGTGCTGGTAGGCGTGGACGTGCGTGGCGGTTCTGGCGCTGAAAC
+
BAABABBC>BA?@=9?59919AA@B=A=@@@=>>>@99909?99<@CCCBDDDC>AA;99<<11,1>:<;>>@@CBE@CCC>C
@R5U21:00026:00042
CGTATCTTTCTATGCGGCCCAGCCGGCCATGGCAGCGTGTACTAATTGTTAGTTGGATTGCGGGGGTGGTTATGGGGTTCTTGTGGCGGTTCTAGGCGCTGAAAC
+
AA?@BBBB?BBBBAAA@BA?CDC=?=@=@BB>BBBBCEAAAAACAC=?924442499999/////*//,/,/,///*/,//,//94=?<;;73339661169>16
@R5U21:00026:00044
ATGGAGTTTCTATGCGGCCCAGCCGGCCATGGCTATTTGTTAGGGTTCGGATTTTCCCCAGTGCATTCTGGATTGCCACGTGCTTGCCGTTTCTCGCGGCGGTTCTGGCGCTGAAAC
+
AAA?ACBD?CA<>84469@?@AB@CDDCDBC@CC@@=:;;7=CDAIDCB@9999/9>>4>@AAGEDDEECCDC?;;9<ABB@99699599919>>>@B?BC?B?CEA?BB@CCCD:;
@R5U21:00026:00046
AGTTACCGCAATTCCTTTAGTTGTTCCTTTCTATGCGGCCCAGCCGGCCATGGCAATTTGTTTGATGTTGATTTGCGAGTTTGCTCATGTGTTTTTCTCTACTCCGACTGAAC
+
BBB@BB@BBB>=9:244-9@@=AA=@ABCACBBBB??=>C?CBB?A@C@BBA@C?@CC>::717??8:::BCE>CCBB:::57?;;7::A<=?@@1A?::90..4,,,0*,*,
@R5U21:00026:00047
ATGGAGTTTCTATGCGGCCCAGCCGGCCATGGCTATTTGTTAGGGTTCGGATTTTCCCCAGTGCATTCTGGATTGCCACGTGCTTGCCGTTTCTCGCGGCGGTTCTGGCGCTGAAACC
+
BBC@A9997;???>;99<B?CCB@B@C@CFCBBB944-995<CHBD@DDDAAAA9ABBABAACEEECFDC@CC?BB@AAACCCEACC@DCD@AAAC@@=@A>A?<;:@CB>;79:,0,
@R5U21:00026:00048
GCATAGTTTCTATGCGGCCCAGCCGGCCATGGCAGCGTGTGGTGGGATTGGTGTGACTTGCGCTTCTGGTTAGGTGTCGTGTGGCGGTTCTGGCGCTGAAAC
+
>@B?97996:@BCCBB@BB>CB@;?8:6;BEACCCCCBBCDCAAA>AC@C@ABBCBBB=????A?===@?@BB@B>??BB@C@>@@>?>>>>>>>>BBBB?B
@R5U21:00026:00049
GCATAGTTTCTATGCGGCCCAGCCGGCCATGGCAGCGTGTAGTT
+
14<>789903><9CBD@BD=A?;245959??;><<9;<8--(((
@R5U21:00027:00004
ATCGCATTTCTATGCGGCCCAGCCGGCCATGGCAGCATGCCCTCCTCCGCCGTCGTGCTTTACGGCTAGGTGTGGCGGTTCTGGCGCTGAAAC
+
C><?;99:9;B@BCCB@BB>FCD=?8;8;BBABB@>>@99919D?AB@BB?CCCFCCBBB=AAA@ABBB@BBBB@BB@B@BBB?CCECBAA<@
@R5U21:00027:00005
TACCAGTTTCTATGCGGCCCAGCCGGCCATGGCTGAGTGTCATCCTTAGGGGCTGAGTCCGCAGTGCATCCTGGATTGCCACGTGTATCGCGTTTGGGGCGGGCGGTTCTGGCGCTGAAAC
+
><==@?==<@@;<<CC@GCACCDED@C@CBB?B<<;@@BBBBBC@B<8888.8>>ACCC@CDC<<<BCCCBCB@BC=<9?D9999949=??9991999,444-4/7756//,/6/444;:9
@R5U21:00027:00006
TACCAGTTTCTATGCGGCCCAGCCGGCCATGGCTCAGTGTCCGCTTATTTTTTTAGGGTTCGCCGCAGTGCATCCTGGATTGCCACGTGGCGCGCGTTTGGGTTGGCGGTTCTGGCGCTGAAAC
+
?B@984499;BBDCCB?BC>BA;;=6;59AA8<=A@AAC?@;>8848888888&8880857717167?><?@BB@BB?BBAGEABBB;;5<AB@@@BC9;;8;>A?CBBC@CCC@@??=?==6=
@R5U21:00027:00007
ATGGAGTTTCTAGCGGCC
+
ABB@B?@=9770-,,*,*
@R5U21:00027:00009
AGACTCTTTCTATGCGGCCCAGCCGGCCATGGCAGCATGCCATAAGCGGTGCGATGCGATTTGGGAGGAGTGTGGCGGTTCTGGCGCTGAAAC
+
BB:<;DCCACCCBBBB@BA?CBD?A>A8::C?BCECBB996999244424:49<BBEBECHFCC?AA=@@A<<<BDCDC@CCC@CCBB:99;;
@R5U21:00027:00010
AGACTCTTTCTATGCGGCCCAGCCGGCCATGGCAGCATGCCGTAGGCATTGCGATGCGATTTGGCAGGGGTGTGGCGGTTCTGGCGCTGAAAC
+
BB?A@CCC?BBCDBBB@DD>A==;@=>;@CG@CCDDD<=<BCCCC@CCC@CCCDCDBA?AC;<:<DDHD9CCCCACC?B?BAA?CDCCCBB>B
@R5U21:00027:00012
ACGATATTTCTATGCGGCCCAGCCGGCCATGGCAGCAGGTTGCCATCCTTAGGGTCCGTGCCAGGGCGGTTCTGGCGCTGAAAC
+
@@@@ABCC=BBBBAAB?AA:???8>=@=@ACBDCCCCCAC@BB?C<;9<@CBD@CC@CCBB?@@@<@@>B?CCCACCFABBC>C
@R5U21:00027:00013
CGTATCTTTCTATGCGGCCCAGCCGGCCATGGTGGGTGAGTAGAATTTGTGCCTGGGTGAGGATATTCCGTGTGGCGGTTCTGGCGCTGAAAC
+
BBB@BBCC>CC@@AAA@CHACCCAC=?=@@@?9;<:;BBCCCBB?BC>BBBB?CCC>CCCC@CCBB?B?A:::@=?A>A=A??=?CCCCBB>B
@R5U21:00027:00014
ATCGCATTTCTATGCGGCCCAGCCGGCCATGGCAGCATGCCCTGTTAAGCCGTCTTGCCATTCTGGGAGGTGTGGCGGTTCTGGCGCTGAAAC
+
B?>@@@@@>@CBBDBC?CC@BBD=?=@?CBD@BBAAABBBA=@BBAE@DB@CCCC@CDACB@BBCC?AA?GCDC@AC@B@B@@@BBBBBBB?B
@R5U21:00027:00015
TACCAGTTTCTATGCGGCCCAGCCGGCCATGGCTTATTGTCCTTAGAGTGTGTATCCGCAGTGCATCCTGGATTGCCACGTGGGGCGCGTTTGGGGGGGCGGTTCTGGCGCTGAAAC
+
@@@>BBBA?BCCDD@@>AC??AB;=6;7<AB=BBCDD@CDC?B?CCCBBBA?>>@?=?CBCCCCB@;;7:5;B@CC@??>8888.888>??.777777&7?;>;?774;@A@BCC>A
@R5U21:00027:00016
ACGATATTTCTATGCGGCCCAGCCGGCCATGGCAGCATCGTGCTTTCCTATTCTTGCGTGCTAGGGCGGTTCTGGCGCTGAAAC
+
@B;;<BAB<??@@@AA@AA>CCC6:798@@B>BBCCECCCBCCCB>C@C@?=??=@@BBAAABCC?<<;;@CBCAC@>>99919
@R5U21:00027:00017
CGTATCTTTCTATGCGGCCCAGCCGGCCATGGCAGCACTGTGGCGAGTCGGTATGACGTTGTGCTTAGGGGCGGTTCTGGACGC
+
BAABBBCD>BABCECC?AB:???5859599?;?BA9999>=>;9949444884444///,/...6,////*//,/6999643/.
@R5U21:00027:00018
TACCAGTTTCTATGCGGCCCAGCCGGCCATGGCTAGTTGTCCGAG
+
>@@?@ABB;B@AAAAB@CE>AAC;=;@=@>@AB11--8***)***
@R5U21:00027:00019
CATCTCTTTCTATGCGGCCCAGCCGCCATGGCAGCATCTTGCTTTCCTTCTTTTTTTTGCAATGGCGGTTCTGGCGCTGAAAC
+
>AB;;9@B;BD@>;;<=<>8<<<-1/,//4249=@BBCF?BBCC@NBD>@@AA?@AA$@AD@BBACC=@=@AA=AECDCDD?A
@R5U21:00027:00020
CGTATCTTCTATGCGGCCCAGCCGGCCATGGCAGCAGCTTGCTTTGTGATTCCTTATTGCGTGGGCGGTTTCTGGCGCTGAAAC
+
<CCCCBA@BB@@ACD@CC>CCB;@5929>@<AAA@BEAA>CCFKABBFAA=A?A=@@@CFB@AC9??59918??>CFDGABA=B
@R5U21:00027:00021
GGTGAACGCAATTCCTTTAGTTGTTCCTTTCTATGCGGCCCAGCCGGCCATGGCA
+
A=ABB@BA@>245858809>>>@B>A@BD>BCBBCCD@DB>B44295959<?)**
@R5U21:00027:00022
ACGTCATTTCTATGCGGCCCAGCCGGCCATGGCAGCAATGCGCCA
+
*******0),9BBBGB@CC>@44295959?><>><<:::1,,(((
@R5U21:00027:00024
ATCACTTTCTATGCGGCCCAGCCGGCCA
+
,,,,,,,*/999;44211-/8>,1,/,/
@R5U21:00027:00025
CATCTCTTTCTATGCGGCCCAGCCGGCCATGGCAGCAGGTTGCTGGGGTCAGTGGGCGTGCTAGGGCGGTTCTGGCGCTGAA
+
BBBB<<=898=999@B69909@A5929694959BBBCC@C<@@9444,9AABACC>DFDCDCDIFB>;7;@B@BBDBBB@@@
@R5U21:00027:00026
TACCAGTTTCTATGCGGCCCAGCCGGCCATGGCTGATTGTTAGGGGGTGTCTAGTCCGCAGTGCATCCTGGATTGCCACGTGCTTCGCGTTTGGGGGGGGCGGTTCTGGCGCTGAAAC
+
AAA??>>?<@CBCCCC?BG>ACB?AB@=@AB?CCCBB@BB>?====/99;BBCCBB@??????>;;;>>?;>>89<A??>>>@@>??A>77,1111111$177>9@4429?==>@@<@
@R5U21:00027:00027
CGTATCTTTCTATGCGGCCCAGCCGGCCATGGCAGCGTGTGTTGGTATCGG
+
BBBBBAAB?BA=?ACC@CC?@==296959@@@FECD>;<7--+-+--,/,2
@R5U21:00027:00028
TACCAGTTTCTATGCGGCCCAGCCGGCCATGGCTCGTGTCTAT
+
BBB?BBBB?A@@BCCC?CG?BFDBE?B@BCA<77,***00**,
@R5U21:00027:00029
ATCGCATTTCTATGCGGCCCAGCCGGCCATGGCAGCATGCTTGACGGGTCTGTGCACTGCTCGTGGTTATTGTGGCGGTTCTGGCGCTGAAAC
+
??BABBBB?BABABB@@AB@CDD=?696;DD>BBDCCBCCC@CCDCC?CAA@BBBA?@CCBC??B@B@BBBA>>=@C@C@BCB>?@BBBBB=A
@R5U21:00027:00030
ACGATATTTCTATGCGGCCCAGCCGGCCATGGCAGCAGGTTGCCATCCTTAGGGTCCGTGCCAGGGCGGTTCTGCGCGAAAC
+
CB>>?BBD>BBBBBBA?BB@B@@2459;>>A>BBCCDE@C>BBAECC?A?ACB?CC>AABCBCBC?CF>@=@@@CBCCCC=C
@R5U21:00027:00031
TACCAGTTTCTATGCGGCCCAGCCGGCCATGGCTGAGTGTGCTTTGTAGTTTCCGCAGTGCATCCTGGATTGCCACGTGCAGCGCGTTTGGTTTGGCGGTTCTGGCGCTGAAAC
+
@B@ABAAA;@@ABCFF>?=5999;@=@>BBCACCABAABBBB??<BBB7775:=?B@@@@BC@@>@A@CC>@@@BBAAABCAA?==BB>B?>>:>988,/,-7;8;<?=;7716
@R5U21:00027:00032
AGTTACCACAATTCCTTTAGTTGTTCCTTTCTATGCGGCCCAGCCGGCCATGGCAGGGTGTCCTATGAATTGCCTGTATAGGTGTGATTCTCACTCCGCTGAAACTG
+
BBB@BB@BBB@D@E=?>:@BB=AA@D@CC@CBB>>>B@BC>BA?<?;77?@@>ACCC@CAAA?AACGE?A=@A@CCBB?AA>?BFBBB?BBCCC=A>====AA;@@@
@R5U21:00027:00033
AGACTCTTTCTATGCGGCCCAGCCGGCCATGGCAGCATGCGTTGCGTAGTGTTTCGGTGCGATGCGATTTGGGTAGGTTGT
+
AC???@??<ACCCDDB@BBBB>>6;8;<>?BABCDCAB;/11,1//,,**,,,*,,*,,69<ABBB>>=6;8,1,,*,*,.
@R5U21:00027:00034
TACCAGTTTCTATGCGGCCCAGCCGGCCATGGCTCGT
+
:;9@BCCE@B?>;<<@@BB=BBC89:<=<:87,***(
@R5U21:00027:00036
CGTATCTTTCTATGCGGCCCAGCCGGCCATGGCAGCACTGTGCGATCGGTATACGTTGTGCTAGGGCGGTTCTGGCGCTGAAAC
+
BBBBBCBB=BBBCCCC@CC?@@;2459;>@@B@AADCCCCCCCCCCCD?BBB?A4968>??;<<JEDC?B?BCC?BBBCBB>9>
@R5U21:00027:00037
ATGGAGTTTCTATGCGGCCCAGCCGGCCATGGCTGTTTGTTAGG
+
<<<>?AAA??BBBBAA?AC@CDC@C>@=AB878/1--+,,*//,
@R5U21:00027:00038
GCATAGTTTCTATGCGGCCCAGCCGGCCATGGCAGCGTGTGAGCAGGGTCTGTGGACGTGCGATGCTGTGGGTTAGTCTTGTGGCGGTTCTGGCGCTGAAAC
+
59CDDBAA?BBBB?@@?;;;:::,/-1-11CEEFCCCBBBDCDDA@?<@AAA@A=AAAACEFB@@@CCCCC=B>BBBCC>@AB@BB@A@ABB?BB@@;;;9;
@R5U21:00027:00039
TACCAGTTTCTATGCGGCCCAGCCGGCCATGGCTAAGTGTGGTTAGGGGCAGCCGCAGTGCATCCTGGATTGCCACGTGGGTCGCGTTTGGGGTGGCGGTTCTGGCGCTGAAACG
+
CCC@BBBB=BCBBBDD?BA>B;;8<@A@ABB?AAA>@994@5954333,49=A@CBAAACB?9?<??;=B<=9<94444;69444444-4;;2442492423339@BAA>;?:77
@R5U21:00027:00041
AGACTCTTTCTATGCGGCCCAGCCGGCCATGGCAGCATGCCGATA
+
AAABBCDC@CAAACBB@BB@CBA698;=@BC@BC=1----+-,,,
@R5U21:00027:00042
CGTATCTTTCTATGCGGCCCAGCCGGCCATGGCAGCGTGTCGTCGTCTGATTA
+
B@@?BBCC?BAAA:::@CC>BBA7;:<=ABC?BBAA@:@9////////,,/,/
@R5U21:00027:00043
CGTACTTTCTATGCGGCCCAGCCGGCCATGGCAGCACTGTCG
+
//,,,//+/;BDCBBADC>A>>699;?BCC?<77--,,20//
@R5U21:00027:00044
CGTATCTTTCTATGCGGCCCAGCCGGCCATGGCAGCATGCCGTGCATCGTTCTAC
+
4///////+/999:AA>AC?BB@6;8;=@BC@BCCCB;:7+--,,,,,,/,/499
@R5U21:00027:00045
GCATAGTTTTCTATGCGGCCCAGCCGGCCATGGCAGCGTGT
+
143333444,399;ABC=>=5>892969699929>>8////
@R5U21:00027:00046
TACCAGTTTCTATGCGGCCCAGCCGGCCATGGCTCAGTGTTCGGTGCATCCTTAGGCGCCGCAGTGCATCCTGGATTGCCACGTGGATCGCGTTTGGGGGGGGCGGTTCTGGCGCTGAAAC
+
BBB@BBBB<@BBBB@@>@B?ACEBCB?>@CE@BBBBBBBB@BB>ABCDCC?AEBDBCCB?CEBBBCCCCG@@?=@B@?A>B@AA@@CC@A@>>@08888878$9@=B<B<>><B@AACC@C
@R5U21:00027:00047
ATCGCATTTCTATGCGGCCCAGCCTGCCATGGCAGCATGCACGTAGTCTGCTTGCTCGGCGAGGGTTGTGTGTGGCGGTTCTGGCGCTGAAAC
+
;:88999=<@CBBBCD@BB>CCHB::;@=9;;;CCBCCCBB?B??@@CCCAABACBCCAA@?@?9>;>>???@B@@@?@@DCC@CBBBBBCAC
@R5U21:00027:00048
CGTATCTTTCTATGCGGCCCAGCCGGCCATGGCAGCGTGTGGTTGTTCTCATGATGCTTGCGGGGCGCTGGCGGATTATTGTGGCGGTTCTGGCGCTGAAAC
+
?:99999904>@ADCC@BB>CC@=>998;CCADCCCBA@;;59<@@=AACBDAB999969BBBB7;949===?@BB=<<:;;;:8?:?=?B?>B?=>>AC8;
@R5U21:00027:00049
GGTGAACGCAATTCCTTTAGTTGTTCCTTTCTATGCGGCCCAGCCGGCCATGGCAATGTGTCGAGTACGGTAGTCGCTGGTA
+
3,39779?9929>>59909>>;@CAC@GC@DDCCCDC@BA>A996<@B@BB>;11-1/88//4444///,//../3333977
@R5U21:00028:00004
TACCAGTTTCTT
+
../,/,,,*,,*
@R5U21:00028:00005
CGTATCTTTCTATGCGGCCCAGCCGGCCATGGCAGCGTGTCGGGTGGGGATGAGTGATGCGTGCGGA
+
<CCCCBCC>AA?::<B?BEACCB5;8;799B>BABCBA?999>:>>>>/946886/,,,,,,0,/,/
@R5U21:00028:00006
TACCAGTTTCTATGCGGCCCAGCCGGCCATGGCTGCTTGTACTCGTCTTCGAT
+
BB@<=9998;CCCCCC@CC>CDC?A8;8<@D>@99442444444443313394
@R5U21:00028:00007
ACGATATTTCTATGCGGCCCAGCCGGCCATGGCAGCAAGGTGCCATCCTCAGTTTCCTTGCCGGGCGGTTCTGGCCTGAAAC
+
AA<9799909@>?99959@:@FB6929599A=@99997<BCCBBB996999@BB196969D69919969599?:B29444-4
@R5U21:00028:00009
CGTATCTTTCTATGCGGCCCAGCCGGCCATGGCAGCACTTTGCCGTTTGTATTTTCCTTGCTATGGCGGTTCTGGCGCTGAAAC
+
@B?>>>>?>?BCCDCB?BB?BBA2474299B>BCECDHCCBCC?CCH<@@9999/9=@=B<@<DC@CC@C@CCC@CC;;:A@:@
@R5U21:00028:00010
ATGGAGTTTCTATGCGGCCCAGCCGGCCATGGCTATTTGTTCGA
+
7735889;:@@@@@>===@<@@B;>79599A?991--*,,*,,,
@R5U21:00028:00011
AGACTCTTTCTATGCGGCCCAGCCGGCCATGGCAGCATGCGTCTCGTG
+
./////44-9A@A:?964409>>;>695;@A@CCDFAAAA@@*)((&&
@R5U21:00028:00012
CGTATCTTTCTATGCGGCCCAGCCGGCCATGGCAGCATCTTGCGATAGGTTTGCGTTTTGCCTGGGCGGTTCTGGCGCTGAAAC
+
BBBAAAAA=ABABBCDCCC@B@@6;8;=ABC@CBBBBCAB?@BCDABA7;919@9999/9@;>@C@CCAD@CBDBDCCCCBC>B
@R5U21:00028:00013
AGACTCTTTCTATGCGGCCCAGCCGGCCATGGCAGCATGCCGGGCTATTGCGATGCGATTTGGGGGTGTTG
+
>?@@@BBFAC@:=<BB?BB>B99595959@B@D?B@><//,11,/;;;EBCBBCDAA49919>>>-1-=+-
@R5U21:00028:00015
CGTATCTTTCTATGCGGCCCAGCCGGCCATGGCAGCGTGTGTGGCGGA
+
?BBBBBBBBBBEBBBB@BB?BBB697;=@@C@CCCC>://1-*)*,*,
@R5U21:00028:00016
GCGTATCTTTCTATGCGGCCCAGCCGGCCATGGCAGC
+
148844488+/////6989>599989242//6,//6/
@R5U21:00028:00017
CATCTCTTTCTATGCGGCCCAGCCGGCCATGGCAGCATCTGCGTTCG
+
/,2,..;;;;BBBBDE@CC>BBA>?7:6;BCAD>?>>1//6/,,***
@R5U21:00028:00019
CGTATCTTTCTATGCGGCCCAGCCGGCCATGGCAGCGTGTTCGG
+
?BBBB@??>?B>ABAA@AC?BA=;@=@>BCD@CCCA82,*)(((
@R5U21:00028:00020
CGTATCTTTCTATGCGGCCCAGCCGGCCATGGCAGCGTGGGTTGCG
+
*(((**,,*1;;;A=924909A@<@59599959=@>////+/,//,
@R5U21:00028:00021
ACGATATTTCTATGCGGCCCAGCCGGCCATGGCAGCAGGTTGCTGGGGTCAGTGGGCGTGCTAGGGCGGTTCTGGCGCTGAAAC
+
BBB@<ABB<@@;;9@A6991999692969;B@C@@@CC@C=A?BCDDB?@<=;DD<<=<@BB@??:995959?@@@@@A;9989
@R5U21:00028:00022
AGTTACCGCAATTCCTTTAGTTGTTCCTTTCTATGCGGCCCAGCCGGCCATGGCAACTTGTTTTCAGGTGTGCCGTGCGCTGTGTGTTTCTCACTCCGCTGAAACTG
+
?AA@AA@@BB@D@C@@@>@CCACB?C@CC>BBBAABA?AD>BBB@B=><@BB?@B@BB@BCEE9<<C@GCBBB@CBB@AABBBBBBBB>BB@BBAC>@ACCCC>C?C
@R5U21:00028:00023
AGTTACCGCAATTCCTTTAGTTGTTCCTTTCTATGCGGCCCAGCCGGCCATGGCATTGTGTTCATGC
+
>@A@AA?@@@@D@C::;8;BFCBB?B@CD@CBBCA9969B>@AA@B888;BB;:9;,0.355331..
@R5U21:00028:00024
AGACTCTTTCTATGCGGCCCAGCCGGCCATGGCAGCATGCCCTTTTACTCTGTGCGATGCGATTTGGGCGGAGTGTGGCGGTTCTGGCGCTGAAAC
+
BBB?A@BB?BBBDDBB=??:>@?8=7;7;BB?CADCDFDDJDCCC:C@A@C;<<CCDBBDECEC@CCADE?ABABBC@CCAC@BBB@CCCCBBC>C
@R5U21:00028:00025
AGACTCTTTCTATGCGGCCCAGCCGGCCATGGCAGCATGCGATCGGAGGTGCGATGCGATTTGGGCGGGTTGTGGCGGTTCTGGCGCTGAAAC
+
?A@BBBGCACCCCCDD@CB>BA;245;;>>@=>@?>99999@@ALBCC?BFCCBBCBBBCC>BB=:::/7=7::?BC=@>@CC@C?AABCD>B
@R5U21:00028:00026
GGTGAACGCAATTCCGTTTAGTTGTTCCTTTCTATGCGGCCCAGCCGGCCATGGCAGGTTGTTACGGGTTGGGTGAGTCGGG
+
88<GD@CB8222*,*,,000288?;;C@CCBCBBBBCB@CB>@=98=;>;>BB;<BA;>=11,//8;6:,//+/4444444-
@R5U21:00028:00027
ATGGAGTTTCTATGCGGCCCAGCCGGCCATGGCTCGTTATCGAG
+
BA@>@AAA>A>;=?9;:<D@CCCBE?B=AA:::;1--+***222
@R5U21:00028:00028
TACCAGTTTCTATGCGGCCCAGCCGGCCATGGCTCAGTGTGTGTTATAG
+
BBA@???A?BBB>?AG@DJ?CCG?E?B?BA=:=1//22,//6..,422,
@R5U21:00028:00029
AGACTCTTTCTATGCGGCCCAGCCGGCCATGGCAGCATGCATGATCTATTTGCGATG
+
BAABBCBC@CCABBBB@BI>AA>5959;>>A?BCECC;8111,*((***0008A@@<
@R5U21:00028:00031
CATCTCTTTCTATGCGGCCCAGCCGGCCATGGCAGCATCTTGCTTTCCGATGCTGTTTTGCGTTGGCGGTTCTGGCGCTGAAAC
+
?BBBBAAA=BBCBBBB@DC?A99295959998<CCCCCCD@D@@@>?@BBBBB?@@@@4=B997<89@?C@A@BBCCCBBCC>C
@R5U21:00028:00033
GCATAGTTTCTATGCGGCCCAGCCGGCCATGGCAGCGTGTGAGTGTGTGTCGGATGGGTGCCGTGAGTTTGGGACTTAGTGTGGCGGTTCTGGCGCTGAAAC
+
;<CC>??B>BBBBBBB?BCABBB8;9;@BBCACCCCBCBBCBBBBBBCBCCB?BBCB>BBB?ABCCCCC@CA;?>B@BBAA@A?@@?B;==B@DBBBBBC>C
@R5U21:00028:00036
CGTATCTTTCTATGCGGCCCAGCCGGCCATGGCAGCATGCGAGTATCATCCGTAGGCTGGTTGGTGGCGATTCTGGCGCTGAAAC
+
B9999444-4:;4:;ABCD@CCC?D?B>=@@?A@@;11/////6669===9488>;1-,22+-*,/,//4=88:;7=9944;;-4
@R5U21:00028:00038
ATCGCATTTCTATGCGGCCCAGCCGGCCATGGCAGCATGCCAGCTGAGGTGCCAGCCTAAGGTTCGGCATTGTGGCGGTTCTGGCGCTGAAAC
+
A;99:489-9@@@BCD?B=6:49596959995;DBACDCB@CDBBBBB@BAB@BCB@B>@CAC=AA@CBB?BDEACG@C@CCCBCCCCBBB=B
@R5U21:00028:00040
CGTATCTTTCTATGCGGCCCAGCCGGCCATGGCAGCAGGGTGCAATTAGACGGCTCGGTGCGCTGGCGGTTCTGGCGCTGAAAC
+
B1131;;;;;BBBCCC@CC@ECC@CDDABBC?;94444:694442424:?9>=>998<>>4999A?@A=A@BCC:<;>773?<?
@R5U21:00028:00041
ACGATATTTCTATGCGGCCCAGCCGGCCATGGCAGCAACGTGCCATCCGTAGGTTCCGTGCCGTGGCGGTTCTGGCGCTGAAAC
+
BB<9748809>?@CDB@BB?CDC@C@C@BBB?A?B@A>ACCCB@C;;:9AAB@C?B>BCCCCGCB?CD@B@BBA?A@>A:::8;
@R5U21:00028:00042
AGACTCTTTCTATGCGGCCCAGCCGGCCATGGCAGCATGCGATGTTAAGTGCGATGCGATTTGGTAGCCGTGTGGCGGTTCTGGCGCTGAAAC
+
BBBCB>==:@999B@A=ACAC@@=@8959>>;@BDCICCDBBBCDCD=;;<BADACCBBBC?C@CCCCBDAAAC@CF@C@BCC@BCDCBAB?B
@R5U21:00028:00043
AGTTACCGCAATTCCTTTAGTTGTTCCTTTCTATGCGGCCCAGCCGGCCATGGCATCGTGTTGGTAGCTGTGCCGGGTTTCGTGTTGGTCTCACTCCGCTGAAACTG
+
CBBA??=@??==<@54909?B=9<69=@@<ABBBCCC@AC>B><<?;?:?BC?BACDCCA>>A@CCB?CCDCC?AA>AC>BCCAB>@@CCCBCCCC?CBBBCC?CAA
@R5U21:00028:00044
ATGGAGTTTCTATGCGGCCCAGCCGGCCATGGCTATTTGTTAGGTTCGATTTTCCCAGTGCATTCTGGATGCCACGTGCTTGCCGTTTCTCGCGGTCGG
+
A?;9999908??>AA?>AH@CCC@C>@>ADC@@=;11-1<:--+,*,,,/770665444944424/7,,,,,*,,,//4424;2444-444:886./.,
@R5U21:00028:00045
ATGGAGTTTCTATGCGGCCCAGCCGGCCATGGCTAATTGTGGAG
+
CBA>?B?B=A@ABCBA@ABACBB?B6:6;@A@@995-+,--*,,
@R5U21:00028:00046
CATCTCTTTCTATGCGGCCCAGCCGGCCATGGCAGCATTTGTC
+
CB?@@CCCABB::9BB>AA>A;A;?59599969=8=000)***
@R5U21:00028:00047
ATCGCATTTCTATGCGGCCCAGCCGGGGCCATGGCAGCATGCACTGTTCTGGTTTAGTGCTTGTTGTATGCAGTGTGGCGGTTCTGGCGCCTGAAAC
+
88334444-9@@DBBB@CCBBCB2444-4;>AC@CCCCCB;=9>=88244469C>BCCA=;,11,1//68:9=====644<>73342///,.44428
@R5U21:00028:00049
TACCAGTTTCTATGCGGCCCAGCCGGCCATGGCTCGTTGTGTGCTGGAGTAGTATCCGCAGTGCATCCTGGATTGCCACGTGGAGCGCGTTTGGGGTGGCGGTTCTGGCGCTGAAAC
+
A>@=@@@B=BCABCAD?AHBCCB@CACABBB>=@@9859>A@@@AA=@>@@A:;;C@CCC>;;C???<??:>?=8701111671168966989>>7A=;CD?C:84=;=<<<<==<@
@R5U21:00029:00004
ACGATATTTCTATGCGGCCCAGCCGGCCATGGCAGCAGGTTGCCATCCTTAGGGCCCGTGCCAGGGCGGTTTCTGGCGCTGA
+
83337ACC@CCBBABB?BB@<<1:?-1,1//500-,,,*,009:;4424249969;-4;;B=@@B9>;-11,..-*,2,,..
@R5U21:00029:00005
AGACTCTTTCTATGCGGCCCAGCCGGCCATGGCAGCATGCGTTGTGGAGTCGCG
+
9<<<<DDHBCBBAA=A>AA<A@@;>5959<B?DCD>><B11/5//,*,**,,,,
@R5U21:00029:00006
TACCAGTTTCTATGCGGCCCAGCCGGCCATGGCTTCTGTATTGGC
+
A74498881<BBCDCC@DD@CCA;=6979A@;9<59;0-,,*,**
@R5U21:00029:00007
ATGGAGTTTCTATGCGGCCCAGCCGGCCATGGCTATTTGTTAGGGTTCGGATTTTCCCCAGTGCATTCTGGATTGCCACGTGCTTGCCGTTTCTCGCGGCGGTTCTGGCGCTGAAAC
+
ABB@B???>>?79=9;9<B<@ACDCBC>B=E@BB;;;78C=>==<A;>@=9999/999/9999DEIAEEDACC?CC?DBBBDCC@BA>@@@<@@?BBCACC@C?BBA@CDFB???5:
@R5U21:00029:00008
TACCAGTTTCTATGCGGCCCAGCCGGCCATGGCTAGTTGTCG
+
@3459999-4;CABBA?A@=?::9:5;5<AB<?=?**)****
@R5U21:00029:00009
ACGATATTTCTATGCGGCCCAGCCGGCCATGGCAGCAGGTTGCCATCCTTAGGGTCCGTGCCAGGGCGGTTCTGGCGCTGAAAC
+
AAEEBBBB?BBBBBBC@BC?BCD645;5<<CBECCCCH>@>AC@CDFAC@AAA@AC@CCDG@BBB>BB=AD@@@BDCCCBAA>A
@R5U21:00029:00010
ACGATATTTCTATGCGGCCCAGCCGGCCATGGCAGCAATGTGCTTTCATCCGTAGGTGTGCTTTGGCGGTTCTGGCGCTGAAAC
+
ABAA@@>><??=@@====@<?DC@C@C?BBC@BBAAB@BBBBBBB=@BCD@CCDC??@AAACH@C@CCAGDCCB@CCBB;::6:
@R5U21:00029:00011
AGACTCTTTCTATGCGGCCCAGCCGGCCATGGCAGCATGCAGTAATTATTGCGATGCGATTTGGGAGGGGTGTGGCGGTTCTGGCGCTGAAAC
+
@AABBCCC@DBCDDCCACCACA@8854299@?CEDGEFBBCBC=696;A;>@AAAABA>?@09903<<>2A;<<@CD>@>@::5;@@CCCC=B
@R5U21:00029:00013
AGACTCTTTCTATGCGGCCCAGCCGGCCATGGCAGCATGCGAGAGTAGTGCGATGCGATTTGGGATGGGTGTGGCGGTTCTGGCGCTGAAAC
+
BC?@@@@@<@BBBDCBABBACA>6;8;=@ACBCCCCCB>:88/,-,,,,//./8=>AA@B688/3337/887:?CCADBDCB?CCCC@??;@
@R5U21:00029:00014
TACCAGTTTCTATGCGGCCCAGCCGGCCATGGCTAGGTGTGGGAGTATGGATTACG
+
BBB?BCBB>BBBBBCC@DD>@=;9:595999:AB<;;<BBCC<@@1111,,,*,,(
@R5U21:00029:00015
GCATAGTTTCTATGCGGCCCAGCCGGCCATGGCAGCGTGTGCGGGTGCTGTGCATGTGTGCTCTGATGCTTCTCCTACTTGTGGCGGTTCTGGCGCTGAAAC
+
BACCB<?A???<>>BB@BB?BA>8=7:6;BCBHCCC@CFC@9996;9@BCBBBD<=<CCCBC;<<ACCBBBDDC@CCCB@CBB?BB@C@BBB?BBBA><<<?
@R5U21:00029:00016
CGTATCTTTCTATGCGGCCCAGCCGGCCATGGCAGCGTGTTGTCGGTAGGATACGGGGGTGCATGGTTCATCTTGTGGGGTGTGGCGGGTTCTGGCGCTGAAAC
+
@@>8989909ABAA@;244-9@??C?B>BCC>BBBBAA21-1<11-111,/8444489+849:992:?B@@AAAAACCB4@@99589909>?89699883ABAB
@R5U21:00029:00017
GCATAGTTTCTATGCGGCCCAGCCGGCCATGGCAGCGTGTGGTCTGGCG
+
>@CCA>=A?BB<>@BB@BB>CBB>A?A>ABCCDBBC;88//,1100),,
@R5U21:00029:00018
ACGATATTTCTATGCGGCCCAGCCGGCCATGGCAGCAGGTTGCTGGGGTCAGTGGGCGTGCTAGGGCGGTTCTGGCGCTGAAAC
+
@B@@ABBC>BB:;;>>;=?<@@@;@==8>;;;<DCCDC@D?BA@=>>7ADCCCBB?CCCAABBBHACC?B?BCB@AAABBAA?A
@R5U21:00029:00019
AGACTCTTTCTATGCGGCCCAGCCGGCCATGGCAGCATGCGTTCAGGGGGAAGTTGTGCGATGCGATTTGGGCGTAGTGTGGCGGTTCTGGCGCTGAAAC
+
B@@ABCCFACEDECCC@CCBCCB7;89;>>@>A@AAB@@@996999999,9;>=<BBBBCBBBH<<;B<?@=@BB?@7716316013117;>B><<>@;<
@R5U21:00029:00021
ATGGAGTTTCTATGCGGCCCAGCCGGCCATGGCTATTTGTTAGGGTTCGGATTTTCCCCAGTGCATTCTGGATTGCCACGTGCTTGCCGTTTCTCGCGGCGGTTCTGGCGCTGAAAC
+
AAA@B??@>@>9;?9999A:>@C@C@C:<=B@AA<;;8;A>BDC@FBCEACCCB6@@@6@BBBBCC=AA@@CB=@@=@@AAABBAAAACCC@CCCCBB>A@=@=@<=::9::@@?<B
@R5U21:00029:00022
ATCGCATTTCTATGCGGCCCAGCCGGCCATGGCAGCATGCTATACCGCGCGTTGCTATTATTCTGGTGGTTGTGGCGGTTCTGGCGCTGAAAC
+
B89:B=?@<@CCBBBB@BB>CBD8:79=ABC>;<CCCCCBDBCBC@A@@CBB@CCCCB@>?>>>A@AB@B@BBC@DD?B@BBB@B@@@>??;B
@R5U21:00029:00023
GCATAGTTTCTATGCGGCCCAGCCGGCCATGGCAGCGTGTGGGACGGTGGGTGAGGGGTTGCAATTAGACTTTTACGATGTGTGGCGGTTCTGGCGCTGAAAC
+
;<CCBBBB?BBBB??B@BB>BBA697:;ABC@CCCDBBBAA?9?44299DA?>9999,4:;:?@C???>9999/99999;;;C??@D8:644429>>?ABB>C
@R5U21:00029:00024
ATGGAGTTTCTATGCGGCCCAGCCGGCCATGGCATTTGTATTGCGAGTTTCGCGCG
+
2**)***0009ABBBB>B?=BA99?5959A@;991::8888,//,,,//+/////4
@R5U21:00029:00025
ATCGCATTTCTATGCGGCCCAGCCGGCCATGGCAGCATGCCCTCTACGACTGTG
+
A>?@AABB@AACBBBB@BBADCDB@;=8@@@=ABDCCBCCC??7/,**0***,2
@R5U21:00029:00026
CGTATCTTTCTATGCGGCCCAGCCGGCCATGGCAGCGTGTAATATGGGTGATGATCTGTGCAGGATGAAGTTGTAGCAGTGTGGCGGTTCTGGCGCTGAAAC
+
BBBAAACC?B?@ACCB@BB>CCB8999>BAC@BBBBEAAAB@ECBBB>BBCBBDCCBBCBBBB@BBAC@BB@B??>BBBB@@BABC=>=?AC?B?BBBBB>B
@R5U21:00029:00028
TACCAGTTTCTATGCGGCCCAGCCGGCCATGGCTCAGTGT
+
BBB@BBBB=BDBCCBBABC@CDDAC@B@CB872,-,,00*
@R5U21:00029:00029
ATCGCATTTCTATGCGGCCCAGCCGGCCATGGCAGCATGCTTTTAGCTTGCGTTTTGCCGTACTGCGCGGTGTGGCGGTTCTGGCGCTGAAAC
+
B>@@BBCG?CCCCB;;;<B<@BB7<8;>A>@=@;<9@?@9999-9@A@>BBBAAA7AA=AACDCCBBBC@CCBB@CC@CACCF@DBBBA@@<@
@R5U21:00029:00030
GCATAGTTTCTATGCGGCCCAGCCGGCCATGGCAGCGTGTTGTGG
+
9<B@<ABB?ABBBBB@?AA>CCB;=8:6;BB@CBCC>:/,+-+*)
@R5U21:00029:00031
CGTATCTTTCTATGCGGCCCAGCCGGCCATGGCAGCGTGTGAGGGTGGGAGATG
+
?BBBBBBC>BCCCECB@CC@CCC>B998;>D<=133?<>@99-,*,,,*,,,/4
@R5U21:00029:00032
CGTATCTTTCTATGCGGCCCAGCCGGCCATGGCAGCGTGTAAGTACTAAGT
+
BBBCBA??>?BBCDBB@CCABBB=>==<@AC?BBCCCC:/1:---,,,*,,
@R5U21:00029:00033
CGTATCTTTCTATGCGGCCCAGCCGGCCATGGCAGCGTGTTGTA
+
BAAB??AC=AABCCBC=?=:@@>9>5859>@59<9><A11,/,,
@R5U21:00029:00034
CGTATCTTTCTATGCGGCCCAGCCGGCCATGGCAGCTTGTC
+
,,**,,,,*/:::;>92440999595959>>;9111/,/,,
@R5U21:00029:00035
TACCAGTTTCTATGCGGCCCAGCCGGCCATGGCTTCTTGTGGTTCGGTTCCGTGGGTGGCGTAGCCGCAGTGCCATCCTGGATTGCCACGTGCTGGATCGTCGTTTGGGGGGGCGGTTCTAGGCGCTGAAACC
+
BBB@?BBB>BBDCBAA?AB>BCCAD@B>B@@=@A@BB>>>@-1,11;<;>;;8>>9;@<9999662676;4.0,/0.57=<BB@@C@<886;11/56///////8+//////&//,424444:;;/////+/,
@R5U21:00029:00036
ATCGCATTTCTATGCGGCCCAGCCGGCCATGGCAGCATGCACTTATGCTCTGTGCACTGCGCGTACGTTTTGTGGCGGTTCTGGCGCTGAAAC
+
BCAAAABC>BBBCDBB?BBACBC8:7;=ABC@CCCCCBBAA?@;9;;AA@ABB;<>B<<<CGCCCB@==@6@A@?BN=@=@AB?BCCCCCB=B
@R5U21:00029:00037
GCATAGTTTCTATGCGGCCCAGCCGGCCATGGCAGCGTGTTGGAGGAAGACTTCGGGTTGCTATGGTTAGATGTTGGAGTGTGGCGGTTCTGGCGCTGAAAC
+
9;@??ABCACA@AC@A811,1>>,1,1:;:BCECCCCCAE?AFKKDCABBCCABBB>B@CCCC::78<?>@CDFBEBBBBBADACBBC@;;<CDCCABBCAB
@R5U21:00029:00038
AGATCTCATTTCTATGCGGCCCAGCCGGCCATGGCAGCATGCATGAGTTC
+
**((((((**),8;BCCDDCD?A?:297;59@@=;;<A<1-=0+**((((
@R5U21:00029:00039
CGTATCTTTCTATGCGGCCCAGCCGGCCATGGCAGCAAATTGCTTTTAGGATAGGTATTGCGTGGGCGGTTCTGGCGCTGAAAC
+
@@ACCBDC>CBBABBB@BBAB@;2459;>@B=@AC?>?8969BBCC:DC@CDBB?ACC@BBBCBB=>>=@@CBB@BCCCCCC<B
@R5U21:00029:00040
ATGGAGTTTCTATGCGGCCCAGCCGGCCATGGCTATTTGTTAGGGTTCGGATTTTCCCCAGTGCATTCTGGATTGCCACGTGCTTGCCGTTTCTCGCGGCGGTTCTGGCGCTGAAAC
+
BBB=?AAA?BBBBB99:<CACCCDD<<;=CC@CCBBB<@>;A@@<CCCCACCEC9BBB9BCCEGCDBBCDBCC?AAA=9>>9;9:<B@CDCADBBB@@?@B?B@BAA@CCCCDCC=@
@R5U21:00029:00041
GCATAGTTTCTATGCGGCCCAGCCGGCCATGGCAGCATGTGTCTTGTTCTC
+
*,,**,,,*.69;@==;==:>@@5;8;7<FDAB>>>122>1118+,,*,,,
@R5U21:00029:00042
ATCGCATTTCTATGCGGCCCAGCCGCCATGGCAGCATGCACGGCTCGGGATGCGTGCTAGGTGCCGGTGTGTGGCGGTTCTGGCGCTGAAAC
+
AA@A==@@<@@BBBCD@>>;>>B113ID?B@BCDCDBBBCCH?AACCEBDCBBCCBCCCC9<=<?DBCCCCCC@CD<=<?DD@BB?>99909
@R5U21:00029:00043
CGTATCTTTCTATGCGCCCAGCCGGCCATGGCAGCATCTTGCGATAAGTTTACGTTTTGCTAGGGCGGTTCTGGCGCTGAAAC
+
AABBBBBC?BBB;>111:5778,42424@BACBBEBB9:6<BCCBB@AAA<?@999;4<BCDCDBCC@B@BCD@CCCCCCB=B
@R5U21:00029:00044
CATCTCTTTCTATGCGGCCCAGCCGGCCATGGCAGCATCTTGCTTTCCTTCTTTTTTTTGCAATGGCGGTTCTGGCGCTGAAAC
+
BBAAABBB>BBBBBBB@BD@A?:245959@BCCCCCCCB@>>>AA@CAA:44444444$9AA>AE?BDDCBDDD@BCCBBBB=B
@R5U21:00029:00047
AGACTCTTTCTATGCGGCCCAGCCGGCCATGGCAGCATGCTAGGGGCGTTGCGATGCGATTTGGATTCAGTGTGGCGGTTCTGGCGCTGAAAC
+
ABBA=;<<8<BABB;:9;C@@AA7;9;ABBCDDBFFIHAAAAACB9<<CCDCBBCCCDCBB<@<>@=;;>BA>?6::26:=;?=:8678888:
@R5U21:00029:00048
CATCTCTTTCTATGCGGCCCAGCCGGCCATGGCAGCATCTTGCTTTCCGATGCTGTTTTGCGTTGGCGGTTCTGGCGCTGAAAC
+
;888889914>?AA@@@BB@CDD?A8:6;@@=ADCGCBCCCBBAA09699FAA@9999/44442424424:999BBB?AA>><>
@R5U21:00030:00005
GGCATAGTTTCTATGCGCCAGCCGGCCATGGCAGCGTGTGAGCGGTTGCGGCCGAATTGCGAGTAGGGTATTGGTGGGTGTGGCGGTTCTGGCGCTGAAAC
+
B>BBBA@AA=@BBA@B??==9;5959599>@CBCBCCCDDAABC@CABBB@A@B@@C@C?AACCCCB@CDD>B>BCDACC@>=@D@B?C@A=@BBB@@@>A
@R5U21:00030:00006
CGTATCTTTCTATGCGGCCCAGCCGGCCATGGCAGCGTGTTCTGATTGTATTAGGGTGCCTGTCTTGGGTGAGTGTTGTGGCGGTTCTGGCGCTGAAC
+
;;;<;<CH@DCBCBBBBCB?@BC@C998<CC@CCCC<<<B<?::1/,--11,177+//3144489244-/6////.,.099>>;<:76:?A:99//,.
@R5U21:00030:00007
CGTATCTTTCTATGCGGCCCAGCCGGCCATGGCAGCGTGTAGTGTTG
+
BBABBBBC@CBAAGBC>@=:@>>;@=@=@AA?BBB@>;1-**(((((
@R5U21:00030:00008
TACCAGTTTCTATGCGGCCCAGCCGGCCATGGCTGTT
+
BA?>>9997;BCDB@@==@<@BC:@7;81<>7--*((
@R5U21:00030:00009
GCATAGTTTCTATGCGGCCCAGCCGGCCTGGAG
+
ABCBBAAB>ABBBBAA@BB?BA>695/,*0)((
@R5U21:00030:00010
ATCGCATTTCTATGCGGCCCAGCCGGCCATGGCAGCATGCTGGACGCCTACGTGCTCTGCTCGTTCGCATTGTGGCGGTTCTGGCGCTGAAAC
+
B?>??9:;9;ABCCCB@BB@CBC6:7;=@@C@CCCCCCBBAA?ACCC@CCCCB;<<BBBCCCAA????BA?BCC@CD@E?EBB?BCABABE>C
@R5U21:00030:00012
CGTATCTTTCTATGCGGCCCAGCCGGCCATGGCAGCGTGTTGGTGGTC
+
BBBBBBBA=ABBBBBB@EC@CCB=>=@;<<D@CCCCAB1-+-+,*)*(
@R5U21:00030:00013
GCATAGTTTCTATGCGGCCCAGCCGGCCATGGCAGCGTGTAGGTGGGGTTAGGTGGATTGCAGTGATCATGCGGCGTGGTGTGGCGGTTCTGGCGCTGAAAC
+
=ABCAAAB>BAAABBB@BAACCC8;9:<BCCADCBBCCDG??=ABBA9A@CCBED@CC?BBAAACCCCCAAAA@A@@@?<<=B?BC@F@BCC@CDDBBCCAB
@R5U21:00030:00014
CGTATCTTTCTATGCGGCCCAGCCGGCCATGGCAGCATCGTC
+
?BBBCBBB?BCCCCCC@CC>@992959;>?B@A,==&&&&&&
@R5U21:00030:00015
ATGGAGTTTCTATGCGGCCCAGCCGGCCATGGCTGAGTGT
+
B>>=>CBE@CB<??BC?BB>BBB?B>A8<=>=77-,**0*
@R5U21:00030:00016
GAGATCTCTTTCTATGCGGCCCAGCCGGCC
+
)((((((((((/;9?>?@6990991,/,1,
@R5U21:00030:00017
ATCGCATTTCTATGCGGCCCAGCCGGCCATGGCAGCATGCATGACTGCTAGGTGCCATGCGAGGATCAGTGTGGCGGTTCTGGCGCTGAAAC
+
C>@@@B@@=BBBBDCC@CC>CB@=?696;@CBGCCCC<<<A@9999994@?694;,11111//7668=8=?<?=AC>?<A::6<BCCCCC@C
@R5U21:00030:00018
GGTGAACGCAATTCCTTTAGTTGTTCCTTTCTATGCGGCCCAGCCGGCCATGGCAATCTGG
+
>;BBD@BBA?===>;?C>BBC@CC@C@CC?AABCCEC@CIBG@@>ADB?A222,,*,,*/,
@R5U21:00030:00019
CGTATCTTTCTATGCGGCCCAGCCGGCCATGGCAGCGTGTGGACG
+
BCBBBBBC=@AAAACC@CA@CCC8999>B@C@DCCC222,,***0
@R5U21:00030:00020
GCATAGTTTCTATGCGGCCCAGCCGGCCATGGCAGCGTGTGACGGGGAGAGGC
+
9<ECAAAC?B?>?BBC@BB>BA>697;7<<DEECCB:78/111111*/,//,/
@R5U21:00030:00021
TACCAGTTTCTATGCGGCCCAGCCGGCCATGGCTTCTGTGTTAGTTTTCTTAGTAATTTC
+
BBB@BBBC=BCCCCCC@CCCCCD@B>A>A@@@11-///7/4243333,492444/7885:
@R5U21:00030:00022
ACGATATTTCTATGCGGCCCAGCCGGCCATGGCAGCAATGTGCCATCATCCGCAGAATTGCGTGGGCGGTTCTGGCGCTGAAAC
+
@B<<?AAB;?=??BBB@BB@BC@6:7;>BBCBCABBD;;<CEC@CCCCCE@CCCCC:<;<BBBDC@BB>B<B@B?BCECCCC>C
@R5U21:00030:00023
ATGGAGTTTCTATGCGGCCCAGCCGGCCATGGCTATTTGTTAGGGTTCGGATTTTCCCCAGTGCATTCTGGATTGCCACGTGCTTGCCGTTTCTCGCGGCGGTTCTGGCGCTGAAAC
+
?>>=>AAA;?BBCB::;:C@CCC@C?B?CED@A>AAA?AA?CBC@CAA=>::::1:AC:DABBCCCAEECBCC@CB@BBBCCCC@CC@CCB>ABBBBB?BB@CBBEB?BBBBDDD8:
@R5U21:00030:00024
GGTGAACGCAATTCCTTTAGTTGTTCCTTTCTATGCGGCCCAGCCGGCCATGGCATCGTGTTTTAGATTCTGCGGTGGGCTGTGTAATTCTCACTCCGCTGAAACTG
+
95;CC?BACB>=99244-9>>=@CAB;>=<>CCCGCC@CC>BAB@BBC@DCB@CDCDDB?;;80/,))((*(,,*///+//44:::2429AABBCE@B<<<@@<@BB
@R5U21:00030:00025
AGACTCTTTCTATGCGGCCCAGCCGGCCATGGCAGCATGCTCTGATCGTTGCGATGCGATTTGGTAGCAGTGTGGCGGTTCTGGCGCTGAAAC
+
BBBBBBBB?BBBBDBB@BBCEBB6979<>@@=@<<<BADDHECCCCCCB@BBBACBBB@>?<>@@??<ACCCBC>CC@CABBB?A>;;77718
@R5U21:00030:00027
ATGGAGTTTCTATGCGGCCCAGCCGGCCATGGCTATTGTTAGGGTTCGGGGTATTTCCCAGTGCATTCTGGATTGCCACGTGCTTGCCGTTCTCTG
+
BBB>BBBB<>?ABH@@>?C>ECC@C>@=ABB=:999547,//857,////*//88+//+4;;;;:4244;:@C@CC@B<<<@@?:11,11,,,,,,
@R5U21:00030:00028
CGTATCTTTCTATGCGGCCCAGCCGGCCATGGCAGCGTGTACGTAGAATAGTGGTTGGTGCGGGCATGTTCGTTTTCGATTGTGGCGGTTCTGGCGCTGAAAC
+
BBBBB@BB?B@@CCBB@BC@B@@297429?A?CCCCCDDBBBBCCDE?BDDDDAB@DFDCBBB>BBAAA@CCCDG><;:C@CDC@CD=A?ABB>;;;;9>C>C
@R5U21:00030:00030
AGACTCTTTCTATGCGGCCCAGCCGGCCATGGCAGCATGCGGGTGTCGTCT
+
BBBCBBBB>BCECDCB?CCBBAA697;=>@B?BDCFE>AA@8*----****
@R5U21:00030:00031
GGTGAACGCAATTTCCTTTAGTTGTTCCTTTCCTATGCGGCC
+
9,84314344244-49:;5===;9><@699-/,/,,,**000
@R5U21:00030:00032
AGTTACCGCAATTCCTTTAGTTGTTCCTTTCTATGCGGCCCAGCCGGCCATGGCAAGTTGTTGGTCTAG
+
>CCAAB?BBC@B@B8;96;AA?BCBGBDC@CBBBCCC?A@<B@>;?575:BC@CA>A>=77000*****
@R5U21:00030:00034
CATCTCTTTCTATGCGGCCCAGCCGGCCATGGCAGCATATTGCGGGCATCCTCAGAATTGCTGGGGCGGTTCTGGCGCTGAAAC
+
ABBBA@BB@BBBBBBB@CC@BBA2459;?>AACDDCCEDD>AAGD@CBCCADDCCD@C?AABBBB9BC?A?BCCBAABCBBB>B
@R5U21:00030:00035
AGTTACCGCAATTCCTTTAGTTGTTCCTTTCTATGCGGCCCAGCCGGCCATGGCAACTTGTAGTGGGTAAGTGCGTAGGTGACGGATTGTGGGTCTCACTCCGCTGAAACT
+
BBB<?@=AAC@B@C;;;7=@A?AB?BACHACCCCC?A?A@<@;99>4748@?<??<?B>B;<<80;6..,,22,....,.36666//,/..404/4333..990//77530
@R5U21:00030:00036
AGACTCTTTCTATGCGGCCCAGCCGGCCATGGCAGCATGCACGGATTAGCTGAGTTGCGATGCGATTTGGAGGCAGTGTGGCGGTTCTGGCGCTGAAAC
+
BBBBC???<?==AACCBCC@CCC7;5859>>=@EICDCE=:<A@AFACCBBA==@@CCBBBBBBBBB=B?@@>ADDGCCB@BB@B@BBB@A?AA???9?
@R5U21:00030:00037
TACCAGTTTCTATGCGGCCCAGCCGGCCATGGCTTTGTGTTAGTGTTCGATG
+
BBB@CBBB?BB@BB::::D@BAA?A?BBEJI@BA=6>>8859@--,*,,,,,
@R5U21:00030:00038
AGTTACCGCAATTCCTTTAGTTGTTCCTTTCTATGCGGCCCAGCCGGCCATGGCATCTTGTTCGCCGGATTGGTGCGATTGGTATTTTTGTAATTCTCACTCCGCTGAAACTG
+
ABC@BC@B@@==:;244-99969A>@?AC>BBBBBBDACC>CCC8989>>BB@BCCCC>?@@@>@>B@BB?B?BAAC@@=?:=61111+7>=;?>AABA@@@?@?@@CC<A=8
@R5U21:00030:00039
GGTGAACGCAATTCCTTTAGTTGTTCCTTTCTATGCGGCCCAGCCGGCCATGGCATATTGTCATTTGCAGGCGTGCTAGGATGGTTGTTGTTTGTCTCACTCCGCTGAAACTG
+
><@CC@CB==285959909>>;?@=><CB<AABAAAA@CD?BBB?A=@8><C@CDCBA@BCCAAA>BBCC@BBBCBCBB@@==8888859BB>CCCCCCCCC@CCEDCCBCCC
@R5U21:00030:00040
CGTATCTTTCTATGCGGCCCAGCAGGCCATGGCAGCGTGTCTTGGGCTTCGGGGTGGGTGCCGGAGATGGGGGTTCGTTGTGGCGGTTCTGGCGCTGAAAC
+
BBBBBDCCBBBBBC@@@@H@BCB997;=>AB@CCCCBCDCCC@CCACB?;999,9>>:?998<@DDECCCKE3G?@<<8;A@>AB?B>AA@=@BBDCCC>B
@R5U21:00030:00041
ATCGCATTTCTATGCGGCCCAGCCGGCCATGGCAGCATGCAGGCTGTGGACGTGCTCTGCTCGGTTGGGTTGTGGCGGTTCTGGCGCTGAAAC
+
A8:;BCCL@CCCBDCC@DC>B@@6:9;6;CH@C@BCBBBBBC@CBBB@@BBBBBBBBBCDDCDAC@CCAFBCCB@BC@B@BBD@DBBBCBB>B
@R5U21:00030:00042
ATCGCATTTCTATGCGGCCCAGCCTGCCATGGCAGCATGCACGTAGTCTGCTTGCTCGGCGAGGGTTGTGTGTGGCGGTTCTGGCGCTGAAAC
+
><@@@@@G@BBCBCCC@BB?CCCC:::>BAA=@ACABBC;;<BBBBAA@BBB?BBCBB?BBBCHCDAB::;BAA@CC@D@CCC?BBB?@?E>B
@R5U21:00030:00044
GCATAGTTTCTATGCGGCCCAGCCGGCCATGGCAGCGTGTATGCAGCTGCAGTAGGGTTGCGCTAATAATACTTGTGATTGTGGCGGTTCTGGCGCTGAAAC
+
7;BB9;>><@;@BBBB@BB?DCB=?8:6;CC@ABBA;;<A<<<HADCDDCCBBBCC>HDHCBB@A=AC@BCAA?@CDCCADDCACGAFAAAB?BBBBBCH?B
@R5U21:00030:00045
GCATAGTTTCTATGCGGCCCAGCCGGCCATGGCAGCGTGTCTTTAGGTGGATAAGCCGTGCGATGTGGATGTTTATAAGTGTGGCGGTTCTGGCGCTGAAAC
+
5;BB;@?C@BBBBABA@BB?CBB697:;ABEECCCCBBBBCCHACC?CC@B;;<<CBCDCCBCBFCC@CAAACADCC@CCCCC@CC@B?BBC@CCCCBBB=B
@R5U21:00030:00046
CGTATCTTTCTATGCGGCCCAGCCGGCCATGGCAGCGTGTGGTGTAGG
+
94444;;A?CCECCBB@BBABAA6958;>@@>AA>>;<11/,//,,*)
@R5U21:00030:00048
TACCAGTTTCTATGCTGCCCAGCCGGCCATGGCTAATTGTGATGAGTAGCTTCCGCAGTGCATCCTGGATTGCCACGTGCTTCGGCGTTTGGGGGGGCGGTTCTGGCGCTGAAAC
+
@??@BBBB<AABCCB:;9A=BBBAE>A>ACB@CB@7;7<BCCCCCDEAAAKAC?CCCCCCDCBDABB@CC?AAACAAA@;<:11-1;;;8=99999&::89;>==?B=====>9>
@R5U21:00031:00004
GGTGAACGCAATTCCTTTAGTTGTTCCTTTCTATGCGGCCCAGCCGGCCATGGCAAGTGTTGGGCGT
+
86:BC@DBA>6429<A@<A@A=>=;=59909ABCCDC@C@>9;9;@AB:<=A>><,//11,//+///
@R5U21:00031:00005
GGTGAACGCAATTCCTTTAGTTGTTCCTTTCTATGCGGCCCAGCCGGCCATGGCAATTTGTCGTCTGTCTTGCTGTCATGAGTGTGGGTCTCACTCCGCTGAAACTG
+
A<ACC@C<??696;>@><B@@=>?;95991<CCCCBB@DD>B;96<@B=AACECC@CC@ECCCA@@@A@@<@BBACAAA>>BBB?@B<>@@DBCDB;=@@??CCAAB
@R5U21:00031:00006
CGTATCTTTTTCTATGCGGCC
+
@>===49999+444444<?BA
@R5U21:00031:00007
ATGGAGTTTCTATGCGGCCCAGCCGGCCATGGCTATTTGTTAGGGTTCGGATTTTCCCCAGTGCATTCTGGATTGCCACGTGCTTGCCGTTTCTCGCGGCGGTTCTGGCGCTGAAAC
+
;797;GCC@CCDBB??=?B?CDCAD?A:B=B@BB;;919@<@@B>B=@@@9999/999/9999DA@=B<<8;B@AA=AAA@ACC@A@=@AA<>>>@9948>;><@@?ACC@@@CF8;
@R5U21:00031:00009
CGTATCTTTCTATGCGGCCCAGCCGCCATGGCAGCGTGTTCTGCGGGATTAAGTTGTGCAATGGTCGTGTCTGCTTTGTGGCGGTTCTGGCGCTGAAAC
+
:;9>>99<:9ABD@>92//,118+--*,,6,/444;ACB=<9999A1996969?<@@9;951<;10004..17444-487:7;:;576?>9::CBAB@A
@R5U21:00031:00011
ATCGCATTCTATGCGGCCCAGCCGGCCATGCAGCATGCCGTTTTGGATTTGAGTTGCTTGTC
+
;.101//,///;44959919996951,111/6:4444:94499,49:::849<<,1--+,,,
@R5U21:00031:00012
ACGATATTTCTATGCGGCCCAGCCGGCCATGGCAGCAGGGTGCTTTATTGTTTTTGCTTGCGAGGGCGGTTCTGGCGCTGAAAC
+
BBBBB9998:C@AACCACB?ECD>D?A;;;C>ABBCCBD@EBBBC>@B?99444-99969BAACD@DCCB@==<@BBBBBBC>C
@R5U21:00031:00014
CGTATCTTTCTATGCGGCCCAGCCGGCCATGGCAGTCGGTATA
+
?BBBBABC?BBAACDD@CC?CBA6;9;=BBC?A>A-,,*,,*,
@R5U21:00031:00015
CGTATCTTTCTATGCGGCCCAGCCGGCCATGGCAGCTGTTGTGCGTGTA
+
BBBBBAAB>@BBCBBB@BB?BB@295;;>AB=@==-***)*((*,,/8/
@R5U21:00031:00016
ATCGCATTTCTATGCGGCCCAGCCGGCCATAGCAGCATGCCCGTACGTTATGAT
+
78889998-484444489:6?@@=C;@=@@@@@?@@99888-4444442444.0
@R5U21:00031:00017
GCATAGTTTCTATGCGGCCCAGCCGCCATGGCAGCGTGTTAGGGGTC
+
6<AAABBC@B>;==BC@;;;:::111==6;@C<<;88;;,1///*//
@R5U21:00031:00018
CGTATCTTTCTATGCGGCCCAGCCGGCCATGGCAGCACTTGTGCTCTTTTGTTGGTTATTTG
+
CBBC@?AC>?@ABB@B89;7<AB?BAB?A;949<11111,1;11999;;244242/,//8+/
@R5U21:00031:00019
AGACTCTTTCTATGCGGCCCAGCCGGCCATGGCAGCATGCTGTTAGGGGTATTTTTTGTGCGATGCGATTTTGGTCGCAGTGGTGGCGGGTTTCTGGGCGCTGAAAAAC
+
8<ABAACC>AA>==DFDHEABBB@C?@599959<@111/////7/444,/68:888+1///;947496;;;+-+,,,,,,.669><;?9288-..55+///=55775*1
@R5U21:00031:00020
ATCGCATTTCTATGCGGCCCAGCCGGCCATGGCAGCATGCGCTCCGGATCAGTGCACTAAGTTACTATGTGTGGCGGTTCTGGCGCTGAAAC
+
B@@ACCBF>BABBBCB@BB@CB@;?=?;@CCBCBCC@44499992499=@CCCIJGA;;:1/,1>><@CAFDDBDCCBFBHB@BAAABBB=A
@R5U21:00031:00021
CGTATCTTTCTATGCGGCCCAGCCGCCATGGCAGCACTGTGCGATCGGTTTC
+
BBABBBCC?CC@@?=@==>6<@<,1/566;ABBBBCAAA@CB:78--+--+*
@R5U21:00031:00022
ACGATATTTCTATGCGGCCCAGCCGGCCATGGCAGCATCTTGCTGGCATCCGTAGTTTTGCGGGGGCGGTTCTGGCGCTGAAAC
+
@BBBBBBB=??BBBBB@BB@@@;2459;>>A@CCCCCCCC@BA?@=ACCC@A@A9999/99@@AB3AD@AABBCACDCDAAA>A
@R5U21:00031:00023
GCATAGTTTCTATGCGGCCCAGCCGGCCATGGCAGCGTGTGAGGGGTAGGGGCATGAGTGCGCTGAGATTCGGTCTTCTTGTGGTGGTTCTGGCGCTGAAAC
+
?BDBBB@A;??>??AB@BC>>=92959;?9969AAACCEBC9<;;4;BCGC:CBCBAAACCBCAADDDB>??@BCC@BB@BBD@BB@C@BAB@DCAB???<@
@R5U21:00031:00024
CGTATCTTTCTATGCGGCCCAGCCGGCCATGGCAGCGTGTTAGGTGGAG
+
ABBAA@BC>BA>?DBB@CC>==:2859<A@BAC><9;>11,1/,/,*,2
@R5U21:00031:00025
ATCGCATTTCTATGCGGCCCAGCCGGCCATGGCAGCATGCTACGGTC
+
AAAABBCC>BBBBBBB@BB@CCD8:9;;@CH?B@CCCB:1-,,0*((
@R5U21:00031:00026
AGACTCTTTCTATGCGGCCCAGCCGGCCATGGCAGCATGCCCTCGGCATCGTTGCGATGCGATTTGGGAGGGGTGTGGCGGTTCTGGCGCTGAAAC
+
BBB?B?BB?@@BDFBB@BC?@==697;;@FC?BBDCDCAAA<ABB?CB@@AC@CBBCAABC@@@<>>89888.8???=AD@CCCCC@B@BBBCD<B
@R5U21:00031:00027
GGTGAACGCAATTCCTTTAGTTGTTCCTTTCTATGCGGCCAGCCGGCCATGGCACGTTGTTTTAGTTGGGAGTGCTGGGTGTTTGGGTGTAGTTCTCACTCCGCTGAAACTG
+
97;BA@EBCB<;88244-9995;B?B@DC>DCCCCCC8:8<@@<>>@:=<CCEICCC;::44,9>>;@C>BCHCCBBB@B@<<5775:A?BBB?BBAA@?@??C>>>>;>>>
@R5U21:00031:00028
GCATAGTTTCTATGCGGCCCAGCCGGCCATGGCAGCGTGTGTGGG
+
?ABBBBBB<BBBB@AB@DD==99295959AB@BCBB>;7,))(((
@R5U21:00031:00029
GCATAGTTTCTATGCGGCCCAGCCGGCCATGGCAGCGTGTATTGTGTGTTAGGGTAGGTGCGCGGGGTTGGCGGCCGGAGTGTGGCGTCTGGCGCTGAAACC
+
9;>??884-8>>>A==<BB<A@@2;7;=ABDBECCA@9::99599AEBC:<<@:>99544448:::28,1,10,0;>,7:>61,+,,,,222,//4333+.,
@R5U21:00031:00030
CGTATCTTTCTATGCGGCCCAGCCGGCCATGGCAGCGTGTGAGTAC
+
@BBBBBEBBCCCCDCC@CC>CCC?C>?>ACG@BBC@777,*(((((
@R5U21:00031:00031
ATGGAGTTTCTATGCGGCCCAGCCGGCCATGGCTCGTTGTTTGTAGGGTAGTTATCCGCAGTGCATCCTAGATTGCCACGTTAGTGTCGCCTTGGCCCGGCGGTTTCTGGCGACTGAAACC
+
B?@>@CCB<B::9>>>8@A<@>@<><>69<B@AA<;<=@@B>C;<=B9<<AB@DDDCAAA994;111:11/:=;=D69::65666,,,,,*,228;;;;;;;133,3337669/////+/,
@R5U21:00031:00032
ATCGCATTTCTATGCGGCCCAGCCGGCCATGGCAGCATGCCTATACGGCTAG
+
A>;;==>><@@@ACCB@AA?CDH>@>A?ACC>@@CBAB>>;,*****),*,/
@R5U21:00031:00033
GGTGAACGCAATTCCTTTAGTTGTTCCTTTCTATGCGGCCCAGCCGGCCATGGCAGGTTGTGGGTATACGTGCGAGGGTCTGTGTGTGTCTCACTCCGCTGAAACTG
+
@=@BB@BB::7;?B8::6;;;7<C@DACC>BBBBBACB@?5>==2969<@@A?C@=?@7;<CC?CBBBCBCBCCCCC>AABBCCBBBDCCCAAABC@BBBA@@<@CC
@R5U21:00031:00034
ATCGCATTTCTATGCGGCCCAGCCGGCCATGGCAGCATGCATTTGCATAAGTGCACTGCTAGTTGT
+
B?>@>>@@<@CCBB@@@BC@CB@6:5429@A>BBCCCCC@@@B099999894444499/////,//
@R5U21:00031:00036
CATCTCTTTCTATGCGGCCCAGCCGGCCATGGCAGCATCTTGCTTTCCGATGCTGTTTTGCGTTGCGGTTCTGGCGCTGAAAC
+
BAAACBBB=AABBBBC@AA?CCE=?;98>996<@@>@A<9699991<<@CDA@@9999/9B99594;89;?@@?BBCA@@@=@
@R5U21:00031:00037
ATGAGTTTCTATGCGGCCCAGCCGGCCATGGCTGGTTGTTAGGGTCTGGGGTTGCCGCAGTGCATCTTGGATTGTCCACGTGCTTCGCGTTTGGCGGGGCGGTTCCTGGCGCCTGAAAC
+
....//:8:C>BCCB@AA:>ACBC>D>ACA@9996959@>9::6444444,4:44244994499==8<B<999444244:4449244:444-484444,44892424:98//,/888:;
@R5U21:00031:00038
ACGATATTTCTATGCGGCCCAGCCGGCCATGGCAGCATGTGCCATCGTAGAATCGGTGTCGATGGCGGTTCTGGCGCTGAAAC
+
BBAAABBB=BBCBBBB@BA@CCD8:;<?BAC?A>?949944,*,*******)//424449>BCC@BB@C@CDCABBBCCCH@C
@R5U21:00031:00041
CGTATCTTTCTATGCGGCCCAGCCGGCCATGGCAGCGTGTTGTTAGGGTCAGAGTCCGTGCGCTGCGGGGCCTGCGATGTGTGGCGGTTCTGGCGCTGAAAC
+
BB@>>@BB>BABBCAA?AB?;99295959AA?BCDCCFBC@BA@DDDA::<@@@@@=@B<<<DBBAAAA8@@CCCCCCCCCCC@CC?A?BCCCDAAABAA=B
@R5U21:00031:00042
ATGGAGTTTCTATGCGGCCCAGCCGGCCATGGCTGATTTT
+
BBB@BBBB>BBAAA>>=>A=BCCAC::8;@<::11/***)
@R5U21:00031:00043
ATGGAGTTTCTATGCGGCCCAGCCGGCCATGGCTATTTGTTAGGGTTCGGATTTTCCCCAGTGCATTCTGGATTGCCACGTGCTTGCCGTTTCTCGCGGCGGTTCTGGCGCTGAAAC
+
BAA>?BBB>BB<@@99;<DADCC@C@A?DFE@CCBAA=BB?CIH@DACC@BBBB9ABC:BBBCCCCACCCCCC>???BAA@DCCBCCACCC?B@@A@@=@B=??@@?@F???BCB<?
@R5U21:00031:00044
CATCTCTTTCTATGCGGCCCAGCCGGCCATGGCAGCAGGGTGCTGGTAGGCGTGGACGTGCGTGGGCGGTTCTGGCGCTGAAAC
+
A?>BB<BB?BAACB==699-49?595959>?=>?@@9940999@BFCCCADCDC@CCCCBA?;9908C7;;;CCBDCCCBCAAC
@R5U21:00031:00045
GCATAGTTTCTATGCGGCCCAGCCGGCCATGGCAGCGTGTTCGTCGTAAGTGGAGTGGGGTGCATCTTAGTTATACTGATTGTGGCGGTTCTGGCGCTGAAAC
+
8<CC>ABC@BBBBB??>?C>@@@246<<BBDEDCCCBBBC?=:7****))(((((((,,(*,//49=@CAB?BCBA@BBB=@@C@CC=?;???;B@??;;;6;
@R5U21:00031:00046
CATACATTTCTATGCGGCCCAGCCGGCCATGGCAGCTGTA
+
,(((****)*89ACCC>@?:9::245959AB@@><-,***
@R5U21:00031:00047
GCATAGTTTCTATGCGGCCCAGCCGGCCATGGCAGCGTGTTACGG
+
?BBA<;>><@BCGBBA@ABCB>>698;;?DBAA@AC>1--+-*((
@R5U21:00031:00048
ACGATATTTCTATGCGGCCCAGCCGGCCATGGCAGCAGGTTGC
+
********),;8=ADC@CCACCB8;;<=AB@<<>1///56,/,
@R5U21:00031:00049
ATCGCATTTCTATGCGGCCCAGCCGGCCATGGCAGCATGCTTGACGGGTCTGTGCACTGCTCGTGGTTATTGTGGCGGTTCTGGCGCTGAAAC
+
?9:;@>A><AAABAA@@CBBHDD8:9;=ABC@BBCCCCBBB?B@;::8<BBCEBBBCCBBBBBBB@C@@@=@DCBCC@C>AAB?BB@@?BB>A
@R5U21:00032:00004
GGGGGGGGG
+
AAAAAAAAA
@R5U21:00032:00005
GCATAGTTTCTATGCGGCCCAGCCGGCCATGGCAGCGTGTAGTGCTTAGATTGAGTATTGCGCTGAGGTTTGTGGTGCGTGTGGCGGTTCTGGCGCTGAAAC
+
>BBB?@@C@BBAA@?@=@>:>CB5959599A@DABAEDCBBCCCCC;==9429@@@?>5999>?999;>>:>999<AAABCDC?AABCA<;;=>999??A<A
@R5U21:00032:00007
CGTATCTTTCTATGCGGCCCAGCCGGCCATGGCAGCGTGTAGTCGTGTTAATTCGGAGTGCGTTTGGGGGGTATTTGTTGTGGCGGTTCTGGCGCTGAAAC
+
@B?@@?>><@ABBC@@79969@C<>7;59>@>AAAAKFCCCCCDAABB?B=>599599;;@@@@9>>>>>,=7<7688588749>=A<>;;99@@AACB@B
@R5U21:00032:00008
GCATAGTTTCTATGCGGCCCAGCCGGCCATGGCAGCGTGTTGGGTAGC
+
1833339;<;;ABABB@CC>DBA<?;=;ABC@CBA>70,-+-8+,,,*
@R5U21:00032:00009
CGTATCTTTCTATGCGGCCCAGCCGGCCATGGCAGCGTGTGATAGGCGGACGCGG
+
BBBBBAAB?CCCCCCB===-99>5959599A>BCCD>C><1-***),,**,////
@R5U21:00032:00010
GCATAGTTTCTATGCGGCCCAGCCGGCCATGGCAGCGTGTGGCGTT
+
=@CBB>@@=?CBCB@@@BB?B?@697;=BBEBCBBB@;;22***((
@R5U21:00032:00011
AGTTTTTTTTTTTTTTTTTTTTTACCGCAATTCCTTTAGTTGTTCCTTTCTATGCGGCCCAGCCGGCCATGGCAAGTGTTGGTTAGGGTGGTCAGGTACGT
+
7444444448999999944444"4;9=?BBC@D@CC@CBC?DC@C@CC?CAAABBB?BB>BCC@C=>=@@?;363777737373711,1131111001163
@R5U21:00032:00012
GCATAGTTTCTATGCGGCCCAGCCGGCCATGGCAGCGTGTCCGGGGTTGTAGATTCGTTGCGCGCAGTCGGGGAGTATGTGTGGCGGTTCTGGCGCTGAAAC
+
?BBBB<?><;?@BBBC?AA==;;2959=AACBCCCCCBCCCBCBD:C@DBBBDB@B>?=@>>AEEDEFCCCC9BBBDBAA@<<:=C@C@CCB>BBBBBBCA@
@R5U21:00032:00014
CGTATCTTTCTATGCGGCCCAGCCGGCCATGGCAGCTGTGTTTGCGAGTGGGTGGCTAGTG
+
9444444959;499>>599149=;=5958;B=CBC999999@044444444-4488443..
@R5U21:00032:00015
GCATAGTTTCTATGCGGCCCAGCCGGCCATGGCAGCGTGTCGTGTGATGGATGAT
+
?BBBAAAB@BBBBB@B@BA>BBB697;=BBCBCCBDCFC:<;@99444/,/////
@R5U21:00032:00016
TACCAGTTTCTATGCGGCCCAGCCGGCCATGGCTGTGTTAT
+
BBB@BBBB>BDBBBAA?DE@DDA?ABD@>=>>11,,,,***
@R5U21:00032:00018
ACGATATTTCTATGCGGCCCAGCCGGCCATGGCAGCAATGTGCCATCATCCGCAGAATTGCGTGGGCGGTTCTGGCGCTGAAAC
+
BB>>>BCCABB9<<DCDCC>BBB7<:;?ABCBCCAA@@AAACC@BBBECCACCA?@>?>>::48809949>CCC?BABCBCC=B
@R5U21:00032:00020
AGACTCTTTCTATGCGGCCCAGCCGGCCATGGCAGCATGCGATCGTTTTTGCGATGCGATTTGGGAGGATTGTGGCGGTTCTGGCGCTGAAAC
+
@BAAA<997;AABBECA;;;=88,1-1:<<CCDCEDC:<<AAA@A@ABA2AADDDCBC<;;9;BACC>?B@CCNBBB@B?AAA?;:;A>>?:?
@R5U21:00032:00021
CGTATCTTTCTATGCGGCCCAGCCGGCCATGGCAGCGTGTTGTAA
+
?ABBBBBE>CCCCCB@@AA?CCC?A>?=@BDBBBFC82,-+---*
@R5U21:00032:00023
AGACTCTTTCTATGCGGCCCAGCCGGCCATGGCAGCATGCTATTAGCTTTGCGATGCGATTTGGTATGATTGTGGCGGTTCTGGCGCTGAAAC
+
AABBBCCEBECFDCBB@CF=>992959;>?B>BBDCDFECCBB@BB@??<AAECCBCC<<<8;?ABCBBB@DCC@@A?@@BBB@B@@??CD>C
@R5U21:00032:00025
GCATAGTTTCTATGCGGCCCAGCCGGCCATGGCAGCGTGTTCTATTTCGCTTAGGGTTGCGGGTCGCCGAATTTTCTTTGTGGCGGTTCTGGCGCTGAAAC
+
;<CBAABB<BBBA?@@@BC>>==6;69?CCDACCCFCDAB?@B999-999959>?5=;?ABB<BBAB?AA@@CB4;;;9<??<AC@A@BDDBCF?????:?
@R5U21:00032:00026
AGTTACCGCAATTCCTTTAGTTGTTCCTTTCTATGCGGCCCAGCCGGCCATGGCACTGTTTTCGTTG
+
ABA@BB@>;;99;>=@B>EBB>AB5969>:>@@@@9958809??;>=?=@AA<@@?<//22*,,,*,
@R5U21:00032:00027
CGTGATCTTTCTATGCGGCCCAGCCGGCCATGGCAGCTGTTGTGATGTTTTCCTCTGGTGTGT
+
/,*****,202=BBECCADC?CCB@C@B?BB?<=21/6//,/44444444,4244449666//
@R5U21:00032:00028
AGTTACCGCAATTCCTTTAGTTGTTCCTTTCTATGCGGCCCAGCCGGCCATGGCAGTGTGTTTTGTTAATTGCCGGGTTGTGTGTTTTTCTCACTCCGCTGAAACTG
+
B??>AC@BBB@C@B=@@>ADCBHF?B?CC?CBBCCAB=?B>BAA@A?A?ADD@B?A?@BB@@@7@C@C?B?BC@CC>A?ABBBCCCCC2CA@@?BA>AAAAAG@ABA
@R5U21:00032:00029
AGACGTCTTTCTATGCGGCCCAGCCGGCCATGGCTGAGCATGTCAT
+
399444444-49=BBBB?AC>BC@?B692998599998444/////
@R5U21:00032:00030
ACGATATTTTCTATGCGGCCCCAGCCGGCCATGGCAGCAAAGTGCCATCCTTAGGTTCCGTGCAAGGGCGGTTCTGGCGCTGAAAC
+
A<9779999,4888;?@5999/9996959649@<@@A9991999B@EAA?CBCCBC@CA;<>CDACD?CC=A=@@C@CBCCABC>B
@R5U21:00032:00031
GCATAGTTTCTATGCGGCCCAGCCGGCCATGGCAGCGTGTTT
+
9@CCAA@B@DAABBBD@DD>@=:697;;?BC@CCCB80,,,&
@R5U21:00032:00032
ATCGCATTTCTATGCGGCCCAGCCGGCCATGGCAGCATGCTCTTTGAGTACGGCGCGGTGCCCTATGCAGTGTGGCGGTTCTGGCGCTGAAAC
+
B>>>BBBD>BBEBA@>699-9@@;@=@=@CC<;<BCCBBBCDDD?CDDCCBB@BBBB@BBAA=AAABCBBBCCC@CC@C@CBB?BBCCBAA<A
@R5U21:00032:00034
CGTATCTTTCTATGCGGCCCAGCCGGCCATGGCAGCGTGTGGTCATAGT
+
//,////7579=9;>>69919B@?B@B@CCC=AAA@@88--+-,,,,,,
@R5U21:00032:00035
CGTATCTTTCTATGCGGCCCAGCCGGCCATGGCAGCGTGTGGTGATGATCAGGCTAGGTGCTCTCAGGGGTAGGGTTGTTGTGGCGGTTCTGGCGCTGAAAC
+
BBBCCECC>BAAADAB?BH@CBA===>=@BC?BAAADEDCC@CBBBBCCCCC@CCBB>B<<<BBBBCCB9CCDG>B?BC@CCC@BB?B>A?B?A;;9>>>9?
@R5U21:00032:00036
GGTGAACGCAATTCCTTTAGTTGTTCCTTTCTATGCGGCCCAGCCGGCCATGGCAGATTGTGGGCATCCTTAGTTCCGGGTTTATGTTTGTCCGTCTCACTCCGCTGAAACTG
+
A=ABB@BC@?>@@B<>><@@@;@B=@@BB<CACCCCCACC@A==2459599A>CEBBB=AABB?BCBB@C@BBB@C?BB=BE>CC;;909?><@@BABAAAAAAACBBBABBA
@R5U21:00032:00037
GCATAGTTTCTATGTCGGCCCAGC
+
7983334853..61///,,2*,,/
@R5U21:00032:00039
GCATAGTTTCTATGCGGCCCAGCCGGCCATGGCAGCGTGTGGTCCGAAGTGTTAGGATTGCACTTCTGTTTGGCGTGAGTGTGGCGGTTCTGGCGCTGAAAC
+
B@CCBBAA?>>>A@AA@BB>CBB8;;<@CIC@BCDCBCCCC@AA>??=@CBB>BB=@@>BBBBC@BCCCCACACECCCCCBBB>BC?B@ABC@BBBBBDD@C
@R5U21:00032:00040
AGTTACCGCAATTCCTTTAGTTGTTCCTTTCTATGCGGCCCAGCCGGCCATGGCAGCGTTGTTTCT
+
B?@>>=;@9979AD599199964954244-4899@BB9;809885858<?CB@??87,,****)**
@R5U21:00032:00041
AGTTACCGCAATTCCTTTAGTTGTTCCTTTCTATGCGGCCCAGCCGGCCATGGCAACGTGTTTTCATCATTGCCGGGTGAATTGTTCTTCTCACTCCGCTGAAACTG
+
BBB@94298859=B69914442495424469AABCBC@CC>C@?;?<<;?AA?BB?@?@7661,7>>BCCBBB?BE@BDB@C@@@@CC>AAAB@BA?BB=??A@BCB
@R5U21:00032:00042
GCATAGTTTCTATGCGGCCCAGCCGGCCATGGCAGCGTGTCCGCAGTCTCGGGATGATTGCGATTGGTAGAGTGAGTCTTGTGGCGGTTCTGGCGCTGAAAC
+
?BCBBABA=??>@ABB@CC>CB=6;59<@@A?BCCCDCCCB@DCCDBCC:::6;BBBB@BCCEC@CCDB==BBBABBBA@BBB@BB=?=@AA>BCAAADD>C
@R5U21:00032:00043
ATCGCATTTCTATGCGGCCCAGCCTGCCATGGCAGCATGCACGTAGTCTGCTTGCTCGGCGAGGGTTGTGTGTGGCGGTTCTGGCGCTGAAAC
+
>>@@BBBCBDCCBBBB@BB?BBD@AABAC@?A@CCBCBCA@@BBBBBCCDCEACCCBB?BCCAC<@<@@?@BBB?BB@A@CBB>@@CCCCC>C
@R5U21:00032:00044
GAGTAGTTTCTATGCGGCCCAGCCGGCCATGGCAGCAGTCGATGAG
+
)(((((**),69>ACC@BA=A;;2:7959DB?<80)((((((((((
@R5U21:00032:00046
ACGATATTTCTATGCGGCCCAGCCGGCCATGGCAGCAGGTTGCCATCCTTAGGGTCCGTGCCAGGGCGGTTCTGGCGCTGAAAC
+
BBBA?BCC?CBCBB@B?;;;88B,1,1;@<A@CBBBDCAE<=<?C99:<CBBB?<<:<A?>;99919@=B=@@F@BBBBCBB=@
@R5U21:00032:00047
TACCAGTTTCTATGCGGCCCAGCCGGCCATGGCTAGTTGTACGTAGGATTGGTTTGAGCCGCAGTGCATCCTGGATTGCCACGTGTCTCGCGTTTGGGGTGGCGGTTCTGGCGCTGAAAC
+
BBB=@ABB?B?@@DBA?GC@CBBDG@AABBB>ABB>?>@@>@C@@@?DC@C>@?=@CCC@CBBBCCCC@@>@A>AC?AA?AAABDDCCBCCBA?8???6?C?CC?B?BCA>A@AAA@A;@
@R5U21:00032:00048
CGTATCTTTCTATGCGGCCCAGCCGGCCATGGCAGCATGCCG
+
BB@AABBCBBAAACBB@BB@CA>285859>><>>>?66,,*,
@R5U21:00032:00049
GCATAGTTTCTATGCGGCCCAGCCGGCCATGGCCCGTGAGTGC
+
9;??7744-8??BCBB@BB>BBB?B8:8>DB===+---,,**(
@R5U21:00033:00004
TACCAGTTTCTATGCGGCCCAGCCGGCCATGGCTAATTGTGTTGGGTTTAGGAGCCGCAGTGCATCCTGGATTGCCACGTGTGGGCGCGTTTGGGGGGGCGGTTCTGGCGCTGAAAC
+
93444999-4;;?ACA>?B5=??59695499:;9959;>@@B?@@1<918?=?8;58>@??ACCAA@<<:<C@@A@C>>8899909?8888/333333&377433..,/6//48=58
@R5U21:00033:00005
ATCGCATTTCTATGCGGCCCAGCCGGCCATGGCAGCATGCGGGAGTTTTTTTTCCTTGCTTTAGTGCTCGGTGTGGCGGTTCTGGCGCTGAAAC
+
B>>@BBBD>BBBBBCF@BB>CCD@C?B?ACB@CBCBA>@9991999999999$9;@<>999-9444;DBB<<;ABBBB89488849BF@99919
@R5U21:00033:00006
GGTGAACGCAATTTCCTTTAGTTGTC
+
7,3431434424;=><;;;/11:11/
@R5U21:00033:00007
ATCGCATTTCTATGCGGCCCAGCCGCCATGGCAGCATGCTGTGAGGATATTG
+
B9:;<BAB>CCCBCCB?DD>B?B??A?AAB>BBB>>><1//////,444424
@R5U21:00033:00008
AGACTCTTTCTATGCGGCCCAGCCGGCCATGGCAGCATGCCATAGGCGGTGCGATGCGATTTGGTAGGGTTGTGGCGGTTCTGGCGCTGAAAC
+
AB@A?CCCABBBCCDCCBB?;442959599@>C?@?A111==;<C@AB?BCC9:;AADCFF@C@CBCDBC>;<9>>>29699969@?@9<<8<
@R5U21:00033:00009
TACCAGTTTCTATGCGGCCCAGCCGGCCATGGCTGTGTGTAGAGCGTTG
+
A<?;>8:98<BBCEBB@CC@CDC@B8;8<BC>>>1//86//...,,0),
@R5U21:00033:00010
ATCGCATTTCTATGCGGCCCAGCCGGCCATGGCAGCATGCTCGTATTCGTGCTTGTCTGCTAGGACTAGTTGTGGCGGTTCTGGCGCTGAAAC
+
B>?>>8898;ABCCCC@CD=>@@6:7;@AAC>BBCCBBCCCBBADB@EBDDBA?DDCBICDBB?CBCB9989>>=AC@C@CCC?BBBCBBB>C
@R5U21:00033:00012
GCATAGTTTCTATGCGGCCCAGCCGGCCATGGCAGCGTGTTAGGATAGTGATCGGTCGGTGCGGTACTACGCTGGATAATTGTGGCGGTTCTGGCGCTGAAAC
+
147<<BCC@BBAB;;;?BC@BBC?C@C?GGDACCCCBA?:<9959999999/6656//,/888119B;9;?@>=?@9968594494924244>;883377><?
@R5U21:00033:00013
CGTATCTTTTCTATGC
+
;8,,-,***)*/////
@R5U21:00033:00014
AGACTCTTTCTATGCGGCCCAGCCGGCCATGGCAGCATGCCGGA
+
BB>@?DBC>BBBBBBB@BC@BBA=@5829>@>BCB770**)))(
@R5U21:00033:00015
GAAGACTCATTT
+
1,*,,,***00)
@R5U21:00033:00016
TACCAGTTTCTATGCGGCCCAGCCGGCCATGGCTTTTGTGTAAGT
+
AAB@A???>@CBCC@D@AC@DCC@D?B>@@?A1111+,,,,,*,7
@R5U21:00033:00017
ATGGAGTTTCTATGCGGCCCAGCCGGCCATGGCTATTTGTTAGGGTTCGGATTTTCCCCAGTGCATTCTGGATTGCCACGTGCTTGCCGTTTCTCGCGGCGGTTCTGGCGCTGAAAC
+
<>B@BBAB=A?388;959B>BCC@DAC:99969>999199549C@H?AAA<<9<49AD7ABAAB<<;=DB?<;,11,1;<<?EECJCB<<<:<@@ACCBF?;=:70/,0;;;777.7
@R5U21:00033:00018
CGTATCTTTCTATGCGGCCCAGCCGGCCATGGCAGCGTGTGAGATTAGTCAGGGTATTTGCAGTTAGCCTAAGGCGGATTGTGGCGGTTCTGGCGCTGAAAC
+
?BBBBBBB>BEAAECC@BB@CBA699;=@@DDCCCBBACCCCCBA?CCCC9998;@AD@@>>>>1132?>>;B>@B>AA=ABBBDKBKFDAA>BECCCCC>A
@R5U21:00033:00019
TACCAGTTTCTATGCGGCCCAGCCGGCCATGGCTGTTTGTTATTAGCATTCTGATCCGCAGTGCATCCTGGATTGCCACGTGGCGCGCGTTTGGGGGGGGCGGTTCTGGCGCTGAAAC
+
?BB@BBCB>?>=AA;<<<DBCEA?ABE@CCC@CBAA=5>>;9859AAAB?BCBBBA=@@;;<BCCBC@@@=AC?CC@CC:><@CBAC?89909999999$9C>A@DDD?BCCCCCCAC
@R5U21:00033:00022
AGACTCTTTCTATGCGGCCCAGCCGGCCATGGCAGCATGCGATAGTCGGTGCGATGCGATTTGGGCGGGGTGTGGCGGTTCTGGCGCTGAAAC
+
>BBBB;997;B@AAECA;;;=:8,1-1:<<AABBBAAABBAAACCCCB@CBCBCBBCCBBC694-9999-9>?><9959<AAB@BBBCCBB=A
@R5U21:00033:00023
TACCAGTTTCTATGCGGCCCAGCCGGCCATGGCTGTTGTTATTGTATGCGCGTGGTAG
+
BBB@ABBB>BCCCCBB@BB@CDB=?8;7<A?8>>9924888:99448;///...,..4
@R5U21:00033:00024
TACCAGTTTCTATGCGGCCCAGCCGGCCATGGCTTCGTGT
+
BCB?@???<?BCCA@C@DDAD::=:@B=:<;:,-*--,,2
@R5U21:00033:00025
GCATAGTTTCTATGCGGCCCAGCCGGCCATGGCAGCGTGTATGTGTAGGTGTAT
+
1438839B>BCBBBBB@BB>B@;245:6<BBBCBA@9994444444449666,,
@R5U21:00033:00026
ATGAGTTTCTATGCGGCCCAGCCGGCCATGGCACTTGTC
+
6,-,,,202:?@ABB@BC>CA=>B9:8=BB@@/**0**(
@R5U21:00033:00028
ATGGAGTTTCTATGCGGCCCAGCCGGCCATGGCTCTGTGTAGTACTGGTGAGGAGCCGTAGTGCATCCTGGATTGCCACGTTCAACGCGTTTGGCCGGGCGGTTCTGGCGCTGAAAC
+
ABB>BBBC<B@<@BBB@BB>BEA?A8:8<CCADCCCCCBBBBBBBBC@CCCD@@??@BBECCBD??B@CC@CC:<<@C=@ACBA?AAAABD>B@C>AA>BB?BCBBBACCBBCCC>C
@R5U21:00033:00029
AGACTCTTTCTATGCGGCCCAGCCGGCCATGGCAGCATTGCTAGTTTTGCGATGCGATTTGGGTTGGTTGTGGCGGTTCTGGCGCTGAAAC
+
098199A@<@B>AAAA=@B:A@@6958;=4868<<<11,1A<B9<99,8444444499=5=B:=;>;88=9443A=@=A<?;?@@?BAC>B
@R5U21:00033:00030
CGTATCTTTCTATGCGGCCCAGCCGGCCATGGCAGCATGCATGTGGCATCCGTAGAATGCTTGTGGCGGTTCTGCGCTGAAAC
+
?BBBB>==:===>@=@;@B<ACC?B@BABCC@BCDADAAAGAAAC@CCCCABBA@@:?@>@=ABC@CD@DABA9<<CCCCC>A
@R5U21:00033:00032
CGTATCTTTCTATGCGGCCCAGCCGGCCATGGCAGCGTGTAATTAGGTGGCTGATGGGTGCGTGCATGGGAGGTAGGTTTGTGGCGGTTCTGGCGCTGAAAC
+
BBBBBBCC>CCBBCCC@CB>CCB=?=??BAC@CAAADECCC@C@CC?CB@CBFF;::6<BBCDDCCCCC@CCACDG@CC?BCB@CCAC@CCC@BBCBBED@C
@R5U21:00033:00033
AGACTCTTTCTATGCGGCCCAGCCGGCCATGGCAGCATGCAAGAGTAGGTGCGATGCGATTTGGGAGGGTTGTGGCGGTTCTGGCGCTGAAAC
+
ABBBBDCHACDBBBAC?CC>BBC5859594:9@ACDC@B;96<CACDG@DCC??BBBBAAA8;;97>A=CA<<<?DB=?=???=@CBB@@@<@
@R5U21:00033:00034
GGTGAACGCAATTCCTTTAGTTGTTCCTTTCTATGCGGCCCAGCCGGCCATGGCAATTTGTTTTGAGAAGTGCCCGAATTGGTGTGGTTCTCACTCCGCTGAAACTG
+
A>BCB@BD9969=@59;7;?A>BB?B@CCACBBBA??;=9<@A@=A=@=ACB<?A;@@<ABDC:DCHD?BCCDG@GBAA?@@A@>C@CCCBBCBBB@BCBBBB=CBB
@R5U21:00033:00036
AGACTCTTTCTATGCGGCCCAGCCGGCCATGGCAGCATGCAGTTAGGCGCGGTGCGATGCGATTTGGGGTGATGGGCAGTGTGGCGGTTCTGGCGCTGAAAC
+
?BBBDBAA=AB@AACCBCB@CEB797;;@@C@CCCCCCCCCCB@CB>BAA@=ACECBB>BDKGH@A@@6@@@ABHADCCBB??<;;78@@@CBBA@A???=@
@R5U21:00033:00037
ATGGAGTTTCTATGCGGCCCAGCCGGCCATGGCTGTTGTTGGGCGAATGTCTC
+
<3358999-3?>>>>954819@@6969@E9969@@924424;-94/,/6///,
@R5U21:00033:00038
TACCAGTTTCTATGCGGCCCAGCCGGCCATGGCTGGTTGTTCTATTTTGTAGGGGCCTTTGGGGAATCCGCAGTGCATCCTGGATTGCCACGTGCAGCGCGTTTGGCATGGCGGTTCTGGCGCTGAAAC
+
BBB@?BBB@?@@BCDD@A?:=4459;=;>@A9<<CFH@CC@CCBBBB7@@@@>>2>59911AAABB?>111:::=CB@@<9;89A=@@BC@AACDBA@CCCDC>C@CCCB?@CBD@CBB@BBBBBAA=B
@R5U21:00033:00039
CGTATCTTTCTATGCGGCCCAGCCGGCCATGGCAGCATTGCTCTGTAT
+
44444444-449:CCCBCCCCBC898;?BBC@C>>111:1,*(****,
@R5U21:00033:00040
CGTATCTTTCTATGCGGCCCAGCCGGCCATGGCAGCGTGTTGTGCGATTTTTCCTACGTGCGTTGTTCATTAGCGTACGTGTGGCGGTTCTGGCGCTGAAAC
+
ABBBBBBBBCCECECC@EC?B>;2459<>>@@BDCCDGBC@EB@@@99999,9?@BCECBB;<8;A>BCD@BBCCCCCCFBB@>AA=@=@BBBCCCCEBB>B
@R5U21:00033:00041
TACCAGTTTCTATGCGGCCCAGCCGGCCATGGCTGAGTTGTTCGGT
+
?DB@A9996;@>@CCC@CD?BDDBC?B@B>A<;,,,,,2,/,/424
@R5U21:00033:00042
CATAGTTTCTATGCGGCCCAGCCGGCCATGGCAGCGTGTAGTTG
+
,,*,,1:;::BB@AA@BC>A;;2469<?BC@ABB9///,,,*)*
@R5U21:00033:00043
CATCTCTTTCTATGCGGCCAGCCGGCCATGGCAGCAGGTTGCTGGGGTCAGTGGGCGTGCTAGGGCGGTTCTGGCGCTGAAAC
+
BABBABBB?B>999>>69699?5921:;/1,1<;>@E@E;<=A@DB8AAAAABC@CCC@CAAACB@@8;;=BCBCCBBBBB=B
@R5U21:00033:00044
GGTGAACGCAATTCCTTTAGTTGTTCCTTTCTATGCGGCCCAGCCGGCCATGGCATCTTGTTCGTGA
+
@=BBB@B>==2859599099959A>@?CB8<<B<<<ABFFDDCB@B8;7<>>,11//65992444//
@R5U21:00033:00045
AGTTACCGCAATTCCTTTAGTTGTTCCTTTCTATGCGGCCCAGCCGGCCATGGCAATTGTTGTTTTGTTAGGTGCCGGTGTGTT
+
ABC@BB>>9951,1-11-///,//,/,44-44:?@AC>AAAB@?>B9;8;@@;874101171111,163666663333,++++*
@R5U21:00033:00046
ATCTCTTTCTATGCGGCCCAGCCGGCCATGGCAGCAAGTGTCT
+
;;779=B<BCBB@AE:<409??;>69699@<<8=--*,,,,,,
@R5U21:00033:00047
AGTTACCGCAATTCCTTTTAGTTGTTCCTTTCTATGCGGCCCAGCCGGCCATGGCAGCGTGTTTTCCGGCTTGCCGGGTGGGGTGTCTGTCTCACTCCGCTGAAACTG
+
@BA?B@<@;;29=B5999-99924424244-4>>>@ACAFC?BAA6:47<>887;????A7777.7<>=AA:??:<=669:90888CD@@?@9A@@@<@==<?@7>88
@R5U21:00033:00048
GGTGAACGCAATTCCTTTAGTTGTTCCTTTCTATGCGGCCCAGCCGGCCATGGCAAAGTGTTGGCGTGGGGATTGCGCTCTGTCTGTGTGTGCGTCTCACTCCGCTGAAACTG
+
3,79848C9;7;?@59;79>>;@@=>@BB>B><<BCC@CC?CCC@D@B?C?A@9::6<BAB?B?@@9444,9>>@BBCDDBCBCCCBBCCCCCDCCC=;<DD@CCCDEE@<;<
@R5U21:00034:00004
CGTATCTTTCTATGCGGCCCAGCCGGCCATGGCAGCGTGTGGTAATAATTGGACTAAGTGCGTTGGGTAGCTGTGGGGTGTGGCGGTTCTGGCGCTGAAAC
+
BBB??>==<=ABCECC@BB@CCB=>==>@@C@CDCCGCCCD?CC@CB@B@C=?@CCBFC?AAC?CCABBCCCBBBCC9<;>D@C>?>:;00,00007:@<B
@R5U21:00034:00005
ATCGCATTTCTATGCGGCCCAGCCGGCCATGGCAGCATGCCATAAGTTGATGAATTGCCGTTTTTTTCGCTTTGTGGCGGTTCTGGCGCTGAAAC
+
A?@@BABB>BCBBBCD@BC?BCDAC@C:;;C@CBBBCCCB?CAA?AC@@@@;;9<@@@?9999999&9@>?@:;:9?CCBJAD@<:<A@@9<<1<
@R5U21:00034:00006
ATGGAGTTTCTATGCGGCCCAGCCGGCCATGGCTATTTGTTG
+
<7758>?@<CBBBB??>?C=BBBBF@B:==B?@@9++)**)(
@R5U21:00034:00007
GCATTTTTTTTTTTTTTTTTTTTAGTTTCTATGCGGCCCAGCCGGCCATGGCAGCGTGTGAGGCGAATTCTACGCTGTGCCTTGATAGTTTAGGTTTGTTGTGGCGGTTCTGGCGCTGAAAC
+
9;33333333333333333333"8899-:BBCCBB@CB>BBFAD>@>ACE@BAACCCD::=CB999592444477/////,/,/488444-33133,37669@?@?>@@@@@@?B@@???;?
@R5U21:00034:00008
ATCGCATTTCTATGCGGCCCAGCCGGCCATGGCAGCATGCCTATTC
+
A>@?>@>@A@@BBCDC@BB@@@;2459;>@C?CHCC>>72+-*(+(
@R5U21:00034:00009
GCATAGTTTCTATGCGGCCCAGCCGGCCATGGCAGCGTGTCTGATGGAGTCTGTTTTGTGCAGTTAGGATGTTTGTGAGTGTGGCGGTTCTGGCGCTGAAAC
+
?BBB;?@@=>@@AC@@==>,11<,1,1,1/B@B@A@BBBBCCCCCC>B;99A9999/9@>>@@@=AB>BDCCC>BBBA@??@?=???B=@@BACCABCCC>C
@R5U21:00034:00010
AGACTCTTTCTATGCGGCCCAGCCGGCCATGGCAGCATGCCGTCAGTATTTGTAGAAGTGCGATGCGATTTGGGTGGGTTGTGGCGGTTCTGGCGCTGAAAC
+
ABBBBCCB?@@@BDBB@BB@B>>6958<>996;AACACEDBFCCECCBBD?BBBCC?8<<CCAABAA@?B:@@=@CCACA@@?=@A:<:=7949??>?@@=A
@R5U21:00034:00011
AGTTACCGCAATTCCTTTAGTTGTTCCTTTCTATGCGGCCCAGCCGGCCATGGCATGTGTTTCCGTTG
+
<AA>:=9849;>;>=@C?EDEDD@5959919@?CBBBACD>CB@><5:5;?B>A:7//.55+.,.,00
@R5U21:00034:00012
ATCGCATTTCTATGCGGCCCAGCCGACCATGGCAGTTGTCCGTG
+
6...///85:?BAABC@BA@BCD6:99<>?@9<//,2,,,*,//
@R5U21:00034:00015
ACGATATTTCTATGCGGCCCAGCCGGCCATGGCAGCAAAGTGCCATCCTTAGGTTCCGTGCCGTGGCGGTTCTGGCGCTGAAAC
+
BB@@ACCC@CBBBBBB@BA=BBD@C?B8;;A>@@BBAC@EAAA@B@A;>;996<@B?BBBB?AAA>AA<?<9998;ABCCCC>B
@R5U21:00034:00016
CATCTCTTTCTATGCGGCCCAG
+
;@><7>>>1///////,//+44
@R5U21:00034:00017
CATCTCTTTCTATGCGGCCCAGCCGGCCATGGCAGCATTTTGTCA
+
BBAAABBB@BBBBBBD@DD?@?:2959;>@B@B>>?9111*////
@R5U21:00034:00018
CATCTCTTTCTATGCGGCCCAGCCGGCCATGGCAGCATCTTGCTTTCCGATGCTGTTTTGCGTTGGCGGTTCTGGCGCTGAAAC
+
ABCCCDBC=BA9;<<951@8;<@,1,,07-1,/6699999?ABECBCAD@@>==?HDH:CCCC7;;<@>B@CCCACCCBAAB=A
@R5U21:00034:00019
GCATAGTTTCTATGCGGCCCAGCCGGCCATGGCAGCGTGTTAGGAGCGGGGGTGGCAGTACGCTATTGGTTCTGTGGAGTGTGGCGGTTCTGGCGCTGAAAC
+
=ABDCBAA??B?ABBB?AA:@>?2959599B@A@AAACCCBCC@BBBFDFI.<:@ACCECCCCB?A>A@C@CCCCA?AB;;<B@BA?B?A?A=@>>@;;;7;
@R5U21:00034:00021
GCATAGTTTCTATGCGGCCCAGCCGGCCATGGCAGCGTGTTCGGG
+
?BBBBBAA<BBBBBBC?BB??BB6;9:?BBEACCCBB911-****
@R5U21:00034:00022
AGTTACCGCAATTCCTTTAGTTGTTCCTTTCTATGCGGCCCAGCCGGCCATGGCAGGCGTTCGTT
+
BBB@AA@BBB@C@B=??<ACEDCB?CABA@B@B???B@BB;BBB?C=><@@<<>00,0..,..33
@R5U21:00034:00023
ATGGAGTTTCTATGCGGCCCAGCCGGCCATGGCTTGGTGTTAGACGGATGGTCATCCGCAGTGCATCCTGGATTGCCACGTTCAACGCGTTTGGCCGGGCGGTTCTGGCGCTGAAAC
+
AAA@ABBB?BB?@?BD@DB>AAD@CAC:==C@CC@C@CCC@CAAAD@CCB@BCBCC@CBBBBBBB??>>=<@C;<<ADBAA=@C=;;;BA@<B?A?AC>CC?B>BBB@@@@A???<?
@R5U21:00034:00024
ATCGCATTTCTATGCGGCCCAGCCGGCCATGGCAGCATGCGTGACGT
+
....///65=>>AACC@CC=B@;2;7;;@BC@B>>111-,,,,,,,,
@R5U21:00034:00025
ATCGCATTTCTATGCGGCCCAGCCGGCCATGGCAGCATGCGTGTAGACGTTTTGCAGGCTGTCTGCGCGGTGTGGCGGTTCTGGCGCTGAAAC
+
B>@>BABB>BBDBBAB@AA>ECC8:79>AAB@CCCCCAAABDBBBCB@99991;ABC@DAAABCCBBAA@A@@>@>B@B@B@?>ABBABAB=B
@R5U21:00034:00026
TACCAGTTTCTATGCGGCCCAGCCGGCCATGCTTGT
+
?>?@??=A?AAA@@@C@BB=@CEB>86511//,*,2
@R5U21:00034:00027
GCATAGTTTCTATGCGGCCCAGCCGGCCATGGCAGCGTGTGATGAGCATTAGTGTGGCGGTTCTGGCGCTGAAAC
+
?ABBBBBC?B?;=?BB@BB>B?=;?=98?;;;<CCCCCCCCCCCFCEBB@CCBBCCACC@C@CBB@BBCCCCC>B
@R5U21:00034:00028
GGTGAACGCAATTCCTTTAGTTGTTCCTTTCTATGCGGCCCAGCCGGCCATGGCATTGTGTCGGGTGGTTCGTTGCAGGGGGCCTGTTTGTCTGTCTCACTCCGCTGAAACTG
+
357@@>CDBA<:99244-99959A?B?CD>AACA@?=8=>:>>>;@9;9<CC>CCC@CB@;444-4@9>9A;429?>>>??/><@988099>@;CCDAA@CC?AB?@==<@BB
@R5U21:00034:00030
ATCGCATTTCTATGCGGCCCAGCCGGCCATGGCAAGCA
+
BABBBBCC@BCBBDCD?DC@CA??A8;89A>;1,+**0
@R5U21:00034:00031
ATCGCATTTCTATGCGGCCCAGCCGGCCATGGCAGCATGCGGACTTA
+
B<<<@ABG?CBAA@>>=??:>@@29595<BCCCCE>112<?-/*(((
@R5U21:00034:00032
TACCAGTTTCTATGCGGCCCAGCCGGCCATGGCTGTAGTGTTGA
+
90/,/<<<;@BCCBBC@DD?CCE@C?A?ADD<88--,,2(,*,,
@R5U21:00034:00033
ACGATATTTCTATGCGGCCCAGCCGGCCATGGCAGCAGGTTGCCATCCTTAGGGTTCCGTGCCAGGCGGTTCTGGCGACTGAAAC
+
B@;<;BAC@CBBAACC@CCABCB6:9;?BADACA>@995969@<994242444-4899:9442442//,/6...3440810.6+.
@R5U21:00034:00034
CGTATCTTTCTATGCGGCCCAGCCGGCCATGGCAGCGTGTTAGTGTCTTGGG
+
A@@ABBBC>BBBBCCB@CC@B=98>5859@B9<@BB@@9951111///566+
@R5U21:00034:00035
GGTGAACGCAATTCCTTTAGTTGTTCCTTTCTATGCGGCCCAGCCGGCCATGGCAGGTGTTACGTAGA
+
B<B@BBBB@@=@?A=@@>ACC@CB?CACD@AABBCCC@CD?B;429<?<@A>:887+,,,*,,,0//4
@R5U21:00034:00036
CGTATCTTTCTATGCGGCCCAGCCGGCCATGGCAGCGTGTGCTAGTTAGGCTGGTACGTGCCCTTCTATGCGTGGTCTTTGTGGCGGTTCTGGCGCTGAAAC
+
AAAAAAAA>AAAACBB@BCABA>;==><BBC?BBCCCC==?BBCCC>AA?BBCCAAACCBCC?B@CCBBBDBBB?ABCC@BBB?BC@B@CCB?CECCCCC><
@R5U21:00034:00037
GCATAGTTTCTATGCGGCCCAGCCGGCCATGGCAGCGTGTGTGGAGTGCATGGAGGTGTCGCTTCTAGTCATCTCGTGAGCTGTGTGGCGGTTCTGGCGCTGAAAC
+
8=CCBB?A??????@@@AA=BBDAA8:8<BCADCAB>:88//1-///4////,/6,////44424:94444444444449994444424824243349>>>88807
@R5U21:00034:00038
AGTTACCGCAATTCCTTTAGTTGTTCCTTTCTATGCGGCCCAGCCGGCCATGGCATGTGTTTC
+
BBB@BE?BCD@B@C>@?<@===AB?BBCGACAAAB?B=><<@@@>B=887;>,00.55.16,.
@R5U21:00034:00039
CATCTCTTTCTATGCGGCCCAGCCGCCATGGCAGCATGGTGCAGTCATCCGTAGAATTGCATTGGCGGTTCTGGCGCTGAAAC
+
BAAB?>@D?BBBBBBB@;?::77,11778;>@ABCBBB@BBBCCCCCBB?@@BCC@C=@@@@<@>@B?B@CBB?BCA@AAA<@
@R5U21:00034:00040
CATCTCTTTCTATGCGGCCCAGCCGGCCATGGCAGCATCTTGCTTTCCTTCTTTTTTTTTGCAATGGCGGTTCTGGCGCTGAAAC
+
BBB>>>BB@BBB???C@DC?A9:2969<>BCADBBBCCCC@BBBA=B??>?@@@@@B@@">995<A>BDBDBH<<==AABCCC>C
@R5U21:00034:00041
TACCAGTTTCTATGCGGCCCAGCCGGCCATGGCTGTTTGTCGGGGTGGGGGGGTAGGAGGTTCCGCCGCAGTGCATCCTGGATTGCCACGTGTCTCGCGTTTGGCGGGGCGGTTCTGGCGCTGAAAC
+
?BH@B9996;BBBDCC@CC>BFCBD>@=?@@;>@;9909@9999/9999999&8DC@CBBBCC@BB?BCBBA>>?>B?B@?B?;??@C8:;DB??@;;:BE=A>AA??5==:><?AA>AAAC===9=
@R5U21:00034:00042
ACGATATTTCTATGCGGCCCAGCCGGCCATGGCAGCAACGTGCTT
+
???>>@BB>B?@?BDB@BCACCD8:9;?BCC?;;;1/-/888**)
@R5U21:00034:00043
AGTTACCGCAATTCCTTTAGTTGTTCCTTTCTATGCGGCCCAGCCGGCCATGGCATTTTGTGTGAGTATGTGCAGGATGGATTGTGGGTCTCACTCCGCTGAAACTG
+
<?B@AB@BAABB@A69969@@;A@=@@AB>D@@@BAE?@C>@;;1347;>>>>AABBC9BCCC?<?BBCB?BC@AD??>>>>;@?AB?BCCCBB@@=@CCCCC@CDB
@R5U21:00034:00044
AGTTACCGCAATTCCTTTAGTTGTTCCTTTCTATGCGGCCCAGCCGGCCATGGCAAAGTGTTTTGGTATGTGCCGGGTTTCGTGTGGTTCTCACTCCGCTGAAACTG
+
BBB@BB@BA@=9:;244-9>><??<?=@@<@BBBCBB??B>BCB>>5758>><@A?7>@7777.7>=??CBBB@EEBCA>>>B@@C:88:CCCCBB>BCAA>@;@>>
@R5U21:00034:00045
ATCGCATTTCTATGCGGCCCAGCCGGCCATGGCAGCATGCGCTACTTCGTGCACTGCTAGGATGTAGTATTGTGGCGGTTCTGGCGCTGAAAC
+
AAAA>?@B>BCB??<<<<B:@>>5<:<@CBC@CCCCDDCCCCCCCB@BBBBBCCBBABBBADCBBBCCCCACCCBDC@A>?;;7;;:CDDD@B
@R5U21:00034:00046
TACCAGTTTCTATGCGGCCCAGCCGGCCATGGCTGCGTGTGATCATGTGGTTTAGCAGCAGTATCCGCAGTGCATCCTGGATTGCCACGTGCTTCGCGTTTGGGGTGGCGGTTCTGGCGCTGAAAC
+
BDB@AAAB@BBBBBBC@BB?ACDBDB?>@CC@BBBBA>>AABBBBA?;;;8?8?CCCCC@@@>B>>@@?>??=BBB@BB@CC=??=?CBCCBB???AAAB>CCC9==:=A?C>@@A>A=???@A<A
@R5U21:00034:00049
TACCAGTTTCTATGCGGCCCAGCCGGCCATGGCTCAGTGTTCGGGAGGAGACG
+
??@@BBBB<BBBCCBB?CC@CDC@C@C@CBB@BE@>8>91-1<<---0,,,,,
@R5U21:00035:00004
CGTATCTTTCTATGCGGCCCAGCCGCCATGGCAGCGTGTATGGAGACTTTGG
+
948444;A?AC@@ECB@EBBCDC;;<@ECCBBBBA9994//,*,,,///+/,
@R5U21:00035:00005
TACCAGTTTCTATGCGGCCCAGCCGGCCATGGCTT
+
>3459999-8>@BCCB@CD:8//,1-1,/88,/96
@R5U21:00035:00006
CGTATCTTTCTATGCGGCCCAGCCGGCCATGGCAGCGTGTTAGTAG
+
BBBBCDBB>??BCCCD@DD@CCB@B@C?BCE@CCCBB>-))(((((
@R5U21:00035:00007
CGTATCTTTCTATGCGGCCCAGCCGGCCATGGCAGCATGCGGGTGGCATCCTTAGAATGCGTGTGGCGGTTCTGGCGCTGAAAC
+
BBB@??BB=@BCCCBB@BB@BB@698;7;9CABFCDCDCCBBABCACCBA@C@B@><?@@BBBBBCCC@C;;<D@CA@@;;;6;
@R5U21:00035:00009
TACCAGTTTCTATGCGGCCCAGCCGGCCATGGCTGTGTGTTCGAGGGGTGATCCGCAGTGCATCCTGGATTGCCACGTGCTTCGCGTTTGGGCGGGCGGTTCTGGCGCTGAAAC
+
AAA<?>>><@CBCDCC@CC>CCDADCC@CCD@DBBBBBBB@@@ABBB8B?AAB?A?BBBBCB@@<?@=@B=@?@CC;;;BE@CCCCCD>CC>CBC>CC?@>B??:??;;=?@;?
@R5U21:00035:00010
CGTATCTTTCTATGCGGCCCAGCCGGCCATGGCAGCATGCGTGGTCATCCTAGAATGCGTGTGGCGGTTCTGGCGCTGAAAC
+
@BBBB???>?CBCCBB@BC@CBB=>==<@@C?BBB991;11//,/////,44;;9::9<;>>8;9429;=79=444433728
@R5U21:00035:00011
TACCAGTTTCTATGCGGCCCAGCCGGCCATGGCTCTTGTT
+
3892444;:>@A@BAB===<=??;?69644424/,,*,,*
@R5U21:00035:00012
AGACTCTTTCTATGCGGCCCAGCCGGCCATGGCAGCATGCGTTAGGCGGTGG
+
@CCBBBCC>BABAC=A=?=5>>=;>5859CB?DBCCIBCC11-1>,1/7//,
@R5U21:00035:00013
CATACTTTCTATGCGGCCCAGCCGGCCATGGCAGCTCTTGTGTGTTCCG
+
/0*,,,202ACBBBA===5==?8?5959996988-*(((((((*00008
@R5U21:00035:00014
ATGGAGTTTCTATGCGGCCCAGCCGGCCATGGCTGTTGTACGGTAGTTAGAGAGCCGCGTGCATCCTGGATTGCCACGTTGATGCGTTTGGCCGGCGGTCGTTGGCGCTGAAAC
+
@BB@BBBD>?>?ABBC@BB>B>>9B7:6<BB@AAAA;>A<,,*,,,,*,*2,,/,*,//6669==@A=<==69/78/,-+--////4;7A6989@;8787//,/5669??BB>A
@R5U21:00035:00015
ATCGCATTTCTATGCGGCCCAGCCGGCCATGGCAGCATGCTCGTATAATTTTCGGTGCAGTGCGCGTTCGTGTGGCGGTTCTGGCGCTGAAAC
+
C>???48;9;ABCCBB?BCACA@;=7929AB=A@CCCC@BDDDC@?=699979C@CCCAAB@@@C?@?CAA?A?>FDBD@BBA>BBCCBBB@B
@R5U21:00035:00016
CGTATCTTTCTATGCGGCCCAGCCGGCCATGGCAGCGTGTGTTAGAGTTA
+
?BBBB??><?A?AACC@CA?CBB8;;;@BCD@CCBC822,,,*,,2,/,4
@R5U21:00035:00018
ACTGATATTTCTATGCGGCCCAGCCGGCCATGGCAGCATCGTGAC
+
00////66659>999@A69919>@697<=@>B=A>?11111,,,,
@R5U21:00035:00019
TACCAGTTTCTATGCGGCCCAGCCGGCCATGGCTCAGTGTATGGATTAGAATCCGCAGTGCATCCTGGATTGCCACGTGGCTCGCGTTTGGGGGGGGCGGTTCTGGCGCTGAAAC
+
>BB@BBBB?EAABB::::D@C===>FEDEBB@B@BCBB@AABB?AA@C@>>?C?CCBBAABAA?>?7777.10:>>>BBCCBBBA>>=-6666666$7<:<:>//,0<<8:@@:@
@R5U21:00035:00020
AGACTCTTTCTATGCGGCCCAGCCGGCCATGGCAGCATGCTGGAGGTCGCCGTGCGATGCGATTTGGGGGATGTGTGGCGGTTCTGGCGCTGAAAC
+
ABBBABBB>DCBGABB@CC>@=92959;>998;CCCCBC@9459959?9954>>>@><9;;4846:B@B2BBBBBAA?BC@C@A@@=?????@B>B
@R5U21:00035:00021
TACCAGTTTCTATGCGGCCCAGCCGGCCATGGCTGTAGTGTGTGAGC
+
BBB@BBB@=ABBCBCB@DD?BEE@B?AABCC?>>>1//72***((((
@R5U21:00035:00022
CGTATCTTTCTATGCGGCCCAGCCGGCCATGGCAGCGTGTGGCAGGATATGAAGCGGGGGTGCCTTAAGGGGGTTGATATTTGTGGCGGTTCTGGCGACTGAAAC
+
?BBBBBBC>CB@@ABB@BA@CCD>@=@<BBC?ACC@99949694494444442444444+444898888888/88887///+//65//,/8>;B@B7737333,3
@R5U21:00035:00023
CGTATCTTTCTATGCGGCCCAGCCGGCCATGGCAGCATGCGGGTGGCATCCTTAGAATGCGTGTGGCGGTTCTGGCGCTGAAAC
+
@@BABBBCBCC?@ABB@BB=BA98@8;6;BC@BCCDC<;<;;7<CACCBBAC@FAA=ABBCCDBB@::6:?BBE@BBBBBBC>C
@R5U21:00035:00024
ATCGCATTTCTATGCGGCCCAGCCGGCCATGGCAGCTGTGTGATC
+
(((((((((*66:;4459914495429549A<>=?-,***0*,*0
@R5U21:00035:00025
AGACTCTTTCTATGCGGCCCAGCCGGCCATGGCAGCATGCTAGGTTGCGGTGA
+
<BBBCBDDAC@@??BB=@@<>>=;>5959AA=@ADDFCA>>-))((((&&&((
@R5U21:00035:00026
ACGATATTTCTATGCGGCCCAGCCGGCCATGGCAGCAGGGTGCTTTTTGGTGTGGGCGTGCTAGGGCGGTTCTGGCGCTGAAAC
+
BAAABBBB=BCBBBBB@FB>CBB@B>?=@CC@CDCCAA@<AAABCCD3B?BCC?A?ADCCCAAB@:>>;>?AAB?CCDCCCC@C
@R5U21:00035:00027
GCATAGTTTCTATGCGGCCCAGCCGGCCATGGTAGCGTGTTAGAGTGAGTGTGGTGAGTGCTAGACTGCTGAGTTGTGTTGTGGCGGTTCTGGCGCTGAAAC
+
9<C@<@CC><>??>@@?CBBDBB>B?B>AACADCCBCBBB@9::@@BBCBBAC@CCBB?<A?C@@><ADCCC:::;AAC>@@@;<5544.//5668<48818
@R5U21:00035:00028
AGTTACCGCAATTCCTTTAGTTGTTCCTTTCTATGCGGCCCAGCCGGCCATGGCAATAGTTGTTGT
+
BBBABA?BBBAC@C:;;8<CCACCAC@CC?CBAABBB?AC>A;7134318;?987+,,,,200005
@R5U21:00035:00029
AGACTCTTTCTATGCGGCCCAGCCGGCCATGGCAGCATGCGTAGAGGAGTGCGATGTGCGATTTGGGATGGTTGTGGCGGTTCTACGGCGACTGAAACC
+
BAABCDCC@DBBBCBB@BC@CA>685859@@;@AC<;<B99994//,//////4449<:::CB?;@-4442474442489:84444/,///////858,
@R5U21:00035:00030
ACGATATTTCTATGCGGCCCAGCCGGCCATGGCAGCAATGTGCCATCATCCGCAGAATTGCGTGGGCGGTTCTGGCGCTGAAAC
+
@@AABBBB>BBAABBC?CB=BA??B?A?BHD@B@@BC@BB?A@ACB?:;969;;=?=@=@BBBBD@CD@CAA?@>;;069>>/1
@R5U21:00035:00033
TACCAGTTTCTATGCGGCCCAGCCGGCCATGGCTTCTTGTTATGCGAGGTCGGAGTATCCGCAGTGCATCCTGGATTGCCACGTGGCGCGCGTTTGGTAGGGCGGTTCTGGCGCTGAAAC
+
><>@ABBC=A99;B;;8=C?CCCACAC?BBD@CDBBA<;;6;@@BBCC@CCB?BBBBBB@BBBAA>AAAB=A?:=@7;9<>@:;;@CDCCDAAA8=;>9997<B@CBCCC@CCCDGCCAC
@R5U21:00035:00034
ATCGCATTTCTATGCGGCCCAGCCTGCCATGGCAGCATGCAGCGTAGGTCTGCTTGCTTGCGCGAAGGTTGTTGTGGTGCGGTTCTGGCGCTGAAAC
+
....///85;B?BACC=?@<>>>,1//,/77:ACCBDA96/1,,,,,*,,,//4898876/////,/56,4,22,,*,,,,*,29;;><?>>777.7
@R5U21:00035:00035
ACGATATTTCTATGCGGCCCAGCCGGCCATGGCAGCAACGTGCCATCCGTAGGTTCCGTGCCGTGGCGGTTCTGGCGCTGAAAC
+
BB>>>CCC@BBBBBBB@BB>BCC@C8969@@=@BCCC@CCCDC@BABAADBB>@>A@BBBC@CCC?BB@C@B=@@CCEG@@><@
@R5U21:00035:00036
ATCGCATTTCTATGCGGCCCAGCCGGCCATGGCAGCATGCGCTCCGGATCAGTGCACTAAGTTTACTATGTGTGGCGGTTCTGGCGCTGAAAC
+
B@?;==@@=BCCDBB@@ABACCC::9<@CCC@CBBBE??@CCBC@B?DCBBBDCDCCCB@BBB?BCCCA@@BBBBBB@A?A;A@ABBD@@@=?
@R5U21:00035:00037
CGTATCTTTCTATGCGGCCCAGCCGGCCATGGCAGCGTGTGCTATTTCGCGCTCGGAGAGTGGTTTTTGGTGTGGCGGTTCTGGCGCTGAAAAC
+
ACBBB9:969BA@A@C?BA>BAA?B>><@988;ABBCDEHCHCCCC@CBBBCEDC?BBA==>59999-9<>AC>;>@,0,000,0=??8888-7
@R5U21:00035:00038
GGTGAACGCAATTCCTTTAGTTGTTCCTTTCTATGCGGCCCAGCCGGCCATGGCAGGTGTACGTAGAGTTGTCCCGTGTAGGGTGTGATTCTTCACTCCGCTGAAACTG
+
B<BBB@CC@@=><=;==<@BB@BC@CACC>CBBCCCC?AA=B@=;@=@=A;;:;1/,////66==B?@@@CABB=<;79844-33334494313734424444/85866
@R5U21:00035:00039
CGTATCTTTCTATGCGGCCCAGCCGGCCATGGCAGCGTGTTGAGCGGACGG
+
>AAAAAAA?@@ACCCB@BB?CBA;>896;BC?BBCB>8,-+,****),,,2
@R5U21:00035:00040
AGACTCTTTCTATGCGGCCCAGCCGGCCATGGCAGCATGCATGATTGTAGGCGTGTGATGCGGATTTGGG
+
BBBBBCBB>BEDCBBC@CB@BB@6;7;59@B=@AC>;88-,,,,*),///,//6.33333331799855+
@R5U21:00035:00041
CGTATCTTTCTATGCGGCCCAGCCGGCCATGGCAGCATGCCAGTGGCATCCGCAGAATGGTTGTGGCGGTTCTGGCGCTGAAAC
+
AAAAAAAA@A@=CBBB@BB@C@@2459<??A?B=>>>13>BB??CAFCBB>BBB@B?BB?BBCCC@CC@C@B@><?@???AB@B
@R5U21:00035:00042
CGTATCTTTTCTATGCGGCCCAGCCGGCCATGGCAGCGTGTAGTGGTGGG
+
4////////*/99999?;@@<?A@5;:;:;BC@BB@@11//,,*,*,,,*
@R5U21:00035:00043
ATGGAGTTTCTATGCGGCCCAGCCGGCCATGGCTATTTGTTAGGGTTCGGATTTTCCCCAGTGCATTCTGGATTGCCACGTGCTTGCCGTTTCTCGCGGCGGTTCTGGCGCTGAAAC
+
>>B@BBBB<BCBBB99:<C>CGHBD>A?ACC@CCBBB=BB?CCC@FACC@CDCC:CCC:EDCCCCCACCB@CCABB@CAA@CCCABB@CDEAB@@>998;?=??@@@?CBBBCDC<?
@R5U21:00035:00044
GCATAGTTTCTTGCGGCCCAGCCGGCCATGGCAGCGTGTTAGATTACTAAGATGACGTGCGAGTCGGTTCATGGGCGGTGTGGCGGTTCTGGCGCTGAAAC
+
>BBBBAAA=@A?ABB=??:8?@79:<@CCD@CEDCBBCC@CAAA@BCCB@ABABCCBBBBBBBBBC?B?BDCCC>CB@CCCC?BB=?>?CBAB@ABBBB=B
@R5U21:00035:00045
AGACTCATTTCTATGCGGCCCAGCCGGCCATGGCAGCATGCGGACGTATG
+
./,,,,,/85:>>BBCCBDC@CD?596969@@>DEE@<<:11-/////4/
@R5U21:00035:00047
ATGGAGTTTCTATGCGGCCCAGCCGGCCATGGCTGGCTTGTTGG
+
BBB@BBBB>BBBBBAA@AABCBC?C?C>AABA111-1/,/656,
@R5U21:00035:00048
ATCGCATTTCTATGCGGCCCAGCCGGCCATGGCAGCATGCCGTCAT
+
88334444-9>>BDBA@AAABBB8:;;?BBC@D>B<;81-+-,,,,
@R5U21:00035:00049
AGTTACCGCAATTCCTTTAGTTGTTCCTTTCTATGCGGCCCAGCCGGCCATGGCACGGTGTTTTTTCTTTGTGCAAGGTTGTGTGTAATTCTCACTCCGCTGAAACTG
+
>AAADC?BBE=98>599044954:8989=:>BDBCCC@CC=@BC@C@@>@CC@B??<;<777777)7?B<BBABB4:58<>=??BAA?A@@?@CBBC@AB;;;;68>?
@R5U21:00036:00004
CATCTCTTTCTATGCGGCCCAGCCGGCCATGGCAGCAGGTTGCTGGGGTCAGTGGGCGTGCTAGGGCGGTTCTGGCGCTGAAAC
+
ACBBBAB=:=@999>?59919@A5959<>@@>ADCCDC@C=>=8848/9?A@=@A<ABACCCBCB?BC@CCCCCCCBA@:::8;
@R5U21:00036:00005
CGTATCTTTCTATGCGGCCCAGCCGGCCATGGCAGCGTGTATTGGGCAGGTTGCTTAGTGCAAGATGGCTGCTTGTGATTGTGGCGGTTCTGGCGCTGAAAC
+
BCCA?AA@=@BBCDCC@BA@FCB697;=@@CBCCBBBCCJ@ABAA>ADCAC@BDB@BCBCCC@BB?A>@BCCC?BBCCC=BBC@CC@C?BBC@ECAAAAA=A
@R5U21:00036:00006
ATCGCATTTCTATGCGGCCCAGCCGGCCATGGCAGCATGCTTCGAGGT
+
B9:;@@@A<BBAA?CCACC>DBD6;59599A?AABA@@BB?:88,*)*
@R5U21:00036:00007
CGTATCTTTCTATGCGGCCCAGCCGGCCATGGCAGCGTGTTGTGAGTATATGTAC
+
BBB>>99979BBCEBB@BB@CDC>?=?@BBC@CCCCCCDBA@=0,---,*//..6
@R5U21:00036:00008
CGTATCTTTCTATGCGGCCCAGCC
+
>@8>889919?99111,1<,//,2
@R5U21:00036:00010
GCATAGTTTCTATGCGGCCCAGCCGGCCATGGCAGCGTCGTGGT
+
@BABBAAA=AABBBBA@AA>BDC==;?=ABCEC777******)(
@R5U21:00036:00011
AGACTCTTTCTATGCGGCCCAGCCGGCCATGGCAGCATGCCTAGAGGGTGCGATGCGA
+
AB@A?CCBBCDDDCBB@BB@DBB=@=>;?AC=@ADBCB:96999949-44444/////
@R5U21:00036:00012
GCATAGTTTCTATGCGGCCCAGCCGGCCATGGCAGCGTGTATTACGTTGACGCCGGATTGCTGGAGTCGGTAGGATAGTTGTGGCGGTTCTGGCGCTGAAAC
+
AAEEA@>A:>>BBBB@?BCAB==6459>BBCCDBBACBCDAA?ACCC@AAABD@D?@@?BCDD@BBBCC@DBB@B;;;C@CBB@CC@B?A??;@BBBDCE>@
@R5U21:00036:00013
ATCGCATTTCTATGCGGCCCAGCCGGCCATGGCAGCATGCCCTGTGCTTCCTTAGTGCTCGGCGAGGTCTTGTGGCGGTTCTGGCGCTGAAAC
+
BB@??>=?<@CBBBCC@BB>CCD?A=@=@CC@CACCCB@AB>DDBBBD@B@C@BBCCCBBB@BBBB?BBB@BBBBBA<=<;::6;B>>@@@<@
@R5U21:00036:00014
GCATAGTTTCTATGCGGCCCAGCCGGCCATGGCAGCGTGTAGGGTTAAGACTACGCAGTGCGGTTAGATTGGGTTGGCGTGTGGCGGTTCTGGCGCTGAAAC
+
<>8:;ACC=DCB>==>8==9>@@5969699F>ABCC<<;AA@@:@5959>999?BB99<;;;>A@@B<A@>BAC69699499958A>A8:;C@<99@99919
@R5U21:00036:00015
ATCGCATTTCTATGCGGCCCAGCCTGCCATGGCAGCATGCACGTAGTCTGCTTGCTCGGCGAGGGTTGTGTGTGGCGGTTCTGGCGCTGAAAC
+
?<?>>9998;BBBCBB@CB>BCDB:::@CCC@BBBBBBBBBBBA????@@CC@B@@AB=>B;::6:B<78;;8?=???C9<;A>:::A@@A>B
@R5U21:00036:00016
CGTATCTTTCTATGCGGCCCAGCCGGCCATGGCAGCGTGTGTGGGTCAGCAGTGTCGGTGCTTGAAGAGTCAGGTGCTGTGTGGCGGTTCTGGCGCTGAAAC
+
BBBBA??><>@?AECCACC>BA;28595;;CECDCDCDCCDCCB>CCBBABCCAAAC?BBC?=BB@?B>><@C@C??GCCDCC@CCBI@EBC>ABBBCCC@C
@R5U21:00036:00018
GCATAGTTTCTATGCGGCCCAGCCGGCCATGGCAGCGTGTTAGGATATGGGGTTTTTGTGCAAGCAGGAGTTGAATTGTTGTGGCGGTTCTGGCGCTGAAAC
+
=@BBBBBB>BBACCBD@CC===A297;=AADBECCBA?@@=AA@ADECEEE6??>=0;;BCD@BCCC@AAA?BB?B@BA@CCB@CC@B@B998:BB?@@C>B
@R5U21:00036:00019
GCATAGTTTCTATGCGGCCCAGCCGGCCATGGCAGCGTGTGGTACGTAGGCGGGGGGTGTGCGTGTAGGGGGTTTATGAGTGTGGGCGGTTCTGGCGCTGAAAC
+
=@77:;<B9BA:999>544-44;2424544B@99444A994:;944444:444444(4444444971/888*//+/,,,,76///+492424442/66/1.42.
@R5U21:00036:00020
GCATAGTTTCTATGCGGCCCAGCCGGCCATGGCAGCGTGTGCGTGTTAGACGAATTGTTGCTTTGAGACGTGTGGGATGTGTGGCGGTTCTGGCGCTGAAAC
+
>BBCBAAA=ADBBB@B@BB>B==2454;??B=ACCCCAACBAACDD@BABAAA?A?CCBDCB@;@BB@BBBBBBBBCCC@AAC?CC@C@C@>=ACBBBCC>C
@R5U21:00036:00021
GCATAGTTTCTATGCGGCCCAGCCGGCCATGGCAGCGTGTGCTGTGGAGGCGACGATGTGCTAGGGTACGCAGGTGGAGTGTGGCGGTTCTGGCGCTGAAAC
+
?BBBAAAB>BB>?@BB@BB>BBA?A;?=ABEACBBCBCCCC:;;<;ACICC::;;<;<<<BDBBB>BEBCCDC@CCBIDAAA@?A?6:8:?@AAAAA@@@<A
@R5U21:00036:00022
GCATAGTTTCTATGCGGCCCAGCCGGCCATGGCAGCGTGTACGGAGGGTCAGGCTGATTGCAGGTAGGGGACTAGTCATTGTGGCGGTTCTGGCGCTGAAAC
+
?@CBBBBB>BB9<<BC@CE@C@@5969;?ACACCCCCBBCBBB@BBB?CCBB@BEDDC@CCCB@BDCED:BBAAAAABC@B??=@ECDACAA?BBBBBBC=@
@R5U21:00036:00024
ACGATATTTCTATGCGGCCCAGCCGGCCATGGCAGCAGCGTGCTTTCATCCGTAGGTTTGCAGGGGCGGTTCTGGCGCTGAAAC
+
?@AABBBB?BBBBBCD?EE=?@;248;>A@B@CBCBCAABDDCCC>BBCC@BCCC?BB=BBBBAA:BA=>>@CF@BBBA;;;9;
@R5U21:00036:00025
ATCGCATTTCTATGCGGCCCAGCCGGCCATGGCAGCATGCATTTTCT
+
>>>>BBBC>BBBBBCC@CCBB?@;=792;AC>BBCCB@C<----**&
@R5U21:00036:00026
CATCTCTTTCTATGCGGCCCAGCCGGCCATGGCAGCAGGGTGCTGGTAGGCGTGGACGTGCGTGGGCGGTTCTGGCGCTGAAAC
+
@B??B<?B>BB?@?AA;==<=9?=@5959>>=@B@@994-9>>AB@CCCACCCC@CBBCDCA???=>A@B@BBB>?@BBCC?;>
@R5U21:00036:00027
AGACTCTTTCTATGCGGCCCAGCCGGCCATGGCAGCATGCTAGCCGCGGTGCGATGCGATTTGGGAGAGTTGTGGCGGTTCTGGCGCTGAAACC
+
>BBCDBAA>AAAAABB@BC@CC@6;58;>>>=@BBBCCDGCBBBBCEE?BBBCCCBAA<;<19@9>>@@?<@BC@BB@C@CBB?BC>93::,0,
@R5U21:00036:00028
ATCGCATTTCTATGCGGCCCAGCCGGCCATGGCAGCATGCGGGACTGCGAGGTGCCATGCTCTTTTTTCTTGTGGCGGTTCTGGCGCTGAAAC
+
CA>@@BBB=BBCBAAA@AA?ACD@C@D>@?C@BDAABCCDCC?CECCAA999;BB@ECCB@999999)9B@CCCABB?B@C@@BBDBBCCC@B
@R5U21:00036:00029
AGACTCTTTCTATGCGGCCCAGCCGGCCATGGCAGCATGCGTTTTGC
+
<ABBBBBB?CDDCCEE@DC@BBB=@=@9@::8;B=::<?11---*-*
@R5U21:00036:00030
ACGATATTTCTATGCGGCCCAGCCGGCCATGGCAGCAACGTGCCATCCGTAGGTTCCGTGCCGTGGCGGTTCTGGCGCTGAAAC
+
7;>?8989099@@CCE@CC@CCC@CCD?BBB?;;;11,1111@>BBGAAAFEAECC?A@AC;<<@CCB?D?A@@@??>>888/8
@R5U21:00036:00031
ACGATATTTCTATGCGGCCCAGCCGGCCATGGCAGCATGGTGCCATCCTTAGGGGGGGTGCTTGGGCGGTTCTGCGCTGAAAC
+
BC@?@DCD@CB?BBCC@CC>CCD@C@B;@9959>>>@9<7<CB@CBD@C?=>??>??'>BBC@CC>@@=@<@?122>?>>?C?
@R5U21:00036:00033
ATGGAGTTTCTATGCGGCCCAGCCGGCCATGGCTATTTGTTAGGGTTCGGATTTTCCCCAGTGCATTCTGGATTGCCACGTGCTTGCCGTTTCTCGCGGCGGTTCTGGCGCTGAAAC
+
ABB@BBBB>BBBBB99;;NBCCH>B=@=ABB@ABBBB=BC@BBB?EABBDCDCD:CBC:D@@ACCCABCDADC?BD@B@A@BCCACB@BCC@BBBBCC@CC@C@CCB?BABBBBC9?
@R5U21:00036:00034
GCATAGTTTCTATGCGGCCCAGCCGGCCATGGCAGCGTGTTAGCTGGGT
+
,/.,,,/8899ABBBB@BA:A998>5959CC@DCA@87--+,***,202
@R5U21:00036:00035
CGTATCTTTCTATGCGGCCCAGCCGGCCATGGCAGCATGGTGCGGTGTTATTTCTTATTGCAGGGGCGGTTCTGGCGCTGAAAC
+
BBBBBBEC>CBAABBBABC@B=:2869;>@B@DEDCCAA8:;@>@=AAAA>>:?><9959@????4>A>B?DCC@CCBB;87,7
@R5U21:00036:00036
CATCTCTTTCTATGCGGCCCAGCCGGCCATGGCAGCATCTTGCTTTCCTTCTTTTTTTTTGCAATGGCGGTTCTGGCGCTGAAAC
+
BB?>>?BD@BA>>>BB@;;;:88,/-1;>@CECDECBB@@=@>>=0959;>@@BBBBAE"?9969959>=?ACAA?AA@D99909
@R5U21:00036:00037
TACCAGTTTCTATGCGGCCCAGCCGGCCATGGCTAATTGTCCGTAGGAGGCGTGTCTAATCCGCCAGTGCATCCTGGATT
+
>>><>99914999:9><??:>@@>A?@>A99599924994424:334..,.--,,,,878;84424433331601313/,
@R5U21:00036:00038
TACCAGTTTCTATGCGGCCCAGCCGGCCATGGCTGTAGTGTGTTTAGCTGATTCTTCGCCGCAGTTCGCATCCTGGAT
+
BBB@BBBB=BDCCDBB@CC@CED@C@D@CC;<;/1///8779;;;001;;BB@BD>BB?699;;71333444866,//
@R5U21:00036:00039
ATCGCATTTCTATGCGGCCCAGCCGGCCATGGCAGCATGCTCGGTGCTGGGTTGCACTGCTCGGTCTGTTTGTGGCGGTTCTGGCGACTGAAAC
+
A8;;@@@C@CCBBBCC@BBB@@;2:59?B>A?ACHCCBBBDBEBCABBCC?B@BDEEC<;1?<-1111186;:=;89999;3/,/////88811
@R5U21:00036:00042
CGTATCTTTCTATGCGGCCCAGCCGGCCATGGCAGCATGCGGGTGGCATCCTTAGAATGCGTGTGGCGGTTCTGGCGCTGAAAC
+
@AA@@@BC?BAAAEDB@BBACB@695859@B?BCCCC@=444-9><>BCCAC@CAA=ACCDCBCB@CC?B?BDDABBBBCCC>C
@R5U21:00036:00043
GCATAGTTTCTATGCGGCCCAGCCGGCCATGGCAGCGTGTAGGTTTAAGGAGTGGGCGTGCGCGGATAGTTCTACTCCGTGTGGCGGTTCTGGCGCTGAAAC
+
><CC>@BB=AAABBBB@BB>B>;247;5<BDBCBBBBBBCBB@BDAE?C?CCCEC@CAAAACED@CCA@>=@@@AGCACABBC@CC?A@CCC>BCCCCAA>A
@R5U21:00036:00044
ATCGCATTTCTATGCGGCCCAGCCGGCCATGGCAGCATGCTCGACTGCGAGGTGCACTCCTACGGAGTTTTGTGGCGGTTCTGGCGCTGAAAC
+
AABB@@ACABBBBBCCACB@CC@8:89@@@B?BBCBBAAAGAA@BCCCCBBAC?>;---+-7775;9999/9CB@CDBBCBBA?BBCCCBB=B
@R5U21:00036:00045
ACGATATTTCTATGCGGCCCAGCCGGCCATGGCAGCAAGTTGCTTTCCTCTTCTTGCGTGCGAGGGCGGTTCTGGCGCTGAAAC
+
CCBB99<D?CBBBBBB@BBADDE::9;ACBB?ABB;;7<B?BBLGAC?CDGAAA><<<BBC@99919ACDECBCAAAACCFCBF
@R5U21:00036:00047
CATCTCTTTCTATGCGGCCAGCCGGCCATGGCAGCAGGTTGCTGGGGTCAGTGGGCGTGCTAGGGCGGTTCTGGCGCTGAAAC
+
CBBB<?BC@BB9;9>?6969=@6929>A997;BAAACBB6999999-9A??AAA?ADCBC<<=A:?D5;;<GG@BBBCDBB?B
@R5U21:00036:00048
GGTGAACGCAATTCCTTTAGTTGTTCCTTTCTATGCGGCCCAGCCGGCCATGGCACGTTGTTCTTTTGAGTGCAGTTAGAGTTGTTTGTCTCACTCCGCTGAAACTG
+
3,89859A9959<@5991444544249::599=949<>AA>BCC@DCD=A@C@AA?946992499923348=@<<=@DBBCC?@?A7<<BAAAB;;59@@99909AA
@R5U21:00036:00049
TACCAGTTTCTATGCGGCCCAGCCGGCCATGGCTTATTGTGAG
+
BBBABABB>BBBECDA>DEACCCAB?B?C;;;:;11/2000,,
@R5U21:00037:00004
GCATAGTTTCTATGCGGCCCAGCCGGCCATGGCAGCGTGTCTTCAGCAGGAGTCTAATTGCTATCAGCAGTCGGTTTGTTGTGGCGGTTCTGGCGCTGAAAC
+
?BB?;?AA=??CBBBB@BB>BBB695:=?@CACDCCCBCCBB99;??99?@9;;@@=A?BBCBB;<;<<BA@B69919A@CDBFBB@B?BBC@CCBBCCC>A
@R5U21:00037:00005
CGTATCTTTCTATGCGGCCCAGCCGGCCATGGCAGCGTGTGCTCTG
+
BB@9;;CC>CCABCCC@BB>BCHAD?A>BBB?BCCA<72-******
@R5U21:00037:00006
CGTATCTTTCTATGCGGCCCAGCCGGCCATGGCAGCGTGTTGGGCTTTACGGGAGCCGTTTGTGTGTGGCGGTTCTGGCGCTGAAC
+
BBB?@?CD@CBBBCBB?@A?CCB89796;ACECDDBEC;A59919991999?9=4:6:@B?BCCBBB@;>@8;58?@<99944454
@R5U21:00037:00007
AGTTTTTTTT
+
7884444889
@R5U21:00037:00008
TACCAGTTTCTATGCGGCCCAGCCGGCCATGGCTAGTTGTTATTAGAAGGGTGGTTATCCGCAGTGCATCCTGGATTGCCACGTGCTTCGCGTTTGGGGGGGCGGTTCTGGCGCTGAAAC
+
@AB?BAAB?BBBCDDC?CC>CAA;==@=@BC@DDAAA@CC@CB@CCD=>@=@B?B@CCC=?BBBBBBB??>B?>??==>@@@<??CC@BBC???=?DCCB?'BB?C?B773:>=<;;;6;
@R5U21:00037:00009
AGACTCTTTCTATGCGGCCCAGCCGGCCATGGCAGCATGCGAGGCTTGGT
+
AB9;<9991<B@ABCC?CF=AA@59595;9B@BAD311<7-,,***),*,
@R5U21:00037:00010
GCATAGTTTCTATGCGGCCCAGCCGGCCATGGCAGCGTGTTCTGATCAGTAGCTTCGTTGCTATGATATGCGGGTGCCGTGTGGCGGTTCTGGCGCTGAAAC
+
?BBB?ABB>BCBBBCB?BB::==297;=AADEHBBBBBBD@BBABBCCEBBBDC?CCCBEBBCCDECAAACDD@CBC?BBCCC@CC?A?ACG@CCBBBCC>B
@R5U21:00037:00011
AGACTCTTTCTATGCGGCCCAGCCGGCCATGGCAGCATGCGAGAGGAGGTGCGATGCGATTTGGTAGGGGTGTGGCGGTTCTGGCGCTGAAAC
+
BB99999909A@AACB@BC=>>A5859;>>A?BABEFCCCBDBBA@BB>?ABABC@@@CCC<@;>88884:?@@@CF>A>A::7;BABBBB?B
@R5U21:00037:00012
CGTATCTTTCTATGCGGCCCAGCCGGCCATGGCAGCGTGTGCTTGTGGTCGTATGTT
+
BBBCBBBA=ABBBCBB?CB==@A2851:;11,/;8;@EG><=9200=)****28;;:
@R5U21:00037:00015
CGTATCTTCCTATGCGGCCCAGCCGGCCATGGCAGCGTGTGTTTGGCTGTAGGCTACGTGCACTCGTTCTTGGTCTGGTTGTGGCGGTTCTGGCGCTGAAC
+
BCBB::=BC?<==IEDBEI<@>=5959699@>A>@@@99999919;?AAAAHDCCCBBBB;<;CCCC@A@=AAFCCC@C@<<<=@B@C8;:B?>;<;00,0
@R5U21:00037:00016
TACCAGTTTCTATGCGGCCCAGCCGGCCATGGCTGCGTGTTC
+
ABB@BBAA=BBCCBCF@DD>BEEBC?A?BC@A>/,,,2*,*/
@R5U21:00037:00017
TACCAGTTTCTATGCGGCCCAGCCGGCCATGGCTGGTGTGATTATCATGTAGGGCAG
+
BBB@BBBB=BBCCCCC?CB>CAA?ABC@CCCACAB?A=491::;11///.///+/44
@R5U21:00037:00018
TACCAGTTTCTATGCGGCCCAGCCGGCCATGGCTAGTCGTCGCTTAGG
+
<CCDBBBB=ABCCBBCCEE?BEFACAC@CBB<<---,,,,,,,/6=7>
@R5U21:00037:00020
GCATAGTTTCTATGCGGCCCAGCCGGCCATGGCAGCGTGTGGTGAGAATCCGTGGGTTTGCATGCCGCGTAGTTCTAGGTGTGGCGGTTCTGGCGCTGAAAC
+
;<CCDA?A=ADAA?AA@BBCCA>245429CABBAAACCCCC@CCCCC>A@@C@@@<@@<?AACCC@BBCCCCC@CCCC@<<<CBCCBB?BBC?CCBBBCD>C
@R5U21:00037:00021
GCATAGTTTCTATGCGGCCCAGCCGGCCATGGCAGCGTGTTAGCTGA
+
=@CCCAAB>AB?@?BC@BB>BB@698;=AADBCDC@//--+-,,*((
@R5U21:00037:00024
TACCAGTTTCTATGCGGCCCAGCCGGCCATGGCTGCGTTGTTGTTG
+
BBC@BBBB=BBDCBAA@DC@CA?895959@@59*****)*00/424
@R5U21:00037:00025
CGTATCTTTCTATGCGGCCCAGCCGGCCATGGCAGCGTCGTTAT
+
*(((**,,*/;9:@>92990999595959AA>A>><,-,,0)(*
@R5U21:00037:00026
GCATAGTTTCTATGCGGCCCAGCCGGCCATGGCAGCTGGGGGTGGTTATGTTGGGTGCTAGAATAATACGATGGATTGTGGCGGTTCTGGCGCTGAAAC
+
14997?ACAB@<988429>:>BC@C>A8<9;5<ACBBDKIH3BB?B;@;<@B>B8211/,,00,/,////.33144:9442448924442/8/////+/
@R5U21:00037:00027
ATCGCATTTCTATGCGGCCCAGCCGGCCATGGCAGCATGGCATTACGGCGCGGTGCGGTTTGCGTAGGCTTGGTGGC
+
490.///85;?BBCCB@BCACDD?A=@=@BC@BBCC111---,*,,,*,///,/44488969@=;:/788,/,,,*,
@R5U21:00037:00029
ATCGCATTTCTATGCGGCCCAGCCGGCCATGGCAGCATGCGTGATC
+
AA;:;@@@<BDB@;<9>BC?CCDBD?B?BCC@C8877-*****((*
@R5U21:00037:00030
AGACTCTTTCTATGCGGCCCAGCCGGCCATGGCAGCATGCTAGCTTCTTTGCGATGCGATTTGGGTGGAGTGTGGCGGTTCTGGCGCTGAAAC
+
?BCBB;9979AABCCB@BBACBB8989=@AB=EAECCCCCC;;;BBBBA>BBCBCCCCCCC@CA=:75;????B?CB@C@BDC@C@@?BCE>:
@R5U21:00037:00031
AGACTCTTTCTATGCGGCCCAGCCGGCCATGGCAGCATGCTAGAGTCGGTGCGATGCGATTTGGGATGGGTGTGGCGGTTCTGGCGCTGAAAC
+
A@@BBBCC?BBBCCCD@DC@B>>6;88;>@@9;<DCDDDDCAA@CBAA>BCCCCCCDB@>>:>@<@BCGACAAC@CC@C@CBB@EDBBBCC@C
@R5U21:00037:00033
GGTGAACGCAATTCCTTTAGTTGTTCCTTTCTATGCGGCCCAGCCGGCCATGGCAAGTTGTCGGGACTTGTGCCT
+
B<BBB@BB@@==<;2496;BBACCBCACC>CBBACEDBCC>B@@;@=@=A@D@BB?BA<<<666+///,/8//,.
@R5U21:00037:00034
CGTATCTTTCTATGCGGCCCAGCCGGCCATGGCAGCAGCTTGCTTTTATTTGTGCCGTATTGCTAGGCGGTTCTGGCGCTGAAAC
+
CBAAA44409>>BA@@69919@A;>>@>BBC?BCC=<:DC?BBBBB/999089;C58;9=789;4954424788;9443333723
@R5U21:00037:00036
TACCAGTTTCTATGCGGCCCAGCCGGCCATGGCTCGTGTG
+
??A@???B????ABBC@DD?FAAAA@C@;;:7,,-,,,0,
@R5U21:00037:00037
CGTATCTTTCTATGCGGCCCAGCCGGCCATGGCAGCGTGTCGGTTCTCGGCGA
+
BBBBBBBA=ACBABBB@BBBCCC8;8;>AABBCCECDCCB;;71:7000)(((
@R5U21:00037:00038
CGTATCTTTCTATGCGGCCCAGCCGGCCATGGCAGCATCGTGCGAGTAGGTTGC
+
,*****0008@9:9?95990999695959?C@CCDBB99911//////424244
@R5U21:00037:00041
AGACTCTTTCTATGCGGCCCAGCCGGCCATGGCAGCATGCGAGCGGCGGTGCGATGCGATTTGGTAGGGGTGTGGCGGTTCTGGCGCTGAAAC
+
BB=@@<;9:;B@BCA@>?B>C99296959@BACCDCDDAAACCCC@CCCABDBBBCBBBCC;:5;AA?A7;;<D@CC@C?BBB@CCECCCC?C
@R5U21:00037:00042
CGTATCTTTCTATGCGGCCCAGCCGGCCATGGCAGCGTGTGTTAGTGGGGGGTAAGTGTTGCGGGCCGTCGCCTCATATGTGTGGCGGTTCTGGCGCTGAAAC
+
BB?@@AAA?BABBEDF?DCBCCC@C=?=@@@@CCCCCCDAAB@B;444444*9><>CDC@DCCD?C?BBBAA?ABBFAAABBBB@BB@B@@BB@BBCCCBB>B
@R5U21:00037:00043
TACCAGTTTCTATGCGGCCCAGCCGGCCATGGCTATGTGTCAGACGATTCTGGATTAGCTGGAGCCGCAGTGCATCCTGGATTGCCACGTGTCTCGCGTTTGGAGGGGCGGTTCTGGCGCTGAAAC
+
BCB@A9996;@@@CCC?CBCCCE@CCB?ABC@CBBBB??=AABBBBBB=@>C?BB@CBBBC@CCCACBCCBCCCDC?BB@CD?CBBCBBBJJBBBBAAAD?B@BBBB9FC@CBBBB?BBCCBBB=A
@R5U21:00037:00044
ATCGCATTTCTATGCGGCCCAGCCGTCCATGGCAGCATGCCATCGCTAGGTCT
+
>@BB;;=GACCBBCCC@;;;>:8,11/788B=>=;99999544>;6/,,2,**
@R5U21:00037:00045
ACGATATTTCTATGCGGCCCAGCCGGCCATGGCAGCAATGTGCCATCATCCGCAGAATTGCGTGGGCGGTTCTGGCGCTGAAAC
+
BBBBABBB=B@BC:::CAG:>BB1112A?>CBCCBBB?FCCJC=AADDCDBCA?@@=@?AB@;;;8;A@C?BABBCCCAA@B@D
@R5U21:00037:00047
GCATAGTTTCTATGCGGCCCAGCCGGCCATGGCAGCGTGTGTGCGGGATCAGCCTATGTGCGCGAGGTAGGGTCGTTTGTGTGGCGGTTCTGGCGCTGAAAC
+
5;FCBB?A?BBBB???@CC>@@@6;8<?CBEBBBBCBBBBDDCCCC?BABACC@@?ACCCCBCCCC?AAAD>??773,8>=@A?CC>@>?CC@CBBBBBB=C
@R5U21:00037:00048
GCATAGTTTCTATGCGGCCCAGCCGGCCATGGCAGCGTGTAGTCTTATGACTAGTCAGTGCCCGTCGTAGGGGGCGGTGTGTGGCGGTTCTGGCGCTGAAAC
+
7<BB?<@?=>BBBA??@BB?BBA8;;;@CDD@BBCCBBCCBBCDC@CCDCCDCCCCCCCCCCACDCCBBBBBB2CCA<<<BBD@CC@C@AAC@CCCCAAA=A
@R5U21:00037:00049
ATCGCATTTCTATGCGGCCCAGCCGGCCATGGCAGCATGCGTGGTCGTCGT
+
,,,,,,,,*/:::ACB=??:@@;297;59AB@AAACB:60,-,*,,,2,//
@R5U21:00038:00004
AGTTACCGCAATTCCTTTAGTTGTTCCTTTCTATGCGGCCCAGCCGGCCATGGCAACTTGTTTATGGGTGCTCGTATTCGTGT
+
?CC@BB@B@@=?>A>AB?B@?;?=5959919@AAAAA8;759BA@C?>;=:;:00,./,/8:;;>BD>BB>/....3,...11
@R5U21:00038:00005
AGACTCTTTCTATGCGGCCCAGCCGGCCATGGCAGCATGCGATGGTAATTGCGATGCGATTTGGGTGCGTTGTGGCGGTTCTGGCGCTGAAAC
+
@@?>984419@@ABCF@BBB@@;245959>B@CCCCCCBBBCCE@BB>==@@BBABB@;;;89><ABBBB?BBCA::8:>ABC>@@AA;;;8;
@R5U21:00038:00006
ATCGCATTTCTATGCGGCCCAGCCGGCCATGGCAGCATGCGATCGGGTGCCGTGCCATCCTACTTC
+
A>?<A9989;AABCDD@DC>BAB6:9;<AAC@CBBCCCCB?:;44419@@=AB>>;9995999954
@R5U21:00038:00007
ATGCTTTCTATGCGGCCCAGCCGTCCATGGCTGTGT
+
6.0./656;>??BBBBA>;;C:121:8287/,,,,8
@R5U21:00038:00008
TACCAGTTTCTATGCGGCCCAGCCGGCCATGGCTTTGTGTTAGCTTGAGCATCCGCAGTGCATCCTGGATTGCCACGTGATGCGCGTTTGGGGTGGCGGTTCTGGCGCTGAAAC
+
@BB@BBBB>BBCCCCC?BC@CCD?A9;;=CC@DCC>CBBB?BBBB=@@CBBB@?ABBABCCCBB?BC@AA?A?>>>8::BBBCCAAAB>ACA6??<?C?C>@886:BB@AAA<?
@R5U21:00038:00009
CGTATCTTTCTATGCGGCCCAGCCGGCCATGGCAGCGTGTGAGCATTTTAGGGCGTGTTGCGGTTAGAGTGGTTGGGCGTGTGGCGGTTCTGGCGCTGAAAC
+
ABBBBBBB>BEDCECC@CC>B>>8=;=5;;BDCCCFDAACCCBCCBBB9BAB=A99=DBCCC@C?BBCCCDBD?CB>?>?=<>=AB?C?CCCACCCC@@@=@
@R5U21:00038:00010
ATGGAGTTTCTATGCGGCCCAGCCGGCCATGGCTATTTGTTAGGGTTCGGATTTTCCCCAGTGCATTCTGGATTGCCACGTGCTTGCCGTTTCTCGCGGCGGTTCTGGCGCTGAAAC
+
93348484-377?@;958@:>@@;@?B7><C?>>@@@9>@?9991<<>BA9999/999/999;CGCEEAA=;<:<B@BCCCCCGAA@=@@>:999@984:?<A>???=????ABB6:
@R5U21:00038:00011
ATGCATTTCTATGCGGCCCAGCCGGCCATGGCAGCAATGCGACGA
+
33334;;<?BBBBBB@CF>B=98?59599959<<1/,//,,,**,
@R5U21:00038:00012
GCATAGTTTCTATGCGGCCCAGCCGGCCATGGCAGCGTGTTTTTAGGTGGGGCCTAAGTGCTGGGGTCTTAATCAGAGGTGGTGGCGGTTCTGGGCGTGAAAC
+
?CCABCCC@BB@??BB>>>111>,1,1-119299949@BDDHD3CC<9999/969959@999>>>4>9959548>:11-11,11,//,/,4444-333333,3
@R5U21:00038:00013
CGTATCTTTCTATGCGGCCCAGCCGGCCATGGCAGCGTGTCAGTAGGGTGATGTGCAGTGCTATGTGTGGTTTAGGGCTTGTGGCGGTTCTGGCGCTGAAAC
+
?BBBBBBB>BBABBCC@CCB@@;2459;>>B@BCCCCCAABCCCCCCACDDCDAAADFDCE?AAC;99@59919@@>CC@CCC@CC@B@CAA>ACAAACCAD
@R5U21:00038:00015
CGTATCTTTCTATGCGGCCCAGCCGGCCATGGCAGCGTGTT
+
BBBB?>>B?BB@CCCC@CF>B==8===511=1/,22////7
@R5U21:00038:00016
AGTTACCGCAATTCCTTTAGTTGTTCCTTTCTATGCGGCCCAGCCGGCCATGGCAGGGTGTTTTACTCCGTGCAGGACTATGTGTTGGTCTCACTCCGCTGAAACTG
+
ABB@BB@BBBACBC?CE?BCC@BA>>;==:>BBCDBC?BA?ABB@B?A>ABB<@?@@<?BCCC9@??B?BBBBBA>AC>B<===?<<>AAA==@@@>><9?BB>BBB
@R5U21:00038:00018
GCATAGTTTCTATGCGGCCCAGCCGGCCATGGCAGCGTGTTTTGTGGCGTTTGATCCGTGCGATAAGCTTTAGGGGAATTGTGGCGGTTCTGGCGCTGAAAC
+
?BBBBB@B?BBBBBBC?BB?BBB699:9<;DEDBBBBBCCDC9BA?<?98809@@@?DDDDDBCCEECA@>AAAB9BABABBC@BB?B?BCB@CCCBBBCAD
@R5U21:00038:00019
TACCAGTTTCTATGCGGCCCAGCCGGCCATGGCTGATTGTATGTGGTGTTTTATCCGCAGTGCATCCTGGATTGCCACGTGCTGCGTGGTTGGGCG
+
BBB@BBBB=ABCCDCD?CCABCA=B9;7<@A;?AB;959>,,,,,*,,22809:AB>>A?BBCCB>>>D@D@::<>@@?@A///>>=795,..+..
@R5U21:00038:00021
TACCAGTTTCTATGCGGCCCAGCCGGCCATGGCTATGTCGTAGAGGTGTGC
+
?BCAABBB=ABDCCBB@DDBCED@C@D@CCCACAAC@BBB>8/**)(((((
@R5U21:00038:00022
GCATAGTTTCTATGCGGCCCAGCCGGCCATGGCAGCGTGTTGTTAGCCTTCTCTGGCGTGCTCTGTGGATACGCAGCCGTGTGGCGGTTCTGGCGCTGAAAC
+
8<CCBBBB>BBA@@BB@CC=>992469>@AB@CCCBCCCF::=@A@@?@>A;;<BCCCCCBBCCCABAABBBBB:::>@@DBCACC@C@CBB?CCCCCBDBB
@R5U21:00038:00023
ATGGAGTTTCTATGCGGCCCAGCCGGCCATGGCTATTTGTTAGGGTTCGGATTTTCCCCAGTGCATTCTGGATTGCCACGTGCTTGCCGTTTCTCGCGGCGGTTCTGGCGCTGAAAC
+
???=?ABB>BB@AA:9;;H@CCCAC?C?CEE@BBBBB>BB@CCB>CBBC@BCDD:CDD:BBBB@BB@BBB@CC@??>@9;;CEE@BB@BCC@BBBBCC@BA@C@C;:8:??BABC8:
@R5U21:00038:00024
ATGGAGTTTCTATGCGGCCCAGCCGGCCATGGCTGATTGTTGGAGGTCCGAGGTTGTCCGCAGTGCATCTGATTGCCATCTGCTTGCGGTCGGTCG
+
?BB@BBBB=ACABA??@BC>D??=@=?=AFH@BCB4,*--+-+,,*,,*,,/,/,///7:C:;C=7;111//824424449;442466,//,*,,*
@R5U21:00038:00025
CGTATCTTTCTATGCGGCCCAGCCGGCCATGGCAGCGTGTCTGATCGGCTGTTGTGCGTAGTAGTGTGATGCGTGGTAGTG
+
8///////+/999;A@544-9A?<A>@=A@@=>@@@9944444999:94///,////////4444;=;;770,,,*,,***
@R5U21:00038:00026
GCATAGTTTCTATGCGGCCCAGCCGGCCATGGCAGCGTGTTGCGT
+
:=CNBB@A?@AABABB@BC>CAA>A=?;ACC@CBB;72,*)*((&
@R5U21:00038:00028
CGTATCTTTCTATGCGGCCCAGCCGGCCATGGCAGCGTGTGCGGGCTC
+
BBB@@@CC@BC@AAFD@CD@CB?6;8;=@BC@BBDC:;;--,,,****
@R5U21:00038:00029
CATCTCATTTCTATGCGGCCCAGCCGGCCATGGCAGCATCTCTCGT
+
/,0*,,,,2089;@?BB@BAADCE::;<@BBCAC9972,-,,,8,/
@R5U21:00038:00030
CGTATCTTTCTATGCGGCCCAGCCGGCCATGGCGTAGCTGT
+
;;9>>9998<ABB???6996<@><>8859;;:8-,,,,,*,
@R5U21:00038:00031
AGTTACCGCAATTCCTTTAGTTGTTCCTTTCTATGCGGCCCAGCCGGCCATGGCATTTTGTGTCGATGCTACGTGCCGTTTTTTTAGTTGTCAGTCTCACTCCGCTGAAACTG
+
BBB@BB@CCB@C@C?BBBBCC@DC@C@CC@BB??B9989?;;;;7<4748?A>BABBB7B???C??ABBBBC??C@>@AAAA=='<44488AADA@@?@@AC>A88:AD<@@?
@R5U21:00038:00032
AGACTCTTTCTATGCGGCCCAGCCGGCCATGGCAGCATGCGAGTTCTTGGGCGATGCGATTTGGTAGGGTTGTGGCGGTTCTGGCGCTGAAAC
+
BBACCCDD>CBBCABCABB@DB?=@=@=@ACBD;><F=;8/111,/,*,2*//::>;B???>@@BBBCADBGA@=AD?B?BBB?DCCBBBB=B
@R5U21:00038:00033
CGTATCTTTCTATGCGGCCCAGCCGGCCATGGCAGCAGGTTGCTATGTTGTGCAGTATTGCCGTGGCGGTTCTGGCGCTGAAAC
+
ABBBB994-11111;:;>>;CDB5<8<7;AC?DCCCCCACAAA@ADCD@BCCCCCCCC?BB@BBB?@>@B@>=>@BB;;:9947
@R5U21:00038:00034
ATGGAGTTTCTATGCGGCCCAGCCGGCCATGGCTGTTTGTCGTAGGGTATTATCGCTGCGCATCGACGATTCGTC
+
9.0,.//859:<BBCC?AA=A?A>B7:69AF?94///+////////+4442444444844/./.,0,,..,....
@R5U21:00038:00036
ATCGCATTTCTATGCGGCCCAGCCGGCCATGGCAGCATGCTTAGTTTTCGTCGCATTTCGGCGCGGTCTTTT
+
<;?>=>?><>ACCBBB@>>;;>>,112A><A<==DA@>@99594///+///////66+//,444424//880
@R5U21:00038:00037
CATCTCTTTCTATGCGGCCCAGCCGGCCATGGCAGCATCTTGCTTTCCTTCTTTTTTTTTGCAATGGCGGTTCTGGCGCTGAAAAC
+
<;;@B?>B<;;;@999<?>:999=>=A>BCC>B<<<<999;;;;C>BAE?A????????"99969959?<@:9=924449=;>>21
@R5U21:00038:00038
CGTATCTTTCTATGCGGCCCAGCCGGCCATGGCAGCGTGTGATGCGGGTGGGCTGGATTGCTCGTAGATGATTGGGCGGTGTGGCGGTTCTGGCGCTGAAAC
+
BBBBCBBA=AB@AABB@CB@CCC=@=@=@CCBCECCCCBCCCCCCBB>BCB?CAC@C?=BBBBBBABBBBCF@CC>BB@AAAC@CC@C@CCC?CCBBBBC>B
@R5U21:00038:00039
CGTATCTTTCTATGCGGCCCAGCCGGCCATGGCAGCGTCGGATGACTGT
+
949444;A=EBCCFBB@BC@CCB@B@B@CCF@BA@@99442444//,,,
@R5U21:00038:00040
ATCGCATTCTATGCGCCA
+
?8838842488;;11*)*
@R5U21:00038:00041
AGTTACCGCAATTCCTTTAGTTGTTCCTTTCTATGCGGCCCAGCCGGCCATGGCATTGTGGTTGAGGTTT
+
BBB@BB@BBB?C@CAAA:A=9;A@=>>AB>CBBBCCC?BB<@>>484748@A?BB>:333,.,,,,***)
@R5U21:00038:00043
ATCGCATTTCTATGCGGCCCAGCCGGCCATGGCAGCATGCACTTATGCTCTGTGCACTGCGCGTACGTTTTGTGGCGGTTCTGGCGCTGAAAC
+
CAABBCCCABBBBCBC@BB?CBD8:8;?A@BECAAAABCAAAB?;;<<<@BAA;<<CAACCDEBB@9999/9?@<@B9;9;BB?CDCGCCC>C
@R5U21:00038:00044
TACCAGTTTCTATGCGGCCCAGCCGGCCATGGCTATGTCATTCGGG
+
BBB@B???<>==ACAA?AB=@::;=@C@DCB?://1////424444
@R5U21:00038:00045
ATCGCATTTCTATGCGGCCCAGCCGGCCATGGCAGCATGCTGGGAGGGGTGCGGGTTGACGCCGTGTTCGTGTGGCGGTTCTGGCGCTGAAAC
+
A>@@BBBB@CCCBCBC@BB@BAB6:59<@998<ABBCBAC<997<DEB7BB<<<8<?BCCCC@BBBC@BBB@@B@BB<><<AA?ACCBBBB=B
@R5U21:00038:00047
ACGATATTTCTATGCGGCCCAGCCGGCCATGGCAGCAAGTTGCTTTATTAGGTGGGTGTGCGAGGCGGTTCTGGCGCTGAAAC
+
BABCCDDC?BBBCBBB?BE>BBB7;8;?BAC@BAAAA=@B>AABB>BC?CE?>=KA@>@>--,,*,,*,2868;A999?BB<?
@R5U21:00038:00048
AGACTCTTTCTATGCGGCCCAGCCGGCCATGGTAGCATGCTCGGATTGCGATGCGATTTGGGAGACGTGTGGCGGTTCTGGCGCTGAAAC
+
>@@@AACB@CA;<<A@=AH>CBJ@C?BBBCN@BBBBBCDCCCE?AC==>?>@>>@9;;7;A:ACABB@@@C?DE@C?BBC>BCCBAAA=B
@R5U21:00038:00049
TACCAGTTTCTATGCGGCCCAGCCGGCCATGGCTTGTAGTGTTTG
+
>>@>@@@@<A@@@BAA>AC?CFFAD?B?=;<;--*,,,,,,/8+/
@R5U21:00039:00004
CGTATCTTTCTATGCGGCCCAGCCGGCCATGGCAGCGTGTGCGGAGT
+
@DBBBBBBBBBCCCCC@CB@BBB8999=@@C@FDCB:;/,-,,*,,,
@R5U21:00039:00005
TACCAGTTTCTATGCGGCCCAGCCGGCCATGGCTAGTGTTGAGGTAGTCGAGCGGAGCGCACTGCTGCTGCGCTGCGCGCTTGGGGGCGGTTTGGGCGTGGTCGCGGAAC
+
@3459999-8@@DABA@BD=CA;9:5;5<<<:8******)*,,27;44444444249999//////4888///,8,,,,,,00000.67777+44-444;:::4/,*,*,
@R5U21:00039:00006
GCATAGTTTCTATGCGGCCCAGCCGGCCATGGCAGCGTGTGTCATG
+
@BCDB?@?>>BABABC@BB>CB@89542<ABACCCB>00(((((((
@R5U21:00039:00007
TACCAGTTTCTATGCGGCCCAGCCGGCCATGGCTGGGTGTGAGTATGGTACTTAGCCGCAGTGCATCCTGGATTGCCACGTGGCGCGCGTTTGGGAGGCGGTTCTGGGCGCTGAAAC
+
??=;>99919BBACCC?BB=B?C;?595449:;9>>:999@>99<AA>AAAADDCC?BA?@@>>>8848?;>B?CC=@<>;;,000==BBC>EE=A?=??;A>:::B<:7:77==6<
@R5U21:00039:00008
CGTATCTTTCTATGCGGCCCAGCCGGCCATGGCAGCGTGTTAGAGGAG
+
/88449@B:BA?99942490449242488@BADHAA:<88+,,*(+,(
@R5U21:00039:00009
CGCTATCTTTCTATGCGGCCCAGCCGGCCATGGCAGCAGTGCCTCCTCTCCTC
+
(((((((*00:@BGBCC@CC>B@@=@=@=BBNBCCBBBCEB>:**)****000
@R5U21:00039:00010
AGTTACCGCAATTCCTTTAGTTGTTCCTTTCTATGCGGCCCAGCCGGCCATGGCATAGTGTTTTCTCATTGCCGTGTTCGGTGTGATTCTCACTCCGCTGAAACTG
+
?BBABB?BBB@B@B@BC@BBC@DB>@69969BBBBBC?BA<ABB@B>A>ACC88:CCC?:::94:BCCD>A;@???;>??A?>??@@=??@@@BB?BBB?AA?AAA
@R5U21:00039:00011
TACCAGTTTCTATGCGGCCCAGCCGGCCATGGCTCAGTGTTAGGCGGCTTATCCGCAGTGCATCCTGGATTGCCACGTGGCGCGCGTTTGGGGGGGGCGGTTCTGGCGCTGAAAC
+
BAA>BBBA69<AA@<@,11-111,1777:;C;<<A?>AA@=AB@@@=AB=@AB>AB@<<9A@9969969@=;<=>111=:<@@999990/88:;;;$::,0,.00,/677777,3
@R5U21:00039:00012
TACCAGTTTCTATGCGGCCCAGCCGGCCATGGCTCAGTGTTAGGCGGCTTATCCGCAGTGCATCCTGGATTGCCACGTGGCGCGTCGGTTGG
+
AAB?BCBB=AABCCCC@BC>CEE@B?@=ACBAA9<;999@6431448442499;ACCDCBHBBB<@@;=@=>>?A;<<B<<88--,,*,***
@R5U21:00039:00013
CGTATCTTTCTATGCGGCCCAGCCGGCCATGGCAGCGTGTTGAGAT
+
?BAA@@@B?BAAABCC@CCBCB><=796;BC@CCCC>8/,+-*(&(
@R5U21:00039:00014
TACCAGTTTCTATGCGGCCCAGCCGGCCCATGGCTTTGTGTTAGGGGGTGTCGACGTGCTTGGCCTTATCCGCAGTGCATCCTGGATTGCCACGTGATGCGCGTTTGGCCTGGCGGTTCTGGCGCTGAAACC
+
8382/6665/1/8@>>CB>6?11-/,//+/69249B899@B?AAAAA0@@@BAACB;8871929<>88@A<@=77:7998424=;>>58;58733733311189?;C@C;<@=<<:?111=::08::68+/,
@R5U21:00039:00015
ATGGCTTTCTATGCGGCCCAGCCGGCCATGGCTATTGTATTG
+
2,-*,,202@BBBAB@BC>BBDAD@B?B;:?121222//,*,
@R5U21:00039:00016
CGTATCTTTCTATGCGGCCCAGCCGGCCATGGCAGCGTGTCGCAGTGTAAGTAT
+
BBBBBBBB>BBCCDFCAFC>B=:8=582;;BBCCBBCC82,,***0**/,//;8
@R5U21:00039:00017
AGACTCTTTCTATGCGGCCCAGCCGGCCATGGCAGCATGCCAGCCTCGTTGCGATGCGATTTGGGAGGGGTGTGGCGGTTCTGGCGCTGAAAC
+
ABBABCBB>@@ABBAA@AA@B@@2959;>>>=@AAADDGGAGCC@CABCBDD=?ADCB99919909>>>6@BCCBCC:;9;BB?BDCBBBCAC
@R5U21:00039:00019
GCATAGTTTCTATGCGGCCCAGCCGGCCATGGCAGCGTGTAGTCGGGGTGCTTAGGGGTGCTTGCTGCCTATTCTTCTGTGTGGCGGTTCTGGCGCTGAAAC
+
>?BBB?AA??BBBBBC@BB?B=98@=@;ACCADCBBBCCBAA@;999-9A<<:1111+11/8786==9294@=@A?AA;;<B@=@B7;9<AA>AA?@:::.<
@R5U21:00039:00020
ATGGAGTTTCTATGCGGCCCAGCCGGCCATGGCTTCT
+
B@A>???>>>B;?A??=?C?DCDAD?@>A700**)**
@R5U21:00039:00021
AGTTACCGCAATTCCTTTAGTTGTTCCTTTCTATGCGGCCCAGCCGGCCATGGCACGTTGTTTGGGTCATCGGTGCGGGGCGTGGATTTGTTCGTCTCACTCCGCTGAAACTG
+
?AA@AA@AAA@B@B@BB>@CD@BC@B@BB>CBB???B@BC>AAB=?;;5::A?ACCBB>BCC>CC>>?B@CB;==BBBB8BBBB@@@@>@C@CBBBC@?<>@<9<;???;?CC
@R5U21:00039:00022
ACGATATTTCTATGCGGCCCAGCCGGCCATGGCAGCATGTGTGACG
+
-*******),88:>99244-999695969AA<>@@<1/:;,,****
@R5U21:00039:00023
ATGGAGTTTCTATGCGGCCCAGCCGGCCATGGCTATTTGTTAGGGTTCGGATTTTCCCCAGTGCATTCTGGATTGCCACGTGCTTGCCTACTTCTCGC
+
<BB@BBBB<BBBCB??=?C>CCC@C@@>ACE@CBBBB>CD@BBB?CFCC@CCCC9BDC:A@@@@@B@FFC@BB?CC@B9;<CCC?B7+-,,,*,,,,/
@R5U21:00039:00024
ATGGAGTTTCTATGCGGCCCAGCCGGCCATGGCTGTTTGTTAATT
+
@BB@B@BB<BBBBB@@=@C>CEC@C:::=B>:<1---+,,*/566
@R5U21:00039:00026
CGAGTATCTTTCTATGCGGCCCAGCCGGCCATGGCAGCAATTGCACGG
+
(&&&&&(,000;A499995991448542959@A<<<?11-/,////,,
@R5U21:00039:00027
ATGGAGTTTCTATGCGGCCCAGCCGGCCATGGCTATTTGTTAGGGTTCGGATTTTCCCCAGTGCATTCTGGATTGCCACGTGCTTGCCGTTTCTCGCGGCGGTTCTGGCGCTGAAAC
+
AAA>ABBB?BBBBBBB@BB>DCF@C=@>EDDBBBBBB?BB@CCBBCBAA?BCCC:CCD:BAABCCB@BBDBAB@ECABBAABBB@BB?BBB>BBABBB>AB?B@@@?@CAAACCD<?
@R5U21:00039:00028
GCATAGTTTTTATGCGGCCCAGCCGGCCATGGCAGCGTGTGATCAGACTGGTCTTAATTGCACTCCGATGTAGTTTCCTTGTGGCGGTTCTGGCGCTGAAAC
+
=BBBB;8===+8;DCC@CC?B?><@<><>@A@BDCEFBBABBBBBBBB@@=@>>>?5;8<@A@@A=@CCDDCCCC@C>A@ABABECAH@<<;?@AACBCDBF
@R5U21:00039:00030
GCATAGTTTCTATGCGGCCCAGCCGGCCATGGCAGCGTGTGTTTCTTCTGCGAATAGGTGCGTTACTACGACTTAGGCTTGTGGCGGTTCTGGCGCTGAAAC
+
>@B?<9996:<BBBBC@CC>B?=<?242999:<CCCCJCCAAA<?B@BEBBBB@CCBADDC:::;CBBBBBBA>BC@CA?@@CCDC:::<CB@CEBECDC@E
@R5U21:00039:00031
ATCGCATTTCTAGCGGCCCAGCCGGCCATGGCAGCATGCTCGCCGGTGTATTGCGAGAAGTTTACTTTGTGTGGCGGTTCTGGCGCTGAAAC
+
CB>>>?@A=BA@@CC=?@<>C;6989BA9<:=CCECBBBBACBAB@BCCDB>A9:<BB@BBB>B@@=:=949@=@@=@@AAA@BA@@ADD@C
@R5U21:00039:00032
AGACTCTTTCTATGCGGCCCAGCCGGCCATGGCAGCATGCAGGTATGCGGGTTGCGATGCGATTTGGCGTAGTGGTTGTGGCGGTTCTGGCGCTGAAAC
+
BBBCDA??<?BBCCCC@BCBCBA697;;>>B@CCDDCBEBCC@CB@@@@@=B?BBCDCCAA;9<19;>AA@?>A<<<@A@=AA>A?BBB@CAA>><<<A
@R5U21:00039:00033
ATCGCATTTCTATGCGGCCCAGCCGGCCATGGCAGCATGCCGTGGCGT
+
,,,,,,,,*/:;;>A=;=95>@?598;7<CDACCC91--*)***)***
@R5U21:00039:00034
AGATCTCTTTCTATGCGGCCCAGCCGGCCATGGCAGCATCTGTGCGTTC
+
*****00288BBBBBBB@CC@CEC>?>@?AAB@@;=;:1///,,///,/
@R5U21:00039:00035
ATGGAGTTTCTATGCGGCCCAGCCGGCCATGGCTATTTGTTAGGGTTCGGATTTTCCCCAGTGCATTCTGGATTGCCACGTGCTTGCCGTTTCTCGCGGCGGTTCTGGCGCTGAAAC
+
B>>=BCBC=>C@BB99:<B?ABDACCDADEC?BB@@>:@B=AAC@FACDAFDDEDFDD9B<<=CDFBICB?BC>@@@CAAABBB@A@=ACDADCDB@@=@?<??@@@@CCCCBBB>B
@R5U21:00039:00036
ATCGCATTTCTATGCGCAGCCGGCCATGGCAGCATGCACGTAGTCTGCTTGCTCGGCGAGGGTTGTGTGTGGCGGTTCTGGCGCTGAAAC
+
;;<89994-8@@A99;99445929<A=C?BBBBBBBA@;<<BAABCC@A=ACCCDBCCCNC@C:;9CBBBC@CC@C@AAAACA>>88808
@R5U21:00039:00037
GCATAGTTTCTATGCGGCCCAGCCGGCCATGGCAGCGTGTTGAGGT
+
:=DDBBBB<BAAABBB@BC>B==;@=@;ACCADCCA88,,+--*)*
@R5U21:00039:00038
GCATAGTTTCTATGCGGCCCAGCCGGCCATGGCAGCGTGTATTTCTTAGAGTGTTGAGTGCACCTAGGTGTTTTTGTCGTGTGGCGGTTCTGGCGCTGAAAC
+
59AB<BBB>BAACBA@=@C<>>A7;:<CCCCDDAAC@AACBBC>BB?AAADB<;9;CB;<<CB>?885888888,8=ABCCCC=??;?;?<A;?:666??6?
@R5U21:00039:00040
GCATAGTTTCTATGCGGCCCAGCCGCCATGGCAGCGTGTGACGGTCGAGTGGGA
+
59CFBBBB<BBBB@AA@;;:;;;111;::@@DBA=@11111//,///////85/
@R5U21:00039:00041
AGTTACCGCAATTCCTTTAGTTGTTCCTTTCTATGCGGCCCAGCCGGCCATGGCAGTTGTGTTTCC
+
BBB>BB@BBB;=89244-99969?;=<@A<@A@@AACBCB<>88485858>?18176:71111,10
@R5U21:00039:00042
ACGATATTTCTATGCGGCCCAGCCGGCCATGGCAGCATGGTGCCATCCTTAGGGGGGGGTGCTTGGGCGGTTCTGGCGCTGAAAC
+
BB><<A@@<@BBBCEE?BB<@@?5969>@@@>AAAACCCACFB>==@6:8:DDEDBDD%CCAA=@C>9959549;24487444-3
@R5U21:00039:00043
CGTATCTTTCTATGCGGCCCAGCCGGCCATGGCAGCGTGTGGGGCGCATTAGTTTGAGTGCCATTTGAGTAGTACGCGTTGTGGCGGTTCTGGCGCTGAAAC
+
BBCBBBEC?D?;<<@@@@C>@A@595969@B@DAAAABD9999/9EB99;<<;C@CCBCCD?BBB=B@@BAAAAAAAA=?AAA?BD?C?BBC?AABBA??;?
@R5U21:00039:00044
TACCAGTTTCTATGCGGCCCAGCCGGCCATGGCTTACTTGTG
+
AAA=?9996;@>BCBA?AB?AAEAEACCC>8077+,,,*,**
@R5U21:00039:00045
GCATAGTTTCTATGCGGCCCAGCCGGCCATGGCAGCGTGGTTAGGTA
+
,/..839B?AA@AABB@BD=>>?5969?AAB;99944448924/,//
@R5U21:00039:00046
CGTATCTTTCTATGCGGCCCAGCCGGCCATGGCAGCGTGTGGACTCG
+
BBBBBCCC>CCCCECB@CC>CBB8;7;<>>>=@@A@@A=--+,,***
@R5U21:00039:00047
AGTTACCGCAATTCCTTTAGTTGTTCCTTTCTATGCGGCCCAGCCGGCCATGGCATCTTGTTATTATCTTTGCCGGGTTAAGTGTCCGTCTCACTCCGCTGAAACTG
+
BCBA??=A@C??=B59909>><AA=@?CCBDBBBCBB??D?C>;575318?A@CBCCC@B?>??=>???@;<>@BBA>?B@C>>B?>?@@AA<?@A=?>???@<?@B
@R5U21:00039:00048
ATCGCATTTCTATGCGGCCCAGCCGGCCATGGCAGCATGCATGAAGGTGT
+
>?@ABBBE@CCCB?@@@BC@B@@6:8;?ABC@CDDFC:118;11,,200*
@R5U21:00039:00049
ATGGAGTTTCTATGCGGCCCAGCCGGCCATGGCTGTTTGTACGGGGTATTAGATGCCGCAGTGCATCCTGGATTGCCACGTGAGTCGTCGGTTTGGCGCGGCGGTTCTGGCGCTGAAAC
+
B775:@@A<ABACB@?=ACACCD?B>A>AB@@B@99909?@>>>>4@ACBIAA@CDDGEEDDCAB99599<>@599>999>=/,,0,,,,*,2*,*,28;@BB8;:;?B@BBBBBBB=B
@R5U21:00040:00004
ATGGAGTTTCTATGCGGCCCAGCCGGCCATGGCTATTTGTTAGGGTTCGGATTTTCCCCAGTGCATTCTGGATTGCCACGTGCTTGCCGTTTCTCGCGGCGGTTCTGGCGCTGAAAC
+
ABB@B9998:?>>>;499@:?BBABDD<=;HBECAA@<=?B9947;?@@=9999/999/9?@@DEEADEKAEABAB?BBBBCAB>A><8887;@=ABC?BB?B?BCC?AAAAAAA<A
@R5U21:00040:00005
ATCGCATTTCTATGCGGCCCAGCCGGCCATGGCAGCATGCAATCGTGG
+
B8;:BBBA=BB;;;CC@CD>BBB5959599@<A9<11<>11,////42
@R5U21:00040:00006
ATGCTTTCTATGCGGCCCAGCCGGCCATGGCATTGCGGG
+
2,-,,202?@??BB@CB?BBD@B=@699<:1,,2,,,,*
@R5U21:00040:00007
GCATAGTTTCTATGCGGCCCAGCCGGCCATGGCAGCGTGTATGAGTGATTCTCTTTGTTGCTTGGGGGAGGCGGGGCGGTGTGGCGGTTCTGGCGCTGAAAC
+
>BCBAA>B?BB;?ABD@BB==;;2459599A@BACCA@ACCCCCBBDA@>ADDBC@99699:9<HHI3EC@>=;;011,111;:=DAD@CBL?A@>?877.7
@R5U21:00040:00008
CATCTCTTTCTATGCGGCCCAGCCGGCCATGGCAGCATCTTGCTTTCCGATGCTGTTTTGCGTTGGCGGTTCTGGCGCTGAAAC
+
@B?;;999:;CBDBAB@BBAB?F2459599A?BCCCCCCC@BBBB>B@BCCDA;9444/9B9;7<@BB@CCCBB@BBBBBBBAB
@R5U21:00040:00009
TACCAGTTTCTATGCGGCCCAGCCGGCCATGGCTGTTTGTTAGTGGTTTGGGATTTCGCAGTGCATCT
+
AAC?@???<?BCDBBC@CD?CFC@B8;99A@<11///+//,/8@??B?588-487/773........3
@R5U21:00040:00010
TACCAGTTTCTATGCGGCCCAGCCGGCCATGGCTTCTGT
+
BAC@BBBB=?@BBBAC@BB?ACDBC?A?><=8--+,,22
@R5U21:00040:00011
ATACGTCATCTTGTGCTCTCTCT
+
,,.4/,////8:7/446/////6
@R5U21:00040:00012
CGTATCTTTCTATGCGGCCCAGCCGGCCATGGCAGCGTGTCTGAAGGATGGTGCTGTTTGCGGTTAGTTGGGTATTGGTTGTGGCGGTTCTGGCGCTGAAAC
+
BBA=>99979AACCBB@AA@CCB897;=@@C@CCCCCCDBCCED@C>A?CACCC:;=B>BCCBDBCBB=@@9>995;=@<ABB?BB@C?B::8;AA@BBB>B
@R5U21:00040:00013
ATCGCATTTCTATGCGGCCCAGCCGGCCATGGCAGCATGCTCGACTGCGCGTTGCTGGACGCATTCTCCTTGTGGCGGTTCTGGCGCTGAAAC
+
89:?@>>>8;;@@BBB@BB@CC@6:5;;@ABACCDGGCBBB@A@@@AABBBB69:CDDF:<;BCBCCC@C>AAC@CC@C@CBB?BCCCBBB>B
@R5U21:00040:00014
CGTATCTTTCTATGCGGCCCAGCCGGCCATGGCAGCGTGTGGGATTATGAGCAGCAGTGCTGTGGGAGGGGTTCTAAGTGTGGCGGTTCTGGCGCTGAAAC
+
BC?==99979AACGBAACC:<;>,1-1-11<56994=AB99919B@@>311A;;:B==444449>9@>??-959>>;>::--+,,*,+,,,*..3116?8<
@R5U21:00040:00015
TACCAGTTTCTATGCGGCCCAGCCGGCCATGGCTTCGTGTACGCAGTATTAGCCGCAGTGCATCCTGGATTGCCACGTGAATCGCGTTTGGTGGGGCGGTTC
+
B>?=@@BB=BBBBBCC@CD>BECBD=?=AAA@CCABBCCB9<;CBBBCC?B;;8;:;;CCBBBC?AA>AC=>;;=00000,/..08563645555.39,/,/
@R5U21:00040:00016
TACAGTTTCTTATGCGGCCCGAGCCCGGCCCTGGCCTGGATGTCGTTGGAGGTGGTGGTTC
+
../////+/6,44444244-44449-4249-442/,/,*,,,//88587431337771101
@R5U21:00040:00017
TACCAGTTTCTATGCGGCCCAGCCGGCCATGGCTCATTGTCCTGGTAGTTTTGAGTATCCGCAGTGCATCCTGGATTGCCACGTGGGTCGCGTTTGGTAGGGCGGTTCTGGCGCTGAAAC
+
?@A=A;;98;C@@ABA?ACBCCCAC>A>ACCACCCCC?BBB@AA>>AAAAA7A@@ADFDABBBCCBBBBB?BCABB@94288999>9>999988/79<BBB>CC=@=@A@=AB?@@BE?D
@R5U21:00040:00019
AGACTCTTTCTATGCGGCCCAGCCGGCCATGGCAGCATGCGAGGCGAGGTGCGATGCGATTTGGCCTCAGTGTGGCGGTTCTGGCGCTGAAAC
+
96///6665?DCDCBB@CC@B>>2458599BACBBBCCDCBBB@CCAA>ABBABBBBBCCC>C=@<@@B@BCAA>AB?B@CC@@CCBBBB>9A
@R5U21:00040:00020
CGTATCTTTCTATGCGGCCCAGCCGGCCATGGCAGCAGGTTGCTTTTAGATTCGGTATTGCAGGGGCGGTTCTGGCGCTGAAAC
+
BBB@@?CA>:8111>>:AB;C@>595959>@?CCCCBB?B?BGDCD:CCCFAFE?FBB?BCDCCB8BB?C@CCC@CCCC@@A>@
@R5U21:00040:00023
GCATAGTTTCTATGCGGCCCAGCCGGCCATGGCAGCGTGTAGTAATGCGCATCAGGGGTGCACTGTGTAGTTTTCGACGTGTGGCGGTTCTGGCGCTGAAAC
+
9<BB@BBB>BB9:9CB@BAABBB6;69599CBCAAACC@=@A;;7<EBBB@999999/9999>@ACCCCCCCC9C;:<CCCCC@CC?A<ABB>BBCCABA>A
@R5U21:00040:00024
AGACTCTTTCTATGCGGCCCAGCCGGCCATGGCAGCATGCGAGTAAGTGCGAGGTGCGATTG
+
BB?A?BAA=AD@AACC@BB@CBB;@=@<@@B@CCCCDAD499>11,/1/////,444:4954
@R5U21:00040:00025
GCATAGTTTCTATGCGGCCCAGCCGGCCATGGCAGCGTGTGCGGGGTGGG
+
=@AACBAB?BBBB??A@BC>DDC=@=@>BAE@BBBB;:/11////**000
@R5U21:00040:00026
AGTTACCGCAATTCCTTTAGTTGTTCCTTTCTATGCGGCCCAGCCGGCCATGGCAGC
+
BBB@BB@BBB@CBD?BB?BCD@DF@B@BB>BBBBBAA?AC>B975:5710==800**
@R5U21:00040:00027
AGACTCTTTCTATGCGGCCCAGCCGGCCATGGCAGCATGCCATGAGGATT
+
BA?@ADCC>BBCBAA>@AB@HB=;=5429?F?CCCBB7,,+,,,,22088
@R5U21:00040:00028
ATCGCATTTCTATGCGGCCCAGCCGGCCATGGCAGCATGCTATACGC
+
BAAABBCB@BBBCDCD@BAACDD::;:?CCI?@@CCB@88/*(((((
@R5U21:00040:00029
ATGGAGTTTCTATGCGGCCCAGCCGGCCATGGCATTGTCGTGGTCGGATTCCCGATGCATC
+
6,-*,,,0006BBBBD@BA?BB=>B8:8;BBA;;1786////,///,/9244-4/,,,,,,
@R5U21:00040:00030
ATCGCATTTCTATGCGGCCCAGCCGGCCATGGCAGCATGCGTGTCTAG
+
B@@@BBBC?CCBBBBB@AA@DDD8:8;=@CC@CCBCC:2,-**(((((
@R5U21:00040:00031
ACGATATTTCTATGCGGCCCAGCCGGCCATGGCAGCATGGTGCCATCCTTAGGGGGGGTGCTTGGGCGGTTCTGGCGCTGAAAC
+
??<<@BBC=@@BBBBC@EC@DICAB?A?BAB@DBBBBBCBCAB@BDDBDABBBDDDD'AACC@BC?BB?B@FCCADDBABBBCB
@R5U21:00040:00032
CGTATCTTTCTATGCGGCCCAGCCGGCCATGGCAGCGTGTGTCGGTGAGT
+
BB?@@ABB?ABDCCCC@CC@BBB@B?A?BCB@BEDA=27---,-*,,/44
@R5U21:00040:00033
ATCGCATTTCTATGCGGCCCAGCCGTCCATGGCAGCATGCCGACTTAT
+
AAAABBCE=@BCBBCC@BB?:88,111778A@@??88888+-,*,((*
@R5U21:00040:00034
AGACTCTTTCTATGCGGCCCAGCCGGCCATGGCAGCATGCCAGCCTAATTGCGATGCGATTTGGTAGGGGTGTGGCGGTTCTGGCGCTGAAAC
+
<ABBCBBB>EBCDDAA@BD>BCC;@==;>>@=@BCBCB<<;<@B>BB@D?BBDDBBBCA@A<@?@>@@@8@BCCBCD>B>ABB@CCECA@@=A
@R5U21:00040:00036
AGTTACCGCAATTCCTTTTAGTTGTTCCTTTCTATGCGGCCCAGCCGGCCATGG
+
78=;>>;>9959<@6999,44424424244-4499;<BCG?:><?,0,-+*=00
@R5U21:00040:00037
AGTTACCGCAATTCCTTTTAGTTGTTCCTTTCTATGCGGCCCAGCCGGCCATGGCAATGTGTTTTCGTAATTGCAGGGTTGAGTGTATTTCTCACTCCGCTGAAACTG
+
;=?>@><>4859>@5999,44424424244-4>?@@AA@BD?BA>;>4848@@=BB?@>>7777-777?=A>BCF?A<B:??C@B@CCD>AAAA=?@BCB>:::5:@@
@R5U21:00040:00038
TACCAGTTTCTATGCGGCCCAGCCGGCCATGGCTGTAG
+
BBB@ABBB>A@?@CBB?BD>B<<9<@B?>>;;-*((((
@R5U21:00040:00042
CGTATCTTTCTATGCGGCCCAGCCGGCCATGGCAGCATGCGGGTGCATCCTTAGAATGCGTGTGGGCTGGTTCGTGGCTGCGTGAAAC
+
@@?=?BCC>E?@@ECC?CC?BDA699;=@AC?BCCDA;;1//,///8//,4248;97666/////+//,275/,,,*,,,,//68858
@R5U21:00040:00045
AGTTACCGCAATTCCTTTAGTTGTTCCTTTCTATGCGGCCCAGCCGGCCATGGCAGT
+
DBCAAC@BBB?B@C?AA=AA:;A@>@@AA<BBB@@AC@>>89=;,.,0:;:::80,,
@R5U21:00040:00047
ATCTCTTTCTATGCGGCCCAGCCGGCCATGGCAGCATTTGCATGCTCGCGTTGGACTTGTCTACGGCTAGTTCGTCT
+
44..///+/>>AECCACB@;992969<>>>=@BCC>>@8::11//0,///7,/,///,444444424444424////
@R5U21:00040:00048
AGACACTTTCTATGCGGCCCAGCCGGCCATGGCAGCATGCTATCGTCGTTGCGATGTCGGATTTGGCGGGAGTGTGGCGGTTCTAGGCGCTGAAACC
+
DB=>>99909BBBDCB@CD?;992969=AAA>BBAAABCCABBAABB==694448..//,/77+/,444-4448887998888444<B@88466+.,
@R5U21:00040:00049
AGTTACCGCAATTCCTTTAGTTGTTCCTTTCTATGCGGCCCAGCCGGCCATGGCAGTGTTCGG
+
BCC@AB?BBB@B@C8:::<CCAEC@B@AC@CB@@BBB@BB?B>;5757:<??<:000.5,..,
@R5U21:00041:00004
TACAGTTCTTATGCGGCCCGAGCCCGGCCCG
+
.,,,,,*,0*/4449<<<,1//68+/,/8+/
@R5U21:00041:00005
CGCTATTCTTTCT
+
444444249=568
@R5U21:00041:00008
TACCAGTTTCTATGCGGCCCAGCCGGCCATGGCTGCTTGTTAGGAGCTGTCGCCGCAGTGCATCCTGGATTGCCACGTGTGTCGCGTTTGGGGGGTGCGGTTCTGGGCGCTGAAAC
+
8:;:<CCD>CCBBBBB@DD@CCC@B?AABACA>****)*,+**)***(,**,,2228BECCCAB?AA>BB8;;>@11111111>:>=A-44444(444;9999333,3<>?877.1
@R5U21:00041:00009
CGTATCTTTCTATGCGGCCCAGCCGGCCATGGCAGCGTGTAGTTAGGGTCTGGAGCAGTGCGTTGGTTGGGAC
+
@BBCBBBB?BCDBDAB@BA>CBB645;7;9BBCCCCAAACCEB>AAA<@@ACACBBB9998--*-+,222*1/
@R5U21:00041:00010
CGTATCTTTCTATGCGGCCCAGCCGGCCATGGCAGCGTGTTAGGGTAAGCAGCTTATGTGCTTTGGGGAGTCTGGGCATTGTGGCGGTTCTGGCGCTGAAAC
+
CBB@@99979>=>A;;81>,118+-+-+,,1,/999?CBD@CCC@BC?ECCCCC?BBCC@?9:-449-9AACCDC@B@>;>9959@-1-111,1<119AB<A
@R5U21:00041:00011
TACCAGTTTCTATGCGGCCCAGCCGGCCATGGCTCAGTGTTGA
+
BAB?BBBB=BCDBBBG@CCACCB?B?A>AB??=-,,,2*/,//
@R5U21:00041:00013
GCATAGTTTCTATGCGGCCCAGCCGGCCATGGCAGCGTGTGTGCTCG
+
59;?><>B77:@B@@A@DD>@@=2469599C@CBCA111-*******
@R5U21:00041:00015
ATGCTTTCTATGCGGCCCAGCCGGCCATGGCACATTGCA
+
38334858;?ABCCBKC=AAB=B796<9AA=**((((((
@R5U21:00041:00016
GGTGAACGCAATTCCTTTAGTTGTTCCTTTCTATGCGGCCCAGCCGGCCATGGCAGGTTGTTCGTGGGAGTGCATGGCTTGGTGTTGGTCTCACTCCGCTGAAACTG
+
B<BB>=BBBB?B@B@BB>BBB?BA9:2;;19BBCCDD@CCBBA=<@>@=BBC@CCFAD@BB@BB@??<@=@=A@A@>BC@C@CCCACBBAAA?=;45;@<9>DBDCD
@R5U21:00041:00017
GCACTAGTTTCTATGCGGCCCAGCCGGCCATGGCAGCGGTGTGTAGGT
+
((((((**0099CDBBD?@@:>9=8>595<BDAB@@91-1111//,22
@R5U21:00041:00018
TACCAGTTTCTATGCGGCCCAGCCGGCCATGGCTCAGTGTCCGCTGTAGCATAATACGCAGCGGGATCCGCAGTGCATCCTGGATTGCCACGTGGCTCGCGTTTGGACTGGCGGTTCTGGCGCTGAAAC
+
ABB?????>@BBCDBB?CDCDCC@DB?=ACC@CCCCCBC@@=@CCBBBBBBB>>?@@@@<??CC>BA9;==?=9999;=;99;<<;<<;===<<;;?@@@@AA=B=B>>>>==;<8;?=<<<???AC=?
@R5U21:00041:00019
ATGGAGTTTCTATGCGGCCCAGCCGGCCATGGCTGGTGTCGGTTTCGTA
+
;BB@B@@B>ABAA?BB@BA;@BCCD?A=?AC7;<@</////50202,//
@R5U21:00041:00020
ATGGAGTTTCTATGCGGCCCAGCCGGCCATGGCTATTTGTTAGGGTTCGGATTTTCCCCAGTGCATTCTGGATTGCCACGTGCTTGCCGTTTCTCGCGGCGGTTCTGGCGCTGAAAC
+
ABB@BBBB=BBBAA99;;CBCCD@C?B>AAD@CCCCC?CC@CCCACABB?@@@=6?CB:DAABCCFBFBB?BC?@?>AAA@CCE@BB?BBB>@@?@@A=@C@C@B@?>?BBAABB8:
@R5U21:00041:00021
ACGATATTTCTATGCGGCCCAGCCGGCCATGGCAGCAGCGTGCTTTCATCCGTAGGTTTGCAGGGGCGGTTCTGGCGCTGAAAC
+
ABB@@BBC>BAAAABCABB@CBD8:8;?DDC@DCCAAAEFCCCCD@CCAA=@A;A=@@<@CBBBA79968;>>B>BDECFDCAB
@R5U21:00041:00022
ACGATATTTCTATGCGGCCCAGCCGGCCATGGCAGCAACGTGCCATCCGTAGGTTCCGTGCCGTGGCGGTTCTGGCGCTGAAAC
+
ACA;;A@@<@C@@ACCCCD>B@@29595999:<ACCC@DCCEC@C;<<<AAAAC@DADCCC?BBCDCC?D@;;;@ECCAABC>C
@R5U21:00041:00024
ATCGCATTTCTATGCGGCCCAGCCGGCCATGGCAGCATGCACTTTATGCTC
+
B?<?=9:99;BBCCC@@AAABB@6:8;?BBC@CCCCCA>99/,,+*****,
@R5U21:00041:00025
GCATAGTTTCTATGCGGCCCAGCCGGCCATGGCAGCGTGTGGTTAGCTGGGGTTGGGTTGCTTGCCGAGTTTTTTGACGTGTGGCGGTTCTGGCGCTGAAAC
+
<<ECBB?A?BB@AACCADD?BCD@C@BEBAA>ABBBCA@@@@B@BDCAAA=6=;=><?<??@?ACACCCBBBBB-BCBAA@CB@CB@C@B<<;?BBBCAA=A
@R5U21:00041:00026
ACGATATTTCTATGCGGCCCAGCCGGCCATGGCAGCAAGGTGCCATCCTCAGTTTCCTTGCCGGGGCGGTTCTGGCGCTGAAAC
+
BBAACBBB>BBBAABB@CC@B?=6;799>AB?BCCEC@C@CBB?CAA?ADDCCCADAC?A@5999-9A?A7;<A=AECCCCC@C
@R5U21:00041:00027
AGACTCTTTCTATGCGGCCCAGCCGGCCATGGCAGCATGCAGTTAGAAGAGTTGCGATGCGATTTGGCTGCTGACGTGTGGCGGTTCTGGCGCTGAAAC
+
>??BBBCC>B@@AA=A<==9@>=8>5859AB>BBCCDEDCCCC?BCC@B@>A?ABBBBBED<<<8<@BBCCCECBB:9<B?BB@A@CCC@BCBBABC@C
@R5U21:00041:00028
ATCGAGTTTCTATGCGGCCCAGCCGGCCATGGCTATTTGTTAGGGTTCGGATTTTCCCCAGTGCATTCTGGATTGCCACGTGCTTGCCGTTTCTCGCGGCGGTTCTGGCGCTGAAAC
+
BB?<<99:8:???>;989?:AAB@B8;8>GB@CDCCD?CBABBC?DDBB@BBBA9BDD7BBBBDCCBDDCAA@@?B@BAAACEE?BA@BCC@CBBA9948858=???@CBBBCCE=@
@R5U21:00041:00029
CATCTCTTTCTATGCGGCCAGCCGGCCATGGCAGCAGGGGTGCTGGGCGGTGTATACTTGCTGGGGGCGGTTCTGGCGCTGAAAC
+
ABBBBBBB>BBB;8//,1,/88::,9544969@@@9999/9AAABC?AA=AAACDAADADD99999-9@?BADCC@DCBB;;;9;
@R5U21:00041:00030
CGTATCTTTCTATGCGGCCCAGCCGGCCATGGCAGCATGCGGGTGGCATCCTTAGAATGCGTGTGGCGGTTCTGGCGCTGAAAC
+
?A?@@AAA>BBBCCCD@FD@BA>;=796;@C@CCCCB@;444-9><>@ABACBCDD?BBBCCBB?@BB@B@BAA>BBCDCBB<B
@R5U21:00041:00031
ACGATATTTCTATGCGGCCCAGCCGGCCATGGCAGCAGGTTGCCATCCTTAGGGTCCGTGCCAGGGCGGTTCTGGCGCTGAAAC
+
BBBB?ABB?B@AAABC@BB@CC@6:7;@AAC@CCCCBB@D@BB?CCDFD@BBEACD?CBCC@BBB=AC@C@<@@@CCCCBBB>B
@R5U21:00041:00032
AGTCTCTTTCTATGCGGCCCAGCCGGCCATGGCAGCATGCTGGAGAGTTAGCGATGT
+
-,,,,,//+4:::;;@594-999595959@@>ABBA@@>944244///,///////4
@R5U21:00041:00035
AGACTCTTTCTATGCGGCCCAGCCGGCCATGGCAGCATGCAGGTGCT
+
BC@A;9;98;BDBCCC@EC:=;;248;;??BABCDA@@:111,1,**
@R5U21:00041:00036
AGTTACCGCAATTCCTTTAGTTGTTCCTTTCTATGCGGCCCAGCCGGCCCATGGCAATTTTGTTTCAG
+
BBC?@?<@==8=<959909>?=?C>BADEBCBBBBAC@CC>C884847308?@=?@0777,111,1..
@R5U21:00041:00038
GCATAGTTTCTATGCGGCCCAGCCGGCCATGGCAGCGTGTACGGTTGTTCCGCAGTATCGAGAGGGTTAGCTCGTGTGCGGTTCTGGCGCTGAAAC
+
>ABBBBBB>B??ABBB@BB;;442969;@?AAADCCCBBDDBB>@>>>=?@CCCCCBBCBBBBBC?B@BA@?>>>ACCCC@C@CCC@CCDDCBC?C
@R5U21:00041:00039
ATGGAGTTTCTATGCGGCCCAGCCGGCCATGGCTAATTTGTT
+
BBB@B?BB>BB;??99<<E>CCD=A=A=B@>=<11,*00**)
@R5U21:00041:00040
TACCAGTTTCTATGCGGCCCAGCCGGCCATGGCTGGTTGT
+
BBB@@ABB@BBBBBCC@DC@CCCBEAB?BA><<--+-2,,
@R5U21:00041:00041
ATCGCATTTCTATGCGGCCCAGCCGGCCATGGCAGCATGCTTCTTCTCGTG
+
C8::CCCC@BBBA@@C@CB@DDD::;<=@@CABBCCB=>995//,,,,,,,
@R5U21:00041:00042
ATCGCATTTCTATGCGGCCCAGCCGGCCATGGCAGCATGCCTGCCTACGTCTTGCACTGCGCGTTTGTGGTGTGGCGGTTCTGGCGCTGAAAC
+
98<B@@@C=B<<<BCC@CC?DBB?BACCCBC?BCB@@<=>ADDB@AAACBBB@C<>@CADB999919>@5;<CC;9;<A844;<8:9B<<<<9
@R5U21:00041:00043
GCATAGTTTCTATGCGGCCCAGCCGGCCATGGCAGCGTGTATGGAGGATAAGGTGACTTGCTAGGGGAGGTGTGTGGGTTGTGGCGGTTCTGGCGCTGAAAC
+
,/6;934808>?@BDC@DCACBA7969599?@BA<<<@@>ABA=AC=@@A>A69999929?=ADFC9A?2944449B>B@BBB;;;@C@CCD@BBAAAAC@C
@R5U21:00041:00044
AGACTCTTTCTATGCGGCCCAGCCGGCCATGGCAGCATGCCGTCTGTGCGATGCGATTTGGGTTGATTGTGGCGGTTCTGGCGCTGAAAC
+
B99<ACAA>C=9?B9;71>8>>>12,1;;1;;<CDCICDCBCDCCB@@ABBBCCBAA@09908<>8;7:CB?AB@C?ABC@A@@B:::5:
@R5U21:00041:00045
TACCAGTTTCTATGCGGCCCAGCCGGCCATGGCTGTGTGTGCGTAGCTGAGTCCGCAGTGCATCCTGGATTGCCACGTGACGCGCGTTTGGTAGGGCGGTTCTGGCGCTGAAAC
+
>>B@?B?B?BBBBBBB?BCACDDBC@B@DEC@CBAABBBBBBBB>>>BABBBB@@@CABBBCCB@CB?BA799;>99999@@@FB99919@B@ABCBCBDCECDBDEHCCCCAD
@R5U21:00041:00047
CGTATCTTTCTATGCGGCCCAGCCGGCCATGGCAGCGTGTGACTTCGGTG
+
BBBBBBBB?BCCCBAA@BC@BBB6;7;=ABC?BCBB777--***)**),2
@R5U21:00041:00048
CGTATCTTTCTATGCGGCCCAGCCGGCCATGGCAGCACTGTGCGATACGGTTATATCGTTGTGCTAGGGCGGTTCTGGCGCTGAAAC
+
@B?@BABB?BBBBBBB@BC@A==2459<?@CBAAAB@<<;94:;;1///,/,/4///..,....//:;;BB@C@BBB@BBBBCCC=B
@R5U21:00042:00004
ATCGCATTTCTATGCGGCCCAGCCGGCCATGGCAGCATGCTCGTATTCGTGCTTGTCTGCTAGGACTAGTTGTGGCGGTTCTGGCGCTGAAAC
+
A>?>A8:89;A>@@CD@CC>CCD;@=@6;9B@BBBBCGBBA;9999599999>;888>A@ABA?BB<<<><?;<<=CBBAG<<;;@@B@@@=@
@R5U21:00042:00005
CGTATCTTTCTATGCGGCCCAGCCGGCCATGGCAGCGTGTTGAGCAGGG
+
ACDBBBBC?BB:::BC?CC>BBA<>58599959999@A91-11///,,*
@R5U21:00042:00006
CGTATCTTTCTATGCGGCCCAGCCGGCCATGGTGGTGAGTAGAATTTGTGCCTGGGTGAGGATATTCCGTGTGGCGGTTCTGGCGCTGAAAC
+
ABBBBBCC?CBBABBB>AA=BA99@=@=>>@=9;::@BBCEBB?CC>????=ACD@CCCC@BBAB@B@<@@77377467?;B?BA?:::?9?
@R5U21:00042:00007
GCATAGTTTCTATGCGGCCCAGCCGGCCATGGCAGCGTGTGGGAGGGTATGTT
+
=@AA<<??>>ABBBAA@AA=BCC?A=@=ABCACA@AA;;4440999-9=4//,
@R5U21:00042:00008
CGTATCTTTCTATGCGGCCCAGCCGGCCATGGCAGCACTGTGCGATCGGTATACGTTGTGCTAGGGCGGTTCTGGCGCTGAAAC
+
<CBCCBBB=CCCCCBB@AB@CB@295859@CADCCCCCGCCEBCBBBB@BBB>@@@<?BCBCDCD@BB?B@CAB?BBBA???9?
@R5U21:00042:00009
CATCTCTTTCTATGCGGCCCAGCCGGCCATGGCAGCATCTTGCTTTCCGATGCTGTTTGCGTTGGCGGTTCTGGCGCTGAAAC
+
@A;;;79:8<BCCDBC@DD=A?B6:7;7;9A>BCFCDCCC?CCBC>B@BBCA;;444-1111-1>>J>>>BBB@CCBB;<<9<
@R5U21:00042:00010
TACCAGTTTCTATGCGGCCCAGCCGGCCATGGCTTATTGTCCTTAGAGTGTGTATCCGCAGTGCATCCCTGGATTGCCACGTGGGGCGCGTTTGGGGGGGCGGTTCTGGGCGCTGAAAC
+
A>@>@:998<CBCD@@=ADADDF@D?A@CCC@DB6<959>>;>;==BCCCC@@@@@=@@AB==8.111,0?;>A>;;9;ABBCCC6?>>877.7?BCDC(BC?@<>777.77777>@:@
@R5U21:00042:00011
TACCAGTTCTATGCGGCCCAGCCGGCCATGGC
+
A86::11,1;;9949599-444242/,//6,,
@R5U21:00042:00013
ATCGCATTTCTATGCGGCCCAGCCGGCCATGGCAGCATGCTCGCCGTCGATGTGCAGTGGGCGTAGGTCTTGTGGCGGTTCTGGCGCTGAAAC
+
AAA@?88:8;;BCCCD?BBBCBD=@=@=@AC?BBCCCCBBCCFE@BAABCBBBBBCCCBB>EDDCB@CCD>?@BACB@B@@BB@CBBCBBB>B
@R5U21:00042:00014
ATGGAGTTTCTATGCGGCCCAGCCGGCCATGGCTATTTGTTAGGGTTCGGATTTTCCCCAGTGCATTCTGGATTGCCACGTGCTTGCCGTTTCTCGCGGCGGTTCTGGCGCTGAAAC
+
A>><<@@@>BBBBBAA?AB>DDCAA=@=ABC?BBCCC>BCBCHH?D>@?<9999/999/9@@BIDEDDIDB>;;;B@BBAABBBBFC@;996988=@B>AA?B@CCB@AAABBBB>B
@R5U21:00042:00015
CGTATCTTTCTATGCGGCCCAGCCGGCCATGGCAGCACTGTGCGATCGGTATACGTTGTGCTAGGGCGGTTCGGCGCTGAAAC
+
BCBB?BBB>>?BBAA@@CC>BB@2859599B@CCCCCC<;:BBDBDCC?B@===4428@@BCBCCACC@C@BB?BDCC@??;?
@R5U21:00042:00016
ACGATATTTCTATGCGGCCCAGCCGGCCATGGCAGCAGGTTGCTGGGGTCAGTGGGCGTGCTAGGGCGGTTCTGCGCTGAAAC
+
<BCA@9997:A;;;?@54;19@D69:<8<9B@CCCFCC@C@BBCCCC9BBAAABA<BBAA?B99919@<><>9999A@99909
@R5U21:00042:00017
TACCAGTTTCTATGCGGCCCAGCCGGCCATGGCTTTGTATTCGT
+
ABB@B@@@=ACCCCABEBD@DCCDA?A>A@@<9--+-8,-*,**
@R5U21:00042:00018
GCATAGTTTCTATGCGGCCCAGCCGGCCATGGCAGCGTGTCCAGGT
+
@BBBBB@A????AAAA@CC?B==2459;AACADBBB;82**)*)((
@R5U21:00042:00019
AGTTACCGCAATTCCTTTAGTTGTTCCTTTCTATGCGGCCCAGCCGGCCATGGCAACTTGTTTTCATTTTTGCCGGGTTTCGTGTGGGTCTCACTCCGCTGAAACTG
+
ABB@AB@AAB@C@A644-9?B?ACBD@BCBCCBEBAC@CC=@@A@B484;;;4;C>=?;9999/999999-9@59909>9>>A@BCC@BB@??:::@CCCCCC>CBB
@R5U21:00042:00020
GGTGAACGCAATTCCTTTAGTTGTTCCTTTCTATGCGGCCCAGCCGGCCATGGCATAGTGTACGGCGGTGGGGTGCCATGGTGGTGTGTGTGGTTCTCACTCCGCTGAAACTG
+
A=BBC@BBBB7979>=9:B@@=AC@B?BC9<<BBCDDDDGAC?>;@>@=@@B?CDECCDBCB;;79@<8899/9BB@CCDAB@>ABAA?AAD@@?BBC@==??CCA>>>;@A@
@R5U21:00042:00021
ATGGAGTTTCTATGCGGCCCAGCCGGCCATGGCTCATTGTTCGAGGTTGGATTTCC
+
AABABCBD>BBABB::;;E@DCC@C>@8><B@@9944244244442424:888+//
@R5U21:00042:00022
CGTATCTTTCTATGCGGCCCAGCCGGCCATGGCAGCGTGTATGTAGGTTAAGGGTGAGTGCTAGGTTCCGGCTCGGAATTGTGGCGGTTCTGGCGCTGAAAC
+
@BBBBBBC>BC@@ACC@DC@CCB<@=@299A>ABBBCCEBBIF=<=CCAB<<<;<BBBBAAA<<8<@B>A@BBCCAB@B?A@ABA@=A>AAA@CCD@@@@<?
@R5U21:00042:00023
TACCAGTTTCTATGCGGCCCACTCGGCCATG
+
BBB@BBBB=CBBCB;;;>::11///,/,/,/
@R5U21:00042:00024
ATCGCATTTCTATGCGGCCCAGCCTGCCATGGCAGCATGCACGTAGTCTGCTTGCTCGGCGAGGGTTGTGTGTGGCGGTTCTGGCGCTGAAAC
+
@>@<>8998;BCCCCB@BB>CCE@@@@@B??=?AAACCCCB???CCBBBCCC@BBCCIBCC<::8:>@CBCCCC@CC@C@BA@?@BCBBBA;@
@R5U21:00042:00026
TACCAGTTTCTATGCGGCCCAGCCGGCCATGGCTAATTGTGGT
+
B@A?ABBB@BDBBB@@>AD?A?A>A@C@C>>;>11,/7///,,
@R5U21:00042:00027
CGTATCTTTCTATGCGGCCCAGCCGGCCATGGCAGCGTGTGGGGCTCCGTGGGTGAATTGCATTCAGTAGCTGTCTATTTGTGGCGGTTCTGGCGCTGAAAC
+
@BBBBABB>BBBCCCB@BB@CBA6979;@AH@CBBBBB@BBAA8A@BACBBC>BDC@C?AAAA@CBBBBBBBBBBBBBB>BBB@CC@B>BCB@BBCCCCC>C
@R5U21:00042:00028
AGACTCTTTCTATGCGGCCCAGCCGGCCATGGCAGCATGCCTGTAGGTTTGGTGCGATGCGATTTGGGATAGGGATACGTGTGGCGGTTCTGGCGCTGAAAC
+
<BBBBABA=AABDCCD@CC@BB?>B=@=@BB>BBCCCDBB?BHCCC@CCAC?CBBBBBB?BCBB8:758??AB>BCB??CCCC?B@@B@@@@>@ACA???;?
@R5U21:00042:00029
AGTTACCGCAATTCCTTTAGTTGTTCCTTTCTATGCGGCCCAGCCGGCCATGGCACCGTGTTTTTATCGTTGCCGTGTGTTGTGTGTTTCTCACTCCGCTGAAACTG
+
BBB?BB@BBB==8924409??=ACADBCC@CAAA@@B@BB<BC?>>575:AA<@@B@CBABB>>/??>>??@@=<<?>AB>?;B>B:;:>>>>>??>?BA@@<:;==
@R5U21:00042:00030
CGTATCTTTCTATGCGGCCCAGCCGGCCATGGCAGCATGCGGGGTGGCATCCTTAGAATGCGTGTGGCGGTTCTGGCGCTGAAAC
+
B@@>?99919@@CCCB@;;;:77,/,1-11>;>AB@BBA9999/99299442489442444=BCECCFC@B@BBB@B@@@;88/9
@R5U21:00042:00032
AGACTCTTTCTATGCGGCCCAGCCGGCCATGGCAGCATGCTTTAAGTACT
+
ABABBBB==B?@CD@@8;;09A>;>=@;ACF=@AFBBB=80=)*)*****
@R5U21:00042:00033
TACCAGTTTCTATGCGGCCCAGCCGGCCATGGCTATGTCATTGAGTTA
+
??B@BBBB;BBCCCAA?ADADCDBD::8<BB;@>94/////,///,*,
@R5U21:00042:00034
CATCTCTTTCTATGCGGCCCAGCCGGCCATGGCAGCAAGTTGCTTTCCGCGGTGGGTGTGCGGGGGCGGTTCTGGCGCTGAAAC
+
BAAAAA@B>BB@BBBD@BB:A9:2959;>AB>ACB;;9<B>BBCCAC@CCGCDCCBCB@@99994+9?;@AAAAABBAAAAB>B
@R5U21:00042:00036
AGTTACCGCAATTACTTTAGTTGTTCCTTTCTATGCGGCCCAGCCGGCCATGGCAAATTGTTGGGAGCTTTGCCGTGCGATTTGTTGGTCTCACTCCGCTGAAACTG
+
B=?<99297787+-,,,*,,,*,A>AADD@CBA>@9979B:A<<484848887;ADAJABB@@?9?C@<<>AB@BCCCBBBB<??>>B>??>??@?>@@@@BB>B?<
@R5U21:00042:00039
AGACTCTTTCTATGCGGCCCAGCCGCCATGGCAGCATGCGATGTCGGTGTGA
+
B99<B>DA>A;99@992//+/8;,11888F@A=@611///////,,*,////
@R5U21:00042:00040
AGACTCTTTCTATGCGGCCCAGCCGGCCATGGCAGCATGCGGGATAGGCGTGTGCTGAGTGG
+
B?@ACDCB?DDBGBCC@CC>C>>595959@B@CCECD>A<<;,11//,/44///////.446
@R5U21:00042:00041
GCATAGTTTCTATGCGGCCCAGCCGGCCATGGCAGCGTGTCCTATTCATGATTAGGCTTGCAGGGCTCCTCTTACGCCTTGTGGCGGTTCTGGCGCTGAAAC
+
:<B@;<??<@BACBBC@BB>@=:2459<BBCADCCBBBCCECCBB@BCBBBC@CD@CC;;;@@@<ACC@ECC9<<BB@DEDCC?BB@C@CBC@CCBBBCC@C
@R5U21:00042:00042
CGTATCTTTCTATGCGGCCCAGCCGGCCATGGCAGCGTGTTGGGTCCGGTAGTTGCTGTGCGAAT
+
BBBB?BCHBCBABEDD@BB@CEB=?=?<@CC@BCEBB;99699199595/8//,////6/44923
@R5U21:00042:00043
CGTATCTTTCTATGCGGCCCAGCCGGCCACGGCAGCGTGTCGGAAGCCTATTCCGCCGTGCGATTTTCTGTTGGATCATTGTGGCGGTTTCTGGCGCTGAAAC
+
BBBBB???<@A>CCCCBCC@ECB@C?B?ABC@BADDCCCCCB2429959AABCDAA>CCCCCBCGB49991-1,11611,.49379133,1679@A?=@CE@C
@R5U21:00042:00044
CGTATCTTTCTATGCGGCCCAGCCGGCCATGGCAGCGTGTGCTTCTGATAATTTGGTGTGCATTTAGATGGGTTCGGTTTGTGGCGGTTCTGGCGCTGAAAC
+
BBB>>>BB>BBBBCBB?BE@CBB@C@B@DEF@CBCCCECCCCC@CBAABBBDC?C?DAA@@ABB>BBA?AC9;59@49;:<BB?BB?B@CFC@C@@@CCE?C
@R5U21:00042:00045
ATGGAGTTTCTATGCGGCCCAGCCGGCCATGGCTGAGTTG
+
?BB>BBBB<BB@@>@@?@A=ABCBC:::=C>:81-,,(((
@R5U21:00042:00046
TACCAGTTTCTATGCGGCCCAGCCGGCCATGGCTTGTA
+
BBC@?@@B>BBBCCAA?AE>BCDACCB?A942,,****
@R5U21:00042:00047
AGTTACCGCAATTCCTTTAGTTGTTCCTTTCTATGCGGCCCAGCCGGCCATGGCAATTGTTGGTTGACT
+
BBBA998<===@?B=@>:>99599?A<@@<@A@@@@@=A@<AAA<@=@=@BC@CB>=;7740,,+****
@R5U21:00042:00048
AGTTACCGCAATTCCTTTAGTTGTTCCTTTCTATGCGGCCCAGCCGGCCATGGCATATTGTTTTGTGGGTTGCCGGGTTCATTGTTGGTCTCACTCCGCTGAAACTG
+
BBB@AB@BBB<:9?544-99959969<>@<A<<<CCC@CE>B@<174318?B7;;E@@==CJE7BBCC8947?47767<>>>;?=;?>>>AA??AA?AA=@@E>BBB
@R5U21:00042:00049
GATGAGTTTCTATGCGGCCCAGCCGGCCATGGCTATTGTTAGGTTCGATTTCCCAGTGCGATTCTGGAGTTGCCACGTGCTTGCCGTTTCTCGCGGCGGTTCTGGCGCTGAAAC
+
<?8838946;BBBC@>=@B=BDJCC?B?CDB:49896492//,/,/////+//+444444448444249989;2444494/,,,*,220,,,7==<?;;@<<<;=7111111,1
@R5U21:00043:00004
TACCAGTTTCTATGCGGCCCAGCCGGCCATGGCTTGCTT
+
A>><>4849;BBCCCCAGA=?;;245969@>9>88**((
@R5U21:00043:00005
GCATAGTTTCTATGCGGCCCAGCCGGCCACGGCAGCGTGTGGTCCTCAGATTCGGCCTTGCCGTGCGACTGCTGTGGCGTGTGGCGGTTCTGGCGCTGAAAC
+
@CBA@ABB>A<9;;4869@:@AC@B?C=A@A@CBCCCCCCC@:::<B?>;<8<B@B@CBCC@CCCCCCCAA@@AA@@ID@:;;@CC?B?BCC@C;;;CCC>C
@R5U21:00043:00006
ATCGCATTTCTATGCGGCCCAGCCGGCCATGGCAGCATGCCCGCTTTCTGCGTGCTCGGGAGGACGTTGTGTGGCGGTTCTGGCGCTGAAA
+
A?@?>:898;ABCECB@BB?CBD8:7;=AAC@CCCDBB:94099880;==AC@>>@99909@B@CDC@C@@@BECD?B?BBD@CB?@7776
@R5U21:00043:00007
AGACTCTTTCTATGCGGCCCAGCCGGCCATGGTAGAT
+
7;98@944-<A@ABCCCCC@CCB@C?8*-**)****8
@R5U21:00043:00009
GCATAGTTTCTATGCGGCCCAGCCGGCCATGGCAGCGTGTGTGTTA
+
?B@<<<??>>ACBBBB@BB>BCH@C@B>AAC@CBBB>:82//*&*,
@R5U21:00043:00010
ATGGAGTTTCTATGCGGCCCAGCCGGCCATGGCTGCTTGTGGGGTTGGGATGGATCCGTAGTGCATCCTGGATTGCCACGTGCATCGCGTTTGGCCTGGCGGTTCTGGCGCTGAAAC
+
@?><@==?<@BBBBBB@BB>>>?CF@C:==CCBCBBB?A@???8@@BC?CDCBDAA?BCBBBBCAA@@CC@AA>@?@B;<<<CBAAAGCCCACBC@FD@CCAC@CCC@CBBBCCCAC
@R5U21:00043:00013
AGACTCTTTCTATGCGGCCCAGCCGGCCATGGCAGCATGCAATGCGGTTTCTTGCGATGCGATTTGGTATAGGGAGTCGTGTGGCGGTTCTGGCGCTGAAAC
+
BB>;;44409BAB>>924409>>599;9;9CACCHCICBAA>ABBB=AA=@C@CCBBAAACBBBBB@BECCCC@CBBBCBCAB@EB@B@CCB@ACCBBBB>A
@R5U21:00043:00014
AGACTCTTTCTATGCGGCCCAGCCGGCCATGGCAGCATGCCGTAGTAAGTGCGATGCGATTTGGGAGGGGTGTGGCGGTTCTGGCGCTGAAAC
+
@CBA@???<=AB@BAB@AB?B@98>5959?@>BCDCICAA@ACCCBB@BBBBBBCBBECCCCCC?@@==6@ABB@CD@C@B??=?BBBABB?A
@R5U21:00043:00017
CGTATCTTTCTATGCGGCCCAGCCGGCCATGGCAGCATGCGGGTGGCATCCTTAGAATGCGTGTGGCGGTTCTGGCGCTGAAAC
+
BBB=====<@ABCCBB?BC?@BB8;:;>BBC@CCCDDAA???<@@=@@A@?B?BAA=DDCCCBB?@CB@B>@BC@C@>?98809
@R5U21:00043:00018
GCATAGTTTCTATGCGGCCCAGCCGGCCATGGCAGCGTGTCCTCCGTTTGGTGATGGGTGCTAGTCTAAGTGGACGGTTTGTGGCGGTTCTGGCGCTGAAAC
+
7;BC979:;:CBCBBB@BB?BCC@BEA>BBDBB@@@CBEBB@9:;;HHBI@C:999909@ABCEDCBB?BCC@BAA@AA??@A@BE@B@??@@DCBCCBB>B
@R5U21:00043:00019
AGTTACCGCAATTCCTTTAGTTGTTCCTTTCTATGCGGCCCAGCCGGCCATGGCACTGTGTGTTTTTTCTTGCGCTCGGTCTTGTTTGCCTCACTCCGCTGAAACTG
+
@BB@AB>?BBBC@B8;96<BCCDC@CBBCBC?BBBAA?AC>BAA>@>A?CCC@BCCCBBBBAAAAAA-BC@BB@@@BA@BDC?BBB=@B@CBAABC@CA?ABB>BBA
@R5U21:00043:00020
CGTGAGTTTCTATGCGGCCCAGCCGGCCATGGCATTGTTA
+
,,*0*//:59:BBBDC?C?>@B@?A64299969;87,,*,
@R5U21:00043:00021
CGTATCTTTCTATGCGGCCCAGCCGGCCATGGCAGCGTGTGGCGGTCGTAAGGATCGGATG
+
>ABBBBBB>BBBDDAAEAB@FBB==;=;@@C@CCCCCFCBB599599944992,,,,*,,,
@R5U21:00043:00022
AGACTCTTTCTATGCGGCCCAGCCGGCCATGGCAGCATGCTTTGTGTGCGATGCGATTTGGGCTGCGTGTGGCGGTTCTGGCGCTGAAAC
+
A??<;9CCACCAAACH@CC=@@@5969599?;>AB999B99919@999@@A@@@A99919@:@AB<<<AAA<??=?=@AB@BA>=777/7
@R5U21:00043:00023
TACCAGTTTCTATGCGGCCCAGCCGGCCATGGCTTCGTGTCATTTTTAGCTTCCGCAGTGCATCCTGGATTGCCACGTGGTTCGCGTTTGGAGTGGCGGTTCTGGCGCTGAAAC
+
>>A@BBCB=?ABCCCD@C@=@::8<AB@CCC@CC>AADCCCCCCBB2<<<B?B?BCCCCBB;9;>BC@CEACC@C<<<B=@;?>999919<>@996<A?ABCBB>BBAAANGA<
@R5U21:00043:00025
CATCTCTTCTATGCGGCCCAGCCGGCCATGGCAGCATCTTGCTTTCCTTCTTTTTTTTTGCAATGGCGGTTCTGGCGCTGAAAC
+
CB;@<3968989999699-49C592;644A<99<@==>A=A@CC>B=><?>>>>>>>?"99A>9969B69691<:<1/1===8>
@R5U21:00043:00026
ATCTCATTTCTATGCGGCCCAGCCGGCCATGGCAGCATCTCTCGTTCGATGCTGTTTGCGCT
+
660.///859;BB?CB?AA=BCC@B@B?CCC@B==;7---,,///5694444444:68////
@R5U21:00043:00027
GCATAGTTTCTATGCGGCCCAGCCGGCCATGGCAGCGTGTGTTCGGC
+
?@<<974408??@BBCACC@CCC?B>@=ACEADCCC70,)))(((((
@R5U21:00043:00029
GCATAGTTTCTATGCGGCCCAGCCGGCCATGGCAGCGTGTACGGGACGTAGGGTGTGTCTTGCTCGGCGTCAATTTTCAGGCCG
+
?BBBBBBB??<<?BBB@B@>CDC=@=@?BCCDCCBD>=4499990/////68+//76999:9994424:4442444,44/,*)*
@R5U21:00043:00030
TACCAGTTTCTATGCGGCCCAGCCGGCCATGGCTAGTATTG
+
?>?A??BA?A@@BBBC@DCBCDFCD@C@C=>:0******)*
@R5U21:00043:00031
GCATAGTTTCTATGCGGCCCAGCCGGCCATGGCAGCGTGTCATCCGGAGGTTGTTATTTGCAAGCGTGAGTAGAGGCAGTGTGGCGGTTCTGGCGCTGAAAC
+
;<BBABBB>BB???BB@BA>BDF>@>@?BCDAD@?ACCCCBBBB@D>DA@CACB@BCC@B@C@EEBB::<CBCCC@CCC;;<CADD@C@CAA?BBBAABB>B
@R5U21:00043:00032
GCATAGTTTCTATGCGGCCCAGCCGGCCATGGCAGCGTGTAGTGAATGAA
+
?BBBBAAA>ABBBBBB?BB?BBA698:6;BC@CBCCCCC@4991*)***)
@R5U21:00043:00033
CATCTCTTTCTATGCGGCCCAGCCGGCCATGGCAGCATCTTGCTTTCCTCTTTTT
+
BBBBBABB=@@@BBCC@CB?BAB6:79<@@A>BBCCCBCD@DC;858,1,,0000
@R5U21:00043:00037
AGACTCTTTCTATGCGGCCCAGCCGGCCATGGCAGCATGCCGGATACTGGAA
+
BABBDBAA>ABBDCBB@BB@DEA=>=88>9;8<>B>=8**)*)((((*,*,*
@R5U21:00043:00038
TACCAGTTTCTATGCGGCCCAGCCGGCCATGGCTACGTGTGGTGGTCG
+
B@@>AAAA=BCBCCDD@AD@CEEBD@B?C=A<449444441,--*,,,
@R5U21:00043:00039
ATGAGTTTCTATGCGGCCCAGCCGGCCATGGCTCGCTTCGG
+
....//856;@??BB544-999596959@@=44/,,,0,,*
@R5U21:00043:00040
TACCAGTTTCTATGCGGCCCAGCCGGCCATGGCTCAGTTGTTA
+
BBB@BBBB>BCCCBBB?DD?FED@C>@>AA@;<--,**)**),
@R5U21:00043:00042
CGTATCTTTCTATGCGGCCCAGCCGGCCATGGCAGCGTGTTCGTGTGGGAGTACGTAGTGCAGTTATAATGATCTTTCTTGTGGCGGTTCTGGCGCTGAAAC
+
A@ABBBBC>EBBBBCB@BB@CCA697929?A=@ACHHEDC@CCBD:;;8<CCBCDB;<<CBCCC@CCC<<<BBBBD?CC@CCC@@AA@@CCC@CCAA:::57
@R5U21:00043:00043
GCATAGTTTCTATGCGGCCCAGCCGGCCATGGCAGCGTGTGCGTGTAGAAT
+
?BBBBBBC>AAABBCB@BB>DBA;=7:7<BDBDCCA<;1-,***,,,,,*/
@R5U21:00043:00044
ATCGCATTTCTATGCGGCCCAGCCGGCCATGGCAGCATGCGCTCCTTAGCCTACGTGCAGTGCGCGGTCGTGTGGCGGTTCTGGCGCTGAAAC
+
;;??88;A<AACCCCA@AB@CCC>@>@?CCG?BBDCCBBBCCCD@C@BBC?BBBCDDAA=ABBCAA?A???BDB@CE@B?@@A@CBFB@><:?
@R5U21:00043:00045
GGTGAACGCAATTCCTTTAGTTGTTCCTTTCTATGCGGCCCAGCCGGCCATGGCAAATTGTCGGCAGGTGGGGTGCGGGTTTGCTCGTTGTAGTTCTCACTCCGCTGAAACTG
+
A=@B>>>94429295990489849599::-44A@@AA5<<8<>><@898<AB=ABA=A;A@<<79BB?9999/4;484-485>?>?;;59@>>@=@CCCCCC@CCABBB>BBB
@R5U21:00044:00004
ATGGAGTTTCTATGCGGCCCAGCCGGCCATGGCTATTTGTTAGGGTTCGGATTTTCCCCAGTGCATTCTGGATTGCCACGTGCTTGCCGTTTCTCGCGGCGGTTCTGGCGCTGAAAC
+
B>;778489;D>@@;99;B<ABE@B?C;==EACC@@@<@C?CCCCE@>@=9444/999/9AADDAF?CKKEAA@AA>BBCCCCC@CC@@@@<>BBCCC@BB@C?AAA?AAAABBA<A
@R5U21:00044:00005
ATCGCATTTCTATGCGGCCCAGCCGGCCATGGCAGCATGTCTCGTTCGAA
+
....//66;?BBCCCC@BB>CCD=@=?;@AB?BA@@>991//,,,*,,,*
@R5U21:00044:00006
AGACTCTTTCTATGCGGCCCAGCCGGCCATGGCAGCATGCGGTGCTAGGTGCGATGCGATTTGGTAGGGGTGTGGCGGTTCTGGCGCTGAAAC
+
>@@BBCBC>CA@ADFHABB>CCB;==>8;;BFBADEEBDDCCCCCCCCACCBBAABAEFDDAB>A9999/9>@@ADC>A>A;849@@@9999<
@R5U21:00044:00007
ATCGCATTTCTATGCGGCCCAGCCGGCCATGGCAGCATGCTCTCTGTATCG
+
?>@?@@@@=BBCBBB@@AA@CCD=?896;AB@CDCB>>>11,2,//6222,
@R5U21:00044:00009
ATGGAGTTTCTATGCGGCCCAGCCGGCCATGGCTATTGTTAGGTC
+
38843444-33348899>>9891-1-1-//7,/4442417887//
@R5U21:00044:00010
ATCGCATTTCTATGCGGCCCAGCCGGCCATGGCAGCATGCCATGATTGTC
+
A;>>>999-99@DABB@BD=?@;2459599A>BBCCBB?;2111//,///
@R5U21:00044:00011
CATCTCTTTCTATGCGGCCCAGCCGGCCATGGCAGCATCTTGCTTTCCTTCTTTTTTTGCAATGGCGGTTCTGGCGCTGAAAC
+
ABB7734819?@ABAA?BB==;;2959;@@C@DCCCCCBB>BACC>C@C@BBBBBBB(BBC@CD@CC@C@ECC?BBBBBAA>@
@R5U21:00044:00012
GGTGAACGCAATTCCTTTAGTTGTTCCTTTCTATGCGGCCCAGCCGGCCATGGCAAATTGTTAGACTATGCATTTGCTTGCCGGTGGTGATTGTAGTTCTCACTCCGCTGAAACTG
+
A=BBB@A>==2469599099969?<><A?099>?9<<@BB?AA@;>59599>5944-42442444444448844-46656<,-*,20,***),,,,,08779BCB>A:::AA<AC?
@R5U21:00044:00014
AGTTACGTCATTCTTTAGTGCTCTTCTATGCGCCAGCCGCTG
+
,,,*///8/142444-4444444424444444/62--+-***
@R5U21:00044:00015
GCATAGTTTCTATGCGGCCCAGCCGGCCATGGCAGCGTGTGGGAGTAGTTGTGATG
+
<<A?93998:ABCBBB?BB=?>;247;=AAC?BBCBCDCBD@=11-8--*-,,,//
@R5U21:00044:00017
ATCGCATTTCTATGCGGCCCAGCCGGCTATGGCAGCATGCATTGTGAATCCTATTTGCACTGCGCGTACGTGTGGCGGTTCTGGCGCTGAAAC
+
>>BBBBBB>B?=@@?@?AECCCD?C@AAAAA@A??BBBB::;@CCCBBCC@B;;;;111@@@@CFDBCCDC@@A@CC@B?ABB?BBCA:::;;
@R5U21:00044:00018
ATGGAGTTTCTATGCGGCCCAGCCGGCCATGGCTGTTTGTACGGGGTATTAGATGCCGCAGTGCATCCTGGATTGCCACGTGAGTCGCGTTTGGCGCGGCGGTTCTGGCGCTGAAAC
+
@BB@BCCC>ABBBBBB@BC?BDD?A=@=AAE@CCBA@:>==9944,9@B@FCBBCCABBBCCCBCEC@BCACG>?@@B@@?BCCC??@>>>9>:;113BBBC>?@BB@BECCBBB>B
@R5U21:00044:00019
AGACTCTTTCTATGCGGCCCAGCCGGCCATGGCAGCATGCTAGATGGTGAGTTGCGATGCGATTTGGGTGGGTTGTGGCGGTTCTGGCGCTGAAAC
+
?B@BBCCC@CCBBBBB@CB@EBB6;8;599A=AADDFAAACA;8-*)*****)*228:;=;;;<6?B/81>-737773:C@D@BBCBECAA???9?
@R5U21:00044:00021
CGTATCTTTCTATGCGGCCCAGCCGGCCATGGCAGCATTGTGCGATAAGTTTTCGCTTTGCTAGGGCGGTTCTGGCGCTGAAAC
+
ABCBBABA=ACBCBAB@CC>@@A698;>AACDCCCCCE@DCEBBBCEACCCC9CCCCC>BAB@@@>@E@D@CCC@CCDB@@@<@
@R5U21:00044:00022
GCATAGTTTCTATGCGGCCCAGCCGGCCATGGCAGCGTGTGGTTCTTAGGGTTCTTGCACTCGTATTGCTCCTTCTTGTGGCGGTTCTGGCGCTGAAAC
+
:<CCBBBB>BBBBBBB@CC>BA>;=7:6;BC@CCCBCBBCC@B@CCABDA=A?:;:9CCBCCBBCEBCDBC@C@BC>AAB@CC@B@BCB@BBCBCBB@B
@R5U21:00044:00023
CGTATCTTTCTATGCGGCCCAGCCGGCCATGGCAGCGTGTTAGCTGGA
+
ABBBB???<?ECCC@@@AA@CCB697;;>?B?BCCBDA41,1--,,**
@R5U21:00044:00024
GCATAGTTTCTATGCGGCCCAGCCGGCCATGGCAGCGTGTCATGATTAGGGTGGTTCTTGCGCGAGGTTGGGTATGCAGTGTGGCGGTTCTGGCGCTGAAAC
+
?BCBBBBB<B>?AAAA@:;;:88,/-1:<<BEKCBDAACCDCC:<<@CCC?B>?@=1111<@<BBC?CACC?BBBBBBECBBC@BB@B@BCC@CCBDCDC>C
@R5U21:00044:00025
AGACTCTTTCTATGCGGCCCAGCCGGCCATGGCAGCATGCGAGTCTCGTTGCGATGCGATTTGGGTGGGTTGTGGCGGTTCTGGCGCTGAAAC
+
BB=99844-9C@AACA<==<>;;5969599A@BABBB<<<<<=CCDFCG;<;@;99@@98808727CC>C@<;:@?:3=:=775;B??:::5;
@R5U21:00044:00026
TACCAGTTTCTATGCGGCCCAGCCGGCCATGGCTCTAGTGTTAGGCGG
+
BBBAABBB?BBBCCBB?BD@DEADACC@CC:;8/1///8/429@9875
@R5U21:00044:00028
GGTGAACGCAATTCCTTTAGTTGTTCCTTTCTATGCGGCCCAGCCGGCCATGGCACTGTGTGCTAAGAGTTGCTCGAAGTGGTGTAGGTCTCACTCCGCTGAAACTG
+
A=ABB@BBAA6959;==9@>>=AB?A>BB?AACCBCA@CDACBBAB?A=@@C@CCCBBBAABBBB@BBBD@BBCBBB@DCB@BBBBB@BBB>>AAA@BBBBBB<BBB
@R5U21:00044:00029
AGACTCTTTCTATGCGGCCCAGCCGGCCATGGCAGCATGCGAATAGGCAGTTGCGATGCGATTTGGGAGGGTTGTGGCGGTTCTGGCGCTGAAAC
+
BBAABDCC?AACCBBB@BCACB=<@5429@@5;=AA===---+,**)*,//,/667AB=;9?D19914==:>@@>@;>>;>=?AB@CCCCA@@<@
@R5U21:00044:00030
ACGATATTTCTATGCGGCCCAGCCGGCCATGGCAGCAGGTTGCTGGATGCAGTGGATTTGCGAGGGCGGTTCCTGGCGCTGAAAC
+
AA<;?9981;A;;<CE@CC>BBD5;69<@9969@>?>@>B6<<AB>BCDJECCA@;9;099A99919@<@>CACDCGCDAA@C>B
@R5U21:00044:00031
TACCAGTTTCTATGCGGCCCAGCCGGCCATGGCTTCGTGTATGCGGCCGGAGGCGTAGGATACGTATCCGCAGTGCATCCTGGATTGCCACGTGGCGCGCGTTTGGAGGGGCGGTTCTGGCGCTGAAAC
+
BBB;@???<@A>@?9;79@:@AA=?=>69<B<BCBCCDBB@@@88484858A<;;>00-0>>>?@@?C?B;=BDBAAAC@BCCCC==>ADBDCC@B<994844-7<8999,4D=?<@7313377;@C>>
@R5U21:00044:00032
GCATAGTTTCTATGCGGCCCAGCCGGCCATGGCAGCGTGTGCGTAGTAATCGAAG
+
=@AA@BBB>BBBAA?B?BC>BBA245959?BCBBCCCC@B:44111//,///6,/
@R5U21:00044:00033
TACCAGTTTCTATGCGGCCCAGCCGGCCATGGCTGTCGTGTTTAGGATGACTGGA
+
BBBABBAA=?B@BBCC@CD@CCCAC?B@CCB>==1//68688-11,0.....662
@R5U21:00044:00034
ACGATATTTCTATGCGGCCCAGCCGGCCATGGCAGCAGGTTGCCATCCTTAGGGTCCGTGCCAGGGCGGTTCTGGCGCTGAAAC
+
@BBBBBBB@BBABBCE@CB@BC@6:7;;@AB@CCCBABBF@AAABCDBD@BCC?CCAABCCBCCC>BC@B@<@@@B?BA???;>
@R5U21:00044:00035
CATCTTCTTTCTATGCGGCCCAGCCGCCATGGCAGCATCTTGCTTTCCGATGCTGTTTTGCGTTGGACGGTTCTGGCGACTGAAA
+
A@9334799-484444424>-444244:444>9944;9442444:-42444/////770//442484442424667,,,,,,,,*
@R5U21:00044:00036
CGTATCTTTCTATGCGGCCCAGCCGGCCATGGCAGCGTGTGATGGTGTTAGGGCTCGTTGCTCGGTGTAGCAGCAGAGTTGTGGCGGTTCTGGCGCTGAAAC
+
DBBBAA@B>A<<<<<=ACG@DCC@C@C@C;:;:CCBCDBC@@@B>@>?=99919>>995488>@@BBBBBAB<;;;::C@BBBABC@D@B?=7611111788
@R5U21:00044:00037
CGTATCTTTCTATGCGGCCCAGCCGGCCATGGCAGCGTGTTGTAGGTGAG
+
BB===;9919999<<<@CHAHCC?B@BAB@@=@BBCB??@,11/,***,,
@R5U21:00044:00039
TACCAGTTTCTATGCGGCCCAGCCGGCCATGGCTGTGTGGTAAGGCGAGTTTGGCGATCCGCAG
+
??A=@@@B?BAAAB;;;>::8//12??>E?BAC:<:DBC?B@5849948A99>@77.443.,,,
@R5U21:00044:00040
GCATAGTTTCTATGCGGCCCAGCCGGCCATGGCAGCGTGTGAGAGTATGAATCCTTCGTGCTAGCATAATCTGTCTCGGTGTGGCGGTTCTGGCGCTGAAAC
+
5;@>77997;CCCCAA<>BABAA698<>BCDDDCCCBABCDEFBBAAA897<A@B@CAAACECCBBBB?BBGCDDAAA@CEDD?BB?B>BBB?CCAA@@@<@
@R5U21:00044:00041
AGACTCTTTCTATGCGGCCCAGCCGGCCATGGCAGCATGCGGTTGGTGGACTTGCGATGCGATTTGGGCTGTTTGTGGCGGTTCTGGCGCTGAAACG
+
;@>4849959@999992/>6:;:,1,/,//?@@;::A@?:@596959@?CCC@CC<=>BDCCBC>BA199999199A>BB@C@<<;=A<<@:760..
@R5U21:00044:00043
GCATAGTTTCTATGCGGCCCAGCCGGCCATGGCAGCGTGTGTGAATCCTCTGTCTGTGTGCCTGGCTTTTTAGCCGTTGTGTGGCGGTTCTGGCGCTGAAAC
+
=@BB?ABB@AAAABBB?BCACCC@E9:8<CCCBBCCCCCBDCEC?BB@CDCBBC;<;;A@?;>><99999-9@><995884448;C@C?BBC@CHBBBBBCA
@R5U21:00044:00045
GGTGAACGCAATTCCTTTAGTTGTTCCTTTCTATGCGGCCCAGCCGGCCATGGCACATTGTGCGTATTTGCGGTGCACGTTGTTGTTGTGTTAGTCTCACTCCGCTGAAACTG
+
3,89844?994429599044454954244-449449<@BBBADABD@B;>;A?BBBBFAEBBBBCCCC?CBB=A@@@>9959969@;?>@@=@BBBBBCBCB@@?BBAB<A;:
@R5U21:00044:00046
AGTTACCGCAATTCCTTTAGTTGTTCCTTTCTATGCGGCCCAGCCGGCCATGGCATCGTTGTGGTGG
+
DBB@BB?B9969BB599099954424899-99>?@@@5;;6;AA?B9:68?@<87111666770..,
@R5U21:00044:00047
CGTATCTTTCTATGCGGCCCAGCCGGCCATGGCAGCATGCGGGTGGCATCCTTAGAATGCGTGTGGCGGTTCTGGCGCTGAAAC
+
AAABBBCB?BAAAC@BBAA@CCB8999>BCC@CECCA99444-9969@AA>A>A@A=ACCDCCCB@CB>A>AAB@BBCC;:97:
@R5U21:00044:00048
AGACTCTTTCTATGCGGCCCAGCCGGCCATGGCAGCATGCATGGGTGTTCCTAATTGCGATGCGATTTGGAGGGTGTGTGGCGGTTCTGGCGCTGAAAC
+
C@>;;9991;AABBCC@CCCCCC9;9;?@?C?AAADBCCCDCFNBA@@=>5949<7@@CBBBBAAAB:?@9;<;<CCDCBFBBABABFC@CFBBBBC>C
@R5U21:00044:00049
ATGGAGTTCTATGCGCCCAGCCGGCCATGGCTATTTGTTAGGGTTCGGATTTTCCCCAGTGCATTCTGGATTGCCACTGCTTGCCGTTTCTCGCGGCGGTTCTGGCGCT
+
?8813442393//11//+///,42/,///,///4A<A@ACCD@F@@>;9999/999/9A999FA=11-+--+-1,///44884424::583....30227,//5,..66
@R5U21:00045:00004
TACAGTTCTTATGCGGCCAGCCGGCCTGCTG
+
../,,,*,,*//4442424448656,/////
@R5U21:00045:00005
ATGGAGTTTCTATGCGGCCCAGCCGGCCATGGCTATTTGTTAGGGTTCGGATTTTCCCCAGTGCATTCTGGATTGCCACGTGCTTGCCGTTTCTCGCGGCGGTTCTGGCGCTGAAAC
+
;3348>>><@CB?B99:<C>BCCAD@C<==C@BB@@@<=@<@@@:AC9959999/999/99<>EHIDCCCDEC>A@=ABABCCE@BA>;9;0;@=@BC?BB@C?BCC@CCBCCCC=?
@R5U21:00045:00007
GCATAGTTTCTATGCGGCCCAGCCGGCCATGGCAGCGTGTCGGGATGGGGCTTCTGGGTGCGATGATCGGTGGAAGAGGTGTGGCGGTTCTGGCGCTGAAAC
+
?BDBB>@@>>BBCBBB@BB>CB@647:6<ADBHCDBBBBCCCD@A@99924424==@>BCCEDCCCCCB?CCACACCCBAA@C@CC@C@CBB?BCCDCBB>B
@R5U21:00045:00008
TACCAGTTTCTATGCGGCCCAGCCGGCCATGGCTGTGTGT
+
@<==@@@@<@ACCCCC?CD>BCA=@=A>AAB@B9//,*((
@R5U21:00045:00010
AGTTACCGCAATTCCTTTAGTTGTTCCTTTCTATGCGGCCCAGCCGGCCATGG
+
@BB@@@>AABCEBH>AB=BCEBBC?@?BCBCDB@@?C@BB<>=:90)*)),,)
@R5U21:00045:00011
CGTATCTTTCTATGCGGCCCAGCCGGCCATGGCAGCATGCGGGTGGCATCCTTAGAATGCGTGTGGCGGTTCTGGCGCTGAAAC
+
BB?9449919>BBAA@@DF>CBB=@>B8<<B@CEDDDC<:=C@CC@CBBB@C@CCB@:<;BCCCCACC@CAAA@?BCCAA@C@D
@R5U21:00045:00012
CATCTCTTTCTATGCGGCCAGCGGCCATGCAGCATCTTGCTTTCCGATGCTGTTTTGCGTTGCGGTCTGGCGCTGAAAC
+
90.600/6+14ABA<<-*)**((((((*,,6699944244991959999499>>>/944924492444424443333,3
@R5U21:00045:00013
AGACTCTTTCTATGCGGCCCAGCCGGCCATGGCAGCATGCATCGTTAGGA
+
BH?@@;;91;ABCCCC?BB:=::2959;>>B=AAEFCD??1-**((((((
@R5U21:00045:00016
TACCAGTTTCTATGCGGCCCAGCCGGCCATGGCTCAGTGTATGGATTAGAATCCGCAGTGCATCCTGGATTGCCACGTGGCTCGCGTTTGGGGGGGCGGTTCGTGGCGCTGAAAC
+
ABB=>9998;@@DCA@>AD@DDFBD@B@BCC@CCBBB@@AA:;9;B>ABC?AA?BBBBB@@???=?@D@A:::DB:::??BAB?B?CB5777777&7=;=588=:8>:7788@:=
@R5U21:00045:00017
AGACTCTTTCTATGCGGCCCAGCCGGCCATGGCAGCATGCCAGAGTAGGTCGTC
+
BB?@@@AA<ACCCCBC@A?;778,/-1-11>=AAEB99996999////,/////
@R5U21:00045:00018
AGTTACCGCAATTCCTTTAGTTGTTCCTTTCTATGCGGCCCAGCCGGCCATGGCAGGTTGTTATACTCGGTGCCGGGTTGATTGTTTTTCTCACTCCGCTGAAACTG
+
<BBA@A?>BB@B@B@@@>BCEBDC@C?CD=BBBBBAB@BC>B;;134318AA?BCC?B@??;??8?C??:?@@:??9??BDC@BAAA;1=A<<@BB?CCCCCB>BBA
@R5U21:00045:00019
AGACTCTTTCTATGCGGCCCAGCCGGCCATGGCAGCATGCGAGAGGAGTTGCGATGCGATTTGGGAGGGGTGTGGCGGTTCTGGCGCTGAAAC
+
AB:<<DBB>CCCCDCC@CC@B==;@=@;@BD@CCCCF=94994/87///,/66;BBBBCCC<?>68887.88>>9CE5:7::;5;CBCCBB>B
@R5U21:00045:00021
GCATAGTTTCTATGCGGCCCAGCCGGCCATGGCAGCGTGTGATGTTAAGTTTTAGGGGTGCGTGGATTTGCCTACTCATTGTGGCGGTTCTGGCGCTGAAAC
+
?BBBBBAB<BBB??AA@AA>BDD>@==>A;;7;BCBCECCBCCCEAC@BCCC:@@@@6@=B99<@CCC@C>;0110=>>?>>C@CC?C?BBB@B?B?@@@>@
@R5U21:00045:00022
GGTGAACGCAATTCCTTTAGTTGTTCCTTTCTATGCGGCCCAGCCGGCCCATGGCAAGCTTGTT
+
A=ACB@BBBB64695990999549:9:@;-:;4<;BABDCAC@@29599-911,/6,//.304-
@R5U21:00045:00023
ATGGAGTTTCTATGCGGCCCAGCCGGCCATGGCTATTTTGTTAGGGGTTCGGATTTTTCCCCCAGTGCATTCTGGATTGCCACTGCTTGCCGTTTTCTCGCGGCGGTTCTGGCGCTGAAACC
+
>;7<7999-8??11/1,//+//779>C64:D?994889/9954444,4899:44444+4:::/>494:4424:::49699<>9444424=;==AB7@::77993101;77:=AB>;9:?,0,
@R5U21:00045:00024
ATCGCATTTCTATGCGGCCCAGCCGGCCATGGCAGCATGCATTGGAATAGG
+
AA>;?9::9;AAACBB@BC>@@C8:9<?CCC@BBCC:27---+-*,*,,/,
@R5U21:00045:00025
CGTATCTTTCTATGCGGCCCAGCCGGCCATGGCAGCATGCACGTGGCATCCGTAGCAGGGTTGTGGCGGTTCTGGCGCTGAAAC
+
BBBBCCEB>CBBBECICEC>BA@8=;=59;B?BBBA9<<<<9DAA6<99@<=9999@@@>C@AAACCE@?=>21-1@<<ABB>B
@R5U21:00045:00027
GCATAGTTTCTATGCGGCCCAGCCGGCCATGGCAGCGTGTTAGATGGCGAT
+
5;@C93998:ABCB??@CC>=99296959AF>BCCCCCAA9=9/,,*,,,,
@R5U21:00045:00028
CGTATCTTTCTATGCGGCCCAGCCGGCCATGGCAGCATGCACGTGGCATCCGTAGGTGGGTTGTGGCGGTTCTGGCGCTGAAAC
+
BBB999AB=ABCCFBB@BC@A@@698;=@@C?BBCCDAAADDAAAACDBC?BBA@<@@>:@?@@A@CD@C>AAB@CCBABCC?C
@R5U21:00045:00030
ATGGAGTTTCTATGCGGCCCAGCCGGCCATGGCTGTTTGTTAGGGTCG
+
<<?>?AAA<@@ABB??=AC=BBC@C?B>AAB=?=999011,///+//,
@R5U21:00045:00031
GGTGAACGCAATTCCTTTAGTTGTTCCTTTCTATGCGGCCCAGCCGGCCATGGCAACTTGTCCTGTGCCTTTGTGCCGGGTGATGCCGTGTAGGTCTCACTCCGCTGAAACTG
+
?=@DC@BBBB?B@C@BA=BBC?CB@C@CCADCCEBDDBCF@AAB@B?B?BBC?AA>AA@B?B>ABBBB@BB>BB@A6::8;CCCCB@BBBBBB@CCCD?BBB@BBBDCF>BBA
@R5U21:00045:00032
ACGATATTTCTATGCGGCCCAGCCGGCCATGGCAGCATGGTGCCATCCTTAGGGGGGGTGCTTGGGCGGTTCTGGCGCTGAAAC
+
BBAAABBCACBBBCDD?AA:A?:;@=@?ABB?BBCBBBB@BHD?BACADBCBBA?::&?=998<B>BC=@=@@@=@AABA@@>@
@R5U21:00045:00033
ATCGCATTTCTATGCGGCCCAGCCGGCCATGGCAGCATGCGCTCGTCATCAGGCTTGCCAGTCTGCGAGGTGTGGCGGTTCTGGCGCTGAAAC
+
B@>@@CEG@CBBABBC@CC@CBC=?>@>BCG@BBBBBBBDCCBB?ABBBBBB@CCABA?ACCCCBCCCC@@AAB@CC@C@BBB@CCCCBBB=B
@R5U21:00045:00035
CGTATCTTTCTATGCGGCCCAGCCGGCCATGGCAGCATGCGGTGTATCCATCGAGATAGTCAGGGTTGGTTGGCGGGCTTCTCGGT
+
ABBBBBAA=ABBCCCC@CD>BBC=@=@>BCC??=@99999>64////,******,,,,/44444-49:2469@;;A64488//,**
@R5U21:00045:00037
ATCGCATTTCTATGCGGCCCAGCCGGCCATGGCAGCATGCGCGCCGTCAGAGTGCTCTGCTCGGTTTTTGTGTGGCGGTTCTGGCGCTGAAAC
+
>>>A;<<E@DBBBCCB@::;;;>1112?>>C@CAAACAAACAAA?BBCCBB=>>DCCCCCCCD@CDBB1A@@@@@BB?B@@@ADDBBBCCD>B
@R5U21:00045:00038
TACCAGTTTCTATGCGGCCCAGCCGGCCATGGCTCAGTGTTCGGTGCATCCTTAGGCGCCACAGTGCATCCTGGATTGCCACGTGGATCGCGTTTGGGGGGGCGGTTCTGGCGCTGAAAC
+
BBBABBBB=ABBCDCC@CH@DAADA@C@BBB@BBBBBBBB@BB@BBBBBB@CACCBBBB@CCBCCCCCCC@DC@@@@@C@CA<<<@BBAA<<;B1999999&<B@E@BBCBCCCCCBB>B
@R5U21:00045:00039
CGTATCTTTCTATGCGGAGCCCAGCCGGCCATGGCGAGCGTGTGTGAGTGATGATGGTCGTTGTGTTATTTCTGAGTAGCG
+
:<<>;:>>,1//,//7,//::::;CD?;B<9665////8;49944/6////99:44244442444;2449-44/66/////
@R5U21:00045:00040
CGTATCTTTCTATGCGGCCCAGCCGGCCATGGCAGCGTGTCTGTGTAGGGGTAAGTCTTGCGTTAAGCCTGCGGTTCAGTGTGGCGGTTCTGGCGCTGAAAC
+
BCBBEBCCBBBCCCBB?BB>CB@<=696;AA=AACCEFBBBBDFD@9999/9A=99<@=AB@A=>>B@8;:AA?B?BBA@@@A><C=A?A??<@@?@@CD@C
@R5U21:00045:00041
ATGGAGTTTCTATGCGGCCCAGCCGGCCATGGCTGTTTGTACGGGGTATTAGATGCCGCAGTGCATCCTGGATTGCCACGTGAGTCGCGTTTGGCGCGGCGGTTCTGGCGCTGAAAC
+
B>>=>ABB?BAAAB99;<C@FDCBC;<;=CCA@B999-9?@9944,9BBAFCC@CC@CFBBCCCCBCBCB?BC?BA@CAABBBBBDBBCDD@C@CCCB@BC@A?>>A@BBBBBBB>B
@R5U21:00045:00042
ACGATATTTCTATGCGGCCCAGCCGGCCATGGCAGCAGGTTCGCCAGTCCTTAGGGTCCGTGCCAGGGCGGTTCTGGGTCGCTGAAAC
+
37333444-9?BCCBB===5=??296959CCCC>@>>>-1-//220,//,/7778:11198879333,399?788?@51699...:,0
@R5U21:00045:00047
ACGATATTTCTATGCGGCCCAGCCGGCCATGGCAGCATCGTGCTTCCTA
+
AAC?>ACC?BBBBBBB@BB@BCB6:9;>ABC@CCCCC944=91-+*)**
@R5U21:00045:00048
TACCAGTTTCTATGCGGCCCAGCCGGCCATGGCTCAGTGTTCGGTGCATCCTTAGGCGCCGCAGTGCATCCTGGATTGCCACGTGGATCGCGTTTGGGGGGGCGGTTCTGGCGCTGAAAC
+
BBC@B9996;AABDEB@DD?CCC@C@E?BCC@BBBBAA@B=B@@A?AAAA@B@CD@AAA=@?ABBBCCBB?@@=AB@CC@CBBBC@ECCA>9990888888&9@<B@CBEDCCAA<<<19
@R5U21:00045:00049
AGTTACCGCAATTCCTTTAGTTGTTCCTTTCTATGCGGCCCAGCCGGCCATGGCAGATTTGTTTT
+
B@@>AB@BAA>9:;244-9@@@@B<@=@@<@CCCCBB?BBABB>8:8:<@;;9;00...+....*
@R5U21:00046:00006
CGTATCTTTCTATGCGGCCCAGCCGGCCATGGCAGCGTGTGTTCG
+
ABA==9997;CBCFCB@BB@CBA6979;@@C?BCEB;;8,**)((
@R5U21:00046:00007
GCATAGTTTCTATGCGGCCCAGCCGGCCATGGCAGCGTGTTGTGTTTCGCGTAGGGTTTGCGAGTAGATGGATGTGGCGTGTGGCGGTTCTGGCGCTGAAAC
+
@BBBBABB=ABCBA?B@BC>CAA<A=?;AAB?BCCCCBDD>A?99909@99999909@9ABDBDBGCCCC@CC:;;>AAABCFCCCEC<<>B@CFCCCCC@C
@R5U21:00046:00008
CGTATCTTTCTATGCGGCCCAGCCGGCCATGGCAGCAAATTGCTTTTAGGATAGGTATTGCGTGGGCGGTTCTGGCGCTGAAAC
+
BB=9944419@B@CB>244-9=?;>;@7;<C@@B@99919<>9999/9ABBCBBFCCEAB9488809@<A?CDCCBA??877.7
@R5U21:00046:00009
CATCTCTTTCTATGCGGCCAGCCGGCCATGGCAGCAGGTTGCTGGGGTCAGTGGGCGTGCTAGGGCGGTTCTGGCGCTGAAAC
+
A>777389-9@9999959544@5929544979AAB@A=@<>>9999-9@>?9;;7;DCBBBEDDBCC@C@BBB@CCA@9997;
@R5U21:00046:00011
AGACTCTTTCTATGCGGCCCAGCCGGCCATGGCAGCATGCTTTTGGCGGCAGGGGTTTTGCGATGCGATTTGGTTGAGGTGTGGCGGTTCTGGCGCTGAAAC
+
AB=::49909ADBCDC?AA:9992969599B?BADD9999999/9?;@@CA@@@/999,49::>>??988/8=@>AAA@CCCC?BB>>>B@A@BABCAAA<A
@R5U21:00046:00012
CGTATCTTTCTATGCGGCCCAGCCGGCCATGGCAGCGTGTCGGGGTCAGCTGGTTCTTTGCGATCCGCTGACGACGCCTTGTGGCGGTTCTGGCGCTGAAAC
+
<CCC@?AD>@AAAECD@AA>CBB697;=AACBCCBBABBABBCC9CECCCCC@B????<@DCC@A=?B>@@@9;;;<>ABECC@CB?B@A@A@CAAACEH?C
@R5U21:00046:00013
AGACTCTTTCTATGCGGCCCAGCCGGCCATGGCAGCATGCTTTAGCCGTCGAGTGCGATGCGATTTGGGCAG
+
BBBA=9;;8;ABBCCD@DC>B=92959;>@C=A>B>B>11,2****),,,,//4444444494;=-44-447
@R5U21:00046:00014
CGTATCTTTCTATGCGGCCCAGCCGGCCATGGCAGCGTGTAGTGTTGCGGATTATTCGTGCGCGCGGGATCCTTAGTGTTGTGGCGGTTCTGGCGCTGAAAC
+
B??8849919@BCFCA@BC@CBB899;>BCD@BBCCCAA@DCCCCBCBB;??;9959>@99<@B;;<89BA6<:<@@AC@A@B@CC?A?BCC?CABABCC?C
@R5U21:00046:00015
ATGGAGTTTCTATGCGGCCCAGCCGGCCATGGCTATTTGTTAGGGTTCGGATTTTCCCCAGTGCATTCTGGATTGCCACGTGCTTGCCGTTTCTCGCGGCGGTTCTGGCGCTGAAAC
+
AA;774481;>?@@;98;>:AAC@CAC?DAE@BBCCC?CC@CCB=B?>?<=???4=?:4=ABBBEFBCCCACC=?@@DEBABCC@CC@CCC>CBBB??<@@>ABCBB@CAAACCD=A
@R5U21:00046:00016
ATCGCATTTCTATGCGGCCCAGCCGGCCATGGCAGCATGCTCGCTTTGGCGTCAGTCTTGCCCGTTTCATTGTGGCGGTTCTGGCGCTGAAAC
+
A>?<?8998;ABBCCC@DC=??B6:8;599A?CBBBCCBBBCCGCD?D@BCEBCBBCC@BBC@BCB>BBB?BAA?AB@B?@AB@CBBAAC>>?
@R5U21:00046:00018
CGTATCTTTCTATGCGGCCCAGCCGGCCATGGCAGCGTGTGGTAGTTGG
+
BBBBBBBB>BBCDCBB@BB@BBD@B=?=@CC@CCBC8D222*-**(((,
@R5U21:00046:00019
GACGATATTTCTATGCGGCCCAGCCGGCCATGGCAGCATGTGCCA
+
,,*,,,,,,*,88;A==;==5???;@=@=@AC@BBB=1110**)(
@R5U21:00046:00020
CGTATCTTTCTATGCGGCCCAGCCGGCCATGGCAGCGTGTACTACTAGTTAGC
+
=AAABAAB>BAABCB@@AA?DCA697;;>?BACCECAAABB?C49////,//,
@R5U21:00046:00021
CACTATTCTTTCTATGGCCGGCCCCAG
+
4.////,//858994424242///*//
@R5U21:00046:00022
TACCAGTTTCTATGCGGCCCAGCCGGCCATGGCTATATTCGGGTA
+
BBB@BAAA=9;;CCCC@FB=;4469=A<@>@<<11///5///+/.
@R5U21:00046:00023
AGTTACCGCAATTCCTTTAGTTGTTCCTTTCTATGCGGCCCAGCCGGCCATGGCAATTGTT
+
BBB@BB@BBC?B?B@DBABCFDBB@CABA?BABABBB??;<>::9:,0,0;;,-,+,*,2*
@R5U21:00046:00026
ATGGAGTTTCTATGCGGCCCAGCCGGCCATGGCTATTTGTTAGGGTTCGGATTTTCCCCAGTGCATTCTGGATTGCCACGTGCTTGCCGTTTCTCGCGGCGGTTCTGGCGCTGAAAC
+
>BB@DAAA=?C@AB::;;C@CCCAC?A=AAEBCBAAA;BA@CCB>C@A>:44441:;A:CBABCCCCCCD@CC>BB@BABACEC@EB@BBD?BBBCCC@CC@D?BBC@AAACCCC>C
@R5U21:00046:00027
AGTTACCGCAATTCCTTTAGTTGTTCCTTTCTATGCGGCCCAGCCGGCCATGGCAGCTG
+
BBBA>>?>AA@C@C=@@>ACA=AA@CBDD@CCABABB@BB>BBB<;80-0;;970001,
@R5U21:00046:00028
AGTTACCGCAATTCCTTTAGTTGTTCCTTTCTATGCGGCCCAGCCGGCCATGGCATTGTGTATTAGTCG
+
@BB@BB@BEB?A@D@CC@CBD@CC@A=>><??BCCBB?AA<=?B59537<375877016771.,.....
@R5U21:00046:00029
CGTATCTTTCTATGCGGCCCAGCCGGCCATGGCAGCGTGTCGTGGATCGGGTTACGG
+
/,****,202BBCECC?BF@CBB=@=@?BBC@CCCCCA?:A999<99944-/5,,,*
@R5U21:00046:00030
AGTTACCGCAATTCCTTTAGTTGTTCCTTTCTATGCGGCCCAGCCGCCATGGCA
+
>AC?BB89<B?BACACC@CCC@CC?B?BCB;=<CCCC@>>9==;,.-27,-+-,
@R5U21:00046:00031
CATCTCTTTCTATGCGGCCCAGCCGGCCATGGCAGCATCTTGCTTTCCGATGCTGTTTTGCGTTGGCGGTTCTGGCGTGAAA
+
@A@@@BBC@BBBBBBB@CC?AAA895429996<ABBCCCCBAA=A@BBBAAEECDCCB:BDBB?@@BC@B@>>>ABCCBBBB
@R5U21:00046:00032
CGTATCTTTCTATGCGGCCCAGCCGGCCATGGCAGCATCGTGCACGGCTCGGTTCGGCTTGCTTGGCGGTTCTGGCGCTGAAAC
+
BBA==99419@ABCC@@AA@CCC::::=?@B=@ADDB;;999<11/,/,,,*/,//77776442424;@C???@@CCC@@@C>D
@R5U21:00046:00033
CGTATCTTTCTATGCGGCCCAGCCGGCCATGGCAGCATGCGGGTGGCATCCTTAGAATGCGTGTGGCGGTTCTGGCGCTGAAAC
+
BA@@BBBB>BBCCDCC@CCBB@@;=996;CE@CCCCB@=444-996<CDCCFDFAB>EDCCBBBB@AB?B@BAB?BBCCB>?;B
@R5U21:00046:00034
CGTCGCATTTTCTATGCGGCCCAGCCGGCCATGGCAGCATGCGCTATAGTC
+
(((((*,,,,*/999:9959919>><>6959AA<@@B999944/(((((((
@R5U21:00046:00035
ATCGCATTTCTATGCGGCCCAGCCGGCCATGGCAGCATGCAAGCAGTAGCCGATGTGCGCGACGGCTAGGTGTGGCGGTTCTGGCGCTGAAA
+
BA><==?@<@@ABBCC@BBACDD6:7;=@AC@CBCBBA999;9999949=<=BBAAAAEDCCCC>A>996994?@BBCDAAAA@CC?AABBB
@R5U21:00046:00036
CAGATCATGTTTCTATGCGGCCCAGCCGGCCATGGCAGCTGTC
+
&&&&&&&&&&&&*6>9?==;=85>99592969BBAC82---,,
@R5U21:00046:00037
ATCGCATTTCTATGCGGCCCAGCCGGCCATGGCAGCATGCTATCGTTCGTG
+
BA>@==?@<@BBCBBB@AA@FDD8:99=>@B=@@BA@><11//,,,*////
@R5U21:00046:00038
CGTATCTTTCTATGCGGCCCAGCCGGCCATGGCAGCGTGTGGGGGATGGGTTGAGGCTTGCGCTTAGTTAGGCTTGGTGTGGCGGTTCTGGCGCTGAAAC
+
AABB?ABC>BABBCAA@CC@CCB9:;;@CCD?BBBIBCB99999-999919=@BB?BD?ABB997<>><ADDHC@D@CCCB>AA8;8<BB@A@?@99909
@R5U21:00046:00039
ACGATATTTCTATGCGGCCCAGCCGGCCATGGCAGCAGGTTGCTGGATGCAGTGGATTTGCGAGGGCGGTTCTGGCGCTGAAAC
+
BBAAABBA<@>9<<BB?CHDCCD6<69;>99:<CCCCCAC?A@@@=@BBBFBBB>99919@@9;;8<B?B?BCC@CCCCCBC>A
@R5U21:00046:00040
GGGTGAACGCAATTTCCTTTAGTTGTTCCTTTCTATCGCGGCCCAGCCGGCCATGGCATGGTGTCAGGTGGTGGTATTGCTAGACTTCATGAGTGTTTGTCTCACTCCGCTGAAACTG
+
88,34314799@BB;B811,/;?-11,1,//+,,0///88::;;@@B>?=;;;B?;9;;@8=>>937483133111101383>911013833766?98AAA9;?777517766>:==6
@R5U21:00046:00041
ATGGAGTTTCTATGCGGCCCAGCCGGCCATGGCTATTGT
+
>?B>B@BB<BBBBB:;;<JACCH@C@A?AC>;:-,((((
@R5U21:00046:00042
ATGGAGTTTCTATGCGGCCCAGCCGGCCATGGCTGTTTGTCGGTAGGGTGGTCTGCCGCAGTGCATCCTGGATTGCCATGTGAGTCAAGTTTGGCC
+
000,.//659;>BBCD@CC>DBA>B9:8;CD?9<91?81111,////+/4244444249994944499==;=@>==;4::9//////,///+4242
@R5U21:00046:00043
CGTATCTTTCTATGCGGCCCAGCCGGCCATGGCAGCGTGTATGGCTAATCTTTAGCTTTGCTAGGGTCATCGTTTGGTTTTGTGGCGGTTCTGGCGCTGAAAC
+
BABBCBCC=CBBBCBB@BB@BA@;===;@BC=AAECCEBBBCFBCCC?GEBD@ECCCD?B=<<AA<AB@@>89909<@@BCECC>BB9<9>ECADC??:77.8
@R5U21:00046:00046
ATCGCATTTCTATGCGGCCCAGCCGGCCATGGCAGCATGCTCGTTGAATTCTTGCTTTCGGCTCGTTTCGTTGTG
+
@?AB@@ACACCA@AAA@AA?CDB6:7959@A?BBCFBAA?49995995959824;;@0988884///+,,,*,,,
@R5U21:00046:00047
TACCAGTTTCTATGCGGCCCAGCCGGCCATGGCTACTTGTCCTTAGGTGTGGGATCGTCCGCAGTGCATCCTGGATTGCCACGTGTCGCGCGTTTGGGGGGGCGGTTCTGGCGCTGAAAC
+
@AB<?844-9?>@BAA?ACACAABAAE@CBB>ABA;;898>;@=@C@CCBBBABBADDC=@@C@@A@???=@A@BD;<<@CBCCB@@@BC:77?.777777&7><>:===;=?==777.7
@R5U21:00046:00048
CGTATCTTTCTATGCGGCCCAGCCGGCCATGGCAGCGTGTATTGTTGAGGGGCATGAGTGCGATTGTCCGTAGATGTATTGTGGCGGTTCTGGCGCTGAAAC
+
ABBBBBCB>BAAACBB@AA>CBB8979;@BCBCBCBCDDCCC@EA?AFDCC9@@BBGDCBBBCB@BBC?BBCCB@@?BBABCC?CCACABBC@DC??::94:
@R5U21:00047:00004
AGTTTTTTTTTTTTTTTTTTTTACCGCAATTCCTTTAGTTGTTCCTTTCTATGCGGCCCAGCCGGCCATGGCAGTTGTCGAGTA
+
794444889999999844444"4;994989<=>AC@CCE@A=>@59919@@>@@A>@<:??A=@AB711;98***)****0046
@R5U21:00047:00005
ATCGCATTCTATGCGGCCCAGCCGCCATGGCAGCATGCACTGGTGATTG
+
77;8>AA;@BCA=992//,11>-1/,//;@CCC:>>:11/79844,*)*
@R5U21:00047:00006
GCATAGTTTCTATGCGGCCCAGCCGGCCATGGCAGCGTGTGAGGGGCGGAGTTTGTTTGCGCGTATGCTTAGCCGGCGTGTGGCGGTTCTGGCGCTGAAAC
+
?BB?;999;:CBCBBB?BD===:2459;?ADBCCCCBBCFDDFBC9CDAC?==:4440;=9@BB:::??:@B@>B@BBB@@@@CC?B?@@@@BB?A???;?
@R5U21:00047:00007
GCATAGTTTCTATGCGGCCCAGCCGGCCATGGCAGC
+
1978839A;<?<??@>>>A099=,1,1-1/>8:;77
@R5U21:00047:00009
AGTTACCGCAATTCCTTTAGTTGTTCCTTTCTATGCGGCCCAGCCGGCCATGGCAGTGTAT
+
;BB@BB@@@@6<8<ACCACCC@CCAC89969AABCCE?BC>BA?>A>88>>>68,-+***(
@R5U21:00047:00010
AGTTTTTTTTTTTTTTTTTTTTTACCGCAATTCCTTTAGTTGTTCCTTTCTATGCGGCCCAGCCGGCCATGGCAGCGTGTTGGAGTTCTTGCAGGGTGTCTTGTGTTTCTCACTCCGCTGAAACTG
+
7444444444899999994444"4;?BCB@B@B@BDABCD@CC@C=??<?BBBA?C@CC>CB@<@575:AC?CBCAAACC>?;BBB@BBAAA@>?<?>>AA=@@:::8;CBCBBB@DC=@?A>AAA
@R5U21:00047:00011
GGTGAACGCAATTCCTTTAGTTGTTCCTTTCTATGCGGCCCAGCCGGCCATGGCAGTTTGTGGGGTGCATTTGTGCTCTAGTGGTCCTTGTAAGTCTCACTCCGCTGAAACTG
+
A=BCC@B>@?>=;====9>9959@<?>BA199?<<<AACB?B<95969599A=AADEC<=9499,<@FCCCACCBBABC@@?B??B@B8;9@6;;@@BBBBB@CCCBCD@EAA
@R5U21:00047:00012
CATCTCTTTCTATGCGGCCCAGCCGGCCATGGCAGCATCTTGCTTTCCGATGCTGTTTTGCGTTGGCGGTTCTGGCGCTGAAAC
+
@BBB>>??>?BBBDED@CB>B=98?596;BCFHCCCCDBB@BCBC>BABABBECCCDB7B;496<;<B@DBCBB?BCCBBBCBC
@R5U21:00047:00013
TACCAGTTTCTATGCGGCCCAGCCGGCCATGGCTCGTGTTGA
+
B74499990999BBEC@D@:?==?@@B?CHBA=0)))(((((
@R5U21:00047:00014
AGTTACCGCAATTCCTTTAGTTGTTCCTTTCTATGCGGCCCAGCCGGCCATGGCAGCGTTG
+
BBB?AA?BBC@B@B=??:@DC?BB@CDGD?BACBBBB@BC>BBB@C8:83==;=0,,,0*,
@R5U21:00047:00015
ATCGCATTTCTATGCGGCCCAGCCGGCCATGGCAGCATGCTTGACGGTCTGTGA
+
A>99;48409>@@BCB?BB=??B;==@=@>B=@@BBAA@@A=@<??:--*((((
@R5U21:00047:00016
TACCAGTTTCTATGCGGCCCAGCCGGCCATGGCTCTCTG
+
BBC@@???>?BCDC@@?@B=@CDBECA>A@>;7)((((&
@R5U21:00047:00017
CGTATCTTTCTATGCGGCCCAGCCGGCCATGGCAGCGTGTTGAGGCA
+
B@9;;<<A?@@@999929914::89=@<<9BB@;<=888=)***)**
@R5U21:00047:00018
GCATAGTTTCTATGCGGCCCAGCCGGCCATGGCAGCGTGTGCGGCTTATACGTAGTATTGCACGGGGCAGGCGTATCCGTGTGGCGGTTCTGGCGCTGAAAC
+
7;BA>ABB?AAABB??=>=5>>?296;<BBEBCCCCEDCCDCC@@ABACBB@AACBBB@@?@BCDE9BBC@BBBCDC@BAAAB@CC@C?AAA?CBBBCCC>C
@R5U21:00047:00019
CGTATCTTTCTATGCGGCCCAGCCGGCCATGGCAGCATGCCAGTGGCATCCGCAGAATGGTTGTGGCGGTTCTG
+
>AA>>>BC@CCAAA??=AB<AA@<A7;6;AA@C>>>>122>@?AC@BB==<=7;;A@;9244987144242//,
@R5U21:00047:00020
GCATAGTTTCTATGCGGCCCAGCCGGCCATGGCAGCGTGTTAGCTGGCGGTGGATGAGTGCAATGGTGTTCAGCGGTGGTTGTGGCGGTTCTGGCGCTGAAC
+
?CBBBBBB>BBBAAAA@AA>CCC8;7:=AACADBCBBB?:949999;>><@B>>>999/111,1/7777728///,/6:;:908437131119941....,.
@R5U21:00047:00023
TACCAGTTTCTATGCGGCCCAGCCGGCCATGGCTATGTG
+
ABB@CBBC?BCBBCBBAAD>CAD?A@D@>878***(((*
@R5U21:00047:00024
CGTATCTTTCTATGCGGCCCAGCCGGCCATGGCAGCATCTGTGCGATCGGTATACGTTGTGCTAGGGCGGTTCTGGCGCTGAAAC
+
;;;;@>AJ@CCCCCBC==95?98596959489>ABBA<<<A?A9<<AA@<AA>>;11,000.9999=00,.3768;=@CCFFD@D
@R5U21:00047:00025
TACCAGTTTCTATGCGGCCCAGCCGGCCATGGCTAGGTGTGGTGGT
+
AAB@9:<DACDBCCCC@DC>CFE@BB?=A@@><---*,,,*),,*/
@R5U21:00047:00026
ATCGCATTTCTATGCGGCCCAGCCGGCCATGGCAGCATGCGTCGACGTC
+
A>@?=4;;9;FCCCCC@CB?;992969699BAEECE<<7/1//,,2/,,
@R5U21:00047:00028
GCATAGTTTCTATGCGGCCCAGCCGGCCATGGCAGCGTGTCAGGGTACGACGTTTGCGTGCTAGGCTATGGTCTGGTACG
+
1437739@:<BCCAAA>@=6>=9295959CB@BAAB9999>>>@199999?999044444?<<;11/228,/,02000,,
@R5U21:00047:00029
GCATAGTTTCTATGCGGCCCAGCCGGCCATGGCAGCGTGTCGTGTCGTCTGCTGTCTCGTTGAT
+
>@BBBBBB>BB?@?BB@CC?B?=245;6;CDADCBBB;:81///77//4444444/2***)***
@R5U21:00047:00030
TACCAGTTTCTATGCGGCCCAGCCGGCCATGGCTTCTGT
+
ABB@A@AB<BBBBBBB?DD?CCCAC@B@;887//,-82*
@R5U21:00047:00032
CGTATCTTTCTATGCGGCCCAGCCGGCCATGGCAGCGTGTTATGTGGATGGGAGTTGTTGCTCGTAGGATTGGGTGGCGTGTGGCGGTTCTGGCGCTGAAAC
+
?BCBBBBB?BBBBCBB@CE@CEB=>==;@AB?BBCCBABC@GCCBB@EGBCCCCC@CC?BBCCCCCB?>@5996;B?CEBBBC@EC>A=@CB@CAAACHH>B
@R5U21:00047:00033
CGTATCTTTCTATGCGGCCCAGCCGGCCATGGCAGCAAGTTGCGATCGTTATGTGTTTCTCGCGTCTGGCTGTTCGTGCGCTGAAAC
+
?ABBBBBB>CCCCEDB@CCACBB=>=>>BCCACCCBA?BCACDDCB=BBAC:99CA@9@+*******((*(*,*,,,,28;;BBB<B
@R5U21:00047:00034
ATCGCATTTCTATGCGGCCCAGCCGGCCATGGCAGCATGCGAGTA
+
*****,,,*/;;@@A?699-9@@=A7;7<AD?@70*+****((((
@R5U21:00047:00037
AGACTCTTTCTATGCGGCCCAGCCGGCCATGGCAGCATGCCATTGATGGGTTCTACTTGCGATT
+
BBBBB???=?B@BAA?@BCBCBB=@=@=>BB8;<<@<<<<,//,//8::692444442////66
@R5U21:00047:00039
TACCAGTTTCTATGCGGCCCAGCCGGCCATGGCTTCTTGTTAGATCATCGTTAGTG
+
??A@ABBB<BDBBB;:;<B@B;===AC@ECC?>=599549888894//,,0*,,,0
@R5U21:00047:00041
ATGGAGTTTCTATGCGGCCCAGCCGGCCATGGCTATTTGTAGGTCGGGATTTCCGA
+
BBB@BBCC@CBB@A;;69@:>=A=>BD8:9;:<1,,,*,,//,/8888A:856,/,
@R5U21:00047:00042
GGTGAACGCAATTCCTTTAGTTGTTCCTTTCTATGCGGCCCAGCCGGCCATGGCATTGTCTTGTG
+
75;CC@CCA?<=<924409>>=AC@CAFD@CCCCCEDCCB>B?>=@?B>A>8:/11,/,,,*,/2
@R5U21:00047:00043
ATCGCATTTCTATGCGGCCCAGCCGGCCATGGCAGCATGCTCGACGGCTCGGTGCCGA
+
A:;;;;;B>FCFCCBB?BH@BA?2459;>AB@BBCA>>=111B>;@@CCCB<0))))(
@R5U21:00047:00045
GCATAGTTTCTATGCGGCCCAGCCGACCATGGCAGCGTGTTAGT
+
?BA>>>?><@>>BBBC@BB>BBC8;99<@996;C@D111-+*((
@R5U21:00047:00046
GGTGAACGCAATTCCTTTAGTTGTTCCTTTCTATGCGGCCCAGCCGGCCATGGCAACGTGTTCTTGTTCTCCGTGCCTGTCGTCTCGTTGTCCTTCTCACTCCGCTGAAACTG
+
75;BA>@B:96;<>58;79?@<9<89@CB>BC@>@9;5;B>CCC@C;<;@CCCCC@EBCDC@BB@BB@CBD?BCEC@CDBBBB@@>?@=@BA@CEHEBACDCACECCCC>CCC
@R5U21:00047:00047
GCATAGTTTCTATGCGGCCCAGCCGGCCATGGCAGCGTGTACGTCGTAGG
+
:<CCBABA=ABBBAAA@BC>B==697;=ABECCBCCB::8/1----7--*
@R5U21:00047:00048
CGTATCTTTCTATGCGGCCCAGCCGGCCATGGCAGCGTGTGTGTGTGTTGATAAGTGGTGCATTGAGGCGTTGTAGCCGTGTGGCGGTTCTGGCGCTGAAAC
+
CA==@99909;;<BBB@CC>CCCBD>?=ACC@BBBCCCCCCCBCCCBH@CDCD;;<B@B@@@B@B;;68?=47:@@@?BBB@B@B?>>=<:<;;99>777-6
@R5U21:00047:00049
AGACTCTTTCTATGCGGCCCAGCCGGCCATGGCAGCATGCCATGGCGTTACTGCGATGCGA
+
?BBBD@??<@==@BB=>BA<A@@=A?B@CCC@CCC>:866,1-700**)*,,,22>CB;:7
@R5U21:00048:00005
AGTTACCGCAATTCCTTTAGTTGTTCCTTTCTATGCGGCCCAGCCGGCCATGGCACGGTGTTGGGAGACTTGCCGGGTTTCGTGTTGGTCTCACTCCGCTGAAACTG
+
<BB@BB@BBB@B@B@BC?BBCACB:;24409@@@@@D?BA>ACG@B?B?BBA79;BC?BDC?BB<BB@@?=;B;>>/8808C?@A?B>@@CE?B@A?ABC:998:B?
@R5U21:00048:00006
CATCTCTTTCTATGCGGCCCAGCCGGCCTGGCAGCACGTTGCTTTTCTATTTTTGGCATGTTGGTCGGTGGTCG
+
1....4685BB9<<CB???0999592964;9:>DC;99924//11+1///666*/,//;;;2424442442444
@R5U21:00048:00009
AGTTACCGCAATTCCTTTAGTTGTTCCTTTCTATGCGGCCCAGCCGGCCATGGCACTGTTGTTTCGGTACGGTGCGG
+
@CBACA@=??@C@B@BB?BCCACD@C@CB>CBCBA?C@CC=BBC@B<?=@@C@>??>996399,3313.43,....4
@R5U21:00048:00010
CGTATCTTTCTATGCGGCCCAGCCGGCCATGGCAGCGTGTTAGAAGTCTTCTCATGTGTGCCATGGTGGGGTTGAGGGTTGTGGCGGTTCTGGCGCTGAAAC
+
BBB==99979ABDCCC?BB>CCC@BAB9<;C?BCCCCDDC@BBECCCCB?::::133>>>A?CDB:4444/9A@9<=:<BBAB@BB?CBDDC@CBBBBBA>B
@R5U21:00048:00011
AGACTCTTTCTATGCGGCCCAGCCGGCCATGGCAGCATGCCGCTGGTAGTTGCGATGTGCGATTTGGGTTTGTGTGGCGGTTCTAGGCGCTGAAACC
+
@BBCBBBCABACCCBB@CC>B99295829<C>A=A<A111,1199>DB;;8<@=88-----,44-4;-44-499331/777::1117;<,//66+/,
@R5U21:00048:00015
GGTGAACGCAATTCCTTTAGTTGTTCCTTTCTATGCGGCCCAGCCGGCCATGGCAGAGTGTGATCTTAGTGATTGCTGGATTGTGAATTGTTTTTCTCACTCCGCTGAAACTG
+
?;?BB@C99:<@;>=>>9>9959@=@69919C@ACDI@ECACA>=@=@;CCC9<>FDCEBCCBBBB@BBCBDA8;;@@@@B;=BECADA99999-9ABCCDG@B@@@@@<@AA
@R5U21:00048:00017
TACCAGTTTCTATGCGGCCCAGCCGGCCATGGCTACTTGTTCTGATTTAGGATCGGCAGTGCCATCTGGATCC
+
B;8;>99919?@BCBB?DD?BDD@B=A=ACC?B>?8=8--*,,,,--*/42444424337331344399...6
@R5U21:00048:00019
ATCGCATTTCTATGCGGCCCAGCCGGCCATGGCAGCATGCAATGG
+
BAA>>==?<@CBBBBB@BB@DCD;?=?;@BD@BACD>88,*)**)
@R5U21:00048:00020
TACCAGTTTCTATGCGGCCCAGCCGGCCATGGCTATTGTTGAGTT
+
BBB?BBBB=ABABB;:::B=B;<;<@C?DCG@C><22**)***((
@R5U21:00048:00023
AGTTACCGCAATTCCTTTAGTTGTTCCTTTCTATGCGGCCCAGCCGGCCATGGCAGCTTGTCTTGCGAGTGTTTGCCGGACTATGTTTTTTGTATCTCACTCCGCTGAAACTG
+
BBB@@>?ABB@D@C@@?<@CB?BBADACCBC?????B@DC=CB@<@;;:@CC@BBBBC@C@?@?AABBCCAAA=@@DA>?<>AACCCCCC-CBBBB@ABB>>=ACCCC>;>?B
@R5U21:00048:00025
ATGGAGTTTCTATGCGGCCCAGCCGGCCATGGCTATTTGTTAGGGTTCGGATTTTCCCCAGTGCATTCTGGATTGCCACGTGCTTGCCGTTTCTCGCGGCGGTTCTGGCGCTGAAAC
+
<???@>>B@BC>??99:<C@CCDCH@C?AAB?CCCCC@BB@CCC?E>@?<99;;5:FF:B@@BBBC@BCD@BB@CC@BAAADCCACCACBC>BBBBBB?BB@C?CCC@BAACCEC=@
@R5U21:00048:00026
TACCAGTTTCTATGCGGCCCAGCCGGCCATGGCTATGTGGAGTTCT
+
B>?@=>>B?BBBBBBC?CDACEA?AB?=ACC@BBA>7//,//,*,,
@R5U21:00048:00027
TACCAGTTTCTATGCGGCCCAGCCGGCCATGGCTTTGTGTTAGGATTTTGTTGATTTTCGTCCGCAGTGCATCCTGGATTGCCACGTGAGTCGCGTTTGGGGTGGCGGTTCTGGCGCTGAAAC
+
>BB@@??A=BCBBD::::D@CCCAC?B@BCCACBC>CABB@BB@BAAA9?B?BBCCC9ACBB?AABBBBB@AA@AA?AB?A@@@=@@ABBAAABBAA<A??6??=?A@=<=>:<AAAA@??;?
@R5U21:00048:00028
ATCGCATTTCTATGCGGCCCAGCCGGCCATGGCAGCATGCTACTCGG
+
@>??>>@@<@ABBDBB?BF@A?@2:7;;@BD@BBCC=>8////,,**
@R5U21:00048:00029
ACGATATTTCTATGCGGCCCAGCCGGCCATGGCAGCAATGTGCCATCATCCGCAGAATTGCGTGGGCGGTTCTGGCGCTGAAAC
+
>@DC@@AE@@@DDDDB@BCACCC::9;@BBC?ABBBB?CAABC@BBADAD@BBCAAB@>>@98991;>>BCCCC?CDBAACC>C
@R5U21:00048:00030
GGTGAACGCAATTCCTTTAGTTGTTCCTTTCTATGCGGCCCAGCCGGCCATGGCAATC
+
B>9<;?A?>B=A=BBDCACCB?BH@B8::79??>>9969@:>BB=@=@<?88+*)(((
@R5U21:00048:00031
GCATAGTTTCTATGCGGCCCAGCCGGCCATGGCAGCGTGTCCGTAGGAGCGTACTCGTTGCGATCGTACGTCGTTGTGGTGTGGCGGTTCTGGCGCTGAAAC
+
?BBBDDBB=?A@ABCC@DD>>>B69596999549;;ABBAA>ACHHBCBBBCCCDCBB?BCCCCC=<<A@=A;;9<AC@CCAA=AB?B?BBC=AABBCCCCD
@R5U21:00048:00033
ACGATATTTCTATGCGGCCCAGCCGGCCATGGCAGCATCTGTCGTTGGTGGTTTGGTTGCGTGGCGGTAGTGGGTCGGCTTG
+
,,,,,,,288BB@:4459909@@5429249A=C8-----,,,,,/,/,//,/858,42444488998444444-4963.,*,
@R5U21:00048:00034
CATCTCTTTCTATGCGGCCCAGCCGGCCATGGCAGCAGGTTGCGTGGG
+
1.0.../659:999@@?A@:B99596959>><?<<111,-+-*,,,,,
@R5U21:00048:00035
ATCGCATTTCTATGCGGCCCAGCCGGCCATGGCAGCATGCCTCTA
+
AA>@ACDC>BBCBCDB@BBCCCD8:74;>@@<AA>91111,/,,,
@R5U21:00048:00037
ATGGAGTTTCTATGCGGCCCAGCCGGCCATGGCTAATTTGTG
+
<@B@CBBB=AABBBAA@BC?DCC@B>A=A?>;<1-+**)***
@R5U21:00048:00038
AGTTACCGCAATTCCTTTAGTTGTTCCTTTCTATGCGGCCCAGCCGGCCATGGCAATTTGTACTAAGCGGTGCTTTAATTCGTGTACGTCTCACTCCGCTGAAACTG
+
BBB@@?>ABD@@?@644-9995<CCBABB>C@@@B@@=@C>BBB575:7?AB?CA@CD>BAAAB@?B@@=AABCC>C>?>>AA?9=AAAAB@@@??<>>@???<???
@R5U21:00048:00039
CGTATCTTTCTATGCGGCCCAGCCGGCCATGGCAGCGTGTATGAAGCTTTAGGGTGTTTGCTATACTGGTCGGTGTGATTGTGGCGGTTCTGGCGCTGAAAC
+
BBCBBBBBBCCCCGAA@BCACEB8999<@@C@CCCCCCDBCDCC?AACC?BA@:=@==:@BBCCCDA@=@;99;CCCCC?CCC@CD>@@@CC@DCCCBBB=B
@R5U21:00048:00040
TACCAGTTTCTATGCGGCCCAGCCGGCCATGGCTTCTTGTTGTTGAGATGAGCGTCCAGTGCATCCTGGATTGCCACGTGTCTGCGTCG
+
@AA@BBBB=BBACB@D?AD@CAA?A@C@CC===:1//7,,**,*,,,,,/6444//,.6676861016:?@>BA???7777.,,,,,,.
@R5U21:00048:00042
TACCAGTTTCTATGCGGCCCAGCCGGCCATGGCTCGTAGTTGT
+
789494==58A@9<=C@CH?AAC?A=@>99/,/1,,,,,,**,
@R5U21:00048:00043
CGTATCTTTCTATGCGGCCCAGCCGGCCATGGCAGCGTGTTTCGCGTCGGGGAAGCTAGGAGCGTGTATGGATGAGGGTTGTGGC
+
@BBBB@?><>>?ADCEACCBCCA;=7969BA?BCCCC;99919////,,22*,*,,,//,/4444444882444448577772*,
@R5U21:00048:00044
CGTATCTTTCTATGCGGCCCAGCCGGCCATGGGCGTGACTTAGTTTCAGTGTTGTGGCGGTTCTGGCGCTGAAAC
+
BBB@@A@><@@?>C;<8=E@CCCAF@A=ACCC@CBBBBBB@@@@C8;;ABBB?:::=??:<;77741777ABB>B
@R5U21:00048:00045
AGACTCTTTCTATGCGGCCCAGCCGGCCATGGCAGCATGCGAGTAGGA
+
;:9999BBBE<<=CBB?CC>@@?285959@@?CDD@B>2,---,,*),
@R5U21:00048:00046
TACCAGTTTCTATGCGGCCCAGCCGGCCATGGCTTAGTT
+
BBB@BBAA=?==ABBA?A@?A?A?A@C@=;8:-,+,,,*
@R5U21:00048:00048
CGTATCTTTCTATGCGGCCCAGCCGGCCATGGCAGCACTGTGCGATCGGTATACGTTGTGCTAGGGCGGTTCTGGCGCTGAAAC
+
BBBBA>AB?CEAAA9;8<C@BBB8;9;=>@BA<<?CCCCCCCFCCCCB@@@:<<1111<>>13;C>CD@B?BBB?BAAC???=@
@R5U21:00048:00049
ATCGCATTTTCTATGCGGCCCAGCCGGCCATGGCAGCATGCGATGAG
+
,,,,,,,,,*/888;A?<BA<AAB8=5959A@>@@=11,,,,,,,**
@R5U21:00049:00004
GGGGGGGGGGGGGGGGGGGGTGACGCATTCCTTA
+
999999999AADDDCBCEB"34343444242/,/
@R5U21:00049:00005
TACCAGTTTCTATGCGGCCCAGCCGGCCATGGCTTCTGTCGAGGTATCGTGGCGATCGGGTCACTGCAC
+
A;8;>98819>@BBBB???:??A?BBEACCC@A;:----,,,,*,///4;>6999002202,,,,,246
@R5U21:00049:00006
CGTATCTTTCTATGCGGCCCAGCCGGCCATGGCAGCACATTGCGTTAGTAGAGTTATGTCTTGCGTGA
+
BBB@@99979=ABCDC@CC>@==2858;>@C?<00*****0084:24::444442484/,,*,,22//
@R5U21:00049:00007
ATCGCATTTCTATGCGGCCCAGCCTGCCATGGCAGCATGCACGTAGCTGCTTGCTCGGCGAGGGTTGTGTGTGGCGGTTCTGGCGCTGAAAC
+
A9::@;;99<A@@@BB@BC>CCD@:;:@CBB@BCCCBBBBBA:;1110@<<:ACBBB@@@;::/7=?::;@@A?AAAA@CBC@CCCCAAB<A
@R5U21:00049:00008
GCATAGTTTCTATGCGGCCCAGCCGCCATGGCAGCGTGTGTG
+
ABCDAABB?ABBBBBB?;;:::8,/1566;@BBB=222,-,*
@R5U21:00049:00009
GGTGAACGCAATTCCTTTAGTTGTTCCTTTCTATGCGGCCCAGCCGGCCATGGCAGATTGTCAGTGGCGTTGTTGCTTGTCGAGGGGTTGTCTGTCTCACTCCGCTGAAACTG
+
A@ABB@A?AB@C?B?B?<?999<C?@7;<;<BBCCBB@CC>?942959599@>CCCDC=A?BBABB@DBC@CC@EDD@B:B;4444/9699BDECCEAA@CC@CB=?BB????
@R5U21:00049:00011
ATCGCATTTCTATGCGGCCCAGCCGGCCATGGCAGCATGCGGACTGCGCTAGTGGCCTCGTCTTTTCTTGTGGCGGTTCTGGCGCTGAAAC
+
B8::A::;81//:::@@BC?CCE@C?B?AAB@CDBCBA;492990)(((((((,*48889;:666*..,//;@DC@B@CCC@DCCC@>><?
@R5U21:00049:00012
GGTGAACGCAATTCCTTTAGTTGTTCCTTTCTATGCGGCCCAGCCGGCCATGGCATGGGTGTGTTA
+
A@ABB@B99;8;89>??:@9951>-1,1/+//67/449::69>>>@;>5499599444-/8//,20
@R5U21:00049:00013
AGTTACCGCAATTCCTTTAGTTGTTCCTTTCTATGCGGCCCAGCCGGCCATGGCACAGTGTTTTTCGAGGTGCCGTGTGGGTTGTCCTTCTCACTCCGCTGAAACTG
+
@BB@BB@BBB@D@B>@@>ACDCCA@C@CC@CDC@@@B@BB>CCC@C8:5;BA>BBCCCC@DCCB2??;?=@@A>@B@<??9?>ADCBC?B@??===>AAA?>A>@8:
@R5U21:00049:00014
ATGGAGTTTCTATGCGGCCCAGCCGGCCATGGCTATTTGTTAGGGTTCGGATTTTCCCCAGTGCATTCTGGATTGCCACGTGCTTGCCGTTTCTCGCGGCGGTTCTGGCGCTGAAAC
+
;3368998-:??>>@@=@@<@CC>B@E<==D?BBCCI>BB?BDEBFBCDCBA@@/999/8>@ADDECBBB?BB@CC?BD;:<CCDFH?BBDAB@@@??<??<?>BBB@BBBBBBCCC
@R5U21:00049:00015
AGTTACCGCAATTCCTTTAGTTGTTCCTTTCTATGCGGCCCAGCCGGCCATGGCACGGTGTTGGTTGTTGTGCCGGGTTAGTTGTGAGTCTCACTCCGCTGAAACTG
+
BBB>==<@@@>B?CACC@CCCBCB=?;==<@@@AA=?<;;:877:;>A?BCC@CB?@=?BA>A><>AA=AC@B??B<A>AACAC??@??:::BAAA?BCABAC>B?@
@R5U21:00049:00017
ATCGCATTTCTATGCGGCCCAGCCGGCCATGGCAGCATGCTCTGACGTCTGTA
+
B@;7:4899;ABCCCB@BC@DCD<?6;6;AD?BBCCCC:11/////4>=9966
@R5U21:00049:00019
CGTATCTTTCTATGCGGCCCAGCCGGCCATGGCAGCGTGTGAGTGTAGTG
+
;99?>999-9@@@BBB=?A9>>A69598;;B@DBAAAAA>1*********
@R5U21:00049:00020
CATCTCTTTCTATGCGGCCCAGCCGGCCATGGCAGCATCTTGCTTTCCTCTTTTTGCATGGTTCGGT
+
?BBBBBBB=BBBBBBB@CD@B?:295959>B@DCCCCCBC@CCB;:;2944:::/94444242442/
@R5U21:00049:00021
TACCAGTTTCTATGCGGCCCAGCCGGCCATGGCTGGCGTTGTC
+
A79499898;CCCCAB@DD?CED=@696<9;:?=8+,**)***
@R5U21:00049:00022
AGTTACCGCAATTCCTTTAGTTGTTCCTTTCTATGCGGCCCAGCCGGCCATGGCAATGTGTGAGTAGAGGGCGTGCACTTTTCGTGAGTGTTGGTCTCACTCCGCTGAAACTG
+
>AA@BB@BBBAC@C8;96;@@?CC@CACC>C??ABCC@AB?CCB?B5:488:7;B?BCCCCCBCACA?<:8888?=BAAAA7BBBBCCA==9=;==?AA@AA>A@@@AA<===
@R5U21:00049:00023
GGTGAACGCAATTCCTTTAGTTGTTCCTTTCTATGCGGCCCAGCCGGCCATGGCATATTGTTG
+
?;?A?>B?AA>A?A@BB?CAA?BB?B@CC@A>@=:11-1?8@@C?B?C;><CACCBBA?BCAB
@R5U21:00049:00024
ATCGCATTTCTATGCGGCCCAGCCGGCCATGGCAGCATGCGATTG
+
BACABBBA=BBBBDDD@CD@B??;@==;@ACADCCCB:82**))(
@R5U21:00049:00025
AGACTCTTTCTATGCGGCCCAGCCGGCCATGGCAGCATGCCGTTGCGGTGCGC
+
>?ABBDCCABBBBGCH@CCBCA:2859;>>@>BABB>=>B+--8-,,**22/1
@R5U21:00049:00026
TACCAGTTTCTATGCGGCCCAGCCGGCCATGGCTCTGTAGGTGTGCGGTTGTCCGCAGTGC
+
AACA@@@C@CDBCCCD@CC@CDA>?6;6;AH=AA@;44//,////689:24431......0
@R5U21:00049:00027
ACGATATTTCTATGCGGCCCAGCCGGCCATGGCAGCAGGTTGCTGGATGCAGTGGATTTGCGAGGGCGGTTCTGGCGCTGAAAC
+
AAAABBB@<@B9<<CCACC>A@@5969<@99;<CCCCC=@7<<A@=@A<99@9<:=CG>BBC99919>;><@AA?BABA??@:?
@R5U21:00049:00028
AGTTACCGCAATTCCTTTAGTTGTTCCTTCTATGCGGCCAGCCGCCATGGCAGTTTGTTATCGGGTTTGGTGCTTGGATTGGCTTTGCCGTTCTCACTCCGCTGAAACTG
+
@AC@CC@B@@;?9<8<B:@99611,1,/,/78;:8940,1??,-,*,,,*,....+.1017167-7=6=;>>@>;>;774747==6=?:?A?BBBAB<<9<?=?@@9<<?
@R5U21:00049:00029
ATCGCATTTCTATGCGGCCCAGCCGGCCATGGCAGCATGCGAGGTC
+
7;AA;;<CACCCFCCCACD>BBC=@=A<<<CBDDB>><;--**)**
@R5U21:00049:00031
ATCGCATTTCTATGCGGCCCAGCCGGCCATGGCAGCATGCTGGATGGCTTCGTGCTCTGCGCGTTCTGATTGTGGCGGTCTCGGCGCTGAAAC
+
@?>>989909@D@B<;8;B>@@A6969<>@@5<<@@ACAAADBC@A>@@>BBBBFBBBBECCBB?A?A??3:7>;?;9;9///555<====:?
@R5U21:00049:00032
TACCAGTTTCTATGCGGCCCAGCCGGCCATGGCTGTGTTCGT
+
>BB@BBBB>CCCBBBB?A?:?998<AB?CCB?<7,,,*)*(0
@R5U21:00049:00033
GCATAGTTTCTATGCGGCCCAGCCGGCCATGGCAGCGTGTGGTAGTAGGT
+
;<BBAA@B<BBBB@AA@CD>CB@;=;=;ABC@CBCC>;8,,+,--*(,+(
@R5U21:00049:00034
CGTATCTTTCTATGCGGCCCAGCCGGCCATGGCAGCATGCGGGTGGCATCCTTAGAATGCGTGTGGCGGTTCTGGCGCTGAAAC
+
?A?@BABC=CBAA===<AB<AB?=@:;7;BC?BCCCGA@ABB=?B>BBBB?B?BBB?ECCCDCCB@BB@B@BBB>BBCC@>>=@
@R5U21:00049:00035
ACGATATTTCTATGCGGCCCAGCCGGCCATGGCAGCAATGGTTGC
+
AA><<:9969?@@BBB>AA>B@?8>5929BB<>>@996992/76,
@R5U21:00049:00036
AGACTCTTTCTATGCGGCCCAGCCGGCCATGGCAGCATGCATGCTTGGTTGCGATGCGATTTGGCAGAGTTGTGGCGGTTCTGGCGCTGAAAC
+
BBBCCBAA>??ACBBA@CCACCB<@=@=@@A=@AAABBBBBCCBB797;=@?BC@ABBBBC@C?BCCCBB@BBA?BB@B@BAA?BBBBABB>B
@R5U21:00049:00037
AGTTACCGCAATTCCTTTAGTTGTTCCTTTCTATGCGGCCCAGCCGGCCATGGCAAATTGTTTTCAGACGTGCCGTGTGTCTTGTTATTCTCACTCCGCTGAAACTG
+
<:929@<>>?<><@69914;;:DCBCBCDBC=:;=11-0:8;<<,858587777;=7?8AA@B7BBBBCB?;>-10>>>>AB>7:6::5:@BA::;@B?=::757>7
@R5U21:00049:00038
ATCGCATTTCTATGCGGCCCAGCCGGCCATGGCAGCATGCATGTCCGTTGTGC
+
AABB??@C=BBBBCAA?A=6?=9295959BB?CCB@@;;1/////,//,,8//
@R5U21:00049:00039
ACGATATTTCTATGCGGCCCAGCCGGCCATGGCAGCAATGTGCCATCATCCGCAGAATTGCGTGGGCGGTTCTGGCGCTGAAAC
+
BBAAABBC>BBBBBBB@BC@B@@6:7;=AAC@CDCBA?B@AAC?BBCCCC@EBBBC@C==9>48808>;>>BBBACBCCECC?C
@R5U21:00049:00040
ATCGCATTTCTATGCGGCCCAGCCGGCCATGGCAGCATGCAAGGAGACGTAGTGCACGGCGCGGATTACTTGTGGCGGTTCTGGCGCTGAAAC
+
77>?99985>>>A@@A@BB>@AA<C?A=AAF@CCC@=>>9959??>@<<<>99999999?ABB@CD>AAC8;;@488=?=?BB=?><>677.7
@R5U21:00049:00042
CATACTTTCTATGCGGCCCAGCCGGCCATGGCAGCGCTATGTGCTAT
+
,((*,,,*,:::9992/1,1<;,1,1,/8;@CBBB@944//////,,
@R5U21:00049:00043
AGACTCTTTCTATGCGGCCCAGCCCGGCCCATGGCAGCATGCCTGAGGGGTTGCGATGCGATTTGGGATGGTTGTGGCGGTTCTGGCGCTGAAAC
+
B@?@A<;97;ABBCBB>@@:9948-9544-4::98?=?A@:;59@9999/9>@ADDCAA>>>@19919>>=@ADCCBBC@C@C??=@GCCBB>;B
@R5U21:00049:00044
ACGATATTTCTATGCGGCCCAGCCGGCCATGGCAGCAGGTTGCTGGATGCAGTGGATTTGCGAGGGCGGTTCTGGCGCTGAAAC
+
AAA88=CC?CB;<=BB@CLA@@@-1,1:;1929BB@AB>A=B@AB?CAEDCCDD9;;@<@BCCCC@CB@B?BBB>AACCCCC>B
@R5U21:00049:00045
TACCAGTTTCTATGCGGCCCAGCCGGCCATGGCTTATTGTACGGGTTCGTATTCTGCTCCGTGGGATCCGCAGTGCATCCTGGATTGCCACGTGCAGCGCGTTTGGTAGGGCGGTTCTGGCGCTGAAAC
+
A@?9:48809@@BBBB==@:ABBCE;<9<<;8<>:?<=11///7+424887993778867;999-4498==BBCBBFCCCEGAED===?BCBDDFA@>?999919=ADCC@CCACACCCBDCCCBBC>C
@R5U21:00049:00046
CGTATCTTTCTATGCGGCCCAGCCGGCCATGGCAGCGTGTAGGGATGGGTTGTCTGGTTGCCTTAGTAATCATTGGTCGCGTGGCGGTTCTGGCGCTGAAAC
+
BBBBBBBCABBBCBBC@BB@HDC899;=@@B@BCDDECCBA@@<A@>@<A?BBCCC=A?ABACACCCC@CCECACAFCCCCCB@CC=@=@CB@C99:@>><@
@R5U21:00049:00047
GCATAGTTTCTATGCGCCCAGCCGGCCATGGCAGCGTGTTTGTCGTAGAAGAAGTCTTGCGAGGCTGGGCGGAGTTGGTGTGGCGGTTCTGGCGCTGAAAAC
+
59AA;CDD>C::9@9998-8>@596;EDAGECBCCAAACE<AAA>999?=@B@CCCEBDCBBB@CGAB<AAACDGBBBADCCAGC9;8;?>;?9999888.9
@R5U21:00049:00049
GCATAGTTTCTATGCGGCCCAGCCGGCCATGGCAGCGTGTGGGAGTGTGTAGGATATGTGCAGTATGGATTGTACTAGGTGTGGCGGTTCTGGCGCTGAAAC
+
149?7?@B=@ABA@A@B;;;:8>,/-1:<AB@DCCGCCC@A?:??94;<=CECCDEDC<<<<@@AAA>@>5<<<9@CC>AADEBAD?AACCC@CCBBAAA<A
@R5U21:00004:00050
TACCAGTTTCTATGCGGCCCAGCCGGCCATGGCTATTGTCGTGACGAGGGC
+
B>A?BBBB>BBCCBAAEDD?CEEBD>@>==@:1118:8/14///..6660/
@R5U21:00004:00051
AGACTCTTTCTATGCGGCCCAGCCGGCCATGGCAGCATGCTGATCGGTGTCGATGCGATTGGTAGGGTGTGGTCGGGTTCTGGCGCTGAACG
+
BBB?=ACC@B=???ACABA?CB@695859>>=@BC@<88--,,**2*///////;;;431313.00,....3....+101110333733133
@R5U21:00004:00052
CGTATTCTTTTCTATGCGGCCCCAGCCGGCCATGGCAGCGTGTTGGCCTTTTGATGTAGGATGTGGCCGGGATGTTTGGCGGGGGGTTGTGGGCGGTTC
+
9////,/68808>B:11/5007*,,,*,28,/492///////67:2:69A=29>99-*)))((((((+008109BB<A>?BBBBD-966111,.344,.
@R5U21:00004:00053
TACCAGTTTCTATGCGGCCCAGCCGGCCATGGCTGATTGTTAGAGTGATACTCGTGTTTCGTATCCGCAGTGCATCCTGGATTGCCACGTGGATCGCGTTTGGCAGGGCGGTTCTGGCGCTGAAAC
+
>>A@>>>A?ABBBBAA>AB@DDF@C:;8<BCACCCBC>998:@@@BBCBCCCC:8;BC;?@==@@<?@A<<<BB@A>ACBBBBA@=@DDBB@BC@B;;9B:;3;167-6><@ACCC?BBBCCCDBA
@R5U21:00004:00054
AGACTCTTTCTATGCGGCCCAGCCGGCCATGGCAGCATGCTAGGTGTGCGATGCGATTTGGGAGGGGTGTGGCGGTTCTGGCGCTGAAAC
+
BA???BCH@BB@AABC@CC>C=>295959>@>BBCBBBCCCBB@E9>;CCDCCBCCCN>AA>@CAC9CABB@CC:<:?::3;CCABAC@C
@R5U21:00004:00055
TACCAGTTTCTATGCGGCCCAGCCGGCCATGGCTTCGTA
+
ABA>@AAA?BCCBBAA@BB?DCC@B=?;:<>:))()(((
@R5U21:00004:00056
CGTATCTTTCTATGCGGCCCAGCCGGCCATGGCAGCGTGTCAGTGGCCTGAGGATTTGTGCACTACGTATTAGGCTCAGTGTGGCGGTTCTGGCGCTGAAAC
+
B?@?BBCC>CCCCCBA@CC@DBB>B>@6;;@=>>@@9;<A<;;DF?A@ADABCCBB<ACCA9999999?>599?9449;899;>@?@B@CBCDBBB=@A@9;
@R5U21:00004:00059
TACCAGTTTCTATGCGGCCCAGCCGGCCATGGCTATTGTATGTAGGTGAGTCCGCAGTGCATCCTGGATTGCCACGTGTCGCGTGTTGGCTGGTCGTTGCGCTGAC
+
?BB@@AAB>BDCCDAD>AD?C::::CC@>822,,,,200,,,,,,*,.16667::=<B>;>BDBCBBCC@CC@CBBBBF@AA?77636018677?/.-.0)(((((
@R5U21:00004:00060
TACCAGTTTCTATGCGGCCCAGCCGGCCATGGCTGGGTGTACTGAGTAGGATGTTCGGCCGCAGTCGCATCTGGATTGCCACGTGTTTCGCGGTTTGGGGTGGCGGTTCTGGCGCTGAAAC
+
BBB@BBBB@EBBBDECADDAC::==BHCCEA:A444-994444444799984..,..,.,.61111..3....3499B?>6111...+.3..,..+.55*.1049999:4:69===AACAD
@R5U21:00004:00062
TACCAGTTTCTATGCGGCCCAGCCGGCCATGGCTAATTGTGGGGTTAGTTGGCCTGGTATTTAGCCGCAGTGCATCCTGGATTGCCACGTGGAGCGCGTTTGGTGGGGCGGTTCTGGCGCTGAAAC
+
>>B@BBBB@BBAACBBAAD>CCCAC?B?BCCACCC@B?BBBBB:B@AAB=?=@@JC@BBBC?BAA8::ACCCBBBC=@?=A<@BB@=8::?>BA:;:CCB7:7:@??5::6;?@=@>889@@@@9=
@R5U21:00004:00063
CATCTCTTTCTATGCGGCCCAGCCGGCCATGGCAGCATGTGCATTCATCGTGTTGATCTTGGCGGTTCTGGCGCTGAAAC
+
?BBBAAAB>BBBB@AA@BBAB?:2459;>>A@B?>>=;/,,**,*,,82,/1178881999@BBAB@ABB@BBABA?C=B
@R5U21:00004:00064
CATCTCTTTCTATGCGGCCCAGCCGGCCATGGCAGCATCTTGCTTTCCGATGCTGTTTTGCGTTGGCGGTTCTGGCGCTGAAAC
+
@AAAAAAB=ACCCCED@BB@CBC;?;=;@AA>BBBBCCCC@CCBC>B@BBBBAABCCD9@;442959@=BABBBACBBBBBBCC
@R5U21:00004:00065
AGACTCTTTCTATGCGGCCCAGCCGGCCATGGCAGCATGCCTTGGGTAGCCGAGGTGCGATGCGATTTGGAGTAGGTGTGGCGGTTCTGGCGCTGAAAC
+
@BBBBCBB>@@@@CCC?BC>BB;647;=@AA@CDGDDECACC@BCACAAA>AAFAAA@CCCGHEAA@<A=ACABACC<;;@CC@BDABBCD<;9ADC>C
@R5U21:00004:00067
GCATAGTTTCTATGCGGCCCAGCCGGCCATGGGCGGTTCTGGCGCTGAAAC
+
?BBBB>@?><BBB@@@=@@<@AA=@>A?CDDDAAA>A>ACC@CCDDCCC>C
@R5U21:00004:00068
GCATAGTTTCTATGCGGCCCAGCCGGCCATGGCAGCGTGTCTAGTAGTATTTTA
+
;=CB?ABB=ABBBA?=@BC>CBB>?==;ABC?CBCCCBB;?/,,22,,/00006
@R5U21:00004:00069
ATCGCATTTCTATGCGGCCCAGCCGGCCACGGCAGCATGCAAGGATTATGTGTGCTCGGCTCGTTTGCATTGTGGCGGTTCTGGCGCTGAAAC
+
B@<???@>9@A@@@CC?BC>BBBCB9:8;CC9;=CDCBBBB@CACC?BECBBDDDBBB?94999909>9959BA@DCCC@CCGDDCBBBCCAC
@R5U21:00004:00070
GCATAGTTTCTATGCGGCCCAGCTGGCCATGGCAGCGTGTTTTTAGGGTGGTCAGCGTTGCTCTTTGCTTATTGATGTTTGTGGCGGTTCTGGCGCTGAAAC
+
,/447@BCBCB@ABCC@CD:;8611-1:AABADDDDCFCCCBB3DED;<=@CEFCBBB>AAAAA@<>>><9969ACBCNAFCC=<<?A?BAA?A@999991<
@R5U21:00004:00071
CGTATCTTTCTATGCGGCCCAGCCGGCCATGGCAGCGTGTGGCTTGGAGGGAGTGTC
+
ABBAABAA=ACBCDCC>D@>ABC9=996;AC>BBDCDB499644867777+//////
@R5U21:00004:00072
AGACTCTTTCTATGCGGCCCAGCCGGCCATGGCAGCATGCGCTTTTTAGGGGTGCGATGCGATTTGGGGGGTGTGTGGCGGTTCTGGCGCTGAAAC
+
ABABACBC?BDDCD;<;<E>AAC=@=@=@ABBC<==CBBBCECKKHBCBBB9BCCCCDCEDDCB199844(9??>@@=@C>A?CBB@CCAAAAA?@
@R5U21:00004:00073
ATCGCATTTCTATGCGGCCCAGCCGCCATGGCAGCATGCCATG
+
A8;;BBBBCBDCBB@@@AA@CFD:<:=>BB::9CCB>77++)(
@R5U21:00004:00074
ACGATATTTCTATGCGGCCCAGCCGGCCATGGCAGCAGGTTGCCATCCTTAGGGTCCGTGCCAGGGCGGTTCTGGCGCTGAAAC
+
BDAA@BBB=ABCBA@A@AAACDD8:8;?AABABCCCCCBC:>;ACBBBB@CCC@CC?BBCC@CCCB@?=@AAAA@BBBCCCC>C
@R5U21:00004:00075
AGACTCTTTCTATGCGGCCCAGCCGGCCATGGCAGCATGCCTGTGGAGGTGCGATGCGATTTGGGAGAGTTGTGGCGGTTCTGGCGCTGAAAC
+
BB?@=<;;;;CCDB>>@AA@DBB898;<>>@=ABBBDDBB?BCCC@CB@BA@@DCDD@@?B6::58>>>?=?BB?BE@C?BBB@BA?B9761:
@R5U21:00004:00076
AGTTACCGCAATTCCTTTAGTTGTTCCTTTCTATGCGGCCCAGCCGGCCATGGCACTGTGTGCTGCGAAGTGCGGGAGGGTGTGTGGTTCTCACTCCGCTGAAACTG
+
ABB@?=;@4429;?599144424?<989959??;<?BBDE<@@C@C8;8;AD=AABDBCCCCCDBB885:@?7:;::CC>B?=@@?=?;@@??:::<@@CAAB@BDC
@R5U21:00004:00078
TACCAGTTTCTATGCGGCCCAGCCGGCCATGGCTGCTTGTGAGTTGGAGGCGTCGTTTCCGCAGTGCATCCTGGATTGCCACGTGGCGCGCGTTTGGTAGGGCGGTTCTGGCGACTGAAAC
+
BBB@ABBC@:;;ACCCBCB9@9969=@BDCDDE<<<C@CCCECC?A>:849>88888/777BCBBBDA??;?A494;=?;?A9:9;=B=@@==C0954444-4;9?51/0*,,,,,//61/
@R5U21:00004:00080
ATCGCATTTCTATGCGGCCCAGCCGGCCATGGCAGCATGCCCGCTTTCTGCGTGCTCGGGGAGGACGTTGTGTGGCGGTTCTGGCGCTGAAAC
+
AA?<@@BB=BCCCCAB?;;;::81111?>>GABBCCCB?==5=444-9>?ABCAAA@@@@8@C@CAAA@C;;<C@DC@C@CCC>AADCBBB>C
@R5U21:00004:00081
AGACTCTTTCTATGCGGCCCAGCCGGCCATGGCAGCATGCTTCGGTGCG
+
BA?@@BAB?BBBBBBB@BCAB==8=5829@BAAACBA@91/,/*)***(
@R5U21:00004:00082
CGTATCTTTCTATGCGGCCCAGCCGGCCATGGCAGCGTGTTATGGT
+
1/////4@>@CBCECB?AA=AB?;@=@;@CC@BBC@;>11,,**)*
@R5U21:00004:00083
TACCAGTTTCTATGCGGCCCAGCCGGCCATGGCTTTTTGTGAGGTGGGGATGATGGATTCGCCGCAGTGCATCCTGGATTGCCACGTGGCGCGCGTTTGGTAGGGCGGTTCTGGCGCTGAAAC
+
>>?@AAAA;ABCCB;:8:D=DCC@C9;79B@<99999-9CBABA@@==2@@@BCG@CC?BAB>ABBBBBBB??>?B@AA888?A>BBC@?AC?@?CE>C?BB@A:AB@D?BCA>>===;;;6<
@R5U21:00004:00084
GCATAGTTTCTATGCGGCCCAGCCGGCCATGGCAGCGTGTACTTAGCATGCGGAGAAGTGCCTTCGTGAGTCTGGGGTGTGTGGCGGTTCTGGCGCTGAAAC
+
8<CCDB@B<BDBBBAA?AC>BBC@B>A8;;B@BCCCCDCCCCB@BBAB>?>A>ABE@EDCCAC@AAACCCCDCCCC:CAA@@@=@B?B@CCC?BA@@@CCAB
@R5U21:00004:00085
AGTTACCGCAATTCCTTTAGTTGTTCCTTTCTATGCGGCCCAGCCGGCCATGGCAGGTT
+
?AA@AA@AAA@C@C>@?<ABAABCBCBBB?B@AAAAA@BB?B<;:;1310;;,-,7+,*
@R5U21:00004:00086
GCATAGTTTCTATGCGGCCCAGCCGGCCATGGCGTACTGT
+
-19;9BBB@BAABCBB?BB>BAB=A=@;?-*)******,/
@R5U21:00004:00088
GCATAGTTTCTATGCGGCCCAGCCGGCCATGGCAGCGTGTGGGCGTGGTCTAGCGGGAGTGCATGTATTCCGCCTTG
+
:<CCBABB>ABBBB@?>?CBB==;@895<DCACCDCBB;;<@:999F6////////+//44444944489896,,*,
@R5U21:00004:00091
ACGATATTTCTATGCGGCCCAGCCGGCCATGGCAGCATGGTGCCATCCTTAGGGGGGGGTGCTTGGGCGGTTCTGGCGCTGAAAC
+
??B>>ACC@BBBBBCD?BA=?::295959>@=ADDDCCD@C<=>?BCBDABBCBBBBD%ECBB>AA<BB?BCCCB?BCBB;<;8;
@R5U21:00004:00092
CGTATCTTTCTATGCGGCCCAGCCGGCCATGGCAGCATGCGGGTGGCATCCTTAGAATGCGTGTGGCGGTTCTGGCGCTGAAAC
+
@AAAAAABABCDBB>>;==9>B@598;=@BC@CCCCB94444-9969BDBBLBHAA=ADCCC???@BC?@?@@B@BCCC@@?=A
@R5U21:00004:00093
ATCGCATTTCTATGCGGCCCAGCCGGCCATGGCAGCATGCGTGACGGCGTATTGCAGTGCGAGGTCTTCGTGTGGCGGTTCTGGCGCTGAAAC
+
37;;;;9B>BCCCCCC=@@<>@@;>6959@@ACDCCA<<<;9AD<<;<BCACADBDDNBBBBB8;9?>BC<;:@=<;7;@AA@@@?=773974
@R5U21:00004:00094
AGTTACCGCAATTCCTTTAGTTGTTCCTTTCTATGCGGCCCAGCCGGCCCATGGCATG
+
A@A;9;9;==@B?C=AA<@B@@CB>A?AC=AABBCBB?BC>C<858488/099,....
@R5U21:00004:00095
AGACTCTTTCTATGCGGCCCAGCCGGCCATGGCAGCATGCAGGTTGGTGAGGTGCGATGCGATTTGGCGTGATACTTGTGGCGGTTCTGGCGCTGAAAC
+
BBCCBBBA>BCCCBBC@CC@CA;2859;>>B=@ADFFEDCCB=@=@?BCCC@CCC@AABBCCCD@C@ABBCCCCBB@BCC@CC?B?BCC@CCCECCCAC
@R5U21:00004:00098
CGTATCTTTCTATGCGGCCCAGCCGGCCATGGCAGCACCGTGCTATGTGATTTCTTGGTGCTAGGGCGGTTCTGGCGCTGAAAC
+
CBBBBBCCADCCCCCC@A?:;;8,1,1-1;;<@>==@@-11A1444444444-4424244:==AD@::::@CCB@AB@@BBBAB
@R5U21:00004:00099
CGTATCTTTCTATGCGGCCCAGCCGGCCATGGCAGCATATTGCACGGGTAGGTCTGGGTGCTTTGGCGGTTCTGGCGCTGAAAC
+
BBBBB@@?<>==@AAA=AC>@@>596959?@>CAAACCDD9;;BBBB?BBCBCB;::6<BCHEAFACC@C@CCC@BCCCCBA>A
@R5U21:00005:00051
ACGATATTTCTATGCGGCCCAGCCGGCCATGGCAGCAATGTGCTTTCATCCGTAGGTGTGCTTTGGCGGTTCTGGCGCTGAAAC
+
BB@A@CCB@BBAAA@@@AHBICC@C@C@CCC@BBBBC?BBCCBBC>BCBA?A?@A?A@@@@AB>C@DDAC@CBB?BCCB@@@:?
@R5U21:00005:00052
ACGTATTTCTATGCGGCCCAGCCGGCCATGGCAGCATGGTG
+
9<989BB@BB9:<CE>AB:@?@596959>A?A?88---+-,
@R5U21:00005:00053
TACCAGTTTCTATGCGGCCCAGCCGGCCATGGCTCAGTGTTCGTGCGTC
+
B@B>BBBC>BBBBBBB@DD?BCCAD8;8<AB?BCCB><11,11///,,*
@R5U21:00005:00054
CGTATCTTTCTATGCGGCCCAGCCGGCCATGGCAGCGTGTGTGGGT
+
BBB??BB==@BBBAAB799-9@>5959;>@A@CCCC<::/--,20*
@R5U21:00005:00055
CGTATCTTTCTATGCGGCCCAGCCGGCCATGGCAGCGTGTAATGCTCGGGGGCTTCATTGCTAGGGTGGTTCTATTGAGTGTGGCGGTTCTGGCGCTGAAAC
+
>@@BBBBB>ECDCDCE@CC>B@;245959@BBCCDCAAAAB@BFDCCCDCD3CC?CDD=>>=;;809>5949>>>@CCCDBCB@CCCD?BCFAA?@BCCC?A
@R5U21:00005:00056
CATCTCTTTCTATGCGGCCAGCCGGCCATGGCAGCAGGTTGCTGGGGTCAGTGGGCGTGCTAGGGCGGTTCTGGCGCTGAAAC
+
BB@??BBE@BB:;1<@-1-/66,/,4<?4959AB@@B;959@9999-9@>@@CDACAACCCCCB><95959@B@CCCCBBB=@
@R5U21:00005:00057
CGTATCTTTCTATGCGGCCCAGCCGGCCATGGCAGCGTGTAGTGGTAGTAATCTTGCTTGCTGGAGGTAGGCTTCGTGTTGTGGCGGTTCTGGCGCTGAAAC
+
BBC@@@CCACDDDCAA@CCABBB899;=@@C@CCCC@AABBBCD?BCC@A=AA@>BCDBD<<<@<<:<BC@CBBC<<<;=>@B=@@=?=AA?<<:767@B>@
@R5U21:00005:00058
ATGGAGTTTCTATGCGGCCCAGCCGGCCATGGCTATTTGTTA
+
<BB@B???<><9;?;9:;C>CCHDD@C@B:;;;1/,,*,2*,
@R5U21:00005:00060
CGTATCTTTCTATGCGGCCCAGCCGGCCATGGCAGCGTGTTAGTATTTGGTGGAGGGCTTGCGTTGC
+
BC@==9;989DBBBBA@BB@B@@6;8;?BBCDCCCB:8//-111/99598992449544247777/,
@R5U21:00005:00062
TACCAGTTTTCGTATGCGGCCCAGCGGCA
+
;81;11111*///8/4499::>711/,/,
@R5U21:00005:00063
ATGGAGTTTCTATGCGGCCCAGCCGGCCATGGCTTATTTGTT
+
@??@B@AB?BBA@@998;C>BBB>A7;79@B;9;;9770--+
@R5U21:00005:00064
GGTGAACGCAATTCCTTTAGTTGTTCCTTTCTATGCGGCCCAGCCGGCCATGGCAGTGTGTCTTGGTGATTGCCCTGTGGATTGTGCGTCTCACTCCGCTGAAACTG
+
75;AA?BCCBAB@B=?>:==@?BCBC@CC>AADCC?A=@@9>@>5959;?>A>BBEHCCBABC@B=?BCCBBAA=ABCC@BB@CCCA@@CCCBBAA>ABABBCCCCD
@R5U21:00005:00067
AGTTACCGCAATTCCTTTAGTTGTTCCTTTCTATGCGGCCCAGCCGGCCATGGCAACGTGTTTTTAGGGGTGCCGTGTTGCTTGTTTGTCTCACTCCGCTGAAACTG
+
BBB@BB@BBB@C@C?BB=BBD@DD@C@CC?CBBBB9;;8A<@BD?A>?<@BC?BA@@CBBBCCC2BBC@8CB=;=A97980318>>:@BBDDBBBC?C?ABBA<BB?
@R5U21:00005:00068
GCATAGTTTCTATGCGGCCCAGCCGGCCATGGCAGCGTGTTGGGATGTTGGTGATACTTGCAATTTGGTTTAGGGTAGGTGTGGCGGTTCTGGCGCTGAAAC
+
:=DCBBBB=BBABBBD@CB>CCA;?=?;ABC@CCCCCBBB7;;8;CCGACCDDBCB99599;9;B@B=AA<@A@9@9848737133131337966699AA<A
@R5U21:00005:00069
GCATAGTTTCTATGCGGCCCAGCCGGCCATGGCAGCGTGTCCTGCTTCGTATTAGCTTTGCTGTGAGGATGTGTGTCCGTGTGGCGGTTCTGGCGCTGAAAC
+
=BBCCABB=@A>@@BB@BB>CCB>B=@=ACD@CB@BBBBCB@BBDDACDCAA?@ABBB?BCCEBBBDADCCCBBBCC@C@@@C@CC?B@BDB?B@?@CCC>B
@R5U21:00005:00070
GCATAGTTTCTATGCGGCCCAGCCGGCCATGGCAGCGTGTACGC
+
?BBBAAAB>BBBBBBB@BA>B@@697:;AAC@CCCC>80((((&
@R5U21:00005:00071
GGTGAACGCAATTCCTTTAGTTGTTCCTTTCTATGCGGCCCAGCCGGCCATGGCAGTCTTGTTCG
+
?=@CE@CBBB@B@B<>><@CCACC@CACCCBCBBBCD@CC@C??=@>B@CBB@;;E1,*0**)**
@R5U21:00005:00072
GGTGAACGCAATTCCTTTAGTTGTTCCTTTCTATGCGGCCCAGCCGGCCATGGCAGTGTATT
+
A>ABB@BBBB??>?>??=?BB?BC@C@DC>CBABBCD@CCAFCA>B=@>AB;:82**(((((
@R5U21:00005:00073
ATGGAGTTTCTATGCGGCCCAGCCGGCCATGGCTATTTGTTAGGGTTCGGATTTTCCCCAGTGCATTCTGGATTGCCACGTGCTTGCCGTTTCTCGCGGCGGTTCTGGCGCTGAAAC
+
7;:48>@A<@A?>@;;5<@:ABBAE@D>=BC?AA111,11-///+/77774444-4992999==ABADCD?99599599999;;@>><<9918===@A><<4858873:@??@@A>B
@R5U21:00005:00074
ACGATATTTCTATGCGGCCCAGCCGGCCATGGCAGCAATGTGCCATCG
+
>>>9:9@C?CG?<;BB?BC@@??5969<@AB@C><<;,111/222,,,
@R5U21:00005:00076
GCATAGTTTCTATGCGGCCCAGCCGGCCATGGCAGCGTGTGCGTTAGGATCG
+
59@?97996;A@ABBB?BC9>>A596<@CBEBBBBCCDB>1---+--+-,,/
@R5U21:00005:00077
GCATAGTTTCTATGCGGCCCAGCCGGCCATGGCTGTTGAGTCTGGGATGTGCTAGCTTGCGGGTTCTACGCGTGGCGGTTCTGGCGCTGAAAC
+
8=CCBCCC>AAACBCDBBB=>=@=@=@?CCCBCCEC>BB;<<BCC?CCECCECBBBE?BBCCCDDAAAAA@CBB?CD?B?BAA?ABBCBBC>C
@R5U21:00005:00078
AGTTACCGCAATTCCTTTAGTTGTTCCTTTCTATGCGGCCCAGCCGGCCATGGCAAGTTGTTTTGTTTTTTGCCGGGTTGATTGTGTGTCTCACTCCGCTGAAACTG
+
CBB?BC?BDC@DBC?BB=CDEBC@?B@BB>EBBBBBB@BB>B@@;?<?:?AB=@??CC?BBBB7BBDCCC-BB?CB?B@B??<?>@??@@AAC??@@BCA??@<BBB
@R5U21:00005:00079
TACCAGTTTCTATGCGGCCCAGCCGGCCATGGCTACGTTGTCCGGGGTTAGGAGCGAGCCGTA
+
BBBABBBB=AAAECCC?@B?@CCCH::8<CC<888-,,*,2228991?=771339.,*0)***
@R5U21:00005:00081
CGTCTCTTTCTATGCGGCCCAGCCGGCCATGGCAGCTGTTGTAC
+
-,,,,0785>99::;;>BBACGC=@=@899@;><<1///,////
@R5U21:00005:00082
CGTATCTTTCTATGCGGCCCAGCCGGCCATGGCAGCGTGTGACGCTGCG
+
BAAAABBHABBBCA@@@BCBHCD=?=@=@@A?BCA>87)))((((((,,
@R5U21:00005:00083
AGACTCTTTCTATGCGGCCCAGCCGGCCATGGCAGCATGCATTGCGCGTATGC
+
,,,,,,//+/===@>B=@@<>@@598;8;BD@B>BB>:////,/,,,8/////
@R5U21:00005:00084
AGACTCTTTCTATGCGGCCCAGCCGGCCATGGCAGCATGCAGTGATGCGAGTTGCGATGCGATTTGGGGGATGGGGTGTGGCGGTTCTGGCGCTGAAAC
+
?AABCCCC?CECC@?=<BB<@B@5969<>@B?BCCBAAADAA@BCC?;;9>>59;?ABBAA@?9,7777,8@?BB7BB?@>@D@E@BBB@C?=;766-7
@R5U21:00005:00085
ATCGCATTTCTATGCGGCCCAGCCGCCATGGCAGCATGCTCGTTGATCTGCTTTGGCTCGTGTGG
+
>:88@999-999;ABB=;;8<11,//779=>ACBBBA=999995444//8888+/,///443339
@R5U21:00005:00086
ACGATATTTCTATGCGGCCCAGCCGGCCATGGCAGCAGGTTGCCATCCTTAGGGTCCGTGCCAGGGCGGTTCTGGCGCTGAAAC
+
BBBBBBBB=AABBBBC?AB=AAA2;8;=@BC@CBBBBC@D=AA@CBB?BEDDD@DC?BBBBBBBC>;;;;@CCC@BBBBBBB>B
@R5U21:00005:00087
AGACTCTTTCTATGCGGCCCAGCCGGCCATGGCAGCATGCGTGGTAGTAGGGTGCGATGCGATTTGGGATATTTGT
+
BBB??ABB<AAAAABB=AA<?@@595959994;@ABBAC311@-11/////+/488::A><111,1/+/////+44
@R5U21:00005:00088
CGTATCTTTCTATGCGGCCCAGCCGGCCATGGCAGCGTGTTCGGTCGAGTTC
+
AABBBBBB>BBCCDCE@BCBCCA=?=?=@BC?BBCCBABC8<9@111,,,*,
@R5U21:00005:00091
ATCGCATTTCTATGCGGCCCAGCCGGCCATGGCAGCATGCTATGCTATTCTGCCTTGCTTTTCTGCTCGTTGTGGCGGTTCTGGCGCTGAAAC
+
@?834444-9?9;=CC>AB<@>?;><>;@@DACBBB>999=<<CCBBC@BA=?;=;>9999/9@9994:>599=;?@7;99BB@BCE<;<C>B
@R5U21:00005:00094
GGTGAACGCAATTCCTTTAGTTGTTCCTTTCTATGCGGCCCAGCCGGCCATGGGGTGTTGTTCTCACTCCGCTGAAACTG
+
B>BB?=BBBB99=@ACDBCBCADC?B=@@<CD@@AEC@CHCDAA=B@B>BBCCC:CCC@BC?CCCCCBD@AAACBE?BB>
@R5U21:00005:00095
GCATAGTTTCTATGCGGCCCAGCCGGCCATGGCAGCGTGTTATTAGGATGATGGGGTGTGCTCGTTGTGTAGTTCGGATTGTGGCGGTTCTGGCGCTGAAAC
+
59>?9BCC>CCCCBBB?BD@C99595969??;@;;9>A;:74A?@AA@C@@9999/9@DBBCD<<9<??>B<<8<B@@B8<9><>><@>ABCACCCCCCC@A
@R5U21:00005:00097
AGACTCTTTCTATGCGGCCCAGCCGGCCATGGCAGCATGCGATGTA
+
B?@ABDCC@CAAACBCA>>;>;7,1-1-11?<BBA>A=8----,*(
@R5U21:00006:00052
GCATATGTTTCTATGCGGCCCAGCCGCCATGGCAGCGGTG
+
>?7383344-3...///,/8+//4244:44424444/,//
@R5U21:00006:00053
ATGGAGTTTCTATGCGGCCCAGCCGGCCATGGCTATTTGTTAGGGTTCGGATTTTCCCCAGTGCATTCTGGATTGCCACGTGCTTGCCGTTTCTCGCGGCGGTTCTGGCGCTGAAAC
+
BAB?ABCB>BC<@>;;:;C@CFCCH?B?AACCCCA??<@A?ABB<B>>>;????6@@B7A<<?FDIFEEDCBC@CC?BBBBCAB@BG@CCC@A@@C@@=?><><88:>AAAKECC>C
@R5U21:00006:00054
ATGGAGTTTCTATGCGGCCCAGCCGGCCATGGCTATTTGTTAGGGTTCGGATTTTCCCCAGTGCATTCTGGATTGCCACGTGCTTGCCGTTTCTCGCGGCGGTTCTGGCGCTGAAAC
+
>775<@AA@CLABA99:<C@CDCBD@C=AAD@CB@@B=BB@CCI>B@>=;@ABB9BDF:CBBBCCCECED@CB@EB@C@@@CCCACC@BBB>BBBBCC=@@?B=????::<BDKK>C
@R5U21:00006:00055
AGACTCTTTCTATGCGGCCCAGCCGGCCATGGCAGCATGCTTGAGGCGTTATTGCGATGCGATTTGGGTTGATTGTGGCGGTTCTGGCGCTGAAAC
+
BA9<;CDD@B@BDBBB@CC@A99295859@@=@ADDFCCCB=A;959996;CBBCECCA@A@@@<@C>C@DDB>@@C@EC@C:<;CCCCBAABC>C
@R5U21:00006:00056
ATGGAGTTTCTATGCGGCCCAGCCGGCCATGGCTATTTGTTAGGGTTCGGATTTTCCCCAGTGCATTCTGGATTGCCACGTGCTTGCCGTTTCTCGCGGCGGTTCTGGCGCTGAAAC
+
>>?=?AAB??BABB::;;C@DCC@C?B?CCC@BBAAA?AA?BBCBD@BB>??AA9ABC:DBBBBCC@CDDACC?BB?AEBACBB@B=:ABAB??BBCC@BB@CBAAB@BBABCCD>B
@R5U21:00006:00057
CGTATCTTTCTATGCGGCCCAGCCGGCCATGGCAGCGTGTGCGTAGGTGGATTGTAATTGCTATGATGTTCTGGAGAATTGTGGGCTGGTTCGTGGCGCTGAAAC
+
BBBBBBCB=BBBCEDD@CC@CA@>@>@=@BC@CCCCCDDAABB;;<AAA>99699@<@5;<A<:49@99244424942424444-4431313346,///////+/
@R5U21:00006:00062
CGTATCGTTTCTATGCGGAGCCC
+
;;4499=:;:@49/1/6,///85
@R5U21:00006:00063
GCATAGTTTCTATGCGGCCCAGCCGGCCATGGCGCGTGTGTTAGATAATGGTCTTGTTTACTAGGTGTGGGGTTCTGGCGCTGAAAC
+
9<@@BBBB>>A>BC99<<B:@;;8;>A>BBCACCC<;<ABB>;;;;<8<B@DBC?@@@<@@@AC@BABBBB9B@CBCDAA@B@@@<@
@R5U21:00006:00064
AGACTCTTTCTATGCGGCCCAGCCGGCCATGGCAGCATGCGGGACAGTGGCGATGCGATTTGGGGGGAGTGG
+
@B@@@ABB>BBBBCBF@BDADCC>B=@<@AB?>==8---)))(((((((((*88;8;;;;;;;::8(/,**)
@R5U21:00006:00066
AGACTCTTTCTATGCGGCCCAGCCGGCCATGGCAGCATGCTCGTTTCGGGTGGGGAAGTGCGATGCGATTTGGAAGAGTTGTGGCGGTTCTGGCGCTGAAAC
+
BB@>>CBCACAABABB=??:>@>595959@@=@ADCBCADCC@@=:99909@@B8CAEDCBBBDBCBA=@<=;@>BBCDACCC@CCCC@CA@=@C@@@CE:;
@R5U21:00006:00067
ACGATATTTCTATGCGGCCCAGCCGGCCATGGCAGCAGGTTGCTGGGGTCAGTGGGCGTGCTAGGGCGGTTCTGGCGCTGAAAC
+
BB?@@CCC>CB9;;?A=@@<>@@;>6959>>=ACCCCDBH>A=9999-9B@@AIFADBCCDCGBEABD?B?BBC@CBBCBBA?A
@R5U21:00006:00068
ATCGCATTTCTATGCGGCCCAGCCGCCATGGCAGCATGCTTCGGCTA
+
AAAABBBD?CBBBCDD@BB>B@B@CCACCC@CCCAA==1-*,*)*((
@R5U21:00006:00069
ATCGCATTTCTATGCGGCCCAGCCGGCCATGGCAGCATGCTCGCTACT
+
B?>@@BBB=BCCBBBB@CCACB@6:7;59BB?BBCCC>:8,+******
@R5U21:00006:00070
GCATAGTTTCTATGCGGCCCAGCCGGCCATGGCAGCGTGTTGGATTGGTTAGCTC
+
59AC77::6;AAA@;;244-9>><>698<BDADCCAA=@@6961/,/,/56///4
@R5U21:00006:00071
CGTATCTTTCTATGCGGCCCAGCCGGCCATGGCAGCATGCGGGTGGCATCCTTAGAATGCGTGTGGCGGTTCTGGCGCTGAAAC
+
=BBBBBBB=BEBCCCC?BA=A=9285859@BBCCCCCAA===:===ACCC@C@CBB@BCCFCBAA>AB@C@C>?=?CCCCCC>C
@R5U21:00006:00072
GCATAGTTTCTATGCGGCCCAGCCGGCCATGGCAGCGTGTGAGTAGATGGGGTTTTATTGCACGTGTGATAGTGTGGATTGTGGCGGTTCTGGCGCTGAAAC
+
<<BBADAB?BB@@@BB@BB>CAA;=6:6;BDBDCCCBAB@AAGBBDCCCBB8BBA8BC=@ABBBDCCBCCFCCCDC@A@=@9;8;A?BACBD?CBBBBDG@C
@R5U21:00006:00073
ACGATATTTCTATGCGGCCCAGCCGGCCATGGCAGCAGGTTGCCATCCTTAGGGTCCGTGCCAGGGCGGTTCTGGCGCTGAAAC
+
BB<??AAA;AA??BBB?BAABCC::;<@CBC@CBBBBB<:89959@@<@?ACH@CDACCAA>>>>9>>;><88;>AABCCCC@B
@R5U21:00006:00075
CGTATCTTTCTATGCGGCCCAGCCGGCCATGGCAGCGTGTGTTAGGGATCCTAAGGGTTGCCCCGGATGAGCTGCCGTGTTGTGGCGGTTCTGGCGCTGAAAC
+
BBB99<CCCBDDDCAA===5944595969=><@HHCCDDCB><99909>><@@6991959999,4899BDCDCBB@BCCDAAAA?BC@G?AACBC@>@;9909
@R5U21:00006:00076
TACCAGTTTCTATGCGGCCCAGCCGGCCATGGCTGGTGTTGAG
+
B>?<@=@@<BBBCBCBBDCCCDC?B?B>BBB<@<8+-,,**((
@R5U21:00006:00077
ATCGCATTTCTATGCGGCCCAGCCGGCCATGGCAGCATGCTCTATGTCTGCGTCGGTTGCACTGCGCGAGTGTGGCGGTTCTGGCGCTGAAAC
+
B?>@@?@@<@BBBBBB@BCACBB6:79;@DC@CCCDCDC:::EC@@B>44/<111:=?>>>FA<<111//6899:BC?@?>9;48?>>8::6;
@R5U21:00006:00078
GCATAGTTTCCTATGCGGCCCAGCCGGCCATGGCAGCGTGTTTGGGGTAGGTGTAGGAGTGCCGTAGGTCGCTTACGGATTGTGGCGGTTCTGGGCGCTGAAAC
+
49>7779;-313799442/85666,/,/566@@AB@=9?99909>>/99>59944:9:@;9489448248444@>4464424;;:/1,/,////+///444964
@R5U21:00006:00079
ACGATATTTCTATGCGGCCCAGCCGGCCATGGCAGCATCCTTGCTTT
+
AA>:;;DCACCCBBBC>@@9?995969<>@CCE>@@111-1:<-**)
@R5U21:00006:00080
GGTGAACGCAATTCCTTTAGTTGTTCCTTTCTATGCGGCCCAGCCGGCCATGGCACAGTGTTAGACGAGGTGCACGGCTGTGTGTGCGTCTCACTCCGCTGAAACTG
+
B@ABB@B<==246959909@@<AB>A@BB<CACCCCC@CGBCDC@C=?<ABC=@ACECBCC@CDDCBBB?BBBBBB@CEEBBBCCBBBBBBCBBB?>?BCDBB?AAF
@R5U21:00006:00081
CATCTCTTTCTATGCGGCCCAGCCGGCCATGCAGCATCTTGCTTTCCGATGCTGTTTTGCGTTGGCGGTTCTGGCGCTGAAAC
+
B@@A@@BCADBBA?>?<AB<?@@5951-111/66=@CBA<@<;;7<@ACCIB@9999/9111-1,1@:<:>>>?BCCCCCC@C
@R5U21:00006:00082
AGACTCTTTCTATGCGGCCCAGCCGGCCATGGCAGCATGCGGATG
+
BBBBBA@=<=??ACCB@CC@C@9295959>@6;<B@B?000)***
@R5U21:00006:00083
CATCTCTTTCTATGCGGCCCAGCCGGCCATGGCAGCATCTTGCTTTCCGATGCTGTTTTTGCGTTGGCGGTTCTGGCGCTGAAAC
+
A??@BBCC?C;;;<<<ABK@CEGFEAC:<<<;<ACCCCCB?B9991954???9=44444+4:??54599549@>@>@44377727
@R5U21:00006:00084
ATCGCATTTCTATGCGGCCCAGCTGCCATGGCAGCATGCTATTGTCCGGAGTGCTGTTGTCG
+
--,,,,,208@CBBBB==95=9444499@B?@CB<;9999942444946//////82*....
@R5U21:00006:00085
AGACTCTTTCTATGCGGCCCAGCCGGCCATGGCAGCATGCGTACTAGTCGTGTGCGTGCGATTTGGGAGGTTGTGGCGGTTCTGGCGCTGAAAC
+
?A?BBCBC>CBBBCCH=A?:>>=296959D@;AAA<8==***(((*,,/,2,////66??=;;6998:@?B@ECC@BB?A>??B@CBBBBBA<?
@R5U21:00006:00087
AGACTCTTTCTATGCGGCCCAGCCGGCCATGGCAGCATGCGTTGGGAGTTGCGATGCGATTTGGGCGAGGTGTGGCGGTTCTGGCGCTGAAAC
+
BB9@DABKDECCCCBC;==89C@599<>>@B@CCECDC<<<A<>><>@@@BAAAAAC@@>A1991988??@>@B@BC@D=@@@>A>>???><@
@R5U21:00006:00088
ACGATATTTCTATGCGGCCCAGCCGGCCATGGCAGCAGTTGCCATCCGTTAGGTCCGTGCCAGC
+
78733444-9>AAB=?694-9>?;>=>;@AB?A=88--,*,2069;24424424;24///,///
@R5U21:00006:00089
ATGGAGTTTCTATGCGGCCCAGCCGGCCATGGCTATTTGTTAGGGTTCGGATTTTCCCCAGTGCATTCTGGATTGCCACGTGCTTGCCGTTTCTCGCGGCGGTTCTGGCGCTGAAACC
+
@>B@ACCC>BC>==9959A<ABC@C@B?CBB?BDCCC@@@=@BB>BCBE@CCCC:CCD:BBBCBBCECCDCCH@@@=@@@BGCFDDD@CGCAAAACDC@CDCCBA@@?BC@?<?>.0,
@R5U21:00006:00090
TACCAGTTTCTATGCGGCCCAGCCGGCCATGGCTGTATTTGTTCGATA
+
?>:9:444-49>@@A?=?A:AB:@B7;7<CB<?@////85,/,////.
@R5U21:00006:00091
CGTATCTTTCTATGCGGCCCAGCCGGCCATGGCAGCTGTGTCCGTTGCGGTTGAGGGAGTTGCAAGGAGGTTGCTGCATCT
+
9:;4999=:ACBCABB?AA:@@>2959<??A<A>>11////924489992424444-444244424244242437444///
@R5U21:00006:00092
CGTATCTTTCTATGCGGCCCAGCCGGCCATGGCAGCGTGTGGTCATTCGGGC
+
98444444-9>BAC>9244-999592958;;<=@>A<94//,////,///+/
@R5U21:00006:00093
ATCGCATTTCTATGCGGCCCAGCCGGCCATGGCAGCATGCATGCGGCGTGCTTGCCTGGTTACGTCTCTTTGTGGCGGTTCTGGCGCTGAAAC
+
A>9<<CCC>CCCBBBC@BB@CCCB@=@=>>B@B@@ACCBB?@BBB@C@@@AA?AA?BB@B@A@@@AAACC@@@B@BD@C@CCDBDBBBDBB?C
@R5U21:00006:00094
CGTATCTTTCTATGCGGCCCAGCCGGCCATGGCAGCGTGTGCTACGGTTGTTCCTCCTTGCTATCTGTAGCCGGCTGCAGTGTGGCGGTTCTGGCGCTGAAAC
+
@A@@@AAB>BBBCDCF?AA=BA;8@796;AC@CCCCCCCCBD@999595996969424248:4433777775756>7661111101600/000/7<<?@BB>C
@R5U21:00006:00095
AGTTACCGCAATTCCTTTAGTTGTTCCTTTCTATGCGGCCCAGCCGGCCATGGCACGGTGTTGGCAGCTTTGCCGGGTTGGGTGTAATTCTCACTCCGCTGAAACTG
+
BBB@@?>ABB>?@B=??<@BB?CC@CBDDBCAABBCD@BA=CCB@C>><@CC88:CC@CCCAC=BBC@CC>?@>@C>C?BE>B@?>;=;<<<AACCABA@???;?AA
@R5U21:00006:00096
CGTATCTTTCTATGCGGCCCAGCCGGCCATGGCAGCATCTTGCGATAAGTTTACGTTTTTGCTAGGGCGGTTCTGGCGCTGAAAC
+
??AAB@@B?BBCCEDC@C;:>:6,1-1:;>@>DEDECG@A>ACCCCC@CCH@C;44444-9@?@ADBGCACAABAACDCDAAA<@
@R5U21:00006:00097
ATGAGTTTCTATGCGGCCCAGCCGGCCATGGCTCGAGTGTGTGATAGTTGT
+
7;;9CCB@CCCBBBC@BB<A>?;>6959A@@9944444/////,,,,,*.4
@R5U21:00006:00098
CGTATCTTTCTATGCGGCCCAGCCGGCCATGGCAGCGTGTGCTCGGATGACTGCGGATTGCTATAGTGATGTTGGGTAGTGTGGCGGTTCTGGCGCTGAAAC
+
C@@@@@@@=ACCECBA@BBAAAA=@=@9;9A@CBCBGCBBCBA@@=>@@@9999969<:<BCBCCA@;;;<BCDD?BAA<<<BCBB?B<A<<84B@;:AA79
@R5U21:00006:00099
GCATAGTTTCTATGCGGCCCAGCCGGCCATGGCAGCGTGTGATAATTGGACTTGGGATTGCTCTAGTTCGGGGTGGTAGTGTGGCGGTTCTGGCGCTGAAAC
+
59BB;B?C@BBBB???@BB>B@;246959CCBCCBCCCCCAAAC?A>A>AAACGCB<<;>>@AE=>;?AAAB9AA>AAA@??@?8848<:7<@AABB@@@=@
@R5U21:00007:00050
AGACTCTTTCTATGCGGCCCAGCCGGCCATGGCAGCATGCGATGAGGAAGTGCGATGCGATTTGGGCGGGGTGTGGCGGTTCTGGCGCTGAAAC
+
AB@@@@@@<ACCBCCC@CC@CA=8=5429>A>BCDBCBCABC<=;C@C?BBB;:;;9@>@?;27?99999,4=;?@CC@C@AAB<==>>99919
@R5U21:00007:00051
GGTGAACGCAATTCCTTTAGTTGTTCCTTTCTATGCGGCCCAGCCGGCCATGGCAATTTGTGTGTATGGTTTGTGCATTGATAGGTAGTGTTTTTCTCACTCCGCTGAAACTG
+
C@BBA@?;@B89595998<BA@CC?B9<<;<BBCCGE?AC>A@A>AAC?EBC@CH@CD@CCB??@@@@4990998<BB?AB>=;-10.......*3??ACBB@BC@@@C=B@C
@R5U21:00007:00052
AGACTCTTTCTATGCGGCCCAGCCGGCCATGGCAGCATGCGGCTGT
+
ABEBABBEACCAAACC@DD>AA>5959;>@A@C>C777---+((((
@R5U21:00007:00054
AGACTCTTTCTATGCGGCCCAGCCGGCCATGGCAGCATGCGGTTAG
+
BABBCAA?<AC@AADDCDD>A@>5959;>@A?BCCC<<8--+*)((
@R5U21:00007:00055
TACCAGTTTCTATGCGGCCCAGCCGGCCATGGCTTAGTTGTGTTAAG
+
??A=??@C<BBBBCCC@DD@CEE@C@@>=<>;--*,,,2,,//,/,.
@R5U21:00007:00056
CATCTCTTTCTATGCGGCCCAGCCGGCCATGGCAGCATCTTGCTTTCCTTCCTTTTTTTGCAATGGCGGTTCTGGCGCTGAAAC
+
BBAAAAAB>BBBB>>>@BC?A==2469599A?CCCCBBCC@CBCH?D??9?5999999&9??<@CBBBAB?BBB?A@A>9;97<
@R5U21:00007:00057
AGTTACCGCAATTCCTTTAGTTGTTCCTTTCTATGCGGCCCAGCCGGCCATGGCAGGGTGTTGGACGAATTGCCGGGTGAATTGTCAGTCTCACTCCGACTGAAACTG
+
ACBAAB>?BB@C@B@BDADCCACACC@CC>CBABABC@CC@A@@@C=?=B;;5:BBCAAAA@C7;:9976367133,1..,.,/.44611111116766<=<;;268;
@R5U21:00007:00058
ACGATATTTCTATGCGGCCCAGCCGGCCATGGCAGCAGGTTGCCATCCTCAGGTTCCGTGCCCTGGCGGTTCTGGCGCTGAAAC
+
B??>?444-4884449599-9::2464249@<>999<@<@B<;84=?;99449:8989:444-44:4429;444>99499==::
@R5U21:00007:00059
TACCAGTTTCTATGCGGCCCAGCCGGCCATGGCTCCTTGTACGTAGAGTTCTTTTCCGCAGTGCATCCTGGATTGCCACGTGGCTCGCGTTTGGCCGGG
+
BBB@?ABC????ECCC@CE@D::==AC>BACACCB@B@BCBBBBBA9:7=3333-8<@ACBBBCBBB?CC@AB8;:?A?@AA8::?>:000,0,0,,,+
@R5U21:00007:00060
AGTTACCGCAATTCCTTTAGTTGTTCCTTTCTATGCGGCCCAGCCGGCCATGGCACGGTGTTTTATGCAGTGCAGGGTGTTTTGTGTCTCTCACTCCGCTGAAACTG
+
DAA>AB@BBB@B@C?BD>BCCDBA@C@CB>CBB???B@BB<BCC@B??<@A><>ABC@CBCBB7B=>@===A@@AA:;ABAA.6699==:=;@@??;:@A???<?C@
@R5U21:00007:00061
TACCAGTTTCTATGCGGCCCAGCGGCCT
+
99<AC@AA<948991<,11,111/,,*,
@R5U21:00007:00062
CGTATCGTTTCTATGCGGCCCAGCCGGCCATGGCAGTGTTG
+
1,****,,2006=;;<BCBC?AAA@A<@<>996111,,22*
@R5U21:00007:00063
ATGGAGTTTCTATGCGCCCAGCCGGCCATGGCTATTTTGTTAGGGTTCGGATTTTCCCCAGTGCATTCTGGATTGCCACGTGCTTGCCGTTTCTCGCGGCGGTTCTGGCGCTGAAACC
+
:;B?AABB=@??@@9988-44/,/7<,//;:6=/111+11-//1,/78;?CEDD8@??49994B@A>><9??>699>@@A@@@@=@A>>@@<?>>@9958?<>488747>7:/00,/,
@R5U21:00007:00064
GGTGAACGCAATTCCTTTAGTTGTTCCTTTCTATGCGGCCCAGCCGGCCATGGCAGGGTGTGGGCGTTATTGCGATGGTTGGTGTAATTCTCACTCCGCTGAAACTG
+
B<BBB?B<BB@B@B?BB=BBA?ABAC?BB>CCCCBEC?AA:A@=;@>@=BBC@CCDD@DCAAA=ABB@BA@A@@@>B@B@B>A>AC?@>?@CCC:;;?AAABC>A=?
@R5U21:00007:00065
ATGAGTTTCTATGCGGCCCAGCCGGCCATGGCTCGTTGTTTGGTAGGGTAGTTATCCGCAGTGCAGTCCTTAGATTGC
+
....//85:BBBCHC?BB>BB;9?6:69BB<99999<998-494444-444424442444444444492424;;85/,
@R5U21:00007:00066
CATCTCTTTCTATGCGGCCCAGCCGGCCATGGCAGCATCTTGCTTTCCGATGCTGTTTTGCGTTGGCGGTTCTGGCGCTGAAAC
+
@B@@@?AA<>@CBBBB@BC@B@A6:5459?>=@CCCDCCDBCA@@>@@CCCDDCBBAB:C866,1,1>>@>>>>@CCC@@@CAC
@R5U21:00007:00068
TACCAGTTTCTATGCGGCCCAGCCGGCCATGGCTACGTGTCAGTAGACGGAGATGCCGCCGCAGTGCATCCTGGATTGCCACGTGTGGCGCGTTTGGCAGGGCGGTTCTGGCGCTGAAAC
+
CBB@B?>?79;BA@=@7:4-9CC;?69699424ACCCCB@@@CCCB?BB@A99;>>;>A6;;A@>==>>@9<<BBB8=<:<9?@DA@;<1/18=8>;?@=>>19:<:<9B@AAEDDAKAE
@R5U21:00007:00069
CGTATCTTTCTATGCGGCCCCAGCCGGCCATGGCAGCGTGTGGGCGGGCTGGGTTGGAGTGCACGAATAATGGGTCGTTGTGTGGCGGTTCTGGCGCTGAAAC
+
?BBBC??><>@==?@@5999/9>?;>5968>B@CCDDAEACCC>EBE@CCCC>B@B@CGCCA?ABCABB?BCB>AAAC?BCCBB@BC@C@CAB@BCBBBBC>C
@R5U21:00007:00070
ATGTGTTTCTATGCGGCCCAGCCGGCCATGGCTATTGTCGAGTC
+
,*****00269:9>?5990999595969;AD94442446////,
@R5U21:00007:00071
TACCAGTTTCTATGCGGCCCAGCCGGCCATGGCTATTGTG
+
BB?<?BBB?>>>BCCC?CC?CA:892959;>,1-,,2,,,
@R5U21:00007:00072
ATGGAGTTTCTATGCGGCCCAGCCGGCCATGGCTATTTGTTAGGGTTCGGATTTTCCCCAGTGCATTCTGGATTGCCACGTGCTTGCCGTTTCTCGCGGCGGTTCTGGCGCTGAAAC
+
???>?AAB>BB;==998<B>CCCCE@A@EDDDCBCCCBAA?BCH@CAAA=@BBB9BDF:BBBBBDCBCCDBCC@AAA@@@?BBB@DCACCCABBBA;;8;@=?>@@@ABCCDDCD=?
@R5U21:00007:00073
AGACTCTTTCTATGCGGCCCAGCCGGCCATGGCAGCATGCAAGCGGCCTTTTTGCGATGCGATTTGGGATGAGTGTGGCGGTTCTGGCGCTGAAAC
+
BA@BBCCD?BBBBAAA@CC>B==6;8;=@>BBBABACAAAB?BBB>@;===>-99ACCCCCAA@<@B<BC@@@CDCC@<<8:@C??=?BB???C>B
@R5U21:00007:00075
TACCAGTTTCTATGCGGCCCAGCCGGCCATGGCTACTTGTAATAGTTCGGGTTAGGGTTTTCCGCAGTGCATCCTGGATTGCCACGTGGCGCGCGTTTGGTGGGGCGGTTCTGGCGCTGAAAC
+
C:;299990;>>>B1111@8?11,1,/7:;FBECCBC?BA?=ACCC@BBB?B@AAC7888/9<>?@C@@@ACF?88487477=??:::=ABBAAADD>CAAAAA5??583:BC788==44818
@R5U21:00007:00076
ACGATATTTCTATGCGGCCCAGCCGGCCATGGCAGCAAAGTGCCATCCTTAGGTTCCGTGCCAGGGCGGTTCTGGCGCTGAAAC
+
BB??ABCB>BA@@@AA?BB@CB@6:748=9;8;BCBBB?BCFCCCCDAC@CC@C@>>AEDB?;::6:?=A@BCC@CCBCBAA=A
@R5U21:00007:00077
CGTATCTTTCTATGCGCCCAGCCGGCCATGGCAGCGTGTTTTGATAAGTCTATTGGTTGCCTGTATAATATGTAGACGTGTGGCGGTTCTGGCGCTGAAAC
+
@ABBAABB>=;@=;;;;B@;;;242424>@>ACCBA?C@@@6@BAA>BBB@AA?C@C=AA=@B@@AB>AAAAACB<99>?>>=A@>B?BCB?GC<99@@<>
@R5U21:00007:00078
TACCAGTTTCTATGCGGCCCAGCCGGCCATGGCTCTAGTGATGATCATG
+
BBB@BBBB<BB@@@AA@DD?BCCACB?=@CC<==>,,,,*******,,,
@R5U21:00007:00079
ATCGCATTTCTATGCGGCCCAGCCGGCCATGGCAGCATGCTTGTAGCTGTGCACTAATGCTTCTGCGCGGTGTGGCGGTTCTGGCGCTGAAAC
+
B><?@BBB=BCCBBAA?ABAA?:2469<>BC@C>>==111>::61::?CCCIC=><;><BC@DDDCDBB?CBAB@<;;<@@@AB===CDCC?B
@R5U21:00007:00080
CATCTCTTTCTATGCGGCCCAGCCGGCCATGGCAGCATTTTTGCATGCTGCGTTGGACTTGCTAGGGCGGTTCTGGCGCTGAAAC
+
?<;?379;89@@@B998;B:9<=CDCBCCCC@A@@>98888-9A999;94?<<:<BBEE>@>BB>C9994959>>=@AB999CAC
@R5U21:00007:00082
ATGGAGGTTTCTATGCGGCCCAGCCGGCCATGGCTGGTTG
+
30.6./,,000,./6//,44-49:9:>?244424/,*,*,
@R5U21:00007:00083
CGTATCTTTCTATGCGGCCCAGCCGGCCATGGCAGCGTGTAAGTTTCCGAATTAGAAGTGCACGGGGGGCGGGTGTGGGGTGTGGCGGTTCTGGCGCTGAAAC
+
?BCBBBCBBBCDCFCC?BC>BA99>792;BB>BBCCCDDCDABCA>BCCC@CACCC=?@ACC999999)88809@9999/9B@B@DHBDDCCBADCCBBBB=B
@R5U21:00007:00084
TACCAGTTTCTATGCGGCCCAGCCGGCCATGGCTGCTTGTGCCAATATGCTTTAGACTAATCCGCAGTGCATCCTGGATTGCCACGTGTCGCGCGTTTGGTATGGCGGTTCTGGCGCTGAAAC
+
B>?ABBBA<BBCCCCC;<<;=IEEE?B?BCC?BCCBBBCBBBCD@B99<BCC=AAECEC@CC@CCCCCC;;<A>A@<@>=;<9;BBBBBBB@B@???085;@@AAHC:<9;>><@99888808
@R5U21:00007:00085
ATCGCGATTTCTATGCGCCCAGCCGGC
+
83334444;58//,-,,,20,//7:24
@R5U21:00007:00087
GCATAGTTTCTATGCGGCCCAGTCGGCCATGGCAGCGTGTGAGGTTTGGAATGCGGTGTGCATTCCTAAGAGGGCGGCGTGGGGCGGTTCTGGCGCTGAAAC
+
5;CCBBBB>BBBBBBB@BB>CBB9;9;;ABEBCBBCBBCCC@@=AB?B=@>ACCC@CCCCCCC@C@CC@AA@C@B?>@B:777-9>;?>A@A?:::??BC>B
@R5U21:00007:00089
CGTATCTTTCTATGCGGCCCAGCCGGCCATGGCAGCGTGTGGTCCGCTGTAGCTTCGTTGCAATGCTTCTGTGGTTCTGTGTGGCGGTTCTGGCGCTGAAAC
+
AAAAAAAB?B@AADCC?AA>B@98>5829>>;@CDEFCCDF@::::BABBCBBB@CCDACCB@BBAB@ABBBB>B@BBB??B@>CC?@>??A@B???>>?;@
@R5U21:00007:00090
ATGGAGTTTCTATGCGGCCCAGCCGGCCATGGCTATTTGT
+
???>>@@B>BB<==8869A<@AB@B?C=A?<;<1/*000,
@R5U21:00007:00091
ATCTCATTTCTATGCGGCCCAGCCGGCCATGGCAGCATGCGTGCTATGG
+
.,,,,,,208:;BDEC@AA:9::2489<@BB@DC>=800--,,,,/4/,
@R5U21:00007:00092
AGACTCTTTCTATGCGGCCCAGCCGGCCATGGCAGCATGCGCGCGTTAGGGTAATTGCGATGCGATTTGGCAGAGGCGTGGCGGTTCTGGCGCTGAAAC
+
B?@AAACDACCBCCBCACC@CAA7;8;?ABCACBBA?;;<A@A@@@=@>=:@@@C?AACCCCBBBBB=C@CC@@?=<>9=>AA>A?:::@:::B<<;7<
@R5U21:00007:00093
CGTATCTTTCTATGCGGCCCAGCCGGCCATGGCAGCATGCGGGTGGCATCCTTAGAATGCGTGTGGCGGTTCTGGCGCTGAAAC
+
AA@@BBBCBBCDBBAB?BB:A>>298;=@BCBCCCEEA?444-9969ABBAFCCAA=ACCCC>BA@CC@B?BBB@BBCDA@?=@
@R5U21:00007:00094
CGTATCTTTCTATGCGGCCCAGCCGGCCATGGCAGCGTGTTCTGATGTGGCGAAGGAGTGCATGTATGTGCATTAGCCGTGTGGGCGGTTCGTGG
+
DCC;;;BA:@A<;9>@59904:>592954:?=B<994;9989444==@;:?;;549:844344449444;93357;<9766111,39997/..5,
@R5U21:00007:00095
TACCAGTTTCTATGCGGCCCAGCCGGCCATGGCTGAGTGTGCGT
+
BBB@B??><?@@BCDDACB>CFEBD>A>@CA?=:11/62***((
@R5U21:00007:00096
ATGGAGTTTCTATGCGGCCCAGCCGGCCATGGCTGGTTTGTACGGGTAGGGTTAGCATGCCGCAGTCGCGAATT
+
?BB@BAAB=?BBB9<=BCL>BCIBE@C@ABB=@9959>:99999919999-4244448442444444////,,2
@R5U21:00008:00050
GGTGAACGCAATTCCTTTAGTTGTTCCTTTCTATGCGGCCCAGCCGGCCATGGCAGGGTGTATGCGGGGGGTGTGCCCTGTGGGTGATTGTGGTTCTCACTCCGCTGAAACTG
+
>=ACCBC>??@B@@89469>>=@A?B=AAAADBCCCB@BF>AAB@C?B?CBC@CCCC?DDA;;;999884*9?B?>B>ACCLKAECBB>BCCABCAABBBBB@DFCCCD>DCC
@R5U21:00008:00051
GCATAGTTTCTATGGCGCCCAGCCGGC
+
*,...388577311,11/75668,424
@R5U21:00008:00052
TACCAGTTTCTATGCGGCCCAGCCGGCCATGGCTGCGTGTTAGCTGATGTTGCCGCAGTGCATCCTGGATTGCCACGTGGCGCGCGTTTGGGATGGCGGTTCTGGCGCTGAAAC
+
AABABBCB>BBBBBB@?BD?CCC@D8;8<CCCAACABBAA@B>BAAADBBBBCABCBBBBBEBC?BC@CB@BC@BBBBB?BA:9878808?8>?A>@B=?@A;:8:CBBCCC>B
@R5U21:00008:00053
CGTATCTTTCTATGCGGCCCAGCCGGCCATGGCAGCGTGTTGTGAGGTGCGGCGGGTTTGCTCTACTATTATGTCTTCTTGTGGCGGTTCTGGCGCTGAAAC
+
>@9<<DCC@CB@AAFC@@@:>>=5959;>ACAECCCCCCI@A@AB;:;;00,0::8:>9ABCAAA@@>>122>=>A@AA?BBBAAA?ABDCC@CCBB@AA>A
@R5U21:00008:00054
AGACTCTTTCTATGCGGCCCAGCCGGCCATGGCAGCATGCGTAGAG
+
9<@9=9FC@CD==>@BACC>CDEELAB>AAB?==C<1111//,*,,
@R5U21:00008:00055
ATCGCATTTCTATGCGGCCCAGCCGGCCATGGCAAC
+
B>?>A@AB>BCCCDBC@BB@B@B5959599999000
@R5U21:00008:00056
TACCAGTTTCTATGCGGCCCAGCCGGCCATGGCTCAGTGTTAGGCGGCTTATCCGCAGTGCATCCTGGATTGCCACGTGGCGCGCGTTTGGGGGGGCGGTTCTGGCGCTGAAAC
+
B?A@??AC>B@?@CCC@CD@BBB@B@C?CCCABAAABBBB@BB@>A?AC@CDCBDBBCCEDBCBBCB>==;==>?BCCB?BBCBBA@D0988888&9D?D>BCA=@A@ABCB@B
@R5U21:00008:00057
CGTATCTTTCTATGCGGCCCAGCCGGCCATGGCAGCGTGTTAGGGGTGGTGTGTGGATTGCAATGTGGATGAGATGAGGTGTGGCGGTTCTGGCGCTGAAAC
+
@@@@@@@@<@BBBBBB@AA:AAB5;8;8<;C@CBBDDC@@<9999/4@5994494;>B8;:C@CAAA?AAABBDB<<<@A@AC><;78=?7748>>>>A?:>
@R5U21:00008:00058
AGTTACCGCAATTCCTTTAGTTGTTCCTTTCTATGCGGCCCAGCCGGCCATGGCATATTGTTGGGAGAATTGCAGGGGGCTGTGTTATTCTCACTCCGCTGAAACTG
+
BBB@BA@@@@@CBC>@A>@CC@B@?B@BB@C@AABBB@BD>BAA?@5:5;AB=@@BBC@BB???<BBB@C:@736111,8@@BCCACC?BBBCC?@=@BBCBB?BBB
@R5U21:00008:00059
ACGATATTTCTATGCGGCCAGCCGGCCATGGCAGCAGGGTTGCTGGGGGTCGTGGAGTGGCGG
+
C>@?A8=?:@CFA>A?6969AB@A=@:<9A?>@@A949-424488888*/////,///98444
@R5U21:00008:00060
ACGATATTTCTATGCGGCCCAGCCGGCCATGGCAGCAAAGTGCCATCCTTAGGTTCCGTGCAAGGGCGGTTCTGGCGCTGAAAC
+
ABBBBBBB>ACBBA@@?BB@BBD6:54;=9;8;BDABB=BCBA>BAA?AADD@C@C@BCCCC@CC?CC@BAAAA@??BBCBC>C
@R5U21:00008:00061
GCATAGTTTCTATGCGGCCCAGCCGGCCATGGCAGCGTGTAAGTAGGGGTATGCTGTGTGCCATCATATGGAGTCGTATTGTGGCGGTTCTGGCGCTGAAAC
+
<=CCDAAA>AB>BA99;;HACCE@C?A?BECCCBBCCB@@><=9====8@B@@@;<;;<<CACCCDCCCC@@A?ABBCB@DDC@AA@B@CCB@CBA=@@@=B
@R5U21:00008:00062
AGTTACCGCAATTCCTTTAGTTGTTCCTTCTATGCGGCCCAGCCGGCCATGGCATTGT
+
BBB@BA?@@A@B@B?BBBCDD694595959@@@A@BACE>BBA5747;:;;,00/,.,
@R5U21:00008:00063
GGTGAACGCAATTCCTTTAGTTGTTCCTTTCTATGCGGCCCAGCCGGCCATGGCAACTTGTCTGTGGGCGGTGTGCTTGATGTCGGTTTGTCTTTCTCACTCCGCTGAAACTG
+
A@ABA?AABB@B@B=?><>???BC?B7;<;<BBCCCC@BD@EDC?B=@=A@B?CE@CB@BBBBB@==:9979;BB;;7;BA>@AB>AC<AA@@D@CCCBB@@=@>@?>@<@@@
@R5U21:00008:00065
ATGGAGTTTCTATGCGGCCCAGCCGGCCATGGCTTGTTGTTGTGTGGGTTCGGTATCGCTAGTGCATCCTTGGATTGC
+
AAA?AA?C@BB>??9;;<C>BCC@C?C>A?AA99511711,//////+42442444444;8;;944..,.,.,1>;88
@R5U21:00008:00067
CATCTCTTTCTATGCGGCCTA
+
10...6898BCA=222*,*,,
@R5U21:00008:00069
CGTATCTTTCTATGCGGCCCAGCCGGCCATGGCAGCGTGTCGTAGTAGTGTATGTGCTAG
+
>BCBBAAB?BCDCECC>@@<ACC;@=@>BBC@BEC@??9911//////88//////7//4
@R5U21:00008:00070
GCATAGTTTCTATGCGGCCCAGCCGGCCATGGCAGCGTGTTCTAAGGCGTAGGGTCTGTGCAGTCATTGGGTTGTGGATTGTGGCGGTTCTGGCGCTGAAAC
+
9<CB@ABB>BBAAABB@CB>B==6;8;>BBCBDCCBAABFABA>@B@CCCCCC@DCDEBBBBBBBBE?@@<@;??@=?@>AAB>BCAC?CAB>ACBAAAC>C
@R5U21:00008:00072
CATCTCTTTCTATGCGGCCCAGCCGGCCATGGCAGCACTGTGCAGGTGTGACGAGGCTGGTGCGGGGGCGGTTCTGGCGCTGAAAC
+
9:;33;:=:BCBBBCC?BB::99296959BB@ABC<999C111//,////4444498//,/::8:?;-;98989BA98//////+/
@R5U21:00008:00073
GCATAGTTTCTATGCGGCCCAGCCGGCCATGGCAGCGTGTCCGGATTCGTCGTGGGTGTGCCATTAGGATACTTCGTTTTGTGGCGGTTCTGGCGCTGAAAC
+
ABBAABACABBCHC::;;C>ABB>B=@=ACDDDBCBBBBCBBC@EC@@DCBBBCC>?BBAA>BB@@?>ACCCC@?7333-7??@BB?B?CAB?BAAACCB>B
@R5U21:00008:00074
AGTTACCGCAATTCCTTTAGTTGTTCCTTTCTATGCGGCCCAGCCGGCCATGGCAACT
+
BBBAAB@CCC@A?A6996<CC@ECACBBBAB@@@@?A@?B>B?;:;5.,0;;,-,*,2
@R5U21:00008:00076
TACCAGTTTTCGTA
+
3766,,,--*,,,,
@R5U21:00008:00077
AGTTACCGCAATTCCTTTAGTTGTTCCTTTCTATGCGGCCCAGCCGGCCATGGCACGTTGTTGGTAGACGTGCAGGGTTTCGTGTGTGTCTCACTCCGCTGAAACTG
+
BBC@BA>@==;9;=59;7<BBCDC@CACC@CBBBB?B<<<<?BB@B?A=@@C@CCACC@;;8:@CABC?:;7>ABCBCD?CCCCCDCCDDAACCA@@ACBACD>BBB
@R5U21:00008:00078
GAGATATCTTTCTATGCGGCCCAGCCGGCCATGGCAGCGTCGTCGT
+
(&&&&((((,+2>BDCEDABB?AB;698;?AAB@B>>>1,,2,**,
@R5U21:00008:00079
CATCTCTTTCTATGCGGCCCAGCCGGCCATGGCAGCATCTTGCTTTCCTTCTTTTTTTTTGCAATGGCGGTTCTGGCGCTGAAAC
+
BAA?@@BGABBBA99;?BB<@@@5969<>?CAHDCBBBCE;<;CC@C?@?@BBBBBBDD"C@@=9959@>@699969B@@99914
@R5U21:00008:00080
AGACTCTTTCTATGCGGCCCAGCCGGCCATGGCAGCATGCCTTGGAGCTGGCTTGCGATGCGATTTGGCCGGAGGTTGTGGTGCGGTTCTGGCGCTGAAAC
+
CBABBBBBACFCCCBB@DC>?9=5969;>@@?BAA>>;-,+-*,*,**02*11:::>AAAAAB??;8?@8=+-*)((((((**00288:>?@CB;:666,1
@R5U21:00008:00081
AGTTACCGCAATTCCTTTAGTTGTTCCTTTCTATGCGGCCCAGCCGGCCATGGCAAAGTGCTGGTAGGGGTGCAGGGGTTAATTGTATGTCTCACTCCGCTGAAACTG
+
BCC@AB?BBB@A?B8;;6;BB?BB?BACDBB>>ABBB=>>:=;999:;;?A?<???9?BBBED@CCCCC7A=?7777.7@?:?=@???@BCCA@@BA>AA?AAA5::?
@R5U21:00008:00082
CATCTCTTTCTATGCGGCCCAGCCGGCCATGGCAGCAAGTTGCTTTCCGCGGTGGGTGTGCGGGGGCGGTTCGGCGCTGAAAC
+
BBAACABB=ABABBBB@;;5:::,1,1:;;@@BCCBB?BC?CCCC?B?CCC@DIC@CECCA@@@=/AA@C@CC@CCCCBBB=B
@R5U21:00008:00083
TACCAGTTTCTATGCGGCCCAGCCGGCCATGGCTCAGTGTATGGATACGCTATCCGCAGTGCATCCTGGATTGCCACGTGCGCGCGTTTGGGGGTGGGTCG
+
CAA?@ABC?@@@ABAA>DD@CCD@C:;8;CC>BBCC::11/-)))((((((((,+88>BEBBC::7:?=>@6:0::>;00/547767:8:B@@/0//+---
@R5U21:00008:00084
GGTGAACGCAATTCCTTTTAGTTGTTCCTTTCTATGCGGCCCAGCCGGCCATGGCAGAGTGTATTTCTAGTGTGTGCACTAGGGGTGTTTGTTTGTCTCACTCCGCTGAAACTG
+
3,3=>;>>9849596999,44424424:@@=A@?>CCCACC@C<;:=AC@DDCCAADBBBBCCDC>CCCAAADCDCFB>@;?;727?ABABBE>CCBCBAAAA?AA??@C>BB@
@R5U21:00008:00085
ATCGCATTTCTATGCGGCCCAGCCGGCCATGGCAGCATGCTGATTTAGTAGTT
+
B><???@@A@A@@A::;<DBBBB=@6959@B8<<CCBBC<;;<;<,/,,,**)
@R5U21:00008:00086
ATCGCATTTCTATGCGGCCCAGCCGGCCATGGCAGCATGCGAGGACTGCGTA
+
********),999;9=694-9@?5989;>@A=>@B99994444944//////
@R5U21:00008:00087
AGTTACCGCAATTCCTTTAGTTGTTCCTTTCTATGCGGCCCAGCCGGCCATGGCAAGGTGTTGGAATCAGTGCAGGGTGTCTTGTAATTCTCACTCCGCTGAAACTG
+
BB?@AB@@@@@C@C>@A>ADDCDC@CACCBBBBDD?B89754997;:<>ABB?BB@C@BBC@C?B?BAAAA?????8?=<??=@@E@C@CCCCBBB?BCBBBB?CCC
@R5U21:00008:00088
CGTATCTTTCTATGCGGCCCAGCCGGCCATGGCAGCGTGTGCGTGTAATCATTGTTATTGCCGGTCGAGTTAGAAGTTGTGTGGCGGTTCTGGCGCTGAAAC
+
?A@@@@ABABBBCCCC@CC@BBB8999>BCC@CBBCCDCCAAACCCC@AAAB@BB@AB@BCDBABAAABB@AA?@A?<@@@@@@BC@B>BBB@BA?????<B
@R5U21:00008:00089
AGACTCTTTCTATGCGGCCCAGCCGGCCATGGCAGCATGCGGGTATTGCGATGCGATTTGGGATGGTTGTGGCTGGTTCTGGCGCTGAAAC
+
;=944444-49444==<996944242499:;<:=:::::@;>:///,/66;@A@@DBA=A@5944242//8,//.,.,...,4;::373,3
@R5U21:00008:00091
GCATAGTTTCTATGCGGCCCAGCCGGCCATGGCAGCGTGTCGGACGGGTTTGGGTAGTGCGTCTCGTGGGTCAGATGTTTTTGTGGCGGTTCTAGGCGCTGAAAC
+
,/4477:C?CC;??BC@DD>>=?5969>BBGFCCCBBB=<9@?9999049-44-44//////,27///6+////4498;;;+4431331313;>?@==///75+.
@R5U21:00008:00092
AGTTACCGCAATTCCTTTAGTTGTTCCTTTCTATGCGGCCCAGCCGGCCATGGCAGCGTGTGAGTCTTTGTCGTGCCATGTGGTTTTGTGTGGGTCTCACTCCGCTGAAACTG
+
BBB@B?>B>=8=<?59909996996929909@@ABBDACB<B:85:;<;>:87;B@?@CBBDDCC@?><@C@@@DNBA9<<C@CCC9A@CCCD>BBB?B?A@@><<???8?BB
@R5U21:00008:00094
ATGGAGTTTCTATGCGGCCCAGCCGGCCATGGCTGATTTGTTGAGGTC
+
BAA@ABBB>AB?@?>>=@B=BCC@D@C@CCD@CB;;9@:9951//,//
@R5U21:00008:00095
ACGATATTTCTATGCGGCCCAGCCGGCCATGGCAGCATTTTTGCATGCTGCGTTGGACTTGCTAGGGCGGTTCTGGCGCTGAAAC
+
ABB??ACC@CBCA=9?69919FA<@6969@@>@?@@99999,9>AFEEGCCDC?=69;;8<ABBCC?CB=A>ACBBDCCDAAA>@
@R5U21:00008:00096
CGTATCTTTCTATGCGGCCCAGCCGGCCATGGCAGCGTGTGTTGATTCGGCGAGTTATTGCGTTAAGTAGGATCGGAAGTGTGGCGGTTCTGGCGCTGAAAC
+
@??@AAAB?A@AAACD@CC>B?;2869<?@BACCCCCECC<::;CD@BB?@A>8859979ACC?B?BCCC?ABCC@D@BBABB@CB@B>>?AABBBBBBA>B
@R5U21:00008:00098
AGTTACCGCAATTCCTTTAGTTGTTCCTTTCTATGCGGCCCAGCCGGCCATGGCAGCGGTGTTATCGGTTGTGCCGGGTGGGTTGTTATTCTCACTCCGCTGAAACTG
+
>@@=@@=@=@<B?B=AB>BCC@CD>@=@B8<;BBCBC@CC?CCC@C?A>A@A;7::00,0/.524./-/5:7=>=A?<@@@:A?AB>AB>????6@=;9::@@C=@A@
@R5U21:00008:00099
TACCAGTTTCTATGCGGCCCAGCCGGCCATGGCT
+
??BAB@@@<BBBCCBB8::69??=?5959<708)
@R5U21:00009:00050
CGTATCTTTCTATGCGGCCCAGCCGGCCATGGCAGCGTGTATTTGGGGGGTGTAGAATTGCGCTAGGAGTGATCCTAGTTGTGGCGGTTCTGGCGCTGAAAC
+
BBBCBCCB?DCCCCBB@CCABA>;==8;@@B@CCCCCBBBBCD?DEEED-DCCCBB>B?BBDCCBBEACCCDAB?CBAA?ACCA@@=>?>@@@CCCCABB>B
@R5U21:00009:00051
AGACTCTTTCTATGCGGCCCAGCCGGCCATGGCAGCATGCATGAC
+
BB???BAB?AA@@@AB@CC?@99295959>@?BEDCB70,&&&&&
@R5U21:00009:00052
CATCTCTTTCTATGCGGCCCAGCCGGCCATGGCAGCAAGTTGCTTTCCGCGGTGGGTGTGCGGGGGCGGTTCTGGCGCTGAAAC
+
BAA>@>BD>BB??ABB@CC>@99295959>A@CFCCCABB@B@BA899;BB>BCDFCCCCBAA@@+9;?B@DCC@DGC;<9;19
@R5U21:00009:00053
ATCGCATTTCTATGCGGCCCAGCCGGCCATGGCAGCATGCTAGGTGAATCTTGCGTGCACTTCGGCTAGGTGTGGCGGTTCTGGCGCTGAAAC
+
BAAABBBC@BBBBBB@@AB@CCB?A>A;@@C=A@CCBCABDAEDCCF@CCC@CCCCDCBBC@BC@CDCD@BBBB@EC@C@BCB@BBBABCB>B
@R5U21:00009:00054
ATCGCATTTCTATGCGGCCCAGCCGCCATGGCAGCATGCCGTATGATGGAGTGCACGGCTAGGGGGTGGTGTGGCGGTTCTGGCGCTGAAAC
+
C@>@=::;:;CCEBBB@::;?;>113??>C@CDHAA;;;7<BBCCBCCAECBB?BBB@AAAAAAA2AA@;>AB@CC@C?BBC?BBAABCC>?
@R5U21:00009:00055
CGTATCTTTCTATGCGGCCCAGCCGGCCATGGCAGCGTGTGGTGGTGAGGGGCGGGGTTGCCATGGGGCTATTGGTAGTTGTGGCGGTTCTGGCGCTGAAAC
+
BBBBBBBB?BCBBB@BBBB>CBB====<BBC@CECCCCBCC@CD@<<<CCB8AAAB8BABD@CDCCC>EAA@=?@CAAA?@?B@BC@D?B??=???<:8818
@R5U21:00009:00057
ATGGAGTTTCTATGCGGCCCAGCCGGCCATGGCTGTTTGTTCATGGGTTCGGATTTTCCCAGTGCATC
+
??B@B@@A=AB>AB??=?C>BBBAC?A>DA8:611,00,,*,////+/7//,/999,44-4;882,,,
@R5U21:00009:00058
ATCGCATTTCTATGCGGCCCAGCCGGCCATGGCAGCATGCTAGCAGCAGCAGACTTGCACGGCTCGTACTTGTGGCGGTTCTGGCGCTGAAAC
+
A><?=9:;;<CCCCBB@BC@CC@;=;=;@>D@CAAACCBCBEECCCBCBCBBBBB?BBBBB@BB???BBB@??>>@@>?>@??>?@@CC@@;@
@R5U21:00009:00059
AGTTACCGCAATTCCTTTAGTTGTTCCTTTCTATGCGGCCCAGCCGGCCATGGCATAGTGTGAGTATATGTGGTGCTTGTGGCGTCAGTGTGCTTCTCACTCCGCTGAAACTG
+
BBB@BB@BBD@DAC@DB=AAA?BB?B@CC>CBBBB@@<@@:A@?<>6:1;BB=@@CCCCB@>AACBCA<:?C@CC?>:::?>?@?@@<<88<A=:=9==<=><>999AA<A??
@R5U21:00009:00061
AGACTCTTTCTATGCGGCCCAGCCGGCCATGGCAGCATGCTATAGTAGGTGCGATGCGATTTGGGAGAGTTGTGGCGGTTCTGGCGCTGAAAC
+
BBBBBA@@>ACCCEAA>AD?A==6;59<?@B@BBDEAAADBBBCCCCB@BBBCBAAB>=>>19909>>@@?AAB?BEAC@CBB@CGCCCBC?C
@R5U21:00009:00062
ACGATATTTCTATGCGGCCCAGCCGGCCATGGCAGCATGTGCCATC
+
8....//:8;;;BBEC@CB:@992969<@AB@99111//,,,*,(*
@R5U21:00009:00063
TACCAGTTTCTATGCGGCCCAGCCGGCCATGGCTGTAGTT
+
@@><>@CB>A??ACCCADC@CBGABAD@>>>;*******)
@R5U21:00009:00064
GGTGAACGCAATTCCTTTAGTTGTTCCTTTCTATGCGGCCCAGCCGGCCATGGCACAGTGTGGTATGGCGTGCGGGTTGAGGTGTGGTTCTCACTCCGCTGAAACTG
+
B>BAA>BACC?B?B>BB>BCJACC?A8;<8<BB@AADAECACCC?B?B=A@DBCCBCBBBCB@BBEB@BBBBBBB?C@BBB?CABA@BABA@?@B@>??@BBB?BAA
@R5U21:00009:00066
AGACTCTTTCTATGCGGCCCAGCCGGCCATGGCAGCATGCTAGGCTTCGTGGTGCGATGCGATTTGGGTGGGTGTGGCGGTTCTGGCGCTGAAAC
+
?AABBBBB?BBBCC@C@BC?@=@2859;>?@=@@?>@99999/,,,*,,,,*,,,8:ABDC;;;;>?1209.00BE@BB@B>BBC@CC???CC@C
@R5U21:00009:00067
ATCGCATTTCTATGCGGCCCAGCCGCCATGGCAGCATGCTATTTGCTACTGTGCGCGAGGTTCGTGATGTTTGCGGCGGTTCTGGCGCTGAAAC
+
@>@@@BBB@BCCBBAA?AA>@CD@CC?BAA8<=B@<<=-,,,208999944444944:C@;244444444854442489=>@@ABCBA?994-4
@R5U21:00009:00069
GCATAGTTTCTATGCGGCCCAGCCGGCCATGGCAGCGTGTCGGTCTTCGTAGGGTGAGTGCGCTGAGTTTCAGATTCATTGCGGCGGTTCTGGCGCTGAAAC
+
5;BA;>BB>AEBBBBB@DB>>=:247;=ACEBCCCBCCCCBB?BFC@CCCBBB>BBCBC;<<CCDBBBD=BBCCC@CCBCB@@>ACBB@ABB@BBCBAAA>B
@R5U21:00009:00070
TACCAGTTTCTATGCGGCCCAGCCGGCCATGGCTGGTTGTTATTTA
+
??A=???A?AAABCCF@AA>@CBEB@A6<<<51>>,1,11,/44-4
@R5U21:00009:00071
ATCGCATTTCTATGCGGCCCAGCCGGCCATGGCAGCATGCTCGACTGCGCGTTGCCCTTATGATACGCTGTGTGGCGGTTCTGGCGCTGAAAC
+
A>@@CCCD@CB@BBCC?DB=?::2959;@BCACCBBCAAA@CCB@ABACBCC@BBB@BBEDDCDCCCCCCBBBC?BDAC@CCC?BBCCCCC=C
@R5U21:00009:00072
GGTGAACGCAATTCCTTTAGTTGTTCCTTTCTATGCGGCCCAGCCGGCCATGGCACGTTGTTCTTAGGTGTGCAGGGCTACGTGTGCGTCTCACTCCGCTGAAACTG
+
A=BBA>@>BB=@=@?BB?BDHBDC>=6:;19BBBCCC@CC?BBB@B@B@CBE@DCCAA?AB@BB@@B?BBA>;:::8;A>AABBBBBCCCCCDCCD@CBCCCC>CCC
@R5U21:00009:00073
ACGATATTTCTATGCGGCCCAGCCGGCCATGGCAGCAAGTTGCTTTCCTCTTCTTGCGTGCGAGGGCGGTTCTGGCGCTGAAAC
+
AAABABCC>BB>>>AA@BBABC@6:7;@ABCACCCCB?BB@CCCC>A@ACD@CC@FDCDCCDAAA?AHFECBBB?BBBCCDC=B
@R5U21:00009:00074
GCATAGTTTCTATGCGGCCCAGCCGGCCATGGCAGCGGTCG
+
;<CCAB?B???>?>>A@BB>B=9245959CDBC===,()))
@R5U21:00009:00076
CATCTCTTTCTATGCGGCCCAGCCGGCCATGGCAGCATCTTGCTTTCCGTATTGCTGTTTTGCGTTGGCGGTCTGGACGCTGAAC
+
BDAAA>?><@BACBBB@BC@@??6:69>B9<<=CCCCBCCDC>>858,/111:;<=4444,444/,/788,///7,///444424
@R5U21:00009:00077
GCATAGTTTCTATGCGGCCCAGCCGGCCATGGCAGCGTGTGGGATGCGGCAGGTTGATTGCAGTAGTGGTGTGGGGGCTTGTGGCGGTTCTGGCGCTGAAAC
+
59BB9>BB?BBBB???@CCB==9296969<DBC>>=211=BB;ECNAA=@BC585;;;59AB<<>GICACA99999-9@>BCC@DC@C?AAC?BCCBBBC8<
@R5U21:00009:00078
ATGATCGTTTCTATGCGGCCCAGCCGGCCATGGCTAGTGTTGAG
+
*(,((((*000;BCBBB?BBAFEC>?=@=@A@=<<1/,0000*,
@R5U21:00009:00079
GCATAGTTTCTATGCGGCCCAGCCGC
+
*,678344-377999>699144/,//
@R5U21:00009:00080
ACGATATTTCTATGCGGCCCAGCCGGCCATGGCAGCAACGTGCCATCCGTTAGGTTCCGTGCCGTGGCGGTTCTGGCGCTGAAAC
+
B@@;;9AB=CCCBBBC899-9??5969>AAB@BBCBB?DAAA>=>11,1/,//,/7777444244429B@@@C::57;:8:CBAA
@R5U21:00009:00081
TACCAGTTTCTATGCGGCCCAGCCGGCCATGGCTAGTTGT
+
?>B@BBBB>AAAECCC@CB?BFEED8;8<@C9@@A,,*,,
@R5U21:00009:00082
ACGATATTTCTATGCGGCCCAGCCGGCCATGGCAGCAACGTGCCATCCGTAGGTTCCGTGCCGTGGCGGTTCTGGCGCTGAAAC
+
BB?>ACBB=???@BBB@CC>B;959<?;@AA@BBB;<9<BA@@9<<CAEEDCBCCCDCBBB@BBB@BC?B?BBA@CBCBCCC>C
@R5U21:00009:00084
AGTTACCGCAATTCCTTTAGTTGTTCCTTTCTATGCGGCCCAGCCGGCCATGGCATAGTGTTGGGAGCTTGCCGGGTTTCCTGTTTTTCTCACTCCGCTGAAACTG
+
BBB@AB?BBB@C@B=??<ACCACC@C@BB>B@AABAB?AB<A77131318@C?BBABC@@@8888:88A:@@?AB>BD>C>?9????2??@?@@@>>?><<=;<@<
@R5U21:00009:00085
GCATAGTTTCTATGCGGCCCAGCCGGCCATGGCAGCGTGTTGGAGGGGGGGGAGTGCTTGCGATTGTGGGGAGGGTCTTTGTGGCGGTTCTGGCGCTGAAAC
+
59CDDDAA;BBBB>??@BB>BAA698<=ABCBCCCCCCFC:9699999999$9>>ABBACCCCCBCB@>>4999198>@9@@@BCC@C@<<;@CC@@@@@<@
@R5U21:00009:00086
GCATAGTTTCTATGCGGCCCAGCCGGCCATGGCAGCGTGTTTCGGCGAGTAATGGGTTGCATGAGGTCTTCGATG
+
8<ECBBBB>BDCBBBBABD>BB@8;9;?CCCCCDDE@;=<>,-,0,,,///,449-4244444::24442/////
@R5U21:00009:00087
GCATAGTTTCTATGCGGCCCAGCCGGCCATGGCAGCGTGTTGGCCGGA
+
=@CCCA@@<ABBBBBB@B@>BBHAC@D>ACC@CDCBA;8222*-*-*(
@R5U21:00009:00088
CGTATCTTTCTATGCGGCCCAGCCGGCCATGGCAGCATGCGGACTCTGAT
+
,(((**,,*,99:;=9244-9>>695959BFACC@?=88--*,,,44448
@R5U21:00009:00091
GCATAGTTTCTATGCGGCCCAGCCGGCCATGGCAGCGTGTTTGGAGCTGGATATTCGGTGCAGTGGTGCTTAGCCGGATTGGGGCGGTTCTGGCGCTGAAAC
+
59BB>B@C?BB<>>BB@CC?AA@5969<?99:<ABBBBBDC>C@<<<<<=>GCCCCC?CCGHCCC?AAAA599B>A<AB<>@>4??69:<BC?BHCA@AA<A
@R5U21:00009:00092
CATCTCTTTCTATGCGGCCCAGCCGGCCATGGCAGCATCTTGCTTTCCTTCTTTTTTTTTTGCAATGGCGGTTCTGGCGCTGAAAC
+
BBBB<<?A?BBBBCCD?AA:9??5969<?AB?CCCCCCBC@BBCB@C@A=9999444999"9BA?BC@BHADBBBBADCDEBBA=B
@R5U21:00009:00093
CGTATCTTTCTATGCGGCCCAGCCGGCCATGGCAGCGTGTGTTTCTGAGTCGGTTAGGTGCTATTTGGCGGGGTCTACGTGGGGCGGTTCTGGCGCTGAAAC
+
AABBBBBC@C??@CBC=AA@ACB@C>F>ACC?BDCCEAAAAAC>BBAAA@@B8<8<A>ABBBBB@:AD9999/94>:@;;;BB9BC@C?B<<:;AA@AAE?B
@R5U21:00009:00094
GCATAGTTTCTATGCGGCCCAGCCGGCCATGGCAGCGTGTGTGGACGGTT
+
=@@>7::;7;CBBBBB899-9>@5969<?CBBCCCB>811,,,*,,,*//
@R5U21:00009:00097
TACCAGTTTCTATGCGGCCCAGCCGGCCATGGCTTAGTGTGT
+
CCB@H@?><@@>ABA@>AD?CECACAE@C=::1-+,,,**(*
@R5U21:00009:00098
TACCAGTTTCTATGCGGCCCAGCCGGCCATGGCTCGTGTTGTCT
+
?BBAB@@@=@BBBCCC>DA>?B;>?6;59A@;??1/1/,****(
@R5U21:00009:00099
ATCGCATTTCTATGCGGCCCAGCCGGCCATGGCAGCATGCTCTACGCTGTGCTTTGGGGGGGGTTGCGATGTGTGGCGGTTCTGGCGCTGAAAC
+
B>?@BCBB>BBBBA==7;;09@@596959AA?CCCCCCCBCBB:=<E<;<BA@B19999999$9<>BCCCCCCAAABCAC<=;B@BBBCCCC@@
@R5U21:00010:00050
TACCAGTTTCTATGCGGCCCAGCCGGCCATGGCTCCTTGTGGGTAGGAGATGCCGCAGTGCATCCTGGATTGCCACGTGCAGCGCGTTTTGGAGGGGCGGTTCTGGCGCTGAAAC
+
BA@<=4440;AABCCC===:@AA?ABD?==GAFAA>A@BBDC?BCC=@@AAAA?CCCBBBBCAA>AA>AA;;;@A=?@@AA@@;;4344-49;??@1;;7:8;4438;9;===:?
@R5U21:00010:00051
AGTTACCGCAATTCCTTTAGTTGTTCCTTTCTATGCGGCCCAGCCGGCCATGGCATTTTGTTATCTTAAGTGCCGGGTGTTGTGTTTTTCTCACTCCGCTGAAACTG
+
ABA@BB@BBC>A>A@DBACCD@CC@C?BCBBBBBB??@??<?BB?C?@?@@@=@B@BB7BB?BBBB?B@CBBB@CD>>??;?ABAABA1A=<@88;@B;;777-4=;
@R5U21:00010:00053
CGTATCTTTCTATGCGGCCCAGCCGCCATGGCAGCGTGTGGGACTTAGAGTAACGCGTTGCGATTAGCTGTTGTC
+
???ABACD>@;111//,,2*,,/,//788:<=494:99444-444=??8?--*,,0067BA8//,...446,33.
@R5U21:00010:00054
AGACTCTTTCTATGCGGCCCAGCCGGCCATGGCAGCATGCGCGGCGCCTTTTGAGGTTTGCGATGCGATTTGGGTGAGTTGTGGCGGTTCTGGCGCTGAAAC
+
AABBBCCD@DCCDD@BBCC?A==2959;@>@=@1111111/;:;>CC@CCE:IBD?EC@DB@@ABBJCCC9;;79@@997<BC@ECBHACAA=AB??ADC>C
@R5U21:00010:00055
AGTTACCGCAATTCCTTTAGTTGTTCCTTTCTATGCGGCCCAGCCGGCCATGGCACGGTGTTTTTCTTTGTGCAAGGTTGTGTGTAATTCTCACTCCGCTGAAACTG
+
BBB???=@BC@C@C=?@>ADEABC@C?CBBBDBBBBB@??;ABB@C887;CC9:;CC@CBBDDC2AA?;BBBBC<><@=??CCAAA=<=AA@A@AC@CBAAAB>AAA
@R5U21:00010:00056
TACCAGTTTCTATGCGGCCCAGCCGGCCATGGCTGCGTGTCGGCTTGCGGATGGGTATTGGTAGCCGCAGTGCATCCTGGATTGCCACGTGCAGCGCGTTTGGTTGGGCGGTTCTGGCGCTGAAAC
+
ABB@@???>@CCBA>?@DD?CCCADB?=ABC?AACCCBBBAA?BA@BAA??>=>;<<<>@?@@@C?>@B?B@AA==;?C@EC=??>B=?B><?AAC@@BE>B=?<?@;@=>@>=A@<==<?>??:?
@R5U21:00010:00057
CGTATCTTTCTATGCGGCCCAGCCGGCCATGGCAGCGTGTCCTGAGGCTTAGAGTGGGTGCTCGCGTTATGCTGGGGGTGTGTGGCGGTTCTGGGCGCTGAAAC
+
@@BBBCCC>AB=999969919@B9<:<ABBC@CA<==CCAA>A@9969>599@@99909@DC?A@;;59>>999999,8??BCB@CC@C@F777.8?=@@FB<:
@R5U21:00010:00058
ATGGAGTTTCTATGCGGCCCAGCCGGCCATGGCTATTTGTCAGGTGGTAT
+
BBB@CBBA=A<7==8859A:AAD@BAC;>=C@BB<<<811//,+-*0,,,
@R5U21:00010:00060
ATCGCATTTCTATGCGGCCCAGCCGGCCATGGCAGCATGCTCTGCTTCGTAGTGCTCTGCTAGGATTGGTTGTGGCGGTTCTGGCGCTGAAAC
+
<:;;BCCD@CCC@AAD@;;:;::,1,1:<@BACFECCBCCABAC?=;@;9;BGCDCEDDHDEC?@?6969@DBCCCC?C?BBNCCBBEBBB=B
@R5U21:00010:00061
GCATAGTTTCTATGCGGCCCAGCCGGCCATGGCAGCGTGTAAGAAGATGAAGAAGGATTGCCCTTCGCTGGTGGGTAGGTGTGGCGGTTCTGGCGCTGAAAC
+
=@BBB?AA???BB??B@BC>BB@697;<BBCECCCCCCA<;9<B<@CC9<8<@=B?BB?AA@<AACCDCE?BBEBDCC@CBBC@CC@B@@@A@CBBCBBB<B
@R5U21:00010:00062
AGTTACCGCAATTCCTTTAGTTGTTCCTTTCTATGCGGCCCAGCCGGCCATGGCAGATTGTTTTAGTTCTTGCAAGGTGGCGTGTTATTCTCACTCCGCTGAAACTG
+
BBC?AB@BBB@B@B?AA>BCD@B?@B@BA?BBBBBBB@BB>B;7574748AB?BBCCE?BBBA6??;:??:?AC@C?AA@BA;??:A=<=:::=<<;<=<<<<;<>>
@R5U21:00010:00063
AGTTACCGCAATTCCTTTAGTTGTTCCTTTCTATGCGGCCCAGCCATTAATCTGTGTTTGTCTCACTCCGCTGAAACTG
+
BCBABB@BBC@B?B@AA?CDE8=<AE@CCACCBA?@?@CC>CAA>AB>B@BCCA@@@E:;;CCFCAAB?B@8???9???
@R5U21:00010:00064
ACGATATTTCTATGCGGCCCAGCCGCCATGGCAGCAACGTGCCATCGTAGGTTCCGTGCCGTGGCGGTTCTGGTCGCTGAA
+
3333349;;BCBA?BB=@@9>@@599<==B@8;;/1,1:<11,///////,/,/569;;699=<=;=@=;62*,,,,,,00
@R5U21:00010:00065
ACGATATTTCTATGCGGCCCAGCCGGCCATGGCAGCATCGTGCTTTCCTATTCTTGCGTGCTAGGGCGGTTCTGGCGCTGAAAC
+
BB@>>@@@<@CBBBBB@BB?AAB645;=>@B@DCCCCCCCCC@AA>ABCBC?BC@CCBCCDDCAA>@?=??CDB?BCCCBBA=B
@R5U21:00010:00066
TACCAGTTTCTATGCGGCCCAGCCGGCCATGGCTGCGTGTTCGATGGA
+
BAA>BABB=BCCCCCCADD@CBB@BAC@CBC@FCCC911=,,,,,,22
@R5U21:00010:00069
ATCGCATTTCTATGCGGCCCAGCCGGCCATGGCAGCATGCATGTTGTCTGGTTCTTGCACGGCTAGGTCGTGTGGCGGTTCTGGCGCTGAAAC
+
A@@@ABBC?AA=>>CC@BBBCC@6:79;@>A@CCCCCCBCCBDC@A??@@=@>BB@CFECCBBCBB?BCCCBA?>??>B@AAA?AABBBBB<B
@R5U21:00010:00070
CATCTCTTTCTATGCGGCCCAGCCGGCCATGGCAGCAAGTTGCTTTCCGCGGTGGGTGTGCGGGGGCGGTTCTGGCGCTGAAAC
+
B@<<>>@B?BB>??BC@DD=B@@5969;>@CECCCCCAB@>@@BC>C>BCC@CCCBCBAABCCBB3CB@B?@;<7<B@ABBB@B
@R5U21:00010:00071
ATCGCATTTCTATGCGGCCCAGCCGGCCATGGCAGCATGCGATCTATGCTGGCGTGTCTGCGCGAGTGTGGCGGTTCTGGCGCTGAAAC
+
A;<<CDDC?CCCBDDC@BB@CBD8:9;>BCC@CBB>;;72,--****,,,,*,:8;BB866,,,,,,,88;BDBC@BBB@CCCCCAA>A
@R5U21:00010:00072
GCATAGTTTCTATGCGGCCCAGCCGGCCATGGCAGCGTGTTAGGGTTCTCAGGAGGCTTGCGATGTGGTTATGTCTCTGTGCGGCGGTTCTGGCGCTGAAAC
+
:<CA>>@@=@BBBBBB@BC>@@@2469<??DBDCCCCCCB@BDD@C?CBEBC@AA>A@=AACCCCEC=?=?8;:@@ABC@@@CCDC@A?CBC@AB@@?CC<?
@R5U21:00010:00073
TACCAGTTTCTATGCGGCCCAGCCGGCCATGGCTACGTGTGAGATGG
+
ABB@?=?A;@BBBCCC@CCCCCC>A=?=@@>:=1/////76/444/,
@R5U21:00010:00074
ACGATATTTCTATGCGGCCCAGCCGGCCATGGCAGCAATGTGCTTTCATCCGTAGGTGTGCTTTGGCGGTTCTGGCGCTGAAAC
+
BBAAABCC@BBBAA@@?ACBDCE@C?B@BCC@BB@@@@AAAAAAA;@BCDBBBCE?B@A>>>@<@>BC@C@ACA?CCCC;;:6:
@R5U21:00010:00075
AGACTCTTTCTATGCGGCCCAGCCGGCCATGGCAGCATGCGAGTGTAGTTGCGATGCGATTTGGGGTGGGTGTGGCGGTTCTGGCGCTGAAAC
+
A?>@@@@@<ACAA@CDABB:@==5959;@BCBBBCCCCCCCCCBBBBBB>>>BCBBBBA??/888-39?>BCBA@FC>B?BBB?BCCCBBA>B
@R5U21:00010:00076
TACCAGTTTCTATGCGGCCCAGCCGGCCATGGCTCGTTGTGGGAGGGATGATAGTCCGCAGTGTCATCCTGGATTGCCACGTGGCTCGCCGTTTGGGGGGGCGGTTCTGGCGCTGAAAC
+
B@@=ACFC=BBBCCBB?BC?DCA;95959@;2<<AAC@CBBC>CFE>>;;;9497=;A>7777769>;;::5:B26:>>CCBD?BA1..,-222377777&77:@><<@>888>==:7=
@R5U21:00010:00077
AGTTACCGCAATTCCTTTAGTTGTTCCTTTCTATGCGGCCCAGCCGGCCATGGCAAGTTGTCGTGTTCGGTGCAAGCTGGTTTGTCCTTCTCACTCCGCTGAAACTG
+
BBB>BA?BAA>@?B79;6<BBADBACACC@CBBBB?B@B?>BBB798:=ACC=@?@CD::;CCBBB?BC@CBCB?C@BB@BB>BBB@C?CCCBBB@>BC@?@@;@7:
@R5U21:00010:00078
CGTATCTTTCTATGCGGCCCAGCCGGCCATGGCAGCATCTTGCGATAAGTTTACGTTTTGCTAGGGCGGTTCTGGCGCTGAAAC
+
ABCBB9997;BBBAA@@CC<AC@5959;>>B@DBBBCC;:8<CCBBBA<<919B9999/9A@AAD@AA=ABA@B?AABBBBC@C
@R5U21:00010:00079
AGTTACCGCAATTCCTTTAGTTGTTCCTTTCTATGCGGCCCAGCCGGCCATGGCAACTTGTGTTTAGACTTGCGAGGCTACTTGTGCGTCTCACTCCGCTGAAACTG
+
DCB@@A?DBC@A?A=?=<ACCACC@C@CBAC@???9969B<BBB?B=@=@CD@C?=;A@AA???;BB@>>?@D@778:BBBCACCBBBC@@ACBCE@CCCCCC>@AB
@R5U21:00010:00080
TACCAGTTTCTATGCGGCCCAGCCGGCCATGGCTCAGTGTTCGGTGCATCCTTAGGCGCCGCAGTGCATCCTGGATTGCCACGTGGATCGCGTTTGGGGGGGCGGTTCTGGCGCTGAAAC
+
BBB@BBBB=BBBBAAC@>>:ABEBD>?@@CH?AACCBBBB@BB?BBBBBA@A>BD@DCC>@?BBBCBCEC@@@=@D?AB@CCAAA@CCCCB:>A0773333&9A=B@CCCBCCFDCCCAC
@R5U21:00010:00081
AGTTACCGCAATTCCTTTAGTTGTTCCTTTCTATGCGGCCCAGCCGGCCATGGCAGGTGTTTGTGTTTAGGTGCGGATCGGGTCGATGTGTTGTGACTTCTCA
+
BCC@BB?BBB?A?B=??<ACCACB@C@BA@B??>>?B@BD>BA@>B895:AD=<7737777666111,1.333..,-11110133346655233----,----
@R5U21:00010:00082
ATCGCATTTCTATGCGGCCCAGCCGGCCATGGCAGCATGCTTTCAGACGTGCACGCTTTAGACTGCTCGTTGTGGCGGTTCTGGCGCTGAAAC
+
A@>@?@@B<AAGCBB=@BBAB?@6;8<@ACCACCCCBBBBEC@AAABCCCCA@@BCCC?AAAAAA>>@CC@AAA@CCCE@CCBBBB@@???<?
@R5U21:00010:00084
CGTATCTTTCTATGCGGCCCAGCCGGCCATGGCAGCATGCGGGTGGCATCCTTAGAATGCGTGTGGCGGTTCTGGCGCTGAAAC
+
?BBBBAAA=A@BBGBA@CC>BA9288;=@BDBBBECB==49409969@AC@HCHCB?CBBCCBBB?BB@C?BBB@CBCCBBB=B
@R5U21:00010:00085
CATCTCTTTCTATGCGGCCCAGCCGGCCATGGCAGCATCTTGCTTTCCGATGCTGTTTTGCGTTGGCGGTTCTGGCGCTGAAAC
+
@AABBBBB=?B@B??@@BB<BBA6;89@B9<<=CCBCBCDCCCCCBCABCCC::=CDH8B>11,1-1<:=@D>A@ACC@@AE>B
@R5U21:00010:00086
ACGATATTTCTATGCGGCCCAGCCGGCCATGGCAGCAATGTGCCATCATCCGCAGAATTGCGTGGGCGGTTCTGGCGCTGAAAC
+
?BDBA@?><@@AAA@@699-9@?;@=@>BCC@CCCCCC@@AA@?BDACBKABCCCC@B?A@99998;F@D@BABBCCBCBCCAB
@R5U21:00010:00091
ATGGAGTTTCTATGCGGCCCAGCCGGCCATGGCTTAGTGTATGGATGTTTCGGTTCCTCAGTGCATCCTGGATTGCCACATTGATCGCGTTTGGAGCGGCGGTTCTGGCGCTGAAAC
+
??B@BAAB=AA>AB@@CADCCBC@C>A?AFDCCA?ABBCCBCC@CCECEB;;;<CDCCCCCCAA@BB=@?<@B=@B@AAABBCBBB>7333,74399;>@A?A@C?A@A<<9@@B@C
@R5U21:00010:00093
AGTTACCGCAATTCCTTTAGTTGTTCCTTTCTATGCGGCCCAGCCGGCCATGGCACAGTGTTTTGGTCGGTGCCGGGTGATTTGTGCGTCTCACTCCGCTGAAACTG
+
CBBA?><@@@=@<@5;;7<CFCCC@CBCB@B@BBBBB@BC>A;7131318>@=ABECBBBCCC8C?CA>>@EE@??>?BBBC>BBCB@?<B@@A=;;=AA@@@;?AA
@R5U21:00010:00094
AGACTCTTTCTATGCGGCCCAGCCGGCCATGGCAGCATGCCATCATGGTTGCGATGCGATTTGGGTGGGGTGTGGCGGTTCTGGCGCTGAAAC
+
BBBBBCBC?BBBBBCC?DC=>==2969;>@@>BCCCDCCC@CCDCJC?B?ABBBBCCDA@@<@B9??@@5@BBB>BC474:::5:BBBBBB>B
@R5U21:00010:00095
TACCAGTTTCTATGCGGCCCAGCCGGCCATGGCTTCTGTATTGGG
+
BAA?@BBB>BBBBCFC@CC@CCCAC:;89B@699691////,,,,
@R5U21:00010:00096
TACCAGTTTCTATGCGGCCCAGCCGGCCATGGCTAGTTGTAATTAGGGTTGGCTTTATCCGCAGTGCATCCTGGATTGCCACGTGGAGCGTGTGATTTGGGGCGGTTCTGGCGCTGAAAC
+
BBB@BBBB>BBABC;:9<D>ABCAD@A@ACC@CCCCB@BBB898<A@:A=@?@CCAAAA>AA@AAAADBC@B@>98488;>873;=;<>A>BB?AABBBFF7AA?B?BBB?CBBABCE>B
@R5U21:00010:00097
GCATAGTTTCTATGCGGCCCAGCCGGCCATGGCAGCGTGTGGGACTAGGGTT
+
5:B?9>A@=A>>@BBB7;;09@@596969ABADCCD?111@@-///777+/,
@R5U21:00010:00098
TACCAGTTTCTATGCGGCCCAGCCGGCCATGGCTCGAGTGTGTCGG
+
BBBAB???<@B?CCCB?DD@DCC@C@C@D@870*****00;?B985
@R5U21:00010:00099
CGTATCTTTCTATGCGGCCCAGCCGGCCATGGCAGCGTGTGCGCAGGTCGTAGGGTT
+
99944444-4444@CB7;;09@>;>5959@B;999@9?9668////,////989582
@R5U21:00011:00050
ATGGAGTTTCTATGCGGCCCAGCCGGCCATGGCTATTTGTTAGGGTTCGGATTTTCCCCAGTGCATTCTGGATTGCCACGTGCTTGCCGTTTCTCGCGGCGGTTCTGGCGACTGAAACC
+
BAA;;9998:A??@;98;A<ABC@C@D>>=DCCCCCC?CB@<<<<=BCCABBBB8BCCAC@@ACDDBCFEBCC>??@CBCDAAA?A@<999199999><7357:;76961..6...+.,
@R5U21:00011:00052
TACCAGTTTCTATGCGGCCCAGCCGGCCATGGCTGCTTGTTC
+
AAB?BBBB>BBBBAAA@BB?DFC=@8;6;@B<@944,*,,*,
@R5U21:00011:00053
AGATCTCTTTCTATGCGGCCCAGCCGGCCATGGCAGCTGTCCGGTCG
+
(((((**,,*499999A6991999642958@A<A??1////,/,///
@R5U21:00011:00054
TACCAGTTTCTATGCGGCCCAGCCGGCCATGGCTGGT
+
<;C@B@BB=A@@CGCCACD?ABBBB8;81/85/1,*,
@R5U21:00011:00055
ATCGCATTTCTATGCGGCCCAGCCGGCCATGGCAGCATGCC
+
A8::CBBB@BGDBBBC@CC>>?:245;<AACDC>8700*()
@R5U21:00011:00056
TACCAGTTTCTATGCGGCCCAGCCGGCCATGGCTGATTGTCTGTAGGAGACGGGGAATAGTTACTCCGGCTAGCTGCATCCTG
+
BBB@BBAA>CDBCCCB@DC@CCC?A=?=ABB@@B11/,/9844344244444::2:2444424444242////////84/,/6
@R5U21:00011:00057
AGACTCTTTCTATGCGGCCCAGCCGGCCATGGCAGCATGCTTATCTT
+
,,,,,,775:CEA=?D594-99959595;BF>F@A@<91<6,,***)
@R5U21:00011:00058
GGTGAACGCAATTCCTTTAGTTGTTCCTTTCTATGCGGCCCAGCCGGCCATGGCATCGTGTTTTAAGGATCTGTGCACTAGGGGGCTGTGTAATTCTCACTCCGCTGAAACTG
+
A<>BD@CDBB?A>?<>><@BB?BD@C?BB>BBBCCEB@CC@AABAC>A?BBC>BBCCBDCBBB:B@C=?<@ABB@BBCBAAA@@2=A@ABBB?E?CBCBBCE@CCCCCC?BAB
@R5U21:00011:00059
AGTTACCGCAATTCCTTTAGTTGTTCCTTTCTATGCGGCCCAGCCGGCCATGGCACTGTGTTGGGAGCGTAGGTGCGTGATGTAGTCTTGTACGTCTCACTCCGCTGAAACTG
+
BBB@BB@BBB@BCF@BB=AAD?BB@CBCD@CBBBBAB>AA=BCB@C:88;CC<@AB@@@::5:B9>?@;;:@=AAAABC???B???AA>ABC??@BBBBBCA9<<?@A?9??:
@R5U21:00011:00060
TACCAGTTTCTATGCGGCCCAGCCGGCCATGGCTAGTA
+
>>A@@@@A;ABBCCAA?AC@BBB6:6959B@98+*(((
@R5U21:00011:00061
CGTATCTTTCTATGCGGCCCCAGCCGGCCATGGCAGCGTCGGAGTGGCTT
+
*(((**,,*/;99B995999/991,/,1,/8866A?D444/,,,,,*,,*
@R5U21:00011:00062
TACCAGTTTCTATGCGGCCCAGCCGGCCATGGCTTCTTGTTCGTAGACGATTCCGCAGTGCATCCTGGATTGCCACGTGAGTCGCGTTTGGCGTGGCGGTTCTGGCGCTGAAAC
+
>?A@B??B<BBBBCCC?CB>B=9896959AB7<<@CC?BB@C<<<DDDCBCBB?BABAAAAA@@?BC@BB:;9@BAABBCBBBBBCCC>B?CCC@?B>?@@@??>>>??B@A;A
@R5U21:00011:00064
TACCAGTTTCTATGCGGCCCAGCCGGCCATGGCTATGTTG
+
?>B@@BBB>ABBBBCB?B@=?::9<@B?C=8::11,,,*(
@R5U21:00011:00066
AGTTACCGCAATTCCTTTAGTTGTTCCTTTCTATGCGGCCCAGCCGGCCATGGCAATGTGTGTGTGTGGGATGTGCTGCT
+
ABA>AB@CBCAB?C8;96;AB?BCACACD>CBBBBBC@BB>BB>;@595:BE@CC>CCCB?@@@::;FC>@855,++++*
@R5U21:00011:00067
CATCTCTTTCTATGCGGCCCAGCCGGCCATGGCAGCATCTTGCTTCCTTCGG
+
ABBAAABB>CBBBAAA@CD?A=92969;>>B@CBA@A999291/,/78,,,*
@R5U21:00011:00068
TACCAGTTTCTATGCGGCCCAGCCGGCCATGGCTACTG
+
AAC@BBBB?BBBCCCC@BB?C?:9:5959@>291/-,*
@R5U21:00011:00069
CGTATCTTTCTATGCGGCCCAGCCGGCCATGGCAGCGTGTGCGTTGCATCTTTTGGGTTGCTAGGGTCATTGTCCTCAGTGTGGCGGTTCTGGCGCTGAAAC
+
>ABBBBBB>CCBBBBC@CCBCC@6;9;=@@C@CCCCBCA??D;:8<BCCCCCC8CA<A@@AABBA>ABBB@CCDDCCCCCCCB@CC@B@BBA@BA@@BBB=A
@R5U21:00011:00070
AGACTCTTTCTATGCGGCCCAGCCGGCCATGGCAGCATGCGCTCGTACTTGCGATGCGATTTGGGCGGGGTGTGGCGGTTCTGGCGCTGAAAC
+
?BBBBCCC?BBBBBBB@BB@CBA>B=>;?BB?A;<;B<<<DCCACBFCC?BBBCCBIDAAA=AC>BJCC9BBFC@CFBC@BBBBCCCBCCD>C
@R5U21:00011:00071
CATCTCTTTCTATGCGGCCCAGCCGGCCATGGCAGCATCTTGCTTTCCTTCTTTTTTTTGCAATGGCGGTTCTGGCGCTGAAAC
+
B<<???AA<@ABCBBA@CC?>9?596959AA=@AAA<<;BACCCD@CCCBCCCCCCCC%CCC@BB?BC@?@B??>@@@?911,1
@R5U21:00011:00072
ATGGAGTTTCTATGCGGCCCAGCCGGCCATGGCTATTTGTTAGGGTTCGGATTTTCCCCAGTGCATTCTGGATTGCCACGTGCTTGCCGTTTCTCGCGGCGGTTCTGGCGCTGAAAC
+
BBB@AACC?CA@@?998;A<BCCBE@C?CAECDCBBB?BCACCBABCBB@CCCC:CCC:B::<ENHCFBB>@@=@A=BBCCDCCBBB?CEDABBBBCC@DGBC?@AA?AACBBBB8:
@R5U21:00011:00073
ACGATATTTCTATGCGGCCCAGCCGGCCATGGCAGCATGGTGCCATCCTTAGGGGGGGTGCTTGGGCGGTTCTGGCGCTGAAAC
+
BB@@@AAB<BBBBBBB@BB@CDD=?=?=@AC@CCCCCCCACCCCCA@;??9999999&9@?>=@C>BB?BAAABDDDCCCCC>C
@R5U21:00011:00074
GCATAGTTTCTATGCGGCCCAGCCGGCCATGGCAGCGTGTTCTGTGTCGGC
+
;<BBAA?C?B?>@@AA@BB>C?=697:29BB@CBCCC;9968://////,,
@R5U21:00011:00075
TACCAGTTTCTATGCGGCCCAGCCGGCCATGGCTACGTGTGAGATTATGAATACGGATTAGCCGCAGTGCATCCTGGATTGCCACGTGGCGCGCGTTTGGGAGGGCGGTTCTGGCGCTGAAAC
+
@AA?AABB>BBDCCDC@CDCDCDACCB=AAD<;<DCCCBBBBBBC>A@CCACCCB@BB@BB??@@@@@BCBBB?BC=AA?BB>ABBBB?AAABCCCC>DC>???;?BAA@BBC@CAAA??=;=
@R5U21:00011:00077
ATGGAGTTTCTATGCGGCCCAGCCGGCCATGGCTATTTGTTAGGGTTCGGATTTTCCCCAGTGCATTCTGGATTGCCACGTGCTTGCCGTTTCTCGCGGCGGTTCTGGCGCTGAAACC
+
BAA?@BBE>AAABB99:;C>CCHBD@C?BCJ@CCBBB98859991<CAC?CKKD9BBB9BAAADDDD=<<@<<6<@>ABCCCCDABBFBBB@BCBC@@=??=??@@?@CA>;7:=,0,
@R5U21:00011:00078
CGTATCTTTCTATGCGGCCCAGCCGGCCATGGCAGCGTGTCGGGATTCTTAGAAGGTGTGCGGGGTGAAGACGGATAATTGTGGCGGTTCTGGCGCTGAAAC
+
BBBBBBBB>BCBCBBB@BC@DBA697;=@BC?BBCCCCCCCDC@<;9<B@BEE@C@CCBBBBBB9AA@@DCBC?C<<89>@9959?;>=@BB?CECCBBCAC
@R5U21:00011:00079
AGACTCTTTCTATGCGGCCCAGCCGGCCATGGCAGCATGCAAGGATGCCTAGTTGCGATGCGATTTGGTAGAT
+
BBB@BCBC?BBBBAAA@BBACCB=>=>;@BC@CCDCECDCCBB591//,////,49999999444-4244./,
@R5U21:00011:00080
ATCGCATTTCTATGCGGCCCAGCCGGCCATGGCAGCATGCAATGAGTCGGTGTGCTCTGCGCGTAAGTAGTGTGGCGGTTCTGGCGCTGAAAC
+
BA?@@ACG@CCHBBBB@BC@CCD8:7;=@BC@CCBBBDCBB?BFBGACC@C?@@BBBBBBBC@@@GEC;;;@@C@CC@C@CAAABB???@@9?
@R5U21:00011:00081
CGTATCTTTCTATGCGGCCCAGCCGGCCATGGCAGCATGCGGGTGGCATCCTTAGAATGCGTGTGGCGGTTCTGGCGCTGAAAC
+
BBDBB???<=ACCA@?@BC@BB=6;8;>ABC?BCCBB@@A?=5>>=AAAE@CACCC@BBBBBBB@?AB@A@BBB@BBBCB@@<A
@R5U21:00011:00082
AGTTACCGCAATTCCTTTAGTTGTTCCTTTCTATGCGGCCCAGCCGGCCATGGCAACTTGTTTTTGGGCTTGCCGTTCGTTGTGTTGGTCTCACTCCGCTGAAACTG
+
BBB@BB?BBB>=:;249-9AA?DCBEBCC@BBBBBBC?BD?C<;:;575:AC@BB??A=@BBBB2BC>BC@CB@CB@BAA?BCB@?@?BAAC@@<<;<@===;:===
@R5U21:00011:00083
AGTTACCGCAATTCCTTTAGTTGTTCCTTTCTGTGCGGCCCAGCCGGCCATGGCAAGGTGTTATTTTGATTGCAGGAGTTTGTGTTATTCTCACTCCGCTGAAACTG
+
DCB@:::<CC@C@CC==9>9959><>>AA>AAABBBB@DC@D<8585858>>48:=B?BBB@@CBB7?@@=@A@@>B??@<@CCC@BB=@=CC?@@=AA<<<C@CCC
@R5U21:00011:00084
ATCGCATTTCTATGCGGCCCAGCCGGCCATGGCAGCATGCGATAATAGGGCTGGTTGCAGTACTGCTCGGTGTGGCGGTTCTGGCGCTGAAAC
+
AAABAABC@CBBBBBC?CC>@??6;8;=@BC@CBBBBBCCCCDCCBCCC?CCC@B?BBBBBBBA?BCCB@BBBB@BB@CBABBABBCCACC@C
@R5U21:00011:00085
AGACTCTTTCTATGCGGCCCAGCCGGCCATGGCAGCATTGCGGTTGTGGTTGCGCGATGCGATTTGGGGGGCGTTGTGGCGGTTCTGGCGCTGAAAC
+
>ABAAADCACC<<<?@549649;2424884;89@@>99699@69594424944/..//////..+.....(499:>@?ACB5958886999>>@@<@
@R5U21:00011:00086
CATCTCTTTCTATGCGGCCCAGCCGGCCATGGCAGCATATTGCGGGCATCCTCAGAATTGCTGGGGCGGTTCTGGCGTGAAAC
+
BB>>>>?C@B@?AABB===5?995959<>@B@CACACCCC@CEBA:=?;:6;BBBC@C@CCDECB4995959>@@CCDBCC>B
@R5U21:00011:00087
TACCAGTTTCTATGCGGCCCAGCCCGGCCCATGGCT
+
>::69>>>9;<<BABB;94-9999-92//+/77,//
@R5U21:00011:00088
ACGATATTTCTATGCGGCCCAGCCGGCCATGGCAGCATGGTGCCATCCTTAGGGGGGGTGCTTGGGCGGTTCTGGCGCTGAAAC
+
@<<77444-4@>>>9969?:>FA6959?@9979>>99<A=@A@<9942424444444&4449244-49882449<944<=88:7
@R5U21:00011:00089
GCATAGTTTCTATGCGGCCCAGCCGGCCATGGCAGCGTGTACGTTAGGCAGTTCTATCGTTTGCGTATAATATTGCGGTTTGTGGCGGTTCATGGCGCTGAAAC
+
6<@A<ABB>BBBAAAA?BC>@=9298;=BDDACCCCC@:/1111-1/,/998,///////854444444244424::=AB69971379977611044349;;:4
@R5U21:00011:00090
CGTATCTTTCTATGCGGCCCAGCCGGCCATGGCAGCGTGTTGGTCTAAGAGGAATCTTTGCACGGCGTATTGTGGGCCGTGTGGCGGTTCTGGCGCTGAAAC
+
@@??ACCCBBBABCAB@DHBCA=6;89=@BCDCECCCBCC@C@BDCC@CDC@C@BBBB<@@CCC@ECCCD@CCCE@C>A@CCC@BB?D@CBA?BCCB;;;7;
@R5U21:00011:00091
ACGATATTTCTATGCGCCCAGCCGGCCATGGCAGCAAAGTGCCATCCTTAGGTTCCGTGCAAGGGCGGTTCT
+
83333444-4448<11//+//87?:@244924>>9?@1494:89442489:>B@C@A==88244-46565,*
@R5U21:00011:00092
GATAGTTTCTATGCGGCCCAGCCGGCCATGGCAGCATGTCGTGCTGGGGAGGTTGGTTGGTGAGGCGGGTTT
+
,..344;733944::249-444242424;@;>>99999///////8880>B=?8020)*)****)*,,*/6+
@R5U21:00011:00094
CGTATCTTTCTATGCGGCCCAGCCGGCCATGGCAGCATCTGCGATAGTTA
+
@A;<<CCC@CCCCCCC?AA:@>>295959@BAB>@?11//,,,,,,,,*4
@R5U21:00011:00095
AGACTCTTTCTATGCGGCCCAGCCGGCCATGGCAGCATGCCCGTTTTCTTAGCAGTGCGATGCGATTTGGAGGGATTGTGGCGGTTCTGGCGCTGAAAC
+
BBBABBCC?CAACCCC@EB:A=9295959>>=@BB@@B<<<:<CCE:CCADDDC=B=CDCCBCCCBCAC@CCC?BB@CBB?BCBD?BBC@CCBBBBB<B
@R5U21:00011:00096
TACCAGTTTCTATGCGGCCCAGCCGGCCATGGCTGTCGTCTG
+
DDBA?@AB=BCBCCCD@CB>CBC?A>?=ACG@A80*******
@R5U21:00011:00098
CGTATCTTTCTATGCGGCCCAGCCGGCCATGGCAGCGTGTTCGCTTTGGGGGGGATGAGTGCTAGCATTCGTATCTGTGTTGTGGCGGTTCTGGCGCTGAAAC
+
BB?@@ABB>B???AAA@AA@BBC@C>?=@@C@CCCBBBDCAECCCDACCABBB(BBC:::CCCCCCCC?BB@@@CCCCEC@C@@=@C?@>A??:?BBBBCC>C
@R5U21:00011:00099
CGTATCTTTCTATGCGGCCCAGCCGGCCATGGCAGCGTGTGGTTTGTGGGAGAGTCGTTGCGGGGTGGGGAGTGTTAGTGTGGCGGTTCTGGCGCTGAAAC
+
BCB@;444-9999@@@5;;79C@598;=@AA?BCCCCCCCB?CC>@;996;@ABBBBCB?9<<9/9ACC9GDCCCEGDBBBGCGB@CIJBCCCGCBBCC?C
@R5U21:00012:00050
AGTTACCGCAATTCCTTTAGTTGTTCCTTTCTATGCGGCCCAGCCGGCCATGGCAGTTTGTTTACTTGGGATGCTGGTCGGTTTGTGTCGTTCTCACTCCGCTGAAACTG
+
ACB@BA?BBC@B@@?AB>ACD?CC@B?BB>BBBBBAA@BC>B<?474.,0;>;8,-,,*,,0*,,,*.4+.9@?A?<737133,.4,,,,,*,02.1388<=CBCBCBBC
@R5U21:00012:00051
ATCGCATTTCTATGCGGCCCAGCCGGCCATGGCAGCATGCGTGTATGCGTGCTTTACTGCTCGGTCTTAGTGTGGCGGTTCTGGCGCTGAAAC
+
?788?999-4?@D>@=69909@B698<8;9CBD=??DACCCBCDDECCBBBCCB?BBBBBBBB>A@<:@@?@@@>BB?B@@@@ABBCCCCC@B
@R5U21:00012:00052
ATGGAGTTTCTATGCGGCCCAGCCGGCCATGGCTTTGTGTAATGGTATTGAGGGGGCTTTGTAGCATCCGCAGTGCATCCTGGATTGCCACGTGGCGCGCGTTTGGTCGGGCGGTTCTGGCGCTGAAAC
+
AAB?ACCB?BC@AB@@>?CBCCC?B=@=AACADDC>CCCCC@CC@CBC@DCAAA?/?=A=CDBBBAAD@DFBAABCCECCDI@A@>?B?BBDBB@CCCCBBCC<A?ACEG@CC@C?BAA=A@@?AAB>B
@R5U21:00012:00053
GCATCTCTTTCTATGCGGCCCAGCCGGCCATGGCAGCAGGTGCTGGGTC
+
14988899A;BBA?>==;999=99596959DB??<<111,1///88+//
@R5U21:00012:00055
GCATAGTTTCTATGCGGCCCAGCCGGCCATGGCAGCGTGTGCGGTG
+
44333348:<??BBCDBCB?BBB8;9;=BBB@BBA>/-*****)**
@R5U21:00012:00056
TACCAGTTTCTATGCGGCCCAGCCGGCCATGGCTTCGTGGTGGGGTTAAGGGGTTTAGCTTGAGCCGCAGTGCATCCTGGATTGCCACGTGTCTCGCGTTTGGGGGGGCGGTTCTGGCGCTGAAAC
+
BBA@99:C@BA@BCCC=??<@BB@B?B=A@B?@>;>>91,1111*/,/,.66*..+4;442:@>A@CCCCDBCBBB@BBAAA?BB@BBBBCC:;<B@BAB?ABBCCC(CC@C?BCC@CCFCCCC@C
@R5U21:00012:00057
TACCAGTTTCTATGCGGCCCAGCCGGCCATGGCTCTTGTGATT
+
BBB@???B>BBBBCED?CB>CEADG@C@>>@;//1/,/////,
@R5U21:00012:00058
ATGGAGTTTCTATGCGGCCCAGCCGGCCATGGCTATTTGTTAGGGTTCGGATTTTCCCCAGTGCATTCTGGATTGCCACGTGCTTGCCGTTTCTCGCGGCGGTTCTGGCGCTGAAAC
+
BBB@BAAB=AB<?B99:<C>BCE@CBD?DDD@CCBCC>CC@@AA@AACCBECCB9???6=@>BCCCACCC?BB9;9>B@AACCD@BB@CCCABBBCBB?BA>A?AAB?BBBBBCD=B
@R5U21:00012:00059
ATCGCATTTCTATGCGGCCCAGCCGGCCATGGCAGCATGCCCTGTTAAGCCGTCTTGCCATTCTGGGAGGTGTGGCGGTTCTGGCGCTGAAAC
+
9:AA<<=JBDBBBB<;;<C?BCD@A?A@A?C@A@@>9999919??<@A@A8;;;<>@DAC@;>9991;A<BCBB@BC@CBCBC@CCBBBCCAC
@R5U21:00012:00060
CGTATCTTTCTATGCGGCCCAGCCGGCCATGGCAGGTTAGAGGATCGCGTTGTGCAGTATTAGTGAGTCTGGGTGTGGCGGTTCTGGCGCTGAAAC
+
???AAABB?CBBCDCCADCAEDC:<:;=@@CABCC=A=A;;<@BBBBAAABCCCCCCCCC?BBAAA>>?99909B@?7<;?C=@@D@CDBCECDAC
@R5U21:00012:00061
AGACTCTTTCTATGCGGCCCAGCCGGCCATGGCAGCATGCATAGTTTGTCGATGCGATTTGGCGGGGTTGTGGCGGTTCTGGCGCTGAAAC
+
BBBBBCDC@DDDA@AB=>@:>?>695969>@>@>@?-----,///854999>;;4::49-46:1>>58;<11-/=,1,/4:2;BBDHBC<B
@R5U21:00012:00063
GCATAGTTTCTATGCGGCCCAGCCGGCCATGGCAGCGTGTACTGCGTAGCTTTATGATTGCCTTGGGTTGGATGCTGTGTGTGGCGGTTCTGGCGCTGAAAC
+
6<@@;ABC@CB9::@@=@B>BCC@C@A?BFCCD@AACC<<=CCCCCCBCCCC?CBCCC>@A?B?AC>A>B@EBDCCCBBBBCC?CC@C>@??@DCCCBAA<A
@R5U21:00012:00064
CATCTCTTTCTATGCGGCCCAGCCGGCCATGGCAGCATTTTTGCATGCTGCGTTGGACTTGCTAGGGCGGTTCTGGCGCTAAAC
+
=<@@@@@GACCCB?=@=@?9@>?;>69599A@AAAADCBAA1A@@@AAA@B@A=@@BBB?BBBBBB=BC@C@CCC@ABBCFE>A
@R5U21:00012:00065
TACCAGTTTCTATGCGGCCCAGCCGGCCATGGCTGGTGT
+
BBB@BBBB>BBBBCCC@BB?ACDCD@B?BBC>70,()((
@R5U21:00012:00066
GCATAGTTTCTATGCGGCCCAGCCGGCCATGGCAGCGTGTGAGGTGAGGTCGGTGTTGAGCGGTGGTTAGGCTGCTGGATTGTGGGCGGTTTCTGGGCGGCTTGA
+
=@BBAA?C?>BBBBBB>BB?>>A698;=ABBCCBBA82,,---*,/9924442///,////6766565//,...669696,7116287133,3333,11311014
@R5U21:00012:00067
AGACTCTTTCTATGCGGCCCAGCCGGCCATGGCAGCATGCCATAGGCGTTGCGATGCGATTTGGGAGGGTTGTGGCGGTTCTGGCGCTGAAAC
+
BB@BACCC@AAADBBB@CC>@99285959?B=AAAAB<>=@EECDDCCC>BBCBBBCB;;;094-4AD:BEAAA?AB597;>?<ABBBBCC@C
@R5U21:00012:00068
ATCGCATTTCTATGCGGCCCAGCCGCCATGGCAGCATGCGCTACGTCGCGC
+
A>99:448-8@@BHC@@::;;::111==:A?BBCC>=@AB999>1//,,,,
@R5U21:00012:00069
CGTATCTTTCCTATGCGGCCCAGCCGGCCATGGCAGCGTGTGACGCTCT
+
/,*(((**)*)/88;?C=@?:@@>9A7;7<BC@CCBA>?111/,,,,**
@R5U21:00012:00070
ATGTCTTTCTATGCGGCCCAGCCGGCCATGGCTATTCTTA
+
22,,/,202BBB@A@?AA=BCC@C?A?A@@=411,*,,**
@R5U21:00012:00071
AGTTACCGCAATTCCTTTAGTTGTTCCTTTCTATGCGGCCCAGCCGGCCATGGCAGTGTTG
+
BBB@BA?BBB@B@C@AA=BBB@CCCDAEB>BBBBAAA@BD<B331840,0>A,00....,.
@R5U21:00012:00072
ATCGCATTTCTATGCGGCCCAGCCGGCCATGGCAGCATGCCTGCTCTTGATTGATAGTCTAGTCTG
+
A@@@BBBD=BA??BBA@BB@CB@;=6929DD>BBDCC;/,+-****,*/,87///////9===A44
@R5U21:00012:00073
ATCGCATTTCTATGCGGCCCAGCCGGCCATGGCAGC
+
<8884888588;;A@A6<<19?>;?<;:?11,,00,
@R5U21:00012:00075
AGTTACCGCAATTCCTTTAGTTGTTCCTTTCTATGCGGCCCAGCCGGCCATGGCACCGTGGTTTTAGCCTTT
+
;987>?6444242424;599?69424244-448444423728@@?B?B>@88481997..,...*..5,./.
@R5U21:00012:00076
CATCTCTTTCTATGCGGCCCAGCCGGCCATGGCAGCAGGTTGCTGGGGGTCAGTGGGCGTGCTAGGGCGGTTCTGGCGCTGAAAC
+
AAACAABB?BB9;8@@59919BC6959699959ACCCC@C>?@94444,9>>>ACD@DDDEDBDDDBGE@C@CBC@CDCCCCC>C
@R5U21:00012:00077
GCATAGTTTCTATGCGGCCCAGCCGGCCATGGCAGCGTGTCTGGGTGGTAAGGTTGATTGCTTA
+
?BB?;<??>@BBCA==@BA>CDC8;9<?CCDAECCCCB@49999199<9424242444244/,/
@R5U21:00012:00078
CGTATCTTTCTATGCGGCCCAGCCGGCCATGGCAGCGTGTGGGTACGT
+
BBB@@@@A?BBBBCBB?BBACCC899;=@@C@CECC;C>8000**(((
@R5U21:00012:00080
ATCGCATTTCTATGCGGCCCAGCCGGCCATGGCAGCATGCTGGGCAGTGTC
+
BB@?AACC>BBAB???@BB@DCCB@>?=@CC@BBCCDCC?:885/-**,((
@R5U21:00012:00081
AGACTCTTTCTATGCGGCCCAGCCGGCCATGGCAGCATGCCATAGTGG
+
BBABBCEB>CBCDBBB@CC@BA>6;7;;>>>=@AA<8=-*)()(((*)
@R5U21:00012:00083
ATCGCATTTCTATGCGGCCCAGCCGGCCATGGCAGCATGCGAGTTTCGGTGTTGCAATCCTTATTATTCGTGTGGCGGTTCTGGCGCTGAAAC
+
A??@BBBB>BCBBCBB@BCCCCC8:;<>ACC@CCBBABCCCDDBA>BB=@ACACDEBCEADACC@CC@CCB@@@@CC@B@CCC@BBBBCCI?A
@R5U21:00012:00084
AGTTACCGCAATTCCTTTAGTTGTTCCTTTCTATGCGGCCCAGCCGGCCATGGC
+
?AA@AB?AAB@B?B8;;8<CC@GB@CACC>BAABCCC?BB>;8437,,*-@8++
@R5U21:00012:00085
ATCGCATTTCTATGCGGCCCAGCCGTCCATGGCAGCATGCCGTAGTCTACTTG
+
A>@@BBCCACCCBBBB@CC@866511/568;89:?BA??@594/////...,.
@R5U21:00012:00088
CGTATCTTTCTATGCGGCCCAGCCGGCCATGGCAGCAGGGTGCAATTAGACGGCTCGGTGCGCTGGCGGTTCTGGCGCTGAAAC
+
@B?@BAAC?CB;::CEBCC>@==5969;>@BABCCCCCCCEDCD@C?@ABBB?BBBA@CCAA?@A@AA?B@BBB?BBBCCCC>C
@R5U21:00012:00089
GCATAGTTTCTATGCGGCCCAGCCGGCCATGGCAGCGTGTGTTCCTGATCCTACTCTGTGCTAGCGTTCTGCGGTGGCGTGTGGCGGTTCTGGCGCTGAAAC
+
8<BB>ABC@CBAAABB@CC>@99295;>BBGBCBBCHBAAAA@C@CCCGCABBCCCB???BBBBBCC@ABBCB???=ACCCCB@CB@C@B>?=@AADBCD<@
@R5U21:00012:00090
CGTATCTTTCTATGCGGCCCAGCCGGCCATGGCAGCATGCGGGTGGCATCCTTAGAATGCGTGTGGCGGTTCTGGCGCTGAAAC
+
AB@?@@@A>ACCCCBA@BC@BA>5969<>@B@CCB@99999919@>ABBC?C>@A@><9<CCBA@@AB=A=ABB@CCCBBBC?D
@R5U21:00012:00091
GCATAGTTTCTATGCGGCCCAGCCGGCCATGGCAGCGTGTTGGTGAGGGT
+
59BCBBBA?BBBB??@@BCAC@=6;8;5<BDACCB@;8/1,1-/////+/
@R5U21:00012:00092
ATCGCATTTCTATGCGGCCCAGCCGCCATGGCAGCATGCATATTGGTC
+
C>@@BCCG@CBBBDCCC>>6;<;,1177:;@BCCC>>>;11,(+,(((
@R5U21:00012:00093
TACCAGTTTCTATGCGGCCCAGCCGGCCATGGCTGCTTGTCTTAATGGGCAGTCGTAGGGGGTTGTATCCGCAGTGCATCCTGGATTGCCACGTGCTGCGCGTTTGGCCTGGCGGTTCTGGCGCTGAAAC
+
B>@@???A;@>>>BBC@CB>BCD@C?A@ACC@BBCBA<4499249444-444493333333+37799>@@@?@@DA>>88137733113111116114A@798B<;>B>A?@B>:<<777=;;9<<9989
@R5U21:00012:00094
ATCGCATTTCTATGCGGCCCAGCCGGTCATGGCAGCATGCGGTCCTATTGATTGCACGGCTCGTTTGGTTTGTGGCGGTTCTGGCGCTGAAAC
+
B>>@BBBB=B@A@BAA7;;8<DEDC@BB@B@@BCCCB:<<B@CA@C@@=@BA=@@BAB>A@@99909<>?<@@@=@B?B?BBC;<;AAABC>B
@R5U21:00012:00095
TACCAGTTTCTATGCGGCCCAGCCGGCCATGGCTAGTATTGGAT
+
??@@CBCC>CDCCB;:6:A<ABBDC;;8<AA5999444/,/,/,
@R5U21:00012:00099
CGTATCTTTCTATGCGGCCCAGCCGGCCATGGCAGCGTGTCTTGAGTAGGGTATGCGGTGCAGGATGCATTGTGAGTCGTGTGGCGGTTCTGGACGCTGAAAC
+
BBA;;444-9?>>AA@59909B@599;8;BCBCCCCFCCCCCADCCEA@@<@;<<BC@ABBBA>AA<;<B=@@@?:?=0///7779??9444,..4/+,,,*+
@R5U21:00013:00050
AGTTACCGCAATTCCTTTAGTTGTTCCTTTCTATGCGGCCCAGCCGGCCATGGCATGGTGTTTGGCGACGTGCGGGGTTGTTTGTCTTTCTCACTCCGCTGAAACTG
+
BBB?AB>BBBAC@C?BB>BCC@CBAD@BBBCDB@??B@BC=BBB>@5:5;CD?BABC@CBBA>B@B@@??>>>>?B8B@BB@9998:?9?CAAAAA<?;><<<<@==
@R5U21:00013:00052
CGTATCTTTCTATGCGGCCCAGCCGGCCATGGCAGCGTGTTAGATGACGACTACGGTGTGCGAGAATTTTTGTTTGTGTTTGTGGCGGTTCTGGCGCTGAAAC
+
CBB???BDACCBCA@@@CCBCCCAB?@298849??>999@?9949444449499=<=78/////.,/666////+/49??>BA@<>?<;<:9;>;?77777.7
@R5U21:00013:00053
CGTTATCGTTTCTATGCGGCCCAGCCGGCCATGGCAGCATGCGGGTGGCATC
+
111,1////8+44@9949?@;-99=<=<A>>>HB;111/1//78500)*,,,
@R5U21:00013:00054
ATCGCATTTCTATGCGGCCCAGCCGGCCATGGCAGCATGCCAGCATGTGTGCGTTGAGACTACGGCTCGTTGTGGCGGTTCTGGCGCTGAAAC
+
A9;8?9996;ABCA@=@BBACCC6:8;7<;C@CDCBB@9969A@AAACDCBBBB@BBBB99<BA<?A>::8;CC@DC@C@AAABCCBABCE@C
@R5U21:00013:00055
CGTATCTTTCTATGCGGCCCAGCCGGCCATGGCAGCGTGTCCGGGGAAGCAGTGTGGTTGCGGGTAGTCGCTGCCGGGTTGTGGCGGTTCTGGCGCTGAAAC
+
BBCBCBBBBBEBBCBB@CC>B94295829@@<ABBBEC@>>5999-9?GBEEFCCC@D@BBCC?DCCBDCCCBB?BC>C?BBC@CC@C@B@?=?BCBBBD>@
@R5U21:00013:00056
ATGGAGTTTCTATGCCGCCCAGCCGGCCATGGCTATTTGTTAGGGTTCGGATTTTCCCCAGTGCATTCTGGATTGCCACGTGCTTGCCGTTTCTCGCGGCGGTTCTGGCGCTGAAAC
+
<BB@BBBB=?>9;495;>B:BDJCFFC?DBC@BCBBA=BD@@AA<ACAB?@@CC8ABF:BAABCCFACCE@CB>?>>B@AACCCACC?CCC@BBBCBB?BC@C?BAC@B:;<FCE=?
@R5U21:00013:00057
GCATAGTTTCTATGCGGCCCAGCCGGCCATGGCAGCGTGTGGGGGGTGTTAGGAGGTGTGCGACGGTGGGGGGTTGGGTGTGTGGGCGGTTCTGGCGCTGAAAC
+
=@AACB?B;>??AAAA@AA?BDC=?=@=ABDCDCCCCCCCCCCCD-ECC@??>@C@CB;;100>>:@@CCBD+?488/3666177.9A=B@CAA>AGECBBC?C
@R5U21:00013:00059
GCATAGTTTCTATGCGGCCCAGCCGGCCATGGCAGCGTGTCCTACTTCTAATGATTCGTGCTAGCTTGTGTGTCTTCCTTGTGGCGGTTCTGGCGCTGAAAC
+
?BBBBBAA;>BBBBAA?BC>@=929595<CDBE@@ACBCCC?BCCD?BCB>ABCCACCCFCBCCDE>;<ADCCCC@C@CACBBBBBCC@CBB?BCCDABB?B
@R5U21:00013:00061
TACCAGTTTCTATGCGGCCCAGCCGGCCATGGCTGTTTGTGCGGGGTCGTTTTTTCCGCAGTGCATCCTGGATTGCCACGTGGCGCGCGTTTGGGGTGGCGGTTCTGGCGCTGAAAC
+
??A@???A?@@@AAAA@BB?CCDAC>A>ADC@CB994-8889>AA8BCCCCCCC-C@@@@DC@?::<=@B@DC?BB@CBCBB@BA@?=?BB?CEE7@=;=A=@>@AB@BB?@<<<7<
@R5U21:00013:00062
ATCGCATTTCTATGCGGCCCAGCCGGCCATGGCAGCATGCCAGGCTGTGAGTTGCGGTACGACTGGGACTTGTGGCGGTTCTGGCGCTGAAAC
+
B???AACD@BB>ABDD@BB=BAA<B@?2;;;;;AA@A@;;89@=@;<<BBBB?ABDBBEDJHCBBB<ADC6<<@<>@?A=AAB?CC@?@DB89
@R5U21:00013:00064
TACCAGTTTCTATGCGGCCCAGCCGGCCATGGCTGAGTTGTGATTGA
+
BBB@BBBB=BBBBBBC@DD>CCDAC>@=ACB=<7--,,*,6444244
@R5U21:00013:00065
GGTGAACGCAATTCCTTTAGTTGTTCCTTTCTATGCGGCCCAGCCGGCCATGGCATAGTGTGCTGGGACGGCGTGCATGTTTTGGACTTGTGAGTCTCACTCCGCTGAAACTG
+
A=ABB@BACB=@=@7996<CB@CG>A>AE@DDCCA:B24409?@=BEC@DAC@ECDDDA@AABBBE?CCC@????BBBBBBB9@=====@@@CCCCBB>>BB@?===?@;C@>
@R5U21:00013:00067
ACGATATTTCTATGCGGCCCAGCCGGCCATGGCAGCAGGTTGCCATCCTTAGGGTCCGTGCCAGGGCGGTTCTGGCGCTGAAAC
+
AA9;;BCB@BCBCDCC>??:==?596959@A?DAAADEAG?EB@C@A?A?CCHCCB?BCCC@;;;8;@>B?BBC@CCBBBCC>C
@R5U21:00013:00068
AGACTCTTTTCTATGCGGCCCCAGCCGGCC
+
.///8<>>>/9991<11-1/1*//228,11
@R5U21:00013:00069
CGTATCTTTCTATGCGGCCCAGCCGGCCATGGCAGCATGCGGGTGGCATCCTTAGAATGCGTGTGGCGGTTCTGGCGCTGAAAC
+
BBBA??>><?A>BF9=;=99>@><?8;7;BC@CCCCCBBBCD<AA@AECFCC@CCC@CC@@@@@@>BBCB@C@AAABDDCCC>B
@R5U21:00013:00070
ACGATATTTCTATGCGGCCCAGCCGGCCATGGCAGCAGGGTGCCATCCTTAGGGGCCTTGCTTTGGCGGTTCTGGCGCTGAAAC
+
AAA88@CC?CCBBBBB@BC>BBC9<;<?BBC@DBCCBCE@CCGACDDFHIDFBB9B@C@BBCC@CACC@B@BBB@CCCC@?><@
@R5U21:00013:00071
CGTATCTTTCTATGCGGCCCAGCCGGCCATGGCAGCGTGTTAGTTTTCGGATTCGCGTTGCGGGTGTCAGTTGCTTGGTTGTGGCGGTTCTGGCGCTGAAAC
+
BAA>>ABB@BBAABBB@BB@DAB297;=@@CBCCBBBFBBBBBBBC8BBBCB?AAEDB?@;;:6;@BAC>=;=CCAB?BBBDB@CC@C@CBB?CCBB?@?=@
@R5U21:00013:00074
ATCGCATTTCTATGCGGCCCAGCCGGCCATGGCAGCATGCTTGTCGAGTGTGTGCTCGTCTACGGCGCGGTGTGGCGGTTCTGGCGCTGAAAC
+
B>9:;@AA=CBCBDCB?BB@CCC=@=@=@AB;<>CCCFCCCCBACCBBBDCC??@@BAAACCCC?BBBB@CC@@>@D@AB9?<@@C@@=@@:?
@R5U21:00013:00075
GGTGAACGCAATTCCTTTAGTTGTTCCTTTCTATGCGGCCCAGCCGGCCATGGCATT
+
A<ABB@BBBB@B>B?A?=??@>BB>B@CCACCCCCCD@CB>C=9;@7859<8+---*
@R5U21:00013:00076
CGTATCTTTCTATGCGGCCCAGCCGGCCATGGCAGCGTGTGTCAGGA
+
@ABBBDCB=BCCCCB@@BCACA>685859@A?BCCB:66/11-,,2*
@R5U21:00013:00078
AGTTACCGCAATTCCTTTAGTTGTTCCTTTCTATGCGGCCCAGCCGGCCATGGCAACGTGTTTTCCGGCTTGCCGGGTGGGGTGTCTGTCTCACTCCGCTGAAACTG
+
??BABB@BBB>=<=;=?<ADFBECACEBE>CBBBBBB?AC>BAA8:57;?:::;C@CC;;8CC9C?CBCC>?=-//,.:<<5///;;;;??AAAAA>985AADAAB?
@R5U21:00013:00080
AGACTCTTTCTATGCGGCCCAGCCGGCCATGGCAGCATGCGGGTGGTAGTG
+
7::11/675744449969;:>>BDD<=<;CB@;<<@?;1/11+//,,*0**
@R5U21:00013:00081
CGTATCTTCTATGCGGCCC
+
;99>9945444444/,//+
@R5U21:00013:00082
ACGATATTTCTATGCGGCCCAGCCGGCCATGGCAGCAATGTGCTTTCATCCGTAGGTGTGCTTTGGCGGTTCTGGCGCTGAAAC
+
BBB88=CC@CBBBBBA?BCBCBB?B>B>BCC@BBC@@=ACBBBBE@CDAA?ACBB@CBBAAAE@C?AAEC@CBC?BBCCBBB>B
@R5U21:00013:00083
ACGATATTTCTATGCGGCCCAGCCGGCCATGGCAGCAAGTTGCTTTCCTCTTCTTGCGTGCGAGGGCGGTTCTGGCGCATGAAAC
+
BBB??BCB>BCB??AB@BB@B@@6:8;>ABC@CBB<;89@;@BCB>B>=<=BCDBCCCFC<<<BB>BNCDCCCC<@<11111/+/
@R5U21:00013:00084
AGTTACCGCAATTCCTTTAGTTGTTCCTTTCTATGCGGCCCAGCCGGCCATGGCATAGGTGT
+
BBB@BA?BEB?A@C@AA=BCE@DA@B@BB=BBBCCBB?@C>BBB@B@B@A9660,,,,*,,,
@R5U21:00013:00085
CGTATCTTTCTATGCGGCCCAGCCGGCCATGGCAGCGTGTTTTGCTGAGCAGATGGGGTGCTTGTAGGCTGTTCTTTGTTGTGGCGGTTCTGGCGCTGAAAC
+
??BCBBBE>CCBBDDD@CC>A>>8>595;ADBCDCEAABCAA6ABCBCBC@@@9999/9BA@>B<<<@ACBA=ADC?DEACCC@CC?B?BBCAE?B@BBB>B
@R5U21:00013:00086
ATCGCATTTCTATGCGGCCCAGCCGGCCATGGCAGCATTGCAATTT
+
?;;;BABB@BBB@>>@611,//1,/,/788A@>700--+,,2*,,,
@R5U21:00013:00087
TACCAGTTTCTATGCGGCCCAGCCGGCCATGGCTGTAGTG
+
?BCAB9996;>>@CDDAAA>ACCBE>@@=>>:******0,
@R5U21:00013:00088
TACCAGTTTCTATGCGGCCCAGCCGGCCATGGCTCGTGTGTTGATG
+
>BBAB9996;@@ABC@6::6;CC;?5959A;9>A;994;78+,,,,
@R5U21:00013:00089
ACGATATTTCTATGCGGCCCAGCCGGCCATGGCAGCATCGTGCTTTCCGTCTTTGTTTTGCGAGGGCGGTTCTGGCGCTGAAAC
+
BBB>>BCC>BBBBBDE@AA:9=?296969BB?CCBCBCCCBC;;;7;?BAAAB>9999/9CC>?A<CA?ACCCB@CC<<=BB=B
@R5U21:00013:00090
AGTTACCGCAATTCCTTTAGTTGTTCCTTTCTATGCGGCCCAGCCGGCCATGGCAGGTTGTTTGGACGGAGTGCCGTGTGAATTGTTTGTCTCACTCCGCTGAAACTG
+
BBB=AB@BBBBB<>6996;BCADC@CBCC@C==?BBC@BB>B;7774318??487=:=<767,16><7<@?AAA@CFCBBD@C@CCC>ABCC@@@BB?BAAADD@AAA
@R5U21:00013:00091
GCATAGTTTCTATGCG
+
?B999344-37344//
@R5U21:00013:00092
TACCAGTTTCTATGCGGCCCAGCCGGCCATGGCTGGTGTGTCGTGTCGGGCTTGGGGT
+
BBB@BBBB>BBBBCCF?BB>CCF=@8;6<C@;AAA?@@>>98:9=;:885//,///*,
@R5U21:00013:00093
GCATAGTTTCTATGCGGCCCAGCCGGCCATGGCAGCGTGTACAGCTGTGGGGTAATGGGTTGCTAGGTATGCGGGTAGGTCCTTA
+
?BBBBABB=ACBBABB@BB?CB@;===;ABC@CEDC:///1111////444,442444-48944442444999B=8//,//,,*,
@R5U21:00013:00094
CGTATCTTTCTATGCGGCCCAGCCGGCCATGGCAGCGTGTTTGATTGCTGATGTGACTTGCGTTAGTTAGGAGTGTAGTTGTGGCGGTTCTGGCGCTGAAAC
+
BBBBB@?><=>=@AB@5;;7<@@=@=@>BAB?BCCCCCDDCCBBB?ABBCCBBBDCCC@DCCC@CBB?BDACCC@@@BB=@@@=AA>A?CCC?CBAA;::5:
@R5U21:00013:00095
ATCGCATTTCTATGCGGCCCAGCCGGCCATGGCAGCATGCGCTCCGGATCAGTGCACTAAGTTTACTATGTGTGGCGGTTCTGGCGCTGAAAC
+
900.6666;?BBCAAA=??:=B;2:7;=@BCBCBCCBBBCCCBC?B@AAACCBCDDC?@>@CB=BBCBBB@@AB?BC?C@CCC?BCBC::809
@R5U21:00013:00096
AGTTACCGCAATTCCTTTAGTTGTTCCTTTCTATGCGGCCCAGCCGGCCATGGCAGAGTGTTTTCGTCTGTGCCGTACTCTTTGTTCTTCTCACTCCGCTGAAACTG
+
BBB@CC?BCC<:9?59909>?;99998=9:=@@BDCDACC@BAA8:78>>>??;::?>>7777.7=<?@?>?A??>@==;;;-31:??=?A???FB>A??@AC>DBB
@R5U21:00013:00097
GCATAGTTTCTATGCGGCCCAGCCGGCCATGGCAGCGTGTGTGGCGGATCAGCT
+
7<CCBBAA=ABBBBBB?BB=?>>;@>A>BCH?BBBCCA;4911-11,,,,,,//
@R5U21:00013:00098
ACGATATTTCTATGCGGCCCAGCCGGCCATGGCAGCAACGTGCCATCCGTAGGTTCCGTGCCGTGGCGGTTCTGGCGCTGAAAC
+
A@@@CCCC=BBCCCCC@BB@CGG=<89@B9<:<@@@B@BCCEG>AAA@ACFD@C@C@BBCCDBCC=<<<<@@@?=;;;BBBC?C
@R5U21:00013:00099
AGACTCTTTCTATGCGGCCCAGCCGGCCATGGCAGCATGCCGGTCTGAGAGTTGCGATGCGATTTGGAGTTCTAGTTGTGGCGGTTCTGGCGCTGAAAC
+
B??=BBBC?BADAABB@BD@CB@=A8829995;ABBEFCCBDBCECBBBCCB?A?BBBCCCCBD888<CE@CBBBB?BBA?BBCB?@<?B@BCBA??;A
@R5U21:00014:00050
TACCAGTTTCTATGCGGCCCAGCCGGCCATGGCTACTTGTGGTGCGTTTTGATTGCCGCAGTGCATCCTGGATTGCCACGTGGCGTG
+
ABB@?===<>B@CCBA>ADACBGABACBC>>>@11//78/1,9933333,33313989@@ACBBBB@;???CC8:1:<6:0,+,,,,
@R5U21:00014:00052
CGTATCTTTCTATGCGGCCCAGCCGGCCATGGCAGCATGCGGGTGGCATCCTTAGAATGCGTGTGGCGGTTCTGGCGCTGAAAC
+
=BBBBBBC=BEBAAAA@A>?CCC697;=@@C@CDCCCCDB@@=:;;<CCC@C@CCC?BBAAAABA@@A?A@AAB@BBCBBBB;A
@R5U21:00014:00053
GCATAGTTTCTATGCGGCCCAGCCGGCCATGGCAGCGTGTAGTTTGGGGGGGATAGTTGCGATTCTCATCCGACTGCTTGTGGCGGTTCTGGCGCTGAAAC
+
5;BA<ABB?ABBBBAA@BC>CCB?A?A@CDC@EBCBABBCCCDG>BABBA='AC<<=CCCCBC@CCDC<;8:A;;;CC?BBB@BA?B?A??=?BCBBBD<?
@R5U21:00014:00054
AGTTACCGCAATTCCTTTAGTTGTTCCTTTCTATGCGGCCCAGCCGGCCATGGCAGTTTGTTTTGAGAGGTGCAGGGTGGTTTGTGATTCTCACTCCGCTGAAACTG
+
>AA@AA@BBC@C@C@CD?BBE@CC?B?BB=BBCBCBB@BB>CCC5:5:;?@ACCB@@@=@BKE8?@@CC?AACCCC=AA@CC<<<<??=ACCBB@@?ABBCBB;@BB
@R5U21:00014:00056
ATGGAGTTTCTATGCGGCCCAGCCGGCCATGGCTATTTGTTAGGGTTCGGATTTTCCCCAGTGCATTCTGGATTGCCACGTGCTTGCCGTTTCTCGCGGCGGTTCTGGCGCTGAAAC
+
?BB@BBBB>ABBBB::;;EBCCC@D?C?AAD@BAAABBBB@CCC@CFBB?@AAA9@DF9A>@@CDB@CCCCCC>??@B?@?CCCABB@BCC@@@@BCC@CCBC?@@@?AABCCCC>B
@R5U21:00014:00059
TACCAGTTTCTATGCGGCCCAGCCGGCCATGGCTGTGTGTCAGTCTTAGGCTTTGCCGCAGTGCATCCTGGATTGCCACGTGGCTCGCGTTTGGATGGGCGGTTCTGGCGCTGAAAC
+
??A@=?AC@A??@CDD@CC@CEE@B@C@DCC?BBBCDBBABBBBB?<;859@@<BDCHECD<=?CB@<;959>699AC99<@=<9;@@@@@>A@GCCB>CD@C@ABA@CBBBBBB<A
@R5U21:00014:00060
GCATAGTTTCTATGCGGCCCAGCCGGCCATGGCAGCGTGTGCCGTTG
+
1433334@<BBBCBBC?B?:=44295959BB>AB@891,,,,*,,*,
@R5U21:00014:00061
CGTATCTTTCTATGCGGCCCAGCCGGCCATGGCAGCATGTCGAGCGT
+
/,,,,0775:=9:BDDDEK@C@@;?<>59;B@A@>A---*0****,,
@R5U21:00014:00062
TACCAGTTTCTATGCGGCCCAGCCGGCCATGGCTGACGTGTTATTG
+
BBBABBBB>BBBBBCC@CC@CCA=@=?=ABAA@7-,,,202*1154
@R5U21:00014:00063
CGTATCTTTCTATGCGGCCCAGCCGGCCATGGCAGCATGCGGGTGGCATCCTTAGAATGCGTGTGGCGGTTCTGGCGCTGAAAC
+
@BBBBAAB>BBAAECC@CCACBB6;7;<BBCACECCC9:444-9@>BCBCCECCAA>ADCCCBBB@CB@B?BBB@B@;?73309
@R5U21:00014:00064
ATCGCATTTCTATGCGGCCCAGCCGGCCATGGCAGCATGCGATCTAGTGCCGCTGCGAGT
+
AAABBBCD?BBBBBBA@CCACBD6:79@AAC@CDC>::=:122B<;87//,//,,,//.,
@R5U21:00014:00065
AGACTCTTTCTATGCGGCCCAGCCGGCCATGGCAGCATGCGCGAGGAGTTGCGATGCGATTTGGGAGGAGTGTGGCGGTTCTGGCGCTGAAAC
+
>B99;BBB>CDFCCAB>A=:@@>;>;>599?<A<==DAA@DCAAACDBB@@@AACDFECEE>@@999599>>@B>BB=@=ABB?BC:;:@@:>
@R5U21:00014:00066
CGTATCTTTCTATGCGGCCCAGCCGGCCATGGCAGCGTGTCCTATACGCA
+
BCCBBBBC>BBBCAAA@AA>CCC=?=?<@CC@CCEC@C@:1-,2,,,,*0
@R5U21:00014:00067
GCATAGTTTCTATGCGGCCCAGCCGGCCATGGCAGCGTGTTGGTAGGGTAATAAGGTTTGCGATCAGCCGTGTTTTGGGTGTGGCGGTTCTGGCGCTGAAAC
+
?BB;>@?@<@??ABBB?BD>BBB>A?A?BCCACCCBCCCD@CACDDB>BD@CC:::<C>CCBBBBBBDEBBCCFC9@@>ADBB@BB?B?BBB@B>><@@B<B
@R5U21:00014:00068
AGACTCTTTTCTATGCGGCCCCAGCCGGCCATGGC
+
((((((,,,*499?D995999/991,/,1,//1,1
@R5U21:00014:00069
ATCGCATTTCTATGCGGCCCAGCCGGCCATGGCAGCATGTCAGGTACGCCTTGCATGATCGGCTCGTGTGTTTGTGGCGTTCTCGGCGCTGAAACC
+
CB;;;9:?<CCCCBCC@CC@CCB;=9;8;DC@C=;;11/,**000***,*,002978999924.///////85/4/,///7////54444444-42
@R5U21:00014:00070
TACCAGTTTCTATGCGGCCCAGCCGGCCATGGCTCTTGTGT
+
BABD@@AD?BBBBBCB?BD>CFE@C>?=:<>:-*()(((*,
@R5U21:00014:00071
CGTATCTTTCTATGCGGCCCAGCCGGCCATGGCAGCGTGTTGGCCTCTTGCTAGCATGCCAGGCGTCGAGTGGTGTTGTGCG
+
B:99:<FD@CCBBBBC>>>9<>>,1,1,11@>@;;;@A@@-1,1,/,/,/////////994424444444442///,///,0
@R5U21:00014:00072
TACCAGTTTCTATGCGGCCCAGCCGGCCATGGCTGGTGTGTTAGATCGTTCGTTCCG
+
BBB@BBBB>BBCCCBC?DD?BEFCE>@>ACC@@;0*-,,,/6:;;>90.,...,.,.
@R5U21:00014:00073
GCATAGTTTCTATGCGGCCCAGCCGGCCATGGCAGCGTGTCTAGT
+
><CCBB?B<BBBB@@@?BB>DBB896:;ABC@CCCC;:11-****
@R5U21:00014:00074
AGACTCTTTCTATGCGGCCCAGCCGGCCATGGCAGCATGCGATGAGGATGTGCGAT
+
BBBBBBBB>BBCBBBB@BC@CA=;@7929@B=@ABCBB@999994489:=9628--
@R5U21:00014:00076
ATCGCATTTCTATGCGGCCCAGCCGGCCATGGCAGCATGCGCGGCTTCGGTGTGCACTGCTAGGTTGTTTTGTGGCGGTTCTGGCGCTGAAAC
+
B@AABBAC?BBAA>@B@BB@BB@6:8;?AAC@CCCCBBBBBDCBDD@AA?AAAABBBBBAABC@B@CCC?8>BB@BB?A?ACB@CCBB?<<;:
@R5U21:00014:00077
TACCAGTTTCTATGCGGCCCAGCCGGCCATGGCTTTGTAGGTCTGTG
+
BBBA??@B>BBBBCCC>AD>@BB=B9;7<AA=DB?>=7--+,***(&
@R5U21:00014:00078
GCATAGTTTCTATGCGGCCCAGCCGGCCATGGCAGCGTGTAAGTAGGTGTATGAGCATTGCATGTCGCCGCTGGGGTTTTGTGGCGGTTCTGGCGCTGAAAC
+
8<CCBC?B??B<?BBB@BB>@>;2469<B?CBCDCCBBBBB@BAB@>BCDDDCCCCCG?BDFECFBFC@BCBAA@/999-8>@@CD@CDBBB?BBCCCCC>B
@R5U21:00014:00079
CGTATCTTTCTATGCGGCCCAGCCGGCCATGGCAGCAGATTGCTATTGGGTGAGTTATTGCTAGGGCGGTTCTGGCGCTGAAAC
+
AABBBAAB?ACBCBBB@BCBCBB6;8;=@AC@BCDCBBA@=AACCD@CD@CCC::8;B?BCCBBB>@@=AACCC?CCBBCCC@B
@R5U21:00014:00081
CGTATCTTTCTATGCGGCCCAGCCGCCATGGCAGCGTGTAATGGGGTAGGATGTTTGTGCGTA
+
9<;;;===:AB<<;9=;:=8?>>,21:98;?>@99111//,/8885>??999444-4//////
@R5U21:00014:00082
AGACTCTTTCTATGCGGCCCAGCCGGCCATGGCAGCATCTGGTGT
+
,-,,,,,,*/4444@B69919@A595969@@@C>>?<1,,200((
@R5U21:00014:00083
CATCTCTTTCTATGCGGCCCAGCCGGCCATGGCAGCAGGGTGCGTGGTAGGCGTTGGACGTGGTCGCTT
+
/>1.../658?@@>ABBCC@D?98?5429BB>ABB<<9D:994444244424;200*,,,,,*,,,,/8
@R5U21:00014:00084
TACCAGTTTCTATGCGGCCCAGCCGGCCCATGGCTTGGTGTC
+
>89244885444;@995991444242//+/77,//5656///
@R5U21:00014:00086
ATGGAGTTTCTATGCGGCCCAGCCGGCCATGGCTATTTGTTAGGGTTCGGATTTTCCCCAGTGCATTCTGGATTGCCACGTGCTTGCCGTTTCTCGCGGCGGTTCTGGCGCTGAAAC
+
>?B@BBBB>BBBBB99:;B>CCD@D@B?CBEBCBCBB>CDBCCC>DACC@BBBB9CCB9BCBCCCEACEC@AA=>??B@A@CCC@CC@BBB>BBBBDD@CC?A@ACA?BCCCCCDAB
@R5U21:00014:00087
ATGGAGTTTCTATGCGGCCCAGCCGGCCATGGCTAGTTGTGGA
+
BBB@BBBB>BB;==999<B?CCDAC@C?A:::--***0*,,*,
@R5U21:00014:00088
CGTATCTTTCTATGCGGCCCAGCCGGCCATGGCAGCGTGTACGTTGGCTTAGGGTGGTTCGTCTATCCGTCGGACTGAATGGAGTGGTTGGTCGGG
+
B?==AAAA@ABBBCCC@EC?@::2859;>@B?BBCBBB991111-1-/877:;:442424444////,////,////77::7443.,.,.,..440
@R5U21:00014:00089
CGTATCTTTCTATGCGGCCCAGCCGGCCATGGCAGCGTGTCGGTAGTGG
+
@BB@B@BA:AAACCCB?BB>B>;897929AB>BBC<=<A>00)******
@R5U21:00014:00090
ATCGCATTTCTATGCGGCCCAGCCGGCCATGGCAGCATGCAAGTTTTCTTTTGTGCTATCTTCCTCGTTCGTGTGGCGGTTCTGGCGCTGAAAC
+
901./8888;ABB;;<>AB:99<697<=@ACBDCCAAAAAB@BAAA49999-99999==9<9;@C@@A@ABACA;97:,1,0;=:>>AC???97
@R5U21:00014:00091
CGTATCTTTCTATGCGGCCCAGCCGGCCATGGCAGCGTGTACGGGTTAGGCTGGACTGAGTGCAAGGATTA
+
BABBBBCC=AAABCCC@BC@EC@6988;>@@>BB<9999<9<9C?B6<;;99:249A?9:7///,/,//,/
@R5U21:00014:00092
ACGATATTTCTATGCGGCCAGCCGGCCATGGCAGCAGGGTGCTGGGGGGTAGTGGGGTGTGCCTGGGCGGTTCTGGCGCTGAAAC
+
ABAABCCC?CCB@877,/11>@>A3<8<;<8;BBBAAA<CBB999999)9=>9999/9@BAB>9<919DAB@BBG@BDCCCDC@B
@R5U21:00014:00093
CGTATCTTTCTATGCGGCCCAGCCGGCCATGGCAGCGTGTCAGACTCGTGGGGCGTTGTGCTTTCCGTAGCATCCGCTGTGTGGCGGTTCTGGCGCTGAAAC
+
CA=:8444-9@@ABC?>AB>ABB7;:;?AAA@CCCCCC?=AB@A??>>9899/9>>=??A=<<8=ABCCGHAAA@AAADEDDG?AA@C?@AA>BCDFDCC?C
@R5U21:00014:00094
GCATAGTTTCTATGCGGCCCAGCCGGCCATGGCAGCGTGTGTTGCGGTTAATCGGTCTTGCATTCAGGTTCCGGGGTTGTGTGGCGGTTCTGGCGCTGAAAC
+
5;??97996:;;@BBB?BB<A>?298;=ABCCCABBBAAC@@?BAA?@@BABAA?BCC@CCCC@E?@=@AB<@AA8@@DA@@C@FB?B@CCA@DCCCBBB>B
@R5U21:00014:00095
ATCGCATTTCTATGCGGCCCAGCCGGCCATGGCAGCATGCAAGCAGTAGCCGATGTGCGCGACGGCTAGGTGTGGCGGTTCTGGCGCTGAAAC
+
7379494919@@ABDB=??:@B;8=9;8;CDBCBCCC@??B8;;BBCBCB<<<ABA@B>999492444;:?944244542449>==ABBCB?C
@R5U21:00014:00096
ATGGAGTTTCTATGCGGCCCAGCCGGCCATGGCTATTTGTTAGGGTTCGGATTTTCCCCAGTGCATTCTGGATTGCCACGTGCTTGCCGTTTCTCGCGGCGGTTCTGGCGCTGAAAC
+
BBB=>AAC>BB???99;<C@JCCAD?A?AAD?BB;99-9><99<8>DABBHDDC6@@A8ACCCFCCDCCDBCC>??=@BBBDCCACC@CCC@BBCCCB@CC@C@A@?=?BABBBB>B
@R5U21:00014:00097
ATGGAGTTTCTATGCGGCCCAGCCGGCCATGGCTGGTTTGTTAG
+
B>?>>@@B@D@?BABD@BB>CCFAF:::=C>:<11,1>8--+11
@R5U21:00014:00098
GCATAGTTTCTATGCGGCCCAGCCGGCCATGGCAGCGTGTACGGCTTTCGGAG
+
;<CBABBB>BBBBBBB@BB>BB@699;=BBDECCCCA;77---+,-2*,,**,
@R5U21:00015:00051
TACCAGTTTCTATGCGGCCCAGCCGGCCATGGCTTCTGTCGTTCGGTGGGA
+
?BB@BBBA=BBBCBCF>AA>ACBCC?A=@@@<996994884/,//,/.4+.
@R5U21:00015:00054
ATGGAGTTTCTATGCGGCCCAGCCGGCCATGGCTGGGTGTTAGAGTCCTGTGAATACTGAGTGCATCCTGGACTGCCATCTGGCTCGCGTCTGGGGCGGCGGTTCTGGCGCTGAAAC
+
>BB@DBAB>ABABABB@BB=ABCAD?A?CCH@BBAB?BBB@CDCCD@>?CDBD@CBCCBBCBBBBBCACC@CBCBC@CAAAD?EEAAADCCBCCC:BB?BBBC@CAB>@CCCBBC=A
@R5U21:00015:00055
CGTATCTTTCTATGCGGCCCAGCCGGCCATGGCAGCGTGTGTGCTAGT
+
BBBBBBBB=CCDCECC>@@@ACB<=896;@B>AB@@;:11//////4/
@R5U21:00015:00056
GGTGAACGCAATTCCTTTAGTTGTTCCTTTCTATGCGGCCCAGCCGGCCATGGCAAAGTGTTGGCGTGGGGATTGCGCTCTGTCTGTGTGTGCGTCTCACTCCGCTGAAACTG
+
<<@BB?BBCB@B@B?CB=B?>=@C?B>BB>BBBBCDD@CCADB=<?==;CCC?CCC@A@AC@C@CCB?BB5;<@ABB<;<DDFCGCCBBBCA@AABB@@B;;9<@@>?A8<<@
@R5U21:00015:00057
CGTATCTTTCTATGCGGCCCAGCCGGCCATGGCAGCACATTGCTATTAGATTAGTTATTGCACGGGCGGTTCTGGCGCTGAAAC
+
==:;<B@B?CCCCAD@@CC>AAA>BAC===C@A@A@>999<>B?@<:<111-1>A>9<:<A=9>B=@B?A=@??<?877488/3
@R5U21:00015:00058
AGTTACCGCAATTCCTTTAGTTGTTCCTTTCTATGCGGCCCAGCCGGCCATGGCACAGTGTTGGATTGCGTGCCGGGTTGTTTGTCTTTCTCACTCCGCTGAAACTG
+
BBA@AA?B@@@C@B8996;@@?CCACBCC?CBBBB::;8C>BBB@B=><@BB>AAACBBAA=?;@@=@BCCAA<><277667-7??AA>BBAAA?>:?@@@AC>A?>
@R5U21:00015:00059
AGTTACCGCAATTCCTTTAGTTGTTCCTTCCTATGCGGCCCAGCCGGCCATGGCAGCTGTTCTGAGT
+
BBB@AA@AAA@A@B@BB>BCD@C;78,/,1,1A?ABC@DC?CB@?B=<<>>;;;/0./,,*,,///6
@R5U21:00015:00060
CGTATCTTTCTATGCGGCCCAGCCGGCCATGGCAGCGTGTTCTGAGAATTTGTAGCAGTGCGGGAAGCTGCGGGGTGTTTGTGGCGGTTCTGGCGCTGAAAC
+
?BBBBBBB>BEBCBAA@AA@HCB697;;@@C@CBBCCDDC@BBBCCC@CCBCCAAANCBA<;;8<=>DDB<<;;4;BDC@CCC@@@=@?BAB?BB@@?@@<@
@R5U21:00015:00061
TACCAGTTTCTATGCGGCCCAGCCGGCCATGGCTTCTATTG
+
BBB@B>>><@BCCDCC@DD>B??=?=A@BA>;11-,,,,**
@R5U21:00015:00062
CATGAGTTTCTATGCGGCCCAGCCGGCCATGGCATGTGTGAGGATGGAGTGTCCTCGTGGCA
+
,/899BBB>BB>>@BB@BB>BBB>B?B?BABBC;9/88////,/79://////,/6644244
@R5U21:00015:00063
CGTATCTTTCTATGCGGCCCAGCCGGCCATGGCAGCATGCGGGTGGCATCCTTAGAATGCGTGTGGCGGTTCTGGCGCTGAAAC
+
BBB@BBBC=BBBBECH@CC@C>>6;8;>AAC@CCDAA@A??959969BAA?BACCC@FCCBBBBB@CCDC?BCB@CBBBCCC>B
@R5U21:00015:00065
CGTATCTTTCTATGCGGCCCAGCCGGCCATGGCAGCGTGTTCTTTGAATGCTGTGCCGTGCATGTCGTAGTCGACTACTTGTGGCGGTTCTGGCGCTGAAAC
+
>??@AAAA>A@BBDDE@CB===98=796;CC?BBCCCECCBCBB=A@=ADCEBABB@DBBD?:88111>>>CCCCABCC@CBA@CC@B?ACC@CCCCBBB>B
@R5U21:00015:00066
TACCAGTTTCTATGCGGCCCAGCCGGCCATGGCTCCTTGTGGGTAGGAGATGCCGCAGTGCATCCTGGTATTGCCACT
+
<7;:<CCD>AAB999>599144424892444899?5951/;=-11;69;?;10,.0::;=???836:,..7+++*++0
@R5U21:00015:00067
GGTGAACGCAATTCCTTTAGTTGTTCCTTTCTATGCGGCCCAGCCGGCCATGGCAGAGTGTTGGTAGTTGGAGTGCTATTGGTTGATGTGTGGGTCTCACTCCGCTGAAACTG
+
B<<@@@BBCC?B?A=??<@BCBCEAD=AAAACCCCCD@DCAC??=@>B?@>@9;<CCBBBC?C?BBBA>B@BBBBBBBE@C?B?BCCCBBCCB>BBBBBBBC@C@@?BB<ABA
@R5U21:00015:00068
AGACTATTTCTATGCGGCCCAGCCGGCCATGGCAGCAATGTCAGGT
+
**((((**)/669:495990999698;5;CB>B8@=A+-,,,,,**
@R5U21:00015:00069
ATGGCATTTCTATGCGGCCCAGCCGGCCATGGCATTGTCAGTCGTGGTTTCCCATGCGTCTGGGTGTTTGCTGGTCGGTCTTGGCCGTTCTGA
+
2,-*,,,202BABBBB8;;8<B@=B9;9<CHADC;::8/,,,0,,,*//+//+4484444444-4449-444984442444898611186662
@R5U21:00015:00070
TACCAGTTTCTATGCGGCCCAGCCGGCCATGGCTACTTGTGTGTA
+
A346999908@@AB9459919@@=A=@@B@>;?99442444//,,
@R5U21:00015:00071
AGACTCTTTCTATGCGGCCCAGCCGGCCATGGCAGCATGCAAGATGATGCTGAT
+
BA@?@BEH@CB==?BB@BB@C>?585959@B@CCCCCBD;45999//,,,,,,,
@R5U21:00015:00072
ACGATATTTCTATGCGGCCCAGCCGGCCATGGCAGCATCGTGCTTTCTTGTGTATGCTTGCTAGGGCGGTTCTGGCGCTGAAAC
+
BBBAABBB>BBBCB>>699-9AA596959ABACBBCBBBCDEDCCB;;8;BA@@CCBB?GDCDBC><<;<@CCC@CCCCBBB=B
@R5U21:00015:00073
AGACTCTTTCTATGCGGCCCAGCCGGCCATGGCAGCATGCACGAATTGCGATGCGATTTGGGAGCTTGTGGCGGTTCTGGCGCTGAAAC
+
ABBBB@?=:@=?BBBA>AA<@@>595959@B@FAAAG<;<BB;;;=BCBGBBB>?D?@1111001?:?@>:@@5969>><@CBCAA@<@
@R5U21:00015:00074
CGTATCTTTCTATGCGGCCCAGCCGGCCATGGCAGCGTGTACTTAGGGTGCTTCTGCTTGCTGTGGGGCGGCGCGTGAGTGTGGCGGTTCTGGCGCTGAAAC
+
BBBBB?>><@BBCCCC>@@<@@C547;=@@C@CCCBBCC=<<@?;9;7<BBB?CCCBC@BA@@9999/9868>??>@AAACCC?BA573777<@???BCC@C
@R5U21:00015:00075
ATCGCATTTCTATGCGGCCCAGCCGGCCATGGCAGAATGCATTGGTTGTCGGTGCGTTTCGTCGCAGTAGTGTGTCGGTTCTGGCGCTGAAAC
+
BAAA@@ACCBBCCBBA@AA@FCC6:7;=@AB@CB@A=@@AAB=C?A?AACC@CCC<:99<CCBC??BBBC??@?@@@?@@@@@?BB>;?;?:?
@R5U21:00015:00076
ACGATATTTCTATGCGGCCCAGCCGGCCATGGCAGCAATGTGCCATCATCCGCAGAATTGCGTGGGCGGTTCTGGCGCTGAAAC
+
BBA??ACC>BBBBBBC@CC>@@@6;8;?DABBCAAAC>BB<<<?CCEECC@CDC@@>@>>>>89919@<A?BBB?BCCCCCC<B
@R5U21:00015:00077
TACCAGTTTCTATGCGGCCCAGCCGGCCATGGCTCAGTGTATTGCGCCGGGGCGGTCTTAGGGGTATCCGCAGTGCATCCTGGATTGCCACGTGTTTCGCGTTTGGGGTGGCGGTTCTGCGCTGAAAC
+
BBB=?BBC>BBBCDCC?BA=ACC7;;;@BBBECCBBBEBCCE@D;9<=@@@8ABCCCC?BCHH9BAAA=ACCCCCCCCCABB<99599=@CBBBCEAC=9;485<>?2>@;@A?A=@9111/0.4408
@R5U21:00015:00078
GCATAGTTTCTATGCGGCCCAGCCGGCCATGGCAGCGTGTCGTTGGTCTCTGGTGAAGTGCGATTCTCGGTCGTCGCATTGTGGCGGTTCTGGCGCTGAAAC
+
=ACCBBAB<BB?BBBD@BB:?>?5969<BGDACECCC?AACBB@B@DCDCCC@CCC@ABABBDB@BBAB8:;<<;CCBB?BBB?BC@C?C=<:@C@@@CC>B
@R5U21:00015:00079
AGTTACCGCAATTCCTTTAGTTGTTCCTTTCTATGCGGCCCAGCCGGCCATGGCAGTGGTGTTTTAGAGTGCCGGTGTTCG
+
BBB@BB?BBB>=?@244-9>?=ACCCCCC@DBBBCBB?CC>>00,0,-*-@=88,/.5,..777096616660.,000,.-
@R5U21:00015:00080
ACGATATTTCTATGCGGCCCAGCCGGCCATGGCAGCAACGTGCCATCCGTAGGTTCCGTTGTCC
+
>>BAABBB>BBBBDCC@CE?B??;?==<ACC@CBCCC::;<AA>AAA?AB9929242//,/,,*
@R5U21:00015:00081
CGTATCTTTCTATGCGGCCCAGCCGGCCATGGCAGCGTGTTGAGGCTTGGTA
+
B@@@AAAB@BAABCCC@FC>B=98=5859@@>AAB@999924//,//56,//
@R5U21:00015:00082
TACCAGTTTCTATGCGGCCCAGCCGGCCCATGGCTA
+
;;;4;@A@<<<=DCECADB=B9959599-478,/,,
@R5U21:00015:00083
ATGGAGTTTCTATGCGGCCCAGCCGGCCATGGCTATTTGTTGAGGGTTCGGATTTTCCCCAGTGCATTCTGGATTGCCACGTGCTTGCCGTTTCTCGCGGCGGTTCTGGCGCTGAAAC
+
7881388A?CCBBBAA>=@=BAB?C9<8=CC@BCB>;6::,1111,/5//,:;;;6===6=999@<<>:BB>BB?BG=BABCBCC@CC@BBB<;;99998;:=A>@A>?@@@@@?@;C
@R5U21:00015:00084
TACCAGTTTCTATGCGGCCCAGCCGGCCATGGCTACGTGTGCTGGTTCGCATCCTCAGGCGCCGCCGCCGCAGTGCATCCTGGATTGCCACGTGGGGCGCGTTTGGCCTGGCGGTTCTGGCGCTGAAAC
+
BBBABAAA>BCCCCBB@BC>BDCBD>A>@DE?BBCBBBABBCBB?B@CBBDAA<<A;84991,00,0:9:@CDFCDCBB?CC?A>=?A===?;;>>.711617888:=AA?BC@C=?BE=@@??AAC=@
@R5U21:00015:00085
CGTATCTTTCTATGCGGCCCAGCCGGCCATGGCAGCGTGTCGGAGTGGGATGAATAATTGCCAGGTTCGTTAGAGTGAGTGTGGCGGTTCTGGCGCTGAAAC
+
BBBBBBBB>BBAAABC@EB@C@;2459=@BCBCCCCDCBBBCAFCCCC?CCECBCC@C9;<@CCAB@BCC@CBBBBCCCCB@@=@B@C@??A@CCCCCCC?C
@R5U21:00015:00086
ATGATGTTTCTATGCGGCCCAGCCGGCCATGGC
+
.,,,,,//+.63:;CC>@@:@996429546222
@R5U21:00015:00087
CGTATCTTTCTATGCGGCCCAGCCGGCCATGGCAGCATGCGGGTGGCATCCTTAGAATGCGTGTGGCGGTTCGTGGCGCTGAAAC
+
;;;;@=BBBCCCBBBB?A?:@@>;>5859BC@C>>>>8/,-70--*,,//,489=B9::ABB;<-888+-+,,,028<A888@;B
@R5U21:00015:00088
AGACTCTTTCTATGCGGCCCAGCCGGCCATGGCAGCATGCCCTTGCGCGTTGCGATGCGATTTGGTAGCGGTTGGTGGCTGGGTTCTGGGCGGCT
+
B?B@BBBB=AABBBBB@CC>A99295959@BABBDCA?111,1-1---//,///64444444-4774433137777793317233....+//664
@R5U21:00015:00089
AGTTACCGCAATTCCTTTAGTTGTTCCTTTCTATGCGGCCCAGCCGGCCATGGCAGTTTGTTTG
+
BBB@AB@BBB@DAF?BB?BCCACB@C@EC>BB@BBBB@BBAB73184718??7;;?530944+*
@R5U21:00015:00090
CGTATCTTTCTATGCGGCCCAGCCGGCCATGGCAGCGTGTACTAAGGTGTAGAGTCGTTGCTGGATGGAGACGGGTGGGTGTGGCGGTTCTGGCGCTGAAAC
+
ABBAAACC>@ADDDBB@CCACCC9;:;=@AB=@ACCCAAACCCB@C@BBBCCCAAACC@BFCC@A@@=@@@@@?:99919@?B=@A>?>??A@ACCCCCC?B
@R5U21:00015:00091
CGTACATTTCTATGCGGCCCAGCCGGCCCATGGCAGCGCTCGAGTG
+
,*((*,,,*,//4;442:BA@@@;>599-4;;99766/////4//,
@R5U21:00015:00092
GCATAGTTTCTATGCGGCCCAGCCGGCCATGGCAGCGTGTTTGAGCC
+
7<CEBBAA?B@@@@AA?@AACBB8;9;>BFH@CCCC;A8820,---*
@R5U21:00015:00093
AGACTCTTTCTATGCGGCCCAGCCGGCCATGGCAGCATGCGGTTGGTGGTCTTGCGATGCGATTTGGGCTATGTGTGGCGGTTCTGGCGCTGAAAC
+
???@AAAB=AAAACBC=??:>>=296959@B?BCDCCBBB:8>;>>@@?BBB?BBBB@AAB@@@19919A?@@BB@@=@B;?=@BC@A>>=733,8
@R5U21:00015:00096
CATCTCTTTCTATGCGGCCCAGCCGGCCATGGCAGCATCTTGCTTCCGGATGCTTGTTTGCGTTGGTCGGGGTCTGCTGGGC
+
8?873344-4;=@BAA?AA:?@@2989;>BA?A>@9999424/,*,22*,,/6656995944424244444,44444/88+/
@R5U21:00015:00097
AGACTCTTTCTATGCGGCCCAGCCGGCCATGGCAGCATGCCGCTCGATGCGAT
+
BBBBB???<?CCCCCC@BA=A@?295959@@=A311A?11,/,///,,((***
@R5U21:00015:00098
GCATAGTTTCTATGCGGCCCAGCCGGCCATGGCAGCGTGTCTTTCGGTTAGGTCG
+
7<CCBBBB=??ABBCCACC>BBB5;6959??<@AAA@BC9844-44242//,///
@R5U21:00015:00099
AGTTATCGCAATTCCTTTAGTTGTTCCTTTCTATGCGGCCCAGCCGGCCATGGCAGTGTGTTTTCAGTTTTGCAGGGTTGATTGTCAGTCTCACTCCGCTGAAACTG
+
BBB@BBAB??;==A599-9@@=AD?B?AA?BBCBCCB@BB>B><<?<77<784:?==>@????5?AABBB8BCCCC>C?ABB=B?@BBA@@<AA??=??????<??A
@R5U21:00016:00050
ATCGCATTTCTATGCGGCCCAGCCGCCATGGCAGCATGCTCGCCGTCGATGTGCAGTGGGCGTAGGTCTTGTGG
+
93834444-4888>>=511,1;<,1/,//42////////:444244999999BA@A<9919999>?@@A6991-
@R5U21:00016:00051
GCATAGTTTCTATGCGGCCCAGCCGGCCATGGCAGCGTGTTAGAGGTCGGAGGCTCTTTGCGTGTTTACTGGTACGGGTTGTGGCGGTTCTGGGCGCTGAAAC
+
;>??AACC@@?@849959>:=>@592954<DAFBCCCBBB@BA@@=;99C@@<>>99919?@BCGC?AC44244444047874,..,.,....+.7776888?
@R5U21:00016:00052
CGTATCTTTCTATGCGGCCCAGCCGGCCATGGCAGCGTGTTCTGGTAGCTG
+
?BBBB@BC?BC@@?=@=@B<@AB588;8;9B@CBBBC;4/,1//,/////4
@R5U21:00016:00054
AGTTACCCCAATTCCTTTAGTTGTTCCTTTCTATGCGGCCCAGCCGGCCATGGCAGTGTGTTAGAGGTAGTGCGTTATTATGTGTAAGTCTCACTCCGCTGAAACTG
+
B;;94444,49;9>8<;:;CC@CHAC;===<CCCBBB@BC?DA@<@==;@AB=AADCCBCB@B??@AB@<;@?8848858>@@CDB?BBCB>>>??>?;>>>>;;;>
@R5U21:00016:00055
ATGGAGTTTCTATGCGGCCCAGCCGGCCATGGCTCGGGTAT
+
BBB@B???>>BAB@AA@AA=ABC@B8:6;AA@?A911-)((
@R5U21:00016:00056
ACGATATTTCTATGCGGCCCAGCCGGCCATGGCAGCAGGGTGCTTTTTGGTGTGGGCGTGCTAGGGCGGTTCTGGCGCTGAAAC
+
>BB??AAA?A==?BBB@BA?DCD8:9;@CBCACBBBCCHBHB;9999+9;>@BAA@ACCCCCEDDCCD@C@AAAACCCCBBB=B
@R5U21:00016:00057
ATGCATTTCTATGCGGCCCAGCCGGCCATGGCAGCATGCGCGGCCGTCAGAGTGCTTCTGCTCTGGTTTTTGTGTGG
+
783348858:8>?>@59919DD6969699@BBEDCCB?;;11-1-11;9999449969>>>9;41:<<<</87-**)
@R5U21:00016:00058
GCATAGTTTCTATGCGGCCCAGCCGGCCATGGCAGCGTGTGGGTGGGTGATTGATGTGTGCCGTCCGGTGTCTTAGGGTTGTGGCGGTTCTGGCGCTGAAAC
+
?BBBBBAA???<BBBC@BB>BCCBH>@>ADDBCBA?CBBBBB?BAA>ABBC@AB:::@??C@CCB@C@CACCB@9775:>@AA?BA@B@BBCAC@<>>@A>B
@R5U21:00016:00059
ATGGAGTTTCTATGCGGCCCAGCCGGCCATGGCTATTTGTTAGGGTTCGGATTTTCCCCAGTGCATTCTGGATTGCCACGTGCTTGCCGTTTCTCGCGGCGGTTCTGGCGCTGAAAC
+
>>?;<>AB?BB<==9;8<C?BECBCBG?DAC?==99909@<@AB<C@@BA999</9BB9CDCDFCE?AAC@<;7;@>ABCAAACA<989>>:>>>>AA>AA<>;:00,00.45777>
@R5U21:00016:00060
ATCGCATTTCTATGCGGCCCAGCCGGCCATGGCAGCATGCGTGTG
+
D??>AAAB>BCCBAAA@BAAB@@6:8;<AAC@BB>>;;2*****(
@R5U21:00016:00061
AGTTACCGCAATTCCTTTAGTTGTTCCTTTCTATGCGGCCCAGCCGGCCATGGCATAGTGTTTTCAGCCTTGCAGGGTTTCGTGTCAGTCTCACTCCGCTGAAACTG
+
>BA?998<B@<?=><>?:>@?6<<?BBHD>BBBBCCC@CB<A??484848>?>@??DAAAA@?5978A<?<@A@A@9??9=?77:???>>>?7:;A>@A788808>>
@R5U21:00016:00062
CATCTCTTTCTATGCGGCCAGCCGGCCATGGCAGCAGGTTGCTGGGATCAGTGGGCGTGCTAGGGCGGTTCTGGCGCTGAAAC
+
BBCBCCB?:=?991<>-1-/77,/,45949;=CCCND@CCCCB@A=ABBBCBBCACECCCCDCC>BB@B@BBBACCCCBBB=B
@R5U21:00016:00063
CGTATCTTTCTATGCGGCCCAGCCGGCCATGGCAGCGTGTAGAGTAGCTAGATCCGGTTGCCGTACTCCTGT
+
>>AA@@@A>BBAABBB@BB@BBB697;>BBC@CCDCBC1/1<<944444////656,/,/8,/444442444
@R5U21:00016:00064
CGTATCTTTCTATGCGGCCCAGCCGGCCATGGCAGCATCTTGCGATAAGTTTACGTTTTGCTAGGGCGGTTCTGGCGCTGAAAC
+
AABBBDBE>BBBCCBB@;?;888,1-1-11CDDEEDEBAA>ACCBBB@99;8<<BCCD:CAAAEEADGCC?AADEFBAABDDAC
@R5U21:00016:00065
TACCAGTTTCTATGCGGCCCAGCCGGCCATGGCTGCTTGTGGTGTTAATTAGGAGCCGCAGTGCATCCTGGATTGCCACGTGTTGCGCGTTTGGGGGGGCGGTTCTGGCGCTGAAAC
+
ABB@ABAB>BBBBCCC?BCACCA?C8;8<BC?CCCCB@AAA@BCA@A?@?BB@BBB@DCCB@BAC@@?@B@CE8::@C::<CD@CCCCCDC=BABBB@'BC?B?B;;8;CAABBB=A
@R5U21:00016:00066
GGTGAACGCAATTCCTTTAGTTGTTCCTTTCTATGCGGCCCAGCCGGCCATGGCATAGTGTGAGATTTTTGACAGGGTGTAAGTGGTTATTTCTCACTCCGCTCGAAACTG
+
B>8<;BBCCC8;8;8880;@>=@A=@699199D>@AA>ADADCCAC@C@A@=;=994444444444;;;+444444-4/6677//,/7111,149?4//,///////+/8/
@R5U21:00016:00067
AGACTCTTTCTATGCGGCCCAGCCGGCCATGGCAGCATGCCGTGGGGCGTGGGTCGCGATG
+
BBBBBA??<?>=@?AA>AC>@>>595959>@>BBBHBAAB>@====687000)*******,
@R5U21:00016:00069
ATGCATTTCTATGCGGCCCAGCCGGCCATGGCAGCATATCTAG
+
....///+/:8==CB==?:@A?=A7;2;<A>>777*******,
@R5U21:00016:00070
GCATAGTTTCTATGCGGCCCAGCCGGCCATGGCACGTGTTTAGGAGTCAGGGTTTTGCAAGAGTGGTGAGTCGTCGTGTGGCGGTTCTGGCGCTGAAAC
+
8?CCBBBB>BBBBBBB@BB>CCC>A8:8;BC@CCCCCCCC@CC@BBBCBBB0999/9BBACCCCC@BBCCCCECCDCCBB>BD@C?@BC@CBBAFCBCB
@R5U21:00016:00071
AGTTACCGCAATTCCTTTAGTTGTTCCTTTCTATGCGGCCCAGCCGGCCATGGCAGCGTGTCTTTGGGCGTGCTTGTTTAGGTGTAATTCTCACTCCGCTGAAACTG
+
BCCB?@=@CCAC@B?BBBCBC@CD@C@BB?CCBBAAC@BB@BB<5757;@@A@CCCCCCA?966,37/8C>@@><>BC>B<;<BCC>?>??????@@CAA===;<@?
@R5U21:00016:00072
CGTATCTTTCTATGCGGCCCAGCCGGCCATGGCAGCGTGTGCGTTGTAGTGTCTTATCTTGCAGTGATTCGAGTGTGACGTGTGGACG
+
@@BBBBBC@>AAABCC@@D<@C?6;9;<@CE@CCCCBABA@999;>>>9444442434;977///7//,//88//3........,..1
@R5U21:00016:00073
ATGGAGTTTCTATGCGGCCCAGCCGGCCATGGCTCGTTGA
+
>BB@BBBB=BC>@@BB?BC>BCCCF::8;B;:;;-)((((
@R5U21:00016:00074
GCATAGTTTCTATGCGGCCCAGCCGGCCATGGCAGCGTGTCGGGAGGGTCGGTAGGCTTGCCTTCATGAGATTTCTGTGTGTGGCGGTTCTGGCGCTGAAAC
+
79@C9344-3>79>AB=@@<@@B5;89;?9<8<CD@@@@@@@@<ACB>BAC?BDG@AB?9959;>>>@ABCCCBFBBCCCCCC?@A?A@<9<;::87>@@<A
@R5U21:00016:00076
AGTCTCATTTCTATGCGGCCCAGCCGGCCATGGCAGCATGCCTCGTGAGTGTG
+
,,,,,,,/::;CBBCIDABB>A@;699;>BBC@C;<;=99954444449;444
@R5U21:00016:00077
TACCAGTTTCTATGCGGCCCAGCCGGCCATGGCTTGTGTCTG
+
884244896499>?BC@CB>@91,1:?,//85680668/,,,
@R5U21:00016:00078
TACCAGTTTCTATGCGGCCCAGCCGGCCATGGCTTCGTGTCTAGGTGTG
+
BBB@BBBB<BBBCBAA<ADACDAAA@D?FBH@C;;>==/,-802*,,,,
@R5U21:00016:00079
ATGGAGTTTCTATGCGGCCCAGCCGGCCATGGCTGTTTGTCGGTAGGGTGGTCTGCCGCAGTGCATCCTGGATTGCCATGTGAGTCGGGTTGAGCGCGGCGGTTCTGGCGTGAAAC
+
BBB>ABCC?BB>BBA@?AG>A@DBD@C;BBEBECCCC>CCCC?BBBDADD@BAABC@CDCBDCCDBB?BC@BC@AA=A;;;AA?@@@@>A@DBB@@;958?5858AA>@@>;::5:
@R5U21:00016:00080
ATCGCATTTCTATGCGGCCCAGCCGCCATGGCAGCATGCCCGCTTTCTGCGTGCTCGGGGGAGGACGTTGTGTGGCGGTTCTGGCGCTGAAACC
+
B>389999-8>@BGCD@;:57/1,11,1/424>>>BBCCDA@A>=9>9999999888899,89=>=?C=??@@@=@B@B@<;78;;61116,10
@R5U21:00016:00082
GCATAGTTTCTATGCGGCCCAGCCGGCCATGGCAGCGTGTGGGAAGCATGATCGGAAGTGCTCGTTGAGTTGTAAGTCTTGTGGCGGTTCTGGCGCTGAAAC
+
14<>7?AC@CCBBBBC?BB>>@@5969699DCDDCFC==99919=B999@BAAA?A@DDAAAC<9599<<CEECAAABDFFDDFDD?A=@;;8<A@@9<<8<
@R5U21:00016:00083
AGTTACCGCAATTCCTTTAGTTGTTCCTTTCTATGCGGCCCAGCCGGCCATGGCACCTTGTTTTCATTAGTGCCGTGTGGGTGTATGTTCTCACTCGACTGA
+
BCC@<;89BC@DCC?AA<<<<>==@E@CC;<<@@@@@=?B:@@?>D=@@89669..,/7888:06992448>8682,,,,*,*,....,,//..6999:AAA
@R5U21:00016:00084
ATGGAGTTTCTATGCGGCCCAGCCGGCCATGGCTGAGTGTGTGGATAGTTGGTTTCCTTAGTGCATCCTAGATTGCCACGTACATCACGTATGGCGCGGCGGTTCTGGCGCTGAAAC
+
BBB@<?BB>BA>AABB@BA=ACHAH>@@ACDBCBBB@BDCC::8;BBBB@CCCC@C@C@BBDCBBCC@BAABB8<<?BCCAAACCCC?<@>@>=@CCC?BB?B@@CD@CDCCCCCBC
@R5U21:00016:00085
CGTATCTTTCTATGCGGCCCAGCCGGCCATGGCAGCGTGTGGGTCGGCTTTGGCGACTTGCTAGGGTAATAGTGTGGAGTGTGGCGGTTCTGGCGCTGAAAC
+
BBBBB@BB?CBAABBB?AA=A@?287;7;BC?BABCEIEBBB?BCC@CCC>B@BDCCC@BBBBBB>BB?AAAABBB@@BB@==;?C@C>>AB@B@ABBBB=B
@R5U21:00016:00088
ATGGAGTTTCTATGCGGCCCAGCCGGCCATGGCTAGTTGTA
+
>>>@BBBB>ABABBBB?BCCCAA?B>@=ACB?>1,,*)(((
@R5U21:00016:00089
ATGAGTTTCTATGCGGCCCAGCCGGCCATGGCTAC
+
.,,,,,2029CBBCB?BB=?998=59599961-*(
@R5U21:00016:00090
ACGATATTTCTATGCGGCCCAGCCGGCCATGGCAGCATCTTGCATGGTCGGTTTTTGCTGTTGGCCGTA
+
.....//688:@AA=?699-9@@;>5959?><>@9999449:444424449:???2B:777,/,,*,,/
@R5U21:00016:00091
GCATAGTTTCTATGCGGCCCAGCCGGCCATGGCAGCGTGTGGGGATAGTGGGTGATGCTTGCATGTAGTTGATTGACGGCGGTG
+
59AB?CCC;:;BBBBD@CC>>>>6929=?:@?BBA>>?@1111+1////,,*,6////876=>=8666<,//,222,,*,,*,.
@R5U21:00016:00092
CGTATCTTTCTATGCGGCCCAGCCGGCCATGGCAGCGTGTTGGGTAATTAGTT
+
BBBAAAAB>CCCCECC@?;;;;;,1-1==>B=AACCBBB>?<<6--+-*,,,*
@R5U21:00016:00093
AGTTACCGCAATTCCTTTAGTTGTTCCTTTCTATGCGGCCCAGCCGGCCATGGCAATGTGTTTTCCGCTGTGCAGGGTGGTGTGTCCGTCTCACTCCGCTGAAACTG
+
BBBABB@BBB<;9?249-9AA?BE?BCCCAB@?BBBB@BB>B>;:;;;:@CC?BB@CAAACCC7B?BC@@@CCBB@=BB?B====A?A@@=?@ACC?CCA<==;?CB
@R5U21:00016:00094
CGTATCTTTCTATGCGGCCCAGCCGGCCATGGCAGCGTGTTCTGGTAGTATTAGTAATTGCGATTCGGAGTTTTAGGAGTGTGGCGGTTCTGGCGCTGAAAC
+
AA===BAB?B@>ADBB@BB>CCB8999=@BC@CCCCCCDC@BBB@FABACCACBCCBC>AACCD@BBCCCCCC9<;8<A@>>A>@@=@@DCC=A@@@98808
@R5U21:00016:00095
AGACTCTTTCTATGCGGCCCAGCCGGCCATGGCAGCATGCCGATAATCCTTTGCGATGCGATTTTGGGTAGGGTGTGGCGGTTCGTGGTCGCTGAACA
+
B?@BDBAA=AA?AACCACCACA>6;8959@B>@AACCBAB6911,*,,*,2028119;844499/9>07844-433913095,./..336/4449<=?
@R5U21:00016:00096
TACCAGTTTCTATGCGGCCCAGCCGGCCATGGCTTAGTGTATTCATGATTCTGCGTGATCCGC
+
BBB@?>??<@>>@@9969><CEDDEBCABBC@;459>9888=8884943173.470..,,*,,
@R5U21:00016:00097
ATGGAGTTTCTATGCGGCCCAGCCGGCCATGGCTATTTGTTAGGGTTCGGATTTTCCCCAGTGCATTCTGGATTGCCACGTGCTTGCCGTTTCTCGCGGCGGTTCTGGCGCTGAAACC
+
>AA?:==GBCA><<11,/858:>>C?B?DCC@BB;;;8<A<ABC>D8;9<999<4<CC:<=>CDDIADDD@CC?BA7;;@@ABCBEC@CCGACBBB9968848=>>??CC:7555+/,
@R5U21:00016:00099
AGTTACCGCAATTCCTTTAGTTGTTCCTTTCTATGCGGCCCAGCCGGCCATGGCATGGTGTGCGACGGATCTGTGCGATGCTTGTGTGTGTTAGTCTCACTCCGCTGAAACTG
+
ABB@BB?B??89<?599099954A<?<AA>BBBABAA=??:@?><A7:5;FB=AACC@BCBC??@AA@BCBB?==AAAAA?=;@@=<@@??;?===??AH@@>@A@<<=7<AA
@R5U21:00017:00050
GCATAGTTTCTATGCGGCCCAGCCGGCCATGGCAGCGTGTGAGAGGTCGCTGGGTCGTTGCAATGCTATTGATAATCTGTGTGGCGGTTCTGGCGCTGAAAC
+
@B>@@CBA:><8999489;599;2424;??><?9<<AABBBBB<<:;BAAADD>AA<<8<AA?AAB<;<99A@@>BC<;<BA@=@A8;7<AC?BAAA;;;89
@R5U21:00017:00051
GGTGAACGCAATTCCTTTAGTTGTTCCTTTCTATGCGGCCCAGCCGGCCATGGCAATTTGTTATGTGAATTGCGGTCGTGATTGTGCTTCTCACTCCGCTGAAACTG
+
E=ABB?BBBBABAB>BB<@@@<@@59594-9B>>><<8<C<AACFGBC<=<C@GFDED?CC@C<;<BC?BABECA@AACCBB8;;;>>;?A888:;47??777.7=>
@R5U21:00017:00052
CGTATCTTTCTATGCGGCCCAGCCGGCCATGGCAGCGTGTTATGGGTAGCTGA
+
BBBBBBBC>BBAACCC@CB@CBB699;?BBECCCCCCB?:29--2*,,*****
@R5U21:00017:00053
ATCGCATTTCTATGCGGCCCAGCCGGCCATGGCAGCATGCCGCGCTTCGGTGTGCAC
+
B?>@BBBB>BCDBBBB@BB@DCD;===;@@C@BCCECCC>98:/,,*,222,,////
@R5U21:00017:00054
GCATAGTTTCTATGCGGCCCAGCCGGCCATGGCAGCGTGTTGAATGGGCT
+
5<CCBBBC>BB>ABBC??=6949596969AB@CCCBJB=::11--,202,
@R5U21:00017:00055
AGACTCTTTCTATGCGGCCCAGCCGGCCATGGCAGCATGCGATG
+
B>9;<=@><ACBBBCDC@@<>>>596959>B>BCA>==,()(((
@R5U21:00017:00056
GCATAGTTTCTATGCGGCCCAGCCGGCCATGGCAGCGTGTCGGGTGCATGCTAATAAGTGCGTTTAGTTGATTGCTTATTGGGGCGGTTCTGGCGCTGAAAC
+
@ABBCA@B>BBBBBBA?AA>B@@2469<@ACBFCCBBBBCBAA>BBCBBECCD?AA@CCBB@>=:@??=@CCGDCC?BB>BDD:BB@C@CBC?BBBB@@A<@
@R5U21:00017:00057
ACGATATTTCTATGCGGCCCAGCCGGCCATGGCAGCAAATTGCCATCCTCAGGGTGATTGCAGGGCGGTTCTGGCGCTGAAAC
+
<BAAABBC?BBBBBBB@CC>??;2959;@@BBCBBAA@<><@@=@AE?AA?>@<@AB@BDD99909@=B@CAC@CCCBAAA<@
@R5U21:00017:00058
ATGGAGTTTCTATGCGGCCCAGCCGGCCATGGCTTTGTGTTCGGA
+
B@A>?BBC>BB<BBBC@BB>CBB?B=@=??B?999118--*,,**
@R5U21:00017:00059
TACCAGTTTCTATGCGGCCCAGCCGGCCATGGCTGATTGTTTTTGGTAGCTGACTGAGATGTGGTCGCCGCAGTGCATCCTGGATTGCCACGTGGAGCGCGTTTGGCGGGGCGGTTCTGGCGCTGAAAC
+
BBB@BBBC?CDDCCAA?AE@BBB=?=@?BCEAGCCAA?BBBBB3B@BBBB??ABBBBBCBBCB?A??>=?@ABBDBCDD@CC@BB@CC@BBDBB?EBBBBABC@C@CBBB7BB@B?AAB?A@BBAAA@C
@R5U21:00017:00060
AGACTCTTTCTATGCGGCCCAGCCCGGCCATGGCAGCATGCGTGGTT
+
,,,,,,//+/6//1::,1/+4444-42424;??BBCKB<7****)*)
@R5U21:00017:00062
[truncated: 4,334,881 more chars]
