# Supplementary material for: Identification of target-binding peptide motifs by high-throughput sequencing of phage-selected peptides
Source: Nucleic Acids Res. 2014 Oct 27;42(22):e169. doi: 10.1093/nar/gku940 (PMC4267670; doi:10.1093/nar/gku940)
Supplement: SUPPLEMENTARY DATA [file supp_gku940_nar-01378-met-k-2014-File009.zip › Example Files/Target files/FXII_Library4x4.txt]

MAHCWVSACRHWRCQSHS    795  ATGGCACATTGTTGGGTGAGTGCTTGCCGGCATTGGCGGTGTTAGTCTCACTCCG
MAACESLTCALIVCQSHS    434  ATGGCAGCTTGTGAGTCTCTGACTTGCGCTTTGATTGTTTGTTAGTCTCACTCCG
MAVCLRQTCSSANCGSHS    425  ATGGCAGTGTGTCTGCGGTAGACGTGCAGTTCTGCGAATTGTGGTTCTCACTCCG
MAVCDQWACGQEWCVSHS    381  ATGGCAGTGTGTGATCAGTGGGCGTGCGGTTAGGAGTGGTGTGTGTCTCACTCCG
MARCTGRSCEWHACGSHS    369  ATGGCAAGGTGTACGGGGCGGTCGTGCGAGTGGCATGCTTGTGGTTCTCACTCCG
MAQCWQMPCSLGSCPSHS    344  ATGGCATAGTGTTGGCAGATGCCGTGCTCGTTGGGGTCGTGTCCTTCTCACTCCG
MAWCWYIGCAGIGCASHS    322  ATGGCATGGTGTTGGTATATTGGTTGCGCTGGTATTGGGTGTGCGTCTCACTCCG
MAKCSDQPCELMACKSHS    319  ATGGCAAAGTGTTCTGATTAGCCGTGCGAGTTGATGGCTTGTAAGTCTCACTCCG
MAACDARPCPQTYCLSHS    307  ATGGCAGCGTGTGATGCTCGTCCGTGCCCTTAGACTTATTGTTTGTCTCACTCCG
MASCISRKCLAMQCHSHS    300  ATGGCATCGTGTATTAGTCGGAAGTGCTTGGCTATGTAGTGTCATTCTCACTCCG
MAGCGAVACCLRSCQSHS    300  ATGGCAGGGTGTGGGGCTGTGGCTTGCTGTCTGCGTTCTTGTTAGTCTCACTCCG
MAACRTSQCCPQGCASHS    297  ATGGCAGCGTGTCGGACGAGTCAGTGCTGTCCGTAGGGTTGTGCGTCTCACTCCG
MASCTRSWCVTSRCDSHS    280  ATGGCAAGTTGTACTCGTAGTTGGTGCGTTACTTCTAGGTGTGATTCTCACTCCG
MAVCPTFICTAMGCRSHS    279  ATGGCAGTTTGTCCTACTTTTATTTGCACGGCTATGGGGTGTAGGTCTCACTCCG
MADCWQPFCVYSHCTSHS    271  ATGGCAGATTGTTGGTAGCCGTTTTGCGTTTATTCGCATTGTACTTCTCACTCCG
MAWCKVRECQRLGCVSHS    271  ATGGCATGGTGTAAGGTGCGGGAGTGCCAGAGGTTGGGTTGTGTTTCTCACTCCG
MAVCEGTQCSLQCCSSHS    252  ATGGCAGTGTGTGAGGGTACGCAGTGCAGTTTGTAGTGTTGTTCGTCTCACTCCG
MALCQEGNCFAPTCASHS    251  ATGGCACTTTGTTAGGAGGGGAATTGCTTTGCTCCGACTTGTGCGTCTCACTCCG
MAYCQPAWCWCRNCSSHS    249  ATGGCATATTGTTAGCCTGCGTGGTGCTGGTGTCGTAATTGTTCGTCTCACTCCG
MACCGCMLCSHLRCQSHS    248  ATGGCATGTTGTGGTTGTATGTTGTGCTCGCATCTGCGGTGTTAGTCTCACTCCG
MALCSPVDCAVQLCQSHS    244  ATGGCACTGTGTTCTCCGGTTGATTGCGCGGTGTAGTTGTGTCAGTCTCACTCCG
MAGCSSTTCQSRACGSHS    232  ATGGCAGGGTGTAGTAGTACTACGTGCCAGTCTCGTGCGTGTGGTTCTCACTCCG
MALCQAHLCNPVSCRSHS    228  ATGGCACTTTGTTAGGCTCATTTGTGCAATCCGGTTTCTTGTCGGTCTCACTCCG
MARCCALRCWLLSCPSHS    218  ATGGCACGGTGTTGTGCGCTTAGGTGCTGGTTGTTGTCTTGTCCTTCTCACTCCG
MAVCRFATCAGPQCWSHS    206  ATGGCAGTGTGTCGGTTTGCGACTTGTGCTGGGCCGTAGTGTTGGTCTCACTCCG
MARCTLLGCNGVSCASHS    199  ATGGCACGGTGTACGCTTCTGGGGTGCAATGGTGTTTCGTGTGCTTCTCACTCCG
MADCAQHCCGVATCRSHS    198  ATGGCAGATTGTGCGTAGCATTGTTGCGGTGTTGCGACTTGTCGGTCTCACTCCG
MARCALCLCGQGESLSHS    193  ATGGCACGTTGTGCGCTGTGTCTGTGCGGTTAGGGTGAGTCTTTGTCTCACTCCG
MAGCQEQGCEQLRCCSHS    192  ATGGCAGGTTGTTAGGAGCAGGGGTGCGAGCAGTTGCGTTGTTGTTCTCACTCCG
MARCSSQVCRTTVCLSHS    189  ATGGCACGGTGTAGTAGTCAGGTGTGCAGGACGACTGTGTGTTTGTCTCACTCCG
MASCAVAHCGLSPCDSHS    186  ATGGCATCGTGTGCGGTTGCTCATTGCGGTTTGAGTCCGTGTGATTCTCACTCCG
MASCYYGNCMQQPCYSHS    184  ATGGCATCTTGTTATTATGGGAATTGCATGCAGTAGCCGTGTTATTCTCACTCCG
MALCPRQRCGTVHCASHS    180  ATGGCACTGTGTCCTCGGTAGAGGTGCGGTACGGTTCATTGTGCGTCTCACTCCG
MAGCWARPCPLALCQSHS    178  ATGGCAGGGTGTTGGGCTAGGCCGTGCCCTCTTGCGTTGTGTTAGTCTCACTCCG
MAICWAPYCTNLACTSHS    178  ATGGCAATTTGTTGGGCTCCGTATTGCACGAATTTGGCGTGTACGTCTCACTCCG
MAGCPTAWCLVELCLSHS    175  ATGGCAGGTTGTCCGACGGCTTGGTGCCTTGTGGAGTTGTGTCTGTCTCACTCCG
MAHCSGSLCSQLSCVSHS    172  ATGGCACATTGTTCTGGGTCTTTGTGCTCGTAGCTTTCTTGTGTGTCTCACTCCG
MALCTRSVCQVSYCISHS    170  ATGGCATTGTGTACGAGGTCGGTTTGCTAGGTGTCTTATTGTATTTCTCACTCCG
MAVCVMHKCQLNACSSHS    169  ATGGCAGTGTGTGTGATGCATAAGTGCTAGCTGAATGCGTGTTCTTCTCACTCCG
MAECRGPRCSGGLCGSHS    168  ATGGCAGAGTGTAGGGGGCCGAGGTGCTCGGGGGGTCTTTGTGGGTCTCACTCCG
MAGCPGQVCWPVSCSSHS    167  ATGGCAGGGTGTCCGGGTTAGGTGTGCTGGCCTGTTTCTTGTAGTTCTCACTCCG
MARCSKWSCQHMGCVSHS    167  ATGGCACGGTGTAGTAAGTGGTCGTGCCAGCATATGGGTTGTGTCTCTCACTCCG
MAICSWTWCAREGCDSHS    162  ATGGCAATTTGTTCGTGGACGTGGTGCGCTCGTGAGGGGTGTGATTCTCACTCCG
MACCDQMACEAICCVSHS    161  ATGGCATGTTGTGATTAGATGGCTTGCGAGGCTATTTGTTGTGTTTCTCACTCCG
MAGCGDYACPGLQCMSHS    160  ATGGCAGGTTGTGGGGATTATGCGTGCCCTGGGCTGTAGTGTATGTCTCACTCCG
MAYCVWDKCLLQLCGSHS    156  ATGGCATATTGTGTGTGGGATAAGTGCTTGTTGTAGTTGTGTGGGTCTCACTCCG
MARCLEQGCCSDECHSHS    153  ATGGCACGGTGTTTGGAGTAGGGGTGCTGTAGTGATGAGTGTCATTCTCACTCCG
MAVCGCVGCQVGDCLSHS    150  ATGGCAGTGTGTGGTTGTGTTGGGTGCTAGGTTGGTGATTGTTTGTCTCACTCCG
MALCRAWDCANCACTSHS    146  ATGGCACTGTGTAGGGCTTGGGATTGCGCTAATTGTGCTTGTACTTCTCACTCCG
MASCVVGKCLVQYCASHS    146  ATGGCATCTTGTGTTGTTGGGAAGTGCTTGGTTTAGTATTGTGCGTCTCACTCCG
MALCLHFICDQQLCASHS    142  ATGGCACTTTGTCTTCATTTTATTTGCGATCAGTAGCTGTGTGCGTCTCACTCCG
MAYCCGRDCQSETCQSHS    141  ATGGCATATTGTTGTGGTAGGGATTGCTAGTCTGAGACTTGTCAGTCTCACTCCG
MAVCNQRWCGGLSCRSHS    141  ATGGCAGTTTGTAATCAGCGTTGGTGCGGGGGGCTTAGTTGTCGGTCTCACTCCG
MAKCSDADCCGLRCGSHS    140  ATGGCAAAGTGTTCGGATGCGGATTGCTGTGGTTTGCGGTGTGGGTCTCACTCCG
MAMCDDRGCGLGMCQSHS    138  ATGGCAATGTGTGATGATCGTGGTTGCGGTCTGGGGATGTGTTAGTCTCACTCCG
MAGCVWRRCGLEACSSHS    136  ATGGCAGGTTGTGTGTGGCGGCGTTGCGGTTTGGAGGCTTGTTCGTCTCACTCCG
MAQCRMSSALLRRVRLTP    135  ATGGCATAGTGTCGGATGAGCAGTGCTTTGCTCAGACGTGTCCGTCTCACTCCG
MAQCRPRLCVVWNCQSHS    133  ATGGCACAGTGTCGGCCTCGGTTGTGCGTGGTTTGGAATTGTTAGTCTCACTCCG
MAMSVRVSLTP    132  ATGGCAATGTCTGTTCGTGTGAGTCTCACTCCG
MAICGQFLCFYSQCASHS    131  ATGGCAATTTGTGGGTAGTTTCTTTGCTTTTATTCGTAGTGTGCTTCTCACTCCG
MARCLAWVLLAYGVCVSL    131  ATGGCACGTTGTCTTGCGTGGGTTTTGCTGGCGTATGGTGTGTGTGTCTCACTCCG
MASCLLGSCKWQLCQSHS    127  ATGGCATCTTGTCTGCTGGGTAGTTGCAAGTGGTAGCTGTGTCAGTCTCACTCCG
MASCGSQNCWLRVCCSHS    126  ATGGCATCTTGTGGGTCGTAGAATTGCTGGCTGCGGGTGTGTTGTTCTCACTCCG
MANCSYGACWIGSCQSHS    126  ATGGCAAATTGTTCGTATGGGGCGTGCTGGATTGGGTCGTGTTAGTCTCACTCCG
MAQCARTVCRGSECLSHS    124  ATGGCACAGTGTGCGCGTACGGTTTGCCGTGGTTCGGAGTGTCTGTCTCACTCCG
MAQCMVAGCALFECRSHS    124  ATGGCATAGTGTATGGTGGCTGGTTGCGCTTTGTTTGAGTGTCGGTCTCACTCCG
MARCVPDWCISKRCRSHS    123  ATGGCAAGGTGTGTTCCTGATTGGTGCATTTCTAAGCGGTGTAGGTCTCACTCCG
MACCEGTSCYVTECQSHS    123  ATGGCATGTTGTGAGGGGACTTCGTGCTATGTGACGGAGTGTTAGTCTCACTCCG
MASCGCALCSAQACVSHS    123  ATGGCAAGTTGTGGTTGTGCGTTGTGCTCTGCGTAGGCGTGTGTTTCTCACTCCG
MAMCVIRAAVCVSL    122  ATGGCAATGTGCGTTATACGTGCGGCTGTGTGCGTCTCACTCCG
MASCQYQHCWFHVCCSHS    121  ATGGCATCGTGTCAGTATTAGCATTGCTGGTTTCATGTTTGTTGTTCTCACTCCG
MATCMRLGCCRDNCWSHS    121  ATGGCAACTTGTATGCGTCTGGGGTGCTGTCGGGATAATTGTTGGTCTCACTCCG
MAECLSRTCTQALCISHS    120  ATGGCAGAGTGTCTTAGTCGTACGTGCACTTAGGCTCTTTGTATTTCTCACTCCG
MAACGSRGCWQAGCYSHS    118  ATGGCAGCGTGTGGTAGTCGTGGGTGCTGGTAGGCTGGTTGTTATTCTCACTCCG
MALCACAACWAQLLVSL    118  ATGGCATTGTGTGCGTGTGCGGCGTGCTGGGCGTAGTTGTTAGTCTCACTCCG
MAVCVGYGCSRIQCQSHS    115  ATGGCAGTTTGTGTGGGTTATGGGTGCAGTCGTATTCAGTGTTAGTCTCACTCCG
MAGCGRNICVKNLCCSHS    114  ATGGCAGGGTGTGGGCGGAATATTTGCGTTAAGAATCTTTGTTGTTCTCACTCCG
MADCCGSRAVRLCVILTP    114  ATGGCAGATTGTTGTGGGTCGCGTGCGGTTAGATTATGTGTAATTCTCACTCCG
MAKCWDRACWGQFCTSHS    113  ATGGCAAAGTGTTGGGATCGTGCGTGCTGGGGGTAGTTTTGTACGTCTCACTCCG
MAVCGPLQCIGWDCRSHS    112  ATGGCAGTGTGTGGGCCTTTGTAGTGCATTGGTTGGGATTGTCGGTCTCACTCCG
MASV*FRCA*CLLVFLTP    112  ATGGCATCTGTTTGATTTCGGTGTGCGTGATGTCTTCTTGTCTTTCTCACTCCG
MAACQMNYCRSDYCKSHS    111  ATGGCAGCTTGTTAGATGAATTATTGCAGGTCGGATTATTGTAAGTCTCACTCCG
MAHCSLQQCGLWFCGSHS    110  ATGGCACATTGTAGTTTGCAGTAGTGCGGGTTGTGGTTTTGTGGTTCTCACTCCG
MAACVGMDCHWWRCQSHS    110  ATGGCAGCTTGTGTTGGGATGGATTGCCATTGGTGGCGTTGTTAGTCTCACTCCG
MALCSRSGCAYGCWSHS    108  ATGGCACTTTGTTCTCGTTCGGGTTGCGCGTATGGGTGTTGGTCTCACTCCG
MAICLLVCCKRIGCYSHS    107  ATGGCAATTTGTTTGCTTGTTTGTTGCAAGCGGATTGGTTGTTATTCTCACTCCG
MASCGGDRCPWDGCWSHS    107  ATGGCATCTTGTGGTGGTGATCGTTGCCCTTGGGATGGTTGTTGGTCTCACTCCG
MASCSASVAGIVGVLLTP    105  ATGGCATCGTGTTCGGCTTCGGTTGCAGGGATCGTTGGTGTGCTTCTCACTCCG
MATCQIALCGQVLCVSHS    105  ATGGCAACGTGTTAGATTGCGCTGTGCGGTTAGGTTTTGTGTGTGTCTCACTCCG
MALCVSQHCDRFGCLSHS    105  ATGGCATTGTGTGTGTCTTAGCATTGCGATCGTTTTGGGTGTCTGTCTCACTCCG
MAVCIGRSCQNLGCVSHS    104  ATGGCAGTTTGTATTGGGCGGTCTTGCTAGAATCTGGGGTGTGTTTCTCACTCCG
MARCGFNACKPTQCLSHS    104  ATGGCACGGTGTGGGTTTAATGCGTGCAAGCCGACTTAGTGTCTGTCTCACTCCG
MAGCQSFGCAGRTCWSHS    104  ATGGCAGGGTGTTAGAGTTTTGGGTGCGCTGGGCGTACTTGTTGGTCTCACTCCG
MAQCVPFKCVPGACDSHS    104  ATGGCATAGTGTGTTCCGTTTAAGTGCGTGCCGGGGGCGTGTGATTCTCACTCCG
MAACVMGKCLMQTCVSHS    103  ATGGCAGCTTGTGTGATGGGGAAGTGCTTGATGTAGACTTGTGTTTCTCACTCCG
MAGCRAVTCAKQRCCSHS    103  ATGGCAGGGTGTCGTGCTGTGACTTGCGCTAAGTAGAGGTGTTGTTCTCACTCCG
MAWCAHLRCRHVGCPSHS    102  ATGGCATGGTGTGCGCATCTGAGGTGCCGGCATGTTGGGTGTCCTTCTCACTCCG
MASCGWIGCLMGICYSHS    102  ATGGCAAGTTGTGGGTGGATTGGTTGCTTGATGGGGATTTGTTATTCTCACTCCG
MAMCGFSSCVDGICQSHS    102  ATGGCAATGTGTGGTTTTTCTTCGTGCGTTGATGGTATTTGTTAGTCTCACTCCG
MAGCAWQICKEQTCASHS    101  ATGGCAGGTTGTGCGTGGCAGATTTGCAAGGAGTAGACTTGTGCGTCTCACTCCG
MANCVLGTCGRRPCVSHS    101  ATGGCAAATTGTGTGTTGGGTACTTGCGGTCGGCGGCCTTGTGTGTCTCACTCCG
MAVCEWQLCVSDPCFSHS    101  ATGGCAGTTTGTGAGTGGTAGCTTTGCGTTTCGGATCCGTGTTTTTCTCACTCCG
MALCGGGWCQLQACGSHS    101  ATGGCACTTTGTGGTGGGGGGTGGTGCTAGCTGCAGGCTTGTGGCTCTCACTCCG
MAPCQSVRCSVQLCRSHS    100  ATGGCACCTTGTTAGAGTGTTCGTTGCAGTGTTTAGCTGTGTCGTTCTCACTCCG
MAECGGIPCTQSTCVSHS    100  ATGGCAGAGTGTGGTGGGATTCCGTGCACTTAGTCTACTTGTGTTTCTCACTCCG
MARCLSPGCSQSLCCSHS    99  ATGGCACGGTGTCTTAGTCCGGGTTGCAGTCAGTCTTTGTGTTGTTCTCACTCCG
MAVCRQSLCDSVLCQSHS    99  ATGGCAGTTTGTCGTCAGAGTCTTTGCGATAGTGTGTTGTGTCAGTCTCACTCCG
MAACQVAGCLWEHCDSHS    99  ATGGCAGCGTGTCAGGTGGCTGGTTGCTTGTGGGAGCATTGTGATTCTCACTCCG
MAWCVQGKCIHAVCASHS    99  ATGGCATGGTGTGTTTAGGGGAAGTGCATTCATGCTGTTTGTGCTTCTCACTCCG
MALCGCRWCTSWGCPSHS    98  ATGGCATTGTGTGGGTGTAGGTGGTGCACGTCGTGGGGTTGTCCTTCTCACTCCG
MAQCWADTCLRWVCLSHS    98  ATGGCATAGTGTTGGGCGGATACGTGCTTGCGTTGGGTGTGTCTTTCTCACTCCG
MAMCCSSKCLLPNCWSHS    97  ATGGCAATGTGTTGTTCGTCTAAGTGCCTGTTGCCTAATTGTTGGTCTCACTCCG
MAECLIASCQYRACTSHS    96  ATGGCAGAGTGTCTGATTGCTTCGTGCTAGTATCGTGCGTGTACTTCTCACTCCG
MAACWCRQCQLHVCLSHS    96  ATGGCAGCTTGTTGGTGTCGGCAGTGCTAGCTTCATGTGTGTTTGTCTCACTCCG
MAQCRSIVCCLSDCKSHS    96  ATGGCATAGTGTAGGTCTATTGTGTGCTGTCTTTCGGATTGTAAGTCTCACTCCG
MAACQLWPCDVDNCVSHS    96  ATGGCAGCTTGTTAGTTGTGGCCTTGCGATGTGGATAATTGTGTGTCTCACTCCG
MAWCWGWGCFSSMCSSHS    96  ATGGCATGGTGTTGGGGGTGGGGGTGCTTTTCGAGTATGTGTAGTTCTCACTCCG
MACCGRGSCGLGQCQSHS    95  ATGGCATGTTGTGGGAGGGGGTCTTGCGGTCTGGGTCAGTGTTAGTCTCACTCCG
MAECLMPGCSSRLCQSHS    94  ATGGCAGAGTGTCTGATGCCTGGTTGCAGTTCGCGGCTTTGTTAGTCTCACTCCG
MASCYVATCSWWQCGSHS    94  ATGGCATCTTGTTATGTTGCTACTTGCTCTTGGTGGTAGTGTGGGTCTCACTCCG
MALCLMQPCASFACMSHS    94  ATGGCACTTTGTCTTATGTAGCCGTGCGCTTCGTTTGCGTGTATGTCTCACTCCG
MAACCGCRCTSPTCPSHS    94  ATGGCAGCTTGTTGTGGTTGTAGGTGCACGAGTCCGACTTGTCCGTCTCACTCCG
MAWCARDGCRSCACRSHS    94  ATGGCATGGTGTGCTCGTGATGGTTGCCGGAGTTGTGCTTGTCGTTCTCACTCCG
MAVCVLFVCNESLCSSHS    93  ATGGCAGTTTGTGTTCTGTTTGTGTGCAATGAGTCGCTGTGTTCTTCTCACTCCG
MARCCVIQCDHGACMSHS    93  ATGGCAAGGTGTTGTGTGATTTAGTGCGATCATGGGGCTTGTATGTCTCACTCCG
MAACVQMLCGVSLCASHS    93  ATGGCAGCTTGTGTTTAGATGCTTTGCGGGGTTTCGTTGTGTGCTTCTCACTCCG
MAVCALISCVCYSCPSHS    92  ATGGCAGTGTGTGCGCTTATTTCTTGCGTGTGTTATTCTTGTCCTTCTCACTCCG
MALCLCGVAVCVVVLLTP    91  ATGGCATTGTGTCTGTGTGGTGTTGCTGTATGTGTCGTTGTACTTCTCACTCCG
MAPCHDAQCARDQCDSHS    91  ATGGCACCGTGTCATGATGCTTAGTGCGCTCGGGATCAGTGTGATTCTCACTCCG
MAWCQGQVCMQCRCFSHS    91  ATGGCATGGTGTTAGGGTCAGGTGTGCATGCAGTGTCGGTGTTTTTCTCACTCCG
MAVVRVLCAW*CRVILTP    91  ATGGCAGTTGTCCGGGTGTTGTGTGCGTGGTGATGTCGTGTTATTCTCACTCCG
MAKCQDVTCSLVRCTSHS    91  ATGGCAAAGTGTTAGGATGTGACGTGCTCGTTGGTTCGTTGTACGTCTCACTCCG
MASCMLAPCSLVICWSHS    91  ATGGCATCGTGTATGTTGGCTCCGTGCAGTTTGGTGATTTGTTGGTCTCACTCCG
MAGCHSWQCTVIMCKSHS    90  ATGGCAGGTTGTCATTCTTGGTAGTGCACGGTTATTATGTGTAAGTCTCACTCCG
MAQCGGRSCQGSSCPSHS    90  ATGGCACAGTGTGGTGGTAGGAGTTGCCAGGGGTCGTCGTGTCCGTCTCACTCCG
MAFCSLQKCGQDWCPSHS    90  ATGGCATTTTGTAGTCTGCAGAAGTGCGGTTAGGATTGGTGTCCGTCTCACTCCG
MACCRVGGCITLRCDSHS    90  ATGGCATGTTGTCGTGTTGGGGGGTGCATTACGCTGAGGTGTGATTCTCACTCCG
MAVCATYPCPSLVCTSHS    89  ATGGCAGTTTGTGCTACGTATCCGTGCCCGTCTTTGGTGTGTACTTCTCACTCCG
MASCTLAECDCPACQSHS    89  ATGGCAAGTTGTACGCTTGCGGAGTGCGATTGTCCTGCTTGTTAGTCTCACTCCG
MAVCLWGGCKQTSCSSHS    88  ATGGCAGTGTGTTTGTGGGGTGGGTGCAAGTAGACGAGTTGTTCTTCTCACTCCG
MAQCSLVVCQLFRCPSHS    88  ATGGCATAGTGTTCTCTGGTTGTGTGCCAGCTGTTTAGGTGTCCTTCTCACTCCG
MAACLSDTCRQGLCSSHS    87  ATGGCAGCGTGTTTGTCGGATACGTGCCGTTAGGGGTTGTGTTCGTCTCACTCCG
MAGCVLGKCLQDFCQSHS    87  ATGGCAGGTTGTGTTTTGGGGAAGTGCCTGTAGGATTTTTGTCAGTCTCACTCCG
MATCERPGCRVGPCSSHS    87  ATGGCAACTTGTGAGCGTCCGGGTTGCAGGGTTGGTCCGTGTTCGTCTCACTCCG
MAGCALAPCTQRYCASHS    87  ATGGCAGGGTGTGCGTTGGCGCCGTGCACGTAGCGTTATTGTGCTTCTCACTCCG
MAVCVLLVCQFVCCYSHS    87  ATGGCAGTGTGTGTGTTGTTGGTGTGCCAGTTTGTGTGTTGTTATTCTCACTCCG
MALCRSSVCSEGGCRSHS    87  ATGGCACTGTGTAGGAGTTCGGTGTGCTCTGAGGGTGGTTGTAGGTCTCACTCCG
MAMCGLPGCQLDRCYSHS    86  ATGGCAATGTGTGGGTTGCCGGGTTGCTAGTTGGATCGTTGTTATTCTCACTCCG
MAWCANYQCISETCMSHS    86  ATGGCATGGTGTGCTAATTATTAGTGCATTTCGGAGACTTGTATGTCTCACTCCG
MASCDQIYCVPFSCASHS    86  ATGGCATCGTGTGATTAGATTTATTGCGTTCCGTTTTCTTGTGCGTCTCACTCCG
MARCPLSHCAEQLCWSHS    86  ATGGCACGGTGTCCGTTGTCGCATTGCGCTGAGTAGTTGTGTTGGTCTCACTCCG
MASCAYGRCWCVLVVLTP    85  ATGGCAAGTTGTGCTTATGGTCGTTGCTGGTGCGTACTTGTCGTTCTCACTCCG
MAGCMSLACLQDMCWSHS    85  ATGGCAGGGTGTATGTCGCTGGCGTGCCTGTAGGATATGTGTTGGTCTCACTCCG
MAWCDLGRCIEGGCLSHS    85  ATGGCATGGTGTGATCTGGGTCGTTGCATTGAGGGTGGTTGTTTGTCTCACTCCG
MATCYSSWCFGWWCQSHS    84  ATGGCAACGTGTTATTCGTCGTGGTGCTTTGGGTGGTGGTGTTAGTCTCACTCCG
MAVCWLPQCISHLSHS    84  ATGGCAGTGTGTTGGTTGCCTTAGTGCATTTCTCATTTGTCTCACTCCG
MATCDLRSCQSDVCLSHS    84  ATGGCAACGTGTGATCTTCGGTCGTGCTAGTCTGATGTGTGTTTGTCTCACTCCG
MAQCFSRLCLRELCRSHS    84  ATGGCACAGTGTTTTTCGCGTTTGTGCCTTCGTGAGCTGTGTAGGTCTCACTCCG
MAPCVEGKCLKQSCSSHS    83  ATGGCACCGTGTGTGGAGGGTAAGTGCTTGAAGTAGTCGTGTAGTTCTCACTCCG
MALCGDRRCVKQTCCPHS    83  ATGGCACTGTGTGGGGATAGGCGTTGCGTGAAGCAGACGTGTTGTCCTCACTCCG
MAGCLPQACTVANCASHS    83  ATGGCAGGTTGTCTTCCTTAGGCGTGCACTGTGGCGAATTGTGCTTCTCACTCCG
MALCFDDVCMAGPCLSHS    83  ATGGCATTGTGTTTTGATGATGTTTGCATGGCGGGTCCGTGTTTGTCTCACTCCG
MAMCVGQACWVRACRSHS    83  ATGGCAATGTGTGTTGGTCAGGCGTGCTGGGTGAGGGCTTGTCGGTCTCACTCCG
MAICDGVVCSFGKCGSHS    83  ATGGCAATTTGTGATGGGGTGGTGTGCTCTTTTGGGAAGTGTGGGTCTCACTCCG
MASCAAERCYVQHCMSHS    82  ATGGCATCTTGTGCTGCGGAGAGGTGCTATGTGTAGCATTGTATGTCTCACTCCG
MAVCQSVDCALRWCQSHS    82  ATGGCAGTGTGTCAGAGTGTTGATTGCGCGCTGCGTTGGTGTTAGTCTCACTCCG
MAECRQVMCRMCLVGLTP    82  ATGGCAGAGTGTCGTTAGGTTATGTGCCGTATGTGCCTTGTAGGTCTCACTCCG
MARCTKSLCCQSHS    81  ATGGCACGGTGTACTAAGTCGCTTTGCTGTCAGTCTCACTCCG
MAKCLRGSCGGLSCYSHS    81  ATGGCAAAGTGTTTGCGTGGTTCGTGCGGTGGGCTTTCTTGTTATTCTCACTCCG
MANCRGPGCQQGYCGSHS    81  ATGGCAAATTGTCGTGGTCCTGGTTGCCAGTAGGGGTATTGTGGGTCTCACTCCG
MATCVELQCKTLQCQSHS    81  ATGGCAACTTGTGTTGAGTTGTAGTGCAAGACTTTGTAGTGTTAGTCTCACTCCG
MAECRLQRCHYVACSSHS    81  ATGGCAGAGTGTAGGTTGTAGCGTTGCCATTATGTTGCTTGTTCGTCTCACTCCG
MAVCHAIWCMVGHCLSHS    81  ATGGCAGTTTGTCATGCGATTTGGTGCATGGTGGGTCATTGTTTGTCTCACTCCG
MATCVRLYCMGLTCVSHS    81  ATGGCAACTTGTGTTCGTCTGTATTGCATGGGTCTTACGTGTGTGTCTCACTCCG
MAVCSGNRCIRFVGLTP    80  ATGGCAGTGTGTTCGGGTAATCGTTGTATTAGGTTTGTGGGTCTCACTCCG
MAFCHGRNCAVLSCSSHS    80  ATGGCATTTTGTCATGGTAGGAATTGCGCTGTGCTGTCGTGTTCTTCTCACTCCG
MALCSWGTCMQDLCVSHS    80  ATGGCACTTTGTAGTTGGGGTACTTGCATGTAGGATCTTTGTGTTTCTCACTCCG
MAEVVLLCAVLFRVGLTP    80  ATGGCAGAGGTCGTTTTGCTTTGTGCTGTACTGTTCCGTGTTGGTCTCACTCCG
MAACDLVDCQQRACGSHS    80  ATGGCAGCGTGTGATTTGGTGGATTGCTAGCAGCGTGCTTGTGGGTCTCACTCCG
MAFCQQVLCALGACSSHS    80  ATGGCATTTTGTCAGTAGGTGCTGTGCGCGCTGGGTGCGTGTTCTTCTCACTCCG
MATCVSNRCCDWRCLSHS    80  ATGGCAACTTGTGTTTCGAATAGGTGCTGTGATTGGCGGTGTCTTTCTCACTCCG
MALCYRLTCQQLPCYSHS    80  ATGGCACTGTGTTATCGGCTTACGTGCTAGCAGCTGCCTTGTTATTCTCACTCCG
MAWCSLSVCQHCTCWSHS    80  ATGGCATGGTGTAGTCTGAGTGTGTGCTAGCATTGTACTTGTTGGTCTCACTCCG
MAECVSLRCALPLCQSHS    79  ATGGCAGAGTGTGTTTCTCTGCGTTGCGCTCTTCCTCTTTGTTAGTCTCACTCCG
MAQCGLSLCSWNACASHS    79  ATGGCATAGTGTGGTCTGTCGTTGTGCTCTTGGAATGCGTGTGCGTCTCACTCCG
MAGCAGLPCSQPSCWSHS    79  ATGGCAGGTTGTGCGGGGCTTCCTTGCTCTTAGCCGTCGTGTTGGTCTCACTCCG
MAWCASCRAGGWIVGLTP    79  ATGGCATGGTGTGCGTCATGCCGTGCGGGTGGGTGGATTGTCGGTCTCACTCCG
MANCVSGWCLVRQCFSHS    79  ATGGCAAATTGTGTTTCTGGTTGGTGCCTTGTGCGTCAGTGTTTTTCTCACTCCG
MAQCIGLSCESRECQSHS    79  ATGGCACAGTGTATTGGGTTGTCGTGCGAGAGTCGTGAGTGTTAGTCTCACTCCG
MAGCSKNLCCVRNSHS    79  ATGGCAGGTTGTTCGAAGAATTTGTGCTGTGTTCGTAATTCTCACTCCG
MAMWFDDGVRVVVLSFSL    78  ATGGCAATGTGGTTCGATGATGGAGTGCGGGTTGTGGTCTTGTCGTTCTCACTCCG
MAYCDVTVCWRGSCQSHS    78  ATGGCATATTGTGATGTTACGGTTTGCTGGCGGGGGAGTTGTTAGTCTCACTCCG
MANCQLAVCQGSYCCSHS    78  ATGGCAAATTGTTAGCTTGCTGTTTGCCAGGGGTCTTATTGTTGTTCTCACTCCG
MAQCVVSACSWTKCISHS    78  ATGGCATAGTGTGTGGTGAGTGCGTGCTCTTGGACTAAGTGTATTTCTCACTCCG
MAQCNCGVCSPQDCLSHS    77  ATGGCACAGTGTAATTGTGGTGTGTGCTCTCCGTAGGATTGTCTGTCTCACTCCG
MAQCDTRLCPYWSCDSHS    77  ATGGCATAGTGTGATACGCGTTTGTGCCCTTATTGGAGTTGTGATTCTCACTCCG
MALCVGCHCGPVSCQSHS    77  ATGGCATTGTGTGTGGGTTGTCATTGCGGTCCTGTTTCGTGTTAGTCTCACTCCG
MASCHQGLCESPHCQSHS    77  ATGGCAAGTTGTCATCAGGGGCTGTGCGAGTCTCCTCATTGTTAGTCTCACTCCG
MARCAIRGCVKSLCCSHS    76  ATGGCAAGGTGTGCTATTCGGGGTTGCGTTAAGTCTTTGTGTTGTTCTCACTCCG
MAGCVSDKCIIQYCNSHS    76  ATGGCAGGGTGTGTTAGTGATAAGTGCATTATTTAGTATTGTAATTCTCACTCCG
MANCLRARCTGSVCQSHS    75  ATGGCAAATTGTTTGCGTGCTCGGTGCACGGGGTCGGTTTGTCAGTCTCACTCCG
MAECARQGCLTRLCGSHS    75  ATGGCAGAGTGTGCGCGTCAGGGTTGCCTTACGCGGCTGTGTGGGTCTCACTCCG
MAGCGTATCVAGPCQSHS    75  ATGGCAGGTTGTGGTACGGCTACGTGCGTTGCGGGGCCTTGTTAGTCTCACTCCG
MAVCSELCCVNRVCKSHS    75  ATGGCAGTGTGTTCGGAGCTTTGTTGCGTTAATCGTGTGTGTAAGTCTCACTCCG
MAQCRIGDCAFGICLSHS    75  ATGGCATAGTGTAGGATTGGGGATTGCGCGTTTGGGATTTGTCTTTCTCACTCCG
MARCNGGMCVMGICPSHS    74  ATGGCAAGGTGTAATGGTGGGATGTGCGTTATGGGTATTTGTCCTTCTCACTCCG
MARCRVGDCRLSFCVSHS    74  ATGGCACGGTGTCGGGTGGGTGATTGCAGGCTTTCGTTTTGTGTGTCTCACTCCG
MAGCSIHGCTQYRCLSHS    74  ATGGCAGGGTGTTCTATTCATGGTTGCACGTAGTATCGGTGTCTGTCTCACTCCG
MARCWQLDCQIQLCLSHS    74  ATGGCACGGTGTTGGTAGCTTGATTGCTAGATTCAGCTTTGTCTGTCTCACTCCG
MAGCGTCQCQGVTCRSHS    74  ATGGCAGGTTGTGGTACGTGTTAGTGCCAGGGGGTGACTTGTCGTTCTCACTCCG
MAECIPLQCTVRLCSSHS    74  ATGGCAGAGTGTATTCCTTTGTAGTGCACGGTGCGGTTGTGTTCGTCTCACTCCG
MAVCSSRTCCGRFVVLTP    74  ATGGCAGTGTGTAGTAGTCGGACGTGCTGCGGACGTTTTGTCGTTCTCACTCCG
MASCLLPFCYAVMCQSHS    73  ATGGCAAGTTGTTTGTTGCCGTTTTGCTATGCGGTGATGTGTTAGTCTCACTCCG
MAFCSSRCCTLSSCVSHS    73  ATGGCATTTTGTTCGAGTCGGTGTTGCACTTTGTCTTCGTGTGTTTCTCACTCCG
MADCVPMQCDMPHCGSHS    73  ATGGCAGATTGTGTGCCTATGTAGTGCGATATGCCTCATTGTGGGTCTCACTCCG
MAVCSNWLCLVSRCQSHS    73  ATGGCAGTGTGTTCGAATTGGCTGTGCTTGGTGAGTAGGTGTTAGTCTCACTCCG
MAVCGSGRCKESSCWSHS    73  ATGGCAGTTTGTGGGTCTGGGCGTTGCAAGGAGTCTAGTTGTTGGTCTCACTCCG
MATCQFHVCLTQRCPSHS    73  ATGGCAACTTGTCAGTTTCATGTGTGCCTTACTTAGAGGTGTCCGTCTCACTCCG
MATCLWNRCVTLDCVSHS    73  ATGGCAACGTGTCTGTGGAATAGGTGCGTTACTCTGGATTGTGTGTCTCACTCCG
MAQCVLVMCEWVGCPSHS    73  ATGGCACAGTGTGTGCTGGTTATGTGCGAGTGGGTTGGGTGTCCTTCTCACTCCG
MAQCQSPTCSIRDCTSHS    73  ATGGCACAGTGTTAGAGTCCTACGTGCTCGATTAGGGATTGTACTTCTCACTCCG
MAVCPVQRCGMQYCRSHS    72  ATGGCAGTGTGTCCTGTGCAGCGTTGCGGTATGTAGTATTGTAGGTCTCACTCCG
MAVCNDFKCLCQDCWSHS    72  ATGGCAGTTTGTAATGATTTTAAGTGCTTGTGTTAGGATTGTTGGTCTCACTCCG
MAQCTMLDCLLALCRSHS    72  ATGGCATAGTGTACGATGTTGGATTGCCTTCTGGCGCTGTGTCGTTCTCACTCCG
MAFCTSIDCARGRCQSHS    72  ATGGCATTTTGTACGAGTATTGATTGCGCGCGGGGGCGGTGTTAGTCTCACTCCG
MAWCLERGCLCEWCVSHS    72  ATGGCATGGTGTTTGGAGCGTGGTTGCCTTTGTGAGTGGTGTGTGTCTCACTCCG
MAGCFVSECDRVTCQSHS    71  ATGGCAGGGTGTTTTGTTTCTGAGTGCGATCGGGTTACGTGTTAGTCTCACTCCG
MAGCPWQYCSQYECPSHS    71  ATGGCAGGTTGTCCGTGGTAGTATTGCTCGCAGTATGAGTGTCCGTCTCACTCCG
MATCQWHPCTHVECFSHS    71  ATGGCAACGTGTTAGTGGCATCCGTGCACTCATGTTGAGTGTTTTTCTCACTCCG
MAVCERVFCGQVLCWSHS    71  ATGGCAGTGTGTGAGCGGGTGTTTTGCGGTTAGGTGCTTTGTTGGTCTCACTCCG
MAGVGRGIAVRLGVVLTP    71  ATGGCAGGTGTGGGACGGGGGATTGCCGTTAGGTTGGGTGTGGTTCTCACTCCG
MAQCEVRACDLRWCESHS    71  ATGGCATAGTGTGAGGTGCGTGCGTGCGATCTGCGTTGGTGTGAGTCTCACTCCG
MALCQIAICGQVSCASHS    71  ATGGCATTGTGTCAGATTGCTATTTGCGGGTAGGTTTCGTGTGCTTCTCACTCCG
MASCLQARCEDYACASHS    70  ATGGCATCGTGTTTGTAGGCTAGGTGCGAGGATTATGCGTGTGCGTCTCACTCCG
MAMCQDRECSDRCCWSHS    70  ATGGCAATGTGTTAGGATCGTGAGTGCTCTGATCGTTGTTGTTGGTCTCACTCCG
MAGCWASQCLPWLCWSHS    70  ATGGCAGGGTGTTGGGCGTCTTAGTGCCTTCCTTGGCTTTGTTGGTCTCACTCCG
MALCRTSPCNLGLCSSHS    70  ATGGCACTGTGTCGGACTTCTCCTTGCAATTTGGGGCTGTGTTCCTCTCACTCCG
MAGCGLVRCGGLPCCSHS    70  ATGGCAGGGTGTGGTCTGGTGCGTTGCGGTGGTTTGCCGTGTTGTTCTCACTCCG
MATCWWSSCRYWRCVSHS    70  ATGGCAACGTGTTGGTGGAGTTCGTGCAGGTATTGGCGTTGTGTGTCTCACTCCG
MARCGIQLCVMASCVSHS    70  ATGGCAAGGTGTGGGATTTAGCTTTGCGTGATGGCTTCGTGTGTGTCTCACTCCG
MAWCEYLLCAGNSCQSHS    70  ATGGCATGGTGTGAGTATTTGCTGTGCGCGGGTAATAGTTGTTAGTCTCACTCCG
MALCFAHGCLMLVCPSHS    70  ATGGCACTTTGTTTTGCGCATGGTTGCTTGATGCTTGTGTGTCCTTCTCACTCCG
MAYCPSQGCATAQCGSHS    70  ATGGCATATTGTCCGTCGTAGGGGTGCGCGACGGCGCAGTGTGGGTCTCACTCCG
MAGCSTGTCRTNTCWSHS    69  ATGGCAGGGTGTTCGACTGGTACGTGCCGTACTAATACGTGTTGGTCTCACTCCG
MARCCGSTCDTWDCSSHS    69  ATGGCACGGTGTTGTGGGTCGACTTGCGATACTTGGGATTGTTCTTCTCACTCCG
MASCLGSCGLSSVFSL    69  ATGGCATCTTGTTTGGGGTCGTGTGGATTGTCCAGTGTATTCTCACTCCG
MALCMECWCGPGRCLSHS    69  ATGGCATTGTGTATGGAGTGTTGGTGCGGTCCTGGTCGGTGTCTTTCTCACTCCG
MAACLSQYCGQVWCGSHS    69  ATGGCAGCTTGTTTGTCTTAGTATTGCGGTCAGGTGTGGTGTGGGTCTCACTCCG
MAGCQGSECRNKGCASHS    69  ATGGCAGGTTGTCAGGGTAGTGAGTGCAGGAATAAGGGGTGTGCATCTCACTCCG
MASCMYGRCVVAVCVSHS    69  ATGGCATCGTGTATGTATGGGCGTTGCGTTGTGGCGGTGTGTGTGTCTCACTCCG
MAQCRHRRCIVHACSSHS    69  ATGGCATAGTGTAGGCATCGTAGGTGCATTGTGCATGCTTGTTCGTCTCACTCCG
MADCVSVQCGLPKCVSHS    69  ATGGCAGATTGTGTGAGTGTGTAGTGCGGGTTGCCGAAGTGTGTGTCTCACTCCG
MAGCKMHWCAYGVCVSHS    69  ATGGCAGGGTGTAAGATGCATTGGTGCGCGTATGGTGTTTGTGTTTCTCACTCCG
MAGCALLMCPQLSCGSHS    69  ATGGCAGGGTGTGCGCTGTTGATGTGCCCTTAGTTGAGTTGTGGTTCTCACTCCG
MARCDQEPCWIVLCVSHS    68  ATGGCACGGTGTGATTAGGAGCCTTGCTGGATTGTGTTGTGTGTTTCTCACTCCG
MAYCLRVACLLLSCDSHS    68  ATGGCATATTGTCTTCGTGTGGCTTGCCTGTTGCTTTCGTGTGATTCTCACTCCG
MASCHMQDCLADGCLSHS    68  ATGGCATCGTGTCATATGTAGGATTGCCTTGCTGATGGGTGTCTGTCTCACTCCG
MAGCVGSLCSCTQCQSHS    68  ATGGCAGGGTGTGTGGGTAGTTTGTGCAGTTGTACTCAGTGTTAGTCTCACTCCG
MAGCRPLGCMTWQCPSHS    68  ATGGCAGGGTGTCGTCCTTTGGGGTGCATGACGTGGTAGTGTCCGTCTCACTCCG
MAL*RGALFVCVRLTP    68  ATGGCATTGTGACGGGGTGCTTTATTTGTCTGTGTACGTCTCACTCCG
MAWCGHLSCFGLWCFSHS    68  ATGGCATGGTGTGGGCATCTTTCGTGCTTTGGGTTGTGGTGTTTTTCTCACTCCG
MADCALSRCQSMECRSHS    68  ATGGCAGATTGTGCTCTTTCTCGTTGCTAGAGTATGGAGTGTCGTTCTCACTCCG
MAECVDRVCRGVVCQSHS    68  ATGGCAGAGTGTGTTGATCGGGTTTGCCGGGGTGTTGTTTGTTAGTCTCACTCCG
MAQCPCSWCSSMSCLSHS    68  ATGGCATAGTGTCCGTGTAGTTGGTGCAGTTCGATGTCGTGTCTGTCTCACTCCG
MAICVQWSCGRTHCNSHS    67  ATGGCAATTTGTGTGCAGTGGTCGTGCGGTAGGACGCATTGTAATTCTCACTCCG
MANCVSQSCYQSMCTSHS    67  ATGGCAAATTGTGTGTCTCAGAGTTGCTATTAGAGTATGTGTACTTCTCACTCCG
MAVCCVWSCDVQVCGSHS    67  ATGGCAGTTTGTTGTGTTTGGTCGTGCGATGTGTAGGTGTGTGGGTCTCACTCCG
MAKCGAWACQYWECLSHS    67  ATGGCAAAGTGTGGGGCGTGGGCGTGCTAGTATTGGGAGTGTCTTTCTCACTCCG
MAMCTRGMCGRTVVSLTP    67  ATGGCAATGTGTACTCGTGGGATGTGCGGGCGTACCGTTGTAAGTCTCACTCCG
MAECAQVLCAVGTCRSHS    67  ATGGCAGAGTGTGCTTAGGTGCTTTGCGCGGTTGGGACGTGTCGGTCTCACTCCG
MAHCPYTVCQTSQCESHS    67  ATGGCACATTGTCCTTATACGGTGTGCCAGACTTCGTAGTGTGAGTCTCACTCCG
MAQCPAVGCAEQGCWSHS    67  ATGGCATAGTGTCCTGCGGTTGGGTGCGCTGAGCAGGGGTGTTGGTCTCACTCCG
MATCRSVSCADLRCQSHS    67  ATGGCAACTTGTCGTTCGGTTTCGTGCGCGGATTTGCGGTGTTAGTCTCACTCCG
MAPCAPRVCNVQGCTSHS    67  ATGGCACCGTGTGCTCCGCGGGTGTGCAATGTGTAGGGGTGTACGTCTCACTCCG
MACCGSPFCWNHTCLSHS    67  ATGGCATGTTGTGGGTCTCCGTTTTGCTGGAATCATACGTGTCTTTCTCACTCCG
MASCLGRTCQLQLCNSHS    67  ATGGCATCTTGTTTGGGTAGGACGTGCTAGCTTCAGTTGTGTAATTCTCACTCCG
MARWCVAFLLVACLSVSL    67  ATGGCACGTTGGTGTGTTGCTTTTTTGCTGGTTGCGTGTTTGTCTGTCTCACTCCG
MARCSAGSCHCGGCPSHS    67  ATGGCAAGGTGTAGTGCGGGTTCTTGCCATTGTGGGGGGTGTCCGTCTCACTCCG
MANCGRDVCPGQVCRSHS    66  ATGGCAAATTGTGGGCGTGATGTGTGCCCTGGGTAGGTGTGTCGGTCTCACTCCG
MAGCSTPQCSFSYCPSHS    66  ATGGCAGGGTGTTCTACGCCTTAGTGCTCGTTTTCGTATTGTCCGTCTCACTCCG
MADCPVVWCLQKACRSHS    66  ATGGCAGATTGTCCTGTGGTGTGGTGCTTGTAGAAGGCGTGTAGGTCTCACTCCG
MAWCNAYWCDYWPCQSHS    66  ATGGCATGGTGTAATGCGTATTGGTGCGATTATTGGCCGTGTTAGTCTCACTCCG
MAWCGSQPCGVMICNSHS    66  ATGGCATGGTGTGGGTCGTAGCCGTGCGGTGTGATGATTTGTAATTCTCACTCCG
MACCIGASCALGLCQSHS    66  ATGGCATGTTGTATTGGGGCTAGTTGCGCGCTGGGTCTGTGTTAGTCTCACTCCG
MASCHFGMCWGSSCCSHS    66  ATGGCAAGTTGTCATTTTGGTATGTGCTGGGGGTCTTCTTGTTGTTCTCACTCCG
MAGCVGGQCQWMVCVSHS    66  ATGGCAGGTTGTGTGGGGGGTTAGTGCCAGTGGATGGTTTGTGTTTCTCACTCCG
MATCWDHRCRVVQCQSHS    65  ATGGCAACGTGTTGGGATCATAGGTGCAGGGTTGTGCAGTGTTAGTCTCACTCCG
MAGCLLWTCCLRQCGSHS    65  ATGGCAGGGTGTTTGCTGTGGACGTGCTGTCTTAGGTAGTGTGGGTCTCACTCCG
MATCGGCLCESSLCVSHS    65  ATGGCAACTTGTGGTGGGTGTCTTTGCGAGTCGTCTCTTTGTGTTTCTCACTCCG
MARCRMDACGAQWCSSHS    65  ATGGCAAGGTGTCGGATGGATGCGTGCGGTGCGCAGTGGTGTAGCTCTCACTCCG
MAICSGCPCVGRLCASHS    65  ATGGCAATTTGTTCGGGGTGTCCTTGCGTTGGTCGTTTGTGTGCTTCTCACTCCG
MAECEAVVCLLQNCRSHS    65  ATGGCAGAGTGTGAGGCGGTTGTTTGCCTGTTGTAGAATTGTCGGTCTCACTCCG
MARCKLGTCLRVDCPSHS    65  ATGGCACGTTGTAAGTTGGGTACGTGCTTGCGTGTGGATTGTCCGTCTCACTCCG
MADCWQRSCVHSDCVSHS    65  ATGGCAGATTGTTGGTAGCGGTCGTGCGTGCATAGTGATTGTGTTTCTCACTCCG
MAQCERADCPSELCDSHS    65  ATGGCATAGTGTGAGCGGGCGGATTGCCCTAGTGAGCTTTGTGATTCTCACTCCG
MAYCQSVVCVLPTCQSHS    65  ATGGCATATTGTTAGTCTGTGGTGTGCGTGCTGCCTACTTGTCAGTCTCACTCCG
MARCSLPFCQAWICRSHS    65  ATGGCACGGTGTTCTCTTCCGTTTTGCTAGGCTTGGATTTGTCGTTCTCACTCCG
MALCQLVWCPTSRCGSHS    65  ATGGCACTGTGTTAGCTTGTGTGGTGCCCGACGTCTCGTTGTGGTTCTCACTCCG
MAACQPMPCVGHLCLSHS    65  ATGGCAGCGTGTTAGCCGATGCCGTGCGTGGGTCATTTGTGTTTGTCTCACTCCG
MAGCQGVRCLERLCQSHS    65  ATGGCAGGGTGTCAGGGTGTGCGTTGCCTTGAGAGGCTTTGTTAGTCTCACTCCG
MAVCETWGCAPTLVCLTP    64  ATGGCAGTTTGTGAGACTTGGGGTTGCGCGCCTACGCTTGTATGTCTCACTCCG
MAWCLQVLCPIGWCSSHS    64  ATGGCATGGTGTCTTTAGGTGCTTTGCCCTATTGGGTGGTGTTCGTCTCACTCCG
MAQCKAVGCRSCLCASHS    64  ATGGCATAGTGTAAGGCGGTTGGGTGCAGGTCTTGTCTGTGTGCGTCTCACTCCG
MARCSVVHCKSHPCTSHS    64  ATGGCAAGGTGTTCGGTGGTTCATTGCAAGTCTCATCCTTGTACTTCTCACTCCG
MAACHRVSCAIRQVCFSL    64  ATGGCAGCTTGTCATCGGGTTTCTTGCGCGATTAGGTAGGTGTGCTTCTCACTCCG
MAVCMMQQCVRLICTSHS    64  ATGGCAGTGTGTATGATGTAGCAGTGCGTTAGGCTGATTTGTACGTCTCACTCCG
MARCARVECQLADCLSHS    64  ATGGCACGGTGTGCGCGTGTTGAGTGCTAGCTTGCGGATTGTCTGTCTCACTCCG
MAGCRLASCRMPMCSSHS    64  ATGGCAGGTTGTCGGTTGGCTTCTTGCAGGATGCCTATGTGTAGTTCTCACTCCG
MADCTYTQCAQTLCWSHS    64  ATGGCAGATTGTACTTATACGCAGTGCGCGTAGACTCTGTGTTGGTCTCACTCCG
MAVCRGVPCRAMGCMSHS    64  ATGGCAGTGTGTCGTGGTGTGCCTTGCCGTGCGATGGGGTGTATGTCTCACTCCG
MAFCQQRCCRDVRCMSHS    64  ATGGCATTTTGTCAGTAGAGGTGTTGCCGTGATGTTCGTTGTATGTCTCACTCCG
MALCVYKVCDVSRCYSHS    63  ATGGCACTGTGTGTGTATAAGGTGTGCGATGTGTCGCGTTGTTATTCTCACTCCG
MANCKSRQCSWQACWSHS    63  ATGGCAAATTGTAAGTCTCGGCAGTGCTCTTGGTAGGCGTGTTGGTCTCACTCCG
MAGCGQVECQSWVCYSHS    63  ATGGCAGGGTGTGGGCAGGTTGAGTGCTAGTCTTGGGTTTGTTATTCTCACTCCG
MAVCSVDLCGAVGCQSHS    63  ATGGCAGTGTGTTCGGTTGATCTTTGCGGGGCTGTGGGGTGTTAGTCTCACTCCG
MACSYVAMVCCVGLTP    63  ATGGCGTGTTCATATGTTGCTATGGTATGTTGTGTAGGTCTCACTCCG
MALCLKLYCISIFVILTP    63  ATGGCACTGTGTCTGAAGTTGTATTGCATCAGCATCTTTGTTATTCTCACTCCG
MAGCLIGGCKQRVCRSHS    63  ATGGCAGGTTGTCTGATTGGGGGTTGCAAGTAGAGGGTTTGTCGTTCTCACTCCG
MATCQDTRCPVRRCVSHS    63  ATGGCAACGTGTTAGGATACGCGGTGCCCTGTTAGGCGTTGTGTGTCTCACTCCG
MAECRWNGCQFLSCRSHS    63  ATGGCAGAGTGTAGGTGGAATGGGTGCTAGTTTTTGTCGTGTCGGTCTCACTCCG
MADCLGACCWQSRCGSHS    63  ATGGCAGATTGTCTGGGTGCTTGTTGCTGGTAGAGTCGTTGTGGGTCTCACTCCG
MARCDWPRWHSCALLFSL    63  ATGGCACGGTGTGATTGGCCGCGGTGGCATTCGTGTGCGTTGTTGTTCTCACTCCG
MAACSRKHCSVLGCVSHS    63  ATGGCAGCTTGTTCGCGTAAGCATTGCAGTGTGTTGGGGTGTGTGTCTCACTCCG
MAYCLPVLCRMVHCQSHS    63  ATGGCATATTGTTTGCCTGTTCTGTGCAGGATGGTGCATTGTTAGTCTCACTCCG
MACCGDCVCLGQTCPSHS    63  ATGGCATGTTGTGGTGATTGTGTGTGCCTGGGTTAGACGTGTCCTTCTCACTCCG
MASCSPTQCLDSLCASHS    63  ATGGCATCTTGTTCGCCGACGTAGTGCCTGGATAGTCTGTGTGCTTCTCACTCCG
MAACGQGVCTEFLCSSHS    62  ATGGCAGCTTGTGGGTAGGGGGTTTGCACTGAGTTTCTGTGTTCTTCTCACTCCG
MAECSISPCIRSVCQSHS    62  ATGGCAGAGTGTTCTATTTCGCCTTGCATTCGGTCTGTTTGTTAGTCTCACTCCG
MAVCWTWACWQVQCASHS    62  ATGGCAGTTTGTTGGACTTGGGCTTGCTGGTAGGTTCAGTGTGCTTCTCACTCCG
MATCPGKQCDRVVCGSHS    62  ATGGCAACTTGTCCTGGTAAGTAGTGCGATAGGGTGGTTTGTGGGTCTCACTCCG
MAACASSECWSGRCQSHS    62  ATGGCAGCGTGTGCTAGTTCTGAGTGCTGGTCGGGGCGGTGTTAGTCTCACTCCG
MAGCLLVFCGAVLCDSHS    62  ATGGCAGGTTGTTTGCTGGTGTTTTGCGGGGCTGTTTTGTGTGATTCTCACTCCG
MAVCGQQGCTSRCCVSHS    62  ATGGCAGTTTGTGGGCAGCAGGGGTGCACTTCTCGGTGTTGTGTGTCTCACTCCG
MARCWVIQCSTQECLSHS    62  ATGGCACGTTGTTGGGTGATTCAGTGCTCTACGCAGGAGTGTTTGTCTCACTCCG
MAGCRQLACVKSLCCSHS    62  ATGGCAGGGTGTCGTTAGCTTGCGTGCGTGAAGTCGCTGTGTTGTTCTCACTCCG
MAVCWTFQCHVLWCFSHS    62  ATGGCAGTGTGTTGGACGTTTTAGTGCCATGTGCTGTGGTGTTTTTCTCACTCCG
MARCGLGSCGGVFCPSHS    62  ATGGCACGTTGTGGTCTGGGTAGTTGCGGTGGTGTGTTTTGTCCGTCTCACTCCG
MAQCGPHMCGDMTCSSHS    62  ATGGCATAGTGTGGTCCGCATATGTGCGGGGATATGACTTGTAGTTCTCACTCCG
MAGCVTTRCLLWACASHS    62  ATGGCAGGGTGTGTGACTACTCGGTGCCTTTTGTGGGCTTGTGCTTCTCACTCCG
MAVCQSIGCSGLWCVSHS    62  ATGGCAGTTTGTTAGTCGATTGGTTGCTCGGGGTTGTGGTGTGTGTCTCACTCCG
MASCPVQLCLERACLSHS    62  ATGGCATCGTGTCCGGTTTAGTTGTGCCTGGAGCGTGCGTGTTTGTCTCACTCCG
MAWCGVWACQGTMCQSHS    62  ATGGCATGGTGTGGGGTGTGGGCTTGCTAGGGTACGATGTGTCAGTCTCACTCCG
MAQCWHPFCYLVRCQSHS    61  ATGGCACAGTGTTGGCATCCGTTTTGCTATTTGGTTCGGTGTTAGTCTCACTCCG
MAPCRGQYCQGLSCASHS    61  ATGGCACCGTGTCGTGGGCAGTATTGCTAGGGGCTTAGTTGTGCTTCTCACTCCG
MAWCVSLKCRGVNCWSHS    61  ATGGCATGGTGTGTTAGTCTGAAGTGCCGTGGGGTTAATTGTTGGTCTCACTCCG
MAQCHARWCTQDVCDSHS    61  ATGGCACAGTGTCATGCGCGGTGGTGCACGTAGGATGTGTGTGATTCTCACTCCG
MAACGLIRCGRQECLSHS    61  ATGGCAGCGTGTGGTTTGATTCGTTGCGGGCGGTAGGAGTGTCTGTCTCACTCCG
MAQCYQGVCLVYGCLSHS    61  ATGGCATAGTGTTATCAGGGGGTTTGCTTGGTTTATGGGTGTCTGTCTCACTCCG
MALCQNKSCELGNCESHS    61  ATGGCATTGTGTTAGAATAAGAGTTGCGAGTTGGGGAATTGTGAGTCTCACTCCG
MAVCVVPGCEVSQCSSHS    61  ATGGCAGTTTGTGTGGTGCCGGGGTGCGAGGTGTCTTAGTGTTCGTCTCACTCCG
MANCLTNRCKMHICVSHS    60  ATGGCAAATTGTTTGACGAATCGTTGCAAGATGCATATTTGTGTGTCTCACTCCG
MAQCPKWLCDSPKCASHS    60  ATGGCATAGTGTCCTAAGTGGCTGTGCGATAGTCCTAAGTGTGCGTCTCACTCCG
MASCGWEICWQLVCRSHS    60  ATGGCAAGTTGTGGGTGGGAGATTTGCTGGTAGTTGGTGTGTAGGTCTCACTCCG
MASCSGAGFLLTKCGSHS    60  ATGGCATCTTGTTCTGGTGCCGGCTTCCTTCTTACGAAGTGTGGTTCTCACTCCG
MAWCDGSGCVAQSCESHS    60  ATGGCATGGTGTGATGGGAGTGGGTGCGTTGCGTAGTCTTGTGAGTCTCACTCCG
MALCAPCGCCAQGCCSHS    60  ATGGCATTGTGTGCTCCGTGTGGGTGCTGTGCTTAGGGTTGTTGTTCTCACTCCG
MAACGQGWCMRAVCLSHS    60  ATGGCAGCGTGTGGGTAGGGTTGGTGCATGCGTGCTGTTTGTCTTTCTCACTCCG
MAGCGQPICTRDTCISHS    60  ATGGCAGGGTGTGGGTAGCCTATTTGCACGAGGGATACGTGTATTTCTCACTCCG
MATCCAGTCQDWACLSHS    60  ATGGCAACGTGTTGTGCGGGGACGTGCTAGGATTGGGCTTGTTTGTCTCACTCCG
MAVCLARGCCRMQCWSHS    60  ATGGCAGTGTGTCTGGCTAGGGGTTGCTGTCGTATGTAGTGTTGGTCTCACTCCG
MAWCWIIACLESVLCVSL    60  ATGGCATGGTGTTGGATTATTGCGTGCTTGGAGTCAGTTTTGTGTGTCTCACTCCG
MAGCRFLYCDNSVCVSHS    60  ATGGCAGGGTGTCGTTTTTTGTATTGCGATAATTCGGTTTGTGTTTCTCACTCCG
MAWCVSGKCLPQYCTSHS    59  ATGGCATGGTGTGTTTCTGGGAAGTGCCTGCCTTAGTATTGTACGTCTCACTCCG
MAPCRSTACALALCQSHS    59  ATGGCACCGTGTCGTTCGACTGCTTGCGCTCTGGCTTTGTGTTAGTCTCACTCCG
MAACRSQGCFRSLCLSHS    59  ATGGCAGCGTGTAGGTCGTAGGGGTGCTTTAGGTCGCTTTGTTTGTCTCACTCCG
MASCGQPLYERVLCDSHS    59  ATGGCATCTTGTGGTTAGCCTCTTTACGAGCGTGTGCTTTGTGATTCTCACTCCG
MAWCVPTKCLIQYCRSHS    59  ATGGCATGGTGTGTTCCGACTAAGTGCTTGATTTAGTATTGTCGTTCTCACTCCG
MAGCAAGSCGGVQCLSHS    59  ATGGCAGGTTGTGCTGCGGGGAGTTGCGGTGGGGTTTAGTGTCTTTCTCACTCCG
MAYCSAGMCGQMVCSSHS    59  ATGGCATATTGTAGTGCGGGTATGTGCGGGTAGATGGTTTGTTCTTCTCACTCCG
MALCDQAQCPLGVCYSHS    59  ATGGCATTGTGTGATCAGGCTTAGTGCCCTCTTGGGGTGTGTTATTCTCACTCCG
MAGCSVLSCQLLDCCSHS    59  ATGGCAGGGTGTTCGGTTCTGAGTTGCTAGCTTTTGGATTGTTGTTCTCACTCCG
MAWCCGWRCPQLVVFLTP    59  ATGGCATGGTGTTGTGGGTGGCGGTGCCCGTAGCTCGTTGTGTTTCTCACTCCG
MASCRHLWCSQGRCVSHS    59  ATGGCAAGTTGTAGGCATCTGTGGTGCTCTTAGGGTCGGTGTGTTTCTCACTCCG
MAQCRLLTCTGEFCLSHS    59  ATGGCATAGTGTAGGTTGCTGACGTGCACGGGGGAGTTTTGTCTTTCTCACTCCG
MAYCSSKVCQGTTCSSHS    58  ATGGCATATTGTTCTTCGAAGGTGTGCTAGGGTACTACTTGTTCTTCTCACTCCG
MACCPTGACMWRPCGSHS    58  ATGGCATGTTGTCCTACTGGGGCGTGCATGTGGAGGCCTTGTGGGTCTCACTCCG
MARCLLWCAGRLLVSLTP    58  ATGGCACGGTGTTTGTTGTGGTGTGCGGGGCGGCTACTTGTCAGTCTCACTCCG
MADCMLCRTGCCVSHS    58  ATGGCAGATTGTATGTTGTGCAGGACTGGGTGTTGTGTGTCTCACTCCG
MAGCYGWSCMLSSCSSHS    58  ATGGCAGGGTGTTATGGTTGGTCTTGCATGCTTTCGTCGTGTTCTTCTCACTCCG
MAQCALSGCWQFWCSSHS    58  ATGGCATAGTGTGCGCTGAGTGGTTGCTGGCAGTTTTGGTGTTCGTCTCACTCCG
MARCQQGVCYCRFCGSHS    58  ATGGCACGTTGTCAGCAGGGGGTGTGCTATTGTCGTTTTTGTGGGTCTCACTCCG
MAVCLESRCGQGRCTSHS    58  ATGGCAGTGTGTTTGGAGTCGCGTTGCGGGTAGGGTCGTTGTACTTCTCACTCCG
MAVCWRSNCGQNWCGSHS    58  ATGGCAGTTTGTTGGCGGTCGAATTGCGGGCAGAATTGGTGTGGGTCTCACTCCG
MAGCNVRVCVKGRCCSHS    58  ATGGCAGGTTGTAATGTGAGGGTGTGCGTTAAGGGGCGGTGTTGTTCTCACTCCG
MASCAAQSCLSRTCLSHS    58  ATGGCATCTTGTGCGGCTTAGAGTTGCTTGTCTCGTACTTGTCTGTCTCACTCCG
MAVCMVTRCGSQYCQSHS    58  ATGGCAGTGTGTATGGTTACTCGGTGCGGTTCGTAGTATTGTTAGTCTCACTCCG
MARCHLVRCDGAGRESHS    58  ATGGCACGGTGTCATCTGGTTCGGTGCGATGGTGCTGGGCGTGAGTCTCACTCCG
MACCTFMCVVCVSHS    58  ATGGCATGTTGTACTTTTATGTGTGTTGTTTGTGTGTCTCACTCCG
MATCVVRGCQGGYCVSHS    57  ATGGCAACGTGTGTTGTGCGTGGTTGCTAGGGTGGGTATTGTGTGTCTCACTCCG
MAVCRSDLCKGQLCRSHS    57  ATGGCAGTGTGTCGGAGTGATTTGTGCAAGGGGCAGCTGTGTAGGTCTCACTCCG
MARCCGCQCLRLCCQSHS    57  ATGGCACGGTGTTGTGGGTGTTAGTGCTTGAGGTTGTGTTGTCAGTCTCACTCCG
MASCLRQGCQMYHCGSHS    57  ATGGCATCGTGTCTTCGTTAGGGGTGCCAGATGTATCATTGTGGTTCTCACTCCG
MARCPWGPCSVALCGSHS    57  ATGGCAAGGTGTCCGTGGGGTCCGTGCAGTGTTGCGTTGTGTGGTTCTCACTCCG
MAACGWLDCDVWLCQSHS    57  ATGGCAGCGTGTGGGTGGTTGGATTGCGATGTGTGGTTGTGTTAGTCTCACTCCG
MALCRPRYCACCTCSVSL    57  ATGGCATTGTGTAGGCCGCGGTATTGCGCTTGTTGTACGTGTTCTGTCTCACTCCG
MAQCCKERCSVIVCGSHS    57  ATGGCATAGTGTTGTAAGGAGCGGTGCAGTGTGATTGTTTGTGGTTCTCACTCCG
MASCVIQHCYKWRCVSHS    57  ATGGCCTCGTGTGTGATTTAGCATTGCTATAAGTGGAGGTGTGTGTCTCACTCCG
MATCGQRNCLRSCCLSHS    57  ATGGCAACTTGTGGGTAGAGGAATTGCCTGCGTTCGTGTTGTCTGTCTCACTCCG
MAGCWDGLCYWAGCLSHS    57  ATGGCAGGTTGTTGGGATGGTTTGTGCTATTGGGCTGGGTGTTTGTCTCACTCCG
MAACMVQVCLNRWCPSHS    56  ATGGCAGCGTGTATGGTTTAGGTGTGCTTGAATCGTTGGTGTCCGTCTCACTCCG
MAPCTSQRCRVELCMSHS    56  ATGGCACCGTGTACGTCTTAGCGTTGCCGTGTTGAGCTGTGTATGTCTCACTCCG
MAPCTYAYCQHGYCASHS    56  ATGGCACCTTGTACGTATGCTTATTGCTAGCATGGGTATTGTGCTTCTCACTCCG
MARCTSMACTDGNCHSHS    56  ATGGCACGTTGTACGTCTATGGCTTGCACTGATGGGAATTGTCATTCTCACTCCG
MADCQYTLCGMAVCTSHS    56  ATGGCAGATTGTTAGTATACTTTGTGCGGGATGGCGGTGTGTACGTCTCACTCCG
MAGCSFGQCLCSWCVSHS    56  ATGGCAGGTTGTTCGTTTGGGCAGTGCCTGTGTAGTTGGTGTGTGTCTCACTCCG
MAFCFHPRCKCQGCVSHS    56  ATGGCATTTTGTTTTCATCCGCGTTGCAAGTGTCAGGGTTGTGTGTCTCACTCCG
MARCQQFACNANLCGSHS    56  ATGGCACGGTGTTAGCAGTTTGCGTGCAATGCTAATCTTTGTGGGTCTCACTCCG
MAVCIAISCAQGLCLSHS    56  ATGGCAGTGTGTATTGCGATTTCTTGCGCGTAGGGTCTGTGTTTGTCTCACTCCG
MAGCQLSRCAIQKCVSHS    56  ATGGCAGGTTGTTAGCTGTCTCGTTGCGCTATTCAGAAGTGTGTTTCTCACTCCG
MASCIQQGCVSYRCWSHS    56  ATGGCATCTTGTATTTAGCAGGGTTGCGTGAGTTATCGTTGTTGGTCTCACTCCG
MAGCMSFRCGGMSCQSHS    56  ATGGCAGGTTGTATGAGTTTTCGGTGCGGGGGGATGTCTTGTTAGTCTCACTCCG
MAVCSCVLCEQGVCRSHS    56  ATGGCAGTTTGTAGTTGTGTTCTGTGCGAGTAGGGGGTGTGTAGGTCTCACTCCG
MAGCRVAPCWTGSCLSHS    55  ATGGCAGGTTGTCGGGTTGCGCCTTGCTGGACGGGTAGTTGTCTGTCTCACTCCG
MARCHVGKCQRVGCDSHS    55  ATGGCACGTTGTCATGTGGGGAAGTGCTAGAGGGTTGGGTGTGACTCTCACTCCG
MAGCRWKPCTLDICSSHS    55  ATGGCAGGGTGTAGGTGGAAGCCGTGCACTTTGGATATTTGTTCGTCTCACTCCG
MAQCCLWMCQNHPCLSHS    55  ATGGCATAGTGTTGTCTGTGGATGTGCCAGAATCATCCGTGTCTGTCTCACTCCG
MASCFMRACYRGLCQSHS    55  ATGGCATCGTGTTTTATGCGTGCGTGCTATAGGGGTTTGTGTTAGTCTCACTCCG
MACCVSTRCGVFQCISHS    55  ATGGCATGTTGTGTTTCTACTAGGTGCGGGGTGTTTTAGTGTATTTCTCACTCCG
MAFCHHGLCRVYVSVSL    55  ATGGCATTTTGTCATCATGGGTTGTGCCGTGTTTATGTGTCTGTCTCACTCCG
MAACGTVACVYQLCSSHS    55  ATGGCAGCGTGTGGGACTGTTGCGTGCGTTTATTAGCTGTGTTCTTCTCACTCCG
MASCYRAGCVQVDCTSHS    55  ATGGCATCGTGTTATCGTGCTGGGTGCGTGTAGGTGGATTGTACTTCTCACTCCG
MAWCQYSFCWLEGCVSHS    55  ATGGCATGGTGTTAGTATTCGTTTTGCTGGTTGGAGGGGTGTGTGTCTCACTCCG
MACCAMWSCLSICVFLTP    55  ATGGCATGTTGTGCTATGTGGAGTTGCCTGAGCATATGTGTTTTTCTCACTCCG
MAFCWLVKCGVGGCTSHS    55  ATGGCATTTTGTTGGTTGGTGAAGTGCGGTGTTGGTGGGTGTACGTCTCACTCCG
MAHCNGPMCQNAVCYSHS    55  ATGGCACATTGTAATGGTCCGATGTGCTAGAATGCTGTTTGTTATTCTCACTCCG
MAGCSSTACGAQRCESHS    55  ATGGCAGGTTGTAGTAGTACTGCTTGCGGTGCGTAGCGTTGTGAGTCTCACTCCG
MACCPMQECEDRMCSSHS    55  ATGGCATGTTGTCCGATGTAGGAGTGCGAGGATAGGATGTGTTCGTCTCACTCCG
MAHCCQPPCGGMLCLSHS    55  ATGGCACATTGTTGTTAGCCTCCGTGCGGGGGGATGTTGTGTCTTTCTCACTCCG
MAQCTLYNCIVGPCWSHS    55  ATGGCATAGTGTACGCTGTATAATTGCATTGTTGGTCCTTGTTGGTCTCACTCCG
MASCSLWACKRFGCVSHS    55  ATGGCATCGTGTTCGCTGTGGGCTTGCAAGCGTTTTGGGTGTGTTTCTCACTCCG
MARCPVVLAIIVFVGLTP    55  ATGGCAAGGTGTCCTGTAGTGCTTGCAATTATTGTGTTTGTTGGTCTCACTCCG
MADCMDQACGASLCSSHS    55  ATGGCAGATTGTATGGATTAGGCGTGCGGTGCGTCGCTGTGTTCTTCTCACTCCG
MASCGWVDCKWVGVILTP    54  ATGGCAAGTTGTGGGTGGGTGGATTGCAAGTGGGTTGGTGTCATTCTCACTCCG
MARCEEWTCWSSEVWFSL    54  ATGGCACGGTGTGAGGAGTGGACTTGCTGGTCCTCAGAAGTGTGGTTCTCACTCCG
MAECWTGPCLVQYCKSHS    54  ATGGCAGAGTGTTGGACTGGTCCTTGCCTGGTTTAGTATTGTAAGTCTCACTCCG
MARCGQGFCSPVKCRSHS    54  ATGGCACGGTGTGGTTAGGGGTTTTGCAGTCCGGTTAAGTGTCGTTCTCACTCCG
MAPCVWKRCYLPQCYSHS    54  ATGGCACCTTGTGTTTGGAAGCGTTGCTATCTGCCTTAGTGTTATTCTCACTCCG
MALCANRACLVGQCISHS    54  ATGGCATTGTGTGCTAATCGGGCTTGCCTGGTGGGGTAGTGTATTTCTCACTCCG
MAFCVRGPCLQTGCRSHS    54  ATGGCATTTTGTGTTCGGGGTCCTTGCCTGTAGACGGGTTGTAGGTCTCACTCCG
MASCRLVVCAQSLCKSHS    54  ATGGCATCTTGTCGTTTGGTGGTTTGCGCGTAGAGTCTGTGTAAGTCTCACTCCG
MAACSWDRCLTAWCTSHS    54  ATGGCAGCTTGTTCGTGGGATCGGTGCCTTACGGCGTGGTGTACGTCTCACTCCG
MANCLAWLCWRIGCSLTP    53  ATGGCAAATTGTCTGGCGTGGTTGTGCTGGCGTATTGGGTGTTCTCTCACTCCG
MAMLCGWLVPG*VVQVSL    53  ATGGCAATGTTGTGTGGATGGTTGGTGCCAGGGTAAGTCGTGTAGGTCTCACTCCG
MALCAEVVCMDQLCMSHS    53  ATGGCACTGTGTGCGGAGGTGGTGTGCATGGATTAGTTGTGTATGTCTCACTCCG
MAQCRPVGCFARNCSSHS    53  ATGGCATAGTGTCGTCCTGTTGGTTGCTTTGCTCGTAATTGTTCGTCTCACTCCG
MALCGYVACCVTGCESHS    53  ATGGCATTGTGTGGGTATGTTGCGTGCTGTGTTACGGGTTGTGAGTCTCACTCCG
MAQCLLRTCPELQCMSHS    53  ATGGCACAGTGTCTGCTGCGTACTTGCCCGGAGTTGTAGTGTATGTCTCACTCCG
MAHCSVDKCRLGRCWSHS    53  ATGGCACATTGTTCGGTGGATAAGTGCAGGCTGGGTCGGTGTTGGTCTCACTCCG
MARCQKGMCGSNCCWSHS    53  ATGGCACGTTGTTAGAAGGGGATGTGCGGGTCGAATTGTTGTTGGTCTCACTCCG
MAACRNAFCVESMCSSHS    53  ATGGCAGCGTGTAGGAATGCGTTTTGCGTTGAGTCGATGTGTAGTTCTCACTCCG
MASCVQDGCTVSRCNSHS    53  ATGGCATCGTGTGTGTAGGATGGTTGCACTGTTTCTCGTTGTAATTCTCACTCCG
MARCEGGQCVLRRCLSHS    53  ATGGCACGTTGTGAGGGTGGTCAGTGCGTTCTTAGGCGGTGTCTTTCTCACTCCG
MARCWLWSCRGQVCVSHS    53  ATGGCACGTTGTTGGCTTTGGTCGTGCCGGGGTTAGGTGTGTGTTTCTCACTCCG
MAVCGVKGAVLSCVGLTP    53  ATGGCAGTTTGTGGTGTGAAGGGTGCGGTCTTGAGTTGTGTGGGTCTCACTCCG
MAMCLAQRCPVMWCLSHS    53  ATGGCAATGTGTTTGGCTTAGCGGTGCCCTGTTATGTGGTGTTTGTCTCACTCCG
MAACSQTNCDLECCASHS    53  ATGGCAGCGTGTAGTTAGACTAATTGCGATTTGGAGTGTTGTGCGTCTCACTCCG
MAGCAKGLCCWSHS    53  ATGGCAGGGTGTGCGAAGGGGCTGTGCTGTTGGTCTCACTCCG
MAMCGQATCNHLLCLSHS    52  ATGGCAATGTGTGGGTAGGCTACTTGCAATCATCTTTTGTGTTTGTCTCACTCCG
MAGCEFPACAMYQCYSHS    52  ATGGCAGGGTGTGAGTTTCCGGCTTGCGCGATGTATTAGTGTTATTCTCACTCCG
MAGCDQHCCGPYVCHSHS    52  ATGGCAGGTTGTGATTAGCATTGTTGCGGGCCGTATGTTTGTCATTCTCACTCCG
MADCVQWLLL*SVWVSL    52  ATGGCAGATTGTGTGTAGTGGTTGCTCTTGTGATCGGTGTGGGTCTCACTCCG
MALCYASWCAVQICSSHS    52  ATGGCATTGTGTTATGCTAGTTGGTGCGCGGTGTAGATTTGTTCGTCTCACTCCG
MATCRQGHCAPIWCRSHS    52  ATGGCAACTTGTAGGTAGGGGCATTGCGCTCCTATTTGGTGTCGGTCTCACTCCG
MALCVEVGCQLGLCPSHS    52  ATGGCACTTTGTGTGGAGGTTGGGTGCTAGCTGGGGCTTTGTCCTTCTCACTCCG
MAKCWSPKCSWNECQSHS    52  ATGGCAAAGTGTTGGTCTCCGAAGTGCTCGTGGAATGAGTGTTAGTCTCACTCCG
MARCLLSLCVGYLCGSHS    52  ATGGCAAGGTGTTTGCTGAGTCTGTGCGTGGGTTATCTTTGTGGGTCTCACTCCG
MAPCWHARCGLQFCGSHS    52  ATGGCACCTTGTTGGCATGCTCGGTGCGGGTTGTAGTTTTGTGGTTCTCACTCCG
MARCSTQVCQALGCFSHS    52  ATGGCACGTTGTTCTACTCAGGTTTGCTAGGCGTTGGGGTGTTTTTCTCACTCCG
MAGCTGSACLQVLCSSHS    52  ATGGCAGGGTGTACTGGGAGTGCGTGCCTGTAGGTTTTGTGTTCGTCTCACTCCG
MAGCPLGFCTQSVCQSHS    52  ATGGCAGGTTGTCCGCTGGGGTTTTGCACGCAGTCTGTGTGTTAGTCTCACTCCG
MASCSWMRCRMSPCLSHS    52  ATGGCATCTTGTTCTTGGATGCGGTGCCGTATGAGTCCGTGTCTTTCTCACTCCG
MACCRQAACASWFCKSHS    52  ATGGCATGTTGTCGTTAGGCTGCTTGCGCTTCTTGGTTTTGTAAGTCTCACTCCG
MADCQGTGCDCLMCGSHS    52  ATGGCAGATTGTTAGGGGACGGGTTGCGATTGTCTGATGTGTGGGTCTCACTCCG
MANCPVQLCWSLKCWSHS    51  ATGGCAAATTGTCCTGTTTAGCTTTGCTGGTCTCTTAAGTGTTGGTCTCACTCCG
MASCKDIPCGGPGCCSHS    51  ATGGCATCGTGTAAGGATATTCCGTGCGGTGGTCCTGGGTGTTGTTCTCACTCCG
MASCWSDRCQQGLCASHS    51  ATGGCATCGTGTTGGTCGGATAGGTGCCAGTAGGGTCTGTGTGCGTCTCACTCCG
MAWCWPQNCSKICCPSHS    51  ATGGCATGGTGTTGGCCGTAGAATTGCTCGAAGATTTGTTGTCCTTCTCACTCCG
MADCQLGDCYGVMCSSHS    51  ATGGCAGATTGTTAGCTTGGGGATTGCTATGGGGTGATGTGTTCTTCTCACTCCG
MAWCMYGECGNRECSSHS    51  ATGGCATGGTGTATGTATGGGGAGTGCGGTAATAGGGAGTGTTCTTCTCACTCCG
MAWCQLVQCGARYCRSHS    51  ATGGCATGGTGTTAGCTGGTTCAGTGCGGTGCTCGGTATTGTCGGTCTCACTCCG
MAHCLTLIAWSDCESHS    51  ATGGCACATTGTTTGACGCTTATTGCGTGGTCGGATTGTGAGTCTCACTCCG
MARCAVVGCFKGGCFSHS    51  ATGGCACGTTGTGCGGTTGTGGGTTGCTTTAAGGGTGGGTGTTTTTCTCACTCCG
MALCNSIRVVLTP    51  ATGGCACTGTGTAATAGTATCCGTGTGGTTCTCACTCCG
MARCTERCCGATHCISHS    50  ATGGCACGGTGTACGGAGCGGTGTTGCGGGGCTACTCATTGTATTTCTCACTCCG
MARCEVTACSLTQCISHS    50  ATGGCACGGTGTGAGGTTACGGCTTGCAGTTTGACGTAGTGTATTTCTCACTCCG
MARCHLQGCKLTICQSHS    50  ATGGCACGTTGTCATCTGCAGGGGTGCAAGCTTACTATTTGTTAGTCTCACTCCG
MAGCHRGCCGSQACVSHS    50  ATGGCAGGTTGTCATCGGGGTTGTTGCGGGTCGTAGGCGTGTGTGTCTCACTCCG
MAVCWQTLCSSGCGSHS    50  ATGGCAGTGTGTTGGTAGACGCTTTGCTCGTCGGGGTGTGGGTCTCACTCCG
MAVCFRLRSGVCQSHS    50  ATGGCAGTGTGTTTTCGGCTGCGGTCGGGGGTTTGTTAGTCTCACTCCG
MAVCGNSRCQLNSCWSHS    50  ATGGCAGTTTGTGGGAATTCTCGGTGCCAGCTTAATAGTTGTTGGTCTCACTCCG
MAWCGQYSCGGFSCLSHS    50  ATGGCATGGTGTGGTTAGTATTCGTGCGGTGGTTTTAGTTGTCTGTCTCACTCCG
MARCQSGVCDRDWCPSHS    50  ATGGCACGTTGTTAGAGTGGTGTGTGCGATCGTGATTGGTGTCCGTCTCACTCCG
MALCRQGSCMGSGCTSHS    50  ATGGCACTGTGTCGGTAGGGGTCGTGCATGGGTAGTGGGTGTACGTCTCACTCCG
MAECKWGACGQGFCTSHS    50  ATGGCAGAGTGTAAGTGGGGGGCTTGCGGGTAGGGGTTTTGTACGTCTCACTCCG
MAACCPSRCTQRGVLLTP    50  ATGGCAGCGTGTTGTCCGTCTCGTTGCACGTAGCGAGGTGTTCTTCTCACTCCG
MAGCRTSACAGVACESHS    50  ATGGCAGGGTGTCGGACTAGTGCGTGCGCGGGTGTTGCTTGTGAGTCTCACTCCG
MAKCQPASCYSWTCTSHS    49  ATGGCAAAGTGTTAGCCTGCTTCTTGCTATTCTTGGACGTGTACTTCTCACTCCG
MAQCEPSFCGPFRCVSHS    49  ATGGCATAGTGTGAGCCGTCGTTTTGCGGGCCTTTTCGTTGTGTGTCTCACTCCG
MARCSYPSCWGVWCSSHS    49  ATGGCACGTTGTTCGTATCCGTCTTGCTGGGGTGTTTGGTGTTCGTCTCACTCCG
MAACQLGVCMACTCNSHS    49  ATGGCAGCGTGTTAGCTTGGGGTTTGCATGGCGTGTACGTGTAATTCTCACTCCG
MAGCAAQLCFMLPCSSHS    48  ATGGCAGGGTGTGCTGCTTAGCTGTGCTTTATGCTGCCGTGTTCGTCTCACTCCG
MAGCLRQCCNLLRCRSHS    48  ATGGCAGGTTGTTTGAGGTAGTGTTGCAATCTTTTGCGTTGTCGTTCTCACTCCG
MAVCQVSLCTGQVCDSHS    48  ATGGCAGTGTGTTAGGTGAGTCTGTGCACGGGGTAGGTTTGTGATTCTCACTCCG
MAQCGLSGCGTGVCLSHS    48  ATGGCATAGTGTGGGCTGAGTGGTTGCGGGACTGGTGTGTGTCTTTCTCACTCCG
MAQCVHGFCWRGWCASHS    48  ATGGCATAGTGTGTTCATGGTTTTTGCTGGAGGGGGTGGTGTGCTTCTCACTCCG
MASCTLQACCSERCCSHS    48  ATGGCATCGTGTACGTTGTAGGCGTGCTGTAGTGAGCGTTGTTGTTCTCACTCCG
MASCTGIWCYDLQCPSHS    48  ATGGCATCTTGTACGGGGATTTGGTGCTATGATTTGTAGTGTCCTTCTCACTCCG
MAWCLQNSCRALACLSHS    48  ATGGCATGGTGTCTTCAGAATTCTTGCCGTGCTCTTGCTTGTCTGTCTCACTCCG
MAKCEVAHCQSCTCRSHS    47  ATGGCAAAGTGTGAGGTTGCGCATTGCTAGTCTTGTACTTGTAGGTCTCACTCCG
MATCQNCRCVGSFCTSHS    47  ATGGCAACGTGTTAGAATTGTCGTTGCGTTGGGTCGTTTTGTACTTCTCACTCCG
MARCAMQWCGMGLCDSHS    47  ATGGCAAGGTGTGCGATGTAGTGGTGCGGGATGGGTCTGTGTGATTCTCACTCCG
MASCMFGDCSCVTCHSHS    47  ATGGCAAGTTGTATGTTTGGGGATTGCTCGTGTGTTACTTGTCATTCTCACTCCG
MASCVSGMCVGNMCCSHS    47  ATGGCAAGTTGTGTTTCTGGTATGTGCGTGGGTAATATGTGTTGTTCTCACTCCG
MASCFGQLCDMMHCPSHS    47  ATGGCAAGTTGTTTTGGTTAGTTGTGCGATATGATGCATTGTCCTTCTCACTCCG
MAMCCRDVCVCPMCTSHS    47  ATGGCAATGTGTTGTCGTGATGTGTGCGTGTGTCCTATGTGTACTTCTCACTCCG
MAQCLDSRCSGPYCQSHS    47  ATGGCACAGTGTCTGGATTCGCGTTGCAGTGGGCCGTATTGTTAGTCTCACTCCG
MARCGSGWCVPLKCTSHS    47  ATGGCACGTTGTGGTTCGGGTTGGTGCGTGCCTCTGAAGTGTACTTCTCACTCCG
MAGCKATGCWSGDCQSHS    47  ATGGCAGGTTGTAAGGCGACTGGTTGCTGGTCTGGGGATTGTTAGTCTCACTCCG
MAVCQGLMCYCLYCSSHS    47  ATGGCAGTGTGTCAGGGTCTTATGTGCTATTGTCTGTATTGTTCGTCTCACTCCG
MAVCVFRPCQLVVCASHS    47  ATGGCAGTGTGTGTGTTTCGGCCTTGCTAGTTGGTTGTTTGTGCGTCTCACTCCG
MAVCYVSDCRHSICQSHS    47  ATGGCAGTGTGTTATGTTAGTGATTGCCGTCATTCTATTTGTTAGTCTCACTCCG
MAQCWDGRCDGSLCLSHS    47  ATGGCATAGTGTTGGGATGGGCGGTGCGATGGTTCTCTGTGTCTGTCTCACTCCG
MASCVLDYCQHRFCVSHS    47  ATGGCATCGTGTGTGCTTGATTATTGCTAGCATAGGTTTTGTGTTTCTCACTCCG
MASCQSHS    47  ATGGCATCGTGTTAGTCTCACTCCG
MASCCAPGCQRSACGSHS    47  ATGGCATCTTGTTGTGCGCCGGGTTGCTAGAGGTCTGCTTGTGGGTCTCACTCCG
MAWCEQLGCYTGVCGSHS    47  ATGGCATGGTGTGAGTAGCTTGGTTGCTATACGGGTGTGTGTGGGTCTCACTCCG
MAWCLQHYCNGSKCVSHS    47  ATGGCATGGTGTTTGTAGCATTATTGCAATGGTTCTAAGTGTGTTTCTCACTCCG
MALCSRMLCRVRWCQSHS    47  ATGGCATTGTGTTCGCGGATGCTGTGCCGGGTGAGGTGGTGTTAGTCTCACTCCG
MAFCDVASCWLSVCTSHS    47  ATGGCATTTTGTGATGTGGCTAGTTGCTGGCTTTCTGTGTGTACTTCTCACTCCG
MAKCTGQRCVVWRCLSHS    46  ATGGCAAAGTGTACGGGTTAGAGGTGCGTTGTGTGGCGGTGTCTTTCTCACTCCG
MATCGVSVCHLGLCQSHS    46  ATGGCAACGTGTGGTGTGTCTGTGTGCCATCTTGGGTTGTGTTAGTCTCACTCCG
MATCHAALCLQGQCWSHS    46  ATGGCAACTTGTCATGCTGCTTTGTGCCTGTAGGGTCAGTGTTGGTCTCACTCCG
MASCDLVWCVWDWCSSHS    46  ATGGCAAGTTGTGATTTGGTGTGGTGCGTGTGGGATTGGTGTAGTTCTCACTCCG
MAICLARQCWRPLCPSHS    46  ATGGCAATTTGTCTGGCGCGGTAGTGCTGGCGTCCGCTTTGTCCGTCTCACTCCG
MAPCQRQGCFCDVCLSHS    46  ATGGCACCTTGTTAGAGGCAGGGTTGCTTTTGTGATGTTTGTCTTTCTCACTCCG
MAECAMCRCLLFVCLTP    46  ATGGCAGAGTGTGCTATGTGTCGTTGCTTGCTGTTTGTCTGCCTCACTCCG
MAECWGQDCIRASCVSHS    46  ATGGCAGAGTGTTGGGGTTAGGATTGCATTCGGGCGAGTTGTGTGTCTCACTCCG
MADCVMAYCLRRRCGVSL    46  ATGGCAGATTGTGTGATGGCTTATTGCCTTAGGCGTAGGTGTGGTGTCTCACTCCG
MAACDGNYCWPWLCQSHS    46  ATGGCAGCTTGTGATGGGAATTATTGCTGGCCGTGGCTGTGTTAGTCTCACTCCG
MAGCPFGRCADHQCSSHS    46  ATGGCAGGGTGTCCGTTTGGTAGGTGCGCGGATCATTAGTGTTCGTCTCACTCCG
MAGCVPLKCQRWDCMSHS    46  ATGGCAGGGTGTGTGCCGTTGAAGTGCTAGAGGTGGGATTGTATGTCTCACTCCG
MAGCPTVRCLEQLCVSHS    46  ATGGCAGGTTGTCCGACGGTTCGTTGCTTGGAGTAGCTTTGTGTGTCTCACTCCG
MAGCRPVGCALGNCASHS    46  ATGGCAGGTTGTCGTCCGGTTGGGTGCGCGCTGGGGAATTGTGCGTCTCACTCCG
MAVCGSGCCCSRPCGSHS    46  ATGGCAGTGTGTGGTTCGGGTTGTTGCTGTTCGCGGCCGTGTGGTTCTCACTCCG
MAVCVSPFCAGVQCASHS    46  ATGGCAGTGTGTGTTTCTCCTTTTTGCGCTGGTGTTCAGTGTGCTTCTCACTCCG
MAQCMWFECRMISCGSHS    46  ATGGCATAGTGTATGTGGTTTGAGTGCCGGATGATTTCGTGTGGTTCTCACTCCG
MAQCPVPWCDDHPCRSHS    46  ATGGCATAGTGTCCTGTGCCGTGGTGCGATGATCATCCGTGTCGTTCTCACTCCG
MAQCRVGPCSFRSCGSHS    46  ATGGCATAGTGTCGGGTGGGTCCGTGCTCGTTTAGGTCGTGTGGGTCTCACTCCG
MAYCFPGWCLRPGCYSHS    46  ATGGCATATTGTTTTCCTGGGTGGTGCCTGCGTCCGGGGTGTTATTCTCACTCCG
MASCLRQTCLPVYCKSHS    46  ATGGCATCGTGTCTTCGGTAGACGTGCTTGCCTGTTTATTGTAAGTCTCACTCCG
MAWCGFVMCQARECFSHS    46  ATGGCATGGTGTGGGTTTGTTATGTGCTAGGCTCGGGAGTGTTTTTCTCACTCCG
MAFCIPLRCQGGNCRSHS    46  ATGGCATTTTGTATTCCTTTGCGGTGCTAGGGGGGTAATTGTCGTTCTCACTCCG
MAFCFPQLAVGGGVCLTP    46  ATGGCATTTTGTTTTCCGTAGCTTGCGGTAGGGGGCGGTGTGTGTCTCACTCCG
MAKCFLLVCRNVSCYSHS    45  ATGGCAAAGTGTTTTTTGCTTGTGTGCCGTAATGTGTCTTGTTATTCTCACTCCG
MATCRLVGCVKGDCTSHS    45  ATGGCAACGTGTCGTCTGGTGGGTTGCGTGAAGGGTGATTGTACGTCTCACTCCG
MARCCQMPCSAYVCPSHS    45  ATGGCAAGGTGTTGTTAGATGCCGTGCAGTGCTTATGTTTGTCCGTCTCACTCCG
MAMCFSGSCFDGVCESHS    45  ATGGCAATGTGTTTTTCGGGGAGTTGCTTTGATGGTGTGTGTGAGTCTCACTCCG
MAICGQMSCASFTCCSHS    45  ATGGCAATTTGTGGTTAGATGTCGTGCGCTTCGTTTACTTGTTGTTCTCACTCCG
MAPCAERCCMQALCTSHS    45  ATGGCACCGTGTGCGGAGCGGTGTTGCATGTAGGCGTTGTGTACTTCTCACTCCG
MALCVGKQCTANYWWSHS    45  ATGGCACTGTGTGTGGGGAAGTAGTGCACTGCGAATTATTGGTGGTCTCACTCCG
MALCRTFGCDHRLCHSHS    45  ATGGCACTTTGTCGGACGTTTGGTTGCGATCATCGGCTTTGTCATTCTCACTCCG
MAECRSMRCVKVLCCSHS    45  ATGGCAGAGTGTCGTAGTATGCGGTGCGTGAAGGTGCTGTGTTGTTCTCACTCCG
MAECSWSWCQGLLCFSHS    45  ATGGCAGAGTGTTCGTGGTCGTGGTGCTAGGGGCTGTTGTGTTTTTCTCACTCCG
MAECSPPQCGLSLCPSHS    45  ATGGCAGAGTGTTCTCCGCCTTAGTGCGGGCTGAGTTTGTGTCCGTCTCACTCCG
MADCQSRSCQVRGCVSHS    45  ATGGCAGATTGTCAGAGTAGGTCTTGCTAGGTTCGGGGTTGTGTGTCTCACTCCG
MADCSGRECVPGHCQSHS    45  ATGGCAGATTGTTCGGGGCGTGAGTGCGTGCCGGGTCATTGTTAGTCTCACTCCG
MADCLGNCCGMFACESHS    45  ATGGCAGATTGTTTGGGTAATTGTTGCGGGATGTTTGCTTGTGAGTCTCACTCCG
MAACVAVTCFPVACQSHS    45  ATGGCAGCGTGTGTTGCGGTTACTTGCTTTCCGGTTGCTTGTTAGTCTCACTCCG
MAGCKISVCCVRYCSSHS    45  ATGGCAGGTTGTAAGATTTCGGTGTGCTGTGTGCGTTATTGTTCTTCTCACTCCG
MAGCHPQRCRVEYCISHS    45  ATGGCAGGTTGTCATCCTTAGCGGTGCCGTGTTGAGTATTGTATTTCTCACTCCG
MAGCVTHLCVGAFCLSHS    45  ATGGCAGGTTGTGTTACTCATCTGTGCGTTGGTGCGTTTTGTCTGTCTCACTCCG
MAGCLSRNCEGTACWSHS    45  ATGGCAGGTTGTTTGAGTCGGAATTGCGAGGGGACTGCTTGTTGGTCTCACTCCG
MAVCHESLCQVPDCGSHS    45  ATGGCAGTGTGTCATGAGTCGCTTTGCTAGGTTCCGGATTGTGGGTCTCACTCCG
MAVCRNAVCTCWGCFSHS    45  ATGGCAGTGTGTCGTAATGCTGTTTGCACTTGTTGGGGGTGTTTTTCTCACTCCG
MAVCADSSCGVQVCVSHS    45  ATGGCAGTGTGTGCGGATAGTTCTTGCGGGGTGTAGGTGTGTGTTTCTCACTCCG
MAVCVQIGCRRCLVCLTP    45  ATGGCAGTGTGTGTTTAGATTGGGTGCCGGAGGTGTCTTGTGTGTCTCACTCCG
MAVCSYVACPVMWCESHS    45  ATGGCAGTGTGTTCGTATGTGGCTTGCCCGGTTATGTGGTGTGAGTCTCACTCCG
MAVCGNHRCVFLSCVLSL    45  ATGGCAGTTTGTGGGAATCATCGTTGCGTTTTTTTGTCTTGTGTCCTCTCACTCCG
MAQCLFSLCEPGWCLSHS    45  ATGGCATAGTGTCTGTTTTCGCTGTGCGAGCCGGGGTGGTGTCTTTCTCACTCCG
MAQCAAKSCAFRLCGSHS    45  ATGGCATAGTGTGCTGCGAAGTCGTGCGCGTTTCGGCTGTGTGGGTCTCACTCCG
MAQCVAGKCRVTHCNSHS    45  ATGGCATAGTGTGTGGCGGGTAAGTGCCGTGTGACTCATTGTAATTCTCACTCCG
MAYCLGQMCQEFSCGSHS    45  ATGGCATATTGTCTTGGTCAGATGTGCTAGGAGTTTTCTTGTGGGTCTCACTCCG
MASCVQGHCSGLGCGSHS    45  ATGGCATCGTGTGTGTAGGGTCATTGCTCGGGGTTGGGTTGTGGGTCTCACTCCG
MASCYWHQCADPDCLSHS    45  ATGGCATCGTGTTATTGGCATTAGTGCGCGGATCCGGATTGTCTTTCTCACTCCG
MASCAYNSCGASGCQSHS    45  ATGGCATCTTGTGCTTATAATTCGTGCGGGGCGTCGGGTTGTTAGTCTCACTCCG
MASCASQDCASQICSSHS    45  ATGGCATCTTGTGCTTCGCAGGATTGCGCTTCGTAGATTTGTTCTTCTCACTCCG
MASCWAQSCQTQMCFSHS    45  ATGGCATCTTGTTGGGCGTAGAGTTGCCAGACTTAGATGTGTTTTTCTCACTCCG
MACCPQLACFGSDCESHS    45  ATGGCATGTTGTCCGTAGCTTGCTTGCTTTGGGTCTGATTGTGAGTCTCACTCCG
MALCTVNICRLTGCGSHS    45  ATGGCATTGTGTACTGTTAATATTTGCCGTTTGACTGGGTGTGGTTCTCACTCCG
MAFCRYGACMQIPCLSHS    45  ATGGCATTTTGTAGGTATGGGGCGTGCATGTAGATTCCGTGTTTGTCTCACTCCG
MAFCGSSTCQSSLCHSHS    45  ATGGCATTTTGTGGTAGTAGTACTTGCTAGTCTTCGCTTTGTCATTCTCACTCCG
MANCERLLCVSPGCASHS    44  ATGGCAAATTGTGAGCGTCTGTTGTGCGTTTCTCCGGGTTGTGCTTCTCACTCCG
MATCSGLCCRPSGCDSHS    44  ATGGCAACGTGTTCTGGGTTGTGTTGCCGGCCTAGTGGTTGTGATTCTCACTCCG
MARCWDEICLGSRCQSHS    44  ATGGCAAGGTGTTGGGATGAGATTTGCCTTGGGTCGCGGTGTTAGTCTCACTCCG
MASVRCFRARRFCVFLTP    44  ATGGCAAGTGTTCGTTGTTTTCGTGCAAGGCGCTTCTGTGTTTTTCTCACTCCG
MASCINQRCGGRWCLSHS    44  ATGGCAAGTTGTATTAATCAGCGGTGCGGTGGTAGGTGGTGTTTGTCTCACTCCG
MAICLVSCCEGSQCSLTP    44  ATGGCAATTTGTCTTGTGTCGTGTTGCGAGGGTTCGTAGTGTTCTCTCACTCCG
MAICAMLVCASFPCLSHS    44  ATGGCAATTTGTGCTATGTTGGTTTGCGCGAGTTTTCCTTGTCTGTCTCACTCCG
MAQCVLEKCLMQYCFSHS    44  ATGGCACAGTGTGTTCTGGAGAAGTGCTTGATGTAGTATTGTTTTTCTCACTCCG
MAQCLGLPCGVHFCQSHS    44  ATGGCACAGTGTTTGGGTTTGCCTTGCGGGGTGCATTTTTGTTAGTCTCACTCCG
MAPCKCSLCTRLECQSHS    44  ATGGCACCGTGTAAGTGTTCGTTGTGCACTAGGCTGGAGTGTTAGTCTCACTCCG
MAPCLQFTCYDTSCWSHS    44  ATGGCACCTTGTTTGTAGTTTACTTGCTATGATACTTCTTGTTGGTCTCACTCCG
MARCSCHSCSRPFCASHS    44  ATGGCACGGTGTTCTTGTCATAGTTGCTCGCGGCCGTTTTGTGCCTCTCACTCCG
MALCMVLVCSSRTCTSHS    44  ATGGCACTGTGTATGGTGCTTGTTTGCTCGTCGCGTACTTGTACGTCTCACTCCG
MALCIILDCEHEQCWSHS    44  ATGGCACTGTGTATTATTCTGGATTGCGAGCATGAGCAGTGTTGGTCTCACTCCG
MALCGFLECEHVDCGSHS    44  ATGGCACTGTGTGGGTTTCTGGAGTGCGAGCATGTTGATTGTGGGTCTCACTCCG
MALCIRMSCVGTSCASHS    44  ATGGCACTTTGTATTCGTATGTCGTGCGTGGGTACTTCTTGTGCTTCTCACTCCG
MAECPSLHCGTGHCQSHS    44  ATGGCAGAGTGTCCGTCGTTGCATTGCGGGACGGGGCATTGTTAGTCTCACTCCG
MAECLVGYCKMQYCGSHS    44  ATGGCAGAGTGTCTTGTTGGGTATTGCAAGATGTAGTATTGTGGGTCTCACTCCG
MAECYRCQCEGMWCPSHS    44  ATGGCAGAGTGTTATCGGTGTTAGTGCGAGGGGATGTGGTGTCCTTCTCACTCCG
MAECSWIRCGQASCLSHS    44  ATGGCAGAGTGTTCTTGGATTCGTTGCGGGTAGGCTTCTTGTTTGTCTCACTCCG
MAACPQGQCLMASCLSHS    44  ATGGCAGCGTGTCCGCAGGGGTAGTGCCTTATGGCTAGTTGTTTGTCTCACTCCG
MAACASYLCVQHPCVSHS    44  ATGGCAGCGTGTGCGTCGTATCTTTGCGTTTAGCATCCGTGTGTGTCTCACTCCG
MAACQLTECIVRLCGSHS    44  ATGGCAGCGTGTTAGTTGACGGAGTGCATTGTTCGTTTGTGTGGGTCTCACTCCG
MAGCPAQGCLLSPCISHS    44  ATGGCAGGTTGTCCTGCGTAGGGGTGCTTGTTGTCTCCGTGTATTTCTCACTCCG
MAVCGWLSCWITQCGSHS    44  ATGGCAGTGTGTGGGTGGCTGTCGTGCTGGATTACGTAGTGTGGTTCTCACTCCG
MAVCLSQSCFIMDCASHS    44  ATGGCAGTTTGTCTGAGTTAGAGTTGCTTTATTATGGATTGCGCTTCTCACTCCG
MAVCGQSICWSPLCSSHS    44  ATGGCAGTTTGTGGTTAGAGTATTTGCTGGTCTCCTCTGTGTAGTTCTCACTCCG
MASCSSVNCTRVRCPSHS    44  ATGGCATCTTGTTCGTCGGTTAATTGCACGAGGGTTAGGTGTCCGTCTCACTCCG
MAWCRTACCCDDICVSHS    44  ATGGCATGGTGTCGGACTGCGTGTTGCTGTGATGATATTTGTGTGTCTCACTCCG
MACCAEMRCGHENCTSHS    44  ATGGCATGTTGTGCGGAGATGAGGTGCGGTCATGAGAATTGTACGTCTCACTCCG
MALCVQDFCRKANCSSHS    44  ATGGCATTGTGTGTTTAGGATTTTTGCCGGAAGGCTAATTGTAGTTCTCACTCCG
MAFCLGGSCLRDGCASHS    44  ATGGCATTTTGTCTGGGTGGGAGTTGCTTGCGGGATGGTTGTGCTTCTCACTCCG
MACCDGAACGGRSVFSL    44  ATGGCCTGTTGTGATGGGGCGGCTTGCGGGGGGCGAAGTGTTTTCTCACTCCG
MAKCAVWLCQNRSCDSHS    43  ATGGCAAAGTGTGCGGTTTGGCTTTGCTAGAATAGGAGTTGTGATTCTCACTCCG
MAKCVVRSCQVSSCLSHS    43  ATGGCAAAGTGTGTTGTTAGGAGTTGCTAGGTGTCTTCTTGTTTGTCTCACTCCG
MANCVHSHCTQVACWSHS    43  ATGGCAAATTGTGTGCATTCTCATTGCACGTAGGTTGCTTGTTGGTCTCACTCCG
MANCQGPDCAPQPCVSHS    43  ATGGCAAATTGTTAGGGTCCTGATTGCGCTCCGCAGCCGTGTGTTTCTCACTCCG
MATCGHLTCHRWDCGSHS    43  ATGGCAACGTGTGGGCATCTGACGTGCCATCGGTGGGATTGTGGGTCTCACTCCG
MATCMAPTCVGLNCLSHS    43  ATGGCAACTTGTATGGCTCCTACTTGCGTTGGTCTGAATTGTTTGTCTCACTCCG
MARCSQVGCFWSNCVSHS    43  ATGGCAAGGTGTTCGTAGGTGGGTTGCTTTTGGTCTAATTGTGTGTCTCACTCCG
MAQCGSRPCFFCVYVSL    43  ATGGCACAGTGTGGTTCTAGGCCGTGCTTCTTCTGCGTGTACGTCTCACTCCG
MARCLPVACDVQACWSHS    43  ATGGCACGTTGTTTGCCGGTTGCGTGCGATGTTTAGGCTTGTTGGTCTCACTCCG
MALCSPQACSGLSCCSHS    43  ATGGCACTTTGTAGTCCTTAGGCGTGCAGTGGTCTTTCGTGTTGTTCTCACTCCG
MALCFAWGCSSHRCLSHS    43  ATGGCACTTTGTTTTGCGTGGGGTTGCTCGAGTCATCGGTGTCTGTCTCACTCCG
MAECVRWVCHGDACYSHS    43  ATGGCAGAGTGTGTGCGTTGGGTTTGCCATGGTGATGCGTGTTATTCTCACTCCG
MAECYQVGCVWASCFSHS    43  ATGGCAGAGTGTTATTAGGTTGGGTGCGTTTGGGCGTCTTGTTTTTCTCACTCCG
MAACPVVACKQGECRSHS    43  ATGGCAGCGTGTCCGGTGGTGGCTTGCAAGTAGGGTGAGTGTCGGTCTCACTCCG
MAGCVVPECVMCGCGSHS    43  ATGGCAGGGTGCGTTGTTCCGGAGTGCGTTATGTGTGGGTGTGGTTCTCACTCCG
MAGCNLWLCHLGNCCSHS    43  ATGGCAGGGTGTAATTTGTGGCTTTGCCATCTTGGGAATTGTTGTTCTCACTCCG
MAGLQAQVLLDV*VCVSL    43  ATGGCAGGGTTGTAGGCATAGGTCTTGCTTGATGTCTGAGTGTGTGTCTCACTCCG
MAGCATRDCTWFACQSHS    43  ATGGCAGGTTGTGCTACGCGTGATTGCACGTGGTTTGCTTGTTAGTCTCACTCCG
MAGCGRHMCKQRVCVSHS    43  ATGGCAGGTTGTGGGAGGCATATGTGCAAGCAGAGGGTGTGTGTGTCTCACTCCG
MAGCQQTVAFLGRVVLTP    43  ATGGCAGGTTGTTAGTAGACTGTTGCTTTTTTGGGCCGTGTTGTTCTCACTCCG
MAVCRWWQCRYWRCMSHS    43  ATGGCAGTGTGTCGGTGGTGGTAGTGCCGGTATTGGCGTTGTATGTCTCACTCCG
MAVCCAVNCRVGICSSHS    43  ATGGCAGTGTGTTGTGCTGTGAATTGCAGGGTGGGTATTTGTTCTTCTCACTCCG
MAVCLSEGCQWQCCWSHS    43  ATGGCAGTGTGTTTGTCTGAGGGGTGCCAGTGGTAGTGTTGTTGGTCTCACTCCG
MAVCLSRECGQDGCSSHS    43  ATGGCAGTTTGTCTGTCGCGTGAGTGCGGTTAGGATGGTTGTTCTTCTCACTCCG
MAVCVQVFCMRFPCHSHS    43  ATGGCAGTTTGTGTGTAGGTTTTTTGCATGCGTTTTCCGTGTCATTCTCACTCCG
MAQCASVACAFLSCFSHS    43  ATGGCATAGTGTGCTTCTGTGGCTTGCGCGTTTCTTTCGTGTTTTTCTCACTCCG
MAQCYSLACWRMVCWSHS    43  ATGGCATAGTGTTATTCGTTGGCTTGCTGGCGTATGGTTTGTTGGTCTCACTCCG
MASCQLLGCHLQPCESHS    43  ATGGCATCGTGTCAGCTGCTTGGGTGCCATCTTTAGCCTTGTGAGTCTCACTCCG
MASCADRRCVGVNCGSHS    43  ATGGCATCGTGTGCTGATCGTCGTTGCGTGGGTGTGAATTGTGGTTCTCACTCCG
MAWCGTVDCGCQYCVSHS    43  ATGGCATGGTGTGGGACGGTTGATTGCGGGTGTTAGTATTGTGTTTCTCACTCCG
MAWCWTQLCGGAWCASHS    43  ATGGCATGGTGTTGGACTTAGTTGTGCGGTGGTGCGTGGTGTGCGTCTCACTCCG
MACCAFGGCVQNTCRSHS    43  ATGGCATGTTGTGCGTTTGGTGGGTGCGTGTAGAATACGTGTAGGTCTCACTCCG
MALCGLDYCQGRLCWSHS    43  ATGGCATTGTGTGGGCTGGATTATTGCTAGGGGAGGTTGTGTTGGTCTCACTCCG
MAKCYVHGCQMAFCMSHS    42  ATGGCAAAGTGTTATGTTCATGGTTGCTAGATGGCGTTTTGTATGTCTCACTCCG
MATCWHLYCPVSLCQSHS    42  ATGGCAACGTGTTGGCATTTGTATTGCCCGGTGTCGCTGTGTTAGTCTCACTCCG
MARCWEEKCIGMSCRSHS    42  ATGGCAAGGTGTTGGGAGGAGAAGTGCATTGGTATGTCGTGTCGGTCTCACTCCG
MASCTAFGCKLGQCCSHS    42  ATGGCAAGTTGTACTGCTTTTGGGTGCAAGTTGGGTTAGTGTTGTTCTCACTCCG
MASCLLYECQLLDCYSHS    42  ATGGCAAGTTGTCTGCTTTATGAGTGCTAGTTGCTGGATTGTTATTCTCACTCCG
MASCVGFCVSHS    42  ATGGCAAGTTGTGTGGGTTTTTGTGTTTCTCACTCCG
MASCQPSICYYDTCNSHS    42  ATGGCAAGTTGTTAGCCGTCGATTTGCTATTATGATACTTGTAATTCTCACTCCG
MASCQDVVCTLGGCPSHS    42  ATGGCAAGTTGTTAGGATGTTGTGTGCACGCTGGGGGGTTGTCCGTCTCACTCCG
MAHCHARSCAKPLCCSHS    42  ATGGCACATTGTCATGCGCGGTCTTGCGCTAAGCCGTTGTGTTGTTCTCACTCCG
MAHCVRVGCCASSCCSHS    42  ATGGCACATTGTGTGCGTGTTGGGTGCTGTGCTTCTTCTTGTTGTTCTCACTCCG
MAPCVQQLCDGGMCVSHS    42  ATGGCACCGTGTGTTCAGTAGCTTTGCGATGGTGGTATGTGTGTTTCTCACTCCG
MAPCWRQDCLLYPCTSHS    42  ATGGCACCGTGTTGGCGGTAGGATTGCTTGCTTTATCCTTGTACGTCTCACTCCG
MARCLELCCDVGLCSSHS    42  ATGGCACGGTGTCTTGAGTTGTGTTGCGATGTGGGGTTGTGTTCTTCTCACTCCG
MALCVQRSCMVIACSSHS    42  ATGGCACTGTGTGTTTAGCGGAGTTGCATGGTTATTGCGTGTTCTTCTCACTCCG
MALCLWPRCLHGACGSHS    42  ATGGCACTTTGTCTTTGGCCGCGTTGCTTGCATGGGGCGTGTGGTTCTCACTCCG
MADCVQGKCYRLGCLSHS    42  ATGGCAGATTGTGTGTAGGGGAAGTGCTATCGGTTGGGTTGTTTGTCTCACTCCG
MAACTLVYCQSRACGSHS    42  ATGGCAGCTTGTACTTTGGTGTATTGCTAGTCTCGGGCGTGTGGGTCTCACTCCG
MAACLGRVCVQRVCSSHS    42  ATGGCAGCTTGTCTTGGGCGTGTTTGCGTTCAGCGTGTTTGTAGTTCTCACTCCG
MAACFAQLCSNGRCGSHS    42  ATGGCAGCTTGTTTTGCTTAGCTGTGCTCGAATGGGCGTTGTGGTTCTCACTCCG
MAGCTLRFCQLGLCRSHS    42  ATGGCAGGGTGTACGCTGAGGTTTTGCTAGCTTGGGCTGTGTCGGTCTCACTCCG
MAGCDARRCQHGMCVSHS    42  ATGGCAGGGTGTGATGCGCGTCGGTGCCAGCATGGGATGTGTGTGTCTCACTCCG
MAGCNLGNCHQFPCASHS    42  ATGGCAGGTTGTAATTTGGGTAATTGCCATTAGTTTCCTTGTGCTTCTCACTCCG
MAGCVQIPCLRMECVSHS    42  ATGGCAGGTTGTGTGTAGATTCCGTGCTTGCGTATGGAGTGTGTTTCTCACTCCG
MAGCQLHWCGFSACRSHS    42  ATGGCAGGTTGTTAGCTTCATTGGTGCGGGTTTAGTGCGTGTCGGTCTCACTCCG
MAVCPSMGCLWTLCQSHS    42  ATGGCAGTGTGTCCTTCTATGGGGTGCTTGTGGACGCTTTGTTAGTCTCACTCCG
MAVCMLTSCLRGVCSSHS    42  ATGGCAGTTTGTATGTTGACGTCGTGCTTGCGTGGTGTGTGTTCTTCTCACTCCG
MAQCRVGECWYSACESHS    42  ATGGCATAGTGTCGTGTTGGGGAGTGCTGGTATTCGGCTTGTGAGTCTCACTCCG
MASCMERGCALQPCRSHS    42  ATGGCATCGTGTATGGAGCGGGGGTGCGCGTTGTAGCCGTGTAGGTCTCACTCCG
MASCAGLNCQRLFCNSHS    42  ATGGCATCGTGTGCGGGTTTGAATTGCTAGAGGCTTTTTTGTAATTCTCACTCCG
MASCAGQACVFGECRSHS    42  ATGGCATCGTGTGCTGGTTAGGCTTGCGTTTTTGGTGAGTGTCGTTCTCACTCCG
MAWCHDSQCAGRMCGSHS    42  ATGGCATGGTGTCATGATTCGTAGTGCGCGGGGAGGATGTGTGGGTCTCACTCCG
MAWCVLSDCASCGCWSHS    42  ATGGCATGGTGTGTGCTTTCGGATTGCGCGTCTTGTGGGTGTTGGTCTCACTCCG
MACCDYLKCDEPQCVSHS    42  ATGGCATGTTGTGATTATTTGAAGTGCGATGAGCCGTAGTGTGTGTCTCACTCCG
MAFCQSSGCTSHTCASHS    42  ATGGCATTTTGTCAGTCTTCGGGGTGCACGTCGCATACGTGTGCGTCTCACTCCG
MAFCWSSSCADQPCQSHS    42  ATGGCATTTTGTTGGTCGTCGAGTTGCGCTGATTAGCCGTGTCAGTCTCACTCCG
MAKCSGVDCDGGGCCSHS    41  ATGGCAAAGTGTTCGGGGGTTGATTGCGATGGGGGGGGGTGTTGTTCTCACTCCG
MANCQDPLCYTTFCSSHS    41  ATGGCAAATTGTTAGGATCCGTTGTGCTATACGACGTTTTGTTCTTCTCACTCCG
MASCKEWRCSQLKCRSHS    41  ATGGCAAGTTGTAAGGAGTGGCGTTGCTCGTAGCTTAAGTGTAGGTCTCACTCCG
MASCILSMCWGDECISHS    41  ATGGCAAGTTGTATTCTGTCTATGTGCTGGGGTGATGAGTGTATTTCTCACTCCG
MAMCTGHVCKGSVCCSHS    41  ATGGCAATGTGTACTGGTCATGTGTGCAAGGGGTCTGTGTGTTGTTCTCACTCCG
MAQCRQVRCTEAMCWSHS    41  ATGGCACAGTGTCGGTAGGTGAGGTGCACTGAGGCTATGTGTTGGTCTCACTCCG
MAQCVMGCCGQVPCVSHS    41  ATGGCACAGTGTGTTATGGGGTGTTGCGGTTAGGTTCCGTGTGTGTCTCACTCCG
MAHCQIQQCIIRQCLSHS    41  ATGGCACATTGTCAGATTCAGCAGTGCATTATTAGGTAGTGTCTTTCTCACTCCG
MAHCGQARCMGGFCDSHS    41  ATGGCACATTGTGGTTAGGCGAGGTGCATGGGTGGTTTTTGTGATTCTCACTCCG
MAPCGVYTCQFLGCYSHS    41  ATGGCACCGTGTGGGGTTTATACTTGCTAGTTTTTGGGGTGTTATTCTCACTCCG
MALCIEHMCTGAQCPSHS    41  ATGGCACTGTGTATTGAGCATATGTGCACGGGGGCTTAGTGTCCGTCTCACTCCG
MALCGSQSCLEAGCRSHS    41  ATGGCACTGTGTGGTTCTTAGTCTTGCTTGGAGGCTGGTTGTAGGTCTCACTCCG
MALCVMILCCSFVCSSHS    41  ATGGCACTGTGTGTGATGATTCTGTGCTGTTCGTTTGTGTGTTCGTCTCACTCCG
MALCRAQHCRVSLCDSHS    41  ATGGCACTTTGTCGGGCGTAGCATTGCCGGGTTAGTTTGTGTGATTCTCACTCCG
MAECVIKECEVYLCQSHS    41  ATGGCAGAGTGTGTTATTAAGGAGTGCGAGGTTTATTTGTGTTAGTCTCACTCCG
MAECQGAVCDKHICRSHS    41  ATGGCAGAGTGTTAGGGTGCTGTGTGCGATAAGCATATTTGTCGGTCTCACTCCG
MAECWMQVCSVSPCRSHS    41  ATGGCAGAGTGTTGGATGTAGGTGTGCTCTGTGTCTCCTTGTCGGTCTCACTCCG
MAACEQITCILQPCSSHS    41  ATGGCAGCTTGTGAGCAGATTACGTGCATTTTGTAGCCGTGTAGTTCTCACTCCG
MAGCPWAICNVYVCQSHS    41  ATGGCAGGGTGTCCGTGGGCTATTTGCAATGTGTATGTGTGTTAGTCTCACTCCG
MAGCPDGRCYRQLCWSHS    41  ATGGCAGGGTGTCCTGATGGGAGGTGCTATCGGTAGCTGTGTTGGTCTCACTCCG
MAGCQVVMCQSHVCASHS    41  ATGGCAGGGTGTTAGGTGGTTATGTGCTAGAGTCATGTTTGTGCGTCTCACTCCG
MAGCFAWACTQCRCASHS    41  ATGGCAGGTTGTTTTGCGTGGGCGTGCACGTAGTGTCGTTGTGCTTCTCACTCCG
MAVCKQVDCFIGYCVSHS    41  ATGGCAGTGTGTAAGTAGGTTGATTGCTTTATTGGGTATTGTGTGTCTCACTCCG
MAVCRGSLCSVPRCVSHS    41  ATGGCAGTGTGTAGGGGTTCTTTGTGCAGTGTGCCTCGTTGTGTGTCTCACTCCG
MAVCQSQRCIGTACSSHS    41  ATGGCAGTTTGTTAGTCGTAGCGTTGCATTGGGACGGCTTGTTCGTCTCACTCCG
MAQCSVLLCVGARCTSHS    41  ATGGCATAGTGTTCTGTTTTGCTTTGCGTGGGTGCGCGTTGTACGTCTCACTCCG
MAYCWWQWCFGSTCESHS    41  ATGGCATATTGTTGGTGGTAGTGGTGCTTTGGTTCGACGTGTGAGTCTCACTCCG
MASCLQLLCEVGQCKSHS    41  ATGGCATCGTGTCTTCAGTTGTTGTGCGAGGTGGGGTAGTGTAAGTCTCACTCCG
MASCVQDKCLWSVCSSHS    41  ATGGCATCGTGTGTTTAGGATAAGTGCTTGTGGAGTGTGTGTTCGTCTCACTCCG
MASCLGAKCGRSFCASHS    41  ATGGCATCGTGTTTGGGGGCTAAGTGCGGGCGGTCTTTTTGTGCGTCTCACTCCG
MAWCGQLFCGWFRCVSHS    41  ATGGCATGGTGTGGTTAGCTGTTTTGCGGTTGGTTTAGGTGTGTGTCTCACTCCG
MALCLQVTCLGDMCFSHS    41  ATGGCATTGTGTTTGTAGGTTACGTGCTTGGGGGATATGTGTTTTTCTCACTCCG
MAFCRSSYCQRQVCASHS    41  ATGGCATTTTGTCGGTCGAGTTATTGCCAGCGTCAGGTGTGTGCGTCTCACTCCG
MANCTFWDCGWQHCLSHS    40  ATGGCAAATTGTACGTTTTGGGATTGCGGGTGGTAGCATTGTTTGTCTCACTCCG
MASCRQFSCWTMGCDSHS    40  ATGGCAAGTTGTAGGCAGTTTTCTTGCTGGACGATGGGGTGTGATTCTCACTCCG
MASCAVRLCEGQGCSSHS    40  ATGGCAAGTTGTGCGGTGCGTTTGTGCGAGGGTTAGGGTTGTTCTTCTCACTCCG
MAICVLSQCNGLSCQSHS    40  ATGGCAATTTGTGTGTTGTCTCAGTGCAATGGGTTGTCGTGTTAGTCTCACTCCG
MAQCLLVLCAARGCPSHS    40  ATGGCACAGTGTCTGCTGGTGCTGTGCGCGGCGAGGGGTTGTCCTTCTCACTCCG
MARCVDRSCEAQQCYSHS    40  ATGGCACGGTGTGTGGATCGGAGTTGCGAGGCGTAGCAGTGTTATTCTCACTCCG
MARCVQQQCLNFRCLSHS    40  ATGGCACGGTGTGTTTAGCAGCAGTGCTTGAATTTTCGGTGTTTGTCTCACTCCG
MAECVWTKCLLSICQSHS    40  ATGGCAGAGTGTGTGTGGACGAAGTGCCTTTTGTCTATTTGTTAGTCTCACTCCG
MADCWEMSCHSLMCQSHS    40  ATGGCAGATTGTTGGGAGATGTCTTGCCATTCGCTGATGTGTTAGTCTCACTCCG
MAACVVTSCKQVRCLSHS    40  ATGGCAGCGTGTGTTGTTACTTCTTGCAAGTAGGTTCGGTGTCTTTCTCACTCCG
MAACSVVLCYKQNCTSHS    40  ATGGCAGCGTGTTCGGTGGTGCTTTGCTATAAGTAGAATTGTACGTCTCACTCCG
MAACGRSGCAGLDCLSHS    40  ATGGCAGCTTGTGGTAGGAGTGGTTGCGCTGGGTTGGATTGTTTGTCTCACTCCG
MAGCVPLKCIAQFCTSHS    40  ATGGCAGGGTGTGTGCCGCTGAAGTGCATTGCTTAGTTTTGTACTTCTCACTCCG
MAGCRSHS    40  ATGGCAGGTTGTAGGTCTCACTCCG
MAGCQLLWCGFGRCISHS    40  ATGGCAGGTTGTTAGTTGCTTTGGTGCGGTTTTGGGCGGTGTATTTCTCACTCCG
MAVCGDQICLARACISHS    40  ATGGCAGTGTGTGGTGATTAGATTTGCTTGGCTCGGGCTTGTATTTCTCACTCCG
MAVCGYLGCAAAWCDSHS    40  ATGGCAGTGTGTGGTTATCTGGGTTGCGCTGCGGCTTGGTGTGATTCTCACTCCG
MAVCLEQVCTGLWCRSHS    40  ATGGCAGTGTGTTTGGAGTAGGTGTGCACTGGTTTGTGGTGTCGGTCTCACTCCG
MAVCVRNACPGKTCISHS    40  ATGGCAGTTTGTGTGAGGAATGCTTGCCCGGGGAAGACGTGTATTTCTCACTCCG
MAQCVPLKCLWDRCESHS    40  ATGGCATAGTGTGTTCCGTTGAAGTGCCTGTGGGATAGGTGTGAGTCTCACTCCG
MAQCSTSVCGNVACSSHS    40  ATGGCATAGTGTTCTACTTCTGTGTGCGGTAATGTGGCTTGTTCGTCTCACTCCG
MAQCFNWRCHYAYCSSHS    40  ATGGCATAGTGTTTTAATTGGCGGTGCCATTATGCGTATTGTTCTTCTCACTCCG
MASCDFELCLQTSCESHS    40  ATGGCATCGTGTGATTTTGAGCTTTGCTTGTAGACGAGTTGTGAGTCTCACTCCG
MASCGWGRCPGFSCRSHS    40  ATGGCATCGTGTGGGTGGGGTCGTTGCCCTGGGTTTTCGTGTCGTTCTCACTCCG
MASCLWTMCGNVVCQSHS    40  ATGGCATCTTGTTTGTGGACTATGTGCGGGAATGTTGTGTGTTAGTCTCACTCCG
MAWCEFSSCAWLNCQSHS    40  ATGGCATGGTGTGAGTTTTCTTCTTGCGCGTGGTTGAATTGTTAGTCTCACTCCG
MAWCQEGWCACFVCGSHS    40  ATGGCATGGTGTTAGGAGGGTTGGTGCGCGTGTTTTGTTTGTGGGTCTCACTCCG
MACCVQEQCTYPLCGSHS    40  ATGGCATGTTGTGTGTAGGAGCAGTGCACTTATCCGTTGTGTGGTTCTCACTCCG
MACCVFQECDQQVCSSHS    40  ATGGCATGTTGTGTTTTTTAGGAGTGCGATCAGTAGGTGTGTAGTTCTCACTCCG
MALCNVHGCLDQNCRSHS    40  ATGGCATTGTGTAATGTGCATGGGTGCTTGGATTAGAATTGTCGTTCTCACTCCG
MALCWAADCGWIRCRSHS    40  ATGGCATTGTGTTGGGCTGCTGATTGCGGGTGGATTCGGTGTCGTTCTCACTCCG
MANCYQTSCIYFDCSSHS    39  ATGGCAAATTGTTATTAGACGAGTTGCATTTATTTTGATTGTAGTTCTCACTCCG
MATCMGLTCRRQSCHSHS    39  ATGGCAACGTGTATGGGGCTTACGTGCAGGAGGTAGTCTTGTCATTCTCACTCCG
MATCERELCLLTQCPSHS    39  ATGGCAACGTGTGAGAGGGAGCTGTGCCTTTTGACGTAGTGTCCTTCTCACTCCG
MARCWVPTCPLGHCQSHS    39  ATGGCAAGGTGTTGGGTTCCGACTTGCCCGCTGGGTCATTGTTAGTCTCACTCCG
MARCFQRQCVTVQCQSHS    39  ATGGCAAGGTGTTTTCAGAGGCAGTGCGTGACTGTTCAGTGTTAGTCTCACTCCG
MASCGFSECAQLPCNSHS    39  ATGGCAAGTTGTGGTTTTAGTGAGTGCGCTTAGTTGCCGTGTAATTCTCACTCCG
MASCSFSRCQHSQCQSHS    39  ATGGCAAGTTGTTCTTTTTCGAGGTGCCAGCATAGTTAGTGTCAGTCTCACTCCG
MARCSAQLCVMQACLSHS    39  ATGGCACGGTGTAGTGCGTAGCTGTGCGTGATGTAGGCTTGTTTGTCTCACTCCG
MARCMSLGCGDRGCPSHS    39  ATGGCACGGTGTATGTCTCTGGGTTGCGGGGATAGGGGTTGTCCTTCTCACTCCG
MARCVHYVCGMQVCDSHS    39  ATGGCACGTTGTGTTCATTATGTGTGCGGTATGTAGGTTTGTGATTCTCACTCCG
MALCDHWQCVIGKCLSHS    39  ATGGCACTTTGTGATCATTGGTAGTGCGTTATTGGGAAGTGTCTGTCTCACTCCG
MAECSASSCSQGVCWSHS    39  ATGGCAGAGTGTTCGGCTTCTTCTTGCAGTTAGGGTGTTTGTTGGTCTCACTCCG
MADCRALRCYRPNCGSHS    39  ATGGCAGATTGTCGGGCTCTGCGGTGCTATCGGCCTAATTGTGGTTCTCACTCCG
MAACKRMMCDQLSCTSHS    39  ATGGCAGCGTGTAAGAGGATGATGTGCGATTAGTTGAGTTGTACGTCTCACTCCG
MAACRQETCVLAPCMSHS    39  ATGGCAGCGTGTAGGTAGGAGACGTGCGTGCTTGCGCCTTGTATGTCTCACTCCG
MAACIIVRCDLGIVVLTP    39  ATGGCAGCGTGTATTATTGTTCGGTGCGATTTGGGTATTGTCGTTCTCACTCCG
MAACRSVGCILQPCASHS    39  ATGGCAGCGTGTCGGTCGGTGGGTTGCATTTTGTAGCCTTGTGCTTCTCACTCCG
MAGCLEGWCVWQYCGSHS    39  ATGGCAGGGTGTCTGGAGGGGTGGTGCGTGTGGTAGTATTGTGGGTCTCACTCCG
MAGCGNGHCRFRECVSHS    39  ATGGCAGGGTGTGGGAATGGGCATTGCCGGTTTCGGGAGTGTGTGTCTCACTCCG
MAGCYQGLCVGQLCQSHS    39  ATGGCAGGGTGTTATCAGGGTTTGTGCGTTGGGCAGTTGTGTTAGTCTCACTCCG
MAGCIGLLCVRQHCTSHS    39  ATGGCAGGTTGTATTGGGCTGCTGTGCGTGCGTTAGCATTGTACTTCTCACTCCG
MAGCGGTQCMRSFCISHS    39  ATGGCAGGTTGTGGGGGGACTTAGTGCATGCGGAGTTTTTGTATTTCTCACTCCG
MAVCTKMVCYSMNCQSHS    39  ATGGCAGTTTGTACTAAGATGGTGTGCTATTCTATGAATTGTTAGTCTCACTCCG
MAVCIRRLCAAEPCYSHS    39  ATGGCAGTTTGTATTCGGCGGTTGTGCGCTGCTGAGCCGTGTTATTCTCACTCCG
MAVCDGLICKLLVCQSHS    39  ATGGCAGTTTGTGATGGGCTGATTTGCAAGCTGCTTGTGTGTTAGTCTCACTCCG
MAQCNRLWCDRMVCVSHS    39  ATGGCATAGTGTAATCGTCTTTGGTGCGATAGGATGGTTTGTGTGTCTCACTCCG
MASCRGFPCSDSWCLSHS    39  ATGGCATCTTGTCGGGGTTTTCCGTGCTCGGATTCTTGGTGTCTTTCTCACTCCG
MAWCTPGSCLGLLVLLTP    39  ATGGCATGGTGTACTCCGGGTAGTTGCTTGGGGCTGCTTGTACTTCTCACTCCG
MAWCRCVSCGDMLCPSHS    39  ATGGCATGGTGTCGGTGTGTGTCTTGCGGTGATATGCTTTGTCCGTCTCACTCCG
MAWCVQGKCLLSECRSHS    39  ATGGCATGGTGTGTGTAGGGTAAGTGCCTGCTTTCTGAGTGTCGGTCTCACTCCG
MACCRDASCMDFQCLSHS    39  ATGGCATGTTGTAGGGATGCGTCTTGCATGGATTTTCAGTGTCTTTCTCACTCCG
MACCHVGPCRKPACTSHS    39  ATGGCATGTTGTCATGTTGGTCCTTGCAGGAAGCCTGCGTGTACGTCTCACTCCG
MACCGHQDCWWCQCPSHS    39  ATGGCATGTTGTGGTCATTAGGATTGCTGGTGGTGTCAGTGTCCTTCTCACTCCG
MALCTVACCQDNGCCSHS    39  ATGGCATTGTGTACGGTGGCGTGTTGCTAGGATAATGGTTGTTGTTCTCACTCCG
MALCIFLPCAHGRCTSHS    39  ATGGCATTGTGTATTTTTTTGCCGTGCGCGCATGGGCGTTGTACTTCTCACTCCG
MALCRGATCHAGMCNSHS    39  ATGGCATTGTGTCGGGGTGCGACGTGCCATGCTGGTATGTGTAATTCTCACTCCG
MALCYVGGCVSPQCVSHS    39  ATGGCATTGTGTTATGTGGGTGGTTGCGTTTCTCCGTAGTGTGTTTCTCACTCCG
MAFCQPRSCGQTMCTSHS    39  ATGGCATTTTGTCAGCCTCGGTCGTGCGGTTAGACGATGTGTACTTCTCACTCCG
MASCRDWSCESHS    39  ATGGCGTCTTGCCGTGATTGGTCTTGTGAGTCTCACTCCG
MANCHKQWCVGWRCRSHS    38  ATGGCAAATTGTCATAAGTAGTGGTGCGTTGGGTGGCGGTGTCGTTCTCACTCCG
MANCDQVQCSHQMCRSHS    38  ATGGCAAATTGTGATTAGGTGCAGTGCAGTCATCAGATGTGTAGGTCTCACTCCG
MANCVQSPCLWESCSSHS    38  ATGGCAAATTGTGTGTAGAGTCCGTGCCTGTGGGAGTCGTGTAGTTCTCACTCCG
MANCVLGRCDLQLCCSHS    38  ATGGCAAATTGTGTGTTGGGGCGTTGCGATCTTTAGCTTTGTTGTTCTCACTCCG
MATCTTQGCAFRLCSSHS    38  ATGGCAACTTGTACTACGTAGGGGTGCGCTTTTAGGTTGTGTTCGTCTCACTCCG
MARCQQVLCDMDVCLSHS    38  ATGGCAAGGTGTTAGCAGGTGCTTTGCGATATGGATGTTTGTCTGTCTCACTCCG
MARCCGQGCGAYSVLVSL    38  ATGGCAAGGTGTTGTGGTCAGGGGTGCGGTGCTTATTCAGTGTTAGTCTCACTCCG
MAMCPLRVCCILVCASHS    38  ATGGCAATGTGTCCGCTGCGTGTGTGCTGTATTCTTGTTTGTGCTTCTCACTCCG
MAICESRGCMQGICLSHS    38  ATGGCAATTTGTGAGTCGCGGGGTTGCATGTAGGGGATTTGTCTGTCTCACTCCG
MAICVTDRCQVRSCISHS    38  ATGGCAATTTGTGTTACGGATCGGTGCTAGGTGCGGAGTTGTATTTCTCACTCCG
MAICVQMDCVNEACQSHS    38  ATGGCAATTTGTGTTCAGATGGATTGCGTGAATGAGGCTTGTTAGTCTCACTCCG
MAICQGWGCHSYWCRSHS    38  ATGGCAATTTGTTAGGGTTGGGGGTGCCATAGTTATTGGTGTCGGTCTCACTCCG
MAICFQVGCLKGRCLSHS    38  ATGGCAATTTGTTTTTAGGTTGGTTGCCTGAAGGGTCGTTGTCTTTCTCACTCCG
MAQCRMPFCLQQACPSHS    38  ATGGCACAGTGTAGGATGCCTTTTTGCTTGTAGCAGGCGTGTCCTTCTCACTCCG
MAQCVVSKCLLQVCLSHS    38  ATGGCACAGTGTGTGGTTTCTAAGTGCCTGCTTTAGGTGTGTCTGTCTCACTCCG
MARCGLQDCSCWLCLSHS    38  ATGGCACGTTGTGGCTTGTAGGACTGCTCTTGTTGGTTGTGTTTGTCTCACTCCG
MARCLLVYCWGTQCSSHS    38  ATGGCACGTTGTTTGCTTGTTTATTGCTGGGGTACTTAGTGTAGTTCTCACTCCG
MALCVGQSCFGVVCGSHS    38  ATGGCACTGTGTGTTGGGTAGTCTTGCTTTGGGGTGGTGTGTGGTTCTCACTCCG
MALCLEVRCGSWQCTSHS    38  ATGGCACTTTGTCTGGAGGTGCGTTGCGGTTCTTGGTAGTGTACGTCTCACTCCG
MALCLCPFCISSHCTSHS    38  ATGGCACTTTGTCTGTGTCCTTTTTGCATTTCGTCTCATTGTACTTCTCACTCCG
MAECSGGWCLAFWCQSHS    38  ATGGCAGAGTGTAGTGGTGGTTGGTGCTTGGCTTTTTGGTGTTAGTCTCACTCCG
MADCRKGYCSVRRCQSHS    38  ATGGCAGATTGTCGGAAGGGGTATTGCTCTGTTAGGAGGTGTCAGTCTCACTCCG
MADCLICTCVGYRCVGLTP    38  ATGGCAGATTGTCTGATTTGTACGTGCGTGGGTTATCGTTGTGTTGGTCTCACTCCG
MAGCHGWACALESCLSHS    38  ATGGCAGGGTGTCATGGGTGGGCTTGCGCGTTGGAGAGTTGTCTTTCTCACTCCG
MAGCVQADCDAQTCQSHS    38  ATGGCAGGGTGTGTTCAGGCGGATTGCGATGCGCAGACTTGTTAGTCTCACTCCG
MAGCQFFTCQLWWCQSHS    38  ATGGCAGGGTGTTAGTTTTTTACTTGCCAGTTGTGGTGGTGTTAGTCTCACTCCG
MAGCCSIPCGVLGVFLTP    38  ATGGCAGGGTGTTGTTCGATTCCGTGCGGCGTCCTAGGTGTCTTTCTCACTCCG
MAGCAPPWCWVTKCQSHS    38  ATGGCAGGTTGTGCGCCGCCGTGGTGCTGGGTTACGAAGTGTTAGTCTCACTCCG
MAGCVSRGCRMCECVSHS    38  ATGGCAGGTTGTGTGTCGAGGGGGTGCAGGATGTGTGAGTGTGTGTCTCACTCCG
MAGCVMNACPRGQCSSHS    38  ATGGCAGGTTGTGTTATGAATGCGTGCCCGCGTGGGTAGTGTAGTTCTCACTCCG
MAGCVDTPCAQGECVSHS    38  ATGGCAGGTTGTGTTGATACTCCGTGCGCGTAGGGTGAGTGTGTTTCTCACTCCG
MAGCVACGCVSSACPSHS    38  ATGGCAGGTTGTGTTGCTTGTGGTTGCGTTTCTAGTGCGTGTCCTTCTCACTCCG
MAGCSQNSFCLSHS    38  ATGGCAGGTTGTTCGTAGAATTCTTTTTGTCTGTCTCACTCCG
MAVCQQHECARQLCLSHS    38  ATGGCAGTGTGTCAGCAGCATGAGTGCGCGAGGTAGTTGTGTCTTTCTCACTCCG
MAVCHGLCCQLFCCGSHS    38  ATGGCAGTGTGTCATGGGCTTTGTTGCTAGCTGTTTTGTTGTGGTTCTCACTCCG
MAVCLQRSCSARRCASHS    38  ATGGCAGTGTGTCTGCAGCGTTCTTGCTCGGCTCGTAGGTGTGCGTCTCACTCCG
MAVCQAVDCLACACMSHS    38  ATGGCAGTGTGTTAGGCTGTGGATTGCTTGGCTTGTGCGTGTATGTCTCACTCCG
MAVCWLSYCSESKCDSHS    38  ATGGCAGTTTGTTGGCTTAGTTATTGCAGTGAGAGTAAGTGTGATTCTCACTCCG
MAQCSLKFCLQGRCTSHS    38  ATGGCATAGTGTAGTCTGAAGTTTTGCCTTCAGGGGCGTTGTACGTCTCACTCCG
MAQCVWGKCIERLCTSHS    38  ATGGCATAGTGTGTTTGGGGTAAGTGCATTGAGCGTCTGTGTACGTCTCACTCCG
MAQCLVILCRGGLVLVSL    38  ATGGCATAGTGTTTGGTTATTTTGTGCCGGGGTGGGTTGGTGTTGGTCTCACTCCG
MASCRLSACVLFNCQSHS    38  ATGGCATCGTGTAGGCTGAGTGCTTGCGTTTTGTTTAATTGTTAGTCTCACTCCG
MASCGTLGCTLMICGSHS    38  ATGGCATCGTGTGGGACTTTGGGTTGCACTCTGATGATTTGTGGGTCTCACTCCG
MASCVVMGCFSGSCRSHS    38  ATGGCATCGTGTGTTGTTATGGGTTGCTTTTCTGGGTCTTGTAGGTCTCACTCCG
MASCIGAGCQGNLCRSHS    38  ATGGCATCTTGTATTGGGGCTGGTTGCTAGGGTAATTTGTGTCGGTCTCACTCCG
MASCPLVECMGGSCPSHS    38  ATGGCATCTTGTCCGTTGGTGGAGTGCATGGGTGGTAGTTGTCCTTCTCACTCCG
MASCEWRWCAQQVCSSHS    38  ATGGCATCTTGTGAGTGGAGGTGGTGCGCTCAGTAGGTTTGTTCGTCTCACTCCG
MAWCGCELCLSGRCRSHS    38  ATGGCATGGTGTGGGTGTGAGCTTTGCTTGTCGGGGCGGTGTCGGTCTCACTCCG
MAWCVMQKCLMQYCESHS    38  ATGGCATGGTGTGTTATGTAGAAGTGCTTGATGCAGTATTGTGAGTCTCACTCCG
MAWCQRPLCYSLLCPSHS    38  ATGGCATGGTGTTAGCGGCCTCTTTGCTATTCTCTGCTGTGTCCTTCTCACTCCG
MAWCQLHSCSVSVCSSHS    38  ATGGCATGGTGTTAGCTGCATTCTTGCTCGGTGTCGGTGTGTTCGTCTCACTCCG
MACCCALACQRAHCNSHS    38  ATGGCATGTTGTTGTGCGCTTGCTTGCTAGCGGGCTCATTGTAATTCTCACTCCG
MALCGGQSCSIYLCVSHS    38  ATGGCATTGTGTGGGGGTTAGAGTTGCAGTATTTATCTGTGTGTTTCTCACTCCG
MAFCQSHHCVAYQCLSHS    38  ATGGCATTTTGTTAGTCGCATCATTGCGTTGCGTATCAGTGTTTGTCTCACTCCG
MAFCWTVSCQQVICCSHS    38  ATGGCATTTTGTTGGACGGTGTCGTGCTAGTAGGTGATTTGTTGTTCTCACTCCG
MAFCLQFYAFLCVSL    38  ATGGCATTTTGTTTGCAGTTTTATGCTTTTTTGTGCGTCTCACTCCG
MASHS    38  ATGGCCTCTCACTCCG
MAKCSETLCQITRCFSHS    37  ATGGCAAAGTGTTCTGAGACGTTGTGCTAGATTACGCGTTGTTTTTCTCACTCCG
MATCVQEVCPLTLCLSHS    37  ATGGCAACGTGTGTGTAGGAGGTGTGCCCTCTTACTCTTTGTCTTTCTCACTCCG
MASCRGERCQFEQCRSHS    37  ATGGCAAGTTGTCGTGGTGAGCGGTGCTAGTTTGAGCAGTGTCGGTCTCACTCCG
MAMCDLGSCVCDWCTSHS    37  ATGGCAATGTGTGATCTGGGGTCGTGCGTGTGTGATTGGTGTACGTCTCACTCCG
MAICGGTLCDWVLCQSHS    37  ATGGCAATTTGTGGTGGGACTTTGTGCGATTGGGTGCTGTGTTAGTCTCACTCCG
MAQCSVAQCWQTPCSSHS    37  ATGGCACAGTGTTCGGTTGCGCAGTGCTGGTAGACTCCGTGTTCTTCTCACTCCG
MAHCRLKDCLSHS    37  ATGGCACATTGTAGGCTGAAGGATTGTTTGTCTCACTCCG
MAHCGYNACFGSRCLSHS    37  ATGGCACATTGTGGTTATAATGCGTGCTTTGGGTCGCGGTGTCTTTCTCACTCCG
MAHCVRAGCVSARCGSHS    37  ATGGCACATTGTGTGAGGGCTGGGTGCGTGTCTGCTCGGTGTGGGTCTCACTCCG
MAPCGQSTCVVGRCESHS    37  ATGGCACCGTGTGGGTAGTCGACGTGCGTTGTGGGGCGTTGTGAGTCTCACTCCG
MAPCMRAGCQVAQCVSHS    37  ATGGCACCTTGTATGCGGGCGGGTTGCTAGGTGGCGTAGTGTGTTTCTCACTCCG
MARCQQVGCQTLACGSHS    37  ATGGCACGGTGTCAGTAGGTGGGGTGCCAGACGCTTGCTTGTGGGTCTCACTCCG
MARCVHDFCQGPRCTSHS    37  ATGGCACGGTGTGTTCATGATTTTTGCTAGGGGCCTCGGTGTACGTCTCACTCCG
MARCVRQKCAVIRCVSHS    37  ATGGCACGGTGTGTTCGTTAGAAGTGCGCGGTTATTAGGTGTGTTTCTCACTCCG
MARCCQDGCKEHLCDSHS    37  ATGGCACGGTGTTGTTAGGATGGGTGCAAGGAGCATTTGTGTGATTCTCACTCCG
MALCMQLDCLVLDCASHS    37  ATGGCACTGTGTATGTAGCTTGATTGCCTTGTTCTGGATTGTGCGTCTCACTCCG
MALCLHQGCGILRCSSHS    37  ATGGCACTGTGTTTGCATTAGGGGTGCGGTATTTTGCGTTGTTCGTCTCACTCCG
MALCACCFAVCMIVILTP    37  ATGGCACTTTGTGCTTGTTGTTTTGCTGTATGTATGATTGTCATTCTCACTCCG
MAEWAWCCNWWRCGSHS    37  ATGGCAGAGTGGGCGTGGTGCTGCAATTGGTGGCGTTGTGGTTCTCACTCCG
MAECDQRSCVAYSCWSHS    37  ATGGCAGAGTGTGATTAGAGGTCTTGCGTTGCGTATTCTTGTTGGTCTCACTCCG
MAECVVRACQVGPCISHS    37  ATGGCAGAGTGTGTGGTTCGTGCGTGCTAGGTGGGTCCTTGTATTTCTCACTCCG
MAECFPQYCRDFLCASHS    37  ATGGCAGAGTGTTTTCCTTAGTATTGCCGTGATTTTCTTTGTGCGTCTCACTCCG
MAACSSRICPWHMCWSHS    37  ATGGCAGCGTGTTCGTCTAGGATTTGCCCTTGGCATATGTGTTGGTCTCACTCCG
MAGCQNRACAFANCMSHS    37  ATGGCAGGGTGTTAGAATCGTGCGTGCGCGTTTGCGAATTGTATGTCTCACTCCG
MAGCQGARCSWAGCLSHS    37  ATGGCAGGGTGTTAGGGTGCTCGTTGCAGTTGGGCGGGTTGTTTGTCTCACTCCG
MAGCLVSACADWHCQSHS    37  ATGGCAGGGTGTTTGGTGTCGGCTTGCGCGGATTGGCATTGTTAGTCTCACTCCG
MAGSHS    37  ATGGCAGGTTCTCACTCCG
MAGCVQAYCNGLPCVSHS    37  ATGGCAGGTTGTGTTTAGGCGTATTGCAATGGGTTGCCTTGTGTTTCTCACTCCG
MAGCSLVYCPQSNCASHS    37  ATGGCAGGTTGTTCGCTGGTTTATTGCCCTTAGAGTAATTGTGCGTCTCACTCCG
MAGCSVWGCINGGCSSHS    37  ATGGCAGGTTGTTCTGTTTGGGGTTGCATTAATGGGGGTTGTAGTTCTCACTCCG
MAGCLLGGCTWALCQSHS    37  ATGGCAGGTTGTTTGCTGGGGGGGTGCACGTGGGCGTTGTGTTAGTCTCACTCCG
MAVCRMVWCGGWQCFSHS    37  ATGGCAGTGTGTAGGATGGTTTGGTGCGGGGGTTGGTAGTGTTTTTCTCACTCCG
MAVCPQENCFAVACDSHS    37  ATGGCAGTGTGTCCTTAGGAGAATTGCTTTGCTGTGGCTTGTGATTCTCACTCCG
MAVCHLCTCLGQHCNSHS    37  ATGGCAGTTTGTCATCTTTGTACTTGCTTGGGGTAGCATTGTAATTCTCACTCCG
MAVCGTLWCQDSLCASHS    37  ATGGCAGTTTGTGGGACGTTGTGGTGCTAGGATTCGTTGTGTGCGTCTCACTCCG
MAVCSGQWCQVWQCVSHS    37  ATGGCAGTTTGTTCGGGGCAGTGGTGCTAGGTTTGGCAGTGTGTGTCTCACTCCG
MAQCLTTSCIPKPCRSHS    37  ATGGCATAGTGTCTTACTACTAGTTGCATTCCGAAGCCGTGTCGGTCTCACTCCG
MAQCVPFKCLLHLCASHS    37  ATGGCATAGTGTGTGCCGTTTAAGTGCCTTTTGCATCTGTGTGCTTCTCACTCCG
MAQCVPRKCLWDHCESHS    37  ATGGCATAGTGTGTGCCTCGGAAGTGCCTTTGGGATCATTGTGAGTCTCACTCCG
MAYCKSYVCTQFWCDSHS    37  ATGGCATATTGTAAGAGTTATGTGTGCACGTAGTTTTGGTGTGATTCTCACTCCG
MAYCTSPVCYQYQCRSHS    37  ATGGCATATTGTACTTCGCCTGTGTGCTATTAGTATTAGTGTCGGTCTCACTCCG
MAYCRQLFCTWQGCSSHS    37  ATGGCATATTGTCGGCAGCTGTTTTGCACTTGGTAGGGTTGTTCTTCTCACTCCG
MAYCCVSGCNVSRCWSHS    37  ATGGCATATTGTTGTGTGAGTGGGTGCAATGTGTCTAGGTGTTGGTCTCACTCCG
MASCLDSVCSGRTCCSHS    37  ATGGCATCGTGTCTGGATTCGGTGTGCTCGGGTCGTACGTGTTGTTCTCACTCCG
MASCESRLCQLTNCGSHS    37  ATGGCATCGTGTGAGTCGCGTCTTTGCCAGCTTACGAATTGTGGGTCTCACTCCG
MAWCQGRWCDGVWCMSHS    37  ATGGCATGGTGTTAGGGTCGTTGGTGCGATGGGGTTTGGTGTATGTCTCACTCCG
MAWCYSSSCVLQHCDSHS    37  ATGGCATGGTGTTATTCGAGTAGTTGCGTTTTGTAGCATTGTGATTCTCACTCCG
MALCKQDLCSLLECHSHS    37  ATGGCATTGTGTAAGTAGGATCTTTGCTCGTTGTTGGAGTGTCATTCTCACTCCG
MALCSSRVCGFGGCVPHS    37  ATGGCATTGTGTAGTTCGAGGGTTTGCGGGTTTGGGGGTTGTGTGCCTCACTCCG
MALCAVFSCLQEHCVSHS    37  ATGGCATTGTGTGCGGTGTTTAGTTGCTTGTAGGAGCATTGTGTGTCTCACTCCG
MALCGGRPCSDQHCTSHS    37  ATGGCATTGTGTGGTGGGCGGCCTTGCAGTGATTAGCATTGTACTTCTCACTCCG
MAKCQAWRCSHQSCASHS    36  ATGGCAAAGTGTCAGGCTTGGCGTTGCTCGCATTAGTCTTGTGCTTCTCACTCCG
MANCWSWGCWGQHCFSHS    36  ATGGCAAATTGTTGGTCGTGGGGTTGCTGGGGGTAGCATTGTTTTTCTCACTCCG
MATCRGQVCGQVRCVSHS    36  ATGGCAACGTGTAGGGGTTAGGTGTGCGGTTAGGTTCGTTGTGTGTCTCACTCCG
MARCMGQTCRASICDSHS    36  ATGGCAAGGTGTATGGGGTAGACGTGCAGGGCTTCTATTTGTGATTCTCACTCCG
MARCVLDRCRLEMCASHS    36  ATGGCAAGGTGTGTGTTGGATCGGTGCCGTCTTGAGATGTGTGCGTCTCACTCCG
MAICHFVNCQAQGCLSHS    36  ATGGCAATTTGTCATTTTGTGAATTGCTAGGCGTAGGGGTGTCTGTCTCACTCCG
MAHCVKNSCYQVGCLSHS    36  ATGGCACATTGTGTGAAGAATTCTTGCTATTAGGTGGGTTGTTTGTCTCACTCCG
MAHCVQSVCADVLCLSHS    36  ATGGCACATTGTGTGTAGAGTGTTTGCGCGGATGTTTTGTGTCTGTCTCACTCCG
MARCGQYQCETRMCFSHS    36  ATGGCACGGTGTGGGTAGTATCAGTGCGAGACTCGGATGTGTTTTTCTCACTCCG
MARCLMQHCSFESCGSHS    36  ATGGCACGGTGTTTGATGTAGCATTGCTCGTTTGAGTCTTGTGGGTCTCACTCCG
MARCTYWTCNRMDCQSHS    36  ATGGCACGTTGTACGTATTGGACTTGCAATCGGATGGATTGTTAGTCTCACTCCG
MARCIVHRCCSVECPSHS    36  ATGGCACGTTGTATTGTGCATCGTTGCTGTTCTGTTGAGTGTCCGTCTCACTCCG
MARCRLYQCRPIQCCSHS    36  ATGGCACGTTGTCGTTTGTATTAGTGCCGTCCGATTTAGTGTTGTTCTCACTCCG
MARCEPSTCILISCQSHS    36  ATGGCACGTTGTGAGCCTAGTACGTGCATTCTGATTTCGTGTTAGTCTCACTCCG
MARCWMPWCGQGTCESHS    36  ATGGCACGTTGTTGGATGCCGTGGTGCGGTTAGGGGACTTGTGAGTCTCACTCCG
MALCLRESCQLSLCQSHS    36  ATGGCACTGTGTTTGAGGGAGTCTTGCTAGCTTTCTTTGTGTCAGTCTCACTCCG
MAECAMQVCVGDGCYSHS    36  ATGGCAGAGTGTGCGATGTAGGTGTGCGTTGGGGATGGGTGTTATTCTCACTCCG
MADCQDDACWSHS    36  ATGGCAGATTGTCAGGATGATGCTTGTTGGTCTCACTCCG
MAACRLTTCAQQRCASHS    36  ATGGCAGCGTGTCGGCTTACGACTTGCGCTTAGCAGCGTTGTGCGTCTCACTCCG
MAACAVFWCGKRDCWSHS    36  ATGGCAGCGTGTGCGGTGTTTTGGTGCGGTAAGCGGGATTGTTGGTCTCACTCCG
MAACAAQGCRGRICDSHS    36  ATGGCAGCTTGTGCGGCTTAGGGTTGCCGGGGTCGGATTTGTGATTCTCACTCCG
MAACGDWQCLGGVCPSHS    36  ATGGCAGCTTGTGGGGATTGGTAGTGCTTGGGTGGTGTGTGTCCGTCTCACTCCG
MAACQVFSCNWWGCGSHS    36  ATGGCAGCTTGTTAGGTGTTTTCTTGCAATTGGTGGGGTTGTGGTTCTCACTCCG
MAGCSARWCMVVHCGSHS    36  ATGGCAGGGTGTAGTGCGAGGTGGTGCATGGTGGTTCATTGTGGGTCTCACTCCG
MAGCMHAGCCGGVCSSHS    36  ATGGCAGGGTGTATGCATGCTGGGTGCTGTGGTGGGGTTTGTTCGTCTCACTCCG
MAGCAFQTCSVQACLSHS    36  ATGGCAGGGTGTGCTTTTCAGACTTGCTCTGTGTAGGCGTGTTTGTCTCACTCCG
MAGCQGTDCYPLVCLSHS    36  ATGGCAGGGTGTTAGGGGACTGATTGCTATCCTTTGGTTTGTTTGTCTCACTCCG
MAGCWTQLCSWVACLSHS    36  ATGGCAGGGTGTTGGACGTAGCTGTGCTCGTGGGTTGCTTGTCTGTCTCACTCCG
MAGCSMQGCLDQGCESHS    36  ATGGCAGGTTGTAGTATGTAGGGTTGCCTTGATTAGGGGTGTGAGTCTCACTCCG
MAGCGREPCLAMRCLSHS    36  ATGGCAGGTTGTGGGCGGGAGCCGTGCCTTGCGATGCGTTGTTTGTCTCACTCCG
MAGCSIWSCGVPQCRSHS    36  ATGGCAGGTTGTTCGATTTGGTCGTGCGGTGTGCCGTAGTGTCGTTCTCACTCCG
MAVCEAWLCSSENCWSHS    36  ATGGCAGTGTGTGAGGCGTGGTTGTGCAGTTCGGAGAATTGTTGGTCTCACTCCG
MAVCGQLCCDPQYCGSHS    36  ATGGCAGTGTGTGGTTAGCTGTGTTGCGATCCTCAGTATTGTGGGTCTCACTCCG
MAVCSYRGCCTQLCVSHS    36  ATGGCAGTGTGTTCTTATCGGGGGTGCTGTACGTAGTTGTGTGTGTCTCACTCCG
MAVCRYMWCQATSCQSHS    36  ATGGCAGTTTGTAGGTATATGTGGTGCCAGGCGACTTCTTGTTAGTCTCACTCCG
MAVCLGQDCVCTSCYSHS    36  ATGGCAGTTTGTCTGGGGTAGGATTGCGTTTGTACGTCGTGTTATTCTCACTCCG
MAVCWGEECGQVACPSHS    36  ATGGCAGTTTGTTGGGGGGAGGAGTGCGGTTAGGTTGCGTGTCCGTCTCACTCCG
MAQCVLGKCYIMSCRSHS    36  ATGGCATAGTGTGTTTTGGGTAAGTGCTATATTATGAGTTGTAGGTCTCACTCCG
MAQCWTMRCGAMRCDSHS    36  ATGGCATAGTGTTGGACGATGCGGTGCGGGGCTATGAGGTGTGATTCTCACTCCG
MAYCGRGLCLDASCSSHS    36  ATGGCATATTGTGGTAGGGGTTTGTGCTTGGATGCTAGTTGTTCTTCTCACTCCG
MASCMQHCCQDFRCSSHS    36  ATGGCATCGTGTATGCAGCATTGTTGCTAGGATTTTCGTTGTTCTTCTCACTCCG
MASCAFQSCASCGCVSHS    36  ATGGCATCGTGTGCGTTTTAGTCTTGCGCTAGTTGTGGGTGTGTTTCTCACTCCG
MASCSTGACLFQECESHS    36  ATGGCATCGTGTTCGACTGGTGCGTGCTTGTTTTAGGAGTGTGAGTCTCACTCCG
MASCASLLCARDSCWSHS    36  ATGGCATCTTGTGCGTCTCTGTTGTGCGCGCGTGATTCGTGTTGGTCTCACTCCG
MAWCVLAICGSGSCASHS    36  ATGGCATGGTGTGTTTTGGCTATTTGCGGGTCGGGGTCGTGTGCGTCTCACTCCG
MALCEVTLCRRQPCISHS    36  ATGGCATTGTGTGAGGTTACTTTGTGCCGTCGGTAGCCGTGTATTTCTCACTCCG
MAFCWPLLCRAGSCVSHS    36  ATGGCATTTTGTTGGCCGTTGCTTTGCCGGGCTGGTTCTTGTGTGTCTCACTCCG
MAKCWMGHCSVQSCVSHS    35  ATGGCAAAGTGTTGGATGGGGCATTGCTCTGTTTAGTCGTGTGTGTCTCACTCCG
MANCGQAVCTVWECWSHS    35  ATGGCAAATTGTGGTTAGGCTGTTTGCACTGTGTGGGAGTGTTGGTCTCACTCCG
MATCERRVCNCVACRSHS    35  ATGGCAACGTGTGAGCGTCGTGTGTGCAATTGTGTGGCGTGTCGGTCTCACTCCG
MARCSGLNCGMMRCQSHS    35  ATGGCAAGGTGTTCTGGGTTGAATTGCGGTATGATGAGGTGTTAGTCTCACTCCG
MARCFRCDCWMETCPSHS    35  ATGGCAAGGTGTTTTCGGTGTGATTGCTGGATGGAGACTTGTCCGTCTCACTCCG
MASCYPRWCGSFRCVSHS    35  ATGGCAAGTTGTTATCCTCGGTGGTGCGGGAGTTTTAGGTGTGTGTCTCACTCCG
MAICNITSCNSGVCPSHS    35  ATGGCAATTTGTAATATTACGTCTTGCAATAGTGGTGTGTGTCCTTCTCACTCCG
MAICAGRHCSCQDCGSHS    35  ATGGCAATTTGTGCGGGTAGGCATTGCTCGTGTTAGGATTGTGGGTCTCACTCCG
MAILSHS    35  ATGGCAATTTTGTCTCACTCCG
MAQCVGVLCHGQLCLSHS    35  ATGGCACAGTGTGTTGGTGTGCTGTGCCATGGTTAGCTTTGTTTGTCTCACTCCG
MAPCPLNTCVQLRCSSHS    35  ATGGCACCTTGTCCTCTGAATACTTGCGTTTAGCTGCGTTGTTCGTCTCACTCCG
MAPCYSQVCVGMWCSSHS    35  ATGGCACCTTGTTATTCGTAGGTGTGCGTTGGGATGTGGTGTAGTTCTCACTCCG
MAPCSWKGCRSDQCMSHS    35  ATGGCACCTTGTTCGTGGAAGGGTTGCCGTTCGGATTAGTGTATGTCTCACTCCG
MARCSHTLCDVSSCLSHS    35  ATGGCACGGTGTTCGCATACTCTGTGCGATGTTAGTAGTTGTTTGTCTCACTCCG
MAECHSPLCGQTLCVSHS    35  ATGGCAGAGTGTCATTCGCCGCTGTGCGGTTAGACGTTGTGTGTTTCTCACTCCG
MAECRATSCQPDACYSHS    35  ATGGCAGAGTGTCGGGCTACGTCGTGCTAGCCGGATGCTTGTTATTCTCACTCCG
MAECFIRACSMVRCQSHS    35  ATGGCAGAGTGTTTTATTAGGGCGTGCTCTATGGTGAGGTGTTAGTCTCACTCCG
MADCFGGLCVTQHCVSHS    35  ATGGCAGATTGTTTTGGTGGGTTGTGCGTGACTTAGCATTGTGTGTCTCACTCCG
MAACMGRGGRCVFLTP    35  ATGGCAGCGTGTATGGGTAGGGGTGGCCGTTGTGTGTTTCTCACTCCG
MAGCRQGVCSVMLCSSHS    35  ATGGCAGGGTGTAGGTAGGGGGTTTGCAGTGTTATGCTGTGTAGTTCTCACTCCG
MAGCMTSCCQRAVCASHS    35  ATGGCAGGGTGTATGACGTCGTGTTGCTAGAGGGCTGTGTGTGCTTCTCACTCCG
MAGCQAIECVRAQCLSHS    35  ATGGCAGGGTGTCAGGCGATTGAGTGCGTTAGGGCGTAGTGTCTGTCTCACTCCG
MAGCQRVWCQHIRCRSHS    35  ATGGCAGGGTGTTAGCGTGTTTGGTGCTAGCATATTCGTTGTAGGTCTCACTCCG
MAGCQLSGCAGSSCSSHS    35  ATGGCAGGGTGTTAGTTGTCTGGTTGCGCGGGTTCGAGTTGTAGTTCTCACTCCG
MAGCMLGRCWHDACKSHS    35  ATGGCAGGTTGTATGCTTGGTCGGTGCTGGCATGATGCGTGTAAGTCTCACTCCG
MAGCILLECGGSQCYSHS    35  ATGGCAGGTTGTATTCTGCTGGAGTGCGGTGGGTCGTAGTGTTATTCTCACTCCG
MAGCVSRICSGDVCNSHS    35  ATGGCAGGTTGTGTGTCTCGTATTTGCTCTGGGGATGTGTGTAATTCTCACTCCG
MAVCPVPGCLYRGCWSHS    35  ATGGCAGTGTGTCCTGTGCCGGGGTGCTTGTATCGTGGGTGTTGGTCTCACTCCG
MAVCHQGACLYGQCLSHS    35  ATGGCAGTTTGTCATCAGGGTGCGTGCCTGTATGGGCAGTGTTTGTCTCACTCCG
MAVCPGQLCWCMACVSHS    35  ATGGCAGTTTGTCCTGGTTAGCTTTGCTGGTGTATGGCGTGTGTGTCTCACTCCG
MAVCQVLACKDMSCWSHS    35  ATGGCAGTTTGTTAGGTGCTGGCTTGCAAGGATATGTCGTGTTGGTCTCACTCCG
MAQCSNATCGGAICWSHS    35  ATGGCATAGTGTAGTAATGCTACTTGCGGTGGTGCTATTTGTTGGTCTCACTCCG
MAQCAAGTCLQLHCLSHS    35  ATGGCATAGTGTGCGGCTGGTACTTGCTTGTAGCTGCATTGTCTTTCTCACTCCG
MAQCVPGKCLVWLCNSHS    35  ATGGCATAGTGTGTTCCTGGGAAGTGCCTGGTTTGGCTGTGTAATTCTCACTCCG
MAYCQFLSCSAVSCGSHS    35  ATGGCATATTGTTAGTTTTTGAGTTGCTCGGCGGTTTCTTGTGGTTCTCACTCCG
MAYCSGVRCRPVGCSSHS    35  ATGGCATATTGTTCGGGGGTGCGTTGCAGGCCGGTGGGTTGTAGTTCTCACTCCG
MASCFGAVCGLTQCNSHS    35  ATGGCATCGTGTTTTGGGGCTGTGTGCGGTCTTACGTAGTGTAATTCTCACTCCG
MAWCPQNLCAAGSCGSHS    35  ATGGCATGGTGTCCGTAGAATTTGTGCGCGGCTGGGTCTTGTGGGTCTCACTCCG
MAWCLPGVCGFQTCQSHS    35  ATGGCATGGTGTCTGCCGGGTGTGTGCGGTTTTCAGACGTGTTAGTCTCACTCCG
MACCMAALCTVQGCSSHS    35  ATGGCATGTTGTATGGCGGCGTTGTGCACGGTTTAGGGTTGTTCTTCTCACTCCG
MACCLQKFCGSAVCHSHS    35  ATGGCATGTTGTCTTTAGAAGTTTTGCGGGTCTGCTGTGTGTCATTCTCACTCCG
MACCDGVGCGQGRCKSHS    35  ATGGCATGTTGTGATGGGGTGGGGTGCGGGTAGGGGAGGTGTAAGTCTCACTCCG
MACCLYYECVFCKCLFSL    35  ATGGCATGTTGTTTGTATTATGAGTGCGTGTTTTGTAAGTGTTTGTTCTCACTCCG
MACCFASDCPWQPCMSHS    35  ATGGCATGTTGTTTTGCTTCGGATTGCCCTTGGTAGCCGTGTATGTCTCACTCCG
MALCRGSMCGLRYCQSHS    35  ATGGCATTGTGTAGGGGTAGTATGTGCGGTCTTCGGTATTGTCAGTCTCACTCCG
MALCQASHCAIRTCMSHS    35  ATGGCATTGTGTTAGGCTAGTCATTGCGCTATTCGGACTTGTATGTCTCACTCCG
MAFCSPCMCGLLQCGSHS    35  ATGGCATTTTGTAGTCCGTGTATGTGCGGGCTGCTTTAGTGTGGTTCTCACTCCG
MAFCLASKCEWIPCLSHS    35  ATGGCATTTTGTCTGGCGTCTAAGTGCGAGTGGATTCCTTGTTTGTCTCACTCCG
MAFCERRLCSSFVCCSHS    35  ATGGCATTTTGTGAGCGGCGGCTTTGCTCTTCTTTTGTTTGTTGTTCTCACTCCG
MACSHS    35  ATGGCTTGTTCTCACTCCG
MANCQAHACPMRCCMSHS    34  ATGGCAAATTGTTAGGCGCATGCGTGCCCTATGCGTTGTTGTATGTCTCACTCCG
MATCGLASCQTGRCRSHS    34  ATGGCAACGTGTGGGCTGGCTTCGTGCTAGACTGGGAGGTGTCGGTCTCACTCCG
MATCLVSDCSMIYCQSHS    34  ATGGCAACGTGTTTGGTTTCGGATTGCTCTATGATTTATTGTTAGTCTCACTCCG
MATCPLIECSQLVCASHS    34  ATGGCAACTTGTCCGTTGATTGAGTGCTCTTAGCTTGTGTGTGCGTCTCACTCCG
MARCGARMCSGKPCMSHS    34  ATGGCAAGGTGTGGGGCTCGTATGTGCTCTGGGAAGCCGTGTATGTCTCACTCCG
MASCVGWKCFGCQCSSHS    34  ATGGCAAGTTGTGTGGGTTGGAAGTGCTTTGGGTGTTAGTGTTCTTCTCACTCCG
MASCCRGACGSARCWSHS    34  ATGGCAAGTTGTTGTCGTGGTGCTTGCGGTAGTGCGCGGTGTTGGTCTCACTCCG
MAMWGQGCLPHS    34  ATGGCAATGTGGGGGTAGGGTTGTTTGCCTCACTCCG
MAMCRHWVCYWSVCYSHS    34  ATGGCAATGTGTCGTCATTGGGTGTGCTATTGGTCGGTGTGTTATTCTCACTCCG
MAQCAATRCTAQKCPSHS    34  ATGGCACAGTGTGCTGCTACTCGGTGCACTGCGTAGAAGTGTCCTTCTCACTCCG
MAQCGWLPCSQGECLSHS    34  ATGGCACAGTGTGGGTGGTTGCCGTGCTCGTAGGGGGAGTGTCTTTCTCACTCCG
MARCEIPACQVQWCHSHS    34  ATGGCACGTTGTGAGATTCCTGCTTGCTAGGTGCAGTGGTGTCATTCTCACTCCG
MALCRCLACSFERCQSHS    34  ATGGCACTGTGTAGGTGTTTGGCTTGCTCGTTTGAGAGGTGTCAGTCTCACTCCG
MALCSGSPCMVGFCLSHS    34  ATGGCACTTTGTAGTGGTAGTCCGTGCATGGTTGGTTTTTGTCTTTCTCACTCCG
MALCVEYACEDRVCSSHS    34  ATGGCACTTTGTGTTGAGTATGCTTGCGAGGATCGTGTGTGTTCTTCTCACTCCG
MAECRCLFCSEAYCQSHS    34  ATGGCAGAGTGTCGGTGTTTGTTTTGCTCTGAGGCTTATTGTTAGTCTCACTCCG
MAECAQISCRGPVCESHS    34  ATGGCAGAGTGTGCTTAGATTTCGTGCCGGGGTCCGGTGTGTGAGTCTCACTCCG
MAECVIQGCTRSWCWSHS    34  ATGGCAGAGTGTGTGATTTAGGGTTGCACTAGGAGTTGGTGTTGGTCTCACTCCG
MAECVAVRCCLVWCGVILTP    34  ATGGCAGAGTGTGTGGCTGTTCGGTGCTGTTTGGTTTGGTGTGGTGTAATTCTCACTCCG
MAECQDGICMGSVCDSHS    34  ATGGCAGAGTGTTAGGATGGTATTTGCATGGGGTCTGTTTGTGATTCTCACTCCG
MAECQDLRCHGYVCWSHS    34  ATGGCAGAGTGTTAGGATTTGAGGTGCCATGGTTATGTGTGTTGGTCTCACTCCG
MADCYIGQCNGDRCVSHS    34  ATGGCAGATTGTTATATTGGGTAGTGCAATGGTGATCGGTGTGTTTCTCACTCCG
MAACIVNTCLGGQCWSHS    34  ATGGCAGCGTGTATTGTGAATACTTGCCTTGGTGGGTAGTGTTGGTCTCACTCCG
MAACQECMCYQTWCSSHS    34  ATGGCAGCGTGTCAGGAGTGTATGTGCTATTAGACGTGGTGTTCGTCTCACTCCG
MAACGQFLCLEARCLSHS    34  ATGGCAGCGTGTGGGTAGTTTTTGTGCCTTGAGGCTCGTTGTCTTTCTCACTCCG
MAACGSGRCLVFGCQSHS    34  ATGGCAGCGTGTGGGTCGGGGCGTTGCCTTGTGTTTGGGTGTTAGTCTCACTCCG
MAACVSRVCMSQDCASHS    34  ATGGCAGCGTGTGTTTCGAGGGTGTGCATGAGTTAGGATTGTGCTTCTCACTCCG
MAACRWQGCHAVACFSHS    34  ATGGCAGCTTGTCGTTGGTAGGGGTGCCATGCGGTGGCGTGTTTTTCTCACTCCG
MAACSSSRCGWSYCLSHS    34  ATGGCAGCTTGTTCGTCGTCTCGGTGCGGTTGGAGTTATTGTCTGTCTCACTCCG
MAGCRRVGCVSSECVSHS    34  ATGGCAGGGTGTCGTCGGGTGGGTTGCGTGAGTTCGGAGTGTGTGTCTCACTCCG
MAGCVRDKCLQVNCSSHS    34  ATGGCAGGGTGTGTTCGTGATAAGTGCTTGTAGGTGAATTGTAGTTCTCACTCCG
MAGCWRGACSELLCVSHS    34  ATGGCAGGGTGTTGGAGGGGGGCGTGCTCGGAGTTGTTGTGTGTGTCTCACTCCG
MAGCSGCACEEQECASHS    34  ATGGCAGGTTGTTCGGGTTGTGCTTGCGAGGAGTAGGAGTGTGCCTCTCACTCCG
MAVCLETRCDIGDCISHS    34  ATGGCAGTGTGTTTGGAGACGCGTTGCGATATTGGGGATTGTATTTCTCACTCCG
MAVCVLQGCQVVLCSSHS    34  ATGGCAGTTTGTGTTTTGTAGGGGTGCTAGGTGGTGTTGTGTAGTTCTCACTCCG
MAVCCQPRCASSKCVSHS    34  ATGGCAGTTTGTTGTTAGCCGCGGTGCGCTAGTAGTAAGTGTGTGTCTCACTCCG
MAQCWRLRAVGVLVLLTP    34  ATGGCATAGTGTTGGCGATTGCGTGCTGTGGGTGTTCTTGTGCTTCTCACTCCG
MAYCGNFGCIQLACFSHS    34  ATGGCATATTGTGGGAATTTTGGGTGCATTTAGCTTGCTTGTTTTTCTCACTCCG
MAYCSVTSCPRAACVSHS    34  ATGGCATATTGTTCGGTGACTTCTTGCCCGCGTGCGGCGTGTGTTTCTCACTCCG
MASCYCKLCVKQLCCSHS    34  ATGGCATCGTGTTATTGTAAGCTGTGCGTTAAGTAGCTGTGTTGCTCTCACTCCG
MASCFRRWCVYGCCVGLTP    34  ATGGCATCTTGTTTTCGGCGTTGGTGCGTGTATGGTTGTTGTGTTGGTCTCACTCCG
MAWCIVSGCVRRDCLSHS    34  ATGGCATGGTGTATTGTTTCGGGTTGCGTTCGGAGGGATTGTCTGTCTCACTCCG
MAWCWSYLCQGLVCWSHS    34  ATGGCATGGTGTTGGAGTTATCTGTGCTAGGGTCTTGTGTGTTGGTCTCACTCCG
MACCQDCRCSVRSCNSHS    34  ATGGCATGTTGTTAGGATTGTCGTTGCAGTGTTAGGTCTTGTAATTCTCACTCCG
MACCLGSECGTHLCQSHS    34  ATGGCATGTTGTTTGGGGAGTGAGTGCGGTACTCATTTGTGTCAGTCTCACTCCG
MALCTPGGCPEFLCQSHS    34  ATGGCATTGTGTACTCCTGGTGGGTGCCCTGAGTTTTTGTGTTAGTCTCACTCCG
MALCGWSACVPLLCGSHS    34  ATGGCATTGTGTGGGTGGAGTGCGTGCGTGCCTCTGCTTTGTGGTTCTCACTCCG
MAFCGPQGCRLAVCFSHS    34  ATGGCATTTTGTGGGCCGTAGGGGTGCCGATTGGCTGTGTGTTTTTCTCACTCCG
MAGVVRGLACVRCVVLTP    34  ATGGCTGGTGTGGTTCGTGGCCTTGCTTGCGTGCGATGTGTCGTTCTCACTCCG
MANCRMVGCTANTCASHS    33  ATGGCAAATTGTCGGATGGTTGGTTGCACGGCTAATACGTGTGCTTCTCACTCCG
MANCRVGTCPGLACKSHS    33  ATGGCAAATTGTCGGGTGGGGACTTGCCCTGGGCTTGCGTGTAAGTCTCACTCCG
MANCLGQACWRDDCRSHS    33  ATGGCAAATTGTTTGGGTTAGGCTTGCTGGCGTGATGATTGTAGGTCTCACTCCG
MATCPPSRCGWFHCVSHS    33  ATGGCAACGTGTCCGCCGTCGCGTTGCGGGTGGTTTCATTGTGTGTCTCACTCCG
MATCRSACCQGFGCTSHS    33  ATGGCAACGTGTCGTTCTGCTTGTTGCTAGGGTTTTGGGTGTACTTCTCACTCCG
MATCSGQMCLGWQCMSHS    33  ATGGCAACGTGTTCGGGGTAGATGTGCTTGGGGTGGCAGTGTATGTCTCACTCCG
MASCDHVQCAMDGCLSHS    33  ATGGCAAGTTGTGATCATGTGTAGTGCGCTATGGATGGGTGTCTTTCTCACTCCG
MASCLSAKCLSSRCRSHS    33  ATGGCAAGTTGTTTGAGTGCGAAGTGCCTTTCGTCGAGGTGTCGTTCTCACTCCG
MAMCDQARCLIPVCTSHS    33  ATGGCAATGTGTGATTAGGCTCGGTGCCTTATTCCTGTGTGTACGTCTCACTCCG
MAMCGARKCMVRPCESHS    33  ATGGCAATGTGTGGGGCGCGTAAGTGCATGGTGAGGCCTTGTGAGTCTCACTCCG
MAICPSVSCSSQACISHS    33  ATGGCAATTTGTCCGTCGGTGAGTTGCAGTAGTTAGGCTTGTATTTCTCACTCCG
MAICGESICTSTLCQSHS    33  ATGGCAATTTGTGGTGAGAGTATTTGCACGAGTACTTTGTGTTAGTCTCACTCCG
MAQCIVAGCSPAQCASHS    33  ATGGCACAGTGTATTGTTGCGGGGTGCTCTCCGGCTTAGTGTGCTTCTCACTCCG
MAQCGGSYCSVGWCRSHS    33  ATGGCACAGTGTGGTGGGAGTTATTGCAGTGTGGGTTGGTGTAGGTCTCACTCCG
MAPCRLVDCVWCDCQSHS    33  ATGGCACCGTGTCGTCTGGTGGATTGCGTGTGGTGTGATTGTTAGTCTCACTCCG
MAPCYGGGCGQMGCASHS    33  ATGGCACCGTGTTATGGTGGGGGTTGCGGTTAGATGGGGTGTGCGTCTCACTCCG
MAPCQHTRCTVAVCSSHS    33  ATGGCACCTTGTTAGCATACGCGGTGCACTGTGGCGGTTTGTTCGTCTCACTCCG
MARCVLFLCMMASCCSHS    33  ATGGCACGGTGTGTTCTGTTTTTGTGCATGATGGCGAGTTGTTGTTCTCACTCCG
MARCFHSVCWTQYCASHS    33  ATGGCACGGTGTTTTCATAGTGTTTGCTGGACTTAGTATTGTGCTTCTCACTCCG
MALCLAMQCGYPQCNSHS    33  ATGGCACTGTGTTTGGCGATGCAGTGCGGGTATCCGTAGTGTAATTCTCACTCCG
MAECVSFRCTSQDCGSHS    33  ATGGCAGAGTGTGTGAGTTTTAGGTGCACGTCTTAGGATTGTGGTTCTCACTCCG
MAECQSEVCFRHVCESHS    33  ATGGCAGAGTGTTAGTCGGAGGTGTGCTTTCGGCATGTGTGTGAGTCTCACTCCG
MADCVVQRCTYPLCISHS    33  ATGGCAGATTGTGTGGTTTAGCGTTGCACTTATCCGTTGTGTATTTCTCACTCCG
MAACKGPRCDERFCDSHS    33  ATGGCAGCTTGTAAGGGGCCGCGTTGCGATGAGAGGTTTTGTGATTCTCACTCCG
MAACSPGMCLSTQCYSHS    33  ATGGCAGCTTGTAGTCCGGGTATGTGCTTGAGTACGTAGTGTTATTCTCACTCCG
MAACVGGLCDCVVCDSHS    33  ATGGCAGCTTGTGTTGGTGGGTTGTGCGATTGTGTTGTGTGTGATTCTCACTCCG
MAACCHRSCQELGCCSHS    33  ATGGCAGCTTGTTGTCATCGGTCGTGCTAGGAGCTGGGGTGTTGTTCTCACTCCG
MAGCSGVLCRQVNCSSHS    33  ATGGCAGGGTGTAGTGGTGTGTTGTGCCGTTAGGTTAATTGTTCTTCTCACTCCG
MAGCDQGACWSGVCSSHS    33  ATGGCAGGGTGTGATTAGGGTGCGTGCTGGTCGGGTGTGTGTTCGTCTCACTCCG
MAGCWRSGCDGFACVSHS    33  ATGGCAGGGTGTTGGAGGTCTGGGTGCGATGGGTTTGCGTGTGTGTCTCACTCCG
MAGCEASRCCGQGCGSHS    33  ATGGCAGGTTGTGAGGCGAGTCGGTGCTGTGGTCAGGGTTGTGGGTCTCACTCCG
MAGCVVCGCDADACMSHS    33  ATGGCAGGTTGTGTGGTGTGTGGTTGCGATGCGGATGCTTGTATGTCTCACTCCG
MAVCTYRQCASGLCVSHS    33  ATGGCAGTGTGTACGTATCGGCAGTGCGCGTCGGGTCTGTGTGTGTCTCACTCCG
MAVCMSVRCVRTGCVSHS    33  ATGGCAGTGTGTATGTCTGTTAGGTGCGTTAGGACGGGGTGTGTGTCTCACTCCG
MAVCIQGACAHGCCFSHS    33  ATGGCAGTGTGTATTTAGGGGGCTTGCGCGCATGGTTGTTGTTTTTCTCACTCCG
MAVCPVFICLGADCWSHS    33  ATGGCAGTGTGTCCGGTGTTTATTTGCCTGGGGGCTGATTGTTGGTCTCACTCCG
MAVCMARGCALGRCVSHS    33  ATGGCAGTTTGTATGGCGAGGGGTTGCGCGCTTGGGCGTTGTGTTTCTCACTCCG
MAVCGRLVCNTVQCTSHS    33  ATGGCAGTTTGTGGTCGGTTGGTGTGCAATACTGTTTAGTGTACTTCTCACTCCG
MAVCSKNLCCLINCKSHS    33  ATGGCAGTTTGTTCTAAGAATCTGTGCTGTTTGATTAATTGTAAGTCTCACTCCG
MAQCGSVYCAWVPCQSHS    33  ATGGCATAGTGTGGTTCGGTGTATTGCGCTTGGGTGCCGTGTCAGTCTCACTCCG
MASCTALSCLQSSCTSHS    33  ATGGCATCGTGTACGGCTCTTTCGTGCTTGTAGAGTTCTTGTACTTCTCACTCCG
MASCSGQWCEGWGCRSHS    33  ATGGCATCGTGTAGTGGGTAGTGGTGCGAGGGTTGGGGGTGTAGGTCTCACTCCG
MASCHDSCCVGCLCGSHS    33  ATGGCATCGTGTCATGATAGTTGTTGCGTTGGTTGTCTTTGTGGGTCTCACTCCG
MASCYASKCGEGLCGSHS    33  ATGGCATCGTGTTATGCGTCGAAGTGCGGGGAGGGGTTGTGTGGTTCTCACTCCG
MASCWHGLCGRCHCASHS    33  ATGGCATCGTGTTGGCATGGGCTGTGCGGTCGTTGTCATTGTGCTTCTCACTCCG
MASCKTLRCGCPFCISHS    33  ATGGCATCTTGTAAGACGCTTCGTTGCGGGTGTCCTTTTTGTATTTCTCACTCCG
MASCRESGCRTQLCKSHS    33  ATGGCATCTTGTCGTGAGTCTGGGTGCCGTACGTAGCTTTGTAAGTCTCACTCCG
MASCDYQLCHRTQCHSHS    33  ATGGCATCTTGTGATTATTAGCTGTGCCATAGGACTCAGTGTCATTCTCACTCCG
MASCSVVYCANFACQSHS    33  ATGGCATCTTGTTCGGTTGTTTATTGCGCGAATTTTGCTTGTTAGTCTCACTCCG
MAWCHGQACMSLKCDSHS    33  ATGGCATGGTGTCATGGTTAGGCGTGCATGTCGCTTAAGTGTGATTCTCACTCCG
MAWCRGTPCNSLLCVSHS    33  ATGGCATGGTGTCGTGGGACTCCTTGCAATAGTCTTCTGTGTGTTTCTCACTCCG
MAWCVTWTCHRLVCGSHS    33  ATGGCATGGTGTGTTACGTGGACTTGCCATCGGCTGGTGTGTGGTTCTCACTCCG
MAWCSERSCDAGRCQSHS    33  ATGGCATGGTGTTCGGAGCGTAGTTGCGATGCTGGGCGTTGTTAGTCTCACTCCG
MACCHQRQCIKLLCCSHS    33  ATGGCATGTTGTCATTAGCGTCAGTGCATTAAGCTTCTTTGTTGTTCTCACTCCG
MACCALYGCLKRACESHS    33  ATGGCATGTTGTGCGCTTTATGGTTGCCTTAAGAGGGCTTGTGAGTCTCACTCCG
MACCQVGTCRPAPCQSHS    33  ATGGCATGTTGTTAGGTGGGGACGTGCCGGCCGGCGCCGTGTCAGTCTCACTCCG
MALCNQKMCIASGCFSHS    33  ATGGCATTGTGTAATTAGAAGATGTGCATTGCGTCTGGTTGTTTTTCTCACTCCG
MALCMHTSCTSGGCRSHS    33  ATGGCATTGTGTATGCATACTTCGTGCACGTCGGGGGGTTGTAGGTCTCACTCCG
MALCQGLDCMRLECTSHS    33  ATGGCATTGTGTTAGGGTCTGGATTGCATGCGTCTTGAGTGTACGTCTCACTCCG
MAFCRSGACWSGPCQSHS    33  ATGGCATTTTGTCGGTCGGGGGCTTGCTGGTCGGGGCCGTGTTAGTCTCACTCCG
MARCVHLGCGTQRCLSHS    33  ATGGCCCGTTGTGTTCATTTGGGTTGCGGTACGTAGAGGTGTTTGTCTCACTCCG
MAKCPQDSCSDSYCSSHS    32  ATGGCAAAGTGTCCGTAGGATTCGTGCAGTGATTCTTATTGTAGTTCTCACTCCG
MAKCFWEQCGWGMCQSHS    32  ATGGCAAAGTGTTTTTGGGAGTAGTGCGGTTGGGGGATGTGTCAGTCTCACTCCG
MANCQVMDCETLECLSHS    32  ATGGCAAATTGTTAGGTGATGGATTGCGAGACGCTGGAGTGTCTTTCTCACTCCG
MATCGWMRCLGIKCGSHS    32  ATGGCAACGTGTGGTTGGATGCGGTGCCTGGGTATTAAGTGTGGGTCTCACTCCG
MATCQGKMCGVLACWSHS    32  ATGGCAACGTGTTAGGGTAAGATGTGCGGTGTGTTGGCGTGTTGGTCTCACTCCG
MARCVWMPCSATGCKSHS    32  ATGGCAAGGTGTGTGTGGATGCCGTGCAGTGCTACTGGGTGTAAGTCTCACTCCG
MASCMLRGCCRDTCLSHS    32  ATGGCAAGTTGTATGCTTAGGGGTTGCTGTCGGGATACGTGTTTGTCTCACTCCG
MASCEYSHCVQGACISHS    32  ATGGCAAGTTGTGAGTATAGTCATTGCGTTTAGGGGGCTTGTATTTCTCACTCCG
MASCGFLGCNTYDCGSHS    32  ATGGCAAGTTGTGGTTTTCTTGGGTGCAATACGTATGATTGTGGGTCTCACTCCG
MAMCLMLACRGGFCPSHS    32  ATGGCAATGTGTTTGATGTTGGCGTGCCGTGGTGGGTTTTGTCCGTCTCACTCCG
MAICNVQLCQALGCASHS    32  ATGGCAATTTGTAATGTGCAGCTTTGCTAGGCTCTGGGGTGTGCGTCTCACTCCG
MAICQAIICAWSTCCSHS    32  ATGGCAATTTGTTAGGCGATTATTTGCGCGTGGTCGACGTGTTGTTCTCACTCCG
MAQCGSMVCKQVWCLSHS    32  ATGGCACAGTGTGGGTCTATGGTTTGCAAGTAGGTGTGGTGTCTTTCTCACTCCG
MAQCGCIACELGECLSHS    32  ATGGCACAGTGTGGGTGTATTGCTTGCGAGCTGGGGGAGTGTCTGTCTCACTCCG
MAHWWEVVVQCELLSFSL    32  ATGGCACATTGGTGGGAGGTTGTGGTGCAGTGTGAGTTGTTGTCTTTCTCACTCCG
MAHCTHKRCVRGDCVSHS    32  ATGGCACATTGTACGCATAAGAGGTGCGTTCGGGGTGATTGTGTGTCTCACTCCG
MAPCGSVPCMQPWCLSHS    32  ATGGCACCGTGTGGGTCTGTTCCGTGCATGTAGCCGTGGTGTTTGTCTCACTCCG
MARCRSEYCHPASCASHS    32  ATGGCACGGTGTAGGAGTGAGTATTGCCATCCGGCTAGTTGTGCTTCTCACTCCG
MARCSERICQAIVCTSHS    32  ATGGCACGGTGTTCGGAGCGTATTTGCTAGGCGATTGTTTGTACTTCTCACTCCG
MARCVGSLCMSGDCNSHS    32  ATGGCACGTTGTGTTGGTAGTCTGTGCATGTCTGGGGATTGTAATTCTCACTCCG
MALCDLQLCSAPLCNSHS    32  ATGGCACTTTGTGATTTGTAGTTGTGCTCGGCGCCGTTGTGTAATTCTCACTCCG
MAECRLAECQFEGCRSHS    32  ATGGCAGAGTGTCGTCTTGCTGAGTGCTAGTTTGAGGGTTGTAGGTCTCACTCCG
MAECDGDHCLDQLCHSHS    32  ATGGCAGAGTGTGATGGGGATCATTGCTTGGATTAGTTGTGTCATTCTCACTCCG
MAECGNWGCGWQLCFSHS    32  ATGGCAGAGTGTGGGAATTGGGGGTGCGGGTGGTAGTTGTGTTTTTCTCACTCCG
MAECLRMWCQARPCVSHS    32  ATGGCAGAGTGTTTGCGTATGTGGTGCTAGGCTCGGCCGTGTGTGTCTCACTCCG
MADCMPGMCRGQFCLSHS    32  ATGGCAGATTGTATGCCTGGGATGTGCCGTGGTTAGTTTTGTCTGTCTCACTCCG
MAACQGLRCLFTGCVSHS    32  ATGGCAGCGTGTCAGGGGTTGAGGTGCTTGTTTACTGGGTGTGTTTCTCACTCCG
MAACVKCRCADAWCLSHS    32  ATGGCAGCGTGTGTGAAGTGTCGTTGCGCTGATGCTTGGTGTTTGTCTCACTCCG
MAACVDFRCQDSLCYSHS    32  ATGGCAGCGTGTGTTGATTTTAGGTGCTAGGATAGTCTGTGTTATTCTCACTCCG
MAACYGRGCIQGSCWSHS    32  ATGGCAGCGTGTTATGGGCGTGGTTGCATTTAGGGTAGTTGTTGGTCTCACTCCG
MAACFQEACALGDCLSHS    32  ATGGCAGCGTGTTTTTAGGAGGCGTGCGCTCTTGGGGATTGTCTGTCTCACTCCG
MAACLFNSCDDVECQSHS    32  ATGGCAGCTTGTCTGTTTAATAGTTGCGATGATGTGGAGTGTTAGTCTCACTCCG
MAGYSEQMCRQSMCVSHS    32  ATGGCAGGGTATTCTGAGTAGATGTGCAGGTAGAGTATGTGTGTGTCTCACTCCG
MAGCRVQDCITDVCASHS    32  ATGGCAGGGTGTAGGGTGTAGGATTGCATTACTGATGTGTGTGCGTCTCACTCCG
MAGCLGECSFPQCTSHS    32  ATGGCAGGGTGTCTGGGGGAGTGCTCGTTTCCGTAGTGTACTTCTCACTCCG
MAGCDQGHCLVTTCDSHS    32  ATGGCAGGGTGTGATTAGGGGCATTGCCTGGTGACGACTTGTGATTCTCACTCCG
MAGCALSDCGGGCCQSHS    32  ATGGCAGGGTGTGCGCTGTCGGATTGCGGGGGTGGGTGTTGTTAGTCTCACTCCG
MAGCAPLLCDRQSCVSHS    32  ATGGCAGGGTGTGCTCCGTTGCTGTGCGATAGGTAGTCTTGTGTTTCTCACTCCG
MAGCSGQVCSWVSCVSHS    32  ATGGCAGGTTGTAGTGGTTAGGTGTGCTCGTGGGTTTCTTGTGTGTCTCACTCCG
MAGCHCEMCSLDNCVSHS    32  ATGGCAGGTTGTCATTGTGAGATGTGCTCGTTGGATAATTGTGTTTCTCACTCCG
MAGCPVQTCGHGVCDSHS    32  ATGGCAGGTTGTCCTGTGTAGACTTGCGGTCATGGTGTTTGTGATTCTCACTCCG
MAGCRKWDCLFLWCDSHS    32  ATGGCAGGTTGTCGTAAGTGGGATTGCTTGTTTTTGTGGTGTGATTCTCACTCCG
MAGCLNAFCQPTLCRSHS    32  ATGGCAGGTTGTCTGAATGCGTTTTGCTAGCCTACGCTTTGTCGGTCTCACTCCG
MAGCAAQSCGSSGCWSHS    32  ATGGCAGGTTGTGCGGCGTAGTCGTGCGGTAGTTCTGGTTGTTGGTCTCACTCCG
MAGCSKCDCCSAQCQSHS    32  ATGGCAGGTTGTTCGAAGTGTGATTGCTGTAGTGCTTAGTGTCAGTCTCACTCCG
MAVCGAVICMWRDCLSHS    32  ATGGCAGTGTGTGGGGCGGTGATTTGCATGTGGCGGGATTGTCTGTCTCACTCCG
MAVCGICACNLTPCQSHS    32  ATGGCAGTGTGTGGTATTTGTGCTTGCAATTTGACGCCGTGTTAGTCTCACTCCG
MAVCSCFYCYIMQCASHS    32  ATGGCAGTGTGTTCTTGTTTTTATTGCTATATTATGCAGTGTGCTTCTCACTCCG
MAVCWGTRCQAASCGSHS    32  ATGGCAGTGTGTTGGGGTACGCGTTGCTAGGCTGCTAGTTGTGGGTCTCACTCCG
MAVCTLFVCAWAECVSHS    32  ATGGCAGTTTGTACTTTGTTTGTGTGCGCTTGGGCTGAGTGTGTGTCTCACTCCG
MAVCGMGACQLVRCDSHS    32  ATGGCAGTTTGTGGGATGGGGGCTTGCTAGCTTGTTCGTTGTGATTCTCACTCCG
MAVCFQGRCLVFSCKSHS    32  ATGGCAGTTTGTTTTTAGGGGCGTTGCCTTGTGTTTAGTTGTAAGTCTCACTCCG
MAQCDRLRCGVQLCLSHS    32  ATGGCATAGTGTGATCGGTTGAGGTGCGGGGTTCAGTTGTGTCTTTCTCACTCCG
MAQCGLGRCVGIGCVSHS    32  ATGGCATAGTGTGGGCTGGGGCGGTGCGTGGGTATTGGTTGTGTTTCTCACTCCG
MAQCGWGTCRQLLCGSHS    32  ATGGCATAGTGTGGTTGGGGGACGTGCAGGCAGCTTCTGTGTGGGTCTCACTCCG
MAQCSGWWCLRSGCVSHS    32  ATGGCATAGTGTTCTGGGTGGTGGTGCTTGAGGTCGGGGTGTGTGTCTCACTCCG
MAYCSVRGCTCWQCDSHS    32  ATGGCATATTGTTCTGTTCGTGGGTGCACGTGTTGGTAGTGTGATTCTCACTCCG
MASCPICPCWQGTCLSHS    32  ATGGCATCGTGTCCTATTTGTCCGTGCTGGTAGGGTACGTGTCTGTCTCACTCCG
MASCVQGYCQLKMCVSHS    32  ATGGCATCGTGTGTGCAGGGGTATTGCTAGTTGAAGATGTGTGTGTCTCACTCCG
MASCWIQRCPEFSCRSHS    32  ATGGCATCGTGTTGGATTTAGCGGTGCCCGGAGTTTTCTTGTAGGTCTCACTCCG
MASCLRWQCLWMDCLSHS    32  ATGGCATCTTGTCTGAGGTGGCAGTGCTTGTGGATGGATTGTTTGTCTCACTCCG
MAWCDFCWCSWFICKSHS    32  ATGGCATGGTGTGATTTTTGTTGGTGCAGTTGGTTTATTTGTAAGTCTCACTCCG
MAWCVVGKCREEFCLSHS    32  ATGGCATGGTGTGTGGTTGGTAAGTGCAGGGAGGAGTTTTGTTTGTCTCACTCCG
MACCAPVVCVYEVCPSHS    32  ATGGCATGTTGTGCTCCTGTGGTGTGCGTGTATGAGGTTTGTCCTTCTCACTCCG
MALCNQCWCMGDDCMSHS    32  ATGGCATTGTGTAATTAGTGTTGGTGCATGGGTGATGATTGTATGTCTCACTCCG
MALCDVDLCVVWCLSHS    32  ATGGCATTGTGTGATGTTGATCTTTGCGTGGTGTGGTGTTTGTCTCACTCCG
MALCVPDKCLFQQCVSHS    32  ATGGCATTGTGTGTGCCGGATAAGTGCTTGTTTTAGCAGTGTGTTTCTCACTCCG
MALCVGTLCAALLCWSHS    32  ATGGCATTGTGTGTTGGTACGCTGTGCGCTGCGTTGTTGTGTTGGTCTCACTCCG
MALCSQKYCGRNMCWSHS    32  ATGGCATTGTGTTCTTAGAAGTATTGCGGTCGGAATATGTGTTGGTCTCACTCCG
MAFCNAGQCDRWYCRSHS    32  ATGGCATTTTGTAATGCGGGGTAGTGCGATCGGTGGTATTGTAGGTCTCACTCCG
MAFCMLVLCDQVNCYSHS    32  ATGGCATTTTGTATGCTGGTTTTGTGCGATTAGGTGAATTGTTATTCTCACTCCG
MAFCQELKCQQRYCLSHS    32  ATGGCATTTTGTTAGGAGTTGAAGTGCCAGCAGCGTTATTGTTTGTCTCACTCCG
MANCSLRRCMVSCCISHS    31  ATGGCAAATTGTAGTCTTCGTAGGTGCATGGTGAGTTGTTGTATTTCTCACTCCG
MANCLGVMCQGPQCCSHS    31  ATGGCAAATTGTCTTGGTGTTATGTGCTAGGGTCCTCAGTGTTGTTCTCACTCCG
MANCDSGNCLWYVCVSHS    31  ATGGCAAATTGTGATTCGGGGAATTGCCTGTGGTATGTTTGTGTTTCTCACTCCG
MANCVGYLCGWQGCESHS    31  ATGGCAAATTGTGTGGGTTATCTGTGCGGGTGGTAGGGTTGTGAGTCTCACTCCG
MATCDNGRCDGFLLVSL    31  ATGGCAACGTGTGATAATGGTCGTTGCGATGGGTTTTTGTTGGTCTCACTCCG
MATCSFGICELQVCKSHS    31  ATGGCAACTTGTTCGTTTGGGATTTGCGAGCTTTAGGTGTGTAAGTCTCACTCCG
MATCLMGKCLWVGCTSHS    31  ATGGCAACTTGTTTGATGGGGAAGTGCCTGTGGGTGGGTTGTACTTCTCACTCCG
MARCPAFRCQQVACASHS    31  ATGGCAAGGTGTCCGGCTTTTAGGTGCCAGCAGGTTGCGTGTGCTTCTCACTCCG
MARCCARPCDWQGCHSHS    31  ATGGCAAGGTGTTGTGCTAGGCCTTGCGATTGGTAGGGGTGTCATTCTCACTCCG
MASCLMVGCQGSCCRSHS    31  ATGGCAAGTTGTCTGATGGTGGGGTGCTAGGGGTCTTGTTGTCGGTCTCACTCCG
MASCGMLLCQLGECDSHS    31  ATGGCAAGTTGTGGTATGTTGCTGTGCTAGTTGGGGGAGTGTGATTCTCACTCCG
MASCVQGKCLWSACSSHS    31  ATGGCAAGTTGTGTTTAGGGTAAGTGCTTGTGGTCTGCTTGTTCGTCTCACTCCG
MAMCHANACGPPNCRSHS    31  ATGGCAATGTGTCATGCGAATGCTTGCGGTCCTCCTAATTGTCGTTCTCACTCCG
MAMCPHLQCWRIHCVSHS    31  ATGGCAATGTGTCCGCATTTGTAGTGCTGGCGTATTCATTGTGTGTCTCACTCCG
MAICGLLCKSHS    31  ATGGCAATTTGTGGGCTTCTTTGTAAGTCTCACTCCG
MAICLLLWCDALSCGSHS    31  ATGGCAATTTGTTTGTTGTTGTGGTGCGATGCTCTGTCGTGTGGTTCTCACTCCG
MAQCIAKSCVMWTCGSHS    31  ATGGCACAGTGTATTGCTAAGTCTTGCGTGATGTGGACTTGTGGGTCTCACTCCG
MAQCQQADCGWHQCASHS    31  ATGGCACAGTGTTAGCAGGCTGATTGCGGGTGGCATCAGTGTGCTTCTCACTCCG
MAQCSGKRCANWCCVSHS    31  ATGGCACAGTGTTCGGGGAAGCGTTGCGCGAATTGGTGTTGTGTGTCTCACTCCG
MAHCPLFACYSDTCQSHS    31  ATGGCACATTGTCCTCTTTTTGCGTGCTATAGTGATACTTGTTAGTCTCACTCCG
MARCIQRACHGCECVSHS    31  ATGGCACGGTGTATTCAGCGTGCTTGCCATGGGTGTGAGTGTGTTTCTCACTCCG
MARCQQSSCAALLCMSHS    31  ATGGCACGGTGTTAGCAGAGTAGTTGCGCTGCTTTGTTGTGTATGTCTCACTCCG
MARGAFSGCPQIACMSHS    31  ATGGCACGTGGTGCGTTTTCTGGTTGCCCGCAGATTGCTTGTATGTCTCACTCCG
MARCQKEGCYVDLCQSHS    31  ATGGCACGTTGTTAGAAGGAGGGGTGCTATGTTGATTTGTGTCAGTCTCACTCCG
MALCRKWCCSWNTCASHS    31  ATGGCACTGTGTCGTAAGTGGTGTTGCAGTTGGAATACTTGTGCGTCTCACTCCG
MALCRGGVRWFGVCVSL    31  ATGGCACTTTGTCGTGGTGGCGTGCGCTGGTTCGGAGTGTGCGTCTCACTCCG
MALCEQSACRGDMCMSHS    31  ATGGCACTTTGTGAGTAGAGTGCTTGCAGGGGGGATATGTGTATGTCTCACTCCG
MALCQSAMCPPYRCLSHS    31  ATGGCACTTTGTTAGTCTGCGATGTGCCCGCCGTATCGGTGTTTGTCTCACTCCG
MAECTMQVCGGTLCGSHS    31  ATGGCAGAGTGTACTATGTAGGTTTGCGGTGGGACGTTGTGTGGGTCTCACTCCG
MAECEYNVCGQGVCDSHS    31  ATGGCAGAGTGTGAGTATAATGTTTGCGGTTAGGGTGTGTGTGATTCTCACTCCG
MADCGRWCCDVVRCRSHS    31  ATGGCAGATTGTGGGCGGTGGTGTTGCGATGTGGTTCGTTGTAGGTCTCACTCCG
MAACIQVYCPVLFCSSHS    31  ATGGCAGCGTGTATTTAGGTTTATTGCCCGGTGTTGTTTTGTTCTTCTCACTCCG
MAACFGWVCYNSGCVSHS    31  ATGGCAGCGTGTTTTGGTTGGGTTTGCTATAATAGTGGTTGTGTGTCTCACTCCG
MAACKLGYCLYNDCQSHS    31  ATGGCAGCTTGTAAGCTGGGTTATTGCCTGTATAATGATTGTTAGTCTCACTCCG
MAACGLVCCLGGWCVSHS    31  ATGGCAGCTTGTGGTCTTGTGTGTTGCCTGGGTGGTTGGTGTGTGTCTCACTCCG
MAGCTSLRCWRVQCSSHS    31  ATGGCAGGGTGTACTAGTTTGCGTTGCTGGCGTGTGCAGTGTAGTTCTCACTCCG
MAGCIGMLCYQQGCTSHS    31  ATGGCAGGGTGTATTGGTATGTTGTGCTATTAGCAGGGGTGTACTTCTCACTCCG
MAGCRYNSAAVGCTSHS    31  ATGGCAGGGTGTCGTTATAATAGTGCCGCGGTTGGTTGTACGTCTCACTCCG
MAGCAYVPCTRIGCQSHS    31  ATGGCAGGGTGTGCTTATGTGCCGTGCACTAGGATTGGGTGTCAGTCTCACTCCG
MAGCQDEVCFVATCSSHS    31  ATGGCAGGGTGTTAGGATGAGGTGTGCTTTGTGGCTACTTGTTCTTCTCACTCCG
MAGCCQTGCAYVACASHS    31  ATGGCAGGGTGTTGTTAGACGGGTTGCGCTTATGTTGCTTGTGCTTCTCACTCCG
MAGCLQVGCKLGPCVSHS    31  ATGGCAGGTTGTCTTTAGGTGGGTTGCAAGCTGGGTCCGTGTGTGTCTCACTCCG
MAGCDELCCGSVLCRSHS    31  ATGGCAGGTTGTGATGAGCTGTGTTGCGGTTCTGTGCTTTGTCGTTCTCACTCCG
MAGCGLRQCALCHCDSHS    31  ATGGCAGGTTGTGGGCTTAGGTAGTGCGCGTTGTGTCATTGTGATTCTCACTCCG
MAGCGQSSCLVWYCWSHS    31  ATGGCAGGTTGTGGTTAGTCGTCGTGCCTTGTGTGGTATTGTTGGTCTCACTCCG
MAGCVRHACNCAHCKSHS    31  ATGGCAGGTTGTGTTCGGCATGCGTGCAATTGTGCGCATTGTAAGTCTCACTCCG
MAGCLVCGNCFSHS    31  ATGGCAGGTTGTTTGGTTTGTGGGAATTGTTTTTCTCACTCCG
MAVCILVGCKNMTCESHS    31  ATGGCAGTGTGTATTTTGGTGGGGTGCAAGAATATGACGTGTGAGTCTCACTCCG
MAVCSVQSCSQHGCRSHS    31  ATGGCAGTGTGTTCGGTGCAGTCTTGCTCTTAGCATGGTTGTAGGTCTCACTCCG
MAVCAGSACSLSLCASHS    31  ATGGCAGTTTGTGCGGGGTCGGCGTGCTCGTTGAGTCTTTGTGCTTCTCACTCCG
MAVCGAGFCSEQSCRSHS    31  ATGGCAGTTTGTGGTGCTGGGTTTTGCTCTGAGTAGAGTTGTCGGTCTCACTCCG
MAVCSSCPCPLDWCKSHS    31  ATGGCAGTTTGTTCTTCGTGTCCTTGCCCGTTGGATTGGTGTAAGTCTCACTCCG
MAVCCYMSCPLFDCNSHS    31  ATGGCAGTTTGTTGTTATATGTCGTGCCCTTTGTTTGATTGTAATTCTCACTCCG
MAQCAASWCGSGVCFSHS    31  ATGGCATAGTGTGCGGCTTCGTGGTGCGGGAGTGGGGTTTGTTTTTCTCACTCCG
MAYPSCAVLDCQSHS    31  ATGGCATATCCTTCGTGCGCTGTTCTTGATTGTTAGTCTCACTCCG
MAYCMGGACSRMTCRSHS    31  ATGGCATATTGTATGGGGGGTGCTTGCTCGCGGATGACGTGTCGTTCTCACTCCG
MAYCEWLWCQLGHCISHS    31  ATGGCATATTGTGAGTGGTTGTGGTGCTAGCTGGGTCATTGTATTTCTCACTCCG
MAYCWQAGCTLGVCRSHS    31  ATGGCATATTGTTGGTAGGCTGGGTGCACGCTGGGTGTTTGTAGGTCTCACTCCG
MASCARWCCDWQRCASHS    31  ATGGCATCGTGTGCTAGGTGGTGTTGCGATTGGTAGAGGTGTGCGTCTCACTCCG
MASCQTRNCVSFQCFSHS    31  ATGGCATCGTGTTAGACTCGGAATTGCGTGAGTTTTCAGTGTTTTTCTCACTCCG
MASCVVLACVWFSCLSHS    31  ATGGCATCTTGTGTGGTGTTGGCTTGCGTGTGGTTTAGTTGTCTTTCTCACTCCG
MAWCSHERCERGGCRSHS    31  ATGGCATGGTGTTCTCATGAGCGTTGCGAGAGGGGTGGGTGTCGTTCTCACTCCG
MAWCWPIQCLRLVCNSHS    31  ATGGCATGGTGTTGGCCGATTTAGTGCCTTCGTCTTGTGTGTAATTCTCACTCCG
MACVWRWVAWCVIVGLTP    31  ATGGCATGTGTGTGGCGCTGGGTTGCATGGTGTGTAATTGTGGGTCTCACTCCG
MACCRVLSCYSPGCNSHS    31  ATGGCATGTTGTCGGGTGTTGAGTTGCTATAGTCCTGGTTGTAATTCTCACTCCG
MACCEARGCLCRGCSSHS    31  ATGGCATGTTGTGAGGCGCGGGGGTGCTTGTGTAGGGGTTGTTCGTCTCACTCCG
MACCDNSVCDQVQCASHS    31  ATGGCATGTTGTGATAATTCTGTGTGCGATTAGGTTCAGTGTGCGTCTCACTCCG
MALCTLEMWPLAYV*FSL    31  ATGGCATTGTGTACGCTTGAGATGTGGCCTTTGGCGTATGTGTGATTCTCACTCCG
MALCEVVSCAQAHCRSHS    31  ATGGCATTGTGTGAGGTTGTGTCGTGCGCGTAGGCTCATTGTAGGTCTCACTCCG
MALCGNVLCAQGDCPSHS    31  ATGGCATTGTGTGGGAATGTTTTGTGCGCGTAGGGGGATTGTCCGTCTCACTCCG
MAKCGARDCDPVECWSHS    30  ATGGCAAAGTGTGGTGCGAGGGATTGCGATCCGGTGGAGTGTTGGTCTCACTCCG
MANCFSWLCVLDRCQSHS    30  ATGGCAAATTGTTTTTCGTGGTTGTGCGTTTTGGATCGGTGTTAGTCTCACTCCG
MATCGSIGCGCERCYSHS    30  ATGGCAACGTGTGGTTCGATTGGTTGCGGGTGTGAGCGTTGTTATTCTCACTCCG
MARCMVQGCMGLRCASHS    30  ATGGCAAGGTGTATGGTGCAGGGTTGCATGGGGCTGCGTTGTGCGTCTCACTCCG
MASCQQLCCAPRSCKSHS    30  ATGGCAAGTTGTCAGTAGCTTTGTTGCGCGCCGAGGAGTTGTAAGTCTCACTCCG
MASCLSWRCTQCECLSHS    30  ATGGCAAGTTGTCTTAGTTGGCGTTGCACGTAGTGTGAGTGTCTGTCTCACTCCG
MAICHFVACLGQDCCSHS    30  ATGGCAATTTGTCATTTTGTGGCGTGCTTGGGTTAGGATTGTTGTTCTCACTCCG
MAICLSRMCTSVSCNSHS    30  ATGGCAATTTGTCTGTCGCGGATGTGCACTTCGGTTAGTTGTAATTCTCACTCCG
MAICSLLKCASYQCLSHS    30  ATGGCAATTTGTTCTTTGCTGAAGTGCGCGTCGTATTAGTGTCTGTCTCACTCCG
MAQCQGPDCSYRLCVSHS    30  ATGGCACAGTGTTAGGGTCCTGATTGCTCGTATCGGTTGTGTGTTTCTCACTCCG
MAPCTRSACQGEACSSHS    30  ATGGCACCGTGTACTCGGTCTGCTTGCTAGGGTGAGGCTTGTTCTTCTCACTCCG
MAPCFLSKCTYTTCQSHS    30  ATGGCACCGTGTTTTCTTAGTAAGTGCACGTATACTACTTGTTAGTCTCACTCCG
MAPCQQFHCLGACCESHS    30  ATGGCACCTTGTTAGCAGTTTCATTGCCTGGGGGCTTGTTGTGAGTCTCACTCCG
MARCTHGFCSPLKCGSHS    30  ATGGCACGGTGTACGCATGGTTTTTGCTCGCCTTTGAAGTGTGGTTCTCACTCCG
MARCSLVLCQASSCMSHS    30  ATGGCACGGTGTAGTCTTGTTTTGTGCTAGGCTAGTTCTTGTATGTCTCACTCCG
MARCAWQNCLATSCPSHS    30  ATGGCACGGTGTGCGTGGTAGAATTGCTTGGCGACTTCTTGTCCGTCTCACTCCG
MARCQAGDCLAQSCSSHS    30  ATGGCACGGTGTTAGGCGGGTGATTGCTTGGCTCAGAGTTGTTCGTCTCACTCCG
MARCCQRVCYYQVCFSHS    30  ATGGCACGGTGTTGTCAGCGTGTGTGCTATTATCAGGTTTGTTTTTCTCACTCCG
MALCGEGGCCLGMCQSHS    30  ATGGCACTTTGTGGGGAGGGGGGGTGCTGTCTGGGTATGTGTTAGTCTCACTCCG
MAECCVRPCIMRRCLSHS    30  ATGGCAGAGTGTTGTGTGCGTCCTTGCATTATGCGTCGGTGTTTGTCTCACTCCG
MAECLRTNCTQVKCTSHS    30  ATGGCAGAGTGTTTGAGGACTAATTGCACTTAGGTTAAGTGTACTTCTCACTCCG
MAECLWRTCELQACRSHS    30  ATGGCAGAGTGTTTGTGGCGTACGTGCGAGTTGTAGGCGTGTAGGTCTCACTCCG
MADCRARVCVSSSCSSHS    30  ATGGCAGATTGTCGTGCGCGTGTGTGCGTTTCGTCTTCGTGTAGTTCTCACTCCG
MADCCGVWCGDQSCVSHS    30  ATGGCAGATTGTTGTGGTGTGTGGTGCGGTGATTAGAGTTGTGTGTCTCACTCCG
MAACKVLPCPVQSCRSHS    30  ATGGCAGCGTGTAAGGTGTTGCCGTGCCCTGTGTAGTCGTGTCGTTCTCACTCCG
MAACQRCACKYSLCSSHS    30  ATGGCAGCGTGTCAGCGTTGTGCTTGCAAGTATAGTCTGTGTAGTTCTCACTCCG
MAACAQGPCGLGRCCSHS    30  ATGGCAGCGTGTGCTTAGGGTCCGTGCGGTCTTGGTCGGTGTTGTTCTCACTCCG
MAACGVARCLDEWCWSHS    30  ATGGCAGCGTGTGGGGTTGCGCGGTGCTTGGATGAGTGGTGTTGGTCTCACTCCG
MAACCQDLCLPFECKSHS    30  ATGGCAGCGTGTTGTTAGGATCTGTGCTTGCCTTTTGAGTGTAAGTCTCACTCCG
MAACSWSMCRMRNVGLTP    30  ATGGCAGCTTGTAGTTGGTCGATGTGCAGGATGAGGAATGTCGGTCTCACTCCG
MAACRSNCCSRYKCVSHS    30  ATGGCAGCTTGTCGTAGTAATTGTTGCTCTCGGTATAAGTGTGTTTCTCACTCCG
MAACGEQFCPSQECWSHS    30  ATGGCAGCTTGTGGGGAGCAGTTTTGCCCGTCGTAGGAGTGTTGGTCTCACTCCG
MAACGTRICWHSNCRSHS    30  ATGGCAGCTTGTGGTACTCGTATTTGCTGGCATAGTAATTGTCGTTCTCACTCCG
MAGCAVRQCAKTMCCSHS    30  ATGGCAGGGTGTGCGGTGAGGTAGTGCGCGAAGACTATGTGTTGTTCTCACTCCG
MAGCVYQGCGRFMCASHS    30  ATGGCAGGGTGTGTTTATTAGGGTTGCGGGCGGTTTATGTGTGCGTCTCACTCCG
MAGCQKVVCAKDLCCSHS    30  ATGGCAGGGTGTTAGAAGGTGGTTTGCGCTAAGGATCTTTGTTGTTCTCACTCCG
MAGCWDTGCFAVQCLSHS    30  ATGGCAGGGTGTTGGGATACTGGGTGCTTTGCTGTGTAGTGTTTGTCTCACTCCG
MAGCCLTPCSADVCRSHS    30  ATGGCAGGGTGTTGTTTGACGCCGTGCTCGGCGGATGTGTGTCGTTCTCACTCCG
MAGCLVQYCGLGACRSHS    30  ATGGCAGGGTGTTTGGTGTAGTATTGCGGTTTGGGTGCGTGTAGGTCTCACTCCG
MAGCTQMDCCQGVCLSHS    30  ATGGCAGGTTGTACGCAGATGGATTGCTGTTAGGGGGTTTGTCTGTCTCACTCCG
MAGCRGGSCVVHPCPSHS    30  ATGGCAGGTTGTCGTGGTGGGTCTTGCGTTGTTCATCCGTGTCCTTCTCACTCCG
MAGCLGVRCVKVKCCSHS    30  ATGGCAGGTTGTCTTGGGGTTAGGTGCGTTAAGGTTAAGTGTTGTTCTCACTCCG
MAGCQSTGCRWVQCMSHS    30  ATGGCAGGTTGTTAGAGTACGGGTTGCCGTTGGGTGCAGTGTATGTCTCACTCCG
MAGCSVWACGQQDCCSHS    30  ATGGCAGGTTGTTCTGTTTGGGCGTGCGGGTAGCAGGATTGTTGTTCTCACTCCG
MAGCWQITCLTADCWSHS    30  ATGGCAGGTTGTTGGTAGATTACGTGCTTGACTGCTGATTGTTGGTCTCACTCCG
MAVCEFPGCAHPTCISHS    30  ATGGCAGTGTGTGAGTTTCCTGGGTGCGCGCATCCTACGTGTATTTCTCACTCCG
MAVCGCIIAGCWVVVLTP    30  ATGGCAGTGTGTGGGTGTATTATTGCTGGGTGCTGGGTTGTTGTTCTCACTCCG
MAVCVFWQCSQNGCASHS    30  ATGGCAGTGTGTGTTTTTTGGCAGTGCAGTTAGAATGGGTGTGCTTCTCACTCCG
MAVCPDYPCHVCMFSL    30  ATGGCAGTTTGTCCGGATTATCCTTGCCATGTTTGTATGTTCTCACTCCG
MAVCGHMVCHQGVCGSHS    30  ATGGCAGTTTGTGGGCATATGGTTTGCCATTAGGGGGTGTGTGGTTCTCACTCCG
MAVCVWCHSHS    30  ATGGCAGTTTGTGTGTGGTGTCATTCTCACTCCG
MAQCQRTDCGWKHCTSHS    30  ATGGCATAGTGTCAGAGGACTGATTGCGGGTGGAAGCATTGTACGTCTCACTCCG
MAQCRFIPCYPLPCRSHS    30  ATGGCATAGTGTCGTTTTATTCCTTGCTATCCGCTTCCTTGTCGTTCTCACTCCG
MAQCVLWSCSSGNCVSHS    30  ATGGCATAGTGTGTGCTGTGGTCGTGCTCGAGTGGGAATTGTGTGTCTCACTCCG
MAQCWTVACVESVCGSHS    30  ATGGCATAGTGTTGGACGGTTGCTTGCGTTGAGTCTGTTTGTGGGTCTCACTCCG
MASCGRLGCVSQACCSHS    30  ATGGCATCGTGTGGTAGGTTGGGGTGCGTTTCGTAGGCGTGTTGTTCTCACTCCG
MASCGLSRCATGMCRSHS    30  ATGGCATCGTGTGGTCTTTCTAGGTGCGCTACGGGGATGTGTCGTTCTCACTCCG
MASCTQPQCMGRDCLSHS    30  ATGGCATCTTGTACGTAGCCTCAGTGCATGGGGAGGGATTGTCTGTCTCACTCCG
MASCSVRTCQLVPCVSHS    30  ATGGCATCTTGTAGTGTTAGGACGTGCTAGTTGGTGCCTTGTGTGTCTCACTCCG
MASCSQAKCGETWCRSHS    30  ATGGCATCTTGTTCTTAGGCTAAGTGCGGGGAGACTTGGTGTCGGTCTCACTCCG
MAWCRQGTCPVPLCWSHS    30  ATGGCATGGTGTCGGTAGGGTACGTGCCCGGTTCCGCTGTGTTGGTCTCACTCCG
MAWCGRLGCENGRCLSHS    30  ATGGCATGGTGTGGGCGGCTTGGTTGCGAGAATGGGCGTTGTCTGTCTCACTCCG
MAWCGLSRCQDARCLSHS    30  ATGGCATGGTGTGGTTTGTCGAGGTGCTAGGATGCTCGTTGTCTTTCTCACTCCG
MAWCVSRMCGVIDCVSHS    30  ATGGCATGGTGTGTTTCGCGTATGTGCGGGGTGATTGATTGTGTGTCTCACTCCG
MAWCQTGICVQVGCLSHS    30  ATGGCATGGTGTTAGACTGGGATTTGCGTTTAGGTTGGGTGTTTGTCTCACTCCG
MAWCSRGNCAGSNCKSHS    30  ATGGCATGGTGTTCTAGGGGGAATTGCGCTGGTAGTAATTGTAAGTCTCACTCCG
MAWCSVSACVGQGCPSHS    30  ATGGCATGGTGTTCTGTTAGTGCGTGCGTGGGGTAGGGTTGTCCGTCTCACTCCG
MACCRRASCSSLWCVSHS    30  ATGGCATGTTGTAGGCGTGCTTCGTGCTCGTCGCTGTGGTGTGTTTCTCACTCCG
MACCSTTICQDDRCSSHS    30  ATGGCATGTTGTAGTACTACGATTTGCTAGGATGATAGGTGTAGTTCTCACTCCG
MACCEQIGCFSGFCSSHS    30  ATGGCATGTTGTGAGTAGATTGGTTGCTTTTCGGGTTTTTGTTCTTCTCACTCCG
MACCGGRECQLVKCDSHS    30  ATGGCATGTTGTGGGGGTCGTGAGTGCTAGCTGGTGAAGTGTGATTCTCACTCCG
MACCGCQVCDSSLCESHS    30  ATGGCATGTTGTGGGTGTTAGGTTTGCGATAGTTCGCTGTGTGAGTCTCACTCCG
MACCGERRCDTRSCMSHS    30  ATGGCATGTTGTGGTGAGAGGAGGTGCGATACTAGGTCTTGTATGTCTCACTCCG
MALCIAACCAMVPCASHS    30  ATGGCATTGTGTATTGCGGCGTGTTGCGCGATGGTGCCTTGTGCTTCTCACTCCG
MALCDKFLCQTSGCSSHS    30  ATGGCATTGTGTGATAAGTTTCTTTGCTAGACGTCGGGTTGTTCGTCTCACTCCG
MALCGRGSCQFVFCASHS    30  ATGGCATTGTGTGGGCGTGGGAGTTGCTAGTTTGTGTTTTGTGCTTCTCACTCCG
MALCVLWCCFPAWCLSHS    30  ATGGCATTGTGTGTTTTGTGGTGTTGCTTTCCGGCGTGGTGTCTGTCTCACTCCG
MALCQLDWCSRLKCRSHS    30  ATGGCATTGTGTTAGCTCGATTGGTGCAGTCGTTTGAAGTGTCGGTCTCACTCCG
MALCFPIYCSWQWCLSHS    30  ATGGCATTGTGTTTTCCTATTTATTGCTCGTGGTAGTGGTGTCTTTCTCACTCCG
MAFVISVFALWGRVSLTP    30  ATGGCATTTGTGATTAGCGTCTTTGCATTGTGGGGACGTGTAAGTCTCACTCCG
MAFCQQGLCAEIVCVSHS    30  ATGGCATTTTGTCAGTAGGGGCTTTGCGCTGAGATTGTGTGTGTTTCTCACTCCG
MAFCPDVQCTMWWCSSHS    30  ATGGCATTTTGTCCTGATGTTTAGTGCACTATGTGGTGGTGTTCGTCTCACTCCG
MAFCASYRCGQVDCGPHS    30  ATGGCATTTTGTGCTTCGTATCGTTGCGGTTAGGTTGATTGTGGGCCTCACTCCG
MAKCNQGVCFFKECVSHS    29  ATGGCAAAGTGTAATTAGGGGGTTTGCTTTTTTAAGGAGTGTGTTTCTCACTCCG
MAKCFQRSCRGARCYSHS    29  ATGGCAAAGTGTTTTTAGCGGTCTTGCCGTGGGGCGCGGTGTTATTCTCACTCCG
MANCGWGECGRCMCQSHS    29  ATGGCAAATTGTGGATGGGGGGAGTGCGGTCGGTGTATGTGTTAGTCTCACTCCG
MANCVVNQCMWMACNSHS    29  ATGGCAAATTGTGTTGTGAATTAGTGCATGTGGATGGCGTGTAATTCTCACTCCG
MATCPSGPCQDPSCVSHS    29  ATGGCAACTTGTCCTAGTGGTCCTTGCTAGGATCCGTCTTGTGTTTCTCACTCCG
MATCPQGYCKVRGCCSHS    29  ATGGCAACTTGTCCTTAGGGTTATTGCAAGGTTCGGGGTTGTTGTTCTCACTCCG
MATCVCASCLSGCCSSHS    29  ATGGCAACTTGTGTTTGTGCTTCTTGCCTTAGTGGGTGTTGTTCGTCTCACTCCG
MATCWQLKCQMPRCRSHS    29  ATGGCAACTTGTTGGTAGCTGAAGTGCTAGATGCCTCGGTGTAGGTCTCACTCCG
MATCLRKCCPVYPCESHS    29  ATGGCAACTTGTTTGCGGAAGTGTTGCCCGGTTTATCCTTGTGAGTCTCACTCCG
MATCLWRNCQTVACLSHS    29  ATGGCAACTTGTTTGTGGCGGAATTGCTAGACTGTGGCGTGTCTGTCTCACTCCG
MARCYTLHCSQKVCWSHS    29  ATGGCAAGGTGTTATACGTTGCATTGCTCTTAGAAGGTTTGTTGGTCTCACTCCG
MARCSVVNCVSDGCPSHS    29  ATGGCAAGGTGTTCTGTTGTGAATTGCGTTAGTGATGGGTGTCCGTCTCACTCCG
MASCIRGWCLLLVCVSHS    29  ATGGCAAGTTGTATTCGGGGGTGGTGCTTGCTGTTGGTTTGTGTTTCTCACTCCG
MASCVCVGCQIVQCYSHS    29  ATGGCAAGTTGTGTTTGTGTGGGTTGCCAGATTGTGTAGTGTTACTCTCACTCCG
MAICHCQCCMCVYCVSHS    29  ATGGCAATTTGTCATTGTTAGTGTTGCATGTGTGTGTATTGTGTTTCTCACTCCG
MAICQALNCSLPFCDSHS    29  ATGGCAATTTGTTAGGCTCTTAATTGCAGTCTTCCGTTTTGTGATTCTCACTCCG
MAICQVYACYSEYCMSHS    29  ATGGCAATTTGTTAGGTGTATGCGTGCTATAGTGAGTATTGTATGTCTCACTCCG
MAICYGRFCSASRCVSHS    29  ATGGCAATTTGTTATGGGCGGTTTTGCTCTGCTAGTCGGTGTGTGTCTCACTCCG
MAICSRVDCWTFACSSHS    29  ATGGCAATTTGTTCGCGTGTGGATTGCTGGACTTTTGCGTGTAGTTCTCACTCCG
MAQCPTLSCRQKHCSSHS    29  ATGGCACAGTGTCCTACTTTGAGTTGCCGGTAGAAGCATTGTTCGTCTCACTCCG
MAQCRLCYCQGMGCDSHS    29  ATGGCACAGTGTCGTTTGTGTTATTGCCAGGGTATGGGTTGTGATTCTCACTCCG
MAQCSSLSCMLLGCHSHS    29  ATGGCACAGTGTTCGTCGCTTTCTTGCATGCTTTTGGGGTGTCATTCTCACTCCG
MAPCKFSGCTSKQCESHS    29  ATGGCACCGTGTAAGTTTTCTGGTTGCACGTCTAAGTAGTGTGAGTCTCACTCCG
MAPCNMETCNRQLCTSHS    29  ATGGCACCGTGTAATATGGAGACGTGCAATCGTTAGCTTTGTACGTCTCACTCCG
MAPCQLGVCVPGWCSSHS    29  ATGGCACCGTGTTAGTTGGGTGTGTGCGTGCCTGGTTGGTGTTCGTCTCACTCCG
MARCGQVWCSMLWCRSHS    29  ATGGCACGGTGTGGTTAGGTGTGGTGCTCGATGTTGTGGTGTAGGTCTCACTCCG
MARCWWTDCRWRTCGSHS    29  ATGGCACGGTGTTGGTGGACTGATTGCAGGTGGCGTACGTGTGGTTCTCACTCCG
MALCRGGWCQGVQCRSHS    29  ATGGCACTGTGTCGGGGTGGGTGGTGCTAGGGGGTGCAGTGTCGGTCTCACTCCG
MALCRFVCCELGQCCSHS    29  ATGGCACTGTGTCGGTTTGTTTGTTGCGAGTTGGGTTAGTGTTGTTCTCACTCCG
MALCSFDCCSVDFCRSHS    29  ATGGCACTGTGTTCTTTTGATTGTTGCTCGGTGGATTTTTGTAGGTCTCACTCCG
MALCLLVLCLPMTCNSHS    29  ATGGCACTTTGTCTGCTTGTGCTTTGCTTGCCTATGACTTGTAATTCTCACTCCG
MALCAVLLCWVQECNSHS    29  ATGGCACTTTGTGCTGTGTTGCTTTGCTGGGTGTAGGAGTGTAATTCTCACTCCG
MALCQGFHCAGYKCTSHS    29  ATGGCACTTTGTTAGGGGTTTCATTGCGCTGGTTATAAGTGTACTTCTCACTCCG
MAECRQLGCMRGACYSHS    29  ATGGCAGAGTGTCGGTAGTTGGGTTGCATGAGGGGTGCGTGTTATTCTCACTCCG
MAECDRCVCLDQPCGSHS    29  ATGGCAGAGTGTGATCGTTGTGTGTGCCTTGATTAGCCGTGTGGGTCTCACTCCG
MAECVHVMCQGGPCLSHS    29  ATGGCAGAGTGTGTGCATGTTATGTGCTAGGGGGGTCCGTGTTTGTCTCACTCCG
MADCTSSSCRRPWCMSHS    29  ATGGCAGATTGTACGTCGAGTTCTTGCCGTCGTCCTTGGTGTATGTCTCACTCCG
MADCQWVVCWLQECASHS    29  ATGGCAGATTGTCAGTGGGTTGTTTGCTGGTTGTAGGAGTGTGCTTCTCACTCCG
MADCLTRLCTTGRCASHS    29  ATGGCAGATTGTTTGACGAGGCTTTGCACGACGGGGAGGTGTGCTTCTCACTCCG
MAACRVWDCGDVRCHSHS    29  ATGGCAGCGTGTCGGGTGTGGGATTGCGGTGATGTGAGGTGTCATTCTCACTCCG
MAACRYQECALTRCASHS    29  ATGGCAGCTTGTAGGTATTAGGAGTGCGCGCTGACGCGTTGTGCTTCTCACTCCG
MAACSAQHCAGDYCVSHS    29  ATGGCAGCTTGTAGTGCGTAGCATTGCGCTGGGGATTATTGTGTTTCTCACTCCG
MAGCMRVACDIQLCCSHS    29  ATGGCAGGGTGTATGCGGGTTGCTTGCGATATTTAGCTTTGTTGTTCTCACTCCG
MAGCMFCGSPNCASHS    29  ATGGCAGGGTGTATGTTTTGCGGTTCTCCGAATTGTGCTTCTCACTCCG
MAGCRAGLCLDFGCFSHS    29  ATGGCAGGGTGTCGGGCTGGGCTGTGCCTTGATTTTGGTTGTTTTTCTCACTCCG
MAGCAASRCQPSMCVSHS    29  ATGGCAGGGTGTGCGGCTTCTAGGTGCTAGCCGAGTATGTGTGTGTCTCACTCCG
MAGCAQGRCSGPLCVSHS    29  ATGGCAGGGTGTGCGTAGGGTCGGTGCAGTGGGCCGTTGTGTGTTTCTCACTCCG
MAGCSGQQCYVGFCWSHS    29  ATGGCAGGGTGTTCTGGGTAGCAGTGCTATGTTGGTTTTTGTTGGTCTCACTCCG
MAGCWQVGCAKCRCASHS    29  ATGGCAGGGTGTTGGTAGGTTGGTTGCGCGAAGTGTCGGTGTGCGTCTCACTCCG
MAGCFSQTCLFSRCASHS    29  ATGGCAGGGTGTTTTAGTTAGACGTGCTTGTTTTCGCGGTGTGCGTCTCACTCCG
MAGCVGESCSWCMCGSHS    29  ATGGCAGGTTGTGTGGGTGAGTCGTGCAGTTGGTGTATGTGTGGTTCTCACTCCG
MAGCVGVGCGCSGCLSHS    29  ATGGCAGGTTGTGTTGGTGTGGGGTGCGGGTGTAGTGGTTGTCTGTCTCACTCCG
MAGCQVGLCGDVHCSSHS    29  ATGGCAGGTTGTTAGGTGGGTCTGTGCGGTGATGTGCATTGTTCTTCTCACTCCG
MAVCRESLCSWRNCFSHS    29  ATGGCAGTGTGTAGGGAGAGTTTGTGCTCGTGGAGGAATTGTTTTTCTCACTCCG
MAVCGSVSCQRGPCLSHS    29  ATGGCAGTGTGTGGGTCGGTGTCTTGCTAGCGTGGGCCTTGTTTGTCTCACTCCG
MAVCYKSCCGMCRCLSHS    29  ATGGCAGTGTGTTATAAGTCGTGTTGCGGGATGTGTAGGTGTCTGTCTCACTCCG
MAVCFIGLCQSATCASHS    29  ATGGCAGTGTGTTTTATTGGTTTGTGCTAGAGTGCTACGTGTGCTTCTCACTCCG
MAVCERSRCLGLHCMSHS    29  ATGGCAGTTTGTGAGAGGAGTCGGTGCTTGGGTCTGCATTGTATGTCTCACTCCG
MAVCGDQLCMFVVCPSHS    29  ATGGCAGTTTGTGGTGATCAGCTTTGCATGTTTGTTGTGTGTCCTTCTCACTCCG
MAQCPALRCGVQACLSHS    29  ATGGCATAGTGTCCTGCTTTGCGTTGCGGGGTTCAGGCGTGTTTGTCTCACTCCG
MAQCLAYDCCCSSCHSHS    29  ATGGCATAGTGTCTTGCTTATGATTGCTGTTGTTCTAGTTGTCATTCTCACTCCG
MAQCVRVSCDKLLCSSHS    29  ATGGCATAGTGTGTGCGTGTGTCGTGCGATAAGCTGCTGTGTTCTTCTCACTCCG
MAQCQRMTCAIQTCRSHS    29  ATGGCATAGTGTTAGCGGATGACTTGCGCGATTTAGACGTGTAGGTCTCACTCCG
MAYCTLTLCQQQSCVSHS    29  ATGGCATATTGTACGTTGACTCTTTGCCAGCAGTAGAGTTGTGTTTCTCACTCCG
MASCRADFCQMASCDSHS    29  ATGGCATCGTGTCGTGCTGATTTTTGCTAGATGGCTAGTTGTGATTCTCACTCCG
MASCASFICQPEDCKSHS    29  ATGGCATCGTGTGCGTCGTTTATTTGCTAGCCTGAGGATTGTAAGTCTCACTCCG
MASCSWRFCDFQLCLSHS    29  ATGGCATCGTGTTCGTGGAGGTTTTGCGATTTTTAGTTGTGTCTTTCTCACTCCG
MASCFGVVAVVMVVCLTP    29  ATGGCATCGTGTTTTGGGGTTGTTGCTGTGGTAATGGTTGTATGTCTCACTCCG
MASHS    29  ATGGCATCTCACTCCG
MASCSRWMCSVGYCVSHS    29  ATGGCATCTTGTAGTCGGTGGATGTGCTCGGTGGGTTATTGTGTGTCTCACTCCG
MASCPFVLCEYSWCTSHS    29  ATGGCATCTTGTCCGTTTGTTTTGTGCGAGTATTCGTGGTGTACTTCTCACTCCG
MASCRLVGCTACACNSHS    29  ATGGCATCTTGTCGTTTGGTGGGGTGCACGGCGTGTGCTTGTAATTCTCACTCCG
MAWCRICGCSGDECDSHS    29  ATGGCATGGTGTCGTATTTGTGGGTGCAGTGGGGATGAGTGTGATTCTCACTCCG
MAWCRWLNCLECRCLSHS    29  ATGGCATGGTGTCGTTGGCTGAATTGCCTGGAGTGTAGGTGTTTGTCTCACTCCG
MAWCLFSMCSSVWCLSHS    29  ATGGCATGGTGTCTGTTTTCGATGTGCTCTTCTGTGTGGTGTCTTTCTCACTCCG
MAWCAEQVCFDHVCRSHS    29  ATGGCATGGTGTGCTGAGTAGGTGTGCTTTGATCATGTGTGTAGGTCTCACTCCG
MAWCQDQLCMGMGCISHS    29  ATGGCATGGTGTTAGGATCAGTTGTGCATGGGTATGGGTTGTATTTCTCACTCCG
MAWCSNPKCKVLYCSSHS    29  ATGGCATGGTGTTCTAATCCTAAGTGCAAGGTGCTGTATTGTTCTTCTCACTCCG
MACCRTYICAPAFCRSHS    29  ATGGCATGTTGTCGTACGTATATTTGCGCTCCTGCTTTTTGTCGTTCTCACTCCG
MALCSMQDCVWVGCWSHS    29  ATGGCATTGTGCAGTATGTAGGATTGCGTGTGGGTTGGTTGTTGGTCTCACTCCG
MALCQDRACVWGVCGSHS    29  ATGGCATTGTGTTAGGATCGTGCGTGCGTTTGGGGTGTGTGTGGGTCTCACTCCG
MALCWQWLCWMEDCSSHS    29  ATGGCATTGTGTTGGTAGTGGTTGTGCTGGATGGAGGATTGTAGTTCTCACTCCG
MAFCGAHSCYLQSCRSHS    29  ATGGCATTTTGTGGGGCTCATAGTTGCTATTTGTAGTCGTGTCGTTCTCACTCCG
MAKCQAQDCEWLPCLSHS    28  ATGGCAAAGTGTTAGGCGTAGGATTGCGAGTGGTTGCCGTGTCTGTCTCACTCCG
MANCIRSGCQERLCSSHS    28  ATGGCAAATTGTATTCGTTCTGGTTGCTAGGAGCGGTTGTGTTCGTCTCACTCCG
MANCVVWRCARGECQSHS    28  ATGGCAAATTGTGTTGTGTGGCGTTGCGCGCGTGGTGAGTGTTAGTCTCACTCCG
MANCCLAACGRCCCTSHS    28  ATGGCAAATTGTTGTTTGGCTGCTTGCGGTAGGTGTTGTTGTACGTCTCACTCCG
MATCPSLGCLLIGCVSHS    28  ATGGCAACGTGTCCTTCGCTTGGGTGCTTGCTTATTGGTTGTGTGTCTCACTCCG
MATCQDMACRTVKCSSHS    28  ATGGCAACGTGTTAGGATATGGCTTGCCGGACGGTGAAGTGTTCTTCTCACTCCG
MATCEQQDCRGRSCSSHS    28  ATGGCAACTTGTGAGTAGTAGGATTGCCGGGGGCGGTCGTGTTCGTCTCACTCCG
MATCGQGACALLFCGSHS    28  ATGGCAACTTGTGGGTAGGGGGCGTGCGCGCTGCTGTTTTGTGGGTCTCACTCCG
MATCVTSCCGSPLCTSHS    28  ATGGCAACTTGTGTTACTTCGTGTTGCGGTTCTCCGTTGTGTACTTCTCACTCCG
MATCFEFVCDGQQCLSHS    28  ATGGCAACTTGTTTTGAGTTTGTGTGCGATGGTTAGCAGTGTCTTTCTCACTCCG
MARCKMVRCSPLDCSSHS    28  ATGGCAAGGTGTAAGATGGTGCGTTGCTCGCCGCTGGATTGTTCTTCTCACTCCG
MARCTRTVCLHMRCWSHS    28  ATGGCAAGGTGTACTCGGACGGTTTGCCTGCATATGCGTTGTTGGTCTCACTCCG
MARCQLRWCQCQGCPSHS    28  ATGGCAAGGTGTCAGCTGCGGTGGTGCTAGTGTTAGGGGTGTCCGTCTCACTCCG
MARCLTPPCGTQTCRSHS    28  ATGGCAAGGTGTCTTACTCCGCCGTGCGGTACTTAGACGTGTAGGTCTCACTCCG
MARCGKQVCLWAACESHS    28  ATGGCAAGGTGTGGGAAGTAGGTTTGCCTTTGGGCGGCTTGTGAGTCTCACTCCG
MARCVAGLCGHNYCFSHS    28  ATGGCAAGGTGTGTGGCTGGGTTGTGCGGGCATAATTATTGTTTTTCTCACTCCG
MAMCKGDDCLESPCGSHS    28  ATGGCAATGTGTAAGGGTGATGATTGCCTTGAGTCTCCGTGTGGTTCTCACTCCG
MAQLRSVRLTP    28  ATGGCACAACTCCGTAGTGTTCGTCTCACTCCG
MAQCMGLRCKLCGCTSHS    28  ATGGCACAGTGTATGGGGCTGCGTTGCAAGCTTTGTGGTTGTACGTCTCACTCCG
MAQCRTCLCLDGGCISHS    28  ATGGCACAGTGTCGTACGTGTCTGTGCCTTGATGGGGGGTGTATTTCTCACTCCG
MAQCVEDKCIQSLCASHS    28  ATGGCACAGTGTGTGGAGGATAAGTGCATTTAGTCTTTGTGTGCTTCTCACTCCG
MAQCVSLRCMQSPCGSHS    28  ATGGCACAGTGTGTTTCGTTGCGGTGCATGTAGTCTCCGTGTGGATCTCACTCCG
MAHCVDLMCVQGCCSSHS    28  ATGGCACATTGTGTGGATTTGATGTGCGTGTAGGGGTGTTGTTCGTCTCACTCCG
MAPCRGRGCTNYVCNSHS    28  ATGGCACCGTGTCGTGGTAGGGGTTGCACGAATTATGTGTGTAATTCTCACTCCG
MAPCVVGWCQLLACYSHS    28  ATGGCACCGTGTGTGGTTGGGTGGTGCTAGTTGTTGGCGTGTTATTCTCACTCCG
MAPCNQWLCYQRECSSHS    28  ATGGCACCTTGTAATTAGTGGTTGTGCTATCAGCGTGAGTGTTCGTCTCACTCCG
MAPCWQRLCPWSHCGSHS    28  ATGGCACCTTGTTGGTAGCGGTTGTGCCCGTGGAGTCATTGTGGTTCTCACTCCG
MARCRPDNCYLLTCQSHS    28  ATGGCACGGTGTAGGCCGGATAATTGCTATCTTCTTACGTGTTAGTCTCACTCCG
MARCISLTCVYQVCSSHS    28  ATGGCACGGTGTATTTCTTTGACGTGCGTGTATTAGGTTTGTTCGTCTCACTCCG
MARCGGNACSGYNCRSHS    28  ATGGCACGGTGTGGGGGTAATGCTTGCAGTGGTTATAATTGTAGGTCTCACTCCG
MARCVMCVCCRCLCISHS    28  ATGGCACGGTGTGTGATGTGTGTGTGCTGTAGGTGTTTGTGTATTTCTCACTCCG
MARCQEPNCLSGLCPSHS    28  ATGGCACGTTGTTAGGAGCCTAATTGCTTGTCTGGTTTGTGTCCGTCTCACTCCG
MARCYTQLCSVASCTSHS    28  ATGGCACGTTGTTATACTTAGCTTTGCTCTGTTGCTAGTTGTACGTCTCACTCCG
MARCSFTWCMQDGCKSHS    28  ATGGCACGTTGTTCTTTTACGTGGTGCATGTAGGATGGTTGTAAGTCTCACTCCG
MARCWRYACGAGDCTSHS    28  ATGGCACGTTGTTGGAGGTATGCGTGCGGTGCTGGGGATTGTACGTCTCACTCCG
MALCATSYCSSTQCVSHS    28  ATGGCACTGTGTGCGACTTCGTATTGCTCGTCTACTTAGTGTGTTTCTCACTCCG
MAECKTLMCTQLPCLSHS    28  ATGGCAGAGTGTAAGACGTTGATGTGCACTTAGCTTCCTTGTTTGTCTCACTCCG
MAECMLLMCIKYYCQSHS    28  ATGGCAGAGTGTATGCTGTTGATGTGCATTAAGTATTATTGTTAGTCTCACTCCG
MAECPPSLCGQIICSSHS    28  ATGGCAGAGTGTCCGCCGTCGCTTTGCGGTTAGATTATTTGTTCTTCTCACTCCG
MAECWVGSCSNQPCRSHS    28  ATGGCAGAGTGTTGGGTTGGGTCGTGCAGTAATTAGCCGTGTCGTTCTCACTCCG
MADCSACMCGRCTCDSHS    28  ATGGCAGATTGTAGTGCGTGTATGTGCGGTAGGTGTACGTGTGATTCTCACTCCG
MAACCVRCCFRVACGSHS    28  ATGGCAGCGTGTTGTGTGCGGTGTTGCTTTAGGGTTGCGTGTGGTTCTCACTCCG
MAACTSAVCQLGVCHSHS    28  ATGGCAGCTTGTACTTCGGCGGTTTGCTAGCTTGGGGTGTGTCATTCTCACTCCG
MAACISTHCWRVFQSHS    28  ATGGCAGCTTGTATTTCTACGCATTGCTGGCGTGTGTTTTAGTCTCACTCCG
MAACPMVPCQFRTCGSHS    28  ATGGCAGCTTGTCCGATGGTTCCGTGCTAGTTTCGGACGTGTGGGTCTCACTCCG
MAACRSCVCQELACFSHS    28  ATGGCAGCTTGTCGGAGTTGTGTGTGCTAGGAGTTGGCTTGTTTTTCTCACTCCG
MAACLGRQCVIMLCSSHS    28  ATGGCAGCTTGTCTGGGTAGGTAGTGCGTGATTATGTTGTGTTCGTCTCACTCCG
MAACLWGPCQDWRCSSHS    28  ATGGCAGCTTGTTTGTGGGGTCCGTGCTAGGATTGGAGGTGTTCGTCTCACTCCG
MAGCQFMTCAEQLCISHS    28  ATGGCAGGGTGTCAGTTTATGACTTGCGCTGAGTAGCTGTGTATTTCTCACTCCG
MAGCHLQRCDVVVCASHS    28  ATGGCAGGGTGTCATCTTTAGAGGTGCGATGTTGTGGTGTGTGCGTCTCACTCCG
MAGCDVMLCQVSGCSSHS    28  ATGGCAGGGTGTGATGTTATGCTTTGCTAGGTTAGTGGTTGTAGTTCTCACTCCG
MAGCVRNWCCLRGCGSHS    28  ATGGCAGGGTGTGTTCGGAATTGGTGCTGTTTGCGTGGTTGTGGGTCTCACTCCG
MAGVWWGGAGVIFVLLTP    28  ATGGCAGGTGTCTGGTGGGGCGGTGCTGGGGTAATTTTTGTGCTTCTCACTCCG
MAGCSALRCQSLVCASHS    28  ATGGCAGGTTGTAGTGCTCTGCGTTGCTAGAGTTTGGTTTGTGCGTCTCACTCCG
MAGCHQYQCRVGRCVSHS    28  ATGGCAGGTTGTCATTAGTATCAGTGCCGGGTTGGGCGTTGTGTGTCTCACTCCG
MAGCLLELCEAQGCLSHS    28  ATGGCAGGTTGTCTGTTGGAGCTGTGCGAGGCGTAGGGGTGTTTGTCTCACTCCG
MAGCERLFCMRDCCGSHS    28  ATGGCAGGTTGTGAGCGTTTGTTTTGCATGCGGGATTGTTGTGGGTCTCACTCCG
MAGCQDRVCLSYSCLSHS    28  ATGGCAGGTTGTTAGGATAGGGTGTGCCTTTCGTATTCTTGTCTGTCTCACTCCG
MAGCSAAQCGIEVCSSHS    28  ATGGCAGGTTGTTCGGCTGCTCAGTGCGGGATTGAGGTTTGTTCTTCTCACTCCG
MAVCTHCTCGALGCNSHS    28  ATGGCAGTGTGTACTCATTGTACGTGCGGTGCTCTGGGGTGTAATTCTCACTCCG
MAVCTPGVCCVLQCRSHS    28  ATGGCAGTGTGTACTCCTGGGGTGTGCTGTGTTCTGTAGTGTAGGTCTCACTCCG
MAVCRSGGCAQGPCSSHS    28  ATGGCAGTGTGTCGGAGTGGTGGTTGCGCGTAGGGTCCTTGTTCTTCTCACTCCG
MAVCLRGTCTIGGCRSHS    28  ATGGCAGTGTGTCTTCGGGGTACGTGCACGATTGGTGGTTGTCGTTCTCACTCCG
MAVCEGYCCGQSLCSSHS    28  ATGGCAGTGTGTGAGGGGTATTGTTGCGGTTAGAGTTTGTGTAGTTCTCACTCCG
MAVCAVVFCSELNCVSHS    28  ATGGCAGTGTGTGCGGTGGTTTTTTGCAGTGAGCTTAATTGTGTGTCTCACTCCG
MAVCQSKRCGALWCLSHS    28  ATGGCAGTGTGTTAGAGTAAGAGGTGCGGGGCTCTGTGGTGTCTTTCTCACTCCG
MAVCFHGGCRFLDCTSHS    28  ATGGCAGTGTGTTTTCATGGGGGGTGCCGTTTTCTTGATTGTACTTCTCACTCCG
MAVCFVAMCWPSLCWSHS    28  ATGGCAGTGTGTTTTGTTGCTATGTGCTGGCCGTCGTTGTGTTGGTCTCACTCCG
MAVCLMCACQHMPCVSHS    28  ATGGCAGTTTGTCTGATGTGTGCGTGCCAGCATATGCCGTGTGTGTCTCACTCCG
MAVCVGALCAFQPCDSHS    28  ATGGCAGTTTGTGTGGGTGCTCTTTGCGCTTTTTAGCCGTGTGATTCTCACTCCG
MAVCVCFKCDFISFLTP    28  ATGGCAGTTTGTGTGTGTTTTAAGTGCGATTTTATTTCGTTTCTCACTCCG
MAVCCVAVLPFGALFVSL    28  ATGGCAGTTTGTTGTGTAGCTGTGTTGCCGTTCGGTGCTTTGTTTGTCTCACTCCG
MAQCVAWKCLLSACVSHS    28  ATGGCATAGTGTGTGGCTTGGAAGTGCCTTTTGTCTGCTTGTGTGTCTCACTCCG
MAQCVGIECERWPCGSHS    28  ATGGCATAGTGTGTTGGTATTGAGTGCGAGCGTTGGCCTTGTGGGTCTCACTCCG
MAYCRDSLCEQVGCASHS    28  ATGGCATATTGTCGGGATTCGTTGTGCGAGTAGGTTGGGTGCGCGTCTCACTCCG
MAYCASNMCSYLECQSHS    28  ATGGCATATTGTGCGTCTAATATGTGCAGTTATTTGGAGTGTTAGTCTCACTCCG
MAYCVRSSCSMAVCSSHS    28  ATGGCATATTGTGTGCGTTCGAGTTGCAGTATGGCGGTGTGTTCGTCTCACTCCG
MAYCCLGFCETNLCDSHS    28  ATGGCATATTGTTGTTTGGGTTTTTGCGAGACTAATTTGTGTGATTCTCACTCCG
MASCAVMVCREIIVFLTP    28  ATGGCATCGTGTGCGGTTATGGTTTGCAGGGAGATTATTGTATTTCTCACTCCG
MASCLDVMCSVTNCQSHS    28  ATGGCATCTTGTCTGGATGTGATGTGCTCGGTGACGAATTGTTAGTCTCACTCCG
MASCQVRFCRTSVCVSHS    28  ATGGCATCTTGTTAGGTGCGGTTTTGCCGGACGTCTGTTTGTGTGTCTCACTCCG
MAWCSGVRCHGVLCWSHS    28  ATGGCATGGTGTAGTGGTGTTCGTTGCCATGGGGTGCTTTGTTGGTCTCACTCCG
MAWCRAQVCNSSGCDSHS    28  ATGGCATGGTGTCGGGCTTAGGTTTGCAATTCTAGTGGGTGTGATTCTCACTCCG
MAWCALATCRSGECNSHS    28  ATGGCATGGTGTGCTTTGGCTACGTGCAGGTCTGGGGAGTGTAATTCTCACTCCG
MALCTFVGCQSVPCRSHS    28  ATGGCATTGTGTACTTTTGTGGGGTGCTAGTCTGTGCCTTGTAGGTCTCACTCCG
MALCPDRQCIMSECWSHS    28  ATGGCATTGTGTCCGGATAGGTAGTGCATTATGTCTGAGTGTTGGTCTCACTCCG
MALCRAWPCTSYSCMSHS    28  ATGGCATTGTGTCGGGCGTGGCCGTGCACTAGTTATTCGTGTATGTCTCACTCCG
MAFCAQISCHGRCCVSHS    28  ATGGCATTTTGTGCGTAGATTTCGTGCCATGGGAGGTGTTGTGTGTCTCACTCCG
MAFCASKSCGQAMCVSHS    28  ATGGCATTTTGTGCTTCTAAGTCGTGCGGTTAGGCGATGTGTGTTTCTCACTCCG
MAFCSSLACLLIACASHS    28  ATGGCATTTTGTTCTAGTTTGGCTTGCCTGTTGATTGCGTGTGCGTCTCACTCCG
MAKCLRVLCSRAVCVSHS    27  ATGGCAAAGTGTCTTCGGGTTTTGTGCAGTCGGGCGGTTTGTGTGTCTCACTCCG
MANCLGFVCETEACLSHS    27  ATGGCAAATTGTCTGGGGTTTGTTTGCGAGACGGAGGCGTGTTTGTCTCACTCCG
MANCGQASCYSNPCDSHS    27  ATGGCAAATTGTGGTTAGGCTTCTTGCTATTCTAATCCGTGTGATTCTCACTCCG
MATCPVSECQHRLCVSHS    27  ATGGCAACGTGTCCTGTTAGTGAGTGCTAGCATCGTCTGTGTGTGTCTCACTCCG
MATCRERFAFLFRVGLTP    27  ATGGCAACTTGTCGTGAGCGGTTTGCTTTTCTCTTTCGTGTGGGTCTCACTCCG
MASRMTCCISHS    27  ATGGCAAGCCGGATGACGTGTTGTATTTCTCACTCCG
MARCMGDSCQSVVCYSHS    27  ATGGCAAGGTGTATGGGTGATAGTTGCTAGTCTGTTGTTTGTTATTCTCACTCCG
MARCIVKCCLAQMCGSHS    27  ATGGCAAGGTGTATTGTGAAGTGTTGCCTGGCGTAGATGTGTGGTTCTCACTCCG
MARCQVVACLVENCQSHS    27  ATGGCAAGGTGTCAGGTGGTTGCTTGCCTTGTTGAGAATTGTTAGTCTCACTCCG
MARCQAKVCCEVPCGSHS    27  ATGGCAAGGTGTTAGGCTAAGGTGTGCTGTGAGGTGCCGTGTGGGTCTCACTCCG
MARCQVKGCLSHVCRSHS    27  ATGGCAAGGTGTTAGGTTAAGGGGTGCTTGAGTCATGTTTGTAGGTCTCACTCCG
MARCSSGSCGHLGCYSHS    27  ATGGCAAGGTGTTCTTCTGGTAGTTGCGGGCATCTGGGGTGTTATTCTCACTCCG
MARCFWVGCEGGVCTSHS    27  ATGGCAAGGTGTTTTTGGGTTGGGTGCGAGGGGGGTGTTTGTACGTCTCACTCCG
MASCRDQNCLKLPCSSHS    27  ATGGCAAGTTGTCGGGATTAGAATTGCCTTAAGCTTCCGTGTTCGTCTCACTCCG
MASCAIGGCNKPPCDSHS    27  ATGGCAAGTTGTGCTATTGGTGGGTGCAATAAGCCGCCTTGTGATTCTCACTCCG
MASCQLSSCLEWVCMSHS    27  ATGGCAAGTTGTTAGTTGAGTTCTTGCTTGGAGTGGGTTTGTATGTCTCACTCCG
MASCSNVMCSCDLCPSHS    27  ATGGCAAGTTGTTCTAATGTGATGTGCAGTTGTGATCTTTGTCCGTCTCACTCCG
MAMCVQVSCAKVCCDSHS    27  ATGGCAATGTGTGTGTAGGTTTCGTGCGCGAAGGTTTGTTGTGATTCTCACTCCG
MAMCQAEVCFLGPCDSHS    27  ATGGCAATGTGTTAGGCGGAGGTGTGCTTTCTTGGTCCTTGTGATTCTCACTCCG
MAMCCRTACVDLVCGSHS    27  ATGGCAATGTGTTGTCGTACGGCTTGCGTGGATCTTGTGTGTGGGTCTCACTCCG
MAICSRCMCDLHSCHSHS    27  ATGGCAATTTGTAGTCGGTGTATGTGCGATTTGCATTCTTGTCATTCTCACTCCG
MAICRSCSCRAGYCLSHS    27  ATGGCAATTTGTCGGTCTTGTTCGTGCCGGGCTGGTTATTGTTTGTCTCACTCCG
MAQCPLAWCGSMTCQSHS    27  ATGGCACAGTGTCCGTTGGCGTGGTGCGGTTCTATGACGTGTTAGTCTCACTCCG
MAQCREVVCSLSTCTSHS    27  ATGGCACAGTGTCGTGAGGTGGTTTGCTCGTTGTCTACGTGTACGTCTCACTCCG
MAHCPPQVCYEFVCGSHS    27  ATGGCACATTGTCCGCCTTAGGTTTGCTATGAGTTTGTTTGTGGGTCTCACTCCG
MAHCLDARCVQETCASHS    27  ATGGCACATTGTTTGGATGCTCGTTGCGTTTAGGAGACGTGTGCTTCTCACTCCG
MARCNNLHCYQVLCWSHS    27  ATGGCACGGTGTAATAATTTGCATTGCTATTAGGTGTTGTGTTGGTCTCACTCCG
MARCTLTKCKLQVCNSHS    27  ATGGCACGGTGTACTTTGACTAAGTGCAAGTTGTAGGTTTGTAATTCTCACTCCG
MARCMVVLCSDLRCESHS    27  ATGGCACGGTGTATGGTTGTGTTGTGCAGTGATTTGCGGTGTGAGTCTCACTCCG
MARCLCQDCGARICKSHS    27  ATGGCACGGTGTCTTTGTTAGGATTGCGGGGCGCGGATTTGTAAGTCTCACTCCG
MARCAQGPCSPGLCLSHS    27  ATGGCACGGTGTGCTTAGGGTCCGTGCAGTCCGGGTCTGTGTTTGTCTCACTCCG
MARCSSGVCEARVCDSHS    27  ATGGCACGGTGTTCTAGTGGTGTTTGCGAGGCTCGGGTGTGTGATTCTCACTCCG
MARCSQLRCDIYGCQSHS    27  ATGGCACGTTGTAGTCAGTTGAGGTGCGATATTTATGGGTGTCAGTCTCACTCCG
MARCEQVACAVYTCPSHS    27  ATGGCACGTTGTGAGTAGGTTGCGTGCGCGGTGTATACTTGTCCGTCTCACTCCG
MARCLKGMCMYVKCVSHS    27  ATGGCACGTTGTTTGAAGGGTATGTGCATGTATGTGAAGTGTGTGTCTCACTCCG
MALCNRSACQDSLCASHS    27  ATGGCACTGTGTAATCGGTCGGCGTGCTAGGATAGTCTTTGTGCTTCTCACTCCG
MALCAVVSCEQNMCWSHS    27  ATGGCACTGTGTGCGGTGGTTAGTTGCGAGTAGAATATGTGTTGGTCTCACTCCG
MALCAYESCWRQTCVSHS    27  ATGGCACTGTGTGCGTATGAGAGTTGCTGGAGGTAGACGTGTGTGTCTCACTCCG
MALCAKLRCCQDVCGSHS    27  ATGGCACTGTGTGCTAAGCTTCGTTGCTGTTAGGATGTTTGTGGTTCTCACTCCG
MALCWQDGCNNGHCLSHS    27  ATGGCACTGTGTTGGTAGGATGGGTGCAATAATGGTCATTGTCTGTCTCACTCCG
MAECRRAYCVKERCCSHS    27  ATGGCAGAGTGTAGGCGGGCTTATTGCGTGAAGGAGCGGTGTTGCTCTCACTCCG
MAECIMPWCTFILCVSHS    27  ATGGCAGAGTGTATTATGCCTTGGTGCACTTTTATTTTGTGTGTTTCTCACTCCG
MAECPARRCVKLLCCSHS    27  ATGGCAGAGTGTCCTGCGCGGCGTTGCGTGAAGCTGCTTTGTTGTTCTCACTCCG
MAECLGGQCWSQKCVSHS    27  ATGGCAGAGTGTCTGGGTGGGCAGTGCTGGAGTTAGAAGTGTGTTTCTCACTCCG
MAECQRSRCGVCMCVSHS    27  ATGGCAGAGTGTTAGCGGAGTCGGTGCGGGGTGTGTATGTGTGTTTCTCACTCCG
MADCIGAWCVEWVCSSHS    27  ATGGCAGATTGTATTGGGGCTTGGTGCGTGGAGTGGGTTTGTTCTTCTCACTCCG
MADCWVQVCPGRKCVSHS    27  ATGGCAGATTGTTGGGTGTAGGTGTGCCCGGGTCGTAAGTGTGTGTCTCACTCCG
MAACRTQTCSLLLCSSHS    27  ATGGCAGCGTGTAGGACGTAGACGTGCAGTCTGTTGCTGTGTTCTTCTCACTCCG
MAACMQPTCFCQWCESHS    27  ATGGCAGCGTGTATGCAGCCGACTTGCTTTTGTTAGTGGTGTGAGTCTCACTCCG
MAACIQSYCSSPRCLSHS    27  ATGGCAGCGTGTATTTAGTCGTATTGCTCGAGTCCTAGGTGTCTGTCTCACTCCG
MAACRYQICIVLACSSHS    27  ATGGCAGCGTGTCGTTATTAGATTTGCATTGTGTTGGCGTGTTCGTCTCACTCCG
MAACGAGHCGGRFCRSHS    27  ATGGCAGCGTGTGGTGCTGGTCATTGCGGGGGGAGGTTTTGTCGTTCTCACTCCG
MAACVPSKCLWQLCLSHS    27  ATGGCAGCGTGTGTTCCTAGTAAGTGCCTGTGGTAGCTTTGTCTGTCTCACTCCG
MAACQARFCVSEVCLSHS    27  ATGGCAGCGTGTTAGGCGCGGTTTTGCGTTAGTGAGGTTTGTTTGTCTCACTCCG
MAACYLKTCQMWDCWSHS    27  ATGGCAGCTTGTTATCTTAAGACGTGCTAGATGTGGGATTGTTGGTCTCACTCCG
MAGCLGRPCPMAYCSSHS    27  ATGGCAGGGTGTCTGGGTAGGCCTTGCCCGATGGCGTATTGTAGTTCTCACTCCG
MAGCLGGKCVKIRCCSHS    27  ATGGCAGGGTGTCTTGGGGGGAAGTGCGTTAAGATTAGGTGTTGTTCTCACTCCG
MAGCSLGRCVCDSCMSHS    27  ATGGCAGGGTGTTCTTTGGGTCGTTGCGTTTGTGATTCGTGTATGTCTCACTCCG
MAGCCQAPCHLSGCSSHS    27  ATGGCAGGGTGTTGTTAGGCTCCTTGCCATTTGAGTGGGTGTTCTTCTCACTCCG
MAGCLFQFCVGSVCYSHS    27  ATGGCAGGGTGTTTGTTTTAGTTTTGCGTTGGGTCGGTTTGTTATTCTCACTCCG
MAGLLLPMCTMQLCVSHS    27  ATGGCAGGGTTGTTGTTGCCTATGTGCACTATGTAGCTGTGTGTGTCTCACTCCG
MAGCIDWGCIPLLCWSHS    27  ATGGCAGGTTGTATTGATTGGGGTTGCATTCCGCTTTTGTGTTGGTCTCACTCCG
MAGCIAQLCRGIPCLSHS    27  ATGGCAGGTTGTATTGCGTAGCTTTGCCGGGGGATTCCTTGTCTGTCTCACTCCG
MAGCRQPSCEMKCCDSHS    27  ATGGCAGGTTGTCGGCAGCCGAGTTGCGAGATGAAGTGTTGTGATTCTCACTCCG
MAGCRVFECTGFKCPSHS    27  ATGGCAGGTTGTCGGGTTTTTGAGTGCACGGGGTTTAAGTGTCCTTCTCACTCCG
MAGCGQFACERPLCRSHS    27  ATGGCAGGTTGTGGGTAGTTTGCGTGCGAGCGTCCGCTGTGTCGTTCTCACTCCG
MAGCCGSGCRNQLCRSHS    27  ATGGCAGGTTGTTGTGGGAGTGGTTGCCGTAATTAGTTGTGTCGTTCTCACTCCG
MAVCSGCGCGRWGCMSHS    27  ATGGCAGTGTGTAGTGGGTGTGGTTGCGGGAGGTGGGGGTGTATGTCTCACTCCG
MAVCISMRCGQNACLSHS    27  ATGGCAGTGTGTATTTCTATGCGTTGCGGGTAGAATGCGTGTTTGTCTCACTCCG
MAVCRSQVCEMEACLSHS    27  ATGGCAGTGTGTCGTTCGTAGGTGTGCGAGATGGAGGCGTGTTTGTCTCACTCCG
MAVCLLRLCEVWGCVSHS    27  ATGGCAGTGTGTCTTCTGCGTCTTTGCGAGGTGTGGGGGTGTGTGTCTCACTCCG
MAVCQHKGCPLPTCRSHS    27  ATGGCAGTGTGTTAGCATAAGGGTTGCCCGTTGCCGACTTGTCGGTCTCACTCCG
MAVCSMSSCQGGFCQSHS    27  ATGGCAGTGTGTTCGATGAGTTCTTGCCAGGGTGGTTTTTGTTAGTCTCACTCCG
MAVCRTDGCGQRVCSSHS    27  ATGGCAGTTTGTAGGACTGATGGGTGCGGTTAGAGGGTTTGTTCGTCTCACTCCG
MAVCERQVCYLMSCWSHS    27  ATGGCAGTTTGTGAGCGGTAGGTGTGCTATCTGATGTCTTGTTGGTCTCACTCCG
MAVCQLRLCWSSICGSHS    27  ATGGCAGTTTGTTAGCTTCGTTTGTGCTGGTCTTCTATTTGTGGTTCTCACTCCG
MAVCQGSHCAGRVCASHS    27  ATGGCAGTTTGTTAGGGGTCTCATTGCGCGGGGCGGGTTTGTGCGTCTCACTCCG
MAQCNLFWCQDGNCGSHS    27  ATGGCATAGTGTAATTTGTTTTGGTGCTAGGATGGTAATTGTGGGTCTCACTCCG
MAQCSWGYCPMLVCDSHS    27  ATGGCATAGTGTAGTTGGGGTTATTGCCCGATGCTTGTGTGTGATTCTCACTCCG
MAYCNPYWCARWWCKSHS    27  ATGGCATATTGTAATCCTTATTGGTGCGCTCGGTGGTGGTGTAAGTCTCACTCCG
MAYCEFTQCMDVSCGSHS    27  ATGGCATATTGTGAGTTTACGTAGTGCATGGATGTTAGTTGTGGGTCTCACTCCG
MAYCAQAFCNNCACASHS    27  ATGGCATATTGTGCGTAGGCGTTTTGCAATAATTGTGCTTGTGCTTCTCACTCCG
MAYCVEQKCVLSRCSSHS    27  ATGGCATATTGTGTGGAGTAGAAGTGCGTGTTGTCTCGTTGTTCGTCTCACTCCG
MAYCQLQVCLVSRCGSHS    27  ATGGCATATTGTTAGCTGTAGGTGTGCTTGGTTAGTCGGTGTGGGTCTCACTCCG
MAYCQAHKCVRMACTSHS    27  ATGGCATATTGTTAGGCTCATAAGTGCGTGCGTATGGCGTGTACGTCTCACTCCG
MAYCSQRGCGTGRCQSHS    27  ATGGCATATTGTTCGCAGCGGGGTTGCGGGACGGGTCGGTGTCAGTCTCACTCCG
MAYCWVMPCWQSLCNSHS    27  ATGGCATATTGTTGGGTGATGCCTTGCTGGTAGTCTTTGTGTAATTCTCACTCCG
MASCRMDYCGAGRCRSHS    27  ATGGCATCGTGTCGGATGGATTATTGCGGGGCTGGGAGGTGTCGTTCTCACTCCG
MASCRIVSCSVFVCRSHS    27  ATGGCATCGTGTCGTATTGTGTCGTGCTCGGTGTTTGTTTGTAGGTCTCACTCCG
MASCGFILCTGRYCGSHS    27  ATGGCATCGTGTGGTTTTATTTTGTGCACGGGTAGGTATTGTGGGTCTCACTCCG
MASCQGGICPWVHCLSHS    27  ATGGCATCGTGTTAGGGTGGTATTTGCCCTTGGGTTCATTGTTTGTCTCACTCCG
MASCQVSNCYWAPCLSHS    27  ATGGCATCGTGTTAGGTTTCTAATTGCTATTGGGCGCCGTGTCTTTCTCACTCCG
MASCQHVGCTQQVCVSHS    27  ATGGCATCTTGTTAGCATGTTGGGTGCACTCAGCAGGTGTGTGTGTCTCACTCCG
MAWCRFSMCQFGMCVSHS    27  ATGGCATGGTGTCGTTTTTCGATGTGCTAGTTTGGTATGTGTGTTTCTCACTCCG
MAWCATENCRQAPCGSHS    27  ATGGCATGGTGTGCGACTGAGAATTGCCGGTAGGCTCCATGTGGGTCTCACTCCG
MAWCVGTFCVLWTCISHS    27  ATGGCATGGTGTGTTGGGACGTTTTGCGTTTTGTGGACTTGTATTTCTCACTCCG
MAWCQGGWCSSGICLSHS    27  ATGGCATGGTGTTAGGGTGGGTGGTGCAGTTCGGGTATTTGTCTGTCTCACTCCG
MACCGCKVCNREYCQSHS    27  ATGGCATGTTGTGGTTGTAAGGTTTGCAATCGTGAGTATTGTTAGTCTCACTCCG
MACCVVLACPLMNCRSHS    27  ATGGCATGTTGTGTGGTTTTGGCGTGCCCTCTGATGAATTGTCGTTCTCACTCCG
MACCYASQCTGKSCVSHS    27  ATGGCATGTTGTTATGCTAGTCAGTGCACGGGGAAGTCTTGTGTGTCTCACTCCG
MACCFCRQCRPLPCWSHS    27  ATGGCATGTTGTTTTTGTCGGTAGTGCCGTCCTCTGCCTTGTTGGTCTCACTCCG
MALCRSVACGGHRCGSHS    27  ATGGCATTGTGTCGGAGTGTTGCGTGCGGTGGTCATCGTTGTGGGTCTCACTCCG
MALCLLVGCLFVSCPSHS    27  ATGGCATTGTGTCTTCTGGTTGGGTGCCTTTTTGTGAGTTGTCCTTCTCACTCCG
MALCGLIFCDMGLCISHS    27  ATGGCATTGTGTGGTTTGATTTTTTGCGATATGGGGCTGTGTATTTCTCACTCCG
MALCQTECCKGIRCWSHS    27  ATGGCATTGTGTTAGACTGAGTGTTGCAAGGGGATTCGTTGTTGGTCTCACTCCG
MAFCGTRNCLAYECASHS    27  ATGGCATTTTGTGGGACGAGGAATTGCCTTGCGTATGAGTGTGCGTCTCACTCCG
MAFCVCVHCSEQFCMSHS    27  ATGGCATTTTGTGTGTGTGTTCATTGCTCGGAGTAGTTTTGTATGTCTCACTCCG
MANCSQSKCYIGECSSHS    26  ATGGCAAATTGTAGTTAGAGTAAGTGCTATATTGGTGAGTGTTCGTCTCACTCCG
MANCLSVACDQTSCGSHS    26  ATGGCAAATTGTCTTTCTGTGGCTTGCGATTAGACGAGTTGTGGTTCTCACTCCG
MATWQCLLVHW*VLSVSL    26  ATGGCAACGTGGTAGTGTTTGTTGGTGCACTGGTAAGTCTTGTCTGTCTCACTCCG
MATCLFGRCAADHCRSHS    26  ATGGCAACGTGTCTGTTTGGGAGGTGCGCGGCGGATCATTGTCGGTCTCACTCCG
MATCRANVCVGAACRSHS    26  ATGGCAACTTGTCGGGCGAATGTTTGCGTTGGGGCTGCGTGTCGGTCTCACTCCG
MATCVNDRCVDVGCQSHS    26  ATGGCAACTTGTGTTAATGATCGTTGCGTTGATGTTGGGTGTTAGTCTCACTCCG
MARCPVQVCLSGLCWSHS    26  ATGGCAAGGTGTCCGGTGTAGGTGTGCCTTAGTGGTTTGTGTTGGTCTCACTCCG
MARCALFHCVDSRCESHS    26  ATGGCAAGGTGTGCGTTGTTTCATTGCGTGGATTCGAGGTGTGAGTCTCACTCCG
MARCVLTRAVLRVVSLTP    26  ATGGCAAGGTGTGTTCTGACGCGTGCGGTTCTCCGGGTTGTGAGTCTCACTCCG
MARCQQLQCWSAGCFSHS    26  ATGGCAAGGTGTTAGCAGCTTCAGTGCTGGTCTGCTGGGTGTTTTTCTCACTCCG
MASCRLARCAWPTCQSHS    26  ATGGCAAGTTGTAGGTTGGCTCGTTGCGCTTGGCCGACGTGTTAGTCTCACTCCG
MASCEQQVCGLRVCWSHS    26  ATGGCAAGTTGTGAGCAGTAGGTGTGCGGTCTTAGGGTTTGTTGGTCTCACTCCG
MASCALLLCAAYACPSHS    26  ATGGCAAGTTGTGCGCTGTTGCTGTGCGCTGCGTATGCGTGTCCGTCTCACTCCG
MAMCAQERCADQNCRSHS    26  ATGGCAATGTGTGCGTAGGAGCGGTGCGCTGATCAGAATTGTAGGTCTCACTCCG
MAICSPPQCYSYVCFSHS    26  ATGGCAATTTGTAGTCCGCCTTAGTGCTATTCTTATGTTTGTTTTTCTCACTCCG
MAICRPLGCVWVNCLSHS    26  ATGGCAATTTGTCGGCCTTTGGGGTGCGTTTGGGTTAATTGTTTGTCTCACTCCG
MAICEQNRCYLLTCSSHS    26  ATGGCAATTTGTGAGTAGAATAGGTGCTATTTGTTGACGTGTAGTTCTCACTCCG
MAICACGLQLCCGDSCLSHS    26  ATGGCAATTTGTGCGTGTGGTCTGTAGCTGTGCTGTGGGGATTCTTGTTTGTCTCACTCCG
MAICGMYWCDRYYCVSHS    26  ATGGCAATTTGTGGTATGTATTGGTGCGATAGGTATTATTGTGTTTCTCACTCCG
MAICCLSGAFVVLVSHS    26  ATGGCAATTTGTTGTCTAAGCGGTGCCTTTGTTGTTCTTGTCTCTCACTCCG
MAICCVCACLQSGCCSHS    26  ATGGCAATTTGTTGTGTTTGTGCTTGCTTGCAGTCTGGTTGTTGTTCTCACTCCG
MAQCRVRECSVPSCLSHS    26  ATGGCACAGTGTCGTGTGCGTGAGTGCTCTGTTCCGTCTTGTTTGTCTCACTCCG
MAPCHVQSCVAANCLSHS    26  ATGGCACCTTGTCATGTGTAGTCTTGCGTTGCTGCTAATTGTCTGTCTCACTCCG
MARCQVRNCIWDFCRSHS    26  ATGGCACGGTGTCAGGTGAGGAATTGCATTTGGGATTTTTGTAGGTCTCACTCCG
MARCGEGLCYLGVCTSHS    26  ATGGCACGGTGTGGTGAGGGGCTGTGCTATCTGGGTGTGTGTACGTCTCACTCCG
MARCGYMCCAQCCV*FSL    26  ATGGCACGGTGTGGTTATATGTGTTGCGCGCAGTGCTGTGTGTAATTCTCACTCCG
MARCHTHRCPTTLCRSHS    26  ATGGCACGTTGTCATACGCATCGGTGCCCGACGACGTTGTGTCGGTCTCACTCCG
MARCYNARCAPGVCHSHS    26  ATGGCACGTTGTTATAATGCTAGGTGCGCTCCTGGTGTTTGTCATTCTCACTCCG
MARCWRSSCLGVVVLFSL    26  ATGGCACGTTGTTGGCGGTCTAGTTGCTTGGGGGTAGTGGTGTTGTTCTCACTCCG
MARCWWDLCSQALCFSHS    26  ATGGCACGTTGTTGGTGGGATCTGTGCTCTTAGGCTCTGTGTTTTTCTCACTCCG
MARCLEWVCGVQGCQSHS    26  ATGGCACGTTGTTTGGAGTGGGTGTGCGGGGTTCAGGGGTGTTAGTCTCACTCCG
MARCLYCVAFVELCFSL    26  ATGGCACGTTGTTTGTATTGTGTTGCTTTTGTCGAATTGTGTTTCTCACTCCG
MARCLCVTCECQVCRSHS    26  ATGGCACGTTGTTTGTGTGTTACGTGCGAGTGTTAGGTGTGTAGGTCTCACTCCG
MALCATPICLSWRCQSHS    26  ATGGCACTGTGTGCGACTCCTATTTGCCTGTCTTGGAGGTGTTAGTCTCACTCCG
MALCTQKPCSSVCCVSHS    26  ATGGCACTTTGTACTTAGAAGCCTTGCAGTTCTGTTTGTTGTGTGTCTCACTCCG
MALCWLSICSGCACASHS    26  ATGGCACTTTGTTGGCTGTCTATTTGCAGTGGGTGTGCTTGTGCGTCTCACTCCG
MAECERQECSLTSCRSHS    26  ATGGCAGAGTGTGAGCGGCAGGAGTGCTCGTTGACGAGTTGTCGGTCTCACTCCG
MAECAYRCCESSSCFSHS    26  ATGGCAGAGTGTGCGTATAGGTGTTGCGAGTCTAGTTCGTGTTTTTCTCACTCCG
MAECGSTHCNGSTCCSHS    26  ATGGCAGAGTGTGGTTCGACGCATTGCAATGGTTCGACTTGTTGTTCTCACTCCG
MADCLNRTCQRSKCFSHS    26  ATGGCAGATTGTTTGAATCGTACTTGCCAGCGTTCTAAGTGTTTTTCTCACTCCG
MAACSSSQCASNGCISHS    26  ATGGCAGCGTGTAGTTCTAGTCAGTGCGCTAGTAATGGTTGTATTTCTCACTCCG
MAACVVGVCSLCFCQSHS    26  ATGGCAGCGTGTGTGGTGGGGGTGTGCAGTCTTTGTTTTTGTTAGTCTCACTCCG
MAACVQMGCLMLRCGSHS    26  ATGGCAGCGTGTGTTTAGATGGGTTGCCTGATGTTGCGGTGTGGTTCTCACTCCG
MAACSNRLCVRFVCNSHS    26  ATGGCAGCGTGTTCGAATCGGCTGTGCGTGCGGTTTGTTTGTAATTCTCACTCCG
MAACQARMCRSHYCHSHS    26  ATGGCAGCTTGTCAGGCTAGGATGTGCCGGAGTCATTATTGTCATTCTCACTCCG
MAACAQDGCSMNRCRSHS    26  ATGGCAGCTTGTGCGTAGGATGGTTGCTCGATGAATAGGTGTAGGTCTCACTCCG
MAACSNSVCLRKMCGSHS    26  ATGGCAGCTTGTTCTAATTCTGTTTGCCTGCGGAAGATGTGTGGTTCTCACTCCG
MAGCTVQRCVDVICRSHS    26  ATGGCAGGGTGTACGGTGTAGCGTTGCGTGGATGTTATTTGTCGGTCTCACTCCG
MAGCSGFGCLMLVCVSHS    26  ATGGCAGGGTGTAGTGGTTTTGGGTGCCTGATGTTGGTTTGTGTGTCTCACTCCG
MAGCQENVCRPVRCRSHS    26  ATGGCAGGGTGTCAGGAGAATGTTTGCAGGCCTGTTCGGTGTAGGTCTCACTCCG
MAGCLVLPCGSQECKSHS    26  ATGGCAGGGTGTCTTGTGCTGCCGTGCGGGTCTTAGGAGTGTAAGTCTCACTCCG
MAGCGESECTSQKCWSHS    26  ATGGCAGGGTGTGGGGAGTCTGAGTGCACTTCTTAGAAGTGTTGGTCTCACTCCG
MAGCSGAPCKRSACASHS    26  ATGGCAGGGTGTTCTGGTGCGCCGTGCAAGCGGTCGGCTTGTGCGTCTCACTCCG
MAGCAGELCPPHS    26  ATGGCAGGTTGCGCTGGTGAGCTGTGTCCTCCTCACTCCG
MAGCWWAQCTYQGCISHS    26  ATGGCAGGTTGTTGGTGGGCGCAGTGCACTTATTAGGGTTGTATTTCTCACTCCG
MAVCLRVECWSPACISHS    26  ATGGCAGTGTGTCTTAGGGTGGAGTGCTGGAGTCCTGCGTGTATTTCTCACTCCG
MAVCVRQVCGEAMCGSHS    26  ATGGCAGTGTGTGTTAGGTAGGTTTGCGGGGAGGCGATGTGTGGTTCTCACTCCG
MAVCQSRGCLAGNCSSHS    26  ATGGCAGTGTGTTAGAGTCGGGGGTGCCTTGCGGGTAATTGTTCGTCTCACTCCG
MAVCSQAPCMIPPCDSHS    26  ATGGCAGTGTGTTCGTAGGCTCCTTGCATGATTCCTCCGTGTGATTCTCACTCCG
MAVCCLLWCVGLACASHS    26  ATGGCAGTGTGTTGTCTGCTGTGGTGCGTGGGGCTGGCTTGTGCTTCTCACTCCG
MAVCTHQDCMMKWCVSHS    26  ATGGCAGTTTGTACGCATTAGGATTGCATGATGAAGTGGTGTGTGTCTCACTCCG
MAVCLAARCSLWGCTSHS    26  ATGGCAGTTTGTCTTGCGGCTAGGTGCTCGCTTTGGGGGTGTACGTCTCACTCCG
MAVCETHRCLSRLCKSHS    26  ATGGCAGTTTGTGAGACGCATCGGTGCTTGTCGCGTCTGTGTAAGTCTCACTCCG
MAVCVQKFCWRGWCPSHS    26  ATGGCAGTTTGTGTGTAGAAGTTTTGCTGGAGGGGTTGGTGTCCTTCTCACTCCG
MAVCVKPPCFGQKCPSHS    26  ATGGCAGTTTGTGTTAAGCCGCCGTGCTTTGGGTAGAAGTGTCCGTCTCACTCCG
MAVCWVPECSQMSCMSHS    26  ATGGCAGTTTGTTGGGTGCCTGAGTGCAGTTAGATGAGTTGTATGTCTCACTCCG
MAVCLYSPCTQSKCHSHS    26  ATGGCAGTTTGTTTGTATAGTCCGTGCACTTAGAGTAAGTGTCATTCTCACTCCG
MAQCNVSVCYVRSCMSHS    26  ATGGCATAGTGTAATGTGAGTGTTTGCTATGTGCGTTCTTGTATGTCTCACTCCG
MAQCLPPVCGPGKCWSHS    26  ATGGCATAGTGTCTGCCGCCGGTGTGCGGGCCGGGTAAGTGTTGGTCTCACTCCG
MAQCAQTLCGRLLCMSHS    26  ATGGCATAGTGTGCGCAGACGTTGTGCGGGCGTTTGCTGTGTATGTCTCACTCCG
MAQCAYGVCSMGGCESHS    26  ATGGCATAGTGTGCTTATGGGGTGTGCAGTATGGGGGGTTGTGAGTCTCACTCCG
MAQCAWRGCYVWLCVSHS    26  ATGGCATAGTGTGCTTGGAGGGGTTGCTATGTGTGGCTGTGTGTGTCTCACTCCG
MAQCSLFCCVQGMCQSHS    26  ATGGCATAGTGTTCGTTGTTTTGTTGCGTTTAGGGGATGTGTCAGTCTCACTCCG
MAQCSSWACWNGWCWSHS    26  ATGGCATAGTGTTCTTCGTGGGCGTGCTGGAATGGTTGGTGTTGGTCTCACTCCG
MAYCGVNSCYATRCGSHS    26  ATGGCATATTGTGGGGTTAATAGTTGCTATGCTACTCGTTGTGGTTCTCACTCCG
MAYCVAGSCVESDCGSHS    26  ATGGCATATTGTGTTGCGGGGTCGTGCGTGGAGTCGGATTGTGGGTCTCACTCCG
MAYCSELGCLLGACNSHS    26  ATGGCATATTGTTCGGAGCTTGGTTGCCTTCTGGGTGCTTGTAATTCTCACTCCG
MAYCSYLNCQASVCGSHS    26  ATGGCATATTGTTCTTATTTGAATTGCTAGGCTAGTGTGTGTGGGTCTCACTCCG
MASCGQVPCEFTACISHS    26  ATGGCATCGTGTGGGTAGGTGCCGTGCGAGTTTACTGCTTGTATTTCTCACTCCG
MASCSRWICLARACLSHS    26  ATGGCATCGTGTTCTCGGTGGATTTGCCTTGCTAGGGCGTGTCTGTCTCACTCCG
MASCFSRQCAKELCCSHS    26  ATGGCATCGTGTTTTAGTCGGCAGTGCGCTAAGGAGCTTTGTTGTTCTCACTCCG
MASCTEFTCADRGCASHS    26  ATGGCATCTTGTACTGAGTTTACTTGCGCTGATAGGGGGTGTGCGTCTCACTCCG
MASCQAVSCNLDGCASHS    26  ATGGCATCTTGTTAGGCTGTGTCTTGCAATTTGGATGGTTGTGCGTCTCACTCCG
MAWCSSLKCFLSSCQSHS    26  ATGGCATGGTGTAGTTCTCTGAAGTGCTTTCTTTCTTCGTGTTAGTCTCACTCCG
MAWCDFPLCLYVVCTSHS    26  ATGGCATGGTGTGATTTTCCGTTGTGCTTGTATGTGGTTTGTACGTCTCACTCCG
MAWCVASVCRGQNCSSHS    26  ATGGCATGGTGTGTGGCGAGTGTTTGCAGGGGGTAGAATTGTTCGTCTCACTCCG
MAWCLGDLCGTYNCQSHS    26  ATGGCATGGTGTTTGGGTGATCTTTGCGGTACGTATAATTGTTAGTCTCACTCCG
MACCMQTHCTSARCSSHS    26  ATGGCATGTTGTATGTAGACTCATTGCACGTCTGCGCGGTGTTCGTCTCACTCCG
MACCGGVACRQLGCMSHS    26  ATGGCATGTTGTGGGGGTGTTGCGTGCAGGTAGCTTGGGTGTATGTCTCACTCCG
MACCGGVACRCTGCVSHS    26  ATGGCATGTTGTGGTGGTGTGGCTTGCCGTTGTACGGGTTGTGTGTCTCACTCCG
MACCYHGTCLPRRCASHS    26  ATGGCATGTTGTTATCATGGGACTTGCTTGCCTAGGCGGTGTGCGTCTCACTCCG
MACCLQFHAIRCGVLLTP    26  ATGGCATGTTGTTTGTAGTTTCATGCGATTAGATGTGGTGTTCTTCTCACTCCG
MACCFLTSCPDCPCFSHS    26  ATGGCATGTTGTTTTCTTACGTCGTGCCCGGATTGTCCTTGTTTTTCTCACTCCG
MALCMMFACLKQCCWSHS    26  ATGGCATTGTGTATGATGTTTGCGTGCCTTAAGTAGTGTTGTTGGTCTCACTCCG
MALCRGWACVPVQCYSHS    26  ATGGCATTGTGTCGTGGTTGGGCTTGCGTGCCGGTTTAGTGTTATTCTCACTCCG
MALCRSALCPGLFCESHS    26  ATGGCATTGTGTCGTTCGGCTTTGTGCCCGGGTTTGTTTTGTGAGTCTCACTCCG
MALCGFMACDWALCGSHS    26  ATGGCATTGTGTGGGTTTATGGCTTGCGATTGGGCTCTTTGTGGTTCTCACTCCG
MALCQGHQCASIRCTSHS    26  ATGGCATTGTGTTAGGGGCATCAGTGCGCGTCGATTCGTTGTACTTCTCACTCCG
MAFCTQLSCFPLPCNSHS    26  ATGGCATTTTGTACGTAGCTGTCGTGCTTTCCTTTGCCTTGTAATTCTCACTCCG
MAHCPGQECVGPVCSSHS    26  ATGGCCCATTGTCCGGGTTAGGAGTGCGTTGGGCCTGTTTGTTCTTCTCACTCCG
MAKCRQGHCFQVVCVSHS    25  ATGGCAAAGTGTCGGTAGGGGCATTGCTTTCAGGTTGTTTGTGTGTCTCACTCCG
MAKCDLRICQVPMCKSHS    25  ATGGCAAAGTGTGATTTGCGGATTTGCTAGGTTCCGATGTGTAAGTCTCACTCCG
MAKCGQAMCPSTLCQSHS    25  ATGGCAAAGTGTGGGCAGGCTATGTGCCCGTCTACTTTGTGTTAGTCTCACTCCG
MAKCGPRNCGGVQCDSHS    25  ATGGCAAAGTGTGGGCCTAGGAATTGCGGGGGTGTGCAGTGTGATTCTCACTCCG
MANCSTPWCGQTDCASHS    25  ATGGCAAATTGTAGTACTCCTTGGTGCGGGTAGACTGATTGTGCGTCTCACTCCG
MANCVCMRCVYSGCASHS    25  ATGGCAAATTGTGTTTGTATGCGTTGCGTTTATTCGGGGTGTGCTTCTCACTCCG
MANCVLGKCLYWVCQSHS    25  ATGGCAAATTGTGTTTTGGGGAAGTGCTTGTATTGGGTTTGTTAGTCTCACTCCG
MANCWWYACICVICLSHS    25  ATGGCAAATTGTTGGTGGTATGCTTGCATTTGTGTTATTTGTTTGTCTCACTCCG
MATCFFGACYQQPCCSHS    25  ATGGCAACGTGTTTTTTTGGGGCTTGCTATTAGCAGCCTTGTTGTTCTCACTCCG
MATCNMRLCCRASCSSHS    25  ATGGCAACTTGTAATATGAGGTTGTGCTGTCGGGCTTCTTGTTCGTCTCACTCCG
MATCVRVLCESFTCQSHS    25  ATGGCAACTTGTGTGCGTGTTCTGTGCGAGTCGTTTACTTGTTAGTCTCACTCCG
MATCWFGGCWPLQCRSHS    25  ATGGCAACTTGTTGGTTTGGGGGTTGCTGGCCTTTGTAGTGTCGGTCTCACTCCG
MARCIREDCLRQECASHS    25  ATGGCAAGGTGTATTCGGGAGGATTGCCTGCGTTAGGAGTGTGCTTCTCACTCCG
MARCGQPQCVQRLCMSHS    25  ATGGCAAGGTGTGGTCAGCCGCAGTGCGTGTAGCGTCTGTGTATGTCTCACTCCG
MARCVPKLCVKNLCCSHS    25  ATGGCAAGGTGTGTGCCTAAGTTGTGCGTGAAGAATCTTTGTTGTTCTCACTCCG
MASCRYQECIAIVCHSHS    25  ATGGCAAGTTGTAGGTATTAGGAGTGCATTGCTATTGTTTGTCATTCTCACTCCG
MASCLLGFCLQSHCQSHS    25  ATGGCAAGTTGTCTTTTGGGGTTTTGCTTGTAGAGTCATTGTCAGTCTCACTCCG
MASCAGYRCVGLMCVSHS    25  ATGGCAAGTTGTGCGGGGTATCGGTGCGTGGGGTTGATGTGTGTGTCTCACTCCG
MASCARQMCMTIRCRSHS    25  ATGGCAAGTTGTGCTCGGTAGATGTGCATGACTATTCGTTGTCGGTCTCACTCCG
MASCSSLQCLSSCCGSHS    25  ATGGCAAGTTGTTCTAGTTTGTAGTGCCTTAGTTCTTGTTGTGGGTCTCACTCCG
MAMCNLQFCVWDSCKSHS    25  ATGGCAATGTGTAATCTGTAGTTTTGCGTTTGGGATTCGTGTAAGTCTCACTCCG
MAMCTLSCCQVSMCRSHS    25  ATGGCAATGTGTACTTTGAGTTGTTGCTAGGTGTCGATGTGTCGTTCTCACTCCG
MAMCRYGLCDLAKCSSHS    25  ATGGCAATGTGTAGGTATGGTCTGTGCGATTTGGCTAAGTGTTCTTCTCACTCCG
MAMCWPLLCFSLVCQSHS    25  ATGGCAATGTGTTGGCCTCTTTTGTGCTTTTCTTTGGTGTGTTAGTCTCACTCCG
MAICDPAGCCIACCFSHS    25  ATGGCAATTTGTGATCCTGCTGGTTGCTGTATTGCGTGTTGTTTTTCTCACTCCG
MAICGDWVCQPLSCRSHS    25  ATGGCAATTTGTGGGGATTGGGTTTGCTAGCCGTTGTCTTGTCGTTCTCACTCCG
MAICCQVECTTLYCSSHS    25  ATGGCAATTTGTTGTTAGGTTGAGTGCACTACGCTTTATTGTAGTTCTCACTCCG
MAQCLVQVCFGAVCYSHS    25  ATGGCACAGTGTCTTGTGTAGGTGTGCTTTGGTGCGGTTTGTTATTCTCACTCCG
MAPCDVEQCRVRWCRSHS    25  ATGGCACCGTGTGATGTGGAGTAGTGCCGTGTGAGGTGGTGTAGGTCTCACTCCG
MAPCDWVFCVDWECQSHS    25  ATGGCACCGTGTGATTGGGTGTTTTGCGTGGATTGGGAGTGTTAGTCTCACTCCG
MAPCGDWYCYLVFCQSHS    25  ATGGCACCGTGTGGTGATTGGTATTGCTATTTGGTGTTTTGTTAGTCTCACTCCG
MAPCPREACMTQRCMSHS    25  ATGGCACCTTGTCCGCGGGAGGCTTGCATGACTTAGCGGTGTATGTCTCACTCCG
MAPCQAAMCFVCDSHS    25  ATGGCACCTTGTTAGGCGGCTATGTGCTTTGTGTGTGATTCTCACTCCG
MARCLMTQCGVGACSSHS    25  ATGGCACGGTGTCTTATGACGCAGTGCGGTGTTGGTGCTTGTAGTTCTCACTCCG
MARCKNMSCRELLCISHS    25  ATGGCACGTTGTAAGAATATGTCTTGCCGGGAGCTGTTGTGTATTTCTCACTCCG
MARCGYMLCSRELCSTHS    25  ATGGCACGTTGTGGTTATATGTTGTGCAGTAGGGAGTTGTGTTCGACTCACTCCG
MARCFWLPCDTPSCQSHS    25  ATGGCACGTTGTTTTTGGTTGCCTTGCGATACTCCGTCTTGTTAGTCTCACTCCG
MALCTHAVCQTLNCPSHS    25  ATGGCACTGTGTACCCATGCGGTGTGCTAGACGCTTAATTGTCCTTCTCACTCCG
MALCDTMSCQVPSCGSHS    25  ATGGCACTGTGTGATACTATGTCTTGCTAGGTTCCGAGTTGTGGGTCTCACTCCG
MALCAIDLCLFDKCLSHS    25  ATGGCACTGTGTGCGATTGATCTGTGCCTGTTTGATAAGTGTTTGTCTCACTCCG
MALCSQSLCYQLHCPSHS    25  ATGGCACTTTGTAGTTAGAGTTTGTGCTATCAGTTGCATTGTCCTTCTCACTCCG
MALCDYGFCGEIRCQSHS    25  ATGGCACTTTGTGATTATGGTTTTTGCGGGGAGATTCGTTGTTAGTCTCACTCCG
MALCVKDSCCQLCCTSHS    25  ATGGCACTTTGTGTTAAGGATTCGTGCTGTTAGTTGTGTTGTACTTCTCACTCCG
MALCQVGDCSWCTCGSHS    25  ATGGCACTTTGTTAGGTTGGGGATTGCAGTTGGTGTACTTGTGGGTCTCACTCCG
MAECTFLECGFTRCQSHS    25  ATGGCAGAGTGTACGTTTCTGGAGTGCGGTTTTACGCGTTGTTAGTCTCACTCCG
MAECSHEDCSQGTCLSHS    25  ATGGCAGAGTGTAGTCATGAGGATTGCTCTTAGGGTACGTGTCTTTCTCACTCCG
MAECMFVMCKQQHCRSHS    25  ATGGCAGAGTGTATGTTTGTGATGTGCAAGCAGTAGCATTGTAGGTCTCACTCCG
MAECIVHVCGRQACSSHS    25  ATGGCAGAGTGTATTGTGCATGTTTGCGGTAGGTAGGCTTGTTCGTCTCACTCCG
MAECWRDSCQPRVCWSHS    25  ATGGCAGAGTGTTGGCGGGATTCGTGCTAGCCTCGGGTTTGTTGGTCTCACTCCG
MAECWQSLCSLVACPSHS    25  ATGGCAGAGTGTTGGTAGTCGTTGTGCAGTCTTGTTGCGTGTCCGTCTCACTCCG
MADCRASTCSIQWCSSHS    25  ATGGCAGATTGTAGGGCGTCTACTTGCTCTATTTAGTGGTGTAGTTCTCACTCCG
MADCGGLQCSQGACSSHS    25  ATGGCAGATTGTGGTGGTCTGCAGTGCTCTTAGGGGGCGTGTTCGTCTCACTCCG
MADCSGTPCRERQCESHS    25  ATGGCAGATTGTTCTGGTACGCCGTGCCGGGAGAGGTAGTGTGAGTCTCACTCCG
MAACMLSDCGQVGCYSHS    25  ATGGCAGCGTGTATGTTGTCGGATTGCGGTTAGGTGGGGTGTTATTCTCACTCCG
MAACQLGACCGGLCASHS    25  ATGGCAGCGTGTTAGCTTGGTGCGTGCTGTGGGGGTCTTTGTGCGTCTCACTCCG
MAGCPRARCECFWCRSHS    25  ATGGCAGGGTGTCCTAGGGCTAGGTGCGAGTGTTTTTGGTGTCGGTCTCACTCCG
MAGCLQGFCRVPLCVSHS    25  ATGGCAGGGTGTCTGTAGGGTTTTTGCCGTGTGCCTTTGTGTGTTTCTCACTCCG
MAGCLRVGCANGVCLSHS    25  ATGGCAGGGTGTCTTCGTGTGGGGTGCGCTAATGGTGTTTGTCTTTCTCACTCCG
MAGCAKGQCCGGSCPSHS    25  ATGGCAGGGTGTGCGAAGGGTCAGTGCTGTGGTGGTAGTTGTCCTTCTCACTCCG
MAGCAPRKCPKSLCCSHS    25  ATGGCAGGGTGTGCTCCGAGGAAGTGCCCTAAGTCGTTGTGTTGTTCTCACTCCG
MAGCAYQLCGMMLCKSHS    25  ATGGCAGGGTGTGCTTATTAGTTGTGCGGTATGATGTTGTGTAAGTCTCACTCCG
MAGCGTQSCMGFSCPSHS    25  ATGGCAGGGTGTGGGACTTAGTCTTGCATGGGTTTTAGTTGTCCTTCTCACTCCG
MAGCGLQGCVEQDCVSHS    25  ATGGCAGGGTGTGGGTTGTAGGGTTGCGTGGAGTAGGATTGTGTTTCTCACTCCG
MAGCGRSGASLLCVFLTP    25  ATGGCAGGGTGTGGTCGCAGTGGTGCTAGTTTGTTATGTGTGTTTCTCACTCCG
MAGCQSRVCSGGACGSHS    25  ATGGCAGGGTGTTAGAGTCGGGTTTGCTCGGGTGGGGCGTGTGGGTCTCACTCCG
MAGCSVDYCGLQECSSHS    25  ATGGCAGGGTGTTCGGTGGATTATTGCGGTCTTTAGGAGTGTAGTTCTCACTCCG
MAGCTSRMCTMCICISHS    25  ATGGCAGGTTGTACTTCTCGGATGTGCACGATGTGTATTTGTATTTCTCACTCCG
MAGCISHSCPQMSCKSHS    25  ATGGCAGGTTGTATTTCTCATTCTTGCCCGTAGATGTCTTGTAAGTCTCACTCCG
MAGCRGFSCGALYCRSHS    25  ATGGCAGGTTGTCGGGGGTTTTCGTGCGGTGCGCTGTATTGTCGGTCTCACTCCG
MAGCLGSPCFQCDCVSHS    25  ATGGCAGGTTGTCTTGGTAGTCCTTGCTTTCAGTGTGATTGTGTGTCTCACTCCG
MAGCDQDACSSTDCYSHS    25  ATGGCAGGTTGTGATTAGGATGCGTGCTCGTCTACGGATTGTTATTCTCACTCCG
MAGCVMLFCLSHS    25  ATGGCAGGTTGTGTGATGCTTTTTTGTCTGTCTCACTCCG
MAGCSALQCWNGLCGSHS    25  ATGGCAGGTTGTTCTGCGCTGTAGTGCTGGAATGGGCTTTGTGGGTCTCACTCCG
MAVCTLGRCGVVGCQSHS    25  ATGGCAGTGTGTACGCTGGGGAGGTGCGGTGTGGTGGGGTGTTAGTCTCACTCCG
MAVCSVGQCSRVVCASHS    25  ATGGCAGTGTGTAGTGTTGGGTAGTGCTCTAGGGTTGTGTGTGCGTCTCACTCCG
MAVCLVSQCYSQVCRSHS    25  ATGGCAGTGTGTCTTGTGTCGCAGTGCTATTCGTAGGTTTGTCGTTCTCACTCCG
MAVCDGSRCMVFMCASHS    25  ATGGCAGTGTGTGATGGGAGTCGTTGCATGGTGTTTATGTGTGCTTCTCACTCCG
MAVCDQNWCLSTPCWSHS    25  ATGGCAGTGTGTGATTAGAATTGGTGCTTGTCTACGCCGTGTTGGTCTCACTCCG
MAVCARGTCADLSCCSHS    25  ATGGCAGTGTGTGCGAGGGGTACGTGCGCGGATTTGTCGTGTTGTTCTCACTCCG
MAVCQNTNCFRERCASHS    25  ATGGCAGTGTGTTAGAATACGAATTGCTTTCGGGAGAGGTGTGCTTCTCACTCCG
MAVCTGGYCVGSPCPSHS    25  ATGGCAGTTTGTACGGGTGGGTATTGCGTTGGGAGTCCTTGTCCGTCTCACTCCG
MAVCTAALCQNALCISHS    25  ATGGCAGTTTGTACTGCGGCTTTGTGCTAGAATGCTCTGTGTATTTCTCACTCCG
MAVCSQEFCVDTMCYSHS    25  ATGGCAGTTTGTAGTTAGGAGTTTTGCGTGGATACGATGTGTTATTCTCACTCCG
MAVCPWRGCGMNTCSSHS    25  ATGGCAGTTTGTCCGTGGCGGGGTTGCGGTATGAATACGTGTTCTTCTCACTCCG
MAVCASMVCDQRVCYSHS    25  ATGGCAGTTTGTGCGAGTATGGTTTGCGATTAGCGTGTGTGTTATTCTCACTCCG
MAVCAGAVCVVANCDSHS    25  ATGGCAGTTTGTGCTGGTGCGGTTTGCGTGGTTGCGAATTGTGATTCTCACTCCG
MAVCQLGPCGARFCSSHS    25  ATGGCAGTTTGTTAGCTGGGGCCGTGCGGTGCGCGTTTTTGTTCGTCTCACTCCG
MAVCWQGICAQERCKSHS    25  ATGGCAGTTTGTTGGTAGGGGATTTGCGCTTAGGAGCGGTGTAAGTCTCACTCCG
MAQCKGQPCLTTGCVSHS    25  ATGGCATAGTGTAAGGGTCAGCCTTGCTTGACTACTGGTTGTGTCTCTCACTCCG
MAQCPDSPCGGWLCRSHS    25  ATGGCATAGTGTCCTGATTCGCCTTGCGGTGGTTGGTTGTGTCGTTCTCACTCCG
MAQCRQALCAGDLCASHS    25  ATGGCATAGTGTCGTTAGGCTCTGTGCGCTGGGGATCTTTGTGCTTCTCACTCCG
MAQCDVPVCVDSRCQSHS    25  ATGGCATAGTGTGATGTGCCGGTTTGCGTGGATTCTCGTTGTCAGTCTCACTCCG
MAQCAAAVCRITVCVSHS    25  ATGGCATAGTGTGCGGCGGCTGTTTGCCGTATTACTGTTTGTGTGTCTCACTCCG
MAQCVPGKCLFQMCVSHS    25  ATGGCATAGTGTGTGCCGGGTAAGTGCCTGTTTTAGATGTGTGTTTCTCACTCCG
MAYCGLRVCRLEDCLSHS    25  ATGGCATATTGTGGGTTGAGGGTTTGCCGTTTGGAGGATTGTTTGTCTCACTCCG
MAYCVYDKCLWTSCFSHS    25  ATGGCATATTGTGTTTATGATAAGTGCCTGTGGACTTCTTGTTTTTCTCACTCCG
MAYCVWNWCVFRGCQSHS    25  ATGGCATATTGTGTTTGGAATTGGTGCGTTTTTCGGGGGTGTTAGTCTCACTCCG
MASCNWFMCRCWGVRLTP    25  ATGGCATCGTGTAATTGGTTTATGTGCCGCTGTTGGGGTGTGCGTCTCACTCCG
MASCILQGCSLMVCTSHS    25  ATGGCATCGTGTATTTTGTAGGGTTGCTCGTTGATGGTTTGTACTTCTCACTCCG
MASCEYVQCMGQGCMSHS    25  ATGGCATCGTGTGAGTATGTTCAGTGCATGGGGTAGGGTTGTATGTCTCACTCCG
MASCWFHVCRSTECQSHS    25  ATGGCATCGTGTTGGTTTCATGTTTGCCGTTCGACGGAGTGTTAGTCTCACTCCG
MASCNSSPCFQRICSSHS    25  ATGGCATCTTGTAATTCTTCGCCGTGCTTTTAGCGTATTTGTTCGTCTCACTCCG
MASCSQSVCERQGCSSHS    25  ATGGCATCTTGTAGTTAGAGTGTTTGCGAGAGGCAGGGGTGTTCTTCTCACTCCG
MASCGLASCGSLCCESHS    25  ATGGCATCTTGTGGTCTGGCGTCTTGCGGTAGTTTGTGTTGTGAGTCTCACTCCG
MASCSVQTCWQGGCWSHS    25  ATGGCATCTTGTTCTGTTCAGACTTGCTGGTAGGGTGGGTGTTGGTCTCACTCCG
MASCFGMDCRLRCCGSHS    25  ATGGCATCTTGTTTTGGGATGGATTGCCGGTTGAGGTGTTGTGGTTCTCACTCCG
MAWCPRRTCFVIIVCLTP    25  ATGGCATGGTGTCCGCGGAGGACGTGCTTTGTGATCATTGTTTGTCTCACTCCG
MAWCAATICISPRCRSHS    25  ATGGCATGGTGTGCGGCGACGATTTGCATTTCTCCGCGGTGTAGGTCTCACTCCG
MAWCGHAQCDIQVCHSHS    25  ATGGCATGGTGTGGGCATGCTCAGTGCGATATTTAGGTGTGTCATTCTCACTCCG
MAWCVTGQCINLLCQSHS    25  ATGGCATGGTGTGTGACTGGGTAGTGCATTAATCTTTTGTGTCAGTCTCACTCCG
MAWCVALDCESASCASHS    25  ATGGCATGGTGTGTGGCTTTGGATTGCGAGAGTGCTTCTTGTGCGTCTCACTCCG
MAWCCSWKLCRSHS    25  ATGGCATGGTGTTGCTCGTGGAAGTTGTGTCGTTCTCACTCCG
MACCSQYACQVLSCGSHS    25  ATGGCATGTTGTAGTCAGTATGCTTGCTAGGTGCTGTCTTGTGGTTCTCACTCCG
MACCSGQMCFCSICMSHS    25  ATGGCATGTTGTAGTGGTTAGATGTGCTTTTGTTCTATTTGTATGTCTCACTCCG
MACCPLGTCMCYNCQSHS    25  ATGGCATGTTGTCCTTTGGGTACGTGCATGTGTTATAATTGTTAGTCTCACTCCG
MACCLSCDCAQGWCPSHS    25  ATGGCATGTTGTTTGTCGTGTGATTGCGCGTAGGGTTGGTGTCCTTCTCACTCCG
MALCDGWGCARQRCWSHS    25  ATGGCATTGTGTGATGGTTGGGGTTGCGCTAGGCAGCGGTGTTGGTCTCACTCCG
MALCGILDCMQLDCVSHS    25  ATGGCATTGTGTGGGATTCTGGATTGCATGTAGTTGGATTGTGTTTCTCACTCCG
MALCGRHACGSLWCRSHS    25  ATGGCATTGTGTGGTCGGCATGCGTGCGGTTCGTTGTGGTGTCGGTCTCACTCCG
MALCFLWLCWFFVCNSHS    25  ATGGCATTGTGTTTTCTTTGGCTGTGCTGGTTTTTTGTTTGTAATTCTCACTCCG
MAFCIQQMCASLLCVSHS    25  ATGGCATTTTGTATTTAGCAGATGTGCGCTTCGTTGCTGTGTGTGTCTCACTCCG
MAFCANLNCPQYICGSHS    25  ATGGCATTTTGTGCGAATCTTAATTGCCCGTAGTATATTTGTGGTTCTCACTCCG
MAFCVWAPCMNGNCESHS    25  ATGGCATTTTGTGTGTGGGCTCCTTGCATGAATGGGAATTGTGAGTCTCACTCCG
MAFCWEVKCRQLVCLSHS    25  ATGGCATTTTGTTGGGAGGTGAAGTGCCGGTAGCTGGTTTGTCTGTCTCACTCCG
MAKCKLSDCVYDRCQSHS    24  ATGGCAAAGTGTAAGTTGTCGGATTGCGTGTATGATCGTTGTTAGTCTCACTCCG
MAKCRSVPCGRMMCASHS    24  ATGGCAAAGTGTAGGAGTGTTCCTTGCGGTCGGATGATGTGTGCGTCTCACTCCG
MANCDLLCALGCLVILTP    24  ATGGCAAATTGTGATTTGTTGTGTGCGTTGGGATGCCTTGTCATTCTCACTCCG
MANCGQYACRTTWCRSHS    24  ATGGCAAATTGTGGTTAGTATGCTTGCCGGACTACTTGGTGTCGTTCTCACTCCG
MANCFRSACRSQVCSSHS    24  ATGGCAAATTGTTTTCGTTCGGCGTGCCGGTCGCAGGTGTGTTCGTCTCACTCCG
MATCMWGLCWVGGVYASL    24  ATGGCAACGTGTATGTGGGGTCTGTGCTGGGTGGGGGGGGTGTATGCCTCACTCCG
MATCAFLSCLQGSCGSHS    24  ATGGCAACGTGTGCGTTTCTTTCTTGCTTGTAGGGGTCTTGTGGGTCTCACTCCG
MATCVQPGCRCHGCVSHS    24  ATGGCAACGTGTGTTCAGCCTGGGTGCAGGTGTCATGGGTGTGTTTCTCACTCCG
MARCDLCPCKFRSCESHS    24  ATGGCAAGGTGTGATTTGTGTCCGTGCAAGTTTAGGTCTTGTGAGTCTCACTCCG
MASCAQFMCSVRSCLSHS    24  ATGGCAAGTTGTGCTTAGTTTATGTGCTCGGTTCGTTCGTGTCTGTCTCACTCCG
MASCGMTGCIQKDCISHS    24  ATGGCAAGTTGTGGGATGACTGGTTGCATTTAGAAGGATTGTATTTCTCACTCCG
MASCGSGNCLLVRCRSHS    24  ATGGCAAGTTGTGGTTCGGGTAATTGCCTGTTGGTTCGGTGTCGGTCTCACTCCG
MAMCAWVDCQMQGCCSHS    24  ATGGCAATGTGTGCGTGGGTTGATTGCTAGATGCAGGGGTGTTGTTCTCACTCCG
MAMCQRISCVLDYCDSHS    24  ATGGCAATGTGTTAGCGGATTTCTTGCGTGCTTGATTATTGTGATTCTCACTCCG
MAMCQGCACSGNYCVSHS    24  ATGGCAATGTGTTAGGGTTGTGCGTGCTCGGGGAATTATTGTGTGTCTCACTCCG
MAQCPAMACAGIACWSHS    24  ATGGCACAGTGTCCGGCGATGGCGTGCGCTGGGATTGCGTGTTGGTCTCACTCCG
MAQCVVGKCLLEVCWSHS    24  ATGGCACAGTGTGTGGTGGGGAAGTGCTTGTTGGAGGTGTGTTGGTCTCACTCCG
MAQCCCKRCSGSDCASHS    24  ATGGCACAGTGTTGTTGTAAGAGGTGCTCGGGTTCGGATTGTGCTTCTCACTCCG
MAHCGDQDCGMLWCLSHS    24  ATGGCACATTGTGGTGATCAGGATTGCGGTATGCTTTGGTGTCTTTCTCACTCCG
MAPCRDQSCNLLICGSHS    24  ATGGCACCGTGTCGTGATTAGTCTTGCAATCTTCTTATTTGTGGGTCTCACTCCG
MAPCAQACCKGEPCVSHS    24  ATGGCACCGTGTGCGTAGGCTTGTTGCAAGGGTGAGCCGTGTGTTTCTCACTCCG
MAPCHRYGCRQNVCVSHS    24  ATGGCACCTTGTCATAGGTATGGGTGCCGGTAGAATGTGTGTGTTTCTCACTCCG
MAPCAQVPCTYHLCLSHS    24  ATGGCACCTTGTGCGTAGGTTCCTTGCACTTATCATCTGTGTCTGTCTCACTCCG
MARCPLPLCTQDGCSSHS    24  ATGGCACGGTGTCCTCTGCCTTTGTGCACTTAGGATGGGTGTTCGTCTCACTCCG
MARCYGLWCDVLGCPSHS    24  ATGGCACGGTGTTATGGTCTTTGGTGCGATGTGCTGGGGTGTCCGTCTCACTCCG
MARCCYLWCNGLSCTSHS    24  ATGGCACGGTGTTGTTATCTGTGGTGCAATGGGCTGTCGTGTACGTCTCACTCCG
MALCMSESCQPDQCKSHS    24  ATGGCACTGTGTATGTCGGAGTCTTGCCAGCCGGATTAGTGTAAGTCTCACTCCG
MALCATLGCIQGDCLSHS    24  ATGGCACTGTGTGCGACGCTTGGTTGCATTTAGGGTGATTGTTTGTCTCACTCCG
MALCKGLECRLLRCQSHS    24  ATGGCACTTTGTAAGGGGTTGGAGTGCCGTCTTCTGAGGTGTTAGTCTCACTCCG
MALCNSRICGWKHCVSHS    24  ATGGCACTTTGTAATAGTCGGATTTGCGGTTGGAAGCATTGTGTTTCTCACTCCG
MALCTEKSCSQTGCVSHS    24  ATGGCACTTTGTACTGAGAAGTCTTGCTCTTAGACTGGGTGTGTGTCTCACTCCG
MALCRGDVCQAVFCISHS    24  ATGGCACTTTGTAGGGGGGATGTTTGCTAGGCGGTTTTTTGTATTTCTCACTCCG
MALCSTVKCKSWWCRSHS    24  ATGGCACTTTGTAGTACGGTTAAGTGCAAGTCTTGGTGGTGTAGGTCTCACTCCG
MALCSLFLCMVFTCTSHS    24  ATGGCACTTTGTAGTCTGTTTTTGTGCATGGTTTTTACGTGTACGTCTCACTCCG
MALCLPGGCLRQLCQSHS    24  ATGGCACTTTGTCTTCCGGGTGGGTGCCTGCGGTAGTTGTGTCAGTCTCACTCCG
MALCLQGVCVLLLCESHS    24  ATGGCACTTTGTCTTTAGGGTGTGTGCGTTCTTCTGTTGTGTGAGTCTCACTCCG
MALCQVASCITNGCLSHS    24  ATGGCACTTTGTTAGGTGGCTAGTTGCATTACTAATGGGTGTCTTTCTCACTCCG
MAECQGWACLALDCASHS    24  ATGGCAGAGTGTTAGGGGTGGGCGTGCTTGGCTTTGGATTGTGCGTCTCACTCCG
MAECQFVICSSVRCTSHS    24  ATGGCAGAGTGTTAGTTTGTGATTTGCAGTTCGGTGCGGTGTACGTCTCACTCCG
MAECLLVTCFPGSCRSHS    24  ATGGCAGAGTGTTTGCTGGTTACGTGCTTTCCGGGGTCGTGTAGGTCTCACTCCG
MADCPQGYCDICGCLSHS    24  ATGGCAGATTGTCCGTAGGGGTATTGCGATATTTGTGGGTGTTTGTCTCACTCCG
MADCAAFGCQVTVCYSHS    24  ATGGCAGATTGTGCTGCGTTTGGGTGCTAGGTGACTGTGTGTTATTCTCACTCCG
MADCLSWCCGVDGCGSHS    24  ATGGCAGATTGTTTGTCGTGGTGTTGCGGTGTTGATGGTTGTGGTTCTCACTCCG
MADCFKLRCGLMQCASHS    24  ATGGCAGATTGTTTTAAGCTGCGGTGCGGTCTGATGTAGTGTGCGTCTCACTCCG
MAACNRGGCPLQACESHS    24  ATGGCAGCGTGTAATCGTGGGGGGTGCCCGCTGTAGGCGTGTGAGTCTCACTCCG
MAACTSVRCQGSGCGSHS    24  ATGGCAGCGTGTACGTCTGTGCGGTGCTAGGGGTCGGGTTGTGGTTCTCACTCCG
MAACMQEECKWNQCISHS    24  ATGGCAGCGTGTATGTAGGAGGAGTGCAAGTGGAATCAGTGTATTTCTCACTCCG
MAACEGQVCSVGLCSSHS    24  ATGGCAGCGTGTGAGGGTTAGGTGTGCTCGGTTGGGCTGTGTAGTTCTCACTCCG
MAACSGVFCRFQWCMSHS    24  ATGGCAGCGTGTTCTGGGGTGTTTTGCAGGTTTTAGTGGTGTATGTCTCACTCCG
MAACWYRACREQACTSHS    24  ATGGCAGCGTGTTGGTATCGTGCGTGCAGGGAGTAGGCTTGTACTTCTCACTCCG
MAACQRGLCGQMRCSSHS    24  ATGGCAGCTTGTCAGCGTGGTTTGTGCGGTTAGATGCGTTGTTCGTCTCACTCCG
MAGCNSVRCPPQRCQSHS    24  ATGGCAGGGTGTAATTCGGTTCGTTGCCCGCCTTAGCGTTGTCAGTCTCACTCCG
MAGCRLEHCQVGGCRSHS    24  ATGGCAGGGTGTAGGTTGGAGCATTGCTAGGTTGGGGGGTGTCGGTCTCACTCCG
MAGCQQGTCLTLYCKSHS    24  ATGGCAGGGTGTCAGTAGGGTACGTGCTTGACGCTTTATTGTAAGTCTCACTCCG
MAGCAFRLCSQAPCGSHS    24  ATGGCAGGGTGTGCTTTTCGTCTTTGCTCTTAGGCGCCGTGTGGGTCTCACTCCG
MAGCGSTPCRQRDCVSHS    24  ATGGCAGGGTGTGGTTCTACTCCGTGCAGGTAGAGGGATTGTGTGTCTCACTCCG
MAGCQGWDCLRMHCASHS    24  ATGGCAGGGTGTTAGGGTTGGGATTGCCTGCGGATGCATTGTGCGTCTCACTCCG
MAGCSTSMCAAGGCYSHS    24  ATGGCAGGGTGTTCTACGAGTATGTGCGCTGCTGGTGGGTGTTATTCTCACTCCG
MAGCLGSWCQGGVCFSHS    24  ATGGCAGGGTGTTTGGGTTCGTGGTGCTAGGGGGGTGTTTGTTTTTCTCACTCCG
MAGCGRDACGYTFCQSHS    24  ATGGCAGGTTGTGGGAGGGATGCGTGCGGTTATACTTTTTGTTAGTCTCACTCCG
MAGCGPQLCLERWCRSHS    24  ATGGCAGGTTGTGGTCCGTAGCTTTGCTTGGAGCGTTGGTGTCGGTCTCACTCCG
MAGCLMQACVVGKCVSHS    24  ATGGCAGGTTGTTTGATGTAGGCGTGCGTGGTTGGGAAGTGTGTGTCTCACTCCG
MAGCLQRSCESVYCVSHS    24  ATGGCAGGTTGTTTGTAGAGGTCGTGCGAGAGTGTGTATTGTGTGTCTCACTCCG
MAVCSQAKCGMHWCGSHS    24  ATGGCAGTGTGTAGTTAGGCTAAGTGCGGGATGCATTGGTGTGGTTCTCACTCCG
MAVCQVSVCHGQSCGSHS    24  ATGGCAGTGTGTCAGGTTAGTGTTTGCCATGGGTAGAGTTGTGGTTCTCACTCCG
MAVCASSSCQQYICYSHS    24  ATGGCAGTGTGTGCGTCTTCGTCTTGCTAGCAGTATATTTGTTATTCTCACTCCG
MAVCGASLCGNYGCVSHS    24  ATGGCAGTGTGTGGTGCTTCGCTGTGCGGTAATTATGGTTGTGTTTCTCACTCCG
MAVCVPLGCQASACPSHS    24  ATGGCAGTGTGTGTGCCTCTGGGTTGCTAGGCGTCTGCGTGTCCGTCTCACTCCG
MAVCVDTFCHMQQCSSHS    24  ATGGCAGTGTGTGTGGATACTTTTTGCCATATGTAGCAGTGTTCGTCTCACTCCG
MAVCSYGSCQLLLCRSHS    24  ATGGCAGTGTGTTCGTATGGGTCTTGCTAGTTGCTTTTGTGTCGTTCTCACTCCG
MAVCSRLVCRNHSCWSHS    24  ATGGCAGTTTGTAGTCGTCTGGTGTGCCGTAATCATAGTTGTTGGTCTCACTCCG
MAVCALLYCGYGQCVSHS    24  ATGGCAGTTTGTGCTCTGCTGTATTGCGGGTATGGGTAGTGTGTTTCTCACTCCG
MAVCVDQSCVRVRCVSHS    24  ATGGCAGTTTGTGTTGATTAGTCGTGCGTTAGGGTTAGGTGTGTTTCTCACTCCG
MAVCQTNVCNLGPCLSHS    24  ATGGCAGTTTGTTAGACTAATGTTTGCAATCTTGGGCCGTGTCTTTCTCACTCCG
MAVCYFQVCSGYQCASHS    24  ATGGCAGTTTGTTATTTTTAGGTTTGCTCGGGGTATCAGTGTGCGTCTCACTCCG
MAVCWLLGCPLEVCTSHS    24  ATGGCAGTTTGTTGGCTGTTGGGTTGCCCTCTTGAGGTTTGTACGTCTCACTCCG
MAQCIWTWCNDADCVSHS    24  ATGGCATAGTGTATTTGGACGTGGTGCAATGATGCGGATTGTGTGTCTCACTCCG
MAQCQELACNLRQCFSHS    24  ATGGCATAGTGTCAGGAGCTTGCTTGCAATTTGCGTCAGTGTTTTTCTCACTCCG
MAQCVHLYCWRGYCVSHS    24  ATGGCATAGTGTGTTCATCTGTATTGCTGGCGGGGTTATTGTGTGTCTCACTCCG
MAQCVLVSCMIYGCRSHS    24  ATGGCATAGTGTGTTCTGGTTAGTTGCATGATTTATGGTTGTAGGTCTCACTCCG
MAQCSSGWCGTTLCRSHS    24  ATGGCATAGTGTTCGTCGGGGTGGTGCGGTACGACTTTGTGTCGGTCTCACTCCG
MAYCPWGGCSVGTCQSHS    24  ATGGCATATTGTCCGTGGGGGGGTTGCAGTGTGGGGACTTGTTAGTCTCACTCCG
MAYCRDAVCREMGCVSHS    24  ATGGCATATTGTCGGGATGCGGTTTGCCGTGAGATGGGGTGTGTGTCTCACTCCG
MAYCRVGGCDGQVCASHS    24  ATGGCATATTGTCGGGTGGGGGGGTGCGATGGGTAGGTTTGTGCGTCTCACTCCG
MAYCGCATCSWMRCISHS    24  ATGGCATATTGTGGTTGTGCTACGTGCTCGTGGATGAGGTGTATTTCTCACTCCG
MAYCQLVNCWGTTCRSHS    24  ATGGCATATTGTTAGCTGGTTAATTGCTGGGGTACTACGTGTCGTTCTCACTCCG
MASCTSQTCWQFPCTSHS    24  ATGGCATCGTGTACGTCGCAGACTTGCTGGTAGTTTCCTTGTACTTCTCACTCCG
MASCPRMQCVSIKCSSHS    24  ATGGCATCGTGTCCGAGGATGTAGTGCGTGTCTATTAAGTGTTCGTCTCACTCCG
MASCAESDCDHLPCWSHS    24  ATGGCATCGTGTGCTGAGTCTGATTGCGATCATCTTCCGTGTTGGTCTCACTCCG
MASCVNFRCPSSACRSHS    24  ATGGCATCGTGTGTTAATTTTCGTTGCCCTTCTTCGGCTTGTCGTTCTCACTCCG
MASCYYWSAVLMRVCLTP    24  ATGGCATCGTGTTATTATTGGAGTGCTGTGTTAATGCGTGTTTGTCTCACTCCG
MASCWVVGCGPQYCDSHS    24  ATGGCATCGTGTTGGGTGGTTGGTTGCGGGCCTTAGTATTGTGATTCTCACTCCG
MASCSLNNCTRSSCDSHS    24  ATGGCATCTTGTTCTTTGAATAATTGCACTCGGTCGTCTTGTGATTCTCACTCCG
MASCFDIICRQANCVSHS    24  ATGGCATCTTGTTTTGATATTATTTGCAGGTAGGCTAATTGTGTTTCTCACTCCG
MAWCQGVQCGGQPCPSHS    24  ATGGCATGGTGTCAGGGTGTTCAGTGCGGTGGGTAGCCGTGTCCTTCTCACTCCG
MAWCRGLTCNEAHCRSHS    24  ATGGCATGGTGTCGTGGTCTGACGTGCAATGAGGCGCATTGTCGGTCTCACTCCG
MAWCGLPFCVLGQCSSHS    24  ATGGCATGGTGTGGGCTGCCGTTTTGCGTGTTGGGGCAGTGTAGTTCTCACTCCG
MAWCGQRFCGGVGCESHS    24  ATGGCATGGTGTGGTTAGAGGTTTTGCGGTGGGGTTGGGTGTGAGTCTCACTCCG
MAWCVLGSCQQGRCWSHS    24  ATGGCATGGTGTGTGCTGGGGTCTTGCCAGTAGGGGCGGTGTTGGTCTCACTCCG
MACCRRAVCEYMPCASHS    24  ATGGCATGTTGTCGTCGTGCGGTTTGCGAGTATATGCCTTGTGCGTCTCACTCCG
MACCVLAGCRYMGCISHS    24  ATGGCATGTTGTGTGTTGGCGGGGTGCCGTTATATGGGTTGTATTTCTCACTCCG
MALRLVRLTP    24  ATGGCATTGCGGCTTGTGCGTCTCACTCCG
MALCMMDMCALWMCQSHS    24  ATGGCATTGTGTATGATGGATATGTGCGCGCTGTGGATGTGTTAGTCTCACTCCG
MALCHWSVCDNEECQSHS    24  ATGGCATTGTGTCATTGGTCGGTGTGCGATAATGAGGAGTGTTAGTCTCACTCCG
MALCPQSGCDSFNCISHS    24  ATGGCATTGTGTCCGTAGAGTGGTTGCGATTCTTTTAATTGTATTTCTCACTCCG
MALCLYKRCIRGSCVSHS    24  ATGGCATTGTGTCTTTATAAGCGGTGCATTCGTGGGTCTTGTGTGTCTCACTCCG
MALCEQLVCVQSLCVSHS    24  ATGGCATTGTGTGAGCAGCTTGTGTGCGTTTAGAGTTTGTGTGTGTCTCACTCCG
MALCGQAICVSHLCVSHS    24  ATGGCATTGTGTGGGTAGGCGATTTGCGTGTCTCATCTGTGTGTGTCTCACTCCG
MALCGDAWCWCLVCMSHS    24  ATGGCATTGTGTGGTGATGCGTGGTGCTGGTGTTTGGTTTGTATGTCTCACTCCG
MALCLYSTCRYPMCLSHS    24  ATGGCATTGTGTTTGTATTCGACTTGCAGGTATCCTATGTGTCTGTCTCACTCCG
MAFCTSSYCPWLICPSHS    24  ATGGCATTTTGTACTTCTTCTTATTGCCCTTGGTTGATTTGTCCGTCTCACTCCG
MAFCMQGTCDGVKCTSHS    24  ATGGCATTTTGTATGTAGGGTACGTGCGATGGTGTGAAGTGTACTTCTCACTCCG
MAFCQSQTCRRVPCVSHS    24  ATGGCATTTTGTCAGTCGTAGACGTGCCGGAGGGTTCCGTGTGTTTCTCACTCCG
MAFCDHIGCGSAECQSHS    24  ATGGCATTTTGTGATCATATTGGGTGCGGTTCTGCTGAGTGTTAGTCTCACTCCG
MAFCDVPMCYVVNCQSHS    24  ATGGCATTTTGTGATGTTCCTATGTGCTATGTTGTGAATTGTTAGTCTCACTCCG
MAFCQVGQCEWNGCTSHS    24  ATGGCATTTTGTTAGGTTGGTCAGTGCGAGTGGAATGGTTGTACTTCTCACTCCG
MAKCQTRTCNVFWCFSHS    23  ATGGCAAAGTGTTAGACGCGGACTTGCAATGTTTTTTGGTGTTTTTCTCACTCCG
MANCEWSDCQDTPCSSHS    23  ATGGCAAATTGTGAGTGGTCTGATTGCTAGGATACGCCGTGTTCTTCTCACTCCG
MANCSSLACKSQDCRSHS    23  ATGGCAAATTGTTCTTCGCTGGCTTGCAAGTCGTAGGATTGTCGTTCTCACTCCG
MATCAKHFCTFGQCLSHS    23  ATGGCAACGTGTGCGAAGCATTTTTGCACGTTTGGGTAGTGTTTGTCTCACTCCG
MATCGGRACWRGVCGSHS    23  ATGGCAACGTGTGGTGGGCGGGCGTGCTGGCGGGGGGTGTGTGGGTCTCACTCCG
MATCQAVYCMLQWCRSHS    23  ATGGCAACGTGTTAGGCGGTTTATTGCATGTTGTAGTGGTGTAGGTCTCACTCCG
MATCFLLRCSQGPCTSHS    23  ATGGCAACGTGTTTTCTGCTGCGTTGCTCGTAGGGTCCGTGTACGTCTCACTCCG
MATCQRDQCYLRGCVSHS    23  ATGGCAACTTGTCAGAGGGATCAGTGCTATTTGCGGGGGTGTGTGTCTCACTCCG
MARCSTQVCDHLICLSHS    23  ATGGCAAGGTGTAGTACTTAGGTGTGCGATCATCTGATTTGTTTGTCTCACTCCG
MARCGSPGCGVTPCASHS    23  ATGGCAAGGTGTGGTAGTCCTGGGTGCGGTGTTACTCCGTGTGCTTCTCACTCCG
MASCNEAGCTAHQCLSHS    23  ATGGCAAGTTGTAATGAGGCGGGGTGCACTGCTCATTAGTGTTTGTCTCACTCCG
MASCSLQACVGKVCFSHS    23  ATGGCAAGTTGTAGTTTGTAGGCTTGCGTTGGGAAGGTTTGTTTTTCTCACTCCG
MASCGQIACPQVRCVSHS    23  ATGGCAAGTTGTGGTTAGATTGCTTGCCCGTAGGTTCGTTGTGTGTCTCACTCCG
MASCVKGRCCQIQCDSHS    23  ATGGCAAGTTGTGTTAAGGGTCGGTGCTGTTAGATTCAGTGTGATTCTCACTCCG
MASCVSVNCRLSRCYSHS    23  ATGGCAAGTTGTGTTTCTGTGAATTGCCGGTTGTCGCGGTGTTATTCTCACTCCG
MAMCWQVPCQEGGCQSHS    23  ATGGCAATGTGTTGGTAGGTGCCGTGCTAGGAGGGGGGTTGTCAGTCTCACTCCG
MAICRDWKCTKPWCKSHS    23  ATGGCAATTTGTAGGGATTGGAAGTGCACTAAGCCTTGGTGTAAGTCTCACTCCG
MAICGQVVCARSTCVSHS    23  ATGGCAATTTGTGGGTAGGTTGTGTGCGCTCGGTCTACGTGTGTTTCTCACTCCG
MAICVYIICCYTSCLSHS    23  ATGGCAATTTGTGTGTATATTATTTGCTGTTATACGTCGTGTTTGTCTCACTCCG
MAICYRASCQGSVCRSHS    23  ATGGCAATTTGTTATCGGGCGTCTTGCCAGGGGTCTGTGTGTCGTTCTCACTCCG
MAQCGQRLCWPGQCRSHS    23  ATGGCACAGTGTGGGCAGCGGCTTTGCTGGCCTGGGTAGTGTCGGTCTCACTCCG
MAQCGRMGCGDARCKSHS    23  ATGGCACAGTGTGGGCGTATGGGTTGCGGGGATGCGAGGTGTAAGTCTCACTCCG
MAHCSASVCVWKPCNSHS    23  ATGGCACATTGTAGTGCTAGTGTTTGCGTGTGGAAGCCGTGTAATTCTCACTCCG
MAHCYSFRCIRSLCLSHS    23  ATGGCACATTGTTATAGTTTTCGGTGCATTCGTTCTTTGTGTTTGTCTCACTCCG
MARCLATSCTYVRCQSHS    23  ATGGCACGGTGTCTGGCGACTAGTTGCACTTATGTGAGGTGTTAGTCTCACTCCG
MARCQTDSCITMGCRSHS    23  ATGGCACGGTGTTAGACTGATAGTTGCATTACGATGGGTTGTAGGTCTCACTCCG
MARCSAFGCALGICKSHS    23  ATGGCACGGTGTTCGGCGTTTGGGTGCGCTCTGGGTATTTGTAAGTCTCACTCCG
MARCNMQTCLAIDCESHS    23  ATGGCACGTTGTAATATGTAGACGTGCCTTGCTATTGATTGTGAGTCTCACTCCG
MARCPRHPCMNLQCKSHS    23  ATGGCACGTTGTCCGCGGCATCCTTGCATGAATCTGCAGTGTAAGTCTCACTCCG
MARCPTKSCASKWCWSHS    23  ATGGCACGTTGTCCTACTAAGTCGTGCGCGAGTAAGTGGTGTTGGTCTCACTCCG
MARCSKFDCRFMVCDSHS    23  ATGGCACGTTGTTCGAAGTTTGATTGCCGTTTTATGGTGTGTGATTCTCACTCCG
MARCSMAYCAVHGCHSHS    23  ATGGCACGTTGTTCGATGGCGTATTGCGCTGTGCATGGGTGTCATTCTCACTCCG
MARCFSQGCSFSECDSHS    23  ATGGCACGTTGTTTTTCTTAGGGTTGCTCGTTTTCTGAGTGTGATTCTCACTCCG
MALCTQSFCQGHLCYSHS    23  ATGGCACTGTGTACTTAGAGTTTTTGCCAGGGTCATCTGTGTTATTCTCACTCCG
MALCELSRCAQGPCESHS    23  ATGGCACTGTGTGAGCTTAGTCGTTGCGCGTAGGGGCCTTGTGAGTCTCACTCCG
MALCGTLACWWWQCGSHS    23  ATGGCACTGTGTGGTACTTTGGCGTGCTGGTGGTGGCAGTGTGGTTCTCACTCCG
MALCQHAYCVLRPCVSHS    23  ATGGCACTGTGTTAGCATGCGTATTGCGTTCTGCGGCCGTGTGTTTCTCACTCCG
MALCWDGNCRQKRCSSHS    23  ATGGCACTGTGTTGGGATGGTAATTGCCGGTAGAAGCGTTGTTCTTCTCACTCCG
MALCLFMGCAQDYCGSHS    23  ATGGCACTTTGTCTGTTTATGGGTTGCGCGTAGGATTATTGTGGGTCTCACTCCG
MALCGGHSCVRKWCLSHS    23  ATGGCACTTTGTGGTGGGCATTCGTGCGTTCGTAAGTGGTGTTTGTCTCACTCCG
MAECKPVGCFVQVCHSHS    23  ATGGCAGAGTGTAAGCCGGTTGGGTGCTTTGTGTAGGTGTGTCATTCTCACTCCG
MAECRIALCVRQLCISHS    23  ATGGCAGAGTGTAGGATTGCGCTGTGCGTTCGTTAGTTGTGTATTTCTCACTCCG
MAECMVDPCLRSACASHS    23  ATGGCAGAGTGTATGGTTGATCCGTGCTTGCGGAGTGCGTGTGCGTCTCACTCCG
MAECERQACNRGRCSSHS    23  ATGGCAGAGTGTGAGAGGTAGGCGTGCAATCGGGGGAGGTGTTCGTCTCACTCCG
MAECGQFPCSMMQCSSHS    23  ATGGCAGAGTGTGGGTAGTTTCCTTGCTCGATGATGCAGTGTTCTTCTCACTCCG
MAECVAQNCVIKHCRSHS    23  ATGGCAGAGTGTGTGGCGTAGAATTGCGTTATTAAGCATTGTCGTTCTCACTCCG
MAECVRVGCGMQSCGSHS    23  ATGGCAGAGTGTGTTAGGGTTGGGTGCGGTATGTAGTCGTGTGGGTCTCACTCCG
MAECWVRACCVSRCASHS    23  ATGGCAGAGTGTTGGGTGCGTGCGTGCTGTGTGTCTCGGTGTGCTTCTCACTCCG
MAECWQGLCIKLQCVSHS    23  ATGGCAGAGTGTTGGTAGGGGTTGTGCATTAAGCTGCAGTGTGTTTCTCACTCCG
MADCTEVSCGHWQCGSHS    23  ATGGCAGATTGTACTGAGGTGAGTTGCGGTCATTGGTAGTGTGGGTCTCACTCCG
MADCLQSPCRPGLCQSHS    23  ATGGCAGATTGTCTTTAGAGTCCTTGCCGTCCGGGTTTGTGTCAGTCTCACTCCG
MADCQVILCTLDFCYSHS    23  ATGGCAGATTGTTAGGTGATTCTTTGCACTCTGGATTTTTGTTATTCTCACTCCG
MADCCGRGCPGVACASHS    23  ATGGCAGATTGTTGTGGTCGGGGTTGCCCGGGGGTGGCGTGTGCGTCTCACTCCG
MAACLGQGCYGKVCWSHS    23  ATGGCAGCGTGTCTGGGGTAGGGTTGCTATGGGAAGGTTTGTTGGTCTCACTCCG
MAACGQMGCQRLACHSHS    23  ATGGCAGCGTGTGGTCAGATGGGTTGCTAGAGGCTGGCTTGTCATTCTCACTCCG
MAACVAAWCAGKVCRSHS    23  ATGGCAGCGTGTGTTGCGGCGTGGTGCGCTGGGAAGGTTTGTCGGTCTCACTCCG
MAACFFTWCGQVGCMSHS    23  ATGGCAGCGTGTTTTTTTACGTGGTGCGGTTAGGTGGGTTGTATGTCTCACTCCG
MAACRLDACQGNSCSSHS    23  ATGGCAGCTTGTAGGCTGGATGCTTGCTAGGGGAATTCTTGTTCGTCTCACTCCG
MAACETLECLQGLVFFSL    23  ATGGCAGCTTGTGAGACTTTGGAGTGCTTGTAGGGATTGGTGTTTTTCTCACTCCG
MAACVRKSCVSIDCPSHS    23  ATGGCAGCTTGTGTGCGGAAGAGTTGCGTGAGTATTGATTGTCCGTCTCACTCCG
MAACCEPPCQDGTCGSHS    23  ATGGCAGCTTGTTGTGAGCCTCCTTGCTAGGATGGTACTTGTGGTTCTCACTCCG
MAGCNVLPCVLSRCQSHS    23  ATGGCAGGGTGTAATGTTTTGCCTTGCGTTTTGTCGAGGTGTTAGTCTCACTCCG
MAGCRKSWCMLDACGSHS    23  ATGGCAGGGTGTAGGAAGTCGTGGTGCATGCTTGATGCGTGTGGGTCTCACTCCG
MAGCICRMCQLSYCASHS    23  ATGGCAGGGTGTATTTGTAGGATGTGCTAGTTGTCGTATTGTGCTTCTCACTCCG
MAGCPPMQCGLLGCWSHS    23  ATGGCAGGGTGTCCGCCTATGTAGTGCGGTCTGTTGGGTTGTTGGTCTCACTCCG
MAGCLRGDCEWMGCMSHS    23  ATGGCAGGGTGTCTGCGTGGGGATTGCGAGTGGATGGGGTGTATGTCTCACTCCG
MAGCEMSGCSENCCVSHS    23  ATGGCAGGGTGTGAGATGTCGGGTTGCTCGGAGAATTGTTGTGTGTCTCACTCCG
MAGCAQGTCAMGSCNSHS    23  ATGGCAGGGTGTGCTTAGGGTACTTGCGCGATGGGTTCGTGTAATTCTCACTCCG
MAGCGNRMCCLDSCTSHS    23  ATGGCAGGGTGTGGTAATCGTATGTGCTGTTTGGATTCTTGTACTTCTCACTCCG
MAGCLGFCYSHS    23  ATGGCAGGGTGTTTGGGGTTTTGTTATTCTCACTCCG
MAGCPVGHCTSALCNSHS    23  ATGGCAGGTTGTCCTGTGGGTCATTGCACGAGTGCTTTGTGTAATTCTCACTCCG
MAGCARAGCAVSKCGSHS    23  ATGGCAGGTTGTGCGCGGGCTGGTTGCGCGGTGTCGAAGTGTGGGTCTCACTCCG
MAGCLRPVCGGGWCVSHS    23  ATGGCAGGTTGTTTGCGTCCTGTTTGCGGGGGTGGGTGGTGTGTGTCTCACTCCG
MAVCSDALCIQPVCLSHS    23  ATGGCAGTGTGTAGTGATGCTCTGTGCATTTAGCCGGTTTGTTTGTCTCACTCCG
MAVCMQLWCPSIGCKSHS    23  ATGGCAGTGTGTATGCAGTTGTGGTGCCCTTCGATTGGTTGTAAGTCTCACTCCG
MAVCLACCCDQGMCFSHS    23  ATGGCAGTGTGTCTTGCGTGTTGTTGCGATTAGGGGATGTGTTTTTCTCACTCCG
MAVCDRQRCWQLFCTSHS    23  ATGGCAGTGTGTGATCGGCAGCGGTGCTGGTAGTTGTTTTGTACGTCTCACTCCG
MAVCVCSSGYCRSHS    23  ATGGCAGTGTGTGTTTGCAGTTCTGGGTATTGTCGGTCTCACTCCG
MAVCSPCQCKCARCSSHS    23  ATGGCAGTGTGTTCTCCGTGTCAGTGCAAGTGTGCGAGGTGTTCTTCTCACTCCG
MAVCWAFACVTRSCASHS    23  ATGGCAGTGTGTTGGGCTTTTGCGTGCGTTACGCGGTCTTGTGCTTCTCACTCCG
MAVCNRGSCTLLLCHSHS    23  ATGGCAGTTTGTAATAGGGGTTCTTGCACTCTTCTGCTGTGTCATTCTCACTCCG
MAVCTNVCCQIRGCRSHS    23  ATGGCAGTTTGTACTAATGTGTGTTGCTAGATTCGTGGGTGTAGGTCTCACTCCG
MAVCLESDCGEPGCESHS    23  ATGGCAGTTTGTCTGGAGAGTGATTGCGGGGAGCCGGGGTGTGAGTCTCACTCCG
MAVCGTTMVPC*AVQFSL    23  ATGGCAGTTTGTGGGACTACGATGGTGCCATGTTAAGCTGTGTAGTTCTCACTCCG
MAVCFEHFCGQVSCRSHS    23  ATGGCAGTTTGTTTTGAGCATTTTTGCGGTTAGGTTAGTTGTCGGTCTCACTCCG
MAQCTLGLCGTQSCSSHS    23  ATGGCATAGTGTACTTTGGGTTTGTGCGGGACTCAGTCTTGTAGTTCTCACTCCG
MAQCHYSVCVQCPCLSHS    23  ATGGCATAGTGTCATTATAGTGTTTGCGTTCAGTGTCCGTGTTTGTCTCACTCCG
MAQCPHSMCGEAGCMSHS    23  ATGGCATAGTGTCCGCATTCTATGTGCGGTGAGGCTGGGTGTATGTCTCACTCCG
MAQCAHARCESNYCVSHS    23  ATGGCATAGTGTGCTCATGCTCGGTGCGAGTCTAATTATTGTGTGTCTCACTCCG
MAQCGPVDCSVRWCASHS    23  ATGGCATAGTGTGGGCCTGTGGATTGCTCGGTTAGGTGGTGTGCGTCTCACTCCG
MAQCSPMHCAFNMCGSHS    23  ATGGCATAGTGTTCTCCTATGCATTGCGCTTTTAATATGTGTGGGTCTCACTCCG
MAYCHVGVCAYVWCQSHS    23  ATGGCATATTGTCATGTGGGTGTTTGCGCGTATGTGTGGTGTTAGTCTCACTCCG
MAYCLVEACLGRFVVLTP    23  ATGGCATATTGTCTGGTGGAGGCTTGCCTGGGTCGCTTTGTGGTTCTCACTCCG
MAYCVTQHCGCLPCRSHS    23  ATGGCATATTGTGTGACTCAGCATTGCGGGTGTCTTCCGTGTAGGTCTCACTCCG
MAYCVMTWCAQHTCESHS    23  ATGGCATATTGTGTGATGACGTGGTGCGCTCAGCATACTTGTGAGTCTCACTCCG
MASCMSVLCANNACQSHS    23  ATGGCATCGTGTATGTCGGTTCTTTGCGCTAATAATGCGTGTTAGTCTCACTCCG
MASCVMLWCQGGECISHS    23  ATGGCATCGTGTGTGATGCTTTGGTGCTAGGGTGGTGAGTGTATTTCTCACTCCG
MASCVVLRCRELVCTSHS    23  ATGGCATCGTGTGTTGTTCTTAGGTGCAGGGAGTTGGTTTGTACGTCTCACTCCG
MASCSERACNGSDCTSHS    23  ATGGCATCGTGTTCTGAGCGGGCGTGCAATGGGTCGGATTGTACTTCTCACTCCG
MASCTPRICRSIPCHSHS    23  ATGGCATCTTGTACTCCGCGGATTTGCAGGTCTATTCCGTGTCATTCTCACTCCG
MASCSQRQCSWALCESHS    23  ATGGCATCTTGTAGTTAGAGGCAGTGCTCTTGGGCTTTGTGTGAGTCTCACTCCG
MASCLAVECFRVQCKSHS    23  ATGGCATCTTGTCTGGCTGTGGAGTGCTTTCGTGTTTAGTGTAAGTCTCACTCCG
MAWCSQYRCGNQKCSSHS    23  ATGGCATGGTGTAGTCAGTATAGGTGCGGGAATTAGAAGTGTTCGTCTCACTCCG
MAWCGAVFCLTCLCVSHS    23  ATGGCATGGTGTGGGGCGGTGTTTTGCTTGACGTGTTTGTGTGTTTCTCACTCCG
MAWCGSKVCELMGCQSHS    23  ATGGCATGGTGTGGGTCGAAGGTGTGCGAGCTGATGGGGTGTTAGTCTCACTCCG
MAWCVPLKCNFRGCMSHS    23  ATGGCATGGTGTGTGCCGCTGAAGTGCAATTTTCGTGGGTGTATGTCTCACTCCG
MAWCYAVACWMVGCTSHS    23  ATGGCATGGTGTTATGCGGTTGCTTGCTGGATGGTGGGTTGTACGTCTCACTCCG
MACCLYGLCASALCWSHS    23  ATGGCATGTTGTCTGTATGGTTTGTGCGCTAGTGCGTTGTGTTGGTCTCACTCCG
MACCGLQMCWGGLCPSHS    23  ATGGCATGTTGTGGGTTGTAGATGTGCTGGGGTGGGCTGTGTCCGTCTCACTCCG
MACCYMPRCDQLLCISHS    23  ATGGCATGTTGTTATATGCCTCGGTGCGATTAGCTTTTGTGTATTTCTCACTCCG
MACCSGNSCGVHSCQSHS    23  ATGGCATGTTGTTCGGGTAATAGTTGCGGTGTTCATAGTTGTCAGTCTCACTCCG
MALCKGGLCWQLKCESHS    23  ATGGCATTGTGTAAGGGTGGTCTTTGCTGGTAGTTGAAGTGTGAGTCTCACTCCG
MALCQVQSCCGVSCTSHS    23  ATGGCATTGTGTCAGGTTTAGAGTTGCTGTGGTGTTTCGTGTACGTCTCACTCCG
MALCAPLVLQSRCHSHS    23  ATGGCATTGTGTGCTCCGCTGGTGCTGTAGAGTCGGTGTCATTCTCACTCCG
MALCLAADCPAQECVSHS    23  ATGGCATTGTGTTTGGCGGCGGATTGCCCTGCGTAGGAGTGTGTGTCTCACTCCG
MAFCMSAGCYQALCSSHS    23  ATGGCATTTTGTATGTCTGCGGGGTGCTATTAGGCTCTGTGTTCGTCTCACTCCG
MAFCIKHQCLTRMCCSHS    23  ATGGCATTTTGTATTAAGCATCAGTGCCTGACTCGGATGTGTTGTTCTCACTCCG
MAFCLCSICGKQVCMSHS    23  ATGGCATTTTGTCTTTGTTCTATTTGCGGTAAGCAGGTGTGTATGTCTCACTCCG
MAFCVVSGCRQLYCSSHS    23  ATGGCATTTTGTGTGGTGTCTGGTTGCCGGTAGTTGTATTGTTCTTCTCACTCCG
MAFCVCFMCVGYACQSHS    23  ATGGCATTTTGTGTGTGTTTTATGTGCGTGGGGTATGCGTGTTAGTCTCACTCCG
MAFCWSKRCMWTWCLSHS    23  ATGGCATTTTGTTGGTCGAAGCGGTGCATGTGGACTTGGTGTTTGTCTCACTCCG
MAFCWSHS    23  ATGGCATTTTGTTGGTCTCACTCCG
MAVCGGYCCSQGSCCSHS    23  ATGGCCGTGTGTGGGGGGTATTGTTGCTCGTAGGGTAGTTGTTGTTCTCACTCCG
MAKCGNLMCMSSLCLSHS    22  ATGGCAAAGTGTGGGAATCTTATGTGCATGTCGTCGTTGTGTCTGTCTCACTCCG
MANCHARWCKQLSCISHS    22  ATGGCAAATTGTCATGCTCGGTGGTGCAAGTAGCTTTCTTGTATTTCTCACTCCG
MANCRAQLCKLGVCVSHS    22  ATGGCAAATTGTCGTGCGCAGCTGTGCAAGCTTGGGGTTTGTGTTTCTCACTCCG
MANCQALRCAYGACPSHS    22  ATGGCAAATTGTTAGGCGTTGCGGTGCGCGTATGGGGCTTGTCCTTCTCACTCCG
MATCYRNYCVQAYCSSHS    22  ATGGCAACGTGTTATCGGAATTATTGCGTTTAGGCTTATTGTTCGTCTCACTCCG
MATCTEGTCSIGFCQSHS    22  ATGGCAACTTGTACGGAGGGGACGTGCTCTATTGGGTTTTGTTAGTCTCACTCCG
MATCRCGECSVTGCTSHS    22  ATGGCAACTTGTCGTTGTGGTGAGTGCTCTGTTACTGGTTGTACGTCTCACTCCG
MATCVHMGCVLDQCGSHS    22  ATGGCAACTTGTGTTCATATGGGGTGCGTGTTGGATTAGTGTGGTTCTCACTCCG
MATCLGQLCALDLCWSHS    22  ATGGCAACTTGTTTGGGTTAGCTTTGCGCTTTGGATCTTTGTTGGTCTCACTCCG
MARWCFYWVRGGGVCVSL    22  ATGGCAAGGTGGTGTTTCTACTGGGTGCGTGGCGGTGGTGTGTGTGTCTCACTCCG
MARCGSDSCPCLICVSHS    22  ATGGCAAGGTGTGGGTCTGATTCGTGCCCGTGTCTGATTTGTGTTTCTCACTCCG
MARCVDSECMMPACQSHS    22  ATGGCAAGGTGTGTGGATTCGGAGTGCATGATGCCTGCTTGTTAGTCTCACTCCG
MARCQSGSCPPTACHSHS    22  ATGGCAAGGTGTTAGAGTGGGTCGTGCCCGCCTACTGCTTGTCATTCTCACTCCG
MARCWVGSCIPVACRSHS    22  ATGGCAAGGTGTTGGGTTGGTAGTTGCATTCCTGTGGCGTGTAGGTCTCACTCCG
MARCLGIDCWLDQCSSHS    22  ATGGCAAGGTGTTTGGGGATTGATTGCTGGTTGGATTAGTGTTCTTCTCACTCCG
MASCTTIECPSQYCFSHS    22  ATGGCAAGTTGTACGACTATTGAGTGCCCGAGTTAGTATTGTTTTTCTCACTCCG
MASCAGVFCGQYLCMSHS    22  ATGGCAAGTTGTGCGGGGGTTTTTTGCGGGTAGTATCTGTGTATGTCTCACTCCG
MASCSLRHCTQGRCFSHS    22  ATGGCAAGTTGTTCTCTTCGTCATTGCACGTAGGGTCGGTGTTTTTCTCACTCCG
MAMCEGCDCTGPACGSHS    22  ATGGCAATGTGTGAGGGGTGTGATTGCACGGGTCCGGCTTGTGGTTCTCACTCCG
MAMCDVCQCMMWGCLSHS    22  ATGGCAATGTGTGATGTGTGTCAGTGCATGATGTGGGGGTGTCTTTCTCACTCCG
MAICLINDCWFGRCKSHS    22  ATGGCAATTTGTCTGATTAATGATTGCTGGTTTGGGCGGTGTAAGTCTCACTCCG
MAICGVVACMPVGCSSHS    22  ATGGCAATTTGTGGGGTGGTTGCTTGCATGCCTGTGGGTTGTAGTTCTCACTCCG
MAICWQDECGSADCMSHS    22  ATGGCAATTTGTTGGTAGGATGAGTGCGGTTCTGCTGATTGTATGTCTCACTCCG
MAICFASSCAQGGCASHS    22  ATGGCAATTTGTTTTGCGTCTTCGTGCGCTCAGGGTGGTTGTGCGTCTCACTCCG
MAQCAQRFCIKGLCHSHS    22  ATGGCACAGTGTGCTCAGCGTTTTTGCATTAAGGGTTTGTGTCATTCTCACTCCG
MAQCVQLRCTGGACGSHS    22  ATGGCACAGTGTGTGTAGTTGCGGTGCACTGGGGGTGCGTGTGGGTCTCACTCCG
MAQCWRTSCHLLGCWSHS    22  ATGGCACAGTGTTGGCGGACGTCGTGCCATCTTCTGGGGTGTTGGTCTCACTCCG
MAHCKSTTCYQGFCISHS    22  ATGGCACATTGTAAGTCTACTACGTGCTATTAGGGTTTTTGTATTTCTCACTCCG
MAHCPYSWCQYWECESHS    22  ATGGCACATTGTCCGTATTCTTGGTGCTAGTACTGGGAGTGTGAGTCTCACTCCG
MAHCLLKRCVSLTCGSHS    22  ATGGCACATTGTCTGCTTAAGCGTTGCGTTAGTCTTACTTGTGGTTCTCACTCCG
MAPCWLGGCFLSTCQSHS    22  ATGGCACCGTGTTGGCTGGGTGGTTGCTTTCTGAGTACTTGTTAGTCTCACTCCG
MAPCAHTNCYLFRCQSHS    22  ATGGCACCTTGTGCTCATACTAATTGCTATCTGTTTAGGTGTTAGTCTCACTCCG
MAPCGGSGCVQLRCLSHS    22  ATGGCACCTTGTGGGGGGTCTGGGTGCGTGTAGTTGCGTTGTCTTTCTCACTCCG
MAPCGFSLCDQTMCESHS    22  ATGGCACCTTGTGGGTTTTCTCTGTGCGATTAGACGATGTGTGAGTCTCACTCCG
MARCALQGCVPYFCVSHS    22  ATGGCACGGTGTGCTTTGCAGGGGTGCGTTCCTTATTTTTGTGTTTCTCACTCCG
MARCGVYLCSARWCMSHS    22  ATGGCACGGTGTGGGGTGTATCTGTGCTCTGCGCGGTGGTGTATGTCTCACTCCG
MARCVWWKCDHSPCGSHS    22  ATGGCACGGTGTGTTTGGTGGAAGTGCGATCATTCGCCTTGTGGTTCTCACTCCG
MARCTVSCGSHS    22  ATGGCACGTTGTACTGTTTCTTGTGGTTCTCACTCCG
MARCGVKLCYSWMCTSHS    22  ATGGCACGTTGTGGGGTGAAGTTGTGCTATTCTTGGATGTGTACTTCTCACTCCG
MARCVLCGCASEFCVSHS    22  ATGGCACGTTGTGTTCTTTGTGGGTGCGCGTCTGAGTTTTGTGTGTCTCACTCCG
MARCCQVKCKWVTCSSHS    22  ATGGCACGTTGTTGTTAGGTGAAGTGCAAGTGGGTTACGTGTAGTTCTCACTCCG
MALCRVSVCSVQRCISHS    22  ATGGCACTGTGTAGGGTTTCGGTTTGCTCGGTGTAGAGGTGTATTTCTCACTCCG
MALCMSRACFTVCCQSHS    22  ATGGCACTGTGTATGTCTCGGGCTTGCTTTACTGTGTGTTGTTAGTCTCACTCCG
MALCVRNRCVSYGCGSHS    22  ATGGCACTGTGTGTGCGGAATCGGTGCGTGTCGTATGGGTGTGGGTCTCACTCCG
MALCRSGLCVVSSCWSHS    22  ATGGCACTTTGTAGGTCGGGGCTGTGCGTGGTGTCGAGTTGTTGGTCTCACTCCG
MALCIHYECQTMECVSHS    22  ATGGCACTTTGTATTCATTATGAGTGCTAGACGATGGAGTGTGTGTCTCACTCCG
MALCAALSCTQPGCCSHS    22  ATGGCACTTTGTGCGGCGTTGAGTTGCACTTAGCCTGGGTGTTGTTCTCACTCCG
MAECNVRNCRTKYCHSHS    22  ATGGCAGAGTGTAATGTGAGGAATTGCCGGACTAAGTATTGTCATTCTCACTCCG
MAECTRGECQLADCGSHS    22  ATGGCAGAGTGTACGAGGGGTGAGTGCTAGTTGGCGGATTGTGGGTCTCACTCCG
MAECPVVLCHDVQCQSHS    22  ATGGCAGAGTGTCCGGTTGTGCTGTGCCATGATGTGCAGTGTTAGTCTCACTCCG
MAECRFGICGCNGCLSHS    22  ATGGCAGAGTGTCGTTTTGGGATTTGCGGTTGTAATGGTTGTTTGTCTCACTCCG
MAECLDCTCHLQHCGSHS    22  ATGGCAGAGTGTCTGGATTGTACGTGCCATCTGTAGCATTGTGGGTCTCACTCCG
MAECGFDRCVGDDCQSHS    22  ATGGCAGAGTGTGGTTTTGATCGTTGCGTTGGTGATGATTGTTAGTCTCACTCCG
MAECLLCMCNKGVCGSHS    22  ATGGCAGAGTGTTTGTTGTGTATGTGCAATAAGGGGGTGTGTGGCTCTCACTCCG
MADCIVDVYGSCESHS    22  ATGGCAGATTGTATTGTTGATGTTTATGGTTCTTGTGAGTCTCACTCCG
MADCVAQVCPRVSCRSHS    22  ATGGCAGATTGTGTTGCTTAGGTTTGCCCGAGGGTTTCGTGTCGGTCTCACTCCG
MAACMEMACLLQACSSHS    22  ATGGCAGCGTGTATGGAGATGGCGTGCCTGCTGTAGGCGTGTAGTTCTCACTCCG
MAACMVGKCWSVVCPSHS    22  ATGGCAGCGTGTATGGTGGGGAAGTGCTGGTCGGTTGTTTGTCCTTCTCACTCCG
MAACHAEPCVAGCCMSHS    22  ATGGCAGCGTGTCATGCGGAGCCGTGCGTGGCGGGGTGTTGTATGTCTCACTCCG
MAACRVQVCTSETCHSHS    22  ATGGCAGCGTGTCGTGTGTAGGTTTGCACTAGTGAGACGTGTCATTCTCACTCCG
MAACLTLGCWPSQCLSHS    22  ATGGCAGCGTGTCTTACTTTGGGGTGCTGGCCGTCGTAGTGTTTGTCTCACTCCG
MAACLGPPCEEMGCMSHS    22  ATGGCAGCGTGTTTGGGTCCGCCGTGCGAGGAGATGGGGTGTATGTCTCACTCCG
MAACTSWRCQDAVCVSHS    22  ATGGCAGCTTGTACGAGTTGGAGGTGCTAGGATGCGGTGTGTGTTTCTCACTCCG
MAGCRSQGCTSTPCRSHS    22  ATGGCAGGGTGTAGGTCTCAGGGTTGCACTTCTACGCCGTGTCGGTCTCACTCCG
MAGCPGQRCPAWFCGSHS    22  ATGGCAGGGTGTCCTGGGTAGCGGTGCCCGGCTTGGTTTTGTGGGTCTCACTCCG
MAGCDMATCSLQGCLSHS    22  ATGGCAGGGTGTGATATGGCTACGTGCTCGTTGTAGGGGTGTCTTTCTCACTCCG
MAGCGCEECLDVYCVSHS    22  ATGGCAGGGTGTGGGTGTGAGGAGTGCCTGGATGTTTATTGTGTGTCTCACTCCG
MAGCVGWGCSCVECTSHS    22  ATGGCAGGGTGTGTTGGTTGGGGGTGCTCGTGTGTTGAGTGTACGTCTCACTCCG
MAGCLVADCQLQKCFSHS    22  ATGGCAGGGTGTTTGGTGGCGGATTGCCAGTTGCAGAAGTGTTTTTCTCACTCCG
MAGCLQAECGRMTCGSHS    22  ATGGCAGGGTGTTTGTAGGCTGAGTGCGGTCGTATGACGTGTGGTTCTCACTCCG
MAGCFSNPCVFLLCNSHS    22  ATGGCAGGGTGTTTTTCGAATCCTTGCGTGTTTCTTTTGTGTAATTCTCACTCCG
MAGCSESVCQVERCVSHS    22  ATGGCAGGTTGTAGTGAGTCGGTGTGCTAGGTGGAGCGTTGTGTTTCTCACTCCG
MAGCRSNYCSNGMCWSHS    22  ATGGCAGGTTGTCGGTCGAATTATTGCTCGAATGGGATGTGTTGGTCTCACTCCG
MAGCRNDGCVGWVCGSHS    22  ATGGCAGGTTGTCGTAATGATGGGTGCGTTGGGTGGGTTTGTGGGTCTCACTCCG
MAGCLVQFCHEMNCRSHS    22  ATGGCAGGTTGTCTTGTTTAGTTTTGCCATGAGATGAATTGTAGGTCTCACTCCG
MAGCYTKNCCLCHCGSHS    22  ATGGCAGGTTGTTATACTAAGAATTGCTGTTTGTGTCATTGTGGGTCTCACTCCG
MAGCFGLGCPPQSCFSHS    22  ATGGCAGGTTGTTTTGGTCTTGGGTGCCCGCCTTAGTCTTGTTTTTCTCACTCCG
MAVCKLVECGGGGVRLTP    22  ATGGCAGTGTGTAAGTTGGTTGAGTGCGGTGGAGGCGGTGTACGTCTCACTCCG
MAVCNTYGCMYMSCVSHS    22  ATGGCAGTGTGTAATACTTATGGTTGCATGTATATGTCGTGTGTTTCTCACTCCG
MAVCIGLPCQDSCCTSHS    22  ATGGCAGTGTGTATTGGGCTGCCTTGCTAGGATTCGTGTTGTACGTCTCACTCCG
MAVCLAEGCQLPRCFSHS    22  ATGGCAGTGTGTCTGGCTGAGGGTTGCTAGTTGCCTCGGTGTTTTTCTCACTCCG
MAVCLSQGCHSLTCESHS    22  ATGGCAGTGTGTCTTTCTTAGGGTTGCCATTCTTTGACTTGTGAGTCTCACTCCG
MAVCEHISCNFRGCCSHS    22  ATGGCAGTGTGTGAGCATATTAGTTGCAATTTTAGGGGGTGTTGTTCTCACTCCG
MAVCQSFGCVLRHCSSHS    22  ATGGCAGTGTGTTAGTCGTTTGGGTGCGTGCTTAGGCATTGTTCTTCTCACTCCG
MAVCWLGVCWQGICISHS    22  ATGGCAGTGTGTTGGCTTGGGGTTTGCTGGTAGGGGATTTGTATTTCTCACTCCG
MAVCLDEGCGQGGCLSHS    22  ATGGCAGTGTGTTTGGATGAGGGGTGCGGTTAGGGTGGTTGTTTGTCTCACTCCG
MAVCLGELCQHCGCISHS    22  ATGGCAGTGTGTTTGGGGGAGTTGTGCTAGCATTGTGGGTGTATTTCTCACTCCG
MAVCFPFWCDWVPCQSHS    22  ATGGCAGTGTGTTTTCCTTTTTGGTGCGATTGGGTTCCTTGTTAGTCTCACTCCG
MAVCKTSVCVQTGCVSHS    22  ATGGCAGTTTGTAAGACTTCGGTTTGCGTTTAGACTGGTTGTGTGTCTCACTCCG
MAVCSVGLCVRGTCLSHS    22  ATGGCAGTTTGTAGTGTTGGTTTGTGCGTTAGGGGTACGTGTTTGTCTCACTCCG
MAVCPWAVCFWVPCVSHS    22  ATGGCAGTTTGTCCTTGGGCGGTGTGCTTTTGGGTTCCTTGTGTTTCTCACTCCG
MAVCLILDCSSQVCWSHS    22  ATGGCAGTTTGTCTTATTCTTGATTGCTCGTCTTAGGTGTGTTGGTCTCACTCCG
MAVCDQVSCEVVSCWSHS    22  ATGGCAGTTTGTGATTAGGTGAGTTGCGAGGTGGTGTCGTGTTGGTCTCACTCCG
MAVCGQRLCSSFICRSHS    22  ATGGCAGTTTGTGGGTAGAGGCTTTGCTCTAGTTTTATTTGTCGTTCTCACTCCG
MAVCQVRDCVYRACASHS    22  ATGGCAGTTTGTTAGGTGAGGGATTGCGTTTATCGGGCGTGCGCTTCTCACTCCG
MAVCLQRGAIGRVVLLTP    22  ATGGCAGTTTGTTTGTAGCGTGGTGCCATTGGGCGCGTTGTGCTTCTCACTCCG
MAQCPVVACPGCRCPSHS    22  ATGGCATAGTGTCCGGTGGTTGCGTGCCCGGGGTGTCGGTGTCCGTCTCACTCCG
MAQCLSKECAIFTCASHS    22  ATGGCATAGTGTCTGAGTAAGGAGTGCGCTATTTTTACTTGTGCTTCTCACTCCG
MAQCLVLCCFPVSCGSHS    22  ATGGCATAGTGTCTGGTGTTGTGTTGCTTTCCGGTTTCTTGTGGGTCTCACTCCG
MAQCVKIACCVDASVSHS    22  ATGGCATAGTGTGTGAAGATTGCGTGCTGTGTGGATGCGTCTGTGTCTCACTCCG
MAQCVNYLCGEVGCKSHS    22  ATGGCATAGTGTGTGAATTATCTTTGCGGTGAGGTGGGGTGTAAGTCTCACTCCG
MAYCDGFRCKTWMCSPHS    22  ATGGCATATTGTGATGGGTTTAGGTGCAAGACGTGGATGTGTTCTCCTCACTCCG
MAYCASGPCQLHMCRSHS    22  ATGGCATATTGTGCTTCGGGGCCTTGCTAGTTGCATATGTGTCGGTCTCACTCCG
MAYCVPGKCIQSLCLSHS    22  ATGGCATATTGTGTGCCTGGGAAGTGCATTTAGAGTCTGTGTTTGTCTCACTCCG
MASCLLFVCKNCMCSSHS    22  ATGGCATCGTGTTTGTTGTTTGTGTGCAAGAATTGTATGTGTAGTTCTCACTCCG
MASCSNYWCQGKFCCSHS    22  ATGGCATCTTGTAGTAATTATTGGTGCTAGGGTAAGTTTTGTTGTTCTCACTCCG
MASCRLAVCSGVGCMSHS    22  ATGGCATCTTGTCGTCTTGCTGTTTGCTCTGGTGTTGGGTGTATGTCTCACTCCG
MASCDMAPCGVKSCWSHS    22  ATGGCATCTTGTGATATGGCTCCGTGCGGGGTTAAGTCGTGTTGGTCTCACTCCG
MAWCMVRGCLHGGCGSHS    22  ATGGCATGGTGTATGGTTCGGGGGTGCTTGCATGGTGGGTGTGGGTCTCACTCCG
MAWCPPAKCQVLQCMSHS    22  ATGGCATGGTGTCCGCCGGCGAAGTGCCAGGTGTTGTAGTGTATGTCTCACTCCG
MAWCPSVLCGAHGCQSHS    22  ATGGCATGGTGTCCGTCTGTGCTGTGCGGTGCTCATGGGTGTTAGTCTCACTCCG
MAWCLNTQCDFRTCGSHS    22  ATGGCATGGTGTCTTAATACGTAGTGCGATTTTAGGACGTGTGGTTCTCACTCCG
MAWCDQMSCSDCECLSHS    22  ATGGCATGGTGTGATTAGATGTCTTGCTCGGATTGTGAGTGTCTGTCTCACTCCG
MACCR*FGAGWGCVGLTP    22  ATGGCATGTTGTCGTTGATTTGGTGCTGGGTGGGGCTGTGTCGGTCTCACTCCG
MACCGQNGCYWLVCMSHS    22  ATGGCATGTTGTGGGCAGAATGGTTGCTATTGGCTGGTGTGTATGTCTCACTCCG
MALCNSASCRIRLCASHS    22  ATGGCATTGTGTAATTCGGCTTCGTGCAGGATTAGGTTGTGTGCTTCTCACTCCG
MALCSRESCGSSYCGSHS    22  ATGGCATTGTGTAGTAGGGAGTCGTGCGGTTCTTCGTATTGTGGGTCTCACTCCG
MALCHSLACSCGKCASHS    22  ATGGCATTGTGTCATAGTTTGGCGTGCTCTTGTGGTAAGTGTGCGTCTCACTCCG
MALCLGRACLRHTCWSHS    22  ATGGCATTGTGTCTGGGTAGGGCTTGCTTGCGTCATACGTGTTGGTCTCACTCCG
MALCSGGRCMARSCHSHS    22  ATGGCATTGTGTTCGGGTGGTAGGTGCATGGCGAGGTCTTGTCATTCTCACTCCG
MAFCTGMLCVWSPCGSHS    22  ATGGCATTTTGTACTGGGATGCTGTGCGTTTGGAGTCCTTGTGGTTCTCACTCCG
MAFCMVDSCGMRLCQSHS    22  ATGGCATTTTGTATGGTTGATTCGTGCGGGATGCGGCTGTGTTAGTCTCACTCCG
MAFCPRMGCVLAYCASHS    22  ATGGCATTTTGTCCTAGGATGGGGTGCGTTTTGGCTTATTGTGCGTCTCACTCCG
MAFCLEGMCISNLCPSHS    22  ATGGCATTTTGTCTGGAGGGGATGTGCATTAGTAATCTTTGTCCTTCTCACTCCG
MAFCGERVCSLTMCQSHS    22  ATGGCATTTTGTGGTGAGCGGGTGTGCAGTCTTACTATGTGTTAGTCTCACTCCG
MAFCFTYLCARPTCLSHS    22  ATGGCATTTTGTTTTACGTATTTGTGCGCGCGTCCGACGTGTCTGTCTCACTCCG
MAFCFQSTCKKGQCVSHS    22  ATGGCATTTTGTTTTTAGAGTACTTGCAAGAAGGGGCAGTGTGTTTCTCACTCCG
MASVGGSLAGR*IVFLTP    22  ATGGCTAGTGTTGGGGGGAGTCTTGCAGGACGATGAATTGTGTTTCTCACTCCG
MAKCLEGGCIQQQCVSHS    21  ATGGCAAAGTGTCTGGAGGGGGGGTGCATTTAGCAGCAGTGTGTGTCTCACTCCG
MAKCAAWGCRAGDCRSHS    21  ATGGCAAAGTGTGCGGCTTGGGGTTGCCGGGCGGGGGATTGTCGGTCTCACTCCG
MAKCGKTACWRWICRSHS    21  ATGGCAAAGTGTGGGAAGACGGCGTGCTGGCGTTGGATTTGTCGGTCTCACTCCG
MAKCQLAVCVIDVCRSHS    21  ATGGCAAAGTGTTAGCTTGCTGTGTGCGTTATTGATGTTTGTCGTTCTCACTCCG
MAKCLTGMCLQEGCWSHS    21  ATGGCAAAGTGTTTGACGGGTATGTGCTTGTAGGAGGGGTGTTGGTCTCACTCCG
MANCELNGCNRRPCTSHS    21  ATGGCAAATTGTGAGTTGAATGGTTGCAATCGGAGGCCTTGTACGTCTCACTCCG
MANCALCGCLVTDCASHS    21  ATGGCAAATTGTGCTCTGTGTGGGTGCTTGGTTACTGATTGTGCTTCTCACTCCG
MANCVTGLCFLESCLSHS    21  ATGGCAAATTGTGTGACGGGGCTTTGCTTTCTGGAGAGTTGTCTTTCTCACTCCG
MANCVCRGCQVLHCVSHS    21  ATGGCAAATTGTGTTTGTAGGGGTTGCTAGGTTCTTCATTGTGTGTCTCACTCCG
MANCSILPCAVGECHSHS    21  ATGGCAAATTGTTCGATTTTGCCGTGCGCTGTGGGTGAGTGTCATTCTCACTCCG
MANCWGAGCYRQVCWSHS    21  ATGGCAAATTGTTGGGGTGCTGGTTGCTATCGTTAGGTGTGTTGGTCTCACTCCG
MATCLWPSCAGDCCPSHS    21  ATGGCAACGTGTCTGTGGCCGAGTTGCGCTGGTGATTGTTGTCCGTCTCACTCCG
MATCGCDNCFHTGCMSHS    21  ATGGCAACGTGTGGGTGTGATAATTGCTTTCATACTGGGTGTATGTCTCACTCCG
MATCCIASCAVYSCMSHS    21  ATGGCAACGTGTTGTATTGCGAGTTGCGCGGTTTATTCGTGTATGTCTCACTCCG
MATCRAYGCLVWRCGSHS    21  ATGGCAACTTGTCGTGCGTATGGGTGCTTGGTTTGGAGGTGTGGTTCTCACTCCG
MARCQANRCMGLLCPSHS    21  ATGGCAAGGTGTCAGGCGAATCGTTGCATGGGGTTGCTGTGTCCTTCTCACTCCG
MARCEQDFCIPISCRSHS    21  ATGGCAAGGTGTGAGTAGGATTTTTGCATTCCGATTTCTTGTCGGTCTCACTCCG
MARCVMERCFQLRCVSHS    21  ATGGCAAGGTGTGTGATGGAGAGGTGCTTTTAGTTGCGGTGTGTTTCTCACTCCG
MASCPIQPCARQSCWSHS    21  ATGGCAAGTTGTCCGATTTAGCCTTGCGCGCGTCAGTCGTGTTGGTCTCACTCCG
MASCLVSGCRGLTCQSHS    21  ATGGCAAGTTGTCTTGTTTCTGGGTGCCGGGGGTTGACTTGTTAGTCTCACTCCG
MASCDVQLCARGPCRSHS    21  ATGGCAAGTTGTGATGTGTAGCTGTGCGCGCGTGGTCCGTGTAGGTCTCACTCCG
MASCAGDYCRFMMCVSHS    21  ATGGCAAGTTGTGCTGGGGATTATTGCCGTTTTATGATGTGTGTTTCTCACTCCG
MASCGPGFCSMQPCPSHS    21  ATGGCAAGTTGTGGTCCGGGTTTTTGCTCGATGTAGCCGTGTCCTTCTCACTCCG
MASCGQDVCELIDCRSHS    21  ATGGCAAGTTGTGGTTAGGATGTTTGCGAGCTGATTGATTGTAGGTCTCACTCCG
MASCQELTCTVIECPSHS    21  ATGGCAAGTTGTTAGGAGCTGACGTGCACGGTGATTGAGTGTCCTTCTCACTCCG
MAMCTEVDCCQPLCFSHS    21  ATGGCAATGTGTACGGAGGTGGATTGCTGTTAGCCTTTGTGTTTTTCTCACTCCG
MAMCQKMLCTAVGCHSHS    21  ATGGCAATGTGTTAGAAGATGTTGTGCACGGCGGTTGGGTGTCATTCTCACTCCG
MAICTACFCGVSYCLSHS    21  ATGGCAATTTGTACGGCTTGTTTTTGCGGTGTGTCGTATTGTCTTTCTCACTCCG
MAICSQSGCCMGWCLSHS    21  ATGGCAATTTGTAGTTAGAGTGGTTGCTGTATGGGGTGGTGTTTGTCTCACTCCG
MAICEGVACLGQCCASHS    21  ATGGCAATTTGTGAGGGGGTGGCTTGCCTGGGGTAGTGTTGTGCGTCTCACTCCG
MAICEYGDCYLLNCTSHS    21  ATGGCAATTTGTGAGTATGGTGATTGCTATTTGCTGAATTGTACTTCTCACTCCG
MAICDQWKCGQHLCASHS    21  ATGGCAATTTGTGATCAGTGGAAGTGCGGGTAGCATCTGTGTGCTTCTCACTCCG
MAICGVVYCFSAQCGSHS    21  ATGGCAATTTGTGGTGTTGTGTATTGCTTTTCGGCGCAGTGTGGTTCTCACTCCG
MAICVARSCVKLLCCSHS    21  ATGGCAATTTGTGTTGCTAGGTCGTGCGTGAAGCTTCTGTGTTGTTCTCACTCCG
MAICSYGVCLGAPCLSHS    21  ATGGCAATTTGTTCTTATGGGGTTTGCTTGGGGGCTCCGTGTTTGTCTCACTCCG
MAQCMQVYCGGSFCVSHS    21  ATGGCACAGTGTATGTAGGTTTATTGCGGGGGTTCGTTTTGTGTGTCTCACTCCG
MAQCVLQRCRASLCSSHS    21  ATGGCACAGTGTGTGCTGCAGCGGTGCAGGGCGTCTTTGTGTAGTTCTCACTCCG
MAQCWTQPCYLRPCISHS    21  ATGGCACAGTGTTGGACTTAGCCTTGCTATTTGCGGCCGTGTATTTCTCACTCCG
MAHCHFLSCYLCGCSLTP    21  ATGGCACATTGTCATTTTTTGAGTTGCTATCTTTGTGGGTGTTCTCTCACTCCG
MAHCATERCWWQACKSHS    21  ATGGCACATTGTGCTACTGAGCGGTGCTGGTGGTAGGCTTGTAAGTCTCACTCCG
MAHCGTRLCQEYRCWSHS    21  ATGGCACATTGTGGGACTCGGTTGTGCTAGGAGTATAGGTGTTGGTCTCACTCCG
MAHCQEVGCAESSCSSHS    21  ATGGCACATTGTTAGGAGGTTGGTTGCGCGGAGTCGTCTTGTAGTTCTCACTCCG
MAHCLMGACSMLNCGSHS    21  ATGGCACATTGTTTGATGGGTGCTTGCTCTATGCTTAATTGTGGGTCTCACTCCG
MAPCILQHCRHQWCGSHS    21  ATGGCACCGTGTATTTTGTAGCATTGCCGGCATCAGTGGTGTGGGTCTCACTCCG
MAPCELGMCQNSFCWSHS    21  ATGGCACCGTGTGAGCTTGGTATGTGCTAGAATTCTTTTTGTTGGTCTCACTCCG
MAPCGLGQCYPRSCPSHS    21  ATGGCACCGTGTGGTTTGGGGTAGTGCTATCCTCGGTCTTGTCCTTCTCACTCCG
MARCQASYCNLGICGSHS    21  ATGGCACGGTGTCAGGCGAGCTATTGCAATCTTGGGATTTGTGGTTCTCACTCCG
MARCELSTCIQVRCLSHS    21  ATGGCACGGTGTGAGCTGAGTACGTGCATTTAGGTTAGGTGTCTTTCTCACTCCG
MARCGSRPCSWLRCVSHS    21  ATGGCACGGTGTGGGTCGAGGCCGTGCTCGTGGCTGCGTTGTGTGTCTCACTCCG
MARCVKSLCCGGGCGSHS    21  ATGGCACGGTGTGTGAAGTCGCTGTGCTGTGGGGGGGGTTGTGGGTCTCACTCCG
MARCVSNGCISKFCSSHS    21  ATGGCACGGTGTGTGTCTAATGGGTGCATTAGTAAGTTTTGTTCTTCTCACTCCG
MARCNHPSCSPACCESHS    21  ATGGCACGTTGTAATCATCCGTCTTGCAGTCCTGCGTGTTGTGAGTCTCACTCCG
MARCMIVHCSQRVCGSHS    21  ATGGCACGTTGTATGATTGTGCATTGCTCTCAGCGTGTGTGTGGGTCTCACTCCG
MALCTLDVCTFGRCSSHS    21  ATGGCACTGTGTACGCTTGATGTTTGCACTTTTGGTCGTTGTTCGTCTCACTCCG
MALCRVAMCASTLCSSHS    21  ATGGCACTGTGTAGGGTGGCTATGTGCGCGTCTACGTTGTGTTCGTCTCACTCCG
MALCRVQGCYPLECLSHS    21  ATGGCACTGTGTAGGGTGTAGGGTTGCTATCCTCTGGAGTGTCTGTCTCACTCCG
MALCEGSICPQLVCSSHS    21  ATGGCACTGTGTGAGGGTTCTATTTGCCCTTAGCTGGTGTGTTCTTCTCACTCCG
MALCAFTSCSLLLCGSHS    21  ATGGCACTGTGTGCGTTTACGTCGTGCAGTCTTCTTTTGTGTGGTTCTCACTCCG
MALCTSRVCVGETCRSHS    21  ATGGCACTTTGTACTTCTCGTGTTTGCGTTGGGGAGACGTGTAGGTCTCACTCCG
MAECMSQVCNFRVCASHS    21  ATGGCAGAGTGTATGTCTTAGGTGTGCAATTTTCGTGTGTGTGCTTCTCACTCCG
MAECIPQDCGQVSCLSHS    21  ATGGCAGAGTGTATTCCTTAGGATTGCGGGCAGGTGTCGTGTCTGTCTCACTCCG
MAECPVGGCEKGCCSSHS    21  ATGGCAGAGTGTCCTGTTGGTGGGTGCGAGAAGGGTTGTTGTTCGTCTCACTCCG
MAECPQVSCRGRDCVSHS    21  ATGGCAGAGTGTCCTTAGGTGTCTTGCAGGGGTCGGGATTGTGTGTCTCACTCCG
MAECLVAVCKPTTCGSHS    21  ATGGCAGAGTGTCTTGTGGCGGTTTGCAAGCCTACTACTTGTGGGTCTCACTCCG
MAECDIGRCLSYSCRSHS    21  ATGGCAGAGTGTGATATTGGTCGGTGCCTGTCTTATTCGTGTCGTTCTCACTCCG
MAECACQPCYSSSCCSHS    21  ATGGCAGAGTGTGCTTGTTAGCCTTGCTATTCGTCGTCTTGTTGTTCTCACTCCG
MAECGVLSCLLPGCVSHS    21  ATGGCAGAGTGTGGTGTTCTTAGTTGCTTGCTTCCGGGTTGTGTGTCTCACTCCG
MAECVISSCYWPACLSHS    21  ATGGCAGAGTGTGTGATTTCGTCGTGCTATTGGCCTGCGTGTCTGTCTCACTCCG
MAECVLTACQAQPCGSHS    21  ATGGCAGAGTGTGTTCTGACTGCTTGCTAGGCTCAGCCGTGTGGCTCTCACTCCG
MAECQICSLVACSSHS    21  ATGGCAGAGTGTTAGATTTGCAGTCTTGTTGCGTGTTCGTCTCACTCCG
MADCKSQWCRGDLCQSHS    21  ATGGCAGATTGTAAGAGTCAGTGGTGCAGGGGGGATTTGTGTTAGTCTCACTCCG
MADCKMSVCTGQPCASHS    21  ATGGCAGATTGTAAGATGTCGGTGTGCACTGGGTAGCCTTGTGCTTCTCACTCCG
MADCMLWSCQGSCCLSHS    21  ATGGCAGATTGTATGCTGTGGTCGTGCTAGGGTTCGTGTTGTCTGTCTCACTCCG
MADCLAWKCQGLDCVSHS    21  ATGGCAGATTGTCTGGCGTGGAAGTGCTAGGGGCTTGATTGTGTTTCTCACTCCG
MADCLKIICALIDCMSHS    21  ATGGCAGATTGTCTTAAGATTATTTGCGCTCTGATTGATTGTATGTCTCACTCCG
MADCQNNVCVSSSCASHS    21  ATGGCAGATTGTTAGAATAATGTGTGCGTGAGTTCGTCGTGTGCTTCTCACTCCG
MADCFMDECKTQSCFSHS    21  ATGGCAGATTGTTTTATGGATGAGTGCAAGACGTAGTCGTGTTTTTCTCACTCCG
MAACRDLTCRWSDCQSHS    21  ATGGCAGCGTGTCGTGATCTGACGTGCAGGTGGAGTGATTGTTAGTCTCACTCCG
MAACRQDLCGMVFCASHS    21  ATGGCAGCGTGTCGTTAGGATCTGTGCGGGATGGTGTTTTGTGCTTCTCACTCCG
MAACRLNTCAGQKCSSHS    21  ATGGCAGCGTGTCGTTTGAATACTTGCGCTGGGTAGAAGTGTTCGTCTCACTCCG
MAACDIQECLRFSCDSHS    21  ATGGCAGCGTGTGATATTTAGGAGTGCCTTCGGTTTTCTTGTGATTCTCACTCCG
MAACDGMLCIWESCTSHS    21  ATGGCAGCGTGTGATGGTATGTTGTGCATTTGGGAGAGTTGTACTTCTCACTCCG
MAACAASVCEQVLCLSHS    21  ATGGCAGCGTGTGCGGCGTCGGTGTGCGAGTAGGTGCTGTGTCTTTCTCACTCCG
MAACVWRFCPGFYCMSHS    21  ATGGCAGCGTGTGTGTGGAGGTTTTGCCCGGGTTTTTATTGTATGTCTCACTCCG
MAACSNDSCTQRFCWSHS    21  ATGGCAGCGTGTTCTAATGATTCTTGCACGTAGCGGTTTTGTTGGTCTCACTCCG
MAACSRWGCPGQNCASHS    21  ATGGCAGCGTGTTCTCGGTGGGGGTGCCCGGGTCAGAATTGTGCTTCTCACTCCG
MAACWPRGCSGKLCQSHS    21  ATGGCAGCGTGTTGGCCTAGGGGTTGCAGTGGGAAGCTGTGTTAGTCTCACTCCG
MAACFGLGCKSRHCLSHS    21  ATGGCAGCGTGTTTTGGGTTGGGGTGCAAGTCGAGGCATTGTTTGTCTCACTCCG
MAACHQHACVSLTCGSHS    21  ATGGCAGCTTGTCATTAGCATGCTTGCGTGTCGTTGACGTGTGGGTCTCACTCCG
MAACLLVPCYECRCDSHS    21  ATGGCAGCTTGTCTTCTGGTTCCGTGCTATGAGTGTCGTTGTGATTCTCACTCCG
MAACEEQRCPALQCESHS    21  ATGGCAGCTTGTGAGGAGCAGCGGTGCCCTGCTCTGTAGTGTGAGTCTCACTCCG
MAACARCGCLIDMCPSHS    21  ATGGCAGCTTGTGCGAGGTGTGGTTGCTTGATTGATATGTGTCCGTCTCACTCCG
MAACGARLCSSHVCMSHS    21  ATGGCAGCTTGTGGTGCGCGGTTGTGCTCGTCGCATGTTTGTATGTCTCACTCCG
MAACVQEDCSFDMCSSHS    21  ATGGCAGCTTGTGTTCAGGAGGATTGCTCTTTTGATATGTGTAGTTCTCACTCCG
MAACSAAKCSTRSCCSHS    21  ATGGCAGCTTGTTCTGCTGCTAAGTGCAGTACTCGTTCTTGTTGTTCTCACTCCG
MAACWWPKCDLYACGSHS    21  ATGGCAGCTTGTTGGTGGCCTAAGTGCGATTTGTATGCGTGTGGTTCTCACTCCG
MAACFVWSCQQGGCWSHS    21  ATGGCAGCTTGTTTTGTTTGGTCGTGCCAGTAGGGGGGTTGTTGGTCTCACTCCG
MAGCTRNGCSTFWCLSHS    21  ATGGCAGGGTGTACTAGGAATGGTTGCTCTACGTTTTGGTGTTTGTCTCACTCCG
MAGCTLQLAGGRIVGLTP    21  ATGGCAGGGTGTACTTTGTAGCTTGCCGGTGGTAGGATTGTGGGTCTCACTCCG
MAGCRELVCRACRCISHS    21  ATGGCAGGGTGTAGGGAGTTGGTGTGCAGGGCTTGTAGGTGTATTTCTCACTCCG
MAGCSGLMCRHQRCGSHS    21  ATGGCAGGGTGTAGTGGTTTGATGTGCCGGCATCAGAGGTGTGGGTCTCACTCCG
MAGCMVQVCGDNTCLSHS    21  ATGGCAGGGTGTATGGTGTAGGTTTGCGGTGATAATACTTGTCTGTCTCACTCCG
MAGCIMLGCLSNQSLSHS    21  ATGGCAGGGTGTATTATGTTGGGTTGCCTTTCGAATTAGTCTCTGTCTCACTCCG
MAGCLNALCACMSCMSHS    21  ATGGCAGGGTGTCTGAATGCTCTGTGCGCTTGTATGTCGTGTATGTCTCACTCCG
MAGCVMRACVGTICQSHS    21  ATGGCAGGGTGTGTGATGAGGGCGTGCGTGGGGACTATTTGTTAGTCTCACTCCG
MAGCVLFDCGRQACESHS    21  ATGGCAGGGTGTGTGTTGTTTGATTGCGGGCGGTAGGCTTGTGAGTCTCACTCCG
MAGCYKLDCWAASCQSHS    21  ATGGCAGGGTGTTATAAGTTGGATTGCTGGGCGGCTTCTTGTTAGTCTCACTCCG
MAGCLNCMQAHCWSHS    21  ATGGCAGGGTGTTTGAATTGCATGCAGGCGCATTGTTGGTCTCACTCCG
MAGCLERKCGCLSCSSHS    21  ATGGCAGGGTGTTTGGAGCGTAAGTGCGGTTGTCTGAGTTGTTCTTCTCACTCCG
MAGCNVRTCPYVQCMSHS    21  ATGGCAGGTTGTAATGTTCGGACTTGCCCTTATGTTTAGTGTATGTCTCACTCCG
MAGCSIVNCRSGYCQSHS    21  ATGGCAGGTTGTAGTATTGTGAATTGCAGGAGTGGTTATTGTTAGTCTCACTCCG
MAGCMGMICDSLSCQSHS    21  ATGGCAGGTTGTATGGGGATGATTTGCGATAGTTTGTCTTGTTAGTCTCACTCCG
MAGCICPDCMGRMCDSHS    21  ATGGCAGGTTGTATTTGTCCGGATTGCATGGGTCGTATGTGTGATTCTCACTCCG
MAGCLFLWCPLRQCSSHS    21  ATGGCAGGTTGTCTTTTTCTTTGGTGCCCGTTGAGGTAGTGTTCGTCTCACTCCG
MAGCARSQCAVQGCRSHS    21  ATGGCAGGTTGTGCTCGGTCTCAGTGCGCTGTTTAGGGGTGTCGTTCTCACTCCG
MAGCGAGYCPMRLCGSHS    21  ATGGCAGGTTGTGGGGCTGGGTATTGCCCGATGCGTCTGTGTGGCTCTCACTCCG
MAGCYGSECLTVPCQSHS    21  ATGGCAGGTTGTTATGGTTCTGAGTGCTTGACGGTTCCGTGTTAGTCTCACTCCG
MAVCTLYGCESLHCGSHS    21  ATGGCAGTGTGTACTCTGTATGGTTGCGAGTCGCTGCATTGTGGTTCTCACTCCG
MAVCAPYTCLMRNCRSHS    21  ATGGCAGTGTGTGCGCCTTATACTTGCTTGATGAGGAATTGTCGGTCTCACTCCG
MAVCAQVRCVHLACISHS    21  ATGGCAGTGTGTGCGTAGGTTCGGTGCGTGCATCTTGCGTGTATTTCTCACTCCG
MAVCGTAGCCDGACSSHS    21  ATGGCAGTGTGTGGGACGGCTGGTTGCTGTGATGGGGCGTGTTCGTCTCACTCCG
MAVCGHNDCVSHVCGSHS    21  ATGGCAGTGTGTGGGCATAATGATTGCGTGTCGCATGTTTGTGGTTCTCACTCCG
MAVCGLSECKTQTCSSHS    21  ATGGCAGTGTGTGGTTTGAGTGAGTGCAAGACTTAGACGTGTTCTTCTCACTCCG
MAVCVPQLCQRTFCSSHS    21  ATGGCAGTGTGTGTGCCGTAGCTGTGCCAGCGGACGTTTTGTTCGTCTCACTCCG
MAVCQNSCCVNLRCVSHS    21  ATGGCAGTGTGTTAGAATTCTTGTTGCGTGAATTTGAGGTGTGTGTCTCACTCCG
MAVCQGSQCVNFPCGSHS    21  ATGGCAGTGTGTTAGGGTTCGTAGTGCGTGAATTTTCCGTGTGGGTCTCACTCCG
MAVCQGLTCGPFGCKSHS    21  ATGGCAGTGTGTTAGGGTTTGACGTGCGGGCCTTTTGGGTGTAAGTCTCACTCCG
MAVCSPVGCALSRCPSHS    21  ATGGCAGTGTGTTCGCCTGTTGGGTGCGCGCTTAGTCGTTGTCCGTCTCACTCCG
MAVCSQDLCSWLWCWSHS    21  ATGGCAGTTTGTAGTTAGGATCTGTGCAGTTGGTTGTGGTGTTGGTCTCACTCCG
MAVCPALDCMLHSCISHS    21  ATGGCAGTTTGTCCGGCTTTGGATTGCATGTTGCATAGTTGTATTTCTCACTCCG
MAVCLSCKCLLNGCVSHS    21  ATGGCAGTTTGTCTGTCGTGTAAGTGCCTGCTGAATGGTTGTGTGTCTCACTCCG
MAQCKQAVCPVGDCWSHS    21  ATGGCATAGTGTAAGCAGGCTGTGTGCCCTGTGGGGGATTGTTGGTCTCACTCCG
MAQCQVVECYAGGCRPHS    21  ATGGCATAGTGTTAGGTGGTTGAGTGCTATGCGGGTGGGTGTCGGCCTCACTCCG
MAYCTVSTCWQVHCYSHS    21  ATGGCATATTGTACTGTTTCTACTTGCTGGTAGGTTCATTGTTATTCTCACTCCG
MAYCGGFRCQVVHCASHS    21  ATGGCATATTGTGGTGGTTTTCGGTGCTAGGTGGTTCATTGTGCTTCTCACTCCG
MASCLRAYCKWGVCVSHS    21  ATGGCATCGTGTCTTCGGGCTTATTGCAAGTGGGGTGTGTGTGTGTCTCACTCCG
MASCLGMRCGSSDCQSHS    21  ATGGCATCGTGTCTTGGGATGCGTTGCGGGTCTTCGGATTGTTAGTCTCACTCCG
MASCSGQGCGVVGCWSHS    21  ATGGCATCGTGTTCGGGTTAGGGTTGCGGTGTTGTGGGGTGTTGGTCTCACTCCG
MASCKRDSCLTSVCWSHS    21  ATGGCATCTTGTAAGCGGGATAGTTGCTTGACGAGTGTGTGTTGGTCTCACTCCG
MASCLAHNCMVQSCLSHS    21  ATGGCATCTTGTCTGGCTCATAATTGCATGGTGTAGAGTTGTTTGTCTCACTCCG
MASCALTTCGADVCQSHS    21  ATGGCATCTTGTGCGTTGACTACTTGCGGGGCGGATGTTTGTTAGTCTCACTCCG
MASCANQRCVKSLCCSHS    21  ATGGCATCTTGTGCTAATTAGAGGTGCGTTAAGTCTTTGTGTTGTTCTCACTCCG
MASCAGSHCVQVVCWSHS    21  ATGGCATCTTGTGCTGGGAGTCATTGCGTGTAGGTGGTGTGTTGGTCTCACTCCG
MASCWQSFCGTNSCVSHS    21  ATGGCATCTTGTTGGTAGTCGTTTTGCGGGACGAATAGTTGTGTGTCTCACTCCG
MAWCELKRCLGCVCQSHS    21  ATGGCATGGTGTGAGCTTAAGCGGTGCTTGGGGTGTGTTTGTTAGTCTCACTCCG
MAWCARDVCQDALCRSHS    21  ATGGCATGGTGTGCTAGGGATGTTTGCTAGGATGCGCTGTGTCGGTCTCACTCCG
MAWCVFFGCDYISCGSHS    21  ATGGCATGGTGTGTGTTTTTTGGGTGCGATTATATTTCGTGTGGGTCTCACTCCG
MAWCVPGKCLVVGCWSHS    21  ATGGCATGGTGTGTTCCTGGTAAGTGCCTGGTGGTGGGTTGTTGGTCTCACTCCG
MAWCQSVDCNGVGCASHS    21  ATGGCATGGTGTTAGTCGGTTGATTGCAATGGGGTTGGTTGTGCGTCTCACTCCG
MAWCSPSACRDRYCTSHS    21  ATGGCATGGTGTTCGCCGTCTGCTTGCCGGGATAGGTATTGTACGTCTCACTCCG
MAWCWLEWCNLFGCGSHS    21  ATGGCATGGTGTTGGCTGGAGTGGTGCAATTTGTTTGGTTGTGGGTCTCACTCCG
MAWCCVSYCCNGYCYSHS    21  ATGGCATGGTGTTGTGTGTCGTATTGCTGTAATGGTTATTGTTATTCTCACTCCG
MAWCLKRGCTGSDCGSHS    21  ATGGCATGGTGTTTGAAGCGTGGGTGCACTGGGTCTGATTGTGGTTCTCACTCCG
MACCNFTCCQSHQCPSHS    21  ATGGCATGTTGTAATTTTACGTGTTGCTAGTCGCATCAGTGTCCTTCTCACTCCG
MACCMGVRCPVIQCVSHS    21  ATGGCATGTTGTATGGGTGTGAGGTGCCCGGTGATTTAGTGTGTGTCTCACTCCG
MACCQVELCLGQLCCSHS    21  ATGGCATGTTGTCAGGTGGAGCTGTGCCTTGGGTAGTTGTGTTGTTCTCACTCCG
MACCEGRGCPTWTCTSHS    21  ATGGCATGTTGTGAGGGGAGGGGGTGCCCGACGTGGACTTGTACGTCTCACTCCG
MACCQGNNCLQGSCDSHS    21  ATGGCATGTTGTTAGGGGAATAATTGCCTTCAGGGTTCTTGTGATTCTCACTCCG
MACCLVRVCGCRNCASHS    21  ATGGCATGTTGTTTGGTTAGGGTTTGCGGGTGTAGGAATTGTGCTTCTCACTCCG
MALCSQSSCVYDACCSHS    21  ATGGCATTGTGTAGTTAGTCTTCTTGCGTGTATGATGCTTGTTGCTCTCACTCCG
MALCRSRGCVLMVCKSHS    21  ATGGCATTGTGTCGTAGTAGGGGGTGCGTGCTGATGGTTTGTAAGTCTCACTCCG
MALCRAGLCLGAWCGSHS    21  ATGGCATTGTGTCGTGCGGGGTTGTGCCTGGGTGCTTGGTGTGGGTCTCACTCCG
MALCDIQLCRDYLCMSHS    21  ATGGCATTGTGTGATATTTAGTTGTGCAGGGATTATCTGTGTATGTCTCACTCCG
MALCAQGYCSPVKCPSHS    21  ATGGCATTGTGTGCGTAGGGTTATTGCAGTCCTGTGAAGTGTCCTTCTCACTCCG
MALCGKGGCESSSCESHS    21  ATGGCATTGTGTGGTAAGGGTGGGTGCGAGTCGTCTTCGTGTGAGTCTCACTCCG
MALCWQMDCNDSSCDSHS    21  ATGGCATTGTGTTGGTAGATGGATTGCAATGATTCGTCGTGTGATTCTCACTCCG
MAFCQQQVCPLALCGSHS    21  ATGGCATTTTGTCAGCAGTAGGTTTGCCCGTTGGCTTTGTGTGGTTCTCACTCCG
MAFCRKYFCEFGVCSSHS    21  ATGGCATTTTGTCGTAAGTATTTTTGCGAGTTTGGGGTGTGTTCGTCTCACTCCG
MAFCDLRRCQGCLYVSL    21  ATGGCATTTTGTGATTTGCGGAGGTGCCAGGGTTGTCTGTATGTCTCACTCCG
MAFCDFLICLQRQCSSHS    21  ATGGCATTTTGTGATTTTTTGATTTGCCTTTAGAGGCAGTGTTCGTCTCACTCCG
MAFCAWRTCPRYLCYSHS    21  ATGGCATTTTGTGCTTGGAGGACGTGCCCTCGTTATCTTTGTTATTCTCACTCCG
MAFCGTSACTGRPCFSHS    21  ATGGCATTTTGTGGTACGTCGGCGTGCACGGGGCGTCCGTGTTTTTCTCACTCCG
MAFCVTVACTGLRCMSHS    21  ATGGCATTTTGTGTGACTGTTGCGTGCACTGGTCTTCGGTGTATGTCTCACTCCG
MAFCQNCLCGFSVCLSHS    21  ATGGCATTTTGTTAGAATTGTCTTTGCGGTTTTAGTGTTTGTTTGTCTCACTCCG
MAFCWWMRAGLLRVVLTP    21  ATGGCATTTTGTTGGTGGATGCGTGCGGGTTTGCTGCGTGTCGTTCTCACTCCG
MAFCLQERCLKFSCLSHS    21  ATGGCATTTTGTTTGTAGGAGAGGTGCCTGAAGTTTAGTTGTTTGTCTCACTCCG
MAKCSIRVCQGVFCDSHS    20  ATGGCAAAGTGTAGTATTCGTGTTTGCTAGGGTGTGTTTTGTGATTCTCACTCCG
MAKCGIGVFSL    20  ATGGCAAAGTGTGGGATTGGGGTGTTCTCACTCCG
MAKCVSLRCDGWQCHSHS    20  ATGGCAAAGTGTGTGTCTTTGCGTTGCGATGGTTGGTAGTGTCATTCTCACTCCG
MAKCCKQLALRIGVVLTP    20  ATGGCAAAGTGTTGTAAGTAGCTTGCTCTAAGAATCGGTGTTGTTCTCACTCCG
MAKCLHVRCLKDLCCSHS    20  ATGGCAAAGTGTTTGCATGTGCGGTGCCTTAAGGATCTGTGTTGTTCTCACTCCG
MANCLQGRCFRGDCMSHS    20  ATGGCAAATTGTCTTCAGGGGAGGTGCTTTCGTGGGGATTGTATGTCTCACTCCG
MANCAAFWCSLRECRSHS    20  ATGGCAAATTGTGCGGCGTTTTGGTGCTCGTTGAGGGAGTGTCGTTCTCACTCCG
MANCAVLDCQPMECYSHS    20  ATGGCAAATTGTGCTGTGTTGGATTGCTAGCCGATGGAGTGTTATTCTCACTCCG
MATCRGLSCWVLACESHS    20  ATGGCAACGTGTAGGGGGTTGTCTTGCTGGGTTCTTGCGTGTGAGTCTCACTCCG
MATCIREQCWVSGCGSHS    20  ATGGCAACGTGTATTAGGGAGTAGTGCTGGGTGTCTGGGTGTGGTTCTCACTCCG
MATCLLSSCQGNVCESHS    20  ATGGCAACGTGTCTGTTGTCTTCTTGCTAGGGGAATGTGTGTGAGTCTCACTCCG
MATCGQQVCHGHACWSHS    20  ATGGCAACGTGTGGTTAGCAGGTGTGCCATGGGCATGCTTGTTGGTCTCACTCCG
MATCFARVCAKQLCCSHS    20  ATGGCAACTTGTTTTGCTCGTGTGTGCGCGAAGCAGCTTTGTTGTTCTCACTCCG
MARCKLFFCEKALCDSHS    20  ATGGCAAGGTGTAAGCTTTTTTTTTGCGAGAAGGCTCTGTGTGATTCTCACTCCG
MARCNVVRCDKELCTSHS    20  ATGGCAAGGTGTAATGTGGTTCGGTGCGATAAGGAGCTTTGTACGTCTCACTCCG
MARCNVLLCVVGECRSHS    20  ATGGCAAGGTGTAATGTGTTGCTTTGCGTTGTTGGTGAGTGTCGGTCTCACTCCG
MARCMERGCGPSVCMSHS    20  ATGGCAAGGTGTATGGAGCGTGGGTGCGGGCCTAGTGTTTGTATGTCTCACTCCG
MARCEMRGAVLWVVSLTP    20  ATGGCAAGGTGTGAGATGCGCGGTGCTGTGCTGTGGGTTGTGAGTCTCACTCCG
MARCGGSGCSSSCCESHS    20  ATGGCAAGGTGTGGGGGGAGTGGTTGCTCGTCTTCTTGTTGTGAGTCTCACTCCG
MARCVKWACAYLVCGSHS    20  ATGGCAAGGTGTGTGAAGTGGGCGTGCGCGTATCTTGTTTGTGGTTCTCACTCCG
MARCVGRTCSLEECASHS    20  ATGGCAAGGTGTGTTGGGAGGACGTGCTCGCTGGAGGAGTGTGCTTCTCACTCCG
MARCSGQLCAVQACFSHS    20  ATGGCAAGGTGTTCGGGGTAGCTTTGCGCGGTGCAGGCTTGTTTTTCTCACTCCG
MARCCARVCYQASCTSHS    20  ATGGCAAGGTGTTGTGCGCGTGTGTGCTATTAGGCGTCTTGTACGTCTCACTCCG
MASCALVWCLFSSCFSHS    20  ATGGCAAGTTGTGCGTTGGTGTGGTGCTTGTTTTCGTCGTGTTTTTCTCACTCCG
MAMCGEGRCYQTVCASHS    20  ATGGCAATGTGTGGGGAAGGGCGTTGCTATTAGACGGTTTGTGCTTCTCACTCCG
MAICKMWFCKSHS    20  ATGGCAATTTGCAAGATGTGGTTTTGTAAGTCTCACTCCG
MAICMEHQCWGLDCGSHS    20  ATGGCAATTTGTATGGAGCATTAGTGCTGGGGGCTTGATTGTGGTTCTCACTCCG
MAICISLMCALGVCDSHS    20  ATGGCAATTTGTATTAGTTTGATGTGCGCTCTGGGTGTGTGTGATTCTCACTCCG
MAICLGSYCRVVVCISHS    20  ATGGCAATTTGTCTGGGGAGTTATTGCCGGGTTGTGGTTTGTATTTCTCACTCCG
MAICGALACCETQCCSHS    20  ATGGCAATTTGTGGTGCTCTGGCTTGCTGTGAGACGTAGTGTTGTTCTCACTCCG
MAICSVRTCALSSCQSHS    20  ATGGCAATTTGTTCGGTGAGGACGTGCGCGTTGAGTAGTTGTTAGTCTCACTCCG
MAICLGCLCQLGPCLSHS    20  ATGGCAATTTGTTTGGGTTGTCTGTGCTAGCTTGGGCCTTGTTTGTCTCACTCCG
MAICFTSACRGNMCYSHS    20  ATGGCAATTTGTTTTACTTCGGCGTGCAGGGGTAATATGTGTTATTCTCACTCCG
MAQGRWSAVGRSVFLTP    20  ATGGCACAGGGACGTTGGAGTGCAGTTGGGCGTAGTGTATTTCTCACTCCG
MAQCTLNLCSGQICLSHS    20  ATGGCACAGTGTACGCTTAATTTGTGCAGTGGTTAGATTTGTCTGTCTCACTCCG
MAQCLHRSCNDSRCKSHS    20  ATGGCACAGTGTTTGCATCGTTCTTGCAATGATAGTAGGTGTAAGTCTCACTCCG
MAHCLRQRCNATECQSHS    20  ATGGCACATTGTCTGCGTCAGCGTTGCAATGCGACGGAGTGTCAGTCTCACTCCG
MAHCSLRKCGVSFCQSHS    20  ATGGCACATTGTTCTCTGCGGAAGTGCGGGGTGTCGTTTTGTTAGTCTCACTCCG
MAHCFGYSCQVVCCKSHS    20  ATGGCACATTGTTTTGGGTATAGTTGCTAGGTGGTTTGTTGTAAGTCTCACTCCG
MAPCLSQKCWPPECQSHS    20  ATGGCACCGTGTTTGAGTCAGAAGTGCTGGCCGCCTGAGTGTTAGTCTCACTCCG
MARCRGWTCNDTICTSHS    20  ATGGCACGGTGTCGTGGGTGGACGTGCAATGATACGATTTGTACCTCTCACTCCG
MARCEWDACMQMRCLSHS    20  ATGGCACGGTGTGAGTGGGATGCGTGCATGTAGATGAGGTGTCTTTCTCACTCCG
MARCDAVQCVNGMCESHS    20  ATGGCACGGTGTGATGCGGTGCAGTGCGTGAATGGTATGTGTGAGTCTCACTCCG
MARCQHCLCGSLACISHS    20  ATGGCACGGTGTTAGCATTGTCTGTGCGGTAGTCTTGCGTGTATTTCTCACTCCG
MARCLAWGCQATCCTSHS    20  ATGGCACGGTGTTTGGCGTGGGGTTGCTAGGCTACGTGTTGTACGTCTCACTCCG
MARCLVGGCVVERCGSHS    20  ATGGCACGGTGTTTGGTTGGTGGTTGCGTTGTTGAGCGTTGTGGGTCTCACTCCG
MARCLYGTCGCWLSVSL    20  ATGGCACGGTGTTTGTATGGTACGTGCGGGTGTTGGTTGTCCGTCTCACTCCG
MARCLLELCERSRCFSHS    20  ATGGCACGGTGTTTGTTGGAGCTGTGCGAGCGGAGTCGGTGTTTTTCTCACTCCG
MARCLPSGCVGRYCLSHS    20  ATGGCACGTTGTCTTCCTTCGGGTTGCGTTGGTCGTTATTGTTTGTCTCACTCCG
MARCSSVCCYVGKCESHS    20  ATGGCACGTTGTTCGTCGGTGTGTTGCTATGTGGGGAAGTGTGAGTCTCACTCCG
MARCWRSSCLGQWCCSHS    20  ATGGCACGTTGTTGGCGGTCTAGTTGCTTGGGGTAGTGGTGTTGTTCTCACTCCG
MALCQRLDCLAPFCVSHS    20  ATGGCACTGTGTTAGAGGTTGGATTGCCTTGCTCCTTTTTGTGTTTCTCACTCCG
MALCQGDTCRWRVCLSHS    20  ATGGCACTGTGTTAGGGGGATACGTGCCGTTGGCGGGTGTGTCTTTCTCACTCCG
MALCRSHFCCHWQCRSHS    20  ATGGCACTTTGTCGTAGTCATTTTTGCTGTCATTGGCAGTGTCGGTCTCACTCCG
MALCVGCLCCYVYSVSHS    20  ATGGCACTTTGTGTTGGGTGTTTGTGCTGTTATGTTTATTCTGTTTCTCACTCCG
MALCVYQKCLLGACSSHS    20  ATGGCACTTTGTGTTTATTAGAAGTGCCTTTTGGGTGCGTGTTCTTCTCACTCCG
MALCQVGMCLKAPCRSHS    20  ATGGCACTTTGTTAGGTGGGTATGTGCTTGAAGGCTCCGTGTCGTTCTCACTCCG
MALCSKGFCQGKACLSHS    20  ATGGCACTTTGTTCGAAGGGGTTTTGCTAGGGGAAGGCTTGTCTGTCTCACTCCG
MAECRCLACYVNRCSSHS    20  ATGGCAGAGTGTAGGTGTTTGGCGTGCTATGTGAATCGGTGTAGTTCTCACTCCG
MAECSPVNCQVSVCLSHS    20  ATGGCAGAGTGTAGTCCTGTGAATTGCTAGGTGTCTGTGTGTTTGTCTCACTCCG
MAECIWASCYMAVCLSHS    20  ATGGCAGAGTGTATTTGGGCGAGTTGCTATATGGCGGTGTGTCTGTCTCACTCCG
MAECHLGVCQQLLCKSHS    20  ATGGCAGAGTGTCATTTGGGTGTTTGCCAGTAGCTTTTGTGTAAGTCTCACTCCG
MAECPGQGCFMECCSSHS    20  ATGGCAGAGTGTCCTGGTTAGGGTTGCTTTATGGAGTGTTGTTCGTCTCACTCCG
MAECPVQICKRQICCSHS    20  ATGGCAGAGTGTCCTGTGCAGATTTGCAAGAGGTAGATTTGTTGTTCTCACTCCG
MAECLALGCWAQLCCSHS    20  ATGGCAGAGTGTCTTGCGCTGGGTTGCTGGGCGTAGCTGTGTTGTTCTCACTCCG
MAECANCKCDRRSCSSHS    20  ATGGCAGAGTGTGCTAATTGTAAGTGCGATCGTCGTAGTTGTTCTTCTCACTCCG
MAECGTQFCERLYCNSHS    20  ATGGCAGAGTGTGGTACGTAGTTTTGCGAGCGTCTTTATTGTAATTCTCACTCCG
MAECVRYLCVRPPCLSHS    20  ATGGCAGAGTGTGTGCGTTATTTGTGCGTTAGGCCTCCGTGTCTGTCTCACTCCG
MAECVVDKCLVQFCPSHS    20  ATGGCAGAGTGTGTGGTTGATAAGTGCCTTGTTTAGTTTTGTCCGTCTCACTCCG
MAECYPQLCFGSRCFSHS    20  ATGGCAGAGTGTTATCCTTAGTTGTGCTTTGGGAGTCGGTGTTTTTCTCACTCCG
MAECSCHFCQGMFCKSHS    20  ATGGCAGAGTGTTCGTGTCATTTTTGCTAGGGTATGTTTTGTAAGTCTCACTCCG
MADCRSLQCWRGQCRSHS    20  ATGGCAGATTGTCGGAGTTTGTAGTGCTGGAGGGGGCAGTGTAGGTCTCACTCCG
MADCRDRVCKRKPCTSHS    20  ATGGCAGATTGTCGGGATCGGGTGTGCAAGCGGAAGCCGTGTACCTCTCACTCCG
MADCRQSACFGDCCISHS    20  ATGGCAGATTGTCGTTAGAGTGCGTGCTTTGGGGATTGTTGTATTTCTCACTCCG
MADCVVGKCLSQVCSSHS    20  ATGGCAGATTGTGTTGTGGGTAAGTGCCTGAGTTAGGTTTGTTCGTCTCACTCCG
MADCQGTYCVGVGCWSHS    20  ATGGCAGATTGTTAGGGTACGTATTGCGTGGGTGTGGGGTGTTGGTCTCACTCCG
MADCSVSSCTEWFCDSHS    20  ATGGCAGATTGTTCTGTTAGTTCGTGCACTGAGTGGTTTTGTGATTCTCACTCCG
MADCCAFWCRQGACSSHS    20  ATGGCAGATTGTTGTGCTTTTTGGTGCCGGTAGGGGGCTTGTTCGTCTCACTCCG
MAACRHFNCTRALCMSHS    20  ATGGCAGCGTGTCGGCATTTTAATTGCACTAGGGCTTTGTGTATGTCTCACTCCG
MAACDISQCNSPVCHSHS    20  ATGGCAGCGTGTGATATTTCTTAGTGCAATAGTCCGGTGTGTCATTCTCACTCCG
MAACGMFLCFGKSCSSHS    20  ATGGCAGCGTGTGGGATGTTTCTTTGCTTTGGTAAGTCGTGTTCTTCTCACTCCG
MAACSLVRCGLLLCSSHS    20  ATGGCAGCTTGTAGTTTGGTTAGGTGCGGTTTGTTGTTGTGTTCGTCTCACTCCG
MAACMSHTCRSFICQSHS    20  ATGGCAGCTTGTATGTCTCATACTTGCAGGTCGTTTATTTGTTAGTCTCACTCCG
MAACGGTVCRGLICRSHS    20  ATGGCAGCTTGTGGTGGTACTGTTTGCAGGGGGCTGATTTGTCGTTCTCACTCCG
MAACQGVACWCASCRSHS    20  ATGGCAGCTTGTTAGGGTGTGGCTTGCTGGTGTGCGTCTTGTAGGTCTCACTCCG
MAGCTMNYCWYNECFSHS    20  ATGGCAGGGTGTACGATGAATTATTGCTGGTATAATGAGTGTTTTTCTCACTCCG
MAGCSVGRCVSQCCRSHS    20  ATGGCAGGGTGTAGTGTTGGGCGGTGCGTGTCTCAGTGTTGTCGGTCTCACTCCG
MAGCLMSCCLGLMCMSHS    20  ATGGCAGGGTGTCTTATGTCGTGTTGCCTTGGGCTGATGTGTATGTCTCACTCCG
MAGCLYLGCMMRVCTSHS    20  ATGGCAGGGTGTCTTTATTTGGGGTGCATGATGCGTGTTTGTACGTCTCACTCCG
MAGCGIQTCVVVGCFSHS    20  ATGGCAGGGTGTGGGATTTAGACTTGCGTGGTGGTTGGGTGTTTTTCTCACTCCG
MAGCVECFCNVGSCWSHS    20  ATGGCAGGGTGTGTGGAGTGTTTTTGCAATGTTGGGTCTTGTTGGTCTCACTCCG
MAGCQFAKCGWGVWSHS    20  ATGGCAGGGTGTTAGTTTGCTAAGTGTGGTTGGGGGGTGTGGTCTCACTCCG
MAGCFGEPCMQVLCFSHS    20  ATGGCAGGGTGTTTTGGTGAGCCGTGCATGTAGGTTCTGTGTTTTTCTCACTCCG
MAGCTRDACMTYLCPSHS    20  ATGGCAGGTTGTACGCGGGATGCGTGCATGACTTATCTTTGTCCTTCTCACTCCG
MAGCHLKMCTQRLVVLTP    20  ATGGCAGGTTGTCATCTTAAGATGTGCACGTAGCGTCTTGTGGTTCTCACTCCG
MAGCPYNRCSSEYCGSHS    20  ATGGCAGGTTGTCCTTATAATCGGTGCAGTAGTGAGTATTGTGGGTCTCACTCCG
MAGCRLIMCLLPSCASHS    20  ATGGCAGGTTGTCGTCTTATTATGTGCCTGCTGCCGTCGTGTGCTTCTCACTCCG
MAGCLQRVCPLVNCLWVSL    20  ATGGCAGGTTGTCTGTAGCGGGTGTGCCCTTTGGTGAATTGTTTGTGGGTCTCACTCCG
MAGCDGRFCQGSACRSHS    20  ATGGCAGGTTGTGATGGTCGGTTTTGCTAGGGGTCGGCGTGTCGTTCTCACTCCG
MAGCAQSACVGTRCGSHS    20  ATGGCAGGTTGTGCGCAGTCTGCGTGCGTTGGTACGCGTTGTGGTTCTCACTCCG
MAGCGWQTCQRVGCYSHS    20  ATGGCAGGTTGTGGGTGGTAGACTTGCCAGCGGGTGGGGTGTTATTCTCACTCCG
MAGCVDGFCHPLSCWSHS    20  ATGGCAGGTTGTGTGGATGGTTTTTGCCATCCTTTGTCGTGTTGGTCTCACTCCG
MAGCVGDLCASHS    20  ATGGCAGGTTGTGTTGGGGATCTGTGTGCATCTCACTCCG
MAGCVFLVCVSWSCRSHS    20  ATGGCAGGTTGTGTTTTTTTGGTGTGCGTTAGTTGGAGTTGTAGGTCTCACTCCG
MAGCYRWPCRLQSCVSHS    20  ATGGCAGGTTGTTATCGGTGGCCTTGCCGTCTGTAGAGTTGTGTGTCTCACTCCG
MAGCSWRGCRMILCCSHS    20  ATGGCAGGTTGTTCTTGGCGTGGTTGCCGTATGATTTTGTGTTGTTCTCACTCCG
MAVCRQMGCVTGGCSSHS    20  ATGGCAGTGTGTAGGTAGATGGGTTGCGTTACTGGTGGTTGTTCGTCTCACTCCG
MAVCSRQLAWI*GVVLTP    20  ATGGCAGTGTGTAGTAGGTAGCTTGCGTGGATCTGAGGTGTTGTTCTCACTCCG
MAVCSRGPCKGESCYSHS    20  ATGGCAGTGTGTAGTCGTGGGCCTTGCAAGGGTGAGTCTTGTTATTCTCACTCCG
MAVCITLMCVVGTCVSHS    20  ATGGCAGTGTGTATTACTCTGATGTGCGTTGTGGGTACGTGTGTGTCTCACTCCG
MAVCPSVICNQKGCRSHS    20  ATGGCAGTGTGTCCGTCTGTGATTTGCAATTAGAAGGGTTGTAGGTCTCACTCCG
MAVCRYVFCSPIKCPSHS    20  ATGGCAGTGTGTCGGTATGTGTTTTGCAGTCCGATTAAGTGTCCGTCTCACTCCG
MAVCLQLDCPGNACRSHS    20  ATGGCAGTGTGTCTGTAGCTGGATTGCCCGGGTAATGCGTGTCGGTCTCACTCCG
MAVCLGLGCVAQSCGSHS    20  ATGGCAGTGTGTCTTGGTTTGGGGTGCGTGGCTTAGTCTTGTGGTTCTCACTCCG
MAVCDRAKCAAGVCCSHS    20  ATGGCAGTGTGTGATCGGGCGAAGTGCGCGGCTGGTGTGTGTTGTTCTCACTCCG
MAVCVQKPCYPATCSSHS    20  ATGGCAGTGTGTGTGTAGAAGCCGTGCTATCCTGCGACGTGTAGTTCTCACTCCG
MAVCVDGVCSYQDCVSHS    20  ATGGCAGTGTGTGTTGATGGTGTGTGCTCGTATTAGGATTGTGTGTCTCACTCCG
MAVCVGRWCSSLSCQSHS    20  ATGGCAGTGTGTGTTGGTCGTTGGTGCTCTTCGTTGTCTTGTCAGTCTCACTCCG
MAVCQEDTCAFYWCSSHS    20  ATGGCAGTGTGTTAGGAGGATACGTGCGCTTTTTATTGGTGTTCTTCTCACTCCG
MAVCSRAQCSCHRCGSHS    20  ATGGCAGTGTGTTCGAGGGCGTAGTGCTCTTGTCATCGGTGTGGGTCTCACTCCG
MAVCWKLTCLLGVCTSHS    20  ATGGCAGTGTGTTGGAAGCTTACGTGCCTGCTGGGTGTTTGTACGTCTCACTCCG
MAVCWASVCTVADCLSHS    20  ATGGCAGTGTGTTGGGCTTCTGTGTGCACGGTTGCGGATTGTTTGTCTCACTCCG
MAVVGMVGASVRFVILTP    20  ATGGCAGTTGTAGGAATGGTGGGTGCCAGCGTGCGTTTTGTAATTCTCACTCCG
MAVCRGPLCDEKSCGSHS    20  ATGGCAGTTTGTAGGGGGCCGCTTTGCGATGAGAAGTCTTGTGGGTCTCACTCCG
MAVCQQGLCMLSCCMSHS    20  ATGGCAGTTTGTCAGTAGGGGCTGTGCATGCTGTCGTGTTGTATGTCTCACTCCG
MAVCDAYLCGQGKCWSHS    20  ATGGCAGTTTGTGATGCGTATTTGTGCGGTTAGGGGAAGTGTTGGTCTCACTCCG
MAVCGQLGCCGVNCPSHS    20  ATGGCAGTTTGTGGTTAGCTGGGTTGCTGTGGTGTGAATTGTCCTTCTCACTCCG
MAQCSYGECRGTGCVSHS    20  ATGGCATAGTGTAGTTATGGGGAGTGCCGGGGTACTGGTTGTGTTTCTCACTCCG
MAQCDLMGCKVHVCSSHS    20  ATGGCATAGTGTGATCTTATGGGTTGCAAGGTTCATGTTTGTAGTTCTCACTCCG
MAQCGSVRCDVSWCTSHS    20  ATGGCATAGTGTGGGTCTGTTAGGTGCGATGTTAGTTGGTGTACGTCTCACTCCG
MAQCGVQLCLLSACLSHS    20  ATGGCATAGTGTGGTGTTCAGTTGTGCCTGTTGTCGGCGTGTTTGTCTCACTCCG
MAQCVVSNCSYQGCMSHS    20  ATGGCATAGTGTGTTGTTAGTAATTGCTCTTATCAGGGGTGTATGTCTCACTCCG
MAQCWPLVCFESRCKSHS    20  ATGGCATAGTGTTGGCCTTTGGTTTGCTTTGAGAGTCGTTGTAAGTCTCACTCCG
MAYCNMIACQAFSCTSHS    20  ATGGCATATTGTAATATGATTGCGTGCTAGGCTTTTAGTTGTACTTCTCACTCCG
MAYCRIGGCAQGSCYSHS    20  ATGGCATATTGTAGGATTGGGGGGTGCGCTCAGGGTAGTTGTTATTCTCACTCCG
MAYCQTPCCPSWVCLSHS    20  ATGGCATATTGTCAGACTCCTTGTTGCCCTTCTTGGGTGTGTTTGTCTCACTCCG
MAYCADLICSLQECGSHS    20  ATGGCATATTGTGCTGATCTTATTTGCTCGCTTTAGGAGTGTGGGTCTCACTCCG
MAYCYLSSCGLQMCWSHS    20  ATGGCATATTGTTATTTGTCGAGTTGCGGTCTTTAGATGTGTTGGTCTCACTCCG
MAYCLRLRDSHS    20  ATGGCATATTGTTTGCGTCTTCGTGATTCTCACTCCG
MAYCFYAYCGYWLCFSHS    20  ATGGCATATTGTTTTTATGCTTATTGCGGGTATTGGTTGTGTTTTTCTCACTCCG
MASCEQLECRMGECVSHS    20  ATGGCATCGTGTGAGTAGCTTGAGTGCAGGATGGGTGAGTGTGTGTCTCACTCCG
MASCASQVCCPLACVSHS    20  ATGGCATCGTGTGCGTCTTAGGTTTGCTGTCCTTTGGCTTGTGTGTCTCACTCCG
MASCASCGCRVRVCFSHS    20  ATGGCATCGTGTGCGTCTTGTGGTTGCCGGGTGCGTGTTTGTTTTTCTCACTCCG
MASCVLSRCAKNLCCSHS    20  ATGGCATCGTGTGTTTTGTCTCGGTGCGCTAAGAATTTGTGTTGTTCTCACTCCG
MASCCCQTCRAGLCRSHS    20  ATGGCATCGTGTTGTTGTTAGACTTGCCGGGCTGGTCTTTGTAGGTCTCACTCCG
MASCFRLLCVGYECVSHS    20  ATGGCATCGTGTTTTCGTCTTCTGTGCGTTGGTTATGAGTGTGTTTCTCACTCCG
MASCTSGVCPQRRVLLTP    20  ATGGCATCTTGTACTTCGGGTGTGTGCCCGTAGCGTCGTGTTCTTCTCACTCCG
MASCLPQSCDSYVCMSHS    20  ATGGCATCTTGTTTGCCGTAGAGTTGCGATTCTTATGTGTGTATGTCTCACTCCG
MASCLSLPCSCRIVGLTP    20  ATGGCATCTTGTTTGTCTCTGCCTTGCAGCTGTCGGATTGTCGGTCTCACTCCG
MAWCSWPWCYQGFCRSHS    20  ATGGCATGGTGTAGTTGGCCTTGGTGCTATTAGGGTTTTTGTCGGTCTCACTCCG
MAWCMHPKCRSSPCGSHS    20  ATGGCATGGTGTATGCATCCGAAGTGCAGGTCTTCGCCGTGTGGTTCTCACTCCG
MAWCRQAVCGPRSCLSHS    20  ATGGCATGGTGTCGTTAGGCTGTTTGCGGGCCTCGTTCGTGTTTGTCTCACTCCG
MAWCGNRSCEVFSCVSHS    20  ATGGCATGGTGTGGTAATAGGTCGTGCGAGGTTTTTAGTTGTGTGTCTCACTCCG
MAWCVRAVCPNCSCVSHS    20  ATGGCATGGTGTGTTCGGGCGGTTTGCCCGAATTGTTCTTGTGTTTCTCACTCCG
MAWCSPCVCSSSMCWSHS    20  ATGGCATGGTGTTCTCCTTGTGTGTGCTCTTCGAGTATGTGTTGGTCTCACTCCG
MAWCCNSCCLATWCLSHS    20  ATGGCATGGTGTTGTAATTCTTGTTGCCTGGCGACTTGGTGTTTGTCTCACTCCG
MAWCLQNGCLGWACTSHS    20  ATGGCATGGTGTTTGTAGAATGGTTGCCTTGGTTGGGCTTGTACGTCTCACTCCG
MACVEDGCPSDICDSHS    20  ATGGCATGTGTGGAGGATGGGTGCCCGTCTGATATTTGTGATTCTCACTCCG
MACCLDAPRGGRFCLSHS    20  ATGGCATGTTGTCTTGATGCGCCGCGCGGGGGTCGGTTTTGTTTGTCTCACTCCG
MACCASAACLGGVCNSHS    20  ATGGCATGTTGTGCTTCTGCTGCTTGCCTTGGTGGTGTGTGTAATTCTCACTCCG
MACCGPTFCLVWLCHSHS    20  ATGGCATGTTGTGGTCCTACGTTTTGCTTGGTGTGGTTGTGTCATTCTCACTCCG
MACCVEQPCEIDMCMSHS    20  ATGGCATGTTGTGTGGAGTAGCCTTGCGAGATTGATATGTGTATGTCTCACTCCG
MACCVSHS    20  ATGGCATGTTGTGTGTCTCACTCCG
MACCLWTQCTVRRCSSHS    20  ATGGCATGTTGTTTGTGGACTCAGTGCACTGTGCGGCGTTGTTCTTCTCACTCCG
MALCKMQECQSNWCVSHS    20  ATGGCATTGTGTAAGATGTAGGAGTGCCAGAGTAATTGGTGTGTGTCTCACTCCG
MALCMGGIASVWCRSHS    20  ATGGCATTGTGTATGGGGGGAATTGCTAGTGTTTGGTGTCGTTCTCACTCCG
MALCPHPYCRERLVVLTP    20  ATGGCATTGTGTCCGCATCCGTATTGCAGGGAGCGTCTTGTGGTTCTCACTCCG
MALCLVNMCSLVGCVSHS    20  ATGGCATTGTGTCTGGTTAATATGTGCAGTCTGGTGGGTTGTGTTTCTCACTCCG
MALCLSFECNFGQCISHS    20  ATGGCATTGTGTCTGTCGTTTGAGTGCAATTTTGGGTAGTGTATTTCTCACTCCG
MALCQICLSHS    20  ATGGCATTGTGTTAGATTTGTCTTTCTCACTCCG
MAFVRAFHLSHS    20  ATGGCATTTGTACGTGCGTTCCACTTGTCTCACTCCG
MAFCSWFGACESHS    20  ATGGCATTTTGCAGCTGGTTCGGTGCTTGTGAGTCTCACTCCG
MAFCMARVLIVSLTP    20  ATGGCATTTTGTATGGCTCGTGTCTTAATTGTTAGTCTCACTCCG
MAFCRAGLCMQQLCSSHS    20  ATGGCATTTTGTCGGGCTGGTCTTTGCATGTAGCAGTTGTGTTCGTCTCACTCCG
MAFCQVRMCKEQLCVSHS    20  ATGGCATTTTGTTAGGTTCGTATGTGCAAGGAGTAGCTTTGTGTGTCTCACTCCG
MAFCYVYDCDITDCSSHS    20  ATGGCATTTTGTTATGTGTATGATTGCGATATTACGGATTGTTCGTCTCACTCCG
MAFCFLFGCDMIPCQSHS    20  ATGGCATTTTGTTTTCTTTTTGGGTGCGATATGATTCCGTGTCAGTCTCACTCCG
MAICSQRRARGVGVALTP    20  ATGGCCATTTGTTCGTAGCGTCGTGCTCGGGGAGTGGGTGTAGCTCTCACTCCG
MARFVILTP    20  ATGGCTAGGTTTGTGATTCTCACTCCG
MAKCLPLWCAVTRCASHS    19  ATGGCAAAGTGTCTTCCGTTGTGGTGCGCTGTGACGCGTTGTGCTTCTCACTCCG
MAKCARPPCSFVKCQSHS    19  ATGGCAAAGTGTGCGCGTCCGCCGTGCTCGTTTGTGAAGTGTCAGTCTCACTCCG
MAKCVRFRCQEAHCLSHS    19  ATGGCAAAGTGTGTTCGTTTTAGGTGCTAGGAGGCGCATTGTCTGTCTCACTCCG
MANCRMKICNVSGCDSHS    19  ATGGCAAATTGTCGGATGAAGATTTGCAATGTTTCTGGGTGTGATTCTCACTCCG
MANCYSVSCVACECGSHS    19  ATGGCAAATTGTTATTCTGTGTCGTGCGTGGCGTGTGAGTGTGGTTCTCACTCCG
MANCSKWLCNNDLCLSHS    19  ATGGCAAATTGTTCGAAGTGGTTGTGCAATAATGATTTGTGTCTGTCTCACTCCG
MANCSGMICQSQWCRSHS    19  ATGGCAAATTGTTCGGGTATGATTTGCTAGAGTCAGTGGTGTCGTTCTCACTCCG
MANCLYTNCQTMGCRSHS    19  ATGGCAAATTGTTTGTATACTAATTGCTAGACGATGGGTTGTCGTTCTCACTCCG
MATCTTSGCSVQLCLSHS    19  ATGGCAACGTGTACGACGTCGGGTTGCTCTGTGTAGCTGTGTCTGTCTCACTCCG
MATCEYGQCDLTACLSHS    19  ATGGCAACGTGTGAGTATGGGTAGTGCGATTTGACGGCGTGTTTGTCTCACTCCG
MATCQGFWCWGDACVSHS    19  ATGGCAACGTGTTAGGGGTTTTGGTGCTGGGGGGATGCTTGTGTTTCTCACTCCG
MATCWLKVCAAQGCLSHS    19  ATGGCAACGTGTTGGCTTAAGGTTTGCGCTGCGTAGGGTTGTCTTTCTCACTCCG
MATCQRMACQEFLCGSHS    19  ATGGCAACTTGTCAGAGGATGGCGTGCTAGGAGTTTTTGTGTGGGTCTCACTCCG
MATCCDGRCQIKRCSSHS    19  ATGGCAACTTGTTGTGATGGGCGTTGCCAGATTAAGAGGTGTAGTTCTCACTCCG
MARCLNAACSVRLCISHS    19  ATGGCAAGGTGTCTGAATGCGGCGTGCAGTGTTCGGCTGTGTATTTCTCACTCCG
MASCTQFGCLQAKCQSHS    19  ATGGCAAGTTGTACTCAGTTTGGGTGCTTGCAGGCGAAGTGTTAGTCTCACTCCG
MASCRSCTCLTMLCMSHS    19  ATGGCAAGTTGTAGGTCGTGTACTTGCCTGACTATGCTGTGTATGTCTCACTCCG
MASCMNFRCGTWMCISHS    19  ATGGCAAGTTGTATGAATTTTCGGTGCGGGACGTGGATGTGTATTTCTCACTCCG
MASCRDHICQCASHS    19  ATGGCAAGTTGTCGGGATCATATTTGCTAGTGTGCTTCTCACTCCG
MASCGRERCDDEVCDSHS    19  ATGGCAAGTTGTGGGAGGGAGCGGTGCGATGATGAGGTTTGTGACTCTCACTCCG
MASCVRGACNSLACRSHS    19  ATGGCAAGTTGTGTTCGGGGGGCGTGCAATTCTCTGGCTTGTCGGTCTCACTCCG
MASCWDAVCHQLHCLSHS    19  ATGGCAAGTTGTTGGGATGCGGTGTGCCATTAGTTGCATTGTTTGTCTCACTCCG
MAMCGEQVCGTLFCRSHS    19  ATGGCAATGTGTGGGGAGTAGGTTTGCGGTACGCTTTTTTGTCGGTCTCACTCCG
MAMCWGMRCECWQCCSHS    19  ATGGCAATGTGTTGGGGGATGAGGTGCGAGTGTTGGTAGTGTTGTTCTCACTCCG
MAICRFQFCRLSVCVSHS    19  ATGGCAATTTGTCGGTTTTAGTTTTGCAGGTTGTCTGTGTGTGTTTCTCACTCCG
MAICRKAPCVALPCTSHS    19  ATGGCAATTTGTCGTAAGGCGCCTTGCGTTGCTTTGCCTTGTACGTCTCACTCCG
MAICSSRICACATCPSHS    19  ATGGCAATTTGTTCGTCTCGTATTTGCGCGTGTGCTACGTGTCCGTCTCACTCCG
MAICWGQACDMGPCLSHS    19  ATGGCAATTTGTTGGGGGTAGGCTTGCGATATGGGTCCTTGTTTGTCTCACTCCG
MAQCILAGCEAPLCGSHS    19  ATGGCACAGTGTATTTTGGCGGGTTGCGAGGCTCCTTTGTGTGGTTCTCACTCCG
MAQCQVQFCNSDACWSHS    19  ATGGCACAGTGTCAGGTGCAGTTTTGCAATTCGGATGCTTGTTGGTCTCACTCCG
MAQCLWYGCVGLSWLFFSL    19  ATGGCACAGTGTCTGTGGTATGGTTGCGTGGGGTTGTCGTGGTTGTTTTTCTCACTCCG
MAQCQHVACTWYWCLSHS    19  ATGGCACAGTGTTAGCATGTGGCGTGCACGTGGTATTGGTGTCTTTCTCACTCCG
MAHCKLMDCFPSICVSHS    19  ATGGCACATTGTAAGCTGATGGATTGCTTTCCTTCTATTTGTGTTTCTCACTCCG
MAHCQRHGCICTYCTSHS    19  ATGGCACATTGTTAGAGGCATGGTTGCATTTGTACGTATTGTACGTCTCACTCCG
MAHCSHYACRSPTCRSHS    19  ATGGCACATTGTTCTCATTATGCGTGCCGTTCGCCTACGTGTCGGTCTCACTCCG
MAHCFRPFCEQVRCGSHS    19  ATGGCACATTGTTTTCGTCCGTTTTGCGAGTAGGTGCGGTGTGGTTCTCACTCCG
MAPCTAVSCFYMLCQSHS    19  ATGGCACCGTGTACGGCGGTTTCTTGCTTTTATATGCTTTGTTAGTCTCACTCCG
MAPCTACICSNGLCQSHS    19  ATGGCACCTTGTACGGCGTGTATTTGCAGTAATGGTCTGTGTTAGTCTCACTCCG
MARCTCQWCESRSCTSHS    19  ATGGCACGGTGTACTTGTCAGTGGTGCGAGTCTCGTAGTTGTACGTCTCACTCCG
MARCHVGPCPVKGCGSHS    19  ATGGCACGGTGTCATGTTGGGCCGTGCCCGGTGAAGGGTTGTGGGTCTCACTCCG
MARCARYVCSAATCVSHS    19  ATGGCACGGTGTGCGCGGTATGTGTGCAGTGCGGCGACGTGTGTGTCTCACTCCG
MARCVVAPCDVRTCVSHS    19  ATGGCACGGTGTGTTGTGGCTCCGTGCGATGTTAGGACTTGTGTGTCTCACTCCG
MARCWWAVCHAINCASHS    19  ATGGCACGGTGTTGGTGGGCTGTTTGCCATGCTATTAATTGTGCGTCTCACTCCG
MARCLNSSCRMVYCGSHS    19  ATGGCACGGTGTTTGAATAGTTCTTGCCGTATGGTGTATTGTGGTTCTCACTCCG
MARCNPRGCLMLGCLSHS    19  ATGGCACGTTGTAATCCTCGGGGGTGCCTGATGCTGGGGTGTCTGTCTCACTCCG
MARCHDSGCSWRWCRSHS    19  ATGGCACGTTGTCATGATTCTGGGTGCAGTTGGAGGTGGTGTAGGTCTCACTCCG
MARCRDTMCVIMLCASHS    19  ATGGCACGTTGTCGGGATACTATGTGCGTGATTATGTTGTGTGCGTCTCACTCCG
MARCLNRCAHPVCISHS    19  ATGGCACGTTGTCTGAATAGGTGCGCTCATCCGGTGTGTATTTCTCACTCCG
MARCGRPLCRPIACSSHS    19  ATGGCACGTTGTGGGAGGCCGCTTTGCCGTCCTATTGCTTGTTCGTCTCACTCCG
MARCGISFCGIDSCVSHS    19  ATGGCACGTTGTGGGATTAGTTTTTGCGGGATTGATTCGTGTGTGTCTCACTCCG
MALCTVDACVQVLCISHS    19  ATGGCACTGTGTACTGTTGATGCTTGCGTGTAGGTGTTGTGTATTTCTCACTCCG
MALCASRQCVLPSCGSHS    19  ATGGCACTGTGTGCGTCTAGGCAGTGCGTTCTGCCTAGTTGTGGGTCTCACTCCG
MALCCKRVCFQMSCWSHS    19  ATGGCACTGTGTTGTAAGAGGGTGTGCTTTTAGATGAGTTGTTGGTCTCACTCCG
MALCMGDRCQLWVCASHS    19  ATGGCACTTTGTATGGGTGATAGGTGCTAGCTTTGGGTTTGTGCGTCTCACTCCG
MALCDVPVCAAQGCSSHS    19  ATGGCACTTTGTGATGTGCCTGTTTGCGCGGCGTAGGGTTGTTCGTCTCACTCCG
MALCGQDVCRWRVCPSHS    19  ATGGCACTTTGTGGGTAGGATGTTTGCCGGTGGCGGGTTTGTCCTTCTCACTCCG
MAECKCIGCMLGACFSHS    19  ATGGCAGAGTGTAAGTGTATTGGGTGCATGCTGGGTGCGTGTTTTTCTCACTCCG
MAECSGLWCRPHSRISHS    19  ATGGCAGAGTGTTCTGGTCTGTGGTGCCGTCCGCATTCGCGTATTTCTCACTCCG
MADCLTALCAQLLCQSHS    19  ATGGCAGATTGTCTTACTGCGCTTTGCGCTCAGTTGCTGTGTTAGTCTCACTCCG
MADCERFGCESQLCSSHS    19  ATGGCAGATTGTGAGCGTTTTGGTTGCGAGTCGTAGTTGTGTTCGTCTCACTCCG
MADCAASLCLVNDCLSHS    19  ATGGCAGATTGTGCGGCTTCGTTGTGCTTGGTGAATGATTGTCTGTCTCACTCCG
MADCVNFACQAGTCRSHS    19  ATGGCAGATTGTGTGAATTTTGCTTGCTAGGCTGGTACGTGTCGTTCTCACTCCG
MAACTIALCASPRCSSHS    19  ATGGCAGCGTGTACGATTGCTTTGTGCGCTAGTCCGCGGTGTTCTTCTCACTCCG
MAACSVVVCQDPQCGSHS    19  ATGGCAGCGTGTAGTGTGGTTGTTTGCTAGGATCCTCAGTGTGGTTCTCACTCCG
MAACSWGRCGVVVCASHS    19  ATGGCAGCGTGTAGTTGGGGGCGTTGCGGTGTGGTGGTTTGTGCTTCTCACTCCG
MAACRLVSCLKSQCLSHS    19  ATGGCAGCGTGTCGGCTTGTGTCGTGCTTGAAGTCTCAGTGTCTGTCTCACTCCG
MAACRWQVCVPVVCWSHS    19  ATGGCAGCGTGTCGTTGGCAGGTGTGCGTGCCTGTGGTTTGTTGGTCTCACTCCG
MAACLSWTCLLLGSNSHS    19  ATGGCAGCGTGTCTTTCGTGGACTTGCTTGTTGTTGGGTTCTAATTCTCACTCCG
MAACVSSVCELLACSSHS    19  ATGGCAGCGTGTGTGAGTTCTGTGTGCGAGCTGCTGGCGTGTTCGTCTCACTCCG
MAACVDNECAYCRCDSHS    19  ATGGCAGCGTGTGTTGATAATGAGTGCGCTTATTGTAGGTGTGATTCTCACTCCG
MAACCKNLCMSAFCRSHS    19  ATGGCAGCGTGTTGTAAGAATCTGTGCATGTCTGCGTTTTGTAGGTCTCACTCCG
MAACENPYCALKGCTSHS    19  ATGGCAGCTTGTGAGAATCCGTATTGCGCGTTGAAGGGGTGTACTTCTCACTCCG
MAACDCSACSQLVCWSHS    19  ATGGCAGCTTGTGATTGTTCGGCGTGCAGTTAGCTTGTTTGTTGGTCTCACTCCG
MAACADMWCPQLMCVSHS    19  ATGGCAGCTTGTGCGGATATGTGGTGTCCGTAGCTGATGTGTGTTTCTCACTCCG
MAACAKTRCCISLCDSHS    19  ATGGCAGCTTGTGCTAAGACTAGGTGCTGTATTAGTTTGTGTGATTCTCACTCCG
MAACGGCNCTRIRCNSHS    19  ATGGCAGCTTGTGGGGGTTGTAATTGCACGCGTATTCGGTGTAATTCTCACTCCG
MAACVGGTCDKPQCKSHS    19  ATGGCAGCTTGTGTGGGGGGGACGTGCGATAAGCCTTAGTGTAAGTCTCACTCCG
MAACLEVSCSAQSCRSHS    19  ATGGCAGCTTGTTTGGAGGTGAGTTGCAGTGCGTAGTCGTGTCGGTCTCACTCCG
MAGCKGWRCDLMYCSSHS    19  ATGGCAGGGTGTAAGGGGTGGCGTTGCGATTTGATGTATTGTTCTTCTCACTCCG
MAGCSSMVCAGQRCQSHS    19  ATGGCAGGGTGTAGTAGTATGGTGTGCGCGGGGCAGCGTTGTTAGTCTCACTCCG
MAGCSGRRAVLFGVILTP    19  ATGGCAGGGTGTAGTGGGAGGCGTGCGGTGCTCTTCGGTGTGATTCTCACTCCG
MAGCINRLCLWEGCGSHS    19  ATGGCAGGGTGTATTAATCGTCTGTGCTTGTGGGAGGGTTGTGGGTCTCACTCCG
MAGCRAQRAVFMGVILTP    19  ATGGCAGGGTGTCGTGCTTAGCGTGCGGTTTTTATGGGTGTGATTCTCACTCCG
MAGCRVNDCPMRSCRSHS    19  ATGGCAGGGTGTCGTGTGAATGATTGCCCTATGCGGTCTTGTAGGTCTCACTCCG
MAGCEQGRCSDGFCFSHS    19  ATGGCAGGGTGTGAGTAGGGGAGGTGCTCGGATGGTTTTTGTTTTTCTCACTCCG
MAGCDAQDCLGLFCGSHS    19  ATGGCAGGGTGTGATGCTTAGGATTGCTTGGGTTTGTTTTGTGGTTCTCACTCCG
MAGCVCRSCVSQECPSHS    19  ATGGCAGGGTGTGTGTGTCGGTCTTGCGTTTCTTAGGAGTGTCCGTCTCACTCCG
MAGCQKSECNEKLCSSHS    19  ATGGCAGGGTGTTAGAAGTCGGAGTGCAATGAGAAGTTGTGTAGTTCTCACTCCG
MAGCWATRCLQRECVSHS    19  ATGGCAGGGTGTTGGGCGACGAGGTGCTTGTAGCGGGAGTGTGTTTCTCACTCCG
MAGCRMQLCGVRGCPSHS    19  ATGGCAGGTTGTAGGATGTAGTTGTGCGGGGTTCGTGGTTGTCCTTCTCACTCCG
MAGCMGRGCIKALCCSHS    19  ATGGCAGGTTGTATGGGGCGGGGTTGCATTAAGGCGCTGTGTTGTTCTCACTCCG
MAGCMVGMCGAPRCRSHS    19  ATGGCAGGTTGTATGGTTGGGATGTGCGGTGCTCCTCGTTGTCGTTCTCACTCCG
MAGCAPVCCTNSVCVSHS    19  ATGGCAGGTTGTGCTCCGGTGTGTTGCACGAATTCGGTTTGTGTTTCTCACTCCG
MAGCGRHMCAVMSCYSHS    19  ATGGCAGGTTGTGGGCGTCATATGTGCGCTGTTATGTCTTGTTATTCTCACTCCG
MAGCGSTTCDCRICTSHS    19  ATGGCAGGTTGTGGGTCGACTACGTGCGATTGTAGGATTTGTACTTCTCACTCCG
MAGCGWNLCRSCRCVSHS    19  ATGGCAGGTTGTGGGTGGAATTTGTGCCGGAGTTGTCGGTGTGTGTCTCACTCCG
MAGCVRWMCLGLLVFLTP    19  ATGGCAGGTTGTGTGCGTTGGATGTGCTTGGGTCTCCTTGTATTTCTCACTCCG
MAGCQLVSCSFIKCYSHS    19  ATGGCAGGTTGTTAGCTGGTTTCGTGCTCTTTTATTAAGTGTTATTCTCACTCCG
MAGCQVRECLSYPCSSHS    19  ATGGCAGGTTGTTAGGTTCGTGAGTGCTTGAGTTATCCTTGTTCTTCTCACTCCG
MAGCFGVACALDICESHS    19  ATGGCAGGTTGTTTTGGTGTTGCGTGCGCTTTGGATATTTGTGAGTCTCACTCCG
MAVCTYRKCVKELCCSHS    19  ATGGCAGTGTGTACGTATAGGAAGTGCGTGAAGGAGTTGTGTTGTTCTCACTCCG
MAVCSLARCLPVYCRSHS    19  ATGGCAGTGTGTAGTCTGGCGAGGTGCCTGCCTGTGTATTGTCGTTCTCACTCCG
MAVCSWQMCSVGWCCSHS    19  ATGGCAGTGTGTAGTTGGTAGATGTGCTCGGTGGGGTGGTGTTGTTCTCACTCCG
MAVCMDCNCFGQVCRSHS    19  ATGGCAGTGTGTATGGATTGTAATTGCTTTGGTTAGGTTTGTCGTTCTCACTCCG
MAVCPNLACGSYGCTSHS    19  ATGGCAGTGTGTCCGAATTTGGCGTGCGGTAGTTATGGGTGTACGTCTCACTCCG
MAVCPSQLCGVKLCVSHS    19  ATGGCAGTGTGTCCTAGTTAGCTGTGCGGGGTTAAGCTGTGTGTTTCTCACTCCG
MAVCRSMRCEAFVCISHS    19  ATGGCAGTGTGTCGTAGTATGCGTTGCGAGGCTTTTGTGTGTATTTCTCACTCCG
MAVCRRCDCVLDLCLSHS    19  ATGGCAGTGTGTCGTCGGTGTGATTGCGTGCTTGATTTGTGTCTTTCTCACTCCG
MAVCLTGGCKVQPCQSHS    19  ATGGCAGTGTGTCTGACTGGGGGGTGCAAGGTTCAGCCTTGTTAGTCTCACTCCG
MAVCGSSACMGLLCYSHS    19  ATGGCAGTGTGTGGGAGTTCTGCGTGCATGGGTTTGCTGTGTTATTCTCACTCCG
MAVCGMGRCVGSWCRSHS    19  ATGGCAGTGTGTGGGATGGGGCGTTGCGTGGGTTCGTGGTGTCGGTCTCACTCCG
MAVCVVYRCDGSICRSHS    19  ATGGCAGTGTGTGTGGTGTATAGGTGCGATGGGTCGATTTGTCGGTCTCACTCCG
MAVCQTQGCTGPWCASHS    19  ATGGCAGTGTGTTAGACTTAGGGTTGCACGGGTCCTTGGTGTGCTTCTCACTCCG
MAVCYGQGCGGLGCISHS    19  ATGGCAGTGTGTTATGGTTAGGGTTGCGGTGGTTTGGGTTGTATTTCTCACTCCG
MAVCKCRKCISARCLSHS    19  ATGGCAGTTTGTAAGTGTCGTAAGTGCATTTCGGCGCGTTGTTTGTCTCACTCCG
MAVCILILCIVSPCSSHS    19  ATGGCAGTTTGTATTCTGATTCTGTGCATTGTTTCTCCTTGTTCGTCTCACTCCG
MAVCPTQLCIARSCTSHS    19  ATGGCAGTTTGTCCGACGTAGTTGTGCATTGCGCGGTCTTGTACTTCTCACTCCG
MAVCRLHRCSTKICVSHS    19  ATGGCAGTTTGTCGGTTGCATCGTTGCAGTACGAAGATTTGTGTTTCTCACTCCG
MAVCGLQVCAGPVCTSHS    19  ATGGCAGTTTGTGGGCTTTAGGTTTGCGCGGGGCCTGTTTGTACGTCTCACTCCG
MAVCGNGFCGVLTCGSHS    19  ATGGCAGTTTGTGGTAATGGTTTTTGCGGGGTTCTTACGTGTGGGTCTCACTCCG
MAVCGEPPCGVEDCGSHS    19  ATGGCAGTTTGTGGTGAGCCTCCGTGCGGTGTTGAGGATTGTGGGTCTCACTCCG
MAQCGVGLCRLLRCQSHS    19  ATGGCATAGTGTGGGGTGGGGTTGTGCCGGTTGCTTCGTTGTCAGTCTCACTCCG
MAQCSSGACQMGHCLSHS    19  ATGGCATAGTGTTCGTCGGGGGCGTGCTAGATGGGTCATTGTCTGTCTCACTCCG
MAYCRGGLCSNQRCGSHS    19  ATGGCATATTGTCGTGGTGGGTTGTGCTCGAATTAGAGGTGTGGTTCTCACTCCG
MAYCDQTLCRLDKCDSHS    19  ATGGCATATTGTGATTAGACGCTGTGCCGGTTGGATAAGTGTGATTCTCACTCCG
MAYCLHIDCFKAPCSSHS    19  ATGGCATATTGTTTGCATATTGATTGCTTTAAGGCTCCTTGTTCGTCTCACTCCG
MASCKLRVCSYQSCLSHS    19  ATGGCATCGTGTAAGCTGCGTGTGTGCTCTTATTAGAGTTGTTTGTCTCACTCCG
MASCGVVRCPHVWCRSHS    19  ATGGCATCGTGTGGGGTTGTTAGGTGCCCGCATGTGTGGTGTCGTTCTCACTCCG
MASCSMCDCRLGLCSSHS    19  ATGGCATCGTGTTCGATGTGTGATTGCCGTTTGGGGCTTTGTTCGTCTCACTCCG
MASCIQGLCLQLRCRSHS    19  ATGGCATCTTGTATTCAGGGGTTGTGCTTGTAGCTTAGGTGTCGTTCTCACTCCG
MASCHSSYCASAQCLSHS    19  ATGGCATCTTGTCATTCTTCGTATTGCGCGTCGGCTTAGTGTCTGTCTCACTCCG
MASCAGNGCGFHVCRSHS    19  ATGGCATCTTGTGCGGGTAATGGGTGCGGGTTTCATGTGTGTCGTTCTCACTCCG
MASCQIMECDSLSCESHS    19  ATGGCATCTTGTTAGATTATGGAGTGCGATAGTCTTAGTTGTGAGTCTCACTCCG
MAWCTYGVCWHGGCLSHS    19  ATGGCATGGTGTACTTATGGTGTTTGCTGGCATGGGGGTTGTTTGTCTCACTCCG
MAWCGGYRCTQQYCWSHS    19  ATGGCATGGTGTGGTGGGTATAGGTGTACTTAGCAGTATTGTTGGTCTCACTCCG
MAWCVYQKCLQDYCRSHS    19  ATGGCATGGTGTGTGTATCAGAAGTGCCTTTAGGATTATTGTCGTTCTCACTCCG
MAWCSYLKCGQLACPSHS    19  ATGGCATGGTGTTCGTATCTGAAGTGCGGTTAGCTTGCTTGTCCGTCTCACTCCG
MACCDTWVCRQLVCASHS    19  ATGGCATGTTGTGATACGTGGGTTTGCCGGTAGCTTGTGTGTGCTTCTCACTCCG
MACCVRPACTSGDCPSHS    19  ATGGCATGTTGTGTGCGTCCGGCTTGCACGTCTGGGGATTGTCCGTCTCACTCCG
MALCNGAPCRASLCDSHS    19  ATGGCATTGTGTAATGGGGCTCCGTGCCGTGCGAGTCTTTGTGATTCTCACTCCG
MALCRFMLCGVAWCMSHS    19  ATGGCATTGTGTAGGTTTATGCTGTGCGGTGTGGCTTGGTGTATGTCTCACTCCG
MALCMTPPCQLTVCASHS    19  ATGGCATTGTGTATGACGCCTCCTTGCTAGCTTACTGTTTGTGCGTCTCACTCCG
MALCPARGCSWWWCVSHS    19  ATGGCATTGTGTCCGGCGCGTGGGTGCTCGTGGTGGTGGTGTGTTTCTCACTCCG
MALCQHGICSQYRCGSHS    19  ATGGCATTGTGTTAGCATGGTATTTGCTCTCAGTATAGGTGTGGTTCTCACTCCG
MALCQGKKCSGGLCWSHS    19  ATGGCATTGTGTTAGGGGAAGAAGTGCTCTGGTGGGCTGTGTTGGTCTCACTCCG
MALCQGAPCSCVGCASHS    19  ATGGCATTGTGTTAGGGGGCTCCGTGCAGTTGTGTGGGGTGTGCGTCTCACTCCG
MALCQVAGCLYLSCMSHS    19  ATGGCATTGTGTTAGGTTGCGGGGTGCTTGTATTTGAGTTGTATGTCTCACTCCG
MALCSPARCFIRLCRSHS    19  ATGGCATTGTGTTCTCCTGCGCGGTGCTTTATTAGGCTGTGTAGGTCTCACTCCG
MALCFSVMCQHRACFSHS    19  ATGGCATTGTGTTTTTCTGTGATGTGCTAGCATAGGGCGTGTTTTTCTCACTCCG
MAFCLGGLCDSHS    19  ATGGCATTTTGCCTTGGTGGGCTCTGTGATTCTCACTCCG
MAFCKGQGCPRVSCTSHS    19  ATGGCATTTTGTAAGGGTTAGGGTTGCCCGAGGGTGTCTTGTACTTCTCACTCCG
MAFCLAVTCRCMLCVSHS    19  ATGGCATTTTGTCTTGCGGTTACGTGCAGGTGTATGCTGTGTGTTTCTCACTCCG
MAFCEFKLCWRGWCASHS    19  ATGGCATTTTGTGAGTTTAAGCTTTGCTGGCGGGGGTGGTGTGCGTCTCACTCCG
MAFCAYLECSSESCPSHS    19  ATGGCATTTTGTGCGTATTTGGAGTGCAGTTCGGAGTCTTGTCCTTCTCACTCCG
MAFCVDRTCVQTLCVSHS    19  ATGGCATTTTGTGTGGATAGGACTTGCGTGTAGACTCTGTGTGTGTCTCACTCCG
MAKCMRRCAVSVLVILTP    18  ATGGCAAAGTGTATGAGGCGTTGTGCCGTGAGTGTCCTTGTAATTCTCACTCCG
MAKCFADSCQPFICRSHS    18  ATGGCAAAGTGTTTTGCGGATTCGTGCTAGCCGTTTATTTGTCGTTCTCACTCCG
MANCNLNSCARKACSSHS    18  ATGGCAAATTGTAATCTTAATTCGTGCGCGAGGAAGGCTTGTTCTTCTCACTCCG
MANCLAVTCAQRDCVSHS    18  ATGGCAAATTGTCTTGCTGTTACTTGCGCTTAGAGGGATTGTGTTTCTCACTCCG
MATCNEQACYHWLCLSHS    18  ATGGCAACGTGTAATGAGCAGGCGTGCTATCATTGGTTGTGTCTGTCTCACTCCG
MATCRNIICHMVSCGSHS    18  ATGGCAACGTGTCGGAATATTATTTGCCATATGGTTTCGTGTGGCTCTCACTCCG
MATCRGFSCAGVRCTSHS    18  ATGGCAACGTGTCGGGGGTTTTCGTGCGCTGGGGTGCGTTGTACGTCTCACTCCG
MATCQVGVCDFASCCSHS    18  ATGGCAACGTGTTAGGTTGGTGTTTGCGATTTTGCGTCGTGTTGTTCTCACTCCG
MATCLVVFCQMMWCPSHS    18  ATGGCAACTTGTCTGGTGGTGTTTTGCTAGATGATGTGGTGTCCTTCTCACTCCG
MATCELGLPGY*VYVSL    18  ATGGCAACTTGTGAGTTGGGTTTGCCGGGTTATTGAGTGTATGTCTCACTCCG
MATCVFIRCAHGTCLSHS    18  ATGGCAACTTGTGTGTTTATTCGTTGCGCGCATGGTACTTGTTTGTCTCACTCCG
MATCVIGNCQLETCRSHS    18  ATGGCAACTTGTGTTATTGGTAATTGCTAGCTTGAGACGTGTCGTTCTCACTCCG
MATCYRRPCISDSCWSHS    18  ATGGCAACTTGTTATCGGAGGCCGTGCATTAGTGATTCGTGTTGGTCTCACTCCG
MATCSQGECRPGQCSSHS    18  ATGGCAACTTGTTCGTAGGGTGAGTGCCGGCCTGGGCAGTGTAGCTCTCACTCCG
MARCTGPHCWRISCDSHS    18  ATGGCAAGGTGTACGGGTCCTCATTGCTGGCGTATTAGTTGTGATTCTCACTCCG
MARCMGCEGVRCYSHS    18  ATGGCAAGGTGTATGGGTTGCGAGGGGGTTCGTTGTTATTCTCACTCCG
MARCPSGFCGDGNCTSHS    18  ATGGCAAGGTGTCCGTCTGGGTTTTGCGGGGATGGGAATTGTACGTCTCACTCCG
MARCPGPRCPPIVCRSHS    18  ATGGCAAGGTGTCCTGGGCCTCGTTGCCCGCCGATTGTGTGTAGGTCTCACTCCG
MARCGQGGCLYRGCRSHS    18  ATGGCAAGGTGTGGTTAGGGGGGGTGCCTTTATCGTGGTTGTAGGTCTCACTCCG
MARCVKPLCCVLGSRSHS    18  ATGGCAAGGTGTGTGAAGCCTTTGTGCTGTGTGTTGGGGTCTCGGTCTCACTCCG
MARCVGAGCTVGVCPSHS    18  ATGGCAAGGTGTGTGGGTGCGGGGTGCACGGTTGGTGTGTGTCCGTCTCACTCCG
MASCKRAICGRTDCTSHS    18  ATGGCAAGTTGTAAGCGTGCTATTTGCGGTCGGACGGATTGTACTTCTCACTCCG
MASCNIEACRSCSCVSHS    18  ATGGCAAGTTGTAATATTGAGGCGTGCAGGTCTTGTAGTTGTGTTTCTCACTCCG
MASCELKGCLQGDCLSHS    18  ATGGCAAGTTGTGAGTTGAAGGGGTGCTTGCAGGGGGATTGTCTTTCTCACTCCG
MASCANQGCGVSPCLSHS    18  ATGGCAAGTTGTGCTAATTAGGGTTGCGGTGTGTCGCCGTGTTTGTCTCACTCCG
MASCVMTVCQAELCDSHS    18  ATGGCAAGTTGTGTGATGACTGTGTGCTAGGCTGAGTTGTGTGATTCTCACTCCG
MASCLFWQCPEGGCLSHS    18  ATGGCAAGTTGTTTGTTTTGGTAGTGCCCGGAGGGGGGTTGTCTGTCTCACTCCG
MAMCRGEGCLSRSCVSHS    18  ATGGCAATGTGTCGTGGTGAGGGGTGCTTGTCTCGGTCTTGTGTTTCTCACTCCG
MAMCGDIGCGCQMCGSHS    18  ATGGCAATGTGTGGTGATATTGGGTGCGGGTGTTAGATGTGTGGGTCTCACTCCG
MAMCLQMPCHSGNCFSHS    18  ATGGCAATGTGTTTGTAGATGCCTTGCCATTCGGGTAATTGTTTTTCTCACTCCG
MAICKMRSCDGKHCMSHS    18  ATGGCAATTTGTAAGATGCGTTCTTGCGATGGTAAGCATTGTATGTCTCACTCCG
MAICKSQVCVSFSCGSHS    18  ATGGCAATTTGTAAGTCTTAGGTGTGCGTGAGTTTTTCTTGTGGGTCTCACTCCG
MAICHGWLCDNQVCRSHS    18  ATGGCAATTTGTCATGGTTGGTTGTGCGATAATTAGGTGTGTCGGTCTCACTCCG
MAICPLQNCAEYLCVSHS    18  ATGGCAATTTGTCCGTTGTAGAATTGCGCGGAGTATTTGTGTGTGTCTCACTCCG
MAICRHSLCAGGACVSHS    18  ATGGCAATTTGTCGGCATAGTTTGTGCGCGGGTGGTGCTTGTGTTTCTCACTCCG
MAICAAGRCNQVWCGSHS    18  ATGGCAATTTGTGCTGCGGGGAGGTGCAATTAGGTTTGGTGTGGTTCTCACTCCG
MAICQAESCRVLLCVSHS    18  ATGGCAATTTGTTAGGCGGAGTCTTGCCGTGTTCTTTTGTGTGTTTCTCACTCCG
MAQCKPMKCYCAGCRSHS    18  ATGGCACAGTGTAAGCCTATGAAGTGCTATTGTGCTGGGTGTCGGTCTCACTCCG
MAQCTLALCADVLCSSHS    18  ATGGCACAGTGTACGCTGGCTTTGTGCGCGGATGTGCTGTGTAGTTCTCACTCCG
MAQCSVFECQVHQCVSHS    18  ATGGCACAGTGTAGTGTGTTTGAGTGCCAGGTTCATTAGTGTGTGTCTCACTCCG
MAQCVEYRCNMQLCTSHS    18  ATGGCACAGTGTGTGGAGTATCGTTGCAATATGTAGCTTTGTACGTCTCACTCCG
MAQCVGWKCYMLGCTSHS    18  ATGGCACAGTGTGTGGGTTGGAAGTGCTATATGTTGGGGTGTACTTCTCACTCCG
MAQCQDLMCAAPWCLSHS    18  ATGGCACAGTGTTAGGATCTGATGTGCGCTGCGCCTTGGTGTCTTTCTCACTCCG
MAQCSGLTCRVKRCPSHS    18  ATGGCACAGTGTTCGGGGTTGACGTGCCGGGTTAAGCGTTGTCCGTCTCACTCCG
MAQCSIIVCPHRKCFSHS    18  ATGGCACAGTGTTCTATTATTGTGTGCCCGCATCGGAAGTGTTTTTCTCACTCCG
MAHCGTKRCTPQDCFSHS    18  ATGGCACATTGTGGGACTAAGCGGTGCACGCCTCAGGATTGTTTTTCTCACTCCG
MAHCVGGRCDSLRCLSHS    18  ATGGCACATTGTGTGGGGGGGCGTTGCGATAGTTTGAGGTGTCTTTCTCACTCCG
MAHCWELECSTQRCLSHS    18  ATGGCACATTGTTGGGAGCTTGAGTGCAGTACTTAGAGGTGTCTGTCTCACTCCG
MAPCSRDGCRQVNCSSHS    18  ATGGCACCGTGTAGTAGGGATGGTTGCCGTTAGGTGAATTGTTCTTCTCACTCCG
MARCTAQTCEVGECSSHS    18  ATGGCACGGTGTACGGCGCAGACGTGCGAGGTTGGGGAGTGTAGTTCTCACTCCG
MARCEFASCRGSMCRSHS    18  ATGGCACGGTGTGAGTTTGCTTCTTGCAGGGGGAGTATGTGTCGGTCTCACTCCG
MARCGAQECLRMFCSSHS    18  ATGGCACGGTGTGGTGCGTAGGAGTGCCTGCGGATGTTTTGTTCTTCTCACTCCG
MARCVQKSCNMLMCTSHS    18  ATGGCACGGTGTGTGTAGAAGAGTTGCAATATGCTTATGTGTACGTCTCACTCCG
MARCFGEVCGQGQCLSHS    18  ATGGCACGGTGTTTTGGGGAGGTGTGCGGGCAGGGTTAGTGTCTTTCTCACTCCG
MARCIFDMCAVAGCSSHS    18  ATGGCACGTTGTATTTTTGATATGTGCGCGGTTGCTGGTTGTAGTTCTCACTCCG
MALCRGQVCGSPMCVSHS    18  ATGGCACTGTGTAGGGGGTAGGTTTGCGGTTCTCCTATGTGTGTGTCTCACTCCG
MALCQGQWCRLWPCGSHS    18  ATGGCACTGTGTCAGGGGCAGTGGTGCAGGTTGTGGCCGTGTGGGTCTCACTCCG
MALCEWSPCVGTACLSHS    18  ATGGCACTGTGTGAGTGGTCGCCGTGCGTGGGGACGGCTTGTCTTTCTCACTCCG
MALCARMLCLEKWCGSHS    18  ATGGCACTGTGTGCGCGTATGTTGTGCTTGGAGAAGTGGTGTGGGTCTCACTCCG
MALCWTRSCPDMWCLSHS    18  ATGGCACTGTGTTGGACTAGGTCGTGCCCGGATATGTGGTGTCTGTCTCACTCCG
MALCTWQLCDGDFCASHS    18  ATGGCACTTTGTACTTGGCAGCTTTGCGATGGGGATTTTTGTGCTTCTCACTCCG
MALCSKFLCQLFACFSHS    18  ATGGCACTTTGTAGTAAGTTTCTTTGCTAGCTTTTTGCGTGTTTTTCTCACTCCG
MALCALCVCEYLGCQSHS    18  ATGGCACTTTGTGCGTTGTGTGTTTGCGAGTATCTTGGGTGTTAGTCTCACTCCG
MALCGRVTCYRDVCMSHS    18  ATGGCACTTTGTGGGCGGGTTACTTGCTATCGTGATGTGTGTATGTCTCACTCCG
MAECPLNLCGSVKCSSHS    18  ATGGCAGAGTGTCCGCTTAATCTTTGCGGGTCGGTTAAGTGTTCTTCTCACTCCG
MAECLPQWCSMITCSSHS    18  ATGGCAGAGTGTCTTCCTTAGTGGTGCTCGATGATTACGTGTTCTTCTCACTCCG
MAECEDPFCHCRVCMSHS    18  ATGGCAGAGTGTGAGGATCCTTTTTGCCATTGTAGGGTTTGTATGTCTCACTCCG
MAECAWLQCTCLNCNSHS    18  ATGGCAGAGTGTGCGTGGTTGCAGTGCACTTGTTTGAATTGTAATTCTCACTCCG
MAECQLRGCFLHQCASHS    18  ATGGCAGAGTGTTAGCTGCGGGGTTGCTTTCTTCATCAGTGTGCGTCTCACTCCG
MAECWRILCQRLPCRSHS    18  ATGGCAGAGTGTTGGAGGATTCTTTGCTAGCGGCTGCCGTGTAGGTCTCACTCCG
MAECLRVICSQMTCGSHS    18  ATGGCAGAGTGTTTGCGGGTGATTTGCTCTTAGATGACTTGTGGTTCTCACTCCG
MAELLSTCYHQLSSHS    18  ATGGCAGAGTTGTTGTCTACGTGCTATCATTAGTTGTCGTCTCACTCCG
MADCRGRGCVYQVCMSHS    18  ATGGCAGATTGTAGGGGTAGGGGGTGCGTGTATCAGGTGTGTATGTCTCACTCCG
MADCQRQLCLHIGCTSHS    18  ATGGCAGATTGTCAGCGTTAGCTGTGCCTGCATATTGGGTGTACTTCTCACTCCG
MADCRYVFCWRGWCPSHS    18  ATGGCAGATTGTCGTTATGTTTTTTGCTGGAGGGGGTGGTGTCCGTCTCACTCCG
MADCLAEGCGWQACMSHS    18  ATGGCAGATTGTTTGGCTGAGGGGTGTGGTTGGTAGGCGTGTATGTCTCACTCCG
MAACRLTACNREWCRSHS    18  ATGGCAGCGTGTAGGTTGACGGCGTGCAATCGGGAGTGGTGTCGTTCTCACTCCG
MAACQLRGAIGGVVRLTP    18  ATGGCAGCGTGTCAGTTGCGTGGTGCTATTGGCGGAGTTGTTCGTCTCACTCCG
MAACGKIRCILAACWSHS    18  ATGGCAGCGTGTGGGAAGATTCGGTGCATTTTGGCTGCGTGTTGGTCTCACTCCG
MAACGMCGCAWTGCSSHS    18  ATGGCAGCGTGTGGGATGTGTGGGTGCGCTTGGACTGGGTGTAGTTCTCACTCCG
MAACGPQLCRYFWCVSHS    18  ATGGCAGCGTGTGGGCCTCAGCTTTGCAGGTATTTTTGGTGTGTTTCTCACTCCG
MAACQEILCLDSVCRSHS    18  ATGGCAGCGTGTTAGGAGATTCTTTGCTTGGATAGTGTTTGTCGTTCTCACTCCG
MAACPVVACGMQTCTSHS    18  ATGGCAGCTTGTCCTGTTGTGGCGTGCGGTATGTAGACGTGTACTTCTCACTCCG
MAACALVDCEYFSCLSHS    18  ATGGCAGCTTGTGCTTTGGTGGATTGCGAGTATTTTTCGTGTCTTTCTCACTCCG
MAACGRLMCAPCNCRSHS    18  ATGGCAGCTTGTGGGCGTCTGATGTGCGCTCCTTGTAATTGTCGGTCTCACTCCG
MAACGSIYCPDQPCGSHS    18  ATGGCAGCTTGTGGGTCTATTTATTGCCCTGATTAGCCGTGTGGGTCTCACTCCG
MAGWLVFGVQAVFVFVSL    18  ATGGCAGGGTGGTTGGTGTTCGGTGTGCAAGCTGTGTTTGTGTTCGTCTCACTCCG
MAGCRGRSCGEWFCVSHS    18  ATGGCAGGGTGTAGGGGGCGGTCTTGCGGTGAGTGGTTTTGTGTTTCTCACTCCG
MAGCQSSSCRDRNCGSHS    18  ATGGCAGGGTGTCAGAGTTCTTCTTGCAGGGATAGGAATTGTGGGTCTCACTCCG
MAGCLIRSCVQSLCSSHS    18  ATGGCAGGGTGTCTTATTCGTAGTTGCGTGTAGAGTCTTTGTAGTTCTCACTCCG
MAGCEMIQCHFAWCLSHS    18  ATGGCAGGGTGTGAGATGATTTAGTGCCATTTTGCGTGGTGTTTGTCTCACTCCG
MAGCAEGLCAFLWCVSHS    18  ATGGCAGGGTGTGCTGAGGGTCTTTGCGCGTTTTTGTGGTGTGTGTCTCACTCCG
MAGCGYLFCRGGQCHSHS    18  ATGGCAGGGTGTGGTTATCTGTTTTGCCGTGGTGGGTAGTGTCATTCTCACTCCG
MAGCVYDSCQLRLCSSHS    18  ATGGCAGGGTGTGTGTATGATAGTTGCTAGTTGCGTCTGTGTTCGTCTCACTCCG
MAGCVSGVCPLQRCDSHS    18  ATGGCAGGGTGTGTGTCTGGGGTTTGCCCGCTGTAGCGTTGTGATTCTCACTCCG
MAGCVRGLCVDQLCGSHS    18  ATGGCAGGGTGTGTTCGGGGGCTTTGCGTTGATTAGTTGTGTGGGTCTCACTCCG
MAGCVYSYCSAGSCHSHS    18  ATGGCAGGGTGTGTTTATTCTTATTGCTCTGCTGGTTCGTGTCATTCTCACTCCG
MAGCQGTLCIWQTCCSHS    18  ATGGCAGGGTGTTAGGGTACGTTGTGCATTTGGCAGACGTGTTGTTCTCACTCCG
MAGCQLGFCASSECVSHS    18  ATGGCAGGGTGTTAGTTGGGTTTTTGCGCTTCGTCTGAGTGTGTGTCTCACTCCG
MAGCSHGACQSLTCMSHS    18  ATGGCAGGGTGTTCGCATGGGGCGTGCTAGTCGCTTACGTGTATGTCTCACTCCG
MAGCLPKWCFQWSCFSHS    18  ATGGCAGGGTGTTTGCCTAAGTGGTGCTTTTAGTGGTCGTGTTTTTCTCACTCCG
MAGCLGGVCIAQVCLSHS    18  ATGGCAGGGTGTTTGGGGGGTGTTTGCATTGCGTAGGTGTGTCTTTCTCACTCCG
MAGCLCADCRVGPCTSHS    18  ATGGCAGGGTGTTTGTGTGCTGATTGCCGTGTTGGTCCGTGTACGTCTCACTCCG
MAGCFGQRCWGPFCHSHS    18  ATGGCAGGGTGTTTTGGGTAGAGGTGCTGGGGTCCTTTTTGTCATTCTCACTCCG
MAGVVWCCNFRACGSHS    18  ATGGCAGGTGTGGTATGGTGTTGCAATTTTAGGGCTTGTGGGTCTCACTCCG
MAGCNNNQCSARSCRSHS    18  ATGGCAGGTTGTAATAATAATCAGTGCTCGGCTAGGTCTTGTCGGTCTCACTCCG
MAGCPQVWCVGLACLSHS    18  ATGGCAGGTTGTCCGTAGGTTTGGTGCGTGGGTCTTGCTTGTCTTTCTCACTCCG
MAGCVPLRCSSQDCASHS    18  ATGGCAGGTTGTGTGCCGCTGCGGTGCTCGTCTTAGGATTGTGCGTCTCACTCCG
MAGCVQVSCPSVQCVSHS    18  ATGGCAGGTTGTGTGTAGGTGTCTTGCCCGTCTGTTCAGTGTGTGTCTCACTCCG
MAGCQMPNCGLHVCESHS    18  ATGGCAGGTTGTTAGATGCCGAATTGCGGGTTGCATGTGTGTGAGTCTCACTCCG
MAGCWQVQCYRLWCSSHS    18  ATGGCAGGTTGTTGGCAGGTTTAGTGCTATCGTTTGTGGTGTTCTTCTCACTCCG
MAGCLHMRCASPCCVSHS    18  ATGGCAGGTTGTTTGCATATGAGGTGCGCGTCGCCTTGTTGTGTGTCTCACTCCG
MAVCTIQACSKFACSSHS    18  ATGGCAGTGTGTACGATTTAGGCGTGCTCGAAGTTTGCGTGTAGTTCTCACTCCG
MAVCRTFQCLGVVCGSHS    18  ATGGCAGTGTGTAGGACTTTTCAGTGCCTGGGTGTTGTTTGTGGTTCTCACTCCG
MAVCSVQNCLSADCWSHS    18  ATGGCAGTGTGTAGTGTGTAGAATTGCCTTTCGGCGGATTGTTGGTCTCACTCCG
MAVCIFGACSLHICFSHS    18  ATGGCAGTGTGTATTTTTGGGGCGTGCAGTTTGCATATTTGTTTTTCTCACTCCG
MAVCPPWQCTMERCWSHS    18  ATGGCAGTGTGTCCGCCGTGGTAGTGCACGATGGAGAGGTGTTGGTCTCACTCCG
MAVCPVSRCQQPVCSSHS    18  ATGGCAGTGTGTCCGGTTAGTAGGTGCTAGCAGCCTGTGTGTTCTTCTCACTCCG
MAVCPQVSCCRARCLSHS    18  ATGGCAGTGTGTCCGTAGGTGTCTTGCTGTAGGGCTAGGTGTCTGTCTCACTCCG
MAVCEGRLCHVMLCVSHS    18  ATGGCAGTGTGTGAGGGGCGGCTGTGCCATGTGATGCTGTGTGTGTCTCACTCCG
MAVCAGVWCWGAKCPPHS    18  ATGGCAGTGTGTGCGGGGGTTTGGTGCTGGGGGGCTAAGTGTCCTCCTCACTCCG
MAVCYVSACLCDWCSSHS    18  ATGGCAGTGTGTTATGTGAGTGCGTGCCTTTGTGATTGGTGTTCGTCTCACTCCG
MAVCSGGPCKGWRCASHS    18  ATGGCAGTGTGTTCGGGTGGTCCTTGCAAGGGGTGGAGGTGTGCGTCTCACTCCG
MAVCSGLMCSHGVCYSHS    18  ATGGCAGTGTGTTCTGGGTTGATGTGCTCGCATGGGGTGTGTTATTCTCACTCCG
MAVCCDHTCGQSFCGSHS    18  ATGGCAGTGTGTTGTGATCATACTTGCGGGTAGTCTTTTTGTGGGTCTCACTCCG
MAVCKILPCTTSQCWSHS    18  ATGGCAGTTTGTAAGATTCTGCCTTGCACGACTTCTTAGTGTTGGTCTCACTCCG
MAVCIWALCVWMACSSHS    18  ATGGCAGTTTGTATTTGGGCTTTGTGCGTGTGGATGGCTTGTTCGTCTCACTCCG
MAVCGLRFCVLPYCGSHS    18  ATGGCAGTTTGTGGTCTGCGTTTTTGCGTGCTTCCTTATTGTGGTTCTCACTCCG
MAVCVWFACHQLGCGSHS    18  ATGGCAGTTTGTGTTTGGTTTGCGTGCCATTAGTTGGGGTGTGGGTCTCACTCCG
MAVCSASVCGGRTCPSHS    18  ATGGCAGTTTGTTCGGCGAGTGTGTGCGGTGGGCGTACTTGTCCGTCTCACTCCG
MAVCLLLSCSSRECDSHS    18  ATGGCAGTTTGTTTGCTTCTTAGTTGCAGTAGTCGTGAGTGTGATTCTCACTCCG
MAVCLQTTCPRVACGSHS    18  ATGGCAGTTTGTTTGTAGACGACTTGCCCGCGGGTGGCTTGTGGGTCTCACTCCG
MAQCPSLICQVGGCPSHS    18  ATGGCATAGTGTCCTAGTCTGATTTGCCAGGTGGGTGGGTGTCCGTCTCACTCCG
MAQCRPEYCVTRSCSSHS    18  ATGGCATAGTGTCGGCCGGAGTATTGCGTTACGCGGTCTTGTAGTTCTCACTCCG
MAQCAPGSCGPGKCRSHS    18  ATGGCATAGTGTGCGCCTGGGAGTTGCGGGCCTGGGAAGTGTCGTTCTCACTCCG
MAQCVRNLCLTRACWSHS    18  ATGGCATAGTGTGTTCGTAATTTGTGCCTTACGCGGGCTTGTTGGTCTCACTCCG
MAQCWGLGCVRVFCASHS    18  ATGGCATAGTGTTGGGGTCTGGGGTGCGTTCGGGTTTTTTGTGCTTCTCACTCCG
MAYCTVMRCGQQHCNSHS    18  ATGGCATATTGTACTGTTATGCGTTGCGGGTAGCAGCATTGTAATTCTCACTCCG
MAYCRRYWCYLDTCHSHS    18  ATGGCATATTGTAGGCGGTATTGGTGCTATCTTGATACTTGTCATTCTCACTCCG
MAYCRLGGCFVGECRSHS    18  ATGGCATATTGTCGGCTTGGTGGTTGCTTTGTGGGGGAGTGTCGTTCTCACTCCG
MAYCAVNGCKGRACESHS    18  ATGGCATATTGTGCGGTGAATGGGTGCAAGGGGCGTGCTTGTGAGTCTCACTCCG
MAYCVREKCLQWACPSHS    18  ATGGCATATTGTGTGCGGGAGAAGTGCCTTCAGTGGGCGTGTCCTTCTCACTCCG
MAYCVAGKCLAVTCSSHS    18  ATGGCATATTGTGTTGCGGGTAAGTGCTTGGCGGTTACGTGTTCGTCTCACTCCG
MAYCYEVPCAGGECISHS    18  ATGGCATATTGTTATGAGGTTCCGTGCGCTGGTGGTGAGTGTATTTCTCACTCCG
MASCPRGVCWPSKCSSHS    18  ATGGCATCGTGTCCGCGTGGTGTGTGCTGGCCTTCGAAGTGTAGTTCTCACTCCG
MASCAQTGCALVECKSHS    18  ATGGCATCGTGTGCTTAGACGGGTTGCGCGCTGGTGGAGTGTAAGTCTCACTCCG
MASCGQGYCVVEHCRSHS    18  ATGGCATCGTGTGGGTAGGGTTATTGCGTGGTTGAGCATTGTCGGTCTCACTCCG
MASCLVHMCIWSMCRSHS    18  ATGGCATCGTGTTTGGTGCATATGTGCATTTGGAGTATGTGTAGGTCTCACTCCG
MASCMFVCCYSVQCGSHS    18  ATGGCATCTTGTATGTTTGTGTGTTGCTATAGTGTGTAGTGTGGGTCTCACTCCG
MASCVGPACQVYLCPSHS    18  ATGGCATCTTGTGTGGGTCCTGCTTGCTAGGTTTATCTTTGTCCTTCTCACTCCG
MASCVQKHCDGLFCVSHS    18  ATGGCATCTTGTGTGTAGAAGCATTGCGATGGGTTGTTTTGTGTTTCTCACTCCG
MASCVLWRCYTVACGSHS    18  ATGGCATCTTGTGTTTTGTGGAGGTGCTATACTGTGGCGTGTGGTTCTCACTCCG
MASCFKHPCGGRWCGSHS    18  ATGGCATCTTGTTTTAAGCATCCGTGCGGGGGGCGGTGGTGTGGTTCTCACTCCG
MAWCTLGGCQTSTCRSHS    18  ATGGCATGGTGTACTTTGGGTGGGTGCTAGACGTCGACGTGTAGGTCTCACTCCG
MAWCRNRACALLVCLSHS    18  ATGGCATGGTGTCGGAATAGGGCTTGCGCGCTTCTGGTGTGTTTGTCTCACTCCG
MAWCRLLSCNGATCWSHS    18  ATGGCATGGTGTCGGTTGTTGAGTTGCAATGGGGCTACGTGTTGGTCTCACTCCG
MAWCARIQCLLRTCVSHS    18  ATGGCATGGTGTGCTCGTATTTAGTGCTTGCTGCGGACTTGTGTGTCTCACTCCG
MAWCGVGRCNAAHCTSHS    18  ATGGCATGGTGTGGTGTGGGTCGGTGCAATGCTGCTCATTGTACGTCTCACTCCG
MAWCVVRGCQLLRCNSHS    18  ATGGCATGGTGTGTGGTTCGGGGGTGCTAGCTGCTTCGTTGTAATTCTCACTCCG
MAWCVFSTCATDLCLSHS    18  ATGGCATGGTGTGTGTTTAGTACTTGCGCGACTGATCTGTGTTTGTCTCACTCCG
MACCRLKCCFGPVCRSHS    18  ATGGCATGTTGTAGGTTGAAGTGTTGCTTTGGGCCGGTTTGTAGGTCTCACTCCG
MACCMVQLCAKGHCVSHS    18  ATGGCATGTTGTATGGTTTAGCTGTGCGCGAAGGGGCATTGTGTGTCTCACTCCG
MACCGGQVCGGAECISHS    18  ATGGCATGTTGTGGGGGTTAGGTGTGCGGTGGGGCTGAGTGTATTTCTCACTCCG
MACCGQRQCDGVWCTSHS    18  ATGGCATGTTGTGGGTAGAGGCAGTGCGATGGTGTTTGGTGTACGTCTCACTCCG
MACCGGVICIKRFCRSHS    18  ATGGCATGTTGTGGTGGGGTGATTTGCATTAAGCGTTTTTGTCGTTCTCACTCCG
MACCGWAVCDANECPSHS    18  ATGGCATGTTGTGGTTGGGCGGTTTGCGATGCTAATGAGTGTCCTTCTCACTCCG
MACCVPRRCAGSLCTSHS    18  ATGGCATGTTGTGTTCCGCGGCGGTGCGCGGGTTCGCTGTGTACTTCTCACTCCG
MALCHRFQCEVSACMSHS    18  ATGGCATTGTGTCATCGTTTTTAGTGCGAGGTTAGTGCGTGTATGTCTCACTCCG
MALCLRELCPVSRCHSHS    18  ATGGCATTGTGTCTTAGGGAGCTTTGCCCGGTTTCTAGGTGTCATTCTCACTCCG
MALCVSFSCVGQTCPSHS    18  ATGGCATTGTGTGTGTCTTTTAGTTGCGTTGGTTAGACTTGTCCGTCTCACTCCG
MALCWNSMCQDLLCESHS    18  ATGGCATTGTGTTGGAATAGTATGTGCTAGGATCTTCTTTGTGAGTCTCACTCCG
MALCCVTSCQYFPCCSHS    18  ATGGCATTGTGTTGTGTTACTTCTTGCTAGTATTTTCCTTGTTGTTCTCACTCCG
MALCFKRDCRPGLCLSHS    18  ATGGCATTGTGTTTTAAGCGGGATTGCAGGCCGGGTCTGTGTCTTTCTCACTCCG
MALCFLSLCLGVSCLSHS    18  ATGGCATTGTGTTTTTTGAGTTTGTGCTTGGGTGTGAGTTGTTTGTCTCACTCCG
MAFVLR*IARGIIVFSL    18  ATGGCATTTGTATTAAGATGAATTGCCCGCGGCATTATTGTGTTCTCACTCCG
MAFVVVLRALVICVGLTP    18  ATGGCATTTGTTGTGGTCCTTCGTGCTCTAGTAATATGTGTCGGTCTCACTCCG
MAFCIRYGCSQVVCGSHS    18  ATGGCATTTTGTATTCGTTATGGGTGCAGTCAGGTGGTTTGTGGGTCTCACTCCG
MAFCVMQECNGTVCYSHS    18  ATGGCATTTTGTGTGATGTAGGAGTGCAATGGGACGGTGTGTTATTCTCACTCCG
MAFCSWQGCQASGCASHS    18  ATGGCATTTTGTTCTTGGTAGGGTTGCTAGGCGTCGGGGTGTGCGTCTCACTCCG
MACRSHS    18  ATGGCTTGTCGTTCTCACTCCG
MAKCRTFNCQTSLCMSHS    17  ATGGCAAAGTGTCGGACGTTTAATTGCTAGACTTCTCTTTGTATGTCTCACTCCG
MAKCRPLGCDWVSCSSHS    17  ATGGCAAAGTGTCGTCCGCTGGGGTGCGATTGGGTTTCTTGTTCGTCTCACTCCG
MAKCQSHWCWGAPCFSHS    17  ATGGCAAAGTGTTAGTCTCATTGGTGCTGGGGTGCGCCGTGTTTTTCTCACTCCG
MANCNDLYCYCWVCGSHS    17  ATGGCAAATTGTAATGATCTTTATTGCTATTGTTGGGTGTGTGGGTCTCACTCCG
MANCQKWCCSWAACGSHS    17  ATGGCAAATTGTTAGAAGTGGTGTTGCTCGTGGGCTGCTTGTGGGTCTCACTCCG
MANCSVRSCCGGMCMSHS    17  ATGGCAAATTGTTCTGTTCGGAGTTGCTGTGGGGGGATGTGTATGTCTCACTCCG
MANCFTHNCAHSDCCSHS    17  ATGGCAAATTGTTTTACTCATAATTGCGCGCATTCTGATTGTTGTTCTCACTCCG
MATCVWWGCYWNLCMSHS    17  ATGGCAACGTGTGTTTGGTGGGGGTGCTATTGGAATTTGTGTATGTCTCACTCCG
MATCSMARCAEDWCVSHS    17  ATGGCAACGTGTTCTATGGCGAGGTGCGCGGAGGATTGGTGTGTGTCTCACTCCG
MATCLSWVCWRGICRSHS    17  ATGGCAACGTGTTTGAGTTGGGTGTGCTGGCGTGGGATTTGTCGTTCTCACTCCG
MATCLIHHCQGEWCISHS    17  ATGGCAACGTGTTTGATTCATCATTGCTAGGGGGAGTGGTGTATTTCTCACTCCG
MATCNWRSCQSPKCLSHS    17  ATGGCAACTTGTAATTGGCGGAGTTGCCAGAGTCCGAAGTGTTTGTCTCACTCCG
MATCILRLCVGYVCGSHS    17  ATGGCAACTTGTATTCTGCGGTTGTGCGTGGGGTATGTGTGTGGGTCTCACTCCG
MATCDCWRCGGGGCSSHS    17  ATGGCAACTTGTGATTGTTGGCGGTGCGGTGGTGGGGGGTGTTCGTCTCACTCCG
MATCGECDWQPCGSHS    17  ATGGCAACTTGTGGTGAGTGCGATTGGTAGCCTTGTGGGTCTCACTCCG
MATCVRGPCLQVYCKSHS    17  ATGGCAACTTGTGTTAGGGGGCCTTGCCTGTAGGTTTATTGTAAGTCTCACTCCG
MATCVQKLCNFIPCGSHS    17  ATGGCAACTTGTGTTTAGAAGTTGTGCAATTTTATTCCGTGTGGGTCTCACTCCG
MATCQGGWCYLMSCSSHS    17  ATGGCAACTTGTTAGGGTGGGTGGTGCTATTTGATGTCTTGTTCTTCTCACTCCG
MARCKAQACLHSLCWSHS    17  ATGGCAAGGTGTAAGGCGCAGGCGTGCTTGCATTCTTTGTGTTGGTCTCACTCCG
MARCNPVDCSVGECKSHS    17  ATGGCAAGGTGTAATCCTGTTGATTGCTCGGTTGGTGAGTGTAAGTCTCACTCCG
MARCTLVMCSQEQCGSHS    17  ATGGCAAGGTGTACTCTTGTTATGTGCTCTCAGGAGCAGTGTGGGTCTCACTCCG
MARCPSEDCLQHACGSHS    17  ATGGCAAGGTGTCCTAGTGAGGATTGCTTGTAGCATGCGTGTGGTTCTCACTCCG
MARCRIKDCQKLCCRSHS    17  ATGGCAAGGTGTCGGATTAAGGATTGCTAGAAGCTTTGTTGTCGGTCTCACTCCG
MARCLGKVCTSGPCYSHS    17  ATGGCAAGGTGTCTTGGTAAGGTGTGCACGTCGGGTCCTTGTTATTCTCACTCCG
MARCVYLECKHSPCSSHS    17  ATGGCAAGGTGTGTGTATCTTGAGTGCAAGCATTCTCCGTGTTCTTCTCACTCCG
MARCFEVSCSKKFCRSHS    17  ATGGCAAGGTGTTTTGAGGTTAGTTGCAGTAAGAAGTTTTGTCGGTCTCACTCCG
MARCFDERCWWVGCGSHS    17  ATGGCAAGGTGTTTTGATGAGCGGTGCTGGTGGGTTGGTTGTGGTTCTCACTCCG
MASCRPIRCASMTCDSHS    17  ATGGCAAGTTGTCGTCCTATTCGGTGCGCGTCTATGACTTGTGATTCTCACTCCG
MASCRQNVCPEFSCGSHS    17  ATGGCAAGTTGTCGTTAGAATGTTTGCCCGGAGTTTTCGTGTGGGTCTCACTCCG
MASCGVYGCQEPCCWSHS    17  ATGGCAAGTTGTGGGGTTTATGGGTGCTAGGAGCCGTGTTGTTGGTCTCACTCCG
MASCVRFMCRGLGVRLTP    17  ATGGCAAGTTGTGTGCGTTTTATGTGCCGTGGCCTGGGTGTGCGTCTCACTCCG
MASCLDRGCSAMNCPSHS    17  ATGGCAAGTTGTTTGGATCGTGGGTGCTCTGCGATGAATTGTCCGTCTCACTCCG
MAMCRCAPCQLGGCISHS    17  ATGGCAATGTGTCGTTGTGCGCCGTGCTAGCTTGGCGGTTGTATTTCTCACTCCG
MAMCEPMLCIGGACQSHS    17  ATGGCAATGTGTGAGCCTATGTTGTGCATTGGGGGGGCTTGTTAGTCTCACTCCG
MAMCGDLKCGCLRCRSHS    17  ATGGCAATGTGTGGGGATCTGAAGTGCGGGTGTCTTAGGTGTCGTTCTCACTCCG
MAMCQSASCNLCSCDSHS    17  ATGGCAATGTGTTAGAGTGCTAGTTGCAATCTTTGTAGTTGTGATTCTCACTCCG
MAMCSCIGCALHSCTSHS    17  ATGGCAATGTGTTCGTGTATTGGTTGCGCGCTGCATTCGTGTACTTCTCACTCCG
MAICRRGSCELYNCMSHS    17  ATGGCAATTTGTAGGCGGGGGTCGTGCGAGCTTTATAATTGTATGTCTCACTCCG
MAICRTAPCLIVNCESHS    17  ATGGCAATTTGTCGGACTGCGCCGTGCCTGATTGTGAATTGTGAGTCTCACTCCG
MAICRKMICGVMTCESHS    17  ATGGCAATTTGTCGTAAGATGATTTGCGGGGTTATGACTTGTGAGTCTCACTCCG
MAICRSMCCMGVGCSSHS    17  ATGGCAATTTGTCGTAGTATGTGTTGCATGGGTGTGGGTTGTTCGTCTCACTCCG
MAICVQAACMSKLCDSHS    17  ATGGCAATTTGTGTGTAGGCTGCGTGCATGTCGAAGTTGTGTGATTCTCACTCCG
MAQCTQSTCNTEVCGSHS    17  ATGGCACAGTGTACGTAGAGTACTTGCAATACGGAGGTGTGTGGGTCTCACTCCG
MAQCRVGSCGPQVCSSHS    17  ATGGCACAGTGTCGGGTTGGGTCTTGCGGGCCTTAGGTTTGTTCGTCTCACTCCG
MAQCLGWFCQVGPCGSHS    17  ATGGCACAGTGTCTTGGGTGGTTTTGCTAGGTTGGTCCTTGTGGGTCTCACTCCG
MAQCDRNRCVGSNCTSHS    17  ATGGCACAGTGTGATAGGAATAGGTGCGTTGGGTCGAATTGTACGTCTCACTCCG
MAQCGKCTCDREGCGSHS    17  ATGGCACAGTGTGGTAAGTGTACTTGCGATCGGGAGGGGTGTGGGTCTCACTCCG
MAQCGQHPCWSQVCISHS    17  ATGGCACAGTGTGGTCAGCATCCGTGCTGGTCTCAGGTGTGTATTTCTCACTCCG
MAQCGWVNCHQLVCGSHS    17  ATGGCACAGTGTGGTTGGGTTAATTGCCATTAGCTTGTTTGTGGGTCTCACTCCG
MAQCWWSWCYVSTCQSHS    17  ATGGCACAGTGTTGGTGGTCGTGGTGCTATGTGTCTACTTGTTAGTCTCACTCCG
MAHCSRLGCGQGTCLSHS    17  ATGGCACATTGTAGTCGTCTTGGTTGCGGTCAGGGGACGTGTCTGTCTCACTCCG
MAHCVQTRCGEPYCYSHS    17  ATGGCACATTGTGTTTAGACGCGTTGCGGGGAGCCGTATTGTTATTCTCACTCCG
MAHCFGWVCWNQSCGSHS    17  ATGGCACATTGTTTTGGTTGGGTGTGCTGGAATTAGTCTTGTGGGTCTCACTCCG
MAPCSQMWCNRLQCLSHS    17  ATGGCACCGTGTTCTCAGATGTGGTGCAATCGGCTTTAGTGTCTTTCTCACTCCG
MAPCAFRGCGAQECGSHS    17  ATGGCACCTTGTGCGTTTCGGGGTTGCGGGGCGTAGGAGTGTGGTTCTCACTCCG
MAPCVVQGCGRGMCISHS    17  ATGGCACCTTGTGTGGTGTAGGGTTGCGGTCGTGGTATGTGTATTTCTCACTCCG
MAPCSEQDCVRQVCVSHS    17  ATGGCACCTTGTTCGGAGTAGGATTGCGTGCGGTAGGTGTGTGTTTCTCACTCCG
MARCPQMDCLSLVCCSHS    17  ATGGCACGGTGTCCTTAGATGGATTGCTTGTCGTTGGTGTGTTGTTCTCACTCCG
MARCLCEGCYREWCFSHS    17  ATGGCACGGTGTCTGTGTGAGGGTTGCTATCGTGAGTGGTGTTTTTCTCACTCCG
MARCLLQGCAQKYCVSHS    17  ATGGCACGGTGTCTTCTTCAGGGTTGCGCTTAGAAGTATTGTGTTTCTCACTCCG
MARCGSSSCSRMVCQSHS    17  ATGGCACGGTGTGGGAGTTCTAGTTGCTCGCGGATGGTGTGTCAGTCTCACTCCG
MARCGYVVCRSGQCYSHS    17  ATGGCACGGTGTGGGTATGTTGTTTGCCGGTCTGGGCAGTGTTATTCTCACTCCG
MARCFVLLCAAWTCQSHS    17  ATGGCACGGTGTTTTGTGTTGCTTTGCGCGGCTTGGACGTGTCAGTCTCACTCCG
MARCRPPYCDLSRCLSHS    17  ATGGCACGTTGTAGGCCTCCGTATTGCGATTTGAGTCGGTGTTTGTCTCACTCCG
MARCIPKWCSVGSCSSHS    17  ATGGCACGTTGTATTCCTAAGTGGTGCTCTGTTGGGTCGTGTAGTTCTCACTCCG
MARCIRQTCPSIKCMSHS    17  ATGGCACGTTGTATTCGGTAGACGTGCCCGAGTATTAAGTGTATGTCTCACTCCG
MARCHRTGCGENICRSHS    17  ATGGCACGTTGTCATAGGACTGGGTGCGGGGAGAATATTTGTCGGTCTCACTCCG
MARCRAAACFLISCSSHS    17  ATGGCACGTTGTCGGGCTGCTGCGTGCTTTTTGATTAGTTGTTCTTCTCACTCCG
MARCVVSSCCGRGCISHS    17  ATGGCACGTTGTGTGGTTAGTTCTTGCTGTGGGCGGGGGTGTATTTCTCACTCCG
MARCSSSFWPFSFVQFSL    17  ATGGCACGTTGTTCTTCTTCTTTTTGGCCCTTTTCGTTCGTGTAGTTCTCACTCCG
MARCLVLACHSSECSSHS    17  ATGGCACGTTGTTTGGTGTTGGCGTGCCATTCGTCTGAGTGTTCTTCTCACTCCG
MALCNSVCCFQNSCVSHS    17  ATGGCACTGTGTAATTCTGTGTGTTGCTTTTAGAATTCTTGTGTTTCTCACTCCG
MALCTQGSCVDSLCLSHS    17  ATGGCACTGTGTACGTAGGGGAGTTGCGTGGATTCTCTTTGTTTGTCTCACTCCG
MALCTDESCQNCTCRSHS    17  ATGGCACTTTGTACGGATGAGTCGTGCTAGAATTGTACTTGTCGTTCTCACTCCG
MALCRCATCLQLGCQSHS    17  ATGGCACTTTGTCGGTGTGCGACGTGCCTTCAGCTGGGTTGTTAGTCTCACTCCG
MALCGVHGCFRFICASHS    17  ATGGCACTTTGTGGGGTTCATGGGTGCTTTCGGTTTATTTGTGCTTCTCACTCCG
MALCVRPQCVGDTCKSHS    17  ATGGCACTTTGTGTTCGGCCTCAGTGCGTTGGGGATACTTGTAAGTCTCACTCCG
MALCYASGCVGRSCISHS    17  ATGGCACTTTGTTATGCGTCGGGGTGCGTGGGGCGGAGTTGTATTTCTCACTCCG
MALCLDGNCMYVWCWSHS    17  ATGGCACTTTGTTTGGATGGGAATTGCATGTATGTGTGGTGTTGGTCTCACTCCG
MAELLLCVGRPCISHS    17  ATGGCAGAGCTGTTGTTGTGCGTGGGGCGTCCGTGTATTTCTCACTCCG
MAECTSVRCKDLLCRSHS    17  ATGGCAGAGTGTACGAGTGTTCGGTGCAAGGATTTGCTTTGTAGGTCTCACTCCG
MAECGPQPCSSLWCLSHS    17  ATGGCAGAGTGTGGGCCGTAGCCGTGCAGTTCGTTGTGGTGTTTGTCTCACTCCG
MAECGAFSCVAGLCSSHS    17  ATGGCAGAGTGTGGGGCGTTTAGTTGCGTTGCTGGGCTTTGTAGTTCTCACTCCG
MAECSARFCTDQVCISHS    17  ATGGCAGAGTGTTCGGCGCGGTTTTGCACGGATTAGGTGTGTATTTCTCACTCCG
MAECSWTMCEHLQCLSHS    17  ATGGCAGAGTGTTCTTGGACGATGTGCGAGCATCTGTAGTGTCTGTCTCACTCCG
MAECWVYSCPLQDCGSHS    17  ATGGCAGAGTGTTGGGTGTATTCGTGCCCTTTGTAGGATTGTGGGTCTCACTCCG
MADCRAQGCVYHACLSHS    17  ATGGCAGATTGTAGGGCTTAGGGGTGCGTTTATCATGCGTGTCTTTCTCACTCCG
MADCIRTPCYKGLCGSHS    17  ATGGCAGATTGTATTCGGACGCCGTGCTATAAGGGTTTGTGTGGGTCTCACTCCG
MADCIDHICAVQPCSSHS    17  ATGGCAGATTGTATTGATCATATTTGCGCGGTGCAGCCTTGTTCGTCTCACTCCG
MADCAVGDCYMTSCLSHS    17  ATGGCAGATTGTGCGGTTGGTGATTGCTATATGACTTCTTGTCTTTCTCACTCCG
MADCAQGRCGQDQCLSHS    17  ATGGCAGATTGTGCTCAGGGTAGGTGCGGGTAGGATCAGTGTCTGTCTCACTCCG
MADCLAYRCCCRCCASHS    17  ATGGCAGATTGTTTGGCTTATAGGTGCTGTTGTAGGTGTTGTGCGTCTCACTCCG
MAACMVQACSGSCCVSHS    17  ATGGCAGCGTGTATGGTGTAGGCGTGCTCTGGTTCGTGTTGTGTGTCTCACTCCG
MAACQSRLCVRSTCVSHS    17  ATGGCAGCGTGTCAGTCGAGGCTTTGCGTGCGGTCTACTTGTGTTTCTCACTCCG
MAACPRLNCGWQVCGSHS    17  ATGGCAGCGTGTCCTAGGCTTAATTGCGGTTGGTAGGTTTGTGGTTCTCACTCCG
MAACAAVTCARQGCASHS    17  ATGGCAGCGTGTGCTGCTGTTACGTGCGCGCGGCAGGGTTGTGCTTCTCACTCCG
MAACGNVVCAWQGCLSHS    17  ATGGCAGCGTGTGGGAATGTGGTTTGCGCTTGGTAGGGTTGTCTGTCTCACTCCG
MAACGRVDCRLLNCGSHS    17  ATGGCAGCGTGTGGTCGGGTTGATTGCCGGCTGCTTAATTGTGGGTCTCACTCCG
MAACVRRDCAVATCSSHS    17  ATGGCAGCGTGTGTGCGGAGGGATTGCGCGGTGGCTACTTGTTCGTCTCACTCCG
MAACVLLQCPSDACQSHS    17  ATGGCAGCGTGTGTGCTTCTTCAGTGCCCGTCGGATGCTTGTTAGTCTCACTCCG
MAACQHWTCVIKVYVSL    17  ATGGCAGCGTGTTAGCATTGGACGTGCGTTATTAAGGTGTACGTCTCACTCCG
MAACCRVACTDGMCGSHS    17  ATGGCAGCGTGTTGTCGGGTTGCTTGCACTGATGGGATGTGTGGGTCTCACTCCG
MAACQHPRCKGYTCASHS    17  ATGGCAGCTTGTCAGCATCCTCGGTGCAAGGGTTATACTTGTGCTTCTCACTCCG
MAACRYAVCWLMACPSHS    17  ATGGCAGCTTGTCGGTATGCTGTGTGCTGGCTTATGGCTTGTCCTTCTCACTCCG
MAACDRTGCAMSACESHS    17  ATGGCAGCTTGTGATCGTACGGGGTGCGCGATGTCGGCTTGTGAGTCTCACTCCG
MAACAMPECVGMWCRSHS    17  ATGGCAGCTTGTGCTATGCCGGAGTGCGTGGGGATGTGGTGTCGGTCTCACTCCG
MAACGFGVCYIPGCRSHS    17  ATGGCAGCTTGTGGTTTTGGTGTGTGCTATATTCCGGGGTGTCGTTCTCACTCCG
MAACQVDLCALQKCSSHS    17  ATGGCAGCTTGTTAGGTTGATCTTTGCGCGTTGCAGAAGTGTTCGTCTCACTCCG
MAACWTEPCQLSACSSHS    17  ATGGCAGCTTGTTGGACTGAGCCGTGCTAGTTGTCTGCTTGTTCTTCTCACTCCG
MAACCFMDCKQVVCMSHS    17  ATGGCAGCTTGTTGTTTTATGGATTGCAAGTAGGTGGTGTGTATGTCTCACTCCG
MAACLYCQCQASGVWVSL    17  ATGGCAGCTTGTTTGTATTGTCAGTGCTAGGCATCGGGCGTGTGGGTCTCACTCCG
MAGCTDDECGACRCLSHS    17  ATGGCAGGGTGTACTGATGATGAGTGCGGTGCGTGTAGGTGTCTTTCTCACTCCG
MAGCRSSVCPIQTCFSHS    17  ATGGCAGGGTGTAGGAGTTCGGTGTGCCCGATTTAGACTTGTTTTTCTCACTCCG
MAGCIQLPCSVPICNSHS    17  ATGGCAGGGTGTATTTAGCTTCCTTGCTCGGTTCCTATTTGTAATTCTCACTCCG
MAGCQRTGCPRPMCHSHS    17  ATGGCAGGGTGTCAGCGGACGGGTTGCCCTCGGCCTATGTGTCATTCTCACTCCG
MAGCPGVQCLISVCTSHS    17  ATGGCAGGGTGTCCGGGTGTGTAGTGCCTTATTAGTGTTTGTACTTCTCACTCCG
MAGCPQGNCRVTMCTSHS    17  ATGGCAGGGTGTCCGTAGGGGAATTGCCGGGTGACGATGTGTACTTCTCACTCCG
MAGCRGPFCAQVLCRSHS    17  ATGGCAGGGTGTCGGGGGCCTTTTTGCGCGCAGGTGTTGTGTAGGTCTCACTCCG
MAGCRKGACSGDGCWSHS    17  ATGGCAGGGTGTCGTAAGGGTGCTTGCTCGGGTGATGGGTGTTGGTCTCACTCCG
MAGCRGGFCPQVVCHSHS    17  ATGGCAGGGTGTCGTGGTGGTTTTTGCCCTTAGGTGGTGTGTCATTCTCACTCCG
MAGCEGGVCATQICMSHS    17  ATGGCAGGGTGTGAGGGTGGGGTGTGCGCTACGTAGATTTGTATGTCTCACTCCG
MAGCDSQICSGLVCHSHS    17  ATGGCAGGGTGTGATAGTTAGATTTGCTCGGGTCTGGTGTGTCATTCTCACTCCG
MAGCAVRSCDLFQCCSHS    17  ATGGCAGGGTGTGCGGTGAGGTCTTGCGATTTGTTTCAGTGTTGTTCTCACTCCG
MAGCARWRCGVGMCVSHS    17  ATGGCAGGGTGTGCTAGGTGGCGTTGCGGTGTTGGTATGTGTGTTTCTCACTCCG
MAGCGWSSCRMRSCSSHS    17  ATGGCAGGGTGTGGGTGGTCGAGTTGCCGTATGCGTTCTTGTAGTTCTCACTCCG
MAGCGCFLCLTGRCGSHS    17  ATGGCAGGGTGTGGGTGTTTTTTGTGCCTTACTGGGAGGTGTGGGTCTCACTCCG
MAGCGQRSCVFSSCSSHS    17  ATGGCAGGGTGTGGTTAGAGGTCTTGCGTTTTTTCGTCGTGTTCTTCTCACTCCG
MAGCVLAACQGRVCRSHS    17  ATGGCAGGGTGTGTTCTGGCTGCGTGCCAGGGGAGGGTTTGTCGTTCTCACTCCG
MAGCVGLVCAHTRCVSHS    17  ATGGCAGGGTGTGTTGGTTTGGTTTGCGCTCATACGCGTTGTGTTTCTCACTCCG
MAGCQGGSCVALTCSSHS    17  ATGGCAGGGTGTTAGGGTGGGTCGTGCGTGGCTTTGACGTGTAGTTCTCACTCCG
MAGCQVPECFGSPCDSHS    17  ATGGCAGGGTGTTAGGTTCCGGAGTGCTTTGGGTCGCCTTGTGATTCTCACTCCG
MAGCLVVSCQTGNCLSHS    17  ATGGCAGGGTGTTTGGTGGTGTCTTGCTAGACGGGGAATTGTCTTTCTCACTCCG
MAGCTNQGCGATGCQSHS    17  ATGGCAGGTTGTACGAATTAGGGTTGCGGTGCGACTGGGTGTCAGTCTCACTCCG
MAGCSVAWCIGWACSSHS    17  ATGGCAGGTTGTAGTGTTGCGTGGTGCATTGGGTGGGCTTGTTCGTCTCACTCCG
MAGCPGMLCSVGTCGSHS    17  ATGGCAGGTTGTCCGGGTATGTTGTGCTCGGTTGGTACGTGTGGTTCTCACTCCG
MAGCARVVCWGDVCASHS    17  ATGGCAGGTTGTGCGAGGGTGGTTTGCTGGGGTGATGTGTGTGCGTCTCACTCCG
MAGCALLGCMDVSCLSHS    17  ATGGCAGGTTGTGCGTTGTTGGGTTGCATGGATGTGTCTTGTTTGTCTCACTCCG
MAGCAPKGCQSRMCSSHS    17  ATGGCAGGTTGTGCTCCTAAGGGTTGCCAGTCGCGTATGTGTAGTTCTCACTCCG
MAGCGVVPCGGRRCLSHS    17  ATGGCAGGTTGTGGGGTTGTTCCTTGCGGTGGTCGGCGGTGTCTTTCTCACTCCG
MAGCGLGCCVRGECRSHS    17  ATGGCAGGTTGTGGTTTGGGGTGTTGCGTGCGTGGGGAGTGTCGGTCTCACTCCG
MAGCVMPWCFRYGCESHS    17  ATGGCAGGTTGTGTTATGCCGTGGTGCTTTAGGTATGGTTGTGAGTCTCACTCCG
MAGCVRQGCSQNKCVSHS    17  ATGGCAGGTTGTGTTCGTCAGGGTTGCTCGTAGAATAAGTGTGTGTCTCACTCCG
MAGCVREACPFYPCISHS    17  ATGGCAGGTTGTGTTCGTGAGGCTTGCCCGTTTTATCCTTGTATTTCTCACTCCG
MAGCWHGYCLAGHCQSHS    17  ATGGCAGGTTGTTGGCATGGGTATTGCCTGGCTGGGCATTGTTAGTCTCACTCCG
MAGCWLGICSGSHCRSHS    17  ATGGCAGGTTGTTGGCTGGGGATTTGCAGTGGTTCGCATTGTCGTTCTCACTCCG
MAVCKGNVCQGAWCYSHS    17  ATGGCAGTGTGTAAGGGGAATGTGTGCTAGGGGGCTTGGTGTTATTCTCACTCCG
MAVCTAFKCWFLGCVSHS    17  ATGGCAGTGTGTACTGCGTTTAAGTGCTGGTTTTTGGGTTGTGTTTCTCACTCCG
MAVCSMFLCQGSCCGSHS    17  ATGGCAGTGTGTAGTATGTTTTTGTGCTAGGGGTCGTGTTGTGGGTCTCACTCCG
MAVCIYSPCYFRGCVSHS    17  ATGGCAGTGTGTATTTATTCTCCGTGCTATTTTAGGGGGTGTGTTTCTCACTCCG
MAVCQSAICQVGVCESHS    17  ATGGCAGTGTGTCAGTCGGCGATTTGCTAGGTTGGGGTGTGTGAGTCTCACTCCG
MAVCPHARCYYSRCASHS    17  ATGGCAGTGTGTCCGCATGCTCGGTGCTATTATTCTCGGTGTGCGTCTCACTCCG
MAVCDTYSCYLHACSSHS    17  ATGGCAGTGTGTGATACTTATAGTTGCTATTTGCATGCTTGTTCTTCTCACTCCG
MAVCDQIGCKGRSCRSHS    17  ATGGCAGTGTGTGATTAGATTGGTTGCAAGGGGCGGTCTTGTAGGTCTCACTCCG
MAVCVSSSCGQLACLSHS    17  ATGGCAGTGTGTGTTAGTAGTTCGTGCGGGTAGCTTGCTTGTCTTTCTCACTCCG
MAVCVVLMCLVTVCDSHS    17  ATGGCAGTGTGTGTTGTTTTGATGTGCTTGGTTACTGTTTGTGATTCTCACTCCG
MAVCQPRYCLNIRCYSHS    17  ATGGCAGTGTGTTAGCCTCGGTATTGCTTGAATATTCGTTGTTATTCTCACTCCG
MAVCWVSVCGFQLCGSHS    17  ATGGCAGTGTGTTGGGTGTCTGTTTGCGGGTTTTAGCTGTGTGGGTCTCACTCCG
MAVWFVSL    17  ATGGCAGTTTGGTTTGTCTCACTCCG
MAVCTFGLCGVQNCASHS    17  ATGGCAGTTTGTACGTTTGGGTTGTGCGGGGTTTAGAATTGTGCTTCTCACTCCG
MAVCMYTLCVNNRCRSHS    17  ATGGCAGTTTGTATGTATACGCTTTGCGTGAATAATCGGTGTAGGTCTCACTCCG
MAVCRPILCTSESCWSHS    17  ATGGCAGTTTGTCGTCCGATTCTGTGCACGTCGGAGTCGTGTTGGTCTCACTCCG
MAVCLVEGCDQLHCWSHS    17  ATGGCAGTTTGTCTGGTGGAGGGGTGCGATTAGCTGCATTGTTGGTCTCACTCCG
MAVCLAWTCRQGVCSSHS    17  ATGGCAGTTTGTCTTGCTTGGACTTGCCGTCAGGGTGTTTGTTCTTCTCACTCCG
MAVCAEWCLLLAFLYFSL    17  ATGGCAGTTTGTGCTGAATGGTGTTTGCTCTTAGCGTTCTTGTACTTCTCACTCCG
MAVCASHVCLGLSCPSHS    17  ATGGCAGTTTGTGCTTCGCATGTGTGCCTGGGTTTGAGTTGTCCTTCTCACTCCG
MAVCACNGCTKQLCTSHS    17  ATGGCAGTTTGTGCTTGTAATGGGTGCACTAAGTAGTTGTGTACGTCTCACTCCG
MAVCVLSECGAGPCMSHS    17  ATGGCAGTTTGTGTGCTTTCGGAGTGCGGTGCGGGGCCTTGTATGTCTCACTCCG
MAVCVLLSCEFNNCDSHS    17  ATGGCAGTTTGTGTTCTTTTGAGTTGCGAGTTTAATAATTGTGATTCTCACTCCG
MAVCYRWCCDVKACRSHS    17  ATGGCAGTTTGTTATAGGTGGTGTTGCGATGTTAAGGCTTGTCGTTCTCACTCCG
MAVCLAQECAGVMCMSHS    17  ATGGCAGTTTGTTTGGCTTAGGAGTGCGCTGGTGTGATGTGTATGTCTCACTCCG
MAQCEPLACALPACQSHS    17  ATGGCATAGTGTGAGCCGTTGGCTTGCGCTCTGCCGGCTTGTTAGTCTCACTCCG
MAQCGSEVCYVGNCGSHS    17  ATGGCATAGTGTGGGTCGGAGGTGTGCTATGTTGGTAATTGTGGTTCTCACTCCG
MAQCWLYPCYSVECWSHS    17  ATGGCATAGTGTTGGCTGTATCCTTGCTATTCTGTTGAGTGTTGGTCTCACTCCG
MAQCLWSACRTFQCFSHS    17  ATGGCATAGTGTTTGTGGTCTGCTTGCCGTACTTTTCAGTGTTTTTCTCACTCCG
MAYCQWGACWLRPCPSHS    17  ATGGCATATTGTCAGTGGGGTGCGTGCTGGTTGCGTCCGTGTCCTTCTCACTCCG
MAYCRPVGCQYSPCSSHS    17  ATGGCATATTGTCGGCCGGTGGGTTGCCAGTATTCTCCGTGTTCGTCTCACTCCG
MAYCRVFDCAVQGCCSHS    17  ATGGCATATTGTCGTGTTTTTGATTGCGCTGTTTAGGGGTGTTGTTCTCACTCCG
MAYCQGTKCVKERCCSHS    17  ATGGCATATTGTTAGGGGACTAAGTGCGTGAAGGAGCGTTGTTGTTCTCACTCCG
MASCSIRKCAELCCFSHS    17  ATGGCATCGTGTAGTATTCGGAAGTGCGCTGAGCTGTGTTGTTTTTCTCACTCCG
MASCIYDCCASITCGSHS    17  ATGGCATCGTGTATTTATGATTGTTGCGCGTCGATTACGTGTGGTTCTCACTCCG
MASCPASKCRWLPCSSHS    17  ATGGCATCGTGTCCGGCGAGTAAGTGCCGGTGGTTGCCTTGTTCGTCTCACTCCG
MASCPVSHCLCDQCVSHS    17  ATGGCATCGTGTCCTGTGTCGCATTGCCTGTGTGATTAGTGTGTGTCTCACTCCG
MASCLRKLCEPRNCGSHS    17  ATGGCATCGTGTCTGCGGAAGTTGTGCGAGCCGCGTAATTGTGGTTCTCACTCCG
MASCGLDCCHGERVVLTP    17  ATGGCATCGTGTGGGCTTGATTGTTGCCATGGGGAGCGTGTCGTTCTCACTCCG
MASCSFLSCLQQKCRSHS    17  ATGGCATCGTGTTCTTTTCTGAGTTGCCTGCAGTAGAAGTGTCGTTCTCACTCCG
MASCWQGLCPGQHCSSHS    17  ATGGCATCGTGTTGGTAGGGTTTGTGCCCGGGGTAGCATTGTTCGTCTCACTCCG
MASCTRVMCSLQGCRSHS    17  ATGGCATCTTGTACTCGGGTTATGTGCTCGCTTTAGGGGTGTAGGTCTCACTCCG
MASCRLSQCGIDGCGSHS    17  ATGGCATCTTGTCGGCTTTCTTAGTGCGGTATTGATGGGTGTGGGTCTCACTCCG
MASCGRYYCKGAVCESHS    17  ATGGCATCTTGTGGGCGGTATTATTGCAAGGGGGCGGTGTGTGAGTCTCACTCCG
MASCVVTNCQSGLCRSHS    17  ATGGCATCTTGTGTTGTGACTAATTGCTAGTCGGGTTTGTGTCGGTCTCACTCCG
MASCYSQGCVKALCCSHS    17  ATGGCATCTTGTTATAGTTAGGGTTGCGTGAAGGCGCTGTGTTGTTCTCACTCCG
MASCCGGVCMYMICASHS    17  ATGGCATCTTGTTGTGGTGGGGTTTGCATGTATATGATTTGTGCGTCTCACTCCG
MASCFRYECVPRGCDSHS    17  ATGGCATCTTGTTTTAGGTATGAGTGCGTTCCGCGTGGGTGTGATTCTCACTCCG
MAWCTACGCMLGHCLSHS    17  ATGGCATGGTGTACGGCGTGTGGGTGCATGCTGGGGCATTGTTTGTCTCACTCCG
MAWCTAGWCNLCICLSHS    17  ATGGCATGGTGTACTGCTGGGTGGTGCAATTTGTGTATTTGTTTGTCTCACTCCG
MAWCRVAVCISGRCDSHS    17  ATGGCATGGTGTAGGGTTGCGGTGTGCATTTCGGGTCGGTGTGATTCTCACTCCG
MAWCRLHPCLNHPCMSHS    17  ATGGCATGGTGTAGGTTGCATCCGTGCCTGAATCATCCTTGTATGTCTCACTCCG
MAWCSGVLCADGSCGSHS    17  ATGGCATGGTGTAGTGGGGTTCTGTGCGCTGATGGGTCGTGTGGGTCTCACTCCG
MAWCPQGLCSLKQCRSHS    17  ATGGCATGGTGTCCTTAGGGGCTGTGCTCTTTGAAGCAGTGTAGGTCTCACTCCG
MAWCLLLCCMLLACPSHS    17  ATGGCATGGTGTCTTTTGCTGTGTTGCATGTTGCTTGCGTGTCCGTCTCACTCCG
MAWCVMQRAFSLVVCLTP    17  ATGGCATGGTGTGTTATGTAGCGTGCGTTCAGCCTTGTTGTGTGTCTCACTCCG
MAWCLLTLCVSVVCYSHS    17  ATGGCATGGTGTTTGCTTACTTTGTGCGTTTCGGTGGTGTGTTATTCTCACTCCG
MAWCFAVICAIIPCTSHS    17  ATGGCATGGTGTTTTGCTGTGATTTGCGCTATTATTCCGTGTACGTCTCACTCCG
MACCRQHACAWEGCLSHS    17  ATGGCATGTTGTCGTCAGCATGCTTGCGCTTGGGAGGGGTGTCTGTCTCACTCCG
MACCGSIECTLATCHSHS    17  ATGGCATGTTGTGGGTCGATTGAGTGCACGTTGGCTACGTGTCATTCTCACTCCG
MACCVWYECDQSRCASHS    17  ATGGCATGTTGTGTGTGGTATGAGTGCGATTAGTCTCGGTGTGCTTCTCACTCCG
MACCLSGDCVAMPCTSHS    17  ATGGCATGTTGTTTGTCTGGGGATTGCGTGGCTATGCCTTGTACGTCTCACTCCG
MACCFGVACQVRTCHSHS    17  ATGGCATGTTGTTTTGGTGTTGCTTGCTAGGTGCGGACGTGTCATTCTCACTCCG
MACCFVRWCKSESCLSHS    17  ATGGCATGTTGTTTTGTTAGGTGGTGCAAGTCGGAGAGTTGTTTGTCTCACTCCG
MALCRVAQCNNQMCESHS    17  ATGGCATTGTGTAGGGTGGCTCAGTGCAATAATTAGATGTGTGAGTCTCACTCCG
MALCMQGPCSKRSCDSHS    17  ATGGCATTGTGTATGCAGGGGCCGTGCTCGAAGAGGAGTTGTGATTCTCACTCCG
MALCLSGFCCLEDLCVSL    17  ATGGCATTGTGTCTGAGTGGTTTTTGCTGTCTCGAGGATTTGTGTGTCTCACTCCG
MALCEWGECQSVRCVSHS    17  ATGGCATTGTGTGAGTGGGGTGAGTGCTAGTCGGTGAGGTGTGTTTCTCACTCCG
MALCAHLGCHRICCFSHS    17  ATGGCATTGTGTGCTCATCTTGGGTGCCATCGTATTTGTTGTTTTTCTCACTCCG
MALCVSANCGSRGCWSHS    17  ATGGCATTGTGTGTGTCTGCGAATTGCGGGAGTCGGGGTTGTTGGTCTCACTCCG
MALCVAAMCNVVDCQSHS    17  ATGGCATTGTGTGTTGCGGCTATGTGCAATGTTGTTGATTGTCAGTCTCACTCCG
MALCSQLLCTGQMCLSHS    17  ATGGCATTGTGTTCTCAGTTGTTGTGCACTGGTTAGATGTGTTTGTCTCACTCCG
MAFCKGQVCKTTLCGSHS    17  ATGGCATTTTGTAAGGGTTAGGTGTGCAAGACTACGTTGTGTGGGTCTCACTCCG
MAFCTQTGCDFAVCHSHS    17  ATGGCATTTTGTACTTAGACGGGGTGCGATTTTGCGGTGTGTCATTCTCACTCCG
MAFCTYSGCGYAHCQSHS    17  ATGGCATTTTGTACTTATAGTGGTTGCGGGTATGCGCATTGTTAGTCTCACTCCG
MAFCSGDECNCLSCLSHS    17  ATGGCATTTTGTAGTGGTGATGAGTGCAATTGTTTGTCTTGTCTTTCTCACTCCG
MAFCETSWCGAQLCLSHS    17  ATGGCATTTTGTGAGACTTCGTGGTGCGGGGCGTAGTTGTGTTTGTCTCACTCCG
MAFCGNSLCLGPRCGSHS    17  ATGGCATTTTGTGGGAATAGTCTTTGCCTGGGGCCGAGGTGTGGGTCTCACTCCG
MAFCGYGHCWDSACQSHS    17  ATGGCATTTTGTGGGTATGGTCATTGCTGGGATAGTGCGTGTTAGTCTCACTCCG
MAFCGKSSCVSRVCRSHS    17  ATGGCATTTTGTGGTAAGAGTTCGTGCGTTTCTCGTGTGTGTCGTTCTCACTCCG
MAFCGYYGCWDDACRSHS    17  ATGGCATTTTGTGGTTATTATGGTTGCTGGGATGATGCTTGTCGTTCTCACTCCG
MAFCVQSDCLSRDCGSHS    17  ATGGCATTTTGTGTGTAGAGTGATTGCCTGAGTCGGGATTGTGGTTCTCACTCCG
MAFCVAGKCNKFGCSSHS    17  ATGGCATTTTGTGTTGCGGGGAAGTGCAATAAGTTTGGGTGTTCTTCTCACTCCG
MAFCQLWKCMPEACTSHS    17  ATGGCATTTTGTTAGTTGTGGAAGTGCATGCCTGAGGCGTGTACGTCTCACTCCG
MAFCYVAGCAGFRCCSHS    17  ATGGCATTTTGTTATGTGGCGGGGTGCGCTGGGTTTCGGTGTTGTTCTCACTCCG
MAFLFGVSLPEVDLFVSL    17  ATGGCATTTTTGTTCGGCGTCTCTTTGCCAGAGGTGGACTTGTTTGTCTCACTCCG
MAVRYMACRNQVCASHS    17  ATGGCTGTGCGTTATATGGCGTGCCGGAATCAGGTGTGTGCGTCTCACTCCG
MAKCMTAVCGCTQCLSHS    16  ATGGCAAAGTGTATGACGGCGGTGTGCGGGTGTACTCAGTGTCTGTCTCACTCCG
MAKCMSWSCDRRECGSHS    16  ATGGCAAAGTGTATGTCGTGGAGTTGCGATCGTCGGGAGTGTGGGTCTCACTCCG
MAKCPRGSCQVAFLCSSHS    16  ATGGCAAAGTGTCCTCGGGGGTCGTGCTAGGTGGCTTTTTTGTGTAGTTCTCACTCCG
MAKCEGSSCREQLCSSHS    16  ATGGCAAAGTGTGAGGGGTCTAGTTGCAGGGAGTAGCTGTGTTCTTCTCACTCCG
MAKCLVSVCAQGKCVSHS    16  ATGGCAAAGTGTTTGGTGTCTGTGTGCGCTTAGGGGAAGTGTGTGTCTCACTCCG
MANCRPNKCVKLRCCSHS    16  ATGGCAAATTGTCGTCCTAATAAGTGCGTGAAGTTGCGGTGTTGTTCTCACTCCG
MANCQEWTCALQLCTSHS    16  ATGGCAAATTGTTAGGAGTGGACGTGCGCGTTGTAGCTTTGTACTTCTCACTCCG
MANCQGAECYGICCGSHS    16  ATGGCAAATTGTTAGGGTGCGGAGTGCTATGGTATTTGTTGTGGGTCTCACTCCG
MANCWMNACSWSSCVSHS    16  ATGGCAAATTGTTGGATGAATGCTTGCTCGTGGTCTTCTTGTGTTTCTCACTCCG
MANCCPGCCMEPGCTSHS    16  ATGGCAAATTGTTGTCCGGGGTGTTGCATGGAGCCGGGTTGTACTTCTCACTCCG
MATCIGLRCSQEWCPSHS    16  ATGGCAACGTGTATTGGGCTTAGGTGCAGTTAGGAGTGGTGTCCGTCTCACTCCG
MATCDSMTCSGVGCISHS    16  ATGGCAACGTGTGATTCTATGACGTGCTCGGGTGTGGGGTGTATTTCTCACTCCG
MATCMHFACGYLWCLSHS    16  ATGGCAACTTGTATGCATTTTGCTTGCGGGTATTTGTGGTGTTTGTCTCACTCCG
MATCRGGNCEVHGCYSHS    16  ATGGCAACTTGTCGGGGTGGGAATTGCGAGGTTCATGGGTGTTATTCTCACTCCG
MATCEVVNCSSGRCRSHS    16  ATGGCAACTTGTGAGGTTGTTAATTGCAGTAGTGGGCGTTGTCGTTCTCACTCCG
MATCGLDLCCQNGCVSHS    16  ATGGCAACTTGTGGGCTGGATCTTTGCTGTTAGAATGGGTGTGTGTCTCACTCCG
MATCGLVSCRGGLCYSHS    16  ATGGCAACTTGTGGTCTGGTTTCGTGCCGTGGGGGTTTGTGTTATTCTCACTCCG
MATCVQLQCLSVNCFSHS    16  ATGGCAACTTGTGTGTAGCTGCAGTGCTTGAGTGTGAATTGTTTTTCTCACTCCG
MATCLAKWCIGVVCLSHS    16  ATGGCAACTTGTTTGGCTAAGTGGTGCATTGGGGTGGTTTGTCTGTCTCACTCCG
MARCMPADCTQTVCKSHS    16  ATGGCAAGGTGTATGCCTGCTGATTGCACGTAGACGGTGTGTAAGTCTCACTCCG
MARCHRDLCIMERCHSHS    16  ATGGCAAGGTGTCATCGTGATTTGTGCATTATGGAGCGTTGTCATTCTCACTCCG
MARCLQGFCVGGLCSSHS    16  ATGGCAAGGTGTCTTTAGGGTTTTTGCGTGGGTGGTCTTTGTTCTTCTCACTCCG
MARCDFYWCLLGLCVSHS    16  ATGGCAAGGTGTGATTTTTATTGGTGCTTGTTGGGTCTGTGTGTTTCTCACTCCG
MARCAQDACKGLPCYSHS    16  ATGGCAAGGTGTGCGTAGGATGCGTGCAAGGGGCTTCCTTGTTATTCTCACTCCG
MARCYLGACCAQRCWSHS    16  ATGGCAAGGTGTTATCTGGGGGCGTGCTGTGCTTAGCGGTGTTGGTCTCACTCCG
MARCCLLTCSASRCVSHS    16  ATGGCAAGGTGTTGTTTGCTGACTTGCTCGGCGTCGAGGTGTGTGTCTCACTCCG
MASPPACHKQKCCSHS    16  ATGGCAAGTCCGCCTGCTTGCCATAAGTAGAAGTGTTGTTCTCACTCCG
MASCIGQYCLGMRCRSHS    16  ATGGCAAGTTGTATTGGTCAGTATTGCCTGGGTATGAGGTGTCGGTCTCACTCCG
MASCHEGGCWAYCCRSHS    16  ATGGCAAGTTGTCATGAGGGGGGGTGCTGGGCGTATTGTTGTCGTTCTCACTCCG
MASCRIVSCQARTCLSHS    16  ATGGCAAGTTGTCGGATTGTTAGTTGCTAGGCGAGGACGTGTTTATCTCACTCCG
MASCGKVLCSGRGCASHS    16  ATGGCAAGTTGTGGGAAGGTGTTGTGCTCTGGGCGGGGGTGTGCTTCTCACTCCG
MASCVYWRCQSLGCSSHS    16  ATGGCAAGTTGTGTTTATTGGCGTTGCTAGAGTTTGGGTTGTAGTTCTCACTCCG
MASCQLVTCEGIPCGSHS    16  ATGGCAAGTTGTTAGCTGGTGACTTGCGAGGGGATTCCTTGTGGTTCTCACTCCG
MASCFPHWCVFGYCWSHS    16  ATGGCAAGTTGTTTTCCTCATTGGTGCGTTTTTGGGTATTGTTGGTCTCACTCCG
MASCFLGGCSRVRCSSHS    16  ATGGCAAGTTGTTTTCTGGGGGGGTGCTCTCGTGTGCGGTGTTCGTCTCACTCCG
MAMCAVGRCGMRVCTSHS    16  ATGGCAATGTGTGCTGTGGGTAGGTGCGGTATGCGGGTGTGTACTTCTCACTCCG
MAMCALVVHSVVL*VSL    16  ATGGCAATGTGTGCTTTGGTTGTGCACTCTGTTGTGTTGTAAGTCTCACTCCG
MAMCGPSVCRVTQCYSHS    16  ATGGCAATGTGTGGGCCGAGTGTTTGCAGGGTTACGTAGTGTTATTCTCACTCCG
MAMCWQTQCPPRVCISHS    16  ATGGCAATGTGTTGGTAGACTTAGTGCCCGCCGCGGGTGTGTATTTCTCACTCCG
MAMCFQHLCTCNMCGSHS    16  ATGGCAATGTGTTTTTAGCATTTGTGCACTTGTAATATGTGTGGGTCTCACTCCG
MAICKGRTCGSHHCDSHS    16  ATGGCAATTTGTAAGGGGAGGACGTGCGGGTCGCATCATTGTGATTCTCACTCCG
MAICNSNVCKPRSCQSHS    16  ATGGCAATTTGTAATAGTAATGTGTGCAAGCCGAGGTCGTGTTAGTCTCACTCCG
MAICTLRECQLKVCGSHS    16  ATGGCAATTTGTACGCTGCGGGAGTGCTAGTTGAAGGTTTGTGGGTCTCACTCCG
MAICQNSRCLASPCLSHS    16  ATGGCAATTTGTCAGAATTCGAGGTGCCTGGCTAGTCCGTGTCTTTCTCACTCCG
MAICHVNPCPLGSCNSHS    16  ATGGCAATTTGTCATGTTAATCCGTGCCCGCTGGGTTCGTGTAATTCTCACTCCG
MAQCARLQCGGVDCGSHS    16  ATGGCACAGTGTGCTCGGTTGCAGTGCGGTGGTGTGGATTGTGGTTCTCACTCCG
MAHCIGGRCSGLGCTSHS    16  ATGGCACATTGTATTGGTGGGCGTTGCTCGGGTCTTGGGTGTACGTCTCACTCCG
MAHCGNYACVVYVCVSHS    16  ATGGCACATTGTGGTAATTATGCTTGCGTTGTGTATGTTTGTGTTTCTCACTCCG
MAHCVLGKCFRAYCCSHS    16  ATGGCACATTGTGTTTTGGGTAAGTGCTTTAGGGCTTATTGTTGTTCTCACTCCG
MAHCFGQECNEQECSSHS    16  ATGGCACATTGTTTTGGGCAGGAGTGCAATGAGTAGGAGTGTTCTTCTCACTCCG
MAPCTALTCQQRLCDSHS    16  ATGGCACCGTGTACGGCTTTGACGTGCTAGCAGCGTTTGTGTGATTCTCACTCCG
MAPCGVSCAS*RLVGLTP    16  ATGGCACCGTGTGGCGTAAGTTGTGCGAGTTGACGGCTTGTAGGTCTCACTCCG
MAPCGAVECDYVVCQSHS    16  ATGGCACCGTGTGGGGCTGTGGAGTGCGATTATGTTGTTTGTTAGTCTCACTCCG
MAPCGRLLCTQVLCFSHS    16  ATGGCACCGTGTGGTAGGTTGCTTTGCACTTAGGTTCTTTGTTTTTCTCACTCCG
MAPCLAQVCSEQVCRSHS    16  ATGGCACCGTGTTTGGCGTAGGTTTGCTCGGAGTAGGTGTGTCGTTCTCACTCCG
MARCMLEYCWPWLCPSHS    16  ATGGCACGGTGTATGCTTGAGTATTGCTGGCCGTGGCTGTGTCCGTCTCACTCCG
MARCMLGLCTQFGCGFSL    16  ATGGCACGGTGTATGTTGGGGTTGTGCACGCAGTTTGGTTGTGGCTTCTCACTCCG
MARCIHTHCTGTVCWSHS    16  ATGGCACGGTGTATTCATACTCATTGCACTGGTACTGTTTGTTGGTCTCACTCCG
MARCGMLGCMGLECESHS    16  ATGGCACGGTGTGGTATGCTGGGGTGCATGGGGTTGGAGTGTGAGTCTCACTCCG
MARCQIPLCQRIHCISHS    16  ATGGCACGGTGTTAGATTCCGCTGTGCCAGCGGATTCATTGTATTTCTCACTCCG
MARCSSPSCMHEACSSHS    16  ATGGCACGGTGTTCTAGTCCGTCTTGCATGCATGAGGCGTGTTCGTCTCACTCCG
MARCSVSGCLVSGCTSHS    16  ATGGCACGGTGTTCTGTGAGTGGGTGCCTTGTGTCTGGTTGTACGTCTCACTCCG
MARCMILKCFNKSCGSHS    16  ATGGCACGTTGTATGATTTTGAAGTGCTTTAATAAGTCGTGTGGGTCTCACTCCG
MARCRNMDCTYLGCESHS    16  ATGGCACGTTGTCGGAATATGGATTGCACTTATCTTGGGTGTGAGTCTCACTCCG
MARCGSFSCMSHS    16  ATGGCACGTTGTGGGAGTTTTTCTTGTATGTCTCACTCCG
MARCLADLCGGLGCNSHS    16  ATGGCACGTTGTTTGGCTGATTTGTGCGGTGGTCTTGGTTGTAATTCTCACTCCG
MALCSWTECLFHQCSSHS    16  ATGGCACTGTGTAGTTGGACGGAGTGCCTTTTTCATTAGTGTAGTTCTCACTCCG
MALCMHAICHQQGCKSHS    16  ATGGCACTGTGTATGCATGCGATTTGCCATCAGTAGGGTTGTAAGTCTCACTCCG
MALCEYQACVLSSCKSHS    16  ATGGCACTGTGTGAGTATTAGGCGTGCGTGTTGTCGTCTTGTAAGTCTCACTCCG
MALCASQGCQSTFCSSHS    16  ATGGCACTGTGTGCTTCGTAGGGGTGCCAGAGTACGTTTTGTTCGTCTCACTCCG
MALCGQEMCEFLRCVSHS    16  ATGGCACTGTGTGGGTAGGAGATGTGCGAGTTTTTGCGTTGTGTTTCTCACTCCG
MALCVWFMCWSAVCASHS    16  ATGGCACTGTGTGTTTGGTTTATGTGCTGGTCTGCTGTTTGTGCGTCTCACTCCG
MALCQGTDCAGLTCISHS    16  ATGGCACTGTGTTAGGGTACGGATTGCGCGGGGCTGACGTGTATTTCTCACTCCG
MALCSLSFCGYAGCWSHS    16  ATGGCACTGTGTTCTTTGTCGTTTTGCGGTTATGCGGGTTGTTGGTCTCACTCCG
MALCGNLMCLGPQCISHS    16  ATGGCACTTTGTGGGAATCTGATGTGCCTTGGGCCGCAGTGTATCTCTCACTCCG
MALCGAKLCSRADCLSHS    16  ATGGCACTTTGTGGTGCTAAGCTGTGCTCGAGGGCGGATTGTCTGTCTCACTCCG
MALCVQQVCQSLSCSSHS    16  ATGGCACTTTGTGTTTAGCAGGTTTGCCAGTCTCTTTCGTGTTCGTCTCACTCCG
MALCFPTRCQGVMCPSHS    16  ATGGCACTTTGTTTTCCTACTCGGTGCTAGGGGGTGATGTGTCCGTCTCACTCCG
MAECILHACIMLGVSLTP    16  ATGGCAGAGTGTATTCTGCATGCTTGCATTATGCTGGGTGTTAGTCTCACTCCG
MAECPDCSCAKQRCCSHS    16  ATGGCAGAGTGTCCTGATTGTTCGTGCGCGAAGTAGAGGTGTTGTTCTCACTCCG
MAECSFKRCGIGDCPSHS    16  ATGGCAGAGTGTTCTTTTAAGAGGTGCGGGATTGGTGATTGTCCTTCTCACTCCG
MADCMGSGCQRAVCLSHS    16  ATGGCAGATTGTATGGGTTCGGGGTGCTAGCGGGCTGTGTGTTTGTCTCACTCCG
MADCQSQGCLRAGCLSHS    16  ATGGCAGATTGTCAGTCTTAGGGTTGCTTGCGTGCTGGGTGTTTGTCTCACTCCG
MADCAECNCLGSRCWSHS    16  ATGGCAGATTGTGCGGAGTGTAATTGCTTGGGGTCTAGGTGTTGGTCTCACTCCG
MADCGGPICWQYSCSSHS    16  ATGGCAGATTGTGGGGGGCCTATTTGCTGGTAGTATTCTTGTAGTTCTCACTCCG
MADCWPRGCQEHLCRSHS    16  ATGGCAGATTGTTGGCCTCGGGGGTGCTAGGAGCATCTGTGTCGGTCTCACTCCG
MADCFASECGDQVCGLTP    16  ATGGCAGATTGTTTTGCGTCGGAGTGCGGGGATCAGGTGTGTGGTCTCACTCCG
MAACKGGSCQVYGCFSHS    16  ATGGCAGCGTGTAAGGGTGGTAGTTGCTAGGTTTATGGGTGTTTTTCTCACTCCG
MAACMLFLCITPSCASHS    16  ATGGCAGCGTGTATGTTGTTTTTGTGCATTACGCCTTCTTGTGCTTCTCACTCCG
MAACHVRVCKCESCFSHS    16  ATGGCAGCGTGTCATGTGCGTGTTTGCAAGTGTGAGTCGTGTTTTTCTCACTCCG
MAACLGQDCHMCACLSHS    16  ATGGCAGCGTGTCTGGGGTAGGATTGCCATATGTGTGCTTGTCTTTCTCACTCCG
MAACGSQSCRYLVCWSHS    16  ATGGCAGCGTGTGGTTCTTAGTCTTGCCGGTATCTGGTGTGTTGGTCTCACTCCG
MAACSSAGCMLNYCFSHS    16  ATGGCAGCGTGTTCTTCTGCTGGTTGCATGCTGAATTATTGTTTTTCTCACTCCG
MAACCESDCMVQPCLSHS    16  ATGGCAGCGTGTTGTGAGAGTGATTGCATGGTTTAGCCTTGTTTGTCTCACTCCG
MAACLGSACTPRPCQSHS    16  ATGGCAGCGTGTTTGGGGAGTGCGTGCACGCCGAGGCCGTGTTAGTCTCACTCCG
MAACGYFWCVTCVSHS    16  ATGGCAGCTTGTGGGTATTTTTGGTGCGTGACGTGTGTGTCTCACTCCG
MAACGSQRCRTYMCLSHS    16  ATGGCAGCTTGTGGGTCTTAGCGTTGCCGGACGTATATGTGTTTGTCTCACTCCG
MAACVGFVCVGSSCLSHS    16  ATGGCAGCTTGTGTGGGGTTTGTGTGCGTGGGTTCGAGTTGTCTGTCTCACTCCG
MAACSCGRCGMMQCWSHS    16  ATGGCAGCTTGTTCTTGTGGGAGGTGCGGGATGATGTAGTGTTGGTCTCACTCCG
MAGCKYFRCMSLCVILTP    16  ATGGCAGGGTGTAAGTATTTTCGTTGCATGTCGCTGTGTGTGATTCTCACTCCG
MAGCRVLGCGFLPCISHS    16  ATGGCAGGGTGTAGGGTGCTGGGTTGCGGTTTTCTTCCTTGTATTTCTCACTCCG
MAGCIFQFCWWGVVILTP    16  ATGGCAGGGTGTATTTTTCAGTTTTGCTGGTGGGGCGTTGTTATTCTCACTCCG
MAGCPECGSHS    16  ATGGCAGGGTGTCCGGAGTGTGGGTCTCACTCCG
MAGCRDVQCLAASCDSHS    16  ATGGCAGGGTGTCGGGATGTGCAGTGCTTGGCTGCGTCGTGTGATTCTCACTCCG
MAGCRVPACAYGLCYSHS    16  ATGGCAGGGTGTCGGGTTCCTGCGTGCGCGTATGGGTTGTGTTATTCTCACTCCG
MAGCEIRDCRVLQCMSHS    16  ATGGCAGGGTGTGAGATTCGTGATTGCCGGGTTTTGTAGTGTATGTCTCACTCCG
MAGCARTLCRMDGCFSHS    16  ATGGCAGGGTGTGCGCGGACGTTGTGCCGGATGGATGGGTGTTTTTCTCACTCCG
MAGCARHTCIKGLCCSHS    16  ATGGCAGGGTGTGCGCGTCATACTTGCATTAAGGGGCTTTGTTGTTCTCACTCCG
MAGCALGQCQVQVCRSHS    16  ATGGCAGGGTGTGCTCTGGGGCAGTGCTAGGTTTAGGTTTGTCGGTCTCACTCCG
MAGCGRWKCWAIHCASHS    16  ATGGCAGGGTGTGGTAGGTGGAAGTGCTGGGCTATTCATTGTGCGTCTCACTCCG
MAGCVQGGCREINCGSHS    16  ATGGCAGGGTGTGTTTAGGGTGGTTGCAGGGAGATTAATTGTGGGTCTCACTCCG
MAGCQGRICAFRFCLSHS    16  ATGGCAGGGTGTTAGGGTCGGATTTGCGCTTTTCGGTTTTGTCTTTCTCACTCCG
MAGCWVRVCKGLECMSHS    16  ATGGCAGGGTGTTGGGTTCGTGTGTGCAAGGGGTTGGAGTGTATGTCTCACTCCG
MAGCLETSCLRGMCESHS    16  ATGGCAGGGTGTTTGGAGACGTCGTGCTTGCGTGGGATGTGTGAGTCTCACTCCG
MAGCRYPLCSDRTCDSHS    16  ATGGCAGGTTGTAGGTATCCTTTGTGCAGTGATAGGACGTGTGATTCTCACTCCG
MAGCSYFACLVRGCHSHS    16  ATGGCAGGTTGTAGTTATTTTGCTTGCTTGGTTAGGGGGTGTCATTCTCACTCCG
MAGCMGIPCQRQMCLSHS    16  ATGGCAGGTTGTATGGGTATTCCGTGCTAGAGGTAGATGTGTTTGTCTCACTCCG
MAGCISQLCAVRECLSHS    16  ATGGCAGGTTGTATTTCTTAGCTGTGCGCGGTTAGGGAGTGTCTGTCTCACTCCG
MAGCHGVDCQMPVCLSHS    16  ATGGCAGGTTGTCATGGGGTTGATTGCTAGATGCCGGTGTGTTTGTCTCACTCCG
MAGCRDVRCQTMLCVSHS    16  ATGGCAGGTTGTCGGGATGTGCGTTGCTAGACTATGCTGTGTGTTTCTCACTCCG
MAGCRNNDCVQLGCQSHS    16  ATGGCAGGTTGTCGTAATAATGATTGCGTTTAGCTGGGTTGTCAGTCTCACTCCG
MAGCLNTACLRCKCASHS    16  ATGGCAGGTTGTCTTAATACTGCGTGCCTGAGGTGTAAGTGTGCGTCTCACTCCG
MAGCARSACQQHLCGSHS    16  ATGGCAGGTTGTGCGCGGAGTGCGTGCTAGCAGCATCTGTGTGGGTCTCACTCCG
MAGCASLLCQMGRCFSHS    16  ATGGCAGGTTGTGCGTCGTTGTTGTGCTAGATGGGGAGGTGTTTTTCTCACTCCG
MAGCVQHLCPLWTCSSHS    16  ATGGCAGGTTGTGTGCAGCATTTGTGCCCTCTGTGGACTTGTTCGTCTCACTCCG
MAGCVRTLCFGTLCPSHS    16  ATGGCAGGTTGTGTGCGGACTCTGTGCTTTGGTACGCTGTGTCCGTCTCACTCCG
MAGCSGVSCRVSSCQSHS    16  ATGGCAGGTTGTTCTGGGGTGTCTTGCCGTGTGAGTTCGTGTCAGTCTCACTCCG
MAGCWRNSCTTQDCASHS    16  ATGGCAGGTTGTTGGAGGAATAGTTGCACGACGTAGGATTGTGCGTCTCACTCCG
MAGCCPAGCVTMQCESHS    16  ATGGCAGGTTGTTGTCCGGCGGGTTGCGTTACGATGCAGTGTGAGTCTCACTCCG
MAGCCQAFCSTNLCCSHS    16  ATGGCAGGTTGTTGTTAGGCGTTTTGCAGTACGAATTTGTGTTGTTCTCACTCCG
MAGCLSGTCQEKWCTSHS    16  ATGGCAGGTTGTTTGTCGGGGACGTGCTAGGAGAAGTGGTGTACGTCTCACTCCG
MAVCMLNVCGSSGCLSHS    16  ATGGCAGTGTGTATGTTGAATGTGTGCGGTTCGTCGGGGTGTTTGTCTCACTCCG
MAVCPGRGCFLQGCESHS    16  ATGGCAGTGTGTCCGGGTCGGGGTTGCTTTTTGTAGGGGTGTGAGTCTCACTCCG
MAVCPAHVCTRGHCQSHS    16  ATGGCAGTGTGTCCTGCTCATGTTTGCACTCGTGGGCATTGTCAGTCTCACTCCG
MAVCRTMLCQVGLCGSHS    16  ATGGCAGTGTGTCGGACTATGCTGTGCTAGGTTGGTCTGTGTGGTTCTCACTCCG
MAVCDYFRCQVYSCISHS    16  ATGGCAGTGTGTGATTATTTTAGGTGCTAGGTTTATTCTTGTATTTCTCACTCCG
MAVCATGLCVMTKCRSHS    16  ATGGCAGTGTGTGCGACTGGTCTGTGCGTGATGACTAAGTGTAGGTCTCACTCCG
MAVCVPTVCSMWTCQSHS    16  ATGGCAGTGTGTGTGCCGACGGTTTGCAGTATGTGGACGTGTTAGTCTCACTCCG
MAVCQSSPCNLCECWSHS    16  ATGGCAGTGTGTTAGAGTAGTCCGTGCAATCTTTGTGAGTGTTGGTCTCACTCCG
MAVCQLLACGPLDCASHS    16  ATGGCAGTGTGTTAGTTGCTTGCGTGCGGGCCTTTGGATTGTGCTTCTCACTCCG
MAVCLVRNCVLQGCVSHS    16  ATGGCAGTGTGTTTGGTTAGGAATTGCGTTCTTTAGGGGTGTGTGTCTCACTCCG
MAVCKYGECGPQRCISHS    16  ATGGCAGTTTGTAAGTATGGGGAGTGCGGGCCGTAGAGGTGTATTTCTCACTCCG
MAVCRHMKCVKLLCCSHS    16  ATGGCAGTTTGTAGGCATATGAAGTGCGTTAAGCTGCTGTGTTGTTCTCACTCCG
MAVCPDGFCILVDCSSHS    16  ATGGCAGTTTGTCCGGATGGTTTTTGCATTTTGGTTGATTGTTCTTCTCACTCCG
MAVCPPIGCHRQLCGSHS    16  ATGGCAGTTTGTCCTCCGATTGGTTGCCATCGGTAGTTGTGTGGGTCTCACTCCG
MAVCPRSKCTYIPCSSHS    16  ATGGCAGTTTGTCCTCGGAGTAAGTGCACGTATATTCCTTGTTCGTCTCACTCCG
MAVCPGQGCSWVGCLSHS    16  ATGGCAGTTTGTCCTGGGTAGGGGTGCTCGTGGGTTGGGTGTCTGTCTCACTCCG
MAVCARWCCNISVCRSHS    16  ATGGCAGTTTGTGCGAGGTGGTGTTGCAATATTAGTGTTTGTAGGTCTCACTCCG
MAVCVQFVCSGRDCCSHS    16  ATGGCAGTTTGTGTGCAGTTTGTTTGCAGTGGGCGGGATTGTTGTTCTCACTCCG
MAVCQREGCPTTQCASHS    16  ATGGCAGTTTGTTAGAGGGAGGGGTGCCCGACGACGCAGTGTGCGTCTCACTCCG
MAVCSTIGCRWSFCRSHS    16  ATGGCAGTTTGTTCGACGATTGGGTGCCGGTGGTCTTTTTGTCGTTCTCACTCCG
MAVCLWFWCLLYACHSHS    16  ATGGCAGTTTGTTTGTGGTTTTGGTGCCTTTTGTATGCTTGTCATTCTCACTCCG
MAQCNISTCDGNGCVSHS    16  ATGGCATAGTGTAATATTAGTACTTGCGATGGGAATGGTTGTGTGTCTCACTCCG
MAQCNLRYCVHSPCMSHS    16  ATGGCATAGTGTAATCTGCGTTATTGCGTTCATAGTCCTTGTATGTCTCACTCCG
MAQCVVGKCLLMMCGSHS    16  ATGGCATAGTGTGTTGTGGGGAAGTGCTTGTTGATGATGTGTGGTTCTCACTCCG
MAQCQLRVCYSYRCCSHS    16  ATGGCATAGTGTTAGTTGCGGGTGTGCTATAGTTATCGGTGTTGTTCTCACTCCG
MAQCFPLWCFQTWCVSHS    16  ATGGCATAGTGTTTTCCGTTGTGGTGCTTTCAGACTTGGTGTGTGTCTCACTCCG
MAQCFRMSCVYFVCSSHS    16  ATGGCATAGTGTTTTCGTATGAGTTGCGTTTATTTTGTGTGTTCTTCTCACTCCG
MAQCFVMVCPISLCDSHS    16  ATGGCATAGTGTTTTGTGATGGTTTGCCCTATTAGTTTGTGTGATTCTCACTCCG
MAYCMECVCSGDKCRSHS    16  ATGGCATATTGTATGGAGTGTGTTTGCTCTGGGGATAAGTGTCGGTCTCACTCCG
MAYCPRKLCMSDPCASHS    16  ATGGCATATTGTCCTAGGAAGTTGTGCATGAGTGATCCTTGTGCGTCTCACTCCG
MAYCLGLGCAVQLCKSHS    16  ATGGCATATTGTCTGGGGTTGGGTTGCGCTGTTTAGCTTTGTAAGTCTCACTCCG
MAYCQERSCARARCILTP    16  ATGGCATATTGTTAGGAGAGGTCGTGCGCGAGGGCGAGGTGTATTCTCACTCCG
MAYCYQARCARMECLSHS    16  ATGGCATATTGTTATTAGGCGCGTTGCGCGCGTATGGAGTGTCTTTCTCACTCCG
MAYCWGLGCIQPVCTSHS    16  ATGGCATATTGTTGGGGTTTGGGTTGCATTTAGCCGGTGTGTACGTCTCACTCCG
MASCRLDVCQGGGCPSHS    16  ATGGCATCGTGTAGGCTGGATGTGTGCTAGGGTGGGGGTTGTCCGTCTCACTCCG
MASCHAFPCLSQLCVPHS    16  ATGGCATCGTGTCATGCGTTTCCTTGCTTGAGTCAGCTTTGTGTGCCTCACTCCG
MASCRQPTCWALSCRSHS    16  ATGGCATCGTGTCGGCAGCCGACTTGCTGGGCGTTGTCGTGTCGGTCTCACTCCG
MASCGGRPCPPAYCKSHS    16  ATGGCATCGTGTGGGGGTCGTCCGTGCCCTCCGGCGTATTGTAAGTCTCACTCCG
MASCQLWGCRFCKCVSHS    16  ATGGCATCGTGTTAGCTTTGGGGTTGCCGTTTTTGTAAGTGTGTGTCTCACTCCG
MASCLLHMCRVGNCYSHS    16  ATGGCATCGTGTTTGCTTCATATGTGCAGGGTTGGGAATTGTTATTCTCACTCCG
MASCNCSHCMLFECMSHS    16  ATGGCATCTTGTAATTGTTCTCATTGCATGTTGTTTGAGTGTATGTCTCACTCCG
MASCLQGECGIAACLSHS    16  ATGGCATCTTGTCTTTAGGGGGAGTGCGGTATTGCTGCGTGTTTGTCTCACTCCG
MASCGGQVCTALSCASHS    16  ATGGCATCTTGTGGGGGGTAGGTTTGCACTGCGCTGTCTTGTGCTTCTCACTCCG
MASCFPFHCLLSMCQSHS    16  ATGGCATCTTGTTTTCCTTTTCATTGCTTGTTGTCGATGTGTTAGTCTCACTCCG
MASCFVDYCRVGLCQSHS    16  ATGGCATCTTGTTTTGTGGATTATTGCAGGGTTGGTCTTTGTTAGTCTCACTCCG
MAWCSWLICWEGRCWSHS    16  ATGGCATGGTGTAGTTGGCTGATTTGCTGGGAGGGTAGGTGTTGGTCTCACTCCG
MAWCMLCICLIGPCVSHS    16  ATGGCATGGTGTATGTTGTGTATTTGCCTGATTGGTCCTTGTGTGTCTCACTCCG
MAWCRHSNCLNLVCISHS    16  ATGGCATGGTGTCGTCATAGTAATTGCTTGAATCTGGTGTGTATTTCTCACTCCG
MAWCCVAWVRGSYLWFSL    16  ATGGCATGGTGTTGTGTGGCGTGGGTGCGGGGGTCCTATTTGTGGTTCTCACTCCG
MACQSHS    16  ATGGCATGTCAGTCTCACTCCG
MACCTLQVCEPGNCFSHS    16  ATGGCATGTTGTACTCTTTAGGTTTGCGAGCCGGGGAATTGTTTTTCTCACTCCG
MACCESRDCGTQRCKSHS    16  ATGGCATGTTGTGAGAGTCGGGATTGCGGGACTTAGCGTTGTAAGTCTCACTCCG
MACCVNRLCMARQYGSHS    16  ATGGCATGTTGTGTGAATCGTCTGTGCATGGCGAGGCAGTATGGTTCTCACTCCG
MALCKAGSCQAVVCGSHS    16  ATGGCATTGTGTAAGGCGGGGTCTTGCTAGGCTGTTGTTTGTGGGTCTCACTCCG
MALCIHHYCYLLPCLSHS    16  ATGGCATTGTGTATTCATCATTATTGCTATTTGTTGCCGTGTCTTTCTCACTCCG
MALCQWSGCRVCVVFLTP    16  ATGGCATTGTGTCAGTGGAGTGGGTGCCGCGTGTGCGTTGTCTTTCTCACTCCG
MALCERRNCVGLACHSHS    16  ATGGCATTGTGTGAGCGTCGTAATTGCGTGGGGTTGGCTTGTCATTCTCACTCCG
MALCEQLSCYGGGCASHS    16  ATGGCATTGTGTGAGTAGTTGTCGTGCTATGGTGGGGGTTGTGCGTCTCACTCCG
MALCGLVECPQLLCVSHS    16  ATGGCATTGTGTGGTTTGGTGGAGTGCCCGTAGCTGTTGTGTGTTTCTCACTCCG
MALCVGVGCLQSACLSHS    16  ATGGCATTGTGTGTTGGTGTTGGTTGCTTGTAGAGTGCGTGTCTGTCTCACTCCG
MALCVLAACERGRCTSHS    16  ATGGCATTGTGTGTTTTGGCTGCGTGCGAGAGGGGGCGGTGTACTTCTCACTCCG
MAFCTTVCCLSESCSSHS    16  ATGGCATTTTGTACGACGGTGTGTTGCTTGAGTGAGTCTTGTAGTTCTCACTCCG
MAFCHTQQCACHDCLSHS    16  ATGGCATTTTGTCATACGTAGCAGTGCGCGTGTCATGATTGTTTGTCTCACTCCG
MAFCEARGCRFLTCASHS    16  ATGGCATTTTGTGAGGCGCGTGGGTGCCGGTTTCTTACTTGTGCGTCTCACTCCG
MAFCDPMSCLFGPCASHS    16  ATGGCATTTTGTGATCCGATGTCTTGCTTGTTTGGTCCGTGTGCTTCTCACTCCG
MAFCDYSWCGVWWCVSHS    16  ATGGCATTTTGTGATTATTCGTGGTGCGGTGTGTGGTGGTGTGTTTCTCACTCCG
MAFCGKIRCGWHGCFSHS    16  ATGGCATTTTGTGGTAAGATTCGTTGCGGTTGGCATGGTTGTTTTTCTCACTCCG
MAKCLSQICTDIWCCSHS    15  ATGGCAAAGTGTCTTAGTTAGATTTGCACTGATATTTGGTGTTGTTCTCACTCCG
MAKCLWSHCVGGFCSSHS    15  ATGGCAAAGTGTCTTTGGTCTCATTGCGTGGGGGGTTTTTGTTCGTCTCACTCCG
MANCMTIQCSVGLCPSHS    15  ATGGCAAATTGTATGACGATTTAGTGCTCTGTGGGTTTGTGTCCTTCTCACTCCG
MANCILCNSHS    15  ATGGCAAATTGTATTCTTTGTAATTCTCACTCCG
MANCVNRYCWRGWCSSHS    15  ATGGCAAATTGTGTTAATCGTTATTGCTGGCGGGGGTGGTGTAGTTCTCACTCCG
MANCVHNFCLRVIVCLTP    15  ATGGCAAATTGTGTTCATAATTTTTGCCTGAGGGTTATTGTATGTCTCACTCCG
MANCQTSDCGYGCCHSHS    15  ATGGCAAATTGTTAGACGTCGGATTGCGGTTATGGGTGTTGTCATTCTCACTCCG
MATCQGSICGFSACRSHS    15  ATGGCAACGTGTTAGGGGTCGATTTGCGGGTTTTCTGCGTGTCGGTCTCACTCCG
MATCQGLSCGLLSCYSHS    15  ATGGCAACGTGTTAGGGTCTGAGTTGCGGGTTGCTGTCGTGTTATTCTCACTCCG
MATCSMPPCRVGSCWSHS    15  ATGGCAACGTGTTCGATGCCGCCTTGCAGGGTGGGTTCTTGTTGGTCTCACTCCG
MATCSQLSCFAAECHSHS    15  ATGGCAACGTGTTCTTAGCTGAGTTGCTTTGCTGCTGAGTGTCATTCTCACTCCG
MATCRLARCGQLGVILTP    15  ATGGCAACTTGTCGTCTGGCTCGGTGCGGGTAGCTTGGTGTCATTCTCACTCCG
MATCLGFMCQASRCLSHS    15  ATGGCAACTTGTCTTGGTTTTATGTGCTAGGCTTCTAGGTGTTTGTCTCACTCCG
MATCGRPACYQQICPSHS    15  ATGGCAACTTGTGGTCGTCCGGCGTGCTATCAGTAGATTTGTCCTTCTCACTCCG
MARCMEGMCSNLGCLSHS    15  ATGGCAAGGTGTATGGAGGGTATGTGCTCTAATTTGGGTTGTCTTTCTCACTCCG
MARCIAAACRASLCWSHS    15  ATGGCAAGGTGTATTGCGGCTGCTTGCAGGGCTTCGTTGTGTTGGTCTCACTCCG
MARCQGRLCYANTCGSHS    15  ATGGCAAGGTGTCAGGGTCGGCTGTGCTATGCTAATACGTGTGGTTCTCACTCCG
MARCQVLSCQSQLCLSHS    15  ATGGCAAGGTGTCAGGTTTTGTCTTGCTAGTCTCAGTTGTGTTTGTCTCACTCCG
MARCHSRVCYVDQCSSHS    15  ATGGCAAGGTGTCATTCTCGTGTGTGCTATGTTGATCAGTGTAGTTCTCACTCCG
MARCLDGSCKGRACMSHS    15  ATGGCAAGGTGTCTGGATGGGAGTTGCAAGGGTCGTGCTTGTATGTCTCACTCCG
MARCVGQDCRYRQCFSHS    15  ATGGCAAGGTGTGTGGGGCAGGATTGCCGTTATCGGCAGTGTTTTTCTCACTCCG
MARCLGGPCQVSFCLSHS    15  ATGGCAAGGTGTTTGGGTGGTCCGTGCTAGGTGAGTTTTTGTCTGTCTCACTCCG
MASCIRSCCIQGSCWSHS    15  ATGGCAAGTTGTATTAGGTCTTGTTGCATTCAGGGTAGTTGTTGGTCTCACTCCG
MASCPRIRCEGLRCFSHS    15  ATGGCAAGTTGTCCTCGGATTCGGTGCGAGGGGCTTCGGTGTTTTTCTCACTCCG
MASCLVASCRSSSCYSHS    15  ATGGCAAGTTGTCTGGTTGCTTCTTGCCGATCGAGTTCTTGTTATTCTCACTCCG
MASCLLLFCFAPSCWSHS    15  ATGGCAAGTTGTCTGTTGTTGTTTTGCTTTGCTCCGTCTTGTTGGTCTCACTCCG
MASCQVSQCKWLLCPSHS    15  ATGGCAAGTTGTTAGGTTTCGCAGTGCAAGTGGTTGTTGTGTCCGTCTCACTCCG
MASCFEVGCQTGNCSSHS    15  ATGGCAAGTTGTTTTGAGGTGGGTTGCTAGACTGGGAATTGTTCGTCTCACTCCG
MAMCNCFPCDGDPCNSHS    15  ATGGCAATGTGTAATTGTTTTCCTTGCGATGGGGATCCGTGTAATTCTCACTCCG
MAMCDLTCCQSVGCLSHS    15  ATGGCAATGTGTGATTTGACGTGTTGCTAGTCGGTGGGGTGTCTGTCTCACTCCG
MAMCVLCSLHGGGLFVSL    15  ATGGCAATGTGTGTGTTGTGCTCGTTGCATGGGGGTGGCTTGTTTGTCTCACTCCG
MAMCQRSSCDRSCCFSHS    15  ATGGCAATGTGTTAGAGGTCTTCTTGCGATCGGTCTTGTTGTTTTTCTCACTCCG
MAICTREWCHALGCLSHS    15  ATGGCAATTTGTACGCGGGAGTGGTGCCATGCGTTGGGTTGTCTGTCTCACTCCG
MAICITQVCPHFSCGSHS    15  ATGGCAATTTGTATTACTTAGGTGTGCCCGCATTTTTCGTGTGGTTCTCACTCCG
MAICIADVCNTPPCCSHS    15  ATGGCAATTTGTATTGCTGATGTTTGCAATACGCCGCCGTGTTGTTCTCACTCCG
MAICRMSGCQAADCYSHS    15  ATGGCAATTTGTCGTATGTCGGGTTGCTAGGCGGCGGATTGTTATTCTCACTCCG
MAICLHDRCYGGSCQSHS    15  ATGGCAATTTGTCTTCATGATAGGTGCTATGGGGGGAGTTGTTAGTCTCACTCCG
MAICVIEGCGVPDCCSHS    15  ATGGCAATTTGTGTGATTGAGGGGTGCGGGGTTCCGGATTGTTGTTCTCACTCCG
MAICVRLWCDFHSCMSHS    15  ATGGCAATTTGTGTTCGTCTGTGGTGCGATTTTCATTCTTGTATGTCTCACTCCG
MAICQTLYCSDYGCESHS    15  ATGGCAATTTGTTAGACTTTGTATTGCTCTGATTATGGGTGTGAGTCTCACTCCG
MAICWIRLCGQTQCGSHS    15  ATGGCAATTTGTTGGATTCGTTTGTGCGGTTAGACTCAGTGTGGTTCTCACTCCG
MAQCRHGLCTGQTCGSHS    15  ATGGCACAGTGTAGGCATGGGTTGTGCACGGGTTAGACTTGTGGGTCTCACTCCG
MAQCIELGAFLSGVILTP    15  ATGGCACAGTGTATTGAGCTCGGTGCTTTTCTGAGCGGTGTTATTCTCACTCCG
MAQCRGLNCLGSECGSHS    15  ATGGCACAGTGTCGGGGGTTGAATTGCTTGGGTTCTGAGTGTGGGTCTCACTCCG
MAQCAARFCGCFACNSHS    15  ATGGCACAGTGTGCGGCTCGTTTTTGCGGGTGTTTTGCGTGTAATTCTCACTCCG
MAQCVGILCRVADCQSHS    15  ATGGCACAGTGTGTTGGTATTCTTTGCCGTGTGGCTGATTGTTAGTCTCACTCCG
MAQCWRLACKAGDCRSHS    15  ATGGCACAGTGTTGGCGGCTGGCTTGCAAGGCTGGTGATTGTAGGTCTCACTCCG
MAQCWLPQCRYVVCQSHS    15  ATGGCACAGTGTTGGCTTCCGCAGTGCCGGTATGTTGTTTGTTAGTCTCACTCCG
MAHCRHGACCCQGCASHS    15  ATGGCACATTGTAGGCATGGGGCTTGCTGTTGTTAGGGGTGTGCTTCTCACTCCG
MAHCRSWVCLEQSCTSHS    15  ATGGCACATTGTCGGAGTTGGGTTTGCTTGGAGTAGTCTTGTACGTCTCACTCCG
MAHCGVYPCKWAQCRSHS    15  ATGGCACATTGTGGGGTGTATCCGTGCAAGTGGGCGCAGTGTCGGTCTCACTCCG
MAHCGQPGCLYMSCWSHS    15  ATGGCACATTGTGGGTAGCCGGGGTGCTTGTATATGTCTTGTTGGTCTCACTCCG
MAHCQMPGCLSYVCSSHS    15  ATGGCACATTGTTAGATGCCGGGGTGCTTGTCTTATGTGTGTAGTTCTCACTCCG
MAHCSPWRCPKPCCGSHS    15  ATGGCACATTGTTCTCCTTGGCGGTGCCCTAAGCCTTGTTGTGGGTCTCACTCCG
MAHCWSAKCPWGQCLSHS    15  ATGGCACATTGTTGGTCGGCGAAGTGCCCGTGGGGGCAGTGTTTGTCTCACTCCG
MAPCRDVSCQSAACMSHS    15  ATGGCACCGTGTAGGGATGTGTCTTGCTAGTCTGCTGCTTGTATGTCTCACTCCG
MAPCGVQSCSGKQCMSHS    15  ATGGCACCGTGTGGGGTTTAGTCTTGCAGTGGGAAGCAGTGTATGTCTCACTCCG
MARCKLLECTYRVCNSHS    15  ATGGCACGGTGTAAGCTGCTTGAGTGCACGTATCGTGTGTGTAATTCTCACTCCG
MARCKVSCCKGHMCVSHS    15  ATGGCACGGTGTAAGGTTTCTTGTTGCAAGGGTCATATGTGTGTTTCTCACTCCG
MARCKVLFCAAPMCESHS    15  ATGGCACGGTGTAAGGTTTTGTTTTGCGCTGCGCCTATGTGTGAGTCTCACTCCG
MARCNYGGCHWSLCGSHS    15  ATGGCACGGTGTAATTATGGTGGTTGCCATTGGTCTCTTTGTGGGTCTCACTCCG
MARCAKHLCCMVECTSHS    15  ATGGCACGGTGTGCTAAGCATCTGTGCTGTATGGTGGAGTGTACGTCTCACTCCG
MARCQAMTCFEAVCRSHS    15  ATGGCACGGTGTTAGGCGATGACTTGCTTTGAGGCGGTGTGTCGGTCTCACTCCG
MARCWIPGCQMRVCVSHS    15  ATGGCACGGTGTTGGATTCCGGGGTGCTAGATGAGGGTGTGTGTTTCTCACTCCG
MARCWPSCCDSVYCRSHS    15  ATGGCACGGTGTTGGCCGTCGTGTTGCGATTCGGTGTATTGTAGGTCTCACTCCG
MARCCRQKCRIGQCVSHS    15  ATGGCACGGTGTTGTCGGTAGAAGTGCCGTATTGGGCAGTGTGTGTCTCACTCCG
MARCSQGDCYRNLCPSHS    15  ATGGCACGTTGTAGTTAGGGGGATTGCTATCGGAATTTGTGTCCTTCTCACTCCG
MARCIRGGCIQQTCDSHS    15  ATGGCACGTTGTATTAGGGGGGGGTGCATTTAGTAGACGTGTGATTCTCACTCCG
MARCHVRPCEMYRCQSHS    15  ATGGCACGTTGTCATGTGCGGCCGTGCGAGATGTATCGGTGTTAGTCTCACTCCG
MARCEQSECSLLWCISHS    15  ATGGCACGTTGTGAGTAGAGTGAGTGCTCGTTGTTGTGGTGTATTTCTCACTCCG
MARCVSSSCDDLDCQSHS    15  ATGGCACGTTGTGTTAGTTCGTCTTGCGATGATCTGGATTGTCAGTCTCACTCCG
MARCQGEVCLPDDCRSHS    15  ATGGCACGTTGTTAGGGGGAGGTTTGCCTTCCTGATGATTGTCGGTCTCACTCCG
MARCSARLCIPSLCYSHS    15  ATGGCACGTTGTTCTGCGAGGTTGTGCATTCCTTCTTTGTGTTATTCTCACTCCG
MARCCGKYCGWNGCSSHS    15  ATGGCACGTTGTTGTGGGAAGTATTGCGGTTGGAATGGGTGTTCGTCTCACTCCG
MARCLWALCVGLPCTSHS    15  ATGGCACGTTGTTTGTGGGCGCTGTGCGTGGGTTTGCCGTGTACTTCTCACTCCG
MALCMVKSCQVVLCRSHS    15  ATGGCACTGTGTATGGTTAAGTCTTGCTAGGTTGTGCTTTGTCGTTCTCACTCCG
MALCPGRGCTQDDCLSHS    15  ATGGCACTGTGTCCGGGGCGTGGGTGCACTTAGGATGATTGTCTTTCTCACTCCG
MALCLYPVCFLKGCISHS    15  ATGGCACTGTGTTTGTATCCTGTTTGCTTTCTGAAGGGGTGTATTTCTCACTCCG
MALVVILVAVFIIVTLTP    15  ATGGCACTTGTGGTGATACTTGTTGCTGTATTTATCATTGTTACTCTCACTCCG
MALVF*SSAVGRFVSLTP    15  ATGGCACTTGTGTTTTGAAGCAGTGCTGTAGGTAGGTTTGTGAGTCTCACTCCG
MALCPMQKCEGKGCMSHS    15  ATGGCACTTTGTCCTATGTAGAAGTGCGAGGGGAAGGGGTGTATGTCTCACTCCG
MALCGVLRCGCVACNSHS    15  ATGGCACTTTGTGGTGTGTTGAGGTGCGGTTGTGTGGCTTGTAATTCTCACTCCG
MALCYLYICVGSVCGSHS    15  ATGGCACTTTGTTATTTGTATATTTGCGTGGGTTCTGTGTGTGGGTCTCACTCCG
MALCLWLFCSLLICNSHS    15  ATGGCACTTTGTTTGTGGTTGTTTTGCTCTTTGCTTATTTGTAATTCTCACTCCG
MAECLQAVCIGAACRSHS    15  ATGGCAGAGTGTCTGCAGGCTGTGTGCATTGGGGCGGCGTGTAGGTCTCACTCCG
MAECAGVRCRLGECPSHS    15  ATGGCAGAGTGTGCGGGGGTTAGGTGCCGGTTGGGGGAGTGTCCGTCTCACTCCG
MAECGWGQCDLCACTSHS    15  ATGGCAGAGTGTGGGTGGGGTTAGTGCGATTTGTGTGCTTGTACGTCTCACTCCG
MAECVPWFCDGHHCQSHS    15  ATGGCAGAGTGTGTGCCGTGGTTTTGCGATGGGCATCATTGTTAGTCTCACTCCG
MAECVSQECLLGACVSHS    15  ATGGCAGAGTGTGTGTCGTAGGAGTGCCTTCTGGGTGCTTGTGTGTCTCACTCCG
MAECQLDFCAPMECSSHS    15  ATGGCAGAGTGTTAGCTTGATTTTTGCGCTCCGATGGAGTGTTCGTCTCACTCCG
MAECCADGCGSLSCMSHS    15  ATGGCAGAGTGTTGTGCGGATGGGTGCGGTTCGCTGTCGTGTATGTCTCACTCCG
MADCPRQICGIGACYSHS    15  ATGGCAGATTGTCCGCGGTAGATTTGCGGTATTGGGGCTTGTTATTCTCACTCCG
MADCRVGLCEFGSCQSHS    15  ATGGCAGATTGTCGGGTGGGTTTGTGCGAGTTTGGGTCGTGTTAGTCTCACTCCG
MADCELRVCTAQACISHS    15  ATGGCAGATTGTGAGTTGCGTGTGTGCACGGCTTAGGCGTGTATTTCTCACTCCG
MADCGTKFCWWGYCPSHS    15  ATGGCAGATTGTGGTACTAAGTTTTGCTGGTGGGGGTATTGTCCGTCTCACTCCG
MADCYVFSCRTQQCRSHS    15  ATGGCAGATTGTTATGTGTTTTCGTGCCGTACTTAGCAGTGTCGGTCTCACTCCG
MADCSASSSGVGVCLTP    15  ATGGCAGATTGTTCTGCTTCTAGTTCTGGAGTTGGTGTCTGTCTCACTCCG
MADCLFQCVASCCVSHS    15  ATGGCAGATTGTTTGTTTTAGTGCGTTGCTTCGTGTTGTGTTTCTCACTCCG
MADCFTRVCHVEWCQSHS    15  ATGGCAGATTGTTTTACGCGTGTGTGCCATGTGGAGTGGTGTTAGTCTCACTCCG
MADCFAWLCLDGWCWSHS    15  ATGGCAGATTGTTTTGCGTGGCTGTGCCTTGATGGTTGGTGTTGGTCTCACTCCG
MAACSMGACCSWLCFSHS    15  ATGGCAGCGTGTAGTATGGGGGCGTGCTGTTCTTGGCTTTGTTTTTCTCACTCCG
MAACSSYLCHFGWCQSHS    15  ATGGCAGCGTGTAGTTCGTATTTGTGCCATTTTGGTTGGTGTTAGTCTCACTCCG
MAACMPVYCRLLVCASHS    15  ATGGCAGCGTGTATGCCTGTTTATTGCAGGCTGCTGGTGTGTGCCTCTCACTCCG
MAACQQQFCWRGWCPSHS    15  ATGGCAGCGTGTCAGCAGTAGTTTTGCTGGCGGGGGTGGTGTCCTTCTCACTCCG
MAACLVLWCLHDACGSHS    15  ATGGCAGCGTGTCTGGTTTTGTGGTGCCTGCATGATGCTTGTGGGTCTCACTCCG
MAACEGQSCIVRMCWSHS    15  ATGGCAGCGTGTGAGGGTTAGTCTTGCATTGTGCGTATGTGTTGGTCTCACTCCG
MAACGQGGCGHVTCLSHS    15  ATGGCAGCGTGTGGGTAGGGTGGGTGCGGTCATGTGACTTGTTTGTCTCACTCCG
MAACGQQDCSLANCSSHS    15  ATGGCAGCGTGTGGTTAGCAGGATTGCTCTTTGGCTAATTGTAGTTCTCACTCCG
MAACSCWACRSPCCTSHS    15  ATGGCAGCGTGTTCTTGTTGGGCTTGCCGGTCGCCGTGTTGTACGTCTCACTCCG
MAACMDRTCLSAKCQSHS    15  ATGGCAGCTTGTATGGATAGGACGTGCCTTAGTGCGAAGTGTTAGTCTCACTCCG
MAACAHSCCFGLVCSSHS    15  ATGGCAGCTTGTGCTCATTCGTGTTGCTTTGGTCTTGTGTGTTCGTCTCACTCCG
MAACGGTSCYQRHCSSHS    15  ATGGCAGCTTGTGGGGGTACGTCGTGCTATCAGCGTCATTGTTCGTCTCACTCCG
MAACGSSCCEYLRCYSHS    15  ATGGCAGCTTGTGGTAGTTCTTGTTGCGAGTATTTGCGGTGTTATTCTCACTCCG
MAACVVSTCQQPWCLSHS    15  ATGGCAGCTTGTGTGGTTTCTACGTGCTAGCAGCCGTGGTGTTTGTCTCACTCCG
MAACQEALCLYPRCGSHS    15  ATGGCAGCTTGTTAGGAGGCTCTGTGCTTGTATCCTCGTTGTGGGTCTCACTCCG
MAGCNACYCVQPLCGSHS    15  ATGGCAGGGTGTAATGCGTGTTATTGCGTTTAGCCGTTGTGTGGGTCTCACTCCG
MAGCTDQECFPVDCRSHS    15  ATGGCAGGGTGTACGGATTAGGAGTGCTTTCCGGTTGATTGTAGGTCTCACTCCG
MAGCRNSICSECWCGSHS    15  ATGGCAGGGTGTAGGAATTCGATTTGCTCGGAGTGTTGGTGTGGTTCTCACTCCG
MAGCMNQHCLYGVCCSHS    15  ATGGCAGGGTGTATGAATCAGCATTGCTTGTATGGGGTTTGTTGTTCTCACTCCG
MAGCIQGGCLHLTCVSHS    15  ATGGCAGGGTGTATTTAGGGTGGTTGCCTGCATTTGACGTGTGTTTCTCACTCCG
MAGCPGARCLRDNCWSHS    15  ATGGCAGGGTGTCCGGGGGCGCGGTGCTTGCGTGATAATTGTTGGTCTCACTCCG
MAGCPVLGCRSDFCRSHS    15  ATGGCAGGGTGTCCTGTGTTGGGGTGCCGTTCGGATTTTTGTCGGTCTCACTCCG
MAGCRAPGCHSGWCGSHS    15  ATGGCAGGGTGTCGGGCTCCGGGTTGCCATAGTGGGTGGTGTGGTTCTCACTCCG
MAGCRFYVCQAPTCDSHS    15  ATGGCAGGGTGTCGTTTTTATGTGTGCCAGGCGCCTACGTGTGATTCTCACTCCG
MAGCLETSCFRQSCPSHS    15  ATGGCAGGGTGTCTGGAGACTTCGTGCTTTCGGTAGAGTTGTCCTTCTCACTCCG
MAGCDDLVCPRRPRMSHS    15  ATGGCAGGGTGTGATGATCTTGTTTGCCCGCGTAGGCCTCGTATGTCTCACTCCG
MAGCGLGVCLVQVCRSHS    15  ATGGCAGGGTGTGGGCTGGGTGTGTGCTTGGTGTAGGTGTGTAGGTCTCACTCCG
MAGCGFGQCVCRACVSHS    15  ATGGCAGGGTGTGGGTTTGGTCAGTGCGTTTGTCGGGCTTGTGTGTCTCACTCCG
MAGCVRVGCDGQLCWSHS    15  ATGGCAGGGTGTGTGAGGGTGGGGTGCGATGGTTAGCTGTGTTGGTCTCACTCCG
MAGCVWHTCQSMSCESHS    15  ATGGCAGGGTGTGTTTGGCATACTTGCTAGTCTATGAGTTGTGAGTCTCACTCCG
MAGCQVHLCSPPYCGSHS    15  ATGGCAGGGTGTTAGGTTCATTTGTGCAGTCCGCCGTATTGTGGTTCTCACTCCG
MAGCQVLGCKEHLCRSHS    15  ATGGCAGGGTGTTAGGTTTTGGGGTGCAAGGAGCATCTTTGTCGTTCTCACTCCG
MAGCQLYLCVSSTCGSHS    15  ATGGCAGGGTGTTAGTTGTATCTGTGCGTGTCTTCGACTTGTGGTTCTCACTCCG
MAGCWMEGCQGGRCWSHS    15  ATGGCAGGGTGTTGGATGGAGGGGTGCTAGGGGGGGCGTTGTTGGTCTCACTCCG
MAGCWRGGCPSKFCASHS    15  ATGGCAGGGTGTTGGCGTGGGGGGTGCCCGTCTAAGTTTTGTGCGTCTCACTCCG
MAGCFGQGCVLAQCSSHS    15  ATGGCAGGGTGTTTTGGGTAGGGTTGCGTTCTTGCGCAGTGTTCTTCTCACTCCG
MAGCKSVACANQDCMSHS    15  ATGGCAGGTTGTAAGAGTGTGGCGTGCGCTAATTAGGATTGTATGTCTCACTCCG
MAGCNKMCCWTSGCYSHS    15  ATGGCAGGTTGTAATAAGATGTGTTGCTGGACTAGTGGGTGTTATTCTCACTCCG
MAGCICGSCNRPTCLSHS    15  ATGGCAGGTTGTATTTGTGGTTCGTGCAATAGGCCTACGTGTTTGTCTCACTCCG
MAGCPMFVCQQWDCASHS    15  ATGGCAGGTTGTCCGATGTTTGTGTGCTAGCAGTGGGATTGTGCGTCTCACTCCG
MAGCRIRGCCMVACMSHS    15  ATGGCAGGTTGTCGTATTCGTGGTTGCTGTATGGTGGCTTGTATGTCTCACTCCG
MAGCRLLCCKQCKCFSHS    15  ATGGCAGGTTGTCGTTTGTTGTGTTGCAAGCAGTGTAAGTGTTTTTCTCACTCCG
MAGCACKFCAYKRCQSHS    15  ATGGCAGGTTGTGCTTGTAAGTTTTGCGCTTATAAGCGTTGTCAGTCTCACTCCG
MAGCGPFTCQGEQCPSHS    15  ATGGCAGGTTGTGGGCCTTTTACTTGCTAGGGGGAGCAGTGTCCTTCTCACTCCG
MAGCVGWACDCGGCASHS    15  ATGGCAGGTTGTGTGGGGTGGGCGTGCGATTGTGGTGGGTGTGCTTCTCACTCCG
MAGCVGRVCTGKTCYSHS    15  ATGGCAGGTTGTGTGGGTCGGGTGTGCACTGGGAAGACGTGTTATTCTCACTCCG
MAGCVRALCERGLCESHS    15  ATGGCAGGTTGTGTTCGGGCGCTGTGCGAGCGTGGTTTGTGTGAGTCTCACTCCG
MAGCVVGKCLTWWCLSHS    15  ATGGCAGGTTGTGTTGTGGGGAAGTGCTTGACGTGGTGGTGTTTGTCTCACTCCG
MAGCVSQGCWCVLCASHS    15  ATGGCAGGTTGTGTTTCGTAGGGTTGCTGGTGTGTTTTGTGTGCGTCTCACTCCG
MAGCVFSGCGGRYCQSHS    15  ATGGCAGGTTGTGTTTTTAGTGGGTGCGGGGGTCGGTATTGTTAGTCTCACTCCG
MAGCSCNGCEGSLCSSHS    15  ATGGCAGGTTGTTCGTGTAATGGGTGCGAGGGTAGTCTTTGTAGTTCTCACTCCG
MAGCWCAYCLCMICQSHS    15  ATGGCAGGTTGTTGGTGTGCGTATTGCTTGTGTATGATTTGTCAGTCTCACTCCG
MAGCLCGACSLGMCRSHS    15  ATGGCAGGTTGTTTGTGTGGTGCTTGCTCGCTTGGTATGTGTCGGTCTCACTCCG
MAVGGSFAWLRVVFLTP    15  ATGGCAGTAGGTGGGAGTTTTGCATGGCTGCGGGTTGTCTTTCTCACTCCG
MAVCNPRGCKPLFCMSHS    15  ATGGCAGTGTGTAATCCGCGGGGGTGCAAGCCGCTGTTTTGTATGTCTCACTCCG
MAVCTAFGCTQALCHSHS    15  ATGGCAGTGTGTACGGCGTTTGGGTGCACTTAGGCGCTGTGTCATTCTCACTCCG
MAVCTDLYCWRGWCSSHS    15  ATGGCAGTGTGTACTGATCTTTATTGCTGGCGGGGTTGGTGTTCGTCTCACTCCG
MAVCRWTVCRDGGCWSHS    15  ATGGCAGTGTGTAGGTGGACGGTGTGCCGTGATGGGGGTTGTTGGTCTCACTCCG
MAVCSQFGCVGMLCTSHS    15  ATGGCAGTGTGTAGTTAGTTTGGGTGCGTGGGTATGTTGTGTACTTCTCACTCCG
MAVCSYVMCRGWPCLSHS    15  ATGGCAGTGTGTAGTTATGTGATGTGCCGTGGTTGGCCTTGTTTGTCTCACTCCG
MAVCQLLHCAGNCCGSHS    15  ATGGCAGTGTGTCAGCTTTTGCATTGCGCGGGTAATTGTTGTGGTTCTCACTCCG
MAVCLVTKCWMVLCGSHS    15  ATGGCAGTGTGTCTGGTGACGAAGTGCTGGATGGTTCTTTGTGGTTCTCACTCCG
MAVCLPWRCSYLICGSHS    15  ATGGCAGTGTGTCTTCCGTGGCGGTGCTCTTATCTTATTTGTGGGTCTCACTCCG
MAVCAQTICQLVNCDSHS    15  ATGGCAGTGTGTGCTTAGACGATTTGCCAGCTTGTGAATTGTGATTCTCACTCCG
MAVCGATGCLWSGCTSHS    15  ATGGCAGTGTGTGGTGCGACGGGGTGCCTTTGGTCTGGGTGTACTTCTCACTCCG
MAVCVGWGCPLLWCASHS    15  ATGGCAGTGTGTGTGGGGTGGGGTTGCCCTCTGTTGTGGTGTGCTTCTCACTCCG
MAVCQATMCFWGVCASHS    15  ATGGCAGTGTGTTAGGCGACGATGTGCTTTTGGGGTGTGTGTGCGTCTCACTCCG
MAVCYLWMCASDRCRSHS    15  ATGGCAGTGTGTTATCTGTGGATGTGCGCTTCTGATCGGTGTCGTTCTCACTCCG
MAVCSRWTCQGQACDSHS    15  ATGGCAGTGTGTTCGAGGTGGACGTGCTAGGGTTAGGCTTGTGATTCTCACTCCG
MAVCWGSRCCLIVCRSHS    15  ATGGCAGTGTGTTGGGGTTCTCGGTGCTGTCTTATTGTGTGTAGGTCTCACTCCG
MAVCWYPKCSTGCSSHS    15  ATGGCAGTGTGTTGGTATCCGAAGTGCTCTACGGGTTGTTCGTCTCACTCCG
MAVCLYVACIGHACASHS    15  ATGGCAGTGTGTTTGTATGTTGCTTGCATTGGGCATGCTTGTGCGTCTCACTCCG
MAVCRMMGCVFEPCGSHS    15  ATGGCAGTTTGTAGGATGATGGGGTGCGTGTTTGAGCCGTGTGGGTCTCACTCCG
MAVCRPMGCRKFGCNSHS    15  ATGGCAGTTTGTAGGCCGATGGGTTGCCGTAAGTTTGGGTGTAATTCTCACTCCG
MAVCRQVQCVAGRCGSHS    15  ATGGCAGTTTGTCGTCAGGTGCAGTGCGTGGCGGGTAGGTGTGGGTCTCACTCCG
MAVCEQGVCTRLGCGSHS    15  ATGGCAGTTTGTGAGTAGGGGGTTTGCACGCGTTTGGGTTGTGGTTCTCACTCCG
MAVCGDNVCLQIKCWSHS    15  ATGGCAGTTTGTGGTGATAATGTGTGCTTGTAGATTAAGTGTTGGTCTCACTCCG
MAVCVRSLCAHLYCGSHS    15  ATGGCAGTTTGTGTGCGTTCGCTGTGCGCGCATCTGTATTGTGGTTCTCACTCCG
MAVCWMYHCQAVSCGSHS    15  ATGGCAGTTTGTTGGATGTATCATTGCTAGGCTGTTAGTTGTGGGTCTCACTCCG
MAVCWVARCGNERCSSHS    15  ATGGCAGTTTGTTGGGTGGCGCGGTGCGGTAATGAGCGTTGTTCTTCTCACTCCG
MAVCFNVLCQDWYCASHS    15  ATGGCAGTTTGTTTTAATGTGTTGTGCTAGGATTGGTATTGTGCTTCTCACTCCG
MAQCIHGACLKVNCPSHS    15  ATGGCATAGTGTATTCATGGGGCTTGCTTGAAGGTGAATTGTCCGTCTCACTCCG
MAQCDKGGCFLRVCYSHS    15  ATGGCATAGTGTGATAAGGGGGGTTGCTTTCTGCGTGTTTGTTATTCTCACTCCG
MAQCLAWACLWGYCYSHS    15  ATGGCATAGTGTTTGGCTTGGGCTTGCTTGTGGGGGTATTGTTATTCTCACTCCG
MAYCSQWLCGGSACLSHS    15  ATGGCATATTGTAGTCAGTGGCTTTGCGGGGGTTCTGCTTGTTTGTCTCACTCCG
MAYCSLSHCVFCVCASHS    15  ATGGCATATTGTAGTCTTTCTCATTGCGTTTTTTGTGTGTGTGCGTCTCACTCCG
MAYCQQVLCQYRACWSHS    15  ATGGCATATTGTCAGTAGGTGTTGTGCCAGTATAGGGCTTGTTGGTCTCACTCCG
MAYCHPRSCRTDACVSHS    15  ATGGCATATTGTCATCCGCGGTCGTGCCGGACTGATGCGTGTGTGTCTCACTCCG
MAYCRDVQCEWWLCASHS    15  ATGGCATATTGTCGTGATGTGCAGTGCGAGTGGTGGTTGTGTGCTTCTCACTCCG
MAYCDWVVCGPVGCSSHS    15  ATGGCATATTGTGATTGGGTTGTGTGCGGTCCGGTTGGGTGTTCTTCTCACTCCG
MAYCGRDRCQEALCVSHS    15  ATGGCATATTGTGGGAGGGATCGTTGCCAGGAGGCTCTGTGTGTTTCTCACTCCG
MAYCGVMSCWRVACLSHS    15  ATGGCATATTGTGGTGTGATGTCTTGCTGGCGTGTGGCGTGTTTGTCTCACTCCG
MASCRAGGCPGAYCPSHS    15  ATGGCATCGTGTAGGGCGGGTGGTTGCCCTGGTGCTTATTGTCCTTCTCACTCCG
MASCLVIGCSSVVCTSHS    15  ATGGCATCGTGTCTGGTGATTGGTTGCTCGTCGGTTGTTTGTACGTCTCACTCCG
MASCELRGCWGCKCSSHS    15  ATGGCATCGTGTGAGTTGAGGGGTTGCTGGGGTTGTAAGTGTAGTTCTCACTCCG
MASCGGRPCPVGYCQSHS    15  ATGGCATCGTGTGGGGGGAGGCCTTGCCCTGTGGGGTATTGTTAGTCTCACTCCG
MASCSDQSCGQIACPSHS    15  ATGGCATCTTGTAGTGATTAGAGTTGCGGTTAGATTGCGTGTCCGTCTCACTCCG
MASCPFPYCWRGWCVSHS    15  ATGGCATCTTGTCCGTTTCCTTATTGCTGGCGTGGTTGGTGTGTTTCTCACTCCG
MASCPTRDCSPRRCCSHS    15  ATGGCATCTTGTCCTACGCGGGATTGCAGTCCTAGGCGGTGTTGTTCTCACTCCG
MASCAEQLCNARVCMSHS    15  ATGGCATCTTGTGCTGAGTAGTTGTGCAATGCGAGGGTGTGTATGTCTCACTCCG
MASCGINGCQRSSCSSHS    15  ATGGCATCTTGTGGTATTAATGGTTGCTAGAGGTCTTCTTGTAGTTCTCACTCCG
MASCGHVSCTCFACHSHS    15  ATGGCATCTTGTGGTCATGTGTCTTGCACGTGTTTTGCGTGTCATTCTCACTCCG
MASCVGSGCRKCTCTSHS    15  ATGGCATCTTGTGTTGGGTCGGGTTGCCGGAAGTGTACGTGTACGTCTCACTCCG
MASCQSKMCSSAMCPSHS    15  ATGGCATCTTGTTAGTCTAAGATGTGCAGTAGTGCGATGTGTCCTTCTCACTCCG
MASCFGGGVRASAL*FSL    15  ATGGCATCTTGTTTTGGGGGGGGAGTGCGTGCCTCTGCTTTGTAATTCTCACTCCG
MAWCTHQRCVKARCCSHS    15  ATGGCATGGTGTACTCATTAGAGGTGCGTTAAGGCTCGTTGTTGTTCTCACTCCG
MAWCMRVMCGVGGCVSHS    15  ATGGCATGGTGTATGCGTGTGATGTGCGGGGTGGGTGGGTGTGTTTCTCACTCCG
MAWCMQTGCGLDTCDSHS    15  ATGGCATGGTGTATGTAGACGGGGTGCGGTCTTGATACGTGTGATTCTCACTCCG
MAWCERALCLQNVCVSHS    15  ATGGCATGGTGTGAGCGGGCGCTTTGCCTTTAGAATGTGTGTGTTTCTCACTCCG
MAWCDQVLCSLAQCVSHS    15  ATGGCATGGTGTGATTAGGTGCTGTGCTCGTTGGCGCAGTGTGTTTCTCACTCCG
MAWCDSAMCDGWTCLSHS    15  ATGGCATGGTGTGATTCGGCGATGTGCGATGGGTGGACGTGTTTGTCTCACTCCG
MAWCVTFTCSDPECGSHS    15  ATGGCATGGTGTGTGACGTTTACGTGCTCGGATCCTGAGTGTGGTTCTCACTCCG
MAWCVVYSCDGSLCYSHS    15  ATGGCATGGTGTGTGGTGTATTCGTGCGATGGTAGTTTGTGTTATTCTCACTCCG
MAWCVLQQCIFLGCKSHS    15  ATGGCATGGTGTGTGTTGTAGCAGTGCATTTTTCTTGGTTGTAAGTCTCACTCCG
MAWCVQNACRSDICLSHS    15  ATGGCATGGTGTGTTTAGAATGCGTGCCGGTCTGATATTTGTTTGTCTCACTCCG
MAWCQVNACRSSFCVSHS    15  ATGGCATGGTGTTAGGTTAATGCTTGCAGGTCTAGTTTTTGTGTGTCTCACTCCG
MAWCSNPRCQMQGCMSHS    15  ATGGCATGGTGTTCGAATCCGAGGTGCCAGATGTAGGGTTGTATGTCTCACTCCG
MAWCSSQACARLTCLSHS    15  ATGGCATGGTGTTCGTCGTAGGCGTGCGCTCGGTTGACTTGTCTGTCTCACTCCG
MACCRLLACQLPGCWSHS    15  ATGGCATGTTGTAGGTTGCTTGCGTGCTAGTTGCCTGGGTGTTGGTCTCACTCCG
MACCISMLCGAGSCNSHS    15  ATGGCATGTTGTATTTCTATGTTGTGCGGTGCGGGGTCTTGTAATTCTCACTCCG
MACCVSDRCPQCSCGSHS    15  ATGGCATGTTGTGTGAGTGATCGTTGCCCGTAGTGTTCGTGTGGGTCTCACTCCG
MACCQGLSCFVLICDSHS    15  ATGGCATGTTGTTAGGGGCTGAGTTGCTTTGTGTTGATTTGTGATTCTCACTCCG
MACCWLCQCFSAGCASHS    15  ATGGCATGTTGTTGGCTGTGTTAGTGCTTTTCGGCTGGGTGTGCGTCTCACTCCG
MACCLWVGCGYAVCASHS    15  ATGGCATGTTGTTTGTGGGTTGGGTGCGGTTATGCTGTGTGTGCTTCTCACTCCG
MALCSTWLCRQGLCASHS    15  ATGGCATTGTGTAGTACGTGGTTGTGCAGGTAGGGTCTTTGTGCTTCTCACTCCG
MALCHVQDCGLVFCNSHS    15  ATGGCATTGTGTCATGTGTAGGATTGCGGGCTTGTTTTTTGTAATTCTCACTCCG
MALCRLGKCGRLRCGSHS    15  ATGGCATTGTGTCGTCTTGGGAAGTGCGGTCGTTTGCGTTGTGGGTCTCACTCCG
MALCAISICHGCICSSHS    15  ATGGCATTGTGTGCGATTTCGATTTGCCATGGGTGTATTTGTAGTTCTCACTCCG
MALCAGPVCTYGFCESHS    15  ATGGCATTGTGTGCTGGTCCGGTTTGCACGTATGGTTTTTGTGAGTCTCACTCCG
MALCASMPCGSHMCLSHS    15  ATGGCATTGTGTGCTTCGATGCCGTGCGGTTCTCATATGTGTTTGTCTCACTCCG
MALCALCFCCAGYCFSHS    15  ATGGCATTGTGTGCTTTGTGTTTTTGCTGTGCGGGTTATTGTTTTTCTCACTCCG
MALCGRWGCDAQGCSSHS    15  ATGGCATTGTGTGGGCGGTGGGGTTGCGATGCTTAGGGTTGTTCGTCTCACTCCG
MALCVSHWCYVELCGSHS    15  ATGGCATTGTGTGTTTCGCATTGGTGCTATGTGGAGCTTTGTGGTTCTCACTCCG
MALCSEPMCGSMNCRSHS    15  ATGGCATTGTGTTCGGAGCCGATGTGCGGGTCTATGAATTGTCGGTCTCACTCCG
MALCSVLVCTYAPCASHS    15  ATGGCATTGTGTTCGGTGCTGGTGTGCACGTATGCGCCTTGTGCGTCTCACTCCG
MALCLGWYCNYSSCWSHS    15  ATGGCATTGTGTTTGGGTTGGTATTGCAATTATTCGTCGTGTTGGTCTCACTCCG
MAFCTVQMCPSSMCFSHS    15  ATGGCATTTTGTACGGTTTAGATGTGCCCGTCGTCGATGTGTTTTTCTCACTCCG
MAFCRGIVCGALQCVSHS    15  ATGGCATTTTGTAGGGGTATTGTTTGCGGGGCTCTGCAGTGTGTGTCTCACTCCG
MAFCMGEFCQMGVCGSHS    15  ATGGCATTTTGTATGGGTGAGTTTTGCTAGATGGGTGTTTGTGGTTCTCACTCCG
MAFCRLQGCGYLRCLSHS    15  ATGGCATTTTGTCGTCTGTAGGGGTGCGGGTATTTGAGGTGTCTCTCTCACTCCG
MAFCLFSKCWDCQCNSHS    15  ATGGCATTTTGTCTTTTTTCTAAGTGCTGGGATTGTTAGTGTAATTCTCACTCCG
MAFCVLWGCPNLQCGSHS    15  ATGGCATTTTGTGTTCTGTGGGGTTGCCCGAATTTGCAGTGTGGTTCTCACTCCG
MAFCVGGLCELRMCSSHS    15  ATGGCATTTTGTGTTGGGGGGCTGTGCGAGTTGAGGATGTGTTCTTCTCACTCCG
MAFCSDRDCGRNLCRSHS    15  ATGGCATTTTGTTCGGATAGGGATTGCGGTCGGAATCTTTGTCGTTCTCACTCCG
MAFCCISRCAWRVCSSHS    15  ATGGCATTTTGTTGTATTTCGCGGTGCGCGTGGAGGGTTTGTTCGTCTCACTCCG
MAKCTQLGCLAGDCASHS    14  ATGGCAAAGTGTACTTAGCTTGGTTGCTTGGCTGGGGATTGTGCTTCTCACTCCG
MAKCRQMCCMGTGCFSHS    14  ATGGCAAAGTGTCGGCAGATGTGTTGCATGGGGACTGGTTGTTTTTCTCACTCCG
MAKCLASGCYQGRCQSHS    14  ATGGCAAAGTGTCTGGCGTCTGGGTGCTATTAGGGTCGGTGTCAGTCTCACTCCG
MAKCALPGCRGGFCRSHS    14  ATGGCAAAGTGTGCTTTGCCGGGGTGCCGGGGGGGTTTTTGTCGTTCTCACTCCG
MAKCVQSACLSRKCWSHS    14  ATGGCAAAGTGTGTGTAGAGTGCTTGCTTGTCTCGGAAGTGTTGGTCTCACTCCG
MAKCVHRGCPCLNCFSHS    14  ATGGCAAAGTGTGTTCATCGTGGGTGCCCTTGTCTTAATTGTTTTTCTCACTCCG
MAKCVAGICRAPACPSHS    14  ATGGCAAAGTGTGTTGCGGGTATTTGCCGGGCGCCGGCTTGTCCTTCTCACTCCG
MAKCQKTLCVLESCRSHS    14  ATGGCAAAGTGTTAGAAGACGTTGTGCGTTCTTGAGTCGTGTCGGTCTCACTCCG
MAKCSIGPCGSRTCCSHS    14  ATGGCAAAGTGTTCGATTGGGCCGTGCGGTAGTCGTACTTGTTGTTCTCACTCCG
MANCRGCLCGVGQCMSHS    14  ATGGCAAATTGTAGGGGGTGTCTTTGCGGTGTTGGTCAGTGTATGTCTCACTCCG
MANCPAIRCRTFDCVSHS    14  ATGGCAAATTGTCCTGCTATTCGTTGCCGTACGTTTGATTGTGTGTCTCACTCCG
MANCRLFWCVHLVCHSHS    14  ATGGCAAATTGTCGTTTGTTTTGGTGCGTGCATCTTGTGTGTCATTCTCACTCCG
MANCLQTGCTVSICQSHS    14  ATGGCAAATTGTCTGTAGACTGGGTGCACGGTTTCTATTTGTCAGTCTCACTCCG
MANCLSFWCLLAGCKSHS    14  ATGGCAAATTGTCTTAGTTTTTGGTGCTTGCTGGCGGGTTGTAAGTCTCACTCCG
MANCGGVPCQMRSCASHS    14  ATGGCAAATTGTGGTGGGGTTCCGTGCTAGATGCGGTCTTGTGCGTCTCACTCCG
MANCQHFTCAMSYCKSHS    14  ATGGCAAATTGTTAGCATTTTACGTGCGCTATGAGTTATTGTAAGTCTCACTCCG
MATCTYHSCNSQPCRSHS    14  ATGGCAACGTGTACGTATCATTCGTGCAATAGTTAGCCGTGTCGGTCTCACTCCG
MATCQITVCEVMGCTSHS    14  ATGGCAACGTGTCAGATTACTGTGTGCGAGGTTATGGGGTGTACGTCTCACTCCG
MATCPGQECSYTVCQSHS    14  ATGGCAACGTGTCCTGGGCAGGAGTGCAGTTATACGGTTTGTTAGTCTCACTCCG
MATCRQERCSGLGCTSHS    14  ATGGCAACGTGTCGTCAGGAGCGTTGCAGTGGGCTGGGTTGTACGTCTCACTCCG
MATCLLIVASRIIVSHS    14  ATGGCAACGTGTCTACTCATCGTTGCCAGTAGAATCATTGTGTCTCACTCCG
MATCARCYCLPNKCISHS    14  ATGGCAACGTGTGCTCGGTGTTATTGCCTGCCTAATAAGTGTATTTCTCACTCCG
MATCGLGECQTEGCLSHS    14  ATGGCAACGTGTGGTCTGGGTGAGTGCTAGACGGAGGGTTGTTTGTCTCACTCCG
MATCYRVWCGDFFCQSHS    14  ATGGCAACGTGTTATCGGGTGTGGTGCGGGGATTTTTTTTGTTAGTCTCACTCCG
MATCNGWSCDRQSCDSHS    14  ATGGCAACTTGTAATGGTTGGTCGTGCGATCGGTAGAGTTGTGATTCTCACTCCG
MATCGESQCCMWECVSHS    14  ATGGCAACTTGTGGTGAGTCTTAGTGCTGTATGTGGGAGTGTGTGTCTCACTCCG
MATCGGACVSHS    14  ATGGCAACTTGTGGTGGGGCGTGTGTGTCTCACTCCG
MATCVAFCCSLFKCSSHS    14  ATGGCAACTTGTGTTGCGTTTTGTTGCTCTTTGTTTAAGTGTTCTTCTCACTCCG
MATCQRGFCMGEACISHS    14  ATGGCAACTTGTTAGAGGGGGTTTTGCATGGGGGAGGCGTGTATTTCTCACTCCG
MATCQLSACRARMCSSHS    14  ATGGCAACTTGTTAGCTGAGTGCGTGCCGTGCGCGTATGTGTAGTTCTCACTCCG
MATCWQGMCTQQPCQSHS    14  ATGGCAACTTGTTGGCAGGGTATGTGCACGTAGCAGCCGTGTCAGTCTCACTCCG
MATCCGMMCSKKDCVSHS    14  ATGGCAACTTGTTGTGGGATGATGTGCTCGAAGAAGGATTGTGTTTCTCACTCCG
MARCLYTMCGDLGCISHS    14  ATGGCAAGGTGTCTGTATACTATGTGCGGTGATTTGGGGTGTATTTCTCACTCCG
MARCGKCVCVMEQCVSHS    14  ATGGCAAGGTGTGGGAAGTGTGTGTGCGTGATGGAGCAGTGTGTGTCTCACTCCG
MARCGALPCMVELCRSHS    14  ATGGCAAGGTGTGGTGCGTTGCCGTGCATGGTGGAGTTGTGTCGGTCTCACTCCG
MARCVSFLCSSMKCSSHS    14  ATGGCAAGGTGTGTTTCGTTTCTTTGCTCGTCTATGAAGTGTTCGTCTCACTCCG
MARCYWSRCPQAACASHS    14  ATGGCAAGGTGTTATTGGTCTCGTTGCCCTTAGGCGGCTTGTGCGTCTCACTCCG
MARCSGLACLGVECNSHS    14  ATGGCAAGGTGTTCTGGTCTGGCGTGCCTTGGGGTGGAGTGTAATTCTCACTCCG
MARCWARLCWSDNCMSHS    14  ATGGCAAGGTGTTGGGCTCGTCTGTGCTGGAGTGATAATTGTATGTCTCACTCCG
MARCWGAQCGWRVCYSHS    14  ATGGCAAGGTGTTGGGGGGCTTAGTGCGGTTGGCGGGTGTGTTATTCTCACTCCG
MARCFMVGCGGKLCPSHS    14  ATGGCAAGGTGTTTTATGGTGGGGTGCGGTGGTAAGCTGTGTCCTTCTCACTCCG
MARCFVGVCVLGDCGSHS    14  ATGGCAAGGTGTTTTGTTGGGGTGTGCGTGTTGGGGGATTGTGGTTCTCACTCCG
MASCGVMRCGVNICRSHS    14  ATGGCAAGTTGTGGTGTGATGCGGTGCGGGGTGAATATTTGTCGGTCTCACTCCG
MASCVVGDCQLSKCASHS    14  ATGGCAAGTTGTGTGGTGGGGGATTGCTAGCTGAGTAAGTGTGCGTCTCACTCCG
MASCVVGLCAGDLCSSHS    14  ATGGCAAGTTGTGTTGTTGGTTTGTGCGCGGGTGATTTGTGTAGTTCTCACTCCG
MASCSGQMCLRTWCGSHS    14  ATGGCAAGTTGTTCGGGTTAGATGTGCCTTCGTACGTGGTGTGGGTCTCACTCCG
MASCSSKGCSVLLCDSHS    14  ATGGCAAGTTGTTCGTCGAAGGGTTGCTCTGTTCTGCTTTGTGATTCTCACTCCG
MASCSLRTCEKLGCQSHS    14  ATGGCAAGTTGTTCGTTGAGGACTTGCGAGAAGTTGGGGTGTCAGTCTCACTCCG
MASCWPFACHQGKSSSHS    14  ATGGCAAGTTGTTGGCCTTTTGCGTGCCATTAGGGGAAGTCTTCTTCTCACTCCG
MAMCNGLRCANIGCSPHS    14  ATGGCAATGTGTAATGGTTTGCGTTGCGCGAATATTGGTTGTTCTCCTCACTCCG
MAMCGCGACTSGSCASHS    14  ATGGCAATGTGTGGGTGTGGGGCGTGCACGAGTGGGAGTTGTGCTTCTCACTCCG
MAMCVAVGCPWFVCPSHS    14  ATGGCAATGTGTGTTGCGGTGGGTTGCCCTTGGTTTGTGTGTCCTTCTCACTCCG
MAMCQLCCCSITCCPSHS    14  ATGGCAATGTGTTAGCTTTGTTGTTGCAGTATTACGTGTTGTCCGTCTCACTCCG
MAMCSRGGCGGGVCLSHS    14  ATGGCAATGTGTTCTCGGGGTGGGTGCGGTGGTGGTGTTTGTCTTTCTCACTCCG
MAICRMGSCVWVACGSHS    14  ATGGCAATTTGTAGGATGGGTTCGTGCGTGTGGGTTGCTTGTGGTTCTCACTCCG
MAICSCGSCDLTHCNSHS    14  ATGGCAATTTGTAGTTGTGGGTCGTGCGATTTGACGCATTGTAATTCTCACTCCG
MAICISFACPEWECISHS    14  ATGGCAATTTGTATTTCTTTTGCGTGCCCTGAGTGGGAGTGTATTTCTCACTCCG
MAICLSGVCLFWACGSHS    14  ATGGCAATTTGTCTGTCGGGTGTGTGCCTGTTTTGGGCGTGTGGTTCTCACTCCG
MAICDVGPCLRATCLSHS    14  ATGGCAATTTGTGATGTTGGTCCGTGCCTTCGTGCTACTTGTCTGTCTCACTCCG
MAICAHTLCWRGWCSSHS    14  ATGGCAATTTGTGCGCATACGTTGTGCTGGAGGGGTTGGTGTTCTTCTCACTCCG
MAICVWWVCQSTQCASHS    14  ATGGCAATTTGTGTTTGGTGGGTGTGCTAGAGTACGCAGTGTGCTTCTCACTCCG
MAQCSGQLCGFTGCASHS    14  ATGGCACAGTGTAGTGGGTAGCTTTGCGGTTTTACTGGTTGTGCTTCTCACTCCG
MAQCIQRRCCGLLCSSHS    14  ATGGCACAGTGTATTCAGCGGAGGTGCTGTGGTTTGCTTTGTTCGTCTCACTCCG
MAQCLKRWCQGFSCTSHS    14  ATGGCACAGTGTCTTAAGCGTTGGTGCTAGGGTTTTTCGTGTACGTCTCACTCCG
MAQCGNFLCDQVGCTSHS    14  ATGGCACAGTGTGGTAATTTTTTGTGCGATTAGGTGGGTTGTACTTCTCACTCCG
MAQCGHAGCLCRACLSHS    14  ATGGCACAGTGTGGTCATGCGGGGTGCTTGTGTAGGGCTTGTTTGTCTCACTCCG
MAQCLFLVCQLLFCASHS    14  ATGGCACAGTGTTTGTTTCTTGTTTGCTAGCTTCTGTTTTGTGCTTCTCACTCCG
MAHCTPRSCRDTACASHS    14  ATGGCACATTGTACTCCGCGTTCTTGCCGGGATACGGCGTGTGCGTCTCACTCCG
MAHCQSSGCPLRLCMSHS    14  ATGGCACATTGTTAGAGTTCGGGTTGCCCGCTGCGGCTTTGTATGTCTCACTCCG
MAHCQQAACIRVDCLSHS    14  ATGGCACATTGTTAGTAGGCTGCTTGCATTCGTGTGGATTGTTTGTCTCACTCCG
MAHCLMMRCAKQRCCSHS    14  ATGGCACATTGTTTGATGATGCGTTGCGCGAAGCAGCGTTGTTGTTCTCACTCCG
MAPCSAGRCLSRNCASHS    14  ATGGCACCGTGTTCTGCGGGTCGGTGCTTGTCGAGGAATTGTGCGTCTCACTCCG
MAPCLRRLCYVMACASHS    14  ATGGCACCGTGTTTGCGTCGGCTTTGCTATGTTATGGCGTGTGCTTCTCACTCCG
MAPCARYYCEFGQCNSHS    14  ATGGCACCTTGTGCTCGGTATTATTGCGAGTTTGGGTAGTGTAATTCTCACTCCG
MAPCQVDLCGVGSCYSHS    14  ATGGCACCTTGTTAGGTTGATTTGTGCGGTGTGGGGTCGTGTTATTCTCACTCCG
MARCKVPGCRLTPCYSHS    14  ATGGCACGGTGTAAGGTTCCGGGGTGCCGTCTTACGCCGTGTTATTCTCACTCCG
MARCTVLDCQGSRCQSHS    14  ATGGCACGGTGTACGGTTTTGGATTGCTAGGGTAGTAGGTGTCAGTCTCACTCCG
MARCRCVVCTSGRCTSHS    14  ATGGCACGGTGTAGGTGTGTGGTTTGCACTTCTGGGAGGTGTACTTCTCACTCCG
MARCPPKWCGSRGCASHS    14  ATGGCACGGTGTCCGCCGAAGTGGTGCGGTAGTCGGGGGTGTGCGTCTCACTCCG
MARCLVFVCLLGICWSHS    14  ATGGCACGGTGTCTGGTTTTTGTGTGCTTGCTGGGTATTTGTTGGTCTCACTCCG
MARCGAGFCASDLCVSHS    14  ATGGCACGGTGTGGTGCGGGGTTTTGCGCTTCTGATTTGTGTGTTTCTCACTCCG
MARCGGQLCSWSLCWSHS    14  ATGGCACGGTGTGGTGGTCAGTTGTGCAGTTGGAGTTTGTGTTGGTCTCACTCCG
MARCGVSPCNSCDCMSHS    14  ATGGCACGGTGTGGTGTGTCGCCTTGCAATTCGTGTGATTGTATGTCTCACTCCG
MARCWPGQCTQDFCMSHS    14  ATGGCACGGTGTTGGCCTGGGTAGTGCACTCAGGATTTTTGTATGTCTCACTCCG
MARCTNATCMGVGCSSHS    14  ATGGCACGTTGTACTAATGCTACTTGCATGGGTGTGGGGTGTTCGTCTCACTCCG
MARCPGVLCSYLLCSSHS    14  ATGGCACGTTGTCCGGGTGTTTTGTGCTCTTATCTGTTGTGTTCTTCTCACTCCG
MARCPLMMCSRLMCDSHS    14  ATGGCACGTTGTCCGTTGATGATGTGCTCGCGGCTTATGTGTGATTCTCACTCCG
MARCLDRGCWFPGCGSHS    14  ATGGCACGTTGTCTTGATAGGGGGTGCTGGTTTCCGGGGTGTGGTTCTCACTCCG
MARCGRLPCSQINCHSHS    14  ATGGCACGTTGTGGTAGGTTGCCGTGCAGTTAGATTAATTGTCATTCTCACTCCG
MARCVRSMCQNIPCYSHS    14  ATGGCACGTTGTGTGCGTTCGATGTGCCAGAATATTCCGTGTTATTCTCACTCCG
MARCQTMTCQKCPCMSHS    14  ATGGCACGTTGTTAGACTATGACGTGCTAGAAGTGTCCGTGTATGTCTCACTCCG
MARCSGTCCVPSNCMSHS    14  ATGGCACGTTGTTCGGGGACGTGTTGCGTTCCTAGTAATTGTATGTCTCACTCCG
MARCSSTACSNRSCGSHS    14  ATGGCACGTTGTTCTAGTACGGCGTGCAGTAATCGGTCTTGTGGTTCTCACTCCG
MARCCRAVCGYVSCDSHS    14  ATGGCACGTTGTTGTAGGGCTGTTTGCGGGTATGTGAGTTGTGATTCTCACTCCG
MALCKVLACIQSQCGSHS    14  ATGGCACTGTGTAAGGTGCTTGCGTGCATTTAGTCGCAGTGTGGTTCTCACTCCG
MALCTPCQCGDLGCASHS    14  ATGGCACTGTGTACTCCTTGTCAGTGCGGGGATTTGGGTTGTGCGTCTCACTCCG
MALCISAVCAVYCCRSHS    14  ATGGCACTGTGTATTTCTGCGGTGTGCGCGGTGTATTGTTGTCGGTCTCACTCCG
MALCLQGNCTLSGCSSHS    14  ATGGCACTGTGTCTTTAGGGTAATTGCACTCTGTCGGGTTGTTCTTCTCACTCCG
MALCGEVGCASQVCLSHS    14  ATGGCACTGTGTGGTGAGGTTGGTTGCGCTTCTTAGGTGTGTTTGTCTCACTCCG
MALCWQTLCELKSCQSHS    14  ATGGCACTGTGTTGGTAGACTCTGTGCGAGCTGAAGTCTTGTCAGTCTCACTCCG
MALCLDTDCSSKFCASHS    14  ATGGCACTGTGTTTGGATACGGATTGCAGTTCTAAGTTTTGTGCGTCTCACTCCG
MALCRTAQCSGGLCLSHS    14  ATGGCACTTTGTCGTACTGCTCAGTGCTCGGGGGGGCTGTGTTTGTCTCACTCCG
MALCRVDSCRGILCESHS    14  ATGGCACTTTGTCGTGTGGATTCGTGCAGGGGGATTCTTTGTGAGTCTCACTCCG
MALCGWEKCSPQVCHSHS    14  ATGGCACTTTGTGGGTGGGAGAAGTGCTCTCCTTAGGTTTGTCATTCTCACTCCG
MALCVKSRCNVSACHSHS    14  ATGGCACTTTGTGTGAAGTCGCGGTGCAATGTGTCGGCTTGTCATTCTCACTCCG
MALCVTLLCQGSVCKSHS    14  ATGGCACTTTGTGTGACGCTGTTGTGCTAGGGTTCGGTTTGTAAGTCTCACTCCG
MALCQDRKCEMMYCYSHS    14  ATGGCACTTTGTTAGGATCGGAAGTGCGAGATGATGTATTGTTATTCTCACTCCG
MALCSNQGCSPVHCYSHS    14  ATGGCACTTTGTTCGAATTAGGGTTGCAGTCCTGTTCATTGTTATTCTCACTCCG
MALCFAVVCLRGDCGSHS    14  ATGGCACTTTGTTTTGCTGTGGTTTGCTTGCGTGGTGATTGTGGGTCTCACTCCG
MAECTQTGCGTESCMSHS    14  ATGGCAGAGTGTACGTAGACTGGGTGCGGTACGGAGTCGTGTATGTCTCACTCCG
MAECRRPLCLGWICVSHS    14  ATGGCAGAGTGTAGGCGTCCTTTGTGCCTTGGTTGGATTTGTGTGTCTCACTCCG
MAECRARRCEDFRCQSHS    14  ATGGCAGAGTGTAGGGCGCGGCGTTGCGAGGATTTTAGGTGTCAGTCTCACTCCG
MAECMYSQCKGPFCTSHS    14  ATGGCAGAGTGTATGTATTCGTAGTGCAAGGGGCCGTTTTGTACGTCTCACTCCG
MAECQGFGCTQVVCLSHS    14  ATGGCAGAGTGTCAGGGGTTTGGGTGCACTTAGGTGGTTTGTTTGTCTCACTCCG
MAECPMTLCIQQDCGSHS    14  ATGGCAGAGTGTCCTATGACGCTTTGCATTCAGTAGGATTGTGGGTCTCACTCCG
MAECDAGWCTSNCCASHS    14  ATGGCAGAGTGTGATGCGGGGTGGTGCACTTCGAATTGTTGTGCGTCTCACTCCG
MAECVGAECQVRNCLSHS    14  ATGGCAGAGTGTGTTGGTGCTGAGTGCTAGGTGCGGAATTGTCTTTCTCACTCCG
MAECFLLVCREIDCLSHS    14  ATGGCAGAGTGTTTTCTTTTGGTGTGCCGGGAGATTGATTGTCTGTCTCACTCCG
MADCPAEACLSVFCVSHS    14  ATGGCAGATTGTCCGGCGGAGGCTTGCTTGTCGGTGTTTTGTGTTTCTCACTCCG
MADCRGVVCGLLWCPSHS    14  ATGGCAGATTGTCGTGGTGTTGTTTGCGGGTTGCTGTGGTGTCCGTCTCACTCCG
MADCVVVGCLSLHCESHS    14  ATGGCAGATTGTGTGGTGGTTGGGTGCCTGTCTTTGCATTGTGAGTCTCACTCCG
MADCQRMLCVGSLCSSHS    14  ATGGCAGATTGTTAGAGGATGCTGTGCGTTGGGAGTCTTTGTAGTTCTCACTCCG
MAACIEYGCLQFFCCSHS    14  ATGGCAGCGTGTATTGAGTATGGGTGCTTGTAGTTTTTTTGTTGTTCTCACTCCG
MAACPRDGCFGSTCRSHS    14  ATGGCAGCGTGTCCGCGTGATGGGTGCTTTGGGTCTACTTGTCGGTCTCACTCCG
MAACPGLICDQSNCVSHS    14  ATGGCAGCGTGTCCGGGGTTGATTTGCGATTAGAGTAATTGTGTTTCTCACTCCG
MAACRYMACGAVKCSSHS    14  ATGGCAGCGTGTCGGTATATGGCGTGCGGTGCGGTGAAGTGTTCTTCTCACTCCG
MAACANRTCGRLMCPSHS    14  ATGGCAGCGTGTGCTAATCGTACTTGCGGGCGTCTTATGTGTCCTTCTCACTCCG
MAACAIIGCLFSACYSHS    14  ATGGCAGCGTGTGCTATTATTGGTTGCCTTTTTAGTGCGTGTTATTCTCACTCCG
MAACGRDKCGVGRCFSHS    14  ATGGCAGCGTGTGGGCGTGATAAGTGCGGTGTGGGGAGGTGTTTTTCTCACTCCG
MAACVQRSCGGEVCVSHS    14  ATGGCAGCGTGTGTGTAGAGGTCTTGCGGGGGGGAGGTTTGTGTGTCTCACTCCG
MAACQVCECEGLMCMSHS    14  ATGGCAGCGTGTTAGGTTTGTGAGTGCGAGGGGTTGATGTGTATGTCTCACTCCG
MAACSPGQCRLRSCCSHS    14  ATGGCAGCGTGTTCTCCGGGGCAGTGCCGTCTTAGGAGTTGTTGTTCTCACTCCG
MAAFLWSHS    14  ATGGCAGCGTTTTTGTGGTCTCACTCCG
MAACRQLMCAEGSCYSHS    14  ATGGCAGCTTGTCGGTAGCTTATGTGCGCTGAGGGTTCTTGTTATTCTCACTCCG
MAACLSLMCGRHPCNSHS    14  ATGGCAGCTTGTCTTTCGTTGATGTGCGGGAGGCATCCGTGTAATTCTCACTCCG
MAACEGVCVSHS    14  ATGGCAGCTTGTGAGGGGGTGTGTGTGTCTCACTCCG
MAACGWKPCQPAMCNSHS    14  ATGGCAGCTTGTGGGTGGAAGCCGTGCTAGCCTGCGATGTGTAATTCTCACTCCG
MAACGCATCADCDCPSHS    14  ATGGCAGCTTGTGGTTGTGCGACTTGCGCTGATTGTGATTGTCCTTCTCACTCCG
MAACLQKVCTLVNCDSHS    14  ATGGCAGCTTGTTTGTAGAAGGTGTGCACTCTTGTGAATTGTGATTCTCACTCCG
MAACLSPTCKQLACYSHS    14  ATGGCAGCTTGTTTGTCTCCTACGTGCAAGTAGCTTGCTTGTTATTCTCACTCCG
MAGCKLMMCVKDRCCSHS    14  ATGGCAGGGTGTAAGCTGATGATGTGCGTGAAGGATAGGTGTTGTTCTCACTCCG
MAGCKLDRCQLGCCSSHS    14  ATGGCAGGGTGTAAGCTGGATAGGTGCCAGCTTGGGTGTTGTTCGTCTCACTCCG
MAGCMGQPCWSLRCVSHS    14  ATGGCAGGGTGTATGGGTTAGCCGTGCTGGTCGTTGCGTTGTGTGTCTCACTCCG
MAGCPDQACSGSFCGSHS    14  ATGGCAGGGTGTCCGGATTAGGCGTGCTCTGGGAGTTTTTGTGGTTCTCACTCCG
MAGCRGKACPWAFCASHS    14  ATGGCAGGGTGTCGGGGTAAGGCTTGCCCGTGGGCTTTTTGTGCGTCTCACTCCG
MAGCLPPLCLGQLCSSHS    14  ATGGCAGGGTGTCTGCCTCCTTTGTGCTTGGGTTAGCTGTGTTCTTCTCACTCCG
MAGCAVLVCKFSECPSHS    14  ATGGCAGGGTGTGCGGTGCTTGTGTGCAAGTTTTCGGAGTGTCCGTCTCACTCCG
MAGCASGLCTQARCDSHS    14  ATGGCAGGGTGTGCTTCTGGTTTGTGCACGTAGGCGCGGTGTGATTCTCACTCCG
MAGCGRLGCFVWPCSSHS    14  ATGGCAGGGTGTGGTAGGCTGGGGTGCTTTGTTTGGCCTTGTTCGTCTCACTCCG
MAGCGSQGCGGDNCMSHS    14  ATGGCAGGGTGTGGTTCGTAGGGGTGCGGTGGGGATAATTGTATGTCTCACTCCG
MAGCVGKCCPRGCCQSHS    14  ATGGCAGGGTGTGTTGGTAAGTGTTGCCCTCGTGGGTGTTGTCAGTCTCACTCCG
MAGCVFQECASDSCISHS    14  ATGGCAGGGTGTGTTTTTTAGGAGTGCGCGTCTGATAGTTGTATTTCTCACTCCG
MAGCQEDYCGVYFCFSHS    14  ATGGCAGGGTGTTAGGAGGATTATTGCGGGGTTTATTTTTGTTTTTCTCACTCCG
MAGCYGITCLGEVCGSHS    14  ATGGCAGGGTGTTATGGTATTACTTGCTTGGGGGAGGTGTGTGGTTCTCACTCCG
MAGCSFDVCIPQNCPSHS    14  ATGGCAGGGTGTTCTTTTGATGTTTGCATTCCGTAGAATTGTCCGTCTCACTCCG
MAGCWLTICASSECFSHS    14  ATGGCAGGGTGTTGGCTTACGATTTGCGCTAGTTCGGAGTGTTTTTCTCACTCCG
MAGCCNPLCSHEMCSSHS    14  ATGGCAGGGTGTTGTAATCCTCTGTGCAGTCATGAGATGTGTAGTTCTCACTCCG
MAGCCRFGCMAWDCFSHS    14  ATGGCAGGGTGTTGTCGTTTTGGGTGCATGGCGTGGGATTGTTTTTCTCACTCCG
MAGCCECGCLGRGVLLTP    14  ATGGCAGGGTGTTGTGAGTGTGGGTGCCTGGGTAGGGGTGTGCTTCTCACTCCG
MAGVRGGRALIVIVFLTP    14  ATGGCAGGTGTGCGGGGTGGTCGTGCTCTCATCGTTATTGTTTTTCTCACTCCG
MAGCTQTRCAALVCLSHS    14  ATGGCAGGTTGTACGTAGACTCGGTGCGCTGCTTTGGTGTGTCTTTCTCACTCCG
MAGCSGKLCSLTSCGSHS    14  ATGGCAGGTTGTAGTGGGAAGTTGTGCTCGCTGACTTCGTGTGGGTCTCACTCCG
MAGCMLQVCPSVVCVSHS    14  ATGGCAGGTTGTATGTTGTAGGTGTGCCCGTCGGTGGTTTGTGTGTCTCACTCCG
MAGCQLGLCYVNMCLSHS    14  ATGGCAGGTTGTCAGTTGGGGTTGTGCTATGTTAATATGTGTTTGTCTCACTCCG
MAGCEMLDCMVQACTSHS    14  ATGGCAGGTTGTGAGATGCTTGATTGCATGGTTTAGGCTTGTACGTCTCACTCCG
MAGCEEQGCGVLACVSHS    14  ATGGCAGGTTGTGAGGAGTAGGGGTGCGGGGTGTTGGCTTGTGTGTCTCACTCCG
MAGCDYGTCVNISCQSHS    14  ATGGCAGGTTGTGATTATGGGACTTGCGTTAATATTTCTTGTCAGTCTCACTCCG
MAGCASSLCWRGWCPSHS    14  ATGGCAGGTTGTGCGAGTTCTTTGTGCTGGCGGGGTTGGTGTCCGTCTCACTCCG
MAGCGVGLCWLGLCPSHS    14  ATGGCAGGTTGTGGGGTGGGTTTGTGCTGGCTTGGTTTGTGTCCTTCTCACTCCG
MAGCGQVKCSYLFCNSHS    14  ATGGCAGGTTGTGGTTAGGTGAAGTGCAGTTATCTGTTTTGTAATTCTCACTCCG
MAGCGSWPCTVFQCVSHS    14  ATGGCAGGTTGTGGTTCTTGGCCGTGCACTGTTTTTTAGTGTGTGTCTCACTCCG
MAGCVIWICELPQCGSHS    14  ATGGCAGGTTGTGTGATTTGGATTTGCGAGCTGCCTCAGTGTGGTTCTCACTCCG
MAGCVQGNCCGMSCQSHS    14  ATGGCAGGTTGTGTGTAGGGTAATTGCTGTGGGATGTCGTGTCAGTCTCACTCCG
MAGCVDGDCHLVQCGSHS    14  ATGGCAGGTTGTGTTGATGGTGATTGCCATTTGGTGCAGTGTGGGTCTCACTCCG
MAGCVSIGCVWGLCTSHS    14  ATGGCAGGTTGTGTTTCTATTGGGTGCGTTTGGGGTCTGTGTACGTCTCACTCCG
MAGCSRSICQSSECVSHS    14  ATGGCAGGTTGTTCGCGGAGTATTTGCCAGTCGTCTGAGTGTGTTTCTCACTCCG
MAGCSKMLCPWTLCGSHS    14  ATGGCAGGTTGTTCTAAGATGTTGTGCCCTTGGACGCTTTGTGGGTCTCACTCCG
MAGCWVGGCWRGSCHSHS    14  ATGGCAGGTTGTTGGGTTGGTGGGTGCTGGAGGGGTTCGTGTCATTCTCACTCCG
MAGCLVLECSWGSCWSHS    14  ATGGCAGGTTGTTTGGTTCTTGAGTGCTCGTGGGGGTCGTGTTGGTCTCACTCCG
MAGCFQESCSQFTCWSHS    14  ATGGCAGGTTGTTTTCAGGAGTCGTGCAGTCAGTTTACGTGTTGGTCTCACTCCG
MAVESGCVKQLCCSHS    14  ATGGCAGTGGAGTCGGGGTGCGTGAAGCAGTTGTGTTGTTCTCACTCCG
MAVCTARGCAKLMCCSHS    14  ATGGCAGTGTGTACGGCGCGTGGTTGCGCTAAGCTTATGTGTTGTTCTCACTCCG
MAVCTYTRCHSQTCGSHS    14  ATGGCAGTGTGTACGTATACTCGGTGCCATTCGCAGACGTGTGGGTCTCACTCCG
MAVCTFVLCGFRSCLSHS    14  ATGGCAGTGTGTACGTTTGTGCTGTGCGGTTTTCGGTCTTGTCTGTCTCACTCCG
MAVCRISTCSEGGCVSHS    14  ATGGCAGTGTGTAGGATTTCGACTTGCTCTGAGGGGGGGTGTGTTTCTCACTCCG
MAVCSHGVCRCGGCLSHS    14  ATGGCAGTGTGTAGTCATGGTGTTTGCCGTTGTGGGGGTTGTTTGTCTCACTCCG
MAVCHPRGYCRSHS    14  ATGGCAGTGTGTCACCCGCGTGGGTATTGTCGTTCTCACTCCG
MAVCPMQVCWQLRCMSHS    14  ATGGCAGTGTGTCCTATGTAGGTGTGCTGGCAGCTGCGTTGTATGTCTCACTCCG
MAVCPASACPQLGCRSHS    14  ATGGCAGTGTGTCCTGCGTCGGCTTGCCCGTAGCTGGGGTGTCGGTCTCACTCCG
MAVCRGSKCFNAVCSSHS    14  ATGGCAGTGTGTCGTGGGAGTAAGTGCTTTAATGCGGTGTGTTCTTCTCACTCCG
MAVCLDQLCGMCRCWSHS    14  ATGGCAGTGTGTCTGGATTAGTTGTGCGGGATGTGTAGGTGTTGGTCTCACTCCG
MAVCAVLKCLLTQCWSHS    14  ATGGCAGTGTGTGCGGTTTTGAAGTGCTTGCTTACGTAGTGTTGGTCTCACTCCG
MAVCGPPGCDLLGCRSHS    14  ATGGCAGTGTGTGGGCCGCCGGGTTGCGATCTGCTTGGGTGTCGGTCTCACTCCG
MAVCGMPTCWFPACESHS    14  ATGGCAGTGTGTGGTATGCCTACTTGCTGGTTTCCTGCGTGTGAGTCTCACTCCG
MAVCQTTSCFQGVCKSHS    14  ATGGCAGTGTGTTAGACGACGTCGTGCTTTTAGGGTGTGTGTAAGTCTCACTCCG
MAVCYHQGCSAEGCGSHS    14  ATGGCAGTGTGTTATCATTAGGGTTGCTCTGCGGAGGGTTGTGGGTCTCACTCCG
MAVCSLSICQINFCTSHS    14  ATGGCAGTGTGTTCGCTGTCGATTTGCTAGATTAATTTTTGTACGTCTCACTCCG
MAVCSSNSCRVSFCGSHS    14  ATGGCAGTGTGTTCTTCTAATAGTTGCAGGGTTTCGTTTTGTGGTTCTCACTCCG
MAVCWSDCCGAQRCGSHS    14  ATGGCAGTGTGTTGGTCGGATTGTTGCGGTGCTTAGAGGTGTGGTTCTCACTCCG
MAVCCVRLCLGRQCSSHS    14  ATGGCAGTGTGTTGTGTGCGGCTTTGCCTGGGTCGTTAGTGTTCTTCTCACTCCG
MAVCCVGECDRGWCNSHS    14  ATGGCAGTGTGTTGTGTGGGGGAGTGCGATCGTGGTTGGTGTAATTCTCACTCCG
MAVCLFGLCYMVKCSSHS    14  ATGGCAGTGTGTTTGTTTGGTTTGTGCTATATGGTGAAGTGTTCTTCTCACTCCG
MAVCSIQFCHFTECVSHS    14  ATGGCAGTTTGTAGTATTCAGTTTTGCCATTTTACTGAGTGTGTGTCTCACTCCG
MAVCSQVVCGGSTCSSHS    14  ATGGCAGTTTGTAGTTAGGTGGTTTGCGGGGGGTCGACGTGTAGTTCTCACTCCG
MAVCMLFGCLGSPCPSHS    14  ATGGCAGTTTGTATGCTTTTTGGTTGCCTGGGTTCTCCGTGTCCGTCTCACTCCG
MAVCMVASCIATACRSHS    14  ATGGCAGTTTGTATGGTTGCTAGTTGCATTGCTACTGCGTGTCGTTCTCACTCCG
MAVCQGQGCWGPVCWSHS    14  ATGGCAGTTTGTCAGGGTTAGGGTTGCTGGGGTCCGGTGTGTTGGTCTCACTCCG
MAVCHGQLCGRSCCSSHS    14  ATGGCAGTTTGTCATGGGTAGCTGTGCGGGAGGTCGTGTTGTTCGTCTCACTCCG
MAVCPGQTCLFCPCASHS    14  ATGGCAGTTTGTCCGGGTTAGACGTGCCTGTTTTGTCCGTGTGCGTCTCACTCCG
MAVCPRRSCQMLMCLSHS    14  ATGGCAGTTTGTCCTCGGAGGTCGTGCTAGATGCTGATGTGTCTGTCTCACTCCG
MAVCRFGFCDYNLCKSHS    14  ATGGCAGTTTGTCGGTTTGGTTTTTGCGATTATAATTTGTGTAAGTCTCACTCCG
MAVCLAKACAQGPCVSHS    14  ATGGCAGTTTGTCTGGCTAAGGCGTGCGCGTAGGGGCCGTGTGTTTCTCACTCCG
MAVCGSQVCRGGVCSSHS    14  ATGGCAGTTTGTGGGAGTTAGGTGTGCCGGGGTGGTGTGTGTTCGTCTCACTCCG
MAVCGVPWCLRTSCRSHS    14  ATGGCAGTTTGTGGGGTTCCGTGGTGCCTGCGGACGTCTTGTCGGTCTCACTCCG
MAVCGGQLCAVSVCFSHS    14  ATGGCAGTTTGTGGTGGGTAGCTTTGCGCGGTTAGTGTTTGTTTTTCTCACTCCG
MAVCVMQGCHSVTCYSHS    14  ATGGCAGTTTGTGTTATGTAGGGGTGCCATTCGGTGACTTGTTATTCTCACTCCG
MAVCYMPSCDQPQCQSHS    14  ATGGCAGTTTGTTATATGCCTTCTTGCGATTAGCCGTAGTGTCAGTCTCACTCCG
MAVCYQMLCDVSLCQSHS    14  ATGGCAGTTTGTTATTAGATGCTTTGCGATGTGTCGCTTTGTCAGTCTCACTCCG
MAVCSSGPCQVRMCHSHS    14  ATGGCAGTTTGTTCGTCTGGGCCGTGCTAGGTGAGGATGTGTCATTCTCACTCCG
MAVCWKQACRGMFCQSHS    14  ATGGCAGTTTGTTGGAAGTAGGCGTGCAGGGGGATGTTTTGTTAGTCTCACTCCG
MAQCTAGFCEHDRCPSHS    14  ATGGCATAGTGTACTGCTGGTTTTTGCGAGCATGATCGTTGTCCGTCTCACTCCG
MAQCEMAYCSVWRCRSHS    14  ATGGCATAGTGTGAGATGGCGTATTGCAGTGTGTGGAGGTGTAGGTCTCACTCCG
MAQCEFPVCRWHRCQSHS    14  ATGGCATAGTGTGAGTTTCCGGTTTGCCGTTGGCATAGGTGTCAGTCTCACTCCG
MAQCAASGCDEPQCISHS    14  ATGGCATAGTGTGCGGCTTCGGGGTGCGATGAGCCGCAGTGTATTTCTCACTCCG
MAQCGKAPCWLSECCSHS    14  ATGGCATAGTGTGGTAAGGCGCCTTGCTGGCTTTCTGAGTGTTGTTCTCACTCCG
MAQCVDLACGARYCASHS    14  ATGGCATAGTGTGTGGATCTTGCGTGCGGGGCTAGGTATTGTGCGTCTCACTCCG
MAQCVYKFCAWRSCHSHS    14  ATGGCATAGTGTGTGTATAAGTTTTGCGCTTGGCGGTCGTGTCATTCTCACTCCG
MAQCVGIGCKAWACLSHS    14  ATGGCATAGTGTGTTGGGATTGGGTGCAAGGCTTGGGCGTGTTTGTCTCACTCCG
MAQCSEGCCGYGVCASHS    14  ATGGCATAGTGTTCTGAGGGGTGTTGCGGGTATGGTGTTTGTGCTTCTCACTCCG
MAQCWVGKCVRPICWSHS    14  ATGGCATAGTGTTGGGTTGGTAAGTGCGTTAGGCCGATTTGTTGGTCTCACTCCG
MAYCQMAPCTAWLCESHS    14  ATGGCATATTGTCAGATGGCTCCGTGCACGGCGTGGCTTTGTGAGTCTCACTCCG
MAYCRPHQCDQVKCTSHS    14  ATGGCATATTGTCGTCCTCATCAGTGCGATTAGGTTAAGTGTACGTCTCACTCCG
MAYCLQEPCDQGLCVSHS    14  ATGGCATATTGTCTGTAGGAGCCGTGCGATCAGGGGTTGTGTGTTTCTCACTCCG
MAYCSRWGCGLGECWSHS    14  ATGGCATATTGTTCGCGTTGGGGGTGCGGGCTGGGTGAGTGTTGGTCTCACTCCG
MAYCCRLVCARLQCISHS    14  ATGGCATATTGTTGTAGGCTGGTGTGCGCTAGGCTTCAGTGTATTTCTCACTCCG
MASCTMGACSSGYCHSHS    14  ATGGCATCGTGTACGATGGGTGCGTGCTCTTCGGGGTATTGTCATTCTCACTCCG
MASCISLGCRYPRCLSHS    14  ATGGCATCGTGTATTTCTTTGGGGTGCCGTTATCCTAGGTGTCTTTCTCACTCCG
MASCHSWCCLSPECSSHS    14  ATGGCATCGTGTCATTCGTGGTGTTGCCTGTCGCCTGAGTGTTCTTCTCACTCCG
MASCRTWYCVVPACLSHS    14  ATGGCATCGTGTCGTACTTGGTATTGCGTTGTGCCTGCGTGTTTGTCTCACTCCG
MASCLMPVCIQMVCESHS    14  ATGGCATCGTGTCTGATGCCTGTTTGCATTTAGATGGTGTGTGAGTCTCACTCCG
MASCDWSLCQDGWCSSHS    14  ATGGCATCGTGTGATTGGTCTCTGTGCTAGGATGGTTGGTGTAGTTCTCACTCCG
MASCGLVGCGCPQCASHS    14  ATGGCATCGTGTGGGTTGGTTGGGTGCGGGTGTCCGTAGTGTGCTTCTCACTCCG
MASCVARTCSRGACGSHS    14  ATGGCATCGTGTGTTGCTCGTACTTGCTCGAGGGGGGCGTGTGGGTCTCACTCCG
MASCITCPCSMLGCQSHS    14  ATGGCATCTTGTATTACGTGTCCGTGCTCTATGTTGGGTTGTTAGTCTCACTCCG
MASCPDLWCQKWSCVPHS    14  ATGGCATCTTGTCCTGATCTGTGGTGCTAGAAGTGGAGTTGTGTGCCTCACTCCG
MASCRASRCVLPHCSSHS    14  ATGGCATCTTGTCGGGCGTCTAGGTGCGTTTTGCCGCATTGTTCTTCTCACTCCG
MASCDQDHCWYFTCDSHS    14  ATGGCATCTTGTGATTAGGATCATTGCTGGTATTTTACTTGTGATTCTCACTCCG
MASCVGRLCLVWPCSSHS    14  ATGGCATCTTGTGTGGGTCGGCTTTGCTTGGTTTGGCCGTGTTCTTCTCACTCCG
MASCSDGICLTPACLSHS    14  ATGGCATCTTGTTCGGATGGTATTTGCTTGACGCCGGCTTGTCTTTCTCACTCCG
MASCLLTLCYGSVCRSHS    14  ATGGCATCTTGTTTGTTGACTCTTTGCTATGGGAGTGTTTGTAGGTCTCACTCCG
MASCFGGECVPLLCNSHS    14  ATGGCATCTTGTTTTGGGGGGGAGTGCGTGCCTCTGCTTTGTAATTCTCACTCCG
MAWCNLQLCRTAVCESHS    14  ATGGCATGGTGTAATTTGTAGCTTTGCCGGACGGCGGTTTGTGAGTCTCACTCCG
MAWCRMDSCGCTSCYSHS    14  ATGGCATGGTGTAGGATGGATTCTTGCGGTTGTACTTCGTGTTATTCTCACTCCG
MAWCRCRICRVVQCPSHS    14  ATGGCATGGTGTAGGTGTCGTATTTGCAGGGTGGTGTAGTGTCCTTCTCACTCCG
MAWCPGVNCGKALCYSHS    14  ATGGCATGGTGTCCGGGGGTTAATTGCGGTAAGGCTCTGTGTTATTCTCACTCCG
MAWCQDGECQGQQCCSHS    14  ATGGCATGGTGTTAGGATGGGGAGTGCCAGGGTCAGCAGTGTTGTTCTCACTCCG
MAWCQVRSCISTCCYSHS    14  ATGGCATGGTGTTAGGTGCGTTCTTGCATTAGTACGTGTTGTTATTCTCACTCCG
MAWCYSYPCRQGTCLSHS    14  ATGGCATGGTGTTATTCGTATCCTTGCCGGCAGGGGACGTGTCTTTCTCACTCCG
MAWCSQSSCLVKLCQSHS    14  ATGGCATGGTGTTCTCAGAGTTCGTGCTTGGTGAAGCTTTGTTAGTCTCACTCCG
MAWCSHSRCAYLPCGSHS    14  ATGGCATGGTGTTCTCATTCGCGGTGCGCTTATTTGCCTTGTGGGTCTCACTCCG
MAWCSGYDCAVAFCGSHS    14  ATGGCATGGTGTTCTGGTTATGATTGCGCGGTTGCTTTTTGTGGGTCTCACTCCG
MACCRASCCCQGKCLSHS    14  ATGGCATGTTGTAGGGCGTCTTGTTGCTGTCAGGGTAAGTGTTTGTCTCACTCCG
MACCIFYCCEPGDCASHS    14  ATGGCATGTTGTATTTTTTATTGTTGCGAGCCGGGGGATTGTGCTTCTCACTCCG
MACCHQRVCKTCACGSHS    14  ATGGCATGTTGTCATTAGCGTGTGTGCAAGACTTGTGCTTGTGGTTCTCACTCCG
MACCVMVLCLVLPCSSHS    14  ATGGCATGTTGTGTTATGGTGCTTTGCCTGGTTCTGCCTTGTTCGTCTCACTCCG
MACCVYQKCYKPDCGSHS    14  ATGGCATGTTGTGTTTATTAGAAGTGCTATAAGCCTGATTGTGGTTCTCACTCCG
MACCQMDCCWRDNCWSHS    14  ATGGCATGTTGTTAGATGGATTGTTGCTGGCGGGATAATTGTTGGTCTCACTCCG
MACCQLQGCQLLGCESHS    14  ATGGCATGTTGTTAGTTGCAGGGGTGCCAGTTGCTGGGTTGTGAGTCTCACTCCG
MALCKGLGCVSFVCDSHS    14  ATGGCATTGTGTAAGGGTCTGGGGTGCGTGTCTTTTGTTTGTGATTCTCACTCCG
MALCGDGECFLQSCSSHS    14  ATGGCATTGTGTGGTGATGGGGAGTGCTTTCTTTAGAGTTGTTCGTCTCACTCCG
MALCYCRACSVARCGSHS    14  ATGGCATTGTGTTATTGTCGTGCGTGCTCGGTGGCTCGTTGTGGTTCTCACTCCG
MALCFNCDCLGLACNSHS    14  ATGGCATTGTGTTTTAATTGTGATTGCCTTGGTCTGGCGTGTAATTCTCACTCCG
MAFCSCALCLDPGCVSHS    14  ATGGCATTTTGTAGTTGTGCGCTGTGCTTGGATCCGGGGTGTGTGTCTCACTCCG
MAFCQMLSCGVQSCYSHS    14  ATGGCATTTTGTCAGATGTTGTCGTGCGGTGTGTAGAGTTGTTATTCTCACTCCG
MAFCQLGSCGWQHCWSHS    14  ATGGCATTTTGTCAGTTGGGGTCGTGCGGGTGGCAGCATTGTTGGTCTCACTCCG
MAFCPAGICGLIGCMSHS    14  ATGGCATTTTGTCCTGCTGGTATTTGCGGGTTGATTGGTTGTATGTCTCACTCCG
MAFCAFFACWLVGCDSHS    14  ATGGCATTTTGTGCTTTTTTTGCGTGCTGGCTTGTGGGGTGTGATTCTCACTCCG
MAFCGVQACARGDCRSHS    14  ATGGCATTTTGTGGGGTGTAGGCTTGCGCGAGGGGTGATTGTCGTTCTCACTCCG
MAFCVILFALLIIVSLTP    14  ATGGCATTTTGTGTGATTCTCTTTGCGTTGTTAATTATTGTAAGTCTCACTCCG
MAFCVYAFCYVPMCWSHS    14  ATGGCATTTTGTGTTTATGCTTTTTGCTATGTGCCGATGTGTTGGTCTCACTCCG
MAFCQAVTCGDSVCWSHS    14  ATGGCATTTTGTTAGGCTGTGACGTGCGGTGATTCGGTTTGTTGGTCTCACTCCG
MAFCSGSPCVHWACTSHS    14  ATGGCATTTTGTTCGGGTTCTCCTTGCGTGCATTGGGCTTGTACTTCTCACTCCG
MAFCSDAPCFLCKCISHS    14  ATGGCATTTTGTTCTGATGCTCCTTGCTTTTTGTGTAAGTGTATTTCTCACTCCG
MAFCFMCECSDSRCRSHS    14  ATGGCATTTTGTTTTATGTGTGAGTGCAGTGATAGTCGTTGTCGTTCTCACTCCG
MAFCFGNACFMSVCHSHS    14  ATGGCATTTTGTTTTGGGAATGCGTGCTTTATGTCGGTTTGTCATTCTCACTCCG
MAQYPCVHNYCLSHS    14  ATGGCTTAGTATCCTTGCGTGCATAATTATTGTCTTTCTCACTCCG
MAKCRGFPCLNVMCASHS    13  ATGGCAAAGTGTAGGGGTTTTCCGTGCCTGAATGTGATGTGTGCGTCTCACTCCG
MAKCQARYCVQQMCDSHS    13  ATGGCAAAGTGTCAGGCTCGGTATTGCGTGCAGTAGATGTGTGATTCTCACTCCG
MAKCPYLLCGLQGCFSHS    13  ATGGCAAAGTGTCCTTATTTGCTTTGCGGTCTGCAGGGTTGTTTTTCTCACTCCG
MAKCESVACFRTCCFSHS    13  ATGGCAAAGTGTGAGTCGGTTGCTTGCTTTAGGACTTGTTGTTTTTCTCACTCCG
MAKCVGEACYGNSCLSHS    13  ATGGCAAAGTGTGTGGGGGAGGCTTGCTATGGGAATTCGTGTCTGTCTCACTCCG
MAKCSTRGCVSGPCVSHS    13  ATGGCAAAGTGTTCGACGCGGGGGTGCGTTTCTGGGCCGTGTGTTTCTCACTCCG
MANCRIRQCRCLWCNSHS    13  ATGGCAAATTGTCGGATTCGTTAGTGCCGGTGTTTGTGGTGTAATTCTCACTCCG
MANCGPMWCFHQFCYSHS    13  ATGGCAAATTGTGGTCCGATGTGGTGCTTTCATTAGTTTTGTTATTCTCACTCCG
MANCVLHHCGTVQCASHS    13  ATGGCAAATTGTGTGTTGCATCATTGCGGTACGGTGTAGTGTGCGTCTCACTCCG
MANCVIWPCQEGSCLSHS    13  ATGGCAAATTGTGTTATTTGGCCTTGCTAGGAGGGGAGTTGTTTGTCTCACTCCG
MANCSGYWCPQVSCVSHS    13  ATGGCAAATTGTTCGGGTTATTGGTGCCCGTAGGTGTCGTGTGTGTCTCACTCCG
MATCSDITCCGTNCGSHS    13  ATGGCAACGTGTAGTGATATTACTTGCTGTGGGACTAATTGTGGTTCTCACTCCG
MATCRARVCSLVDCQSHS    13  ATGGCAACGTGTCGTGCGCGTGTGTGCAGTCTGGTTGATTGTCAGTCTCACTCCG
MATCFVRNCSLRCCLSHS    13  ATGGCAACGTGTTTTGTTAGGAATTGCAGTCTGCGGTGTTGTTTGTCTCACTCCG
MATCAFRVCVKSLCCSHS    13  ATGGCAACTTGTGCGTTTAGGGTGTGCGTGAAGTCTTTGTGTTGTTCTCACTCCG
MATCGTGGCRYGDCLSHS    13  ATGGCAACTTGTGGGACTGGGGGGTGCCGTTATGGTGATTGTCTTTCTCACTCCG
MATCGIYSCEMTYCSSHS    13  ATGGCAACTTGTGGGATTTATAGTTGCGAGATGACTTATTGTTCTTCTCACTCCG
MATCGAWWCGWPLCFSHS    13  ATGGCAACTTGTGGGGCGTGGTGGTGCGGGTGGCCGTTGTGTTTTTCTCACTCCG
MARCHQLKCDRFLCFSHS    13  ATGGCAAGGTGTCATCAGCTGAAGTGCGATAGGTTTCTGTGTTTTTCTCACTCCG
MARCAENFCGQVVCPSHS    13  ATGGCAAGGTGTGCGGAGAATTTTTGCGGGTAGGTGGTGTGTCCGTCTCACTCCG
MARCGAQGCAGWVCLSHS    13  ATGGCAAGGTGTGGGGCTTAGGGTTGCGCTGGTTGGGTGTGTCTTTCTCACTCCG
MARCGYLRCEEQSCLSHS    13  ATGGCAAGGTGTGGGTATCTGCGGTGCGAGGAGTAGTCTTGTTTGTCTCACTCCG
MARCGSDSCPAPGCSSHS    13  ATGGCAAGGTGTGGTTCTGATTCTTGCCCGGCGCCTGGGTGTTCTTCTCACTCCG
MARCWQSKCGSYTCNSHS    13  ATGGCAAGGTGTTGGTAGAGTAAGTGCGGTAGTTATACGTGTAATTCTCACTCCG
MARCFAEYCGWIRCISHS    13  ATGGCAAGGTGTTTTGCGGAGTATTGCGGTTGGATTCGGTGTATTTCTCACTCCG
MASCRIRTCDLSACRSHS    13  ATGGCAAGTTGTAGGATTCGTACGTGCGATCTGTCGGCTTGTCGGTCTCACTCCG
MASCMRHQCVTARCSSHS    13  ATGGCAAGTTGTATGCGGCATCAGTGCGTTACTGCTCGGTGTTCTTCTCACTCCG
MASCVASMCGRVICQSHS    13  ATGGCAAGTTGTGTTGCGTCTATGTGCGGTCGGGTGATTTGTTAGTCTCACTCCG
MASCFGMGCWGYGRYSHS    13  ATGGCAAGTTGTTTTGGGATGGGTTGCTGGGGGTATGGTCGTTATTCTCACTCCG
MAMCNARGCTLERCGSHS    13  ATGGCAATGTGTAATGCGCGGGGGTGCACGTTGGAGCGTTGTGGGTCTCACTCCG
MAMCTAVICLVQQCDSHS    13  ATGGCAATGTGTACGGCTGTGATTTGCTTGGTTTAGCAGTGTGATTCTCACTCCG
MAMCMTVSCLDGECFSHS    13  ATGGCAATGTGTATGACTGTGAGTTGCCTTGATGGTGAGTGTTTTTCTCACTCCG
MAMCHTKLCQEFMCHSHS    13  ATGGCAATGTGTCATACTAAGTTGTGCTAGGAGTTTATGTGTCATTCTCACTCCG
MAMCRDAKCNQTVCDSHS    13  ATGGCAATGTGTCGGGATGCGAAGTGCAATTAGACGGTGTGTGATTCTCACTCCG
MAMCEKIGCFHDECASHS    13  ATGGCAATGTGTGAGAAGATTGGTTGCTTTCATGATGAGTGTGCGTCTCACTCCG
MAMCQIVSCRGGACLSHS    13  ATGGCAATGTGTTAGATTGTTTCTTGCAGGGGTGGGGCGTGTCTTTCTCACTCCG
MAMCQDMRCAVVDCISHS    13  ATGGCAATGTGTTAGGATATGCGGTGCGCTGTTGTTGATTGTATTTCTCACTCCG
MAMCSQSDCMRSSCRSHS    13  ATGGCAATGTGTTCGTAGAGTGATTGCATGCGGTCGTCTTGTCGTTCTCACTCCG
MAMCSQGHCVSPKCLSHS    13  ATGGCAATGTGTTCTTAGGGTCATTGCGTGTCGCCGAAGTGTCTTTCTCACTCCG
MAICNSVICSPIKCCSHS    13  ATGGCAATTTGTAATTCTGTGATTTGCTCGCCGATTAAGTGTTGTTCTCACTCCG
MAICAGALCEQGRCMSHS    13  ATGGCAATTTGTGCGGGGGCTTTGTGCGAGTAGGGTCGGTGTATGTCTCACTCCG
MAICAMPVCGQGWCGSHS    13  ATGGCAATTTGTGCTATGCCTGTTTGCGGTTAGGGTTGGTGTGGGTCTCACTCCG
MAICAVNVCVVVPCGSHS    13  ATGGCAATTTGTGCTGTGAATGTTTGCGTGGTTGTGCCGTGTGGTTCTCACTCCG
MAICVAELCRAKLCGSHS    13  ATGGCAATTTGTGTGGCGGAGTTGTGCCGTGCTAAGCTTTGTGGGTCTCACTCCG
MAICQVQQCMHNKCYSHS    13  ATGGCAATTTGTTAGGTGTAGTAGTGCATGCATAATAAGTGTTATTCTCACTCCG
MAICYNRGCRAGVCVSHS    13  ATGGCAATTTGTTATAATCGTGGTTGCCGGGCTGGTGTGTGTGTGTCTCACTCCG
MAICCRAQCTWLTCLSHS    13  ATGGCAATTTGTTGTCGGGCGCAGTGCACTTGGCTGACTTGTCTGTCTCACTCCG
MAICLTKLCTFKSCRSHS    13  ATGGCAATTTGTTTGACGAAGTTGTGCACTTTTAAGTCTTGTCGTTCTCACTCCG
MAQCNARPCPSSYCRSHS    13  ATGGCACAGTGTAATGCGCGTCCGTGCCCGAGTTCGTATTGTCGTTCTCACTCCG
MAQCRVWRCLGAACQSHS    13  ATGGCACAGTGTAGGGTGTGGCGGTGCCTTGGTGCGGCTTGTCAGTCTCACTCCG
MAQCRPGRCLGAVCVSHS    13  ATGGCACAGTGTCGTCCGGGGAGGTGCTTGGGTGCTGTTTGTGTGTCTCACTCCG
MAQCLGGLCKALQCKSHS    13  ATGGCACAGTGTCTTGGGGGGCTTTGCAAGGCGTTGTAGTGTAAGTCTCACTCCG
MAQCGIKGCACQWCRSHS    13  ATGGCACAGTGTGGGATTAAGGGTTGCGCGTGTCAGTGGTGTAGGTCTCACTCCG
MAQCGGARCLWVSCTSHS    13  ATGGCACAGTGTGGGGGGGCTAGGTGCCTTTGGGTTAGTTGTACGTCTCACTCCG
MAQCGWRLCFFLTCASHS    13  ATGGCACAGTGTGGGTGGCGTCTGTGCTTTTTTCTTACTTGTGCGTCTCACTCCG
MAQCGCGSCARPVCSSHS    13  ATGGCACAGTGTGGGTGTGGGAGTTGCGCGAGGCCTGTTTGTTCGTCTCACTCCG
MAQCGLSPCTLPQCGSHS    13  ATGGCACAGTGTGGTCTTAGTCCTTGCACGTTGCCTCAGTGTGGGTCTCACTCCG
MAQCSNFLCKCSHCSSHS    13  ATGGCACAGTGTTCGAATTTTTTGTGCAAGTGTTCTCATTGTTCGTCTCACTCCG
MAHCPDFGCGRIRCFSHS    13  ATGGCACATTGTCCTGATTTTGGTTGCGGGCGTATTCGGTGTTTTTCTCACTCCG
MAHCVYGSHS    13  ATGGCACATTGTGTGTATGGTTCTCACTCCG
MAHCWPVQCLRGKCRSHS    13  ATGGCACATTGTTGGCCTGTTCAGTGCTTGCGGGGGAAGTGTAGGTCTCACTCCG
MAPCTGGFCWQPVCTSHS    13  ATGGCACCGTGTACTGGGGGGTTTTGCTGGTAGCCTGTTTGTACGTCTCACTCCG
MAPCGHSNCLGQDCESHS    13  ATGGCACCGTGTGGGCATAGTAATTGCCTGGGGTAGGATTGTGAGTCTCACTCCG
MAPCQLGSCAWLWCSSHS    13  ATGGCACCGTGTTAGTTGGGGTCGTGCGCTTGGCTTTGGTGTAGTTCTCACTCCG
MAPCVYRYCWRGWCASHS    13  ATGGCACCTTGTGTGTATAGGTATTGCTGGCGTGGGTGGTGTGCGTCTCACTCCG
MARCTGMPCRVSTCRSHS    13  ATGGCACGGTGTACTGGTATGCCTTGCCGGGTTTCGACTTGTCGGTCTCACTCCG
MARCHSQVCMYVVCGSHS    13  ATGGCACGGTGTCATTCGTAGGTTTGCATGTATGTGGTGTGTGGGTCTCACTCCG
MARCAAKGCGVVWCSSHS    13  ATGGCACGGTGTGCTGCTAAGGGTTGCGGTGTGGTTTGGTGTTCGTCTCACTCCG
MARCGTEPCGLCLCGSHS    13  ATGGCACGGTGTGGGACGGAGCCGTGCGGGCTGTGTTTGTGTGGTTCTCACTCCG
MARCGTNVCYQESCLSHS    13  ATGGCACGGTGTGGTACGAATGTGTGCTATTAGGAGTCGTGTCTGTCTCACTCCG
MARCGQGYCAQFLCRSHS    13  ATGGCACGGTGTGGTCAGGGGTATTGCGCGCAGTTTTTGTGTAGGTCTCACTCCG
MARCGGTECQLPSCASHS    13  ATGGCACGGTGTGGTGGGACGGAGTGCTAGCTTCCGTCTTGTGCTTCTCACTCCG
MARCVEFLCGALVCESHS    13  ATGGCACGGTGTGTGGAGTTTCTTTGCGGGGCTTTGGTGTGTGAGTCTCACTCCG
MARCCSFHCSQGYCLSHS    13  ATGGCACGGTGTTGTTCTTTTCATTGCTCTTAGGGGTATTGTCTGTCTCACTCCG
MARCLPNACMRSLCFSHS    13  ATGGCACGGTGTTTGCCTAATGCGTGCATGCGGTCTCTTTGTTTTTCTCACTCCG
MARCLAFNCAGDCCLSHS    13  ATGGCACGGTGTTTGGCGTTTAATTGCGCTGGTGATTGTTGTCTTTCTCACTCCG
MARSHS    13  ATGGCACGTTCTCACTCCG
MARCPVAPCGGFRCQSHS    13  ATGGCACGTTGTCCGGTTGCGCCTTGCGGGGGGTTTCGTTGTCAGTCTCACTCCG
MARCLWSACQTGLCMSHS    13  ATGGCACGTTGTCTGTGGAGTGCGTGCCAGACGGGTTTGTGTATGTCTCACTCCG
MARCDAKACTGGRCLSHS    13  ATGGCACGTTGTGATGCGAAGGCTTGCACTGGTGGGCGTTGTCTTTCTCACTCCG
MARCGIGSCLGGPCMSHS    13  ATGGCACGTTGTGGGATTGGTAGTTGCCTTGGGGGGCCGTGTATGTCTCACTCCG
MARCVGFACSPEVCGSHS    13  ATGGCACGTTGTGTGGGGTTTGCGTGCTCGCCGGAGGTGTGTGGTTCTCACTCCG
MARCSVVMCYSQTCRSHS    13  ATGGCACGTTGTTCTGTGGTGATGTGCTATAGTTAGACGTGTCGGTCTCACTCCG
MALCNAVACVSSDCNSHS    13  ATGGCACTGTGTAATGCGGTTGCGTGCGTTTCTTCGGATTGTAATTCTCACTCCG
MALCTSLGCGRGKCPSHS    13  ATGGCACTGTGTACGTCTTTGGGGTGCGGTAGGGGTAAGTGTCCGTCTCACTCCG
MALCSSALCIQTSCRSHS    13  ATGGCACTGTGTAGTTCTGCGTTGTGCATTTAGACGTCTTGTAGGTCTCACTCCG
MALCMLHTCDIYACLSHS    13  ATGGCACTGTGTATGCTTCATACGTGCGATATTTATGCGTGTTTGTCTCACTCCG
MALCRETMCVPWQCVSHS    13  ATGGCACTGTGTCGTGAGACGATGTGCGTTCCTTGGCAGTGTGTTTCTCACTCCG
MALCDKMWCGCSMCTSHS    13  ATGGCACTGTGTGATAAGATGTGGTGCGGGTGTTCGATGTGTACTTCTCACTCCG
MALCGFQVCRASVCLSHS    13  ATGGCACTGTGTGGTTTTTAGGTTTGCCGTGCGAGTGTTTGTTTGTCTCACTCCG
MALCKDQECGSRMCDSHS    13  ATGGCACTTTGTAAGGATTAGGAGTGCGGGTCTCGGATGTGTGATTCTCACTCCG
MALCLFLACSLTLCESHS    13  ATGGCACTTTGTCTGTTTTTGGCGTGCAGTCTTACGCTGTGTGAGTCTCACTCCG
MALCGALSCQVRLCWSHS    13  ATGGCACTTTGTGGGGCGCTGAGTTGCTAGGTTAGGTTGTGTTGGTCTCACTCCG
MALCGLGNCQSLLCISHS    13  ATGGCACTTTGTGGGTTGGGTAATTGCCAGTCTTTGTTGTGTATTTCTCACTCCG
MALCQLAWCNARSCNSHS    13  ATGGCACTTTGTTAGCTGGCGTGGTGCAATGCGCGGTCTTGTAATTCTCACTCCG
MALCLSDLCTLTVCLSHS    13  ATGGCACTTTGTTTGAGTGATTTGTGCACGCTTACGGTGTGTCTGTCTCACTCCG
MAECNDMTCSGQLCPSHS    13  ATGGCAGAGTGTAATGATATGACGTGCTCGGGGTAGCTTTGTCCGTCTCACTCCG
MAECTNWICGLIVCQSHS    13  ATGGCAGAGTGTACTAATTGGATTTGCGGGCTTATTGTGTGTTAGTCTCACTCCG
MAECEQIGCVPASCASHS    13  ATGGCAGAGTGTGAGTAGATTGGTTGCGTGCCTGCTTCTTGTGCTTCTCACTCCG
MAECGCCACGSRVCRSHS    13  ATGGCAGAGTGTGGGTGTTGTGCTTGCGGGTCTCGTGTTTGTCGTTCTCACTCCG
MAECGFVFCWMCLCASHS    13  ATGGCAGAGTGTGGGTTTGTGTTTTGCTGGATGTGTCTGTGTGCTTCTCACTCCG
MAECGGLLCRQNFCSSHS    13  ATGGCAGAGTGTGGTGGTTTGCTTTGCCGTTAGAATTTTTGTTCGTCTCACTCCG
MADCKLLLCGGAGCLSHS    13  ATGGCAGATTGTAAGCTGTTGTTGTGCGGTGGTGCTGGTTGTTTGTCTCACTCCG
MADCRRYGCDYSVCGSHS    13  ATGGCAGATTGTAGGAGGTATGGTTGCGATTATTCTGTTTGTGGGTCTCACTCCG
MADCSDSGCYQASCSSHS    13  ATGGCAGATTGTTCGGATTCGGGGTGCTATTAGGCTAGTTGTAGTTCTCACTCCG
MAACKSQRCNRRRCASHS    13  ATGGCAGCGTGTAAGAGTTAGCGGTGCAATCGTCGGCGTTGTGCTTCTCACTCCG
MAACMRGNCISRLCISHS    13  ATGGCAGCGTGTATGCGTGGGAATTGCATTTCTAGGTTGTGTATTTCTCACTCCG
MAACQADLCSARGCLSHS    13  ATGGCAGCGTGTCAGGCTGATCTTTGCAGTGCTCGTGGGTGTCTTTCTCACTCCG
MAACPFLSCRQWECWSHS    13  ATGGCAGCGTGTCCTTTTCTTTCGTGCCGTCAGTGGGAGTGTTGGTCTCACTCCG
MAACLVYTCRWSLCLSHS    13  ATGGCAGCGTGTCTGGTGTATACTTGCCGTTGGTCTTTGTGTCTTTCTCACTCCG
MAACLLQMCDNDVCESHS    13  ATGGCAGCGTGTCTTCTTTAGATGTGCGATAATGATGTGTGTGAGTCTCACTCCG
MAACDDCGCVLMRCRSHS    13  ATGGCAGCGTGTGATGATTGTGGTTGCGTTCTGATGAGGTGTCGGTCTCACTCCG
MAACAWSECRNWGCCSHS    13  ATGGCAGCGTGTGCGTGGTCGGAGTGCAGGAATTGGGGGTGTTGTTCTCACTCCG
MAACGHAVCTQTQCVSHS    13  ATGGCAGCGTGTGGGCATGCTGTTTGCACGCAGACGCAGTGTGTTTCTCACTCCG
MAACSIYSCTSTWCESHS    13  ATGGCAGCGTGTTCGATTTATAGTTGCACTTCTACTTGGTGTGAGTCTCACTCCG
MAACSRSECLQGQCKSHS    13  ATGGCAGCGTGTTCTCGTTCGGAGTGCCTGTAGGGGCAGTGTAAGTCTCACTCCG
MAACSDATCQDQFCGSHS    13  ATGGCAGCGTGTTCTGATGCTACTTGCTAGGATCAGTTTTGTGGGTCTCACTCCG
MAACWGRYCGQTWCASHS    13  ATGGCAGCGTGTTGGGGTAGGTATTGCGGGTAGACTTGGTGTGCTTCTCACTCCG
MAACLRALCQVHPCYSHS    13  ATGGCAGCGTGTTTGAGGGCGCTTTGCTAGGTGCATCCTTGTTATTCTCACTCCG
MAACFGRWCTQSMCASHS    13  ATGGCAGCGTGTTTTGGGCGTTGGTGCACGTAGAGTATGTGTGCTTCTCACTCCG
MAACNRLPCNNSVCLSHS    13  ATGGCAGCTTGTAATCGTCTGCCGTGCAATAATTCGGTTTGTCTGTCTCACTCCG
MAACRPSPCWASLCYSHS    13  ATGGCAGCTTGTAGGCCGTCGCCGTGCTGGGCTTCTCTGTGTTATTCTCACTCCG
MAACPRGNCQELNCLSHS    13  ATGGCAGCTTGTCCTCGGGGGAATTGCTAGGAGTTGAATTGTCTTTCTCACTCCG
MAACRVGICDGECCASHS    13  ATGGCAGCTTGTCGGGTTGGGATTTGCGATGGTGAGTGTTGTGCTTCTCACTCCG
MAACLARACALFWCTSHS    13  ATGGCAGCTTGTCTGGCTAGGGCGTGCGCTCTTTTTTGGTGTACTTCTCACTCCG
MAACLCNWCQGRLCLSHS    13  ATGGCAGCTTGTCTTTGTAATTGGTGCCAGGGGCGTTTGTGTTTGTCTCACTCCG
MAACDKSECMGVSCWSHS    13  ATGGCAGCTTGTGATAAGTCTGAGTGCATGGGGGTTAGTTGTTGGTCTCACTCCG
MAACGAMPCLQTICDSHS    13  ATGGCAGCTTGTGGGGCGATGCCGTGCCTTTAGACGATTTGTGATTCTCACTCCG
MAACVMQDCLHSPCISHS    13  ATGGCAGCTTGTGTGATGTAGGATTGCCTTCATAGTCCGTGTATTTCTCACTCCG
MAACVAPCCSEGTCPSHS    13  ATGGCAGCTTGTGTGGCTCCTTGTTGCAGTGAGGGTACTTGTCCGTCTCACTCCG
MAACVAFRCPQALCKSHS    13  ATGGCAGCTTGTGTGGCTTTTAGGTGCCCGTAGGCGCTTTGTAAGTCTCACTCCG
MAACVWIRCGTASCWSHS    13  ATGGCAGCTTGTGTGTGGATTAGGTGCGGGACTGCTTCGTGTTGGTCTCACTCCG
MAACVWGRCGSLSCRSHS    13  ATGGCAGCTTGTGTGTGGGGGAGGTGCGGTTCGCTGTCTTGTAGGTCTCACTCCG
MAACWGRSCVSALCFSHS    13  ATGGCAGCTTGTTGGGGGAGGAGTTGCGTTTCTGCGTTGTGTTTTTCTCACTCCG
MAGCKQQDCLLPLCISHS    13  ATGGCAGGGTGTAAGCAGTAGGATTGCTTGTTGCCTTTGTGTATTTCTCACTCCG
MAGCMKSSCRGQVCHSHS    13  ATGGCAGGGTGTATGAAGTCTAGTTGCAGGGGGTAGGTTTGTCATTCTCACTCCG
MAGCIMRRAVLGRVGLTP    13  ATGGCAGGGTGTATTATGCGTCGTGCAGTGTTGGGTCGTGTGGGTCTCACTCCG
MAGCIGQYCHGA*VYVSL    13  ATGGCAGGGTGTATTGGTCAGTATTGCCACGGGGCGTAAGTGTACGTCTCACTCCG
MAGCHSPNCQLEACQSHS    13  ATGGCAGGGTGTCATTCGCCTAATTGCTAGTTGGAGGCGTGTCAGTCTCACTCCG
MAGCPRMNCQGVICNSHS    13  ATGGCAGGGTGTCCGCGTATGAATTGCTAGGGGGTGATTTGTAATTCTCACTCCG
MAGCPVLKCSREVCRSHS    13  ATGGCAGGGTGTCCGGTGCTGAAGTGCTCTCGTGAGGTTTGTCGTTCTCACTCCG
MAGCLMHSCHYVLCPSHS    13  ATGGCAGGGTGTCTTATGCATTCTTGCCATTATGTTCTTTGTCCGTCTCACTCCG
MAGCEKYRCRGTMCRSHS    13  ATGGCAGGGTGTGAGAAGTATCGGTGCCGGGGTACGATGTGTCGGTCTCACTCCG
MAGCDKGSCSDRPCLSHS    13  ATGGCAGGGTGTGATAAGGGGTCTTGCAGTGATCGGCCGTGTTTGTCTCACTCCG
MAGCALRSCVTPDCSSHS    13  ATGGCAGGGTGTGCTCTTCGTTCTTGCGTTACGCCTGATTGTTCGTCTCACTCCG
MAGCAVGDCSVQTCSSHS    13  ATGGCAGGGTGTGCTGTTGGTGATTGCTCGGTGTAGACGTGTTCGTCTCACTCCG
MAGCGASCCWTGLCQSHS    13  ATGGCAGGGTGTGGGGCGTCGTGTTGCTGGACGGGGTTGTGTTAGTCTCACTCCG
MAGCVTLTCWRGHCVSHS    13  ATGGCAGGGTGTGTGACGCTGACGTGCTGGCGTGGTCATTGTGTGTCTCACTCCG
MAGCVRYECQLNVCESHS    13  ATGGCAGGGTGTGTGCGTTATGAGTGCTAGCTGAATGTTTGTGAGTCTCACTCCG
MAGCCPSLCVLSTCQSHS    13  ATGGCAGGGTGTTGTCCTTCTCTTTGCGTGTTGTCTACTTGTTAGTCTCACTCCG
MAGCCGEECSVRLCTSHS    13  ATGGCAGGGTGTTGTGGTGAGGAGTGCTCGGTTCGTTTGTGTACGTCTCACTCCG
MAGCTQIGCAAHWCASHS    13  ATGGCAGGTTGTACTCAGATTGGTTGCGCGGCGCATTGGTGTGCGTCTCACTCCG
MAGCRHLQCAKPLCCSHS    13  ATGGCAGGTTGTAGGCATTTGCAGTGCGCGAAGCCGTTGTGTTGTTCTCACTCCG
MAGCSRVRCLGIQCYSHS    13  ATGGCAGGTTGTAGTAGGGTTCGTTGCCTTGGGATTTAGTGTTATTCTCACTCCG
MAGCINPTCTWGWCSSHS    13  ATGGCAGGTTGTATTAATCCTACTTGCACTTGGGGTTGGTGTAGTTCTCACTCCG
MAGCQPSGCGGQLCFSHS    13  ATGGCAGGTTGTCAGCCTAGTGGTTGCGGGGGGTAGTTGTGTTTTTCTCACTCCG
MAGCHKQLCMLNLCFSHS    13  ATGGCAGGTTGTCATAAGTAGCTTTGCATGTTGAATTTGTGTTTTTCTCACTCCG
MAGCRVNGCAVGQCGSHS    13  ATGGCAGGTTGTCGGGTGAATGGTTGCGCGGTGGGGCAGTGTGGCTCTCACTCCG
MAGCLVQRCKVVRCGSHS    13  ATGGCAGGTTGTCTTGTGTAGAGGTGCAAGGTTGTTCGGTGTGGTTCTCACTCCG
MAGCLQTQCPCIVCDSHS    13  ATGGCAGGTTGTCTTTAGACTCAGTGCCCTTGTATTGTTTGTGATTCTCACTCCG
MAGCDQLFCTDNYCPSHS    13  ATGGCAGGTTGTGATTAGCTGTTTTGCACTGATAATTATTGTCCTTCTCACTCCG
MAGCDFMLCDGRTCSSHS    13  ATGGCAGGTTGTGATTTTATGTTGTGCGATGGGCGTACTTGTTCTTCTCACTCCG
MAGCAPSSCMNSNCPSHS    13  ATGGCAGGTTGTGCTCCTTCTTCTTGCATGAATAGTAATTGTCCGTCTCACTCCG
MAGCGLSGCRRQDCVSHS    13  ATGGCAGGTTGTGGGCTTTCTGGTTGCCGTCGTTAGGATTGTGTGTCTCACTCCG
MAGCGARQCSRPICCSHS    13  ATGGCAGGTTGTGGGGCTCGGCAGTGCAGTAGGCCTATTTGTTGTTCTCACTCCG
MAGCVPLRCVKQLCCSHS    13  ATGGCAGGTTGTGTGCCGCTGCGGTGCGTTAAGCAGCTTTGTTGTTCTCACTCCG
MAGCVPGKCLQFLCFSHS    13  ATGGCAGGTTGTGTGCCGGGGAAGTGCTTGTAGTTTCTGTGTTTTTCTCACTCCG
MAGCVREQWRCCFARCVSHS    13  ATGGCAGGTTGTGTGCGTGAGCAGTGGCGGTGCTGTTTTGCTCGTTGTGTGTCTCACTCCG
MAGCVQMECLSYACLSHS    13  ATGGCAGGTTGTGTTTAGATGGAGTGCCTTAGTTATGCGTGTCTTTCTCACTCCG
MAGCSGVCCCYVVCWSHS    13  ATGGCAGGTTGTTCTGGGGTGTGTTGCTGTTATGTGGTTTGTTGGTCTCACTCCG
MAGCWCRWCLSSACNSHS    13  ATGGCAGGTTGTTGGTGTCGGTGGTGCCTTTCTTCTGCGTGTAATTCTCACTCCG
MAVRSKWCCDVLKCPSHS    13  ATGGCAGTGCGTTCGAAGTGGTGTTGCGATGTGCTGAAGTGTCCTTCTCACTCCG
MAVCRTLVCVDLFVLLTP    13  ATGGCAGTGTGTAGGACTTTGGTTTGCGTTGATCTGTTTGTTCTTCTCACTCCG
MAVCLRHVCAKNLCCSHS    13  ATGGCAGTGTGTCTGCGTCATGTGTGCGCGAAGAATCTGTGTTGTTCTCACTCCG
MAVCLGRLCWNADCNSHS    13  ATGGCAGTGTGTCTGGGGAGGTTGTGCTGGAATGCTGATTGTAATTCTCACTCCG
MAVCLVSRCSDVGCNSHS    13  ATGGCAGTGTGTCTGGTGTCGCGGTGCTCTGATGTGGGGTGTAATTCTCACTCCG
MAVCLSQVCGSARCSSHS    13  ATGGCAGTGTGTCTTTCGTAGGTTTGCGGTTCTGCGCGGTGTTCGTCTCACTCCG
MAVCEMLCCAPTECVSHS    13  ATGGCAGTGTGTGAGATGTTGTGTTGCGCGCCGACTGAGTGTGTGTCTCACTCCG
MAVCEQRACPILLCLSHS    13  ATGGCAGTGTGTGAGTAGAGGGCGTGCCCTATTTTGTTGTGTCTGTCTCACTCCG
MAVCELAECHWQLCRSHS    13  ATGGCAGTGTGTGAGTTGGCTGAGTGCCATTGGTAGCTTTGTAGGTCTCACTCCG
MAVCDRWMCRPGLCRSHS    13  ATGGCAGTGTGTGATAGGTGGATGTGCCGGCCGGGGTTGTGTAGGTCTCACTCCG
MAVCDVWPCHKQLCRSHS    13  ATGGCAGTGTGTGATGTGTGGCCTTGCCATAAGTAGCTTTGTCGTTCTCACTCCG
MAVCATSVCLRCLCYSHS    13  ATGGCAGTGTGTGCTACGTCTGTTTGCCTTAGGTGTTTGTGTTATTCTCACTCCG
MAVCGVRKCAQNICSSHS    13  ATGGCAGTGTGTGGGGTGCGGAAGTGCGCGTAGAATATTTGTAGTTCTCACTCCG
MAVCGQKACAGWVCWSHS    13  ATGGCAGTGTGTGGGTAGAAGGCTTGCGCGGGTTGGGTTTGTTGGTCTCACTCCG
MAVCGQETCRVFRCISHS    13  ATGGCAGTGTGTGGGTAGGAGACGTGCAGGGTGTTTCGGTGTATTTCTCACTCCG
MAVCGLDICEAEWCDSHS    13  ATGGCAGTGTGTGGTCTGGATATTTGCGAGGCTGAGTGGTGTGATTCTCACTCCG
MAVCGFYDCFQSECWSHS    13  ATGGCAGTGTGTGGTTTTTATGATTGCTTTTAGAGTGAGTGTTGGTCTCACTCCG
MAVCVNPRCPVSWCCSHS    13  ATGGCAGTGTGTGTGAATCCTAGGTGCCCGGTGAGTTGGTGTTGTTCTCACTCCG
MAVCVHSRCQPFECLSHS    13  ATGGCAGTGTGTGTGCATAGTAGGTGCTAGCCGTTTGAGTGTCTGTCTCACTCCG
MAVCVRSGCDFWSCKSHS    13  ATGGCAGTGTGTGTGCGTTCTGGTTGCGATTTTTGGTCTTGTAAGTCTCACTCCG
MAVCVRYGCQSIRCESHS    13  ATGGCAGTGTGTGTTCGGTATGGGTGCCAGTCGATTCGGTGTGAGTCTCACTCCG
MAVCQMLVCSAYSCGSHS    13  ATGGCAGTGTGTTAGATGCTTGTTTGCTCGGCTTATAGTTGTGGGTCTCACTCCG
MAVCQGSDCAVTQCRSHS    13  ATGGCAGTGTGTTAGGGTAGTGATTGCGCTGTGACGCAGTGTCGTTCTCACTCCG
MAVCLPRDCQLRNCESHS    13  ATGGCAGTGTGTTTGCCGCGGGATTGCCAGTTGCGTAATTGTGAGTCTCACTCCG
MAVCLELSCYQDACSSHS    13  ATGGCAGTGTGTTTGGAGCTTTCGTGCTATTAGGATGCGTGTTCTTCTCACTCCG
MAVCFQIACSTRACISHS    13  ATGGCAGTGTGTTTTCAGATTGCTTGCTCTACGAGGGCGTGTATTTCTCACTCCG
MAVCNYLPCSYQTCSSHS    13  ATGGCAGTTTGTAATTATCTTCCTTGCTCTTATTAGACGTGTTCGTCTCACTCCG
MAVCTKWLCLPQFCTSHS    13  ATGGCAGTTTGTACTAAGTGGCTGTGCCTTCCTTAGTTTTGTACTTCTCACTCCG
MAVCHLSPCGPDRCCSHS    13  ATGGCAGTTTGTCATCTTTCGCCTTGCGGTCCTGATCGTTGTTGTTCTCACTCCG
MAVCAMCECTQSHCMSHS    13  ATGGCAGTTTGTGCTATGTGTGAGTGCACGTAGTCTCATTGTATGTCTCACTCCG
MAVCARQNCRLMSCSSHS    13  ATGGCAGTTTGTGCTCGGTAGAATTGCCGTTTGATGAGTTGTTCTTCTCACTCCG
MAVCQDLGCSFFYCGSHS    13  ATGGCAGTTTGTTAGGATTTGGGTTGCTCTTTTTTTTATTGTGGTTCTCACTCCG
MAVCWCGDCSQVVCGSHS    13  ATGGCAGTTTGTTGGTGTGGTGATTGCAGTTAGGTTGTTTGTGGGTCTCACTCCG
MAQCKLRFCGGAICLSHS    13  ATGGCATAGTGTAAGTTGCGGTTTTGCGGGGGTGCTATTTGTTTGTCTCACTCCG
MAQCHLESCLGMSCISHS    13  ATGGCATAGTGTCATCTGGAGTCTTGCTTGGGTATGTCGTGTATTTCTCACTCCG
MAQCEGGRCTSGVCSSHS    13  ATGGCATAGTGTGAGGGGGGGCGGTGCACGTCTGGTGTGTGTTCTTCTCACTCCG
MAQCDSGGCCTLGCLSHS    13  ATGGCATAGTGTGATAGTGGTGGGTGCTGTACTTTGGGTTGTCTTTCTCACTCCG
MAQCSDESCDCWFCLSHS    13  ATGGCATAGTGTTCTGATGAGTCGTGCGATTGTTGGTTTTGTTTGTCTCACTCCG
MAQCCGRECVRLLYLSHS    13  ATGGCATAGTGTTGTGGGAGGGAGTGCGTTCGGTTGCTTTATTTGTCTCACTCCG
MAQCFMSVCYHPSCYSHS    13  ATGGCATAGTGTTTTATGAGTGTTTGCTATCATCCTTCGTGTTATTCTCACTCCG
MAQCFISGCPTMVCNSHS    13  ATGGCATAGTGTTTTATTTCGGGGTGCCCGACTATGGTGTGTAATTCTCACTCCG
MAYCRGQVCAAVMCKSHS    13  ATGGCATATTGTCGTGGGTAGGTGTGCGCTGCGGTGATGTGTAAGTCTCACTCCG
MAYCDVIVCVGPSCRSHS    13  ATGGCATATTGTGATGTGATTGTTTGCGTGGGGCCTTCTTGTCGGTCTCACTCCG
MAYCGMIGCLLVDCNSHS    13  ATGGCATATTGTGGGATGATTGGTTGCCTGTTGGTGGATTGTAATTCTCACTCCG
MASCSGNICLQSLCASHS    13  ATGGCATCGTGTAGTGGTAATATTTGCCTTTAGAGTCTGTGTGCTTCTCACTCCG
MASCLGRVCWVLACDSHS    13  ATGGCATCGTGTCTTGGTAGGGTGTGCTGGGTTTTGGCTTGTGATTCTCACTCCG
MASCVQHICVKSGCVSHS    13  ATGGCATCGTGTGTTTAGCATATTTGCGTTAAGTCGGGGTGTGTTTCTCACTCCG
MASCWVGLCLYNPCGSHS    13  ATGGCATCGTGTTGGGTGGGTTTGTGCTTGTATAATCCGTGTGGGTCTCACTCCG
MASCCRERCRVESCSSHS    13  ATGGCATCGTGTTGTCGTGAGCGTTGCAGGGTGGAGAGTTGTTCTTCTCACTCCG
MASCITLIADATCPSHS    13  ATGGCATCTTGTATTACGTTGATTGCGGATGCTACGTGTCCGTCTCACTCCG
MASCRAHLCYPQGCRSHS    13  ATGGCATCTTGTCGGGCTCATCTGTGCTATCCTTAGGGGTGTAGGTCTCACTCCG
MASCRDRKCHVIRCVSHS    13  ATGGCATCTTGTCGTGATCGTAAGTGCCATGTGATTCGGTGTGTGTCTCACTCCG
MASCLGMLCVSVGCNSHS    13  ATGGCATCTTGTCTTGGTATGCTGTGCGTTAGTGTGGGGTGTAATTCTCACTCCG
MASCDGFCCLFDYCWSHS    13  ATGGCATCTTGTGATGGTTTTTGTTGCCTGTTTGATTATTGTTGGTCTCACTCCG
MASCDWHFCSQMVCASHS    13  ATGGCATCTTGTGATTGGCATTTTTGCTCTTAGATGGTGTGTGCTTCTCACTCCG
MASCYVKGCSCWRCVSHS    13  ATGGCATCTTGTTATGTGAAGGGGTGCAGTTGTTGGCGTTGTGTGTCTCACTCCG
MASCSVTMCMGGFCTSHS    13  ATGGCATCTTGTTCTGTGACTATGTGCATGGGTGGGTTTTGTACCTCTCACTCCG
MASCCRAPCGIGLCESHS    13  ATGGCATCTTGTTGTAGGGCTCCGTGCGGTATTGGGTTGTGTGAGTCTCACTCCG
MASCFNQICGVRNCRSHS    13  ATGGCATCTTGTTTTAATTAGATTTGCGGGGTGCGGAATTGTAGGTCTCACTCCG
MAWCKGLWCQVHCCLSHS    13  ATGGCATGGTGTAAGGGTCTTTGGTGCTAGGTTCATTGTTGTTTGTCTCACTCCG
MAWCTQGGCQGQVCCSHS    13  ATGGCATGGTGTACGTAGGGGGGGTGCCAGGGGTAGGTTTGTTGTTCTCACTCCG
MAWCSPQHCAFNICVSHS    13  ATGGCATGGTGTAGTCCTTAGCATTGCGCGTTTAATATTTGTGTGTCTCACTCCG
MAWCMDWRCYYEALLVSL    13  ATGGCATGGTGTATGGATTGGCGTTGCTATTATGAGGCATTGTTGGTCTCACTCCG
MAWCIVGFCTKPLCGSHS    13  ATGGCATGGTGTATTGTTGGGTTTTGCACGAAGCCTTTGTGTGGGTCTCACTCCG
MAWCRNGECGRSGCCSHS    13  ATGGCATGGTGTCGTAATGGGGAGTGCGGTCGGAGTGGTTGTTGTTCTCACTCCG
MAWCESDRCQNQFCISHS    13  ATGGCATGGTGTGAGTCGGATCGGTGCTAGAATCAGTTTTGTATTTCTCACTCCG
MAWCDSSPCVYGMCPSHS    13  ATGGCATGGTGTGATAGTTCTCCTTGCGTGTATGGGATGTGTCCGTCTCACTCCG
MAWCDLFQCLVCISHS    13  ATGGCATGGTGTGATCTGTTTCAGTGCTTGGTTTGTATTTCTCACTCCG
MAWCGMELCRARTCSSHS    13  ATGGCATGGTGTGGGATGGAGCTGTGCAGGGCGAGGACTTGTTCGTCTCACTCCG
MAWCVERRCLKYLCCSHS    13  ATGGCATGGTGTGTGGAGCGTCGTTGCCTTAAGTATCTGTGTTGTTCTCACTCCG
MAWCVRGKCLVERCMSHS    13  ATGGCATGGTGTGTTCGTGGGAAGTGCCTGGTGGAGCGTTGTATGTCTCACTCCG
MAWCYVRGCQTSACRSHS    13  ATGGCATGGTGTTATGTGAGGGGTTGCTAGACGTCTGCGTGTCGGTCTCACTCCG
MAWCWQSFCWSYTCLSHS    13  ATGGCATGGTGTTGGTAGAGTTTTTGCTGGTCTTATACGTGTTTGTCTCACTCCG
MAWCCVAVCPGNACGSHS    13  ATGGCATGGTGTTGTGTTGCTGTGTGCCCGGGTAATGCGTGTGGGTCTCACTCCG
MAWCLNAVCTVRLCRSHS    13  ATGGCATGGTGTTTGAATGCGGTGTGCACTGTTCGTCTTTGTCGGTCTCACTCCG
MAWCLCEDCDRDGCGSHS    13  ATGGCATGGTGTTTGTGTGAGGATTGCGATCGGGATGGGTGTGGTTCTCACTCCG
MAWCFGSLCMELSCQAHS    13  ATGGCATGGTGTTTTGGTAGTCTTTGCATGGAGCTGTCTTGTTAGGCTCACTCCG
MACCRHEQCPVRGCSSHS    13  ATGGCATGTTGTAGGCATGAGCAGTGCCCGGTTCGTGGTTGTTCTTCTCACTCCG
MACCRGQLCTGNECASHS    13  ATGGCATGTTGTAGGGGGTAGCTGTGCACTGGGAATGAGTGTGCTTCTCACTCCG
MACCRTPQCSVAQCKSHS    13  ATGGCATGTTGTCGGACTCCTCAGTGCTCTGTGGCGCAGTGTAAGTCTCACTCCG
MACCLGINCFVAWCGSHS    13  ATGGCATGTTGTCTTGGGATTAATTGCTTTGTTGCTTGGTGTGGGTCTCACTCCG
MACCDMGGCILGKCISHS    13  ATGGCATGTTGTGACATGGGGGGTTGCATTCTTGGGAAGTGTATTTCTCACTCCG
MACCEHNCCLMNVCPSHS    13  ATGGCATGTTGTGAGCATAATTGTTGCTTGATGAATGTGTGTCCTTCTCACTCCG
MACCVPVVCLDVLCGSHS    13  ATGGCATGTTGTGTTCCGGTTGTGTGCCTGGATGTTCTTTGTGGGTCTCACTCCG
MACCYGVRCAAMDCSSHS    13  ATGGCATGTTGTTATGGGGTGCGTTGCGCGGCGATGGATTGTTCGTCTCACTCCG
MACCCVDWCAYTDCASHS    13  ATGGCATGTTGTTGTGTTGATTGGTGCGCGTATACGGATTGTGCTTCTCACTCCG
MACCLYKSCLVLNCSSHS    13  ATGGCATGTTGTTTGTATAAGAGTTGCCTTGTTTTGAATTGTTCGTCTCACTCCG
MALCKLAFCPESSCASHS    13  ATGGCATTGTGTAAGTTGGCGTTTTGCCCGGAGTCGTCGTGTGCTTCTCACTCCG
MALCNQRLCSEGSCRSHS    13  ATGGCATTGTGTAATCAGCGGTTGTGCTCTGAGGGTTCGTGTCGTTCTCACTCCG
MALCRGGWCNQTACFSHS    13  ATGGCATTGTGTAGGGGTGGGTGGTGCAATTAGACGGCGTGTTTTTCTCACTCCG
MALCPVGDCVSDACSSHS    13  ATGGCATTGTGTCCGGTGGGGGATTGCGTTTCTGATGCGTGTTCGTCTCACTCCG
MALCPQEFCGSLKCGSHS    13  ATGGCATTGTGTCCGTAGGAGTTTTGCGGTTCTCTGAAGTGTGGGTCTCACTCCG
MALCERVHCVNGRCMSHS    13  ATGGCATTGTGTGAGCGTGTGCATTGCGTGAATGGTCGGTGTATGTCTCACTCCG
MALCCVKMCGASSCVSHS    13  ATGGCATTGTGTTGTGTTAAGATGTGCGGTGCGTCGAGTTGTGTGTCTCACTCCG
MALCFLRECNRPACFSHS    13  ATGGCATTGTGTTTTCTGCGTGAGTGCAATCGTCCTGCTTGTTTTTCTCACTCCG
MAFCKLLLCEGTVCFSHS    13  ATGGCATTTTGTAAGCTGTTGCTTTGCGAGGGGACGGTGTGTTTTTCTCACTCCG
MAFCRRLDCQSCCSHS    13  ATGGCATTTTGTAGGAGGCTGGATTGCTAGTCTTGTTGTTCTCACTCCG
MAFCMRVECSVILCLSHS    13  ATGGCATTTTGTATGCGGGTTGAGTGCAGTGTTATTCTGTGTTTGTCTCACTCCG
MAFCIGMNCTQTDCVSHS    13  ATGGCATTTTGTATTGGGATGAATTGCACTTAGACGGATTGTGTTTCTCACTCCG
MAFCHQLLCVHGGCVSHS    13  ATGGCATTTTGTCATTAGCTTTTGTGCGTTCATGGGGGTTGTGTGTCTCACTCCG
MAFCRMATFGNSPCSSHS    13  ATGGCATTTTGTCGTATGGCGACTTTCGGTAATTCGCCGTGTTCTTCTCACTCCG
MAFCRSKGCMMLACLSHS    13  ATGGCATTTTGTCGTTCTAAGGGTTGCATGATGCTGGCGTGTTTGTCTCACTCCG
MAFCDVVNCWGQGCESHS    13  ATGGCATTTTGTGATGTGGTTAATTGCTGGGGTTAGGGGTGTGAGTCTCACTCCG
MAFCAWGLCNIVLCQSHS    13  ATGGCATTTTGTGCGTGGGGGCTGTGCAATATTGTGCTGTGTTAGTCTCACTCCG
MAFCAWWGCQLPDCHSHS    13  ATGGCATTTTGTGCGTGGTGGGGGTGCTAGTTGCCGGATTGTCATTCTCACTCCG
MAFCGQLLCEGNCCGSHS    13  ATGGCATTTTGTGGTCAGCTGCTTTGCGAGGGTAATTGTTGTGGTTCTCACTCCG
MAFCQVIQCVELGCASHS    13  ATGGCATTTTGTTAGGTTATTCAGTGCGTGGAGTTGGGGTGTGCTTCTCACTCCG
MAFCWPNGCWFYDCISHS    13  ATGGCATTTTGTTGGCCGAATGGGTGCTGGTTTTATGATTGTATTTCTCACTCCG
MAKRTIAPCDRCECRSHS    12  ATGGCAAAGCGTACGATTGCTCCGTGCGATAGGTGTGAGTGTAGGTCTCACTCCG
MAKCLRALCGTLFCLSHS    12  ATGGCAAAGTGTCTTAGGGCGTTGTGCGGTACGTTGTTTTGTCTTTCTCACTCCG
MAKCAQLGCDMSFCASHS    12  ATGGCAAAGTGTGCGTAGTTGGGGTGCGATATGTCTTTTTGTGCTTCTCACTCCG
MAKCASLACLGGSCHSHS    12  ATGGCAAAGTGTGCTTCGCTTGCGTGCTTGGGGGGGTCGTGTCATTCTCACTCCG
MAKCGTGVCSDLLCFSHS    12  ATGGCAAAGTGTGGTACTGGTGTTTGCTCTGATCTGTTGTGTTTTTCTCACTCCG
MAKCGWQGCGGPSCSSHS    12  ATGGCAAAGTGTGGTTGGTAGGGTTGCGGGGGGCCGTCGTGTAGTTCTCACTCCG
MAKCVYLWCVSSSCGSHS    12  ATGGCAAAGTGTGTTTATCTTTGGTGCGTTTCTAGTTCGTGTGGGTCTCACTCCG
MAKCYDSSCFSVTCPSHS    12  ATGGCAAAGTGTTATGATTCGAGTTGCTTTTCTGTGACGTGTCCTTCTCACTCCG
MAKCYQRSCSKVLCCSHS    12  ATGGCAAAGTGTTATTAGAGGTCGTGCTCTAAGGTGTTGTGTTGTTCTCACTCCG
MAKCLYMSCGNKICNSHS    12  ATGGCAAAGTGTTTGTATATGAGTTGCGGTAATAAGATTTGTAATTCTCACTCCG
MAKCLWEVCMMESCLSHS    12  ATGGCAAAGTGTTTGTGGGAGGTGTGCATGATGGAGTCTTGTTTGTCTCACTCCG
MANCKDALCRQLCCRSHS    12  ATGGCAAATTGTAAGGATGCTTTGTGCCGGTAGTTGTGTTGTAGGTCTCACTCCG
MANCNRCVSHS    12  ATGGCAAATTGTAATAGGTGTGTTTCTCACTCCG
MANCSVLLCLDLPCFSHS    12  ATGGCAAATTGTAGTGTTCTGTTGTGCCTTGATCTTCCTTGTTTTTCTCACTCCG
MANCPYLRCFAAGCDSHS    12  ATGGCAAATTGTCCGTATTTGCGTTGCTTTGCTGCGGGGTGTGATTCTCACTCCG
MANCLSSQCYQSDCTSHS    12  ATGGCAAATTGTCTTTCTAGTCAGTGCTATTAGAGTGATTGTACGTCTCACTCCG
MANCEYYQCILVGCVSHS    12  ATGGCAAATTGTGAGTATTATCAGTGCATTCTTGTTGGTTGTGTGTCTCACTCCG
MANCARGFCASTSCASHS    12  ATGGCAAATTGTGCGAGGGGGTTTTGCGCTTCTACGAGTTGTGCTTCTCACTCCG
MANCALRSCGEVCCFSHS    12  ATGGCAAATTGTGCTTTGAGGTCGTGCGGTGAGGTGTGTTGTTTTTCTCACTCCG
MANCGVASCMQDVCTSHS    12  ATGGCAAATTGTGGGGTTGCGAGTTGCATGTAGGATGTTTGTACGTCTCACTCCG
MANCGKRQCLQIRCVSHS    12  ATGGCAAATTGTGGTAAGCGGCAGTGCCTTTAGATTCGTTGTGTTTCTCACTCCG
MANCVEGRCSEIQCRSHS    12  ATGGCAAATTGTGTTGAGGGGCGTTGCTCGGAGATTTAGTGTCGGTCTCACTCCG
MANCQDVVCSGANCLSHS    12  ATGGCAAATTGTTAGGATGTTGTTTGCTCGGGGGCGAATTGTCTGTCTCACTCCG
MATCSSSRCGFQLCSSHS    12  ATGGCAACGTGTAGTTCTTCTAGGTGCGGTTTTCAGTTGTGTTCTTCTCACTCCG
MATCMWGLCWVGGVQCLTP    12  ATGGCAACGTGTATGTGGGGTCTGTGCTGGGTGGGGGGGGTGTAGTGCCTCACTCCG
MATCIQILCGLGNCPSHS    12  ATGGCAACGTGTATTTAGATTTTGTGCGGTTTGGGTAATTGTCCGTCTCACTCCG
MATCHAEGCFWVVCDSHS    12  ATGGCAACGTGTCATGCGGAGGGGTGCTTTTGGGTTGTGTGTGATTCTCACTCCG
MATCEDSICMFGHCWSHS    12  ATGGCAACGTGTGAGGATTCGATTTGCATGTTTGGTCATTGTTGGTCTCACTCCG
MATCDQVACHNVKCHPHS    12  ATGGCAACGTGTGATTAGGTGGCTTGCCATAATGTGAAGTGTCATCCTCACTCCG
MATCSRSKCQMVLCRSHS    12  ATGGCAACGTGTTCGCGGTCTAAGTGCCAGATGGTTTTGTGTAGGTCTCACTCCG
MATCSEFCCPFPGCSSHS    12  ATGGCAACGTGTTCGGAGTTTTGTTGCCCGTTTCCTGGGTGTTCGTCTCACTCCG
MATCWQAMCNVWVCASHS    12  ATGGCAACGTGTTGGTAGGCGATGTGCAATGTTTGGGTTTGTGCTTCTCACTCCG
MATCSRSLCLQLVCWSHS    12  ATGGCAACTTGTAGTCGTTCGTTGTGCCTGTAGCTTGTTTGTTGGTCTCACTCCG
MATCINSGCDIFLCESHS    12  ATGGCAACTTGTATTAATAGTGGTTGCGATATTTTTTTGTGTGAGTCTCACTCCG
MATCPDCTCLGGCVCLTP    12  ATGGCAACTTGTCCTGATTGTACGTGCCTTGGTGGTTGTGTTTGTCTCACTCCG
MATCVMLRCEGGDCNSHS    12  ATGGCAACTTGTGTGATGTTGCGTTGCGAGGGGGGTGATTGTAATTCTCACTCCG
MATCCRHLCLQGECHSHS    12  ATGGCAACTTGTTGTAGGCATTTGTGCTTGTAGGGGGAGTGTCATTCTCACTCCG
MATCLCKRCIKELCCSHS    12  ATGGCAACTTGTTTGTGTAAGCGTTGCATTAAGGAGTTGTGTTGTTCTCACTCCG
MARCISGTCYGYWCVSHS    12  ATGGCAAGGTGTATTAGTGGGACTTGCTATGGGTATTGGTGTGTTTCTCACTCCG
MARCLQKKCDMSTCWSHS    12  ATGGCAAGGTGTCTGCAGAAGAAGTGCGATATGTCTACGTGTTGGTCTCACTCCG
MARCDGTGCLRGVCYSHS    12  ATGGCAAGGTGTGATGGGACGGGTTGCTTGCGGGGGGTGTGTTATTCTCACTCCG
MARCAMFSCMKQMCGSHS    12  ATGGCAAGGTGTGCTATGTTTTCTTGCATGAAGTAGATGTGTGGGTCTCACTCCG
MARCGVKYCDLLWCMSHS    12  ATGGCAAGGTGTGGGGTTAAGTATTGCGATTTGTTGTGGTGTATGTCTCACTCCG
MARCGAATCAWIACYSHS    12  ATGGCAAGGTGTGGTGCTGCGACGTGCGCGTGGATTGCGTGTTATTCTCACTCCG
MARCGSIRCAGYHCQSHS    12  ATGGCAAGGTGTGGTTCTATTAGGTGCGCGGGGTATCATTGTCAGTCTCACTCCG
MARCSEFACGLSNCPSHS    12  ATGGCAAGGTGTTCGGAGTTTGCTTGCGGGCTGAGTAATTGTCCGTCTCACTCCG
MARCWRRFCVIMQCLSHS    12  ATGGCAAGGTGTTGGCGGCGGTTTTGCGTTATTATGCAGTGTCTGTCTCACTCCG
MARCCSVRALVMCVGLTP    12  ATGGCAAGGTGTTGTAGTGTACGTGCATTAGTTATGTGTGTCGGTCTCACTCCG
MASVVLYCPGDLCLSHS    12  ATGGCAAGTGTAGTTTTGTATTGCCCGGGTGATCTGTGTCTGTCTCACTCCG
MASCSLRGCWHEMCPSHS    12  ATGGCAAGTTGTAGTCTTCGGGGGTGCTGGCATGAGATGTGTCCTTCTCACTCCG
MASCMYRSCRTDSCGSHS    12  ATGGCAAGTTGTATGTATAGGTCTTGCCGTACTGATTCTTGTGGTTCTCACTCCG
MASCENLGCDNWWCQSHS    12  ATGGCAAGTTGTGAGAATCTGGGTTGCGATAATTGGTGGTGTCAGTCTCACTCCG
MASCEQGICRPVLCLSHS    12  ATGGCAAGTTGTGAGTAGGGGATTTGCAGGCCGGTGTTGTGTTTGTCTCACTCCG
MASCGTFRCEITGCMSHS    12  ATGGCAAGTTGTGGGACGTTTCGGTGCGAGATTACTGGTTGTATGTCTCACTCCG
MASCGQSGCTNWMCQSHS    12  ATGGCAAGTTGTGGTTAGAGTGGGTGCACTAATTGGATGTGTCAGTCTCACTCCG
MASCVHKCCGSLRCVSHS    12  ATGGCAAGTTGTGTGCATAAGTGTTGCGGTTCTTTGCGTTGTGTGTCTCACTCCG
MASCVVDLCWPFWCSSHS    12  ATGGCAAGTTGTGTGGTGGATTTGTGCTGGCCTTTTTGGTGTAGTTCTCACTCCG
MASCVLGKCIMENCRSHS    12  ATGGCAAGTTGTGTTCTTGGGAAGTGCATTATGGAGAATTGTAGGTCTCACTCCG
MASCYWGSCGAKFCVSHS    12  ATGGCAAGTTGTTATTGGGGTTCTTGCGGTGCGAAGTTTTGTGTTTCTCACTCCG
MASCSIRLCSMTSCMSHS    12  ATGGCAAGTTGTTCTATTAGGTTGTGCAGTATGACTTCTTGTATGTCTCACTCCG
MAMCKSLACVSFYCGSHS    12  ATGGCAATGTGTAAGAGTCTTGCGTGCGTTTCGTTTTATTGTGGGTCTCACTCCG
MAMCEVLSCEKGLCNSHS    12  ATGGCAATGTGTGAGGTGTTGAGTTGCGAGAAGGGTCTTTGTAATTCTCACTCCG
MAMCESRNCDGLLCVSHS    12  ATGGCAATGTGTGAGTCGCGTAATTGCGATGGTTTGTTGTGTGTGTCTCACTCCG
MAMCGRLDCMCSWCSSHS    12  ATGGCAATGTGTGGGCGGTTGGATTGCATGTGTAGTTGGTGTAGTTCTCACTCCG
MAMCQRSYCHRAGCWSHS    12  ATGGCAATGTGTTAGAGGAGTTATTGCCATAGGGCTGGTTGTTGGTCTCACTCCG
MAMCQHGLCWNMGCLSHS    12  ATGGCAATGTGTTAGCATGGTCTTTGCTGGAATATGGGGTGTTTGTCTCACTCCG
MAMCFSPMCAGPECGSHS    12  ATGGCAATGTGTTTTTCGCCTATGTGCGCGGGTCCTGAGTGTGGGTCTCACTCCG
MAICTLLMCVWPVCYSHS    12  ATGGCAATTTGTACGTTGCTTATGTGCGTGTGGCCTGTGTGTTATTCTCACTCCG
MAICSGLLRDYHCLSHS    12  ATGGCAATTTGTAGCGGCTTATTGCGTGATTATCATTGTCTTTCTCACTCCG
MAICHAAACGQAYCSSHS    12  ATGGCAATTTGTCATGCTGCTGCTTGCGGTTAGGCTTATTGTTCCTCTCACTCCG
MAICASNGCGGGRCTSHS    12  ATGGCAATTTGTGCGTCTAATGGTTGCGGTGGGGGTCGTTGTACTTCTCACTCCG
MAICVQAECYRSGCSSHS    12  ATGGCAATTTGTGTGTAGGCTGAGTGCTATCGTAGTGGGTGTTCTTCTCACTCCG
MAICVRGLCDDRVCVSHS    12  ATGGCAATTTGTGTTCGGGGGTTGTGCGATGATCGTGTTTGTGTTTCTCACTCCG
MAICVEVDCQRAICRSHS    12  ATGGCAATTTGTGTTGAGGTGGATTGCTAGAGGGCGATTTGTAGGTCTCACTCCG
MAICVYDGCSFMTCTSHS    12  ATGGCAATTTGTGTTTATGATGGGTGCTCGTTTATGACTTGTACTTCTCACTCCG
MAICYKVTCQVPACLSHS    12  ATGGCAATTTGTTATAAGGTGACTTGCTAGGTTCCTGCGTGTCTGTCTCACTCCG
MAICSFRGCSMLWRTSHS    12  ATGGCAATTTGTTCTTTTCGGGGTTGCAGTATGTTGTGGCGTACTTCTCACTCCG
MAICWTRACASVKCSSHS    12  ATGGCAATTTGTTGGACTAGGGCTTGCGCTTCGGTTAAGTGTTCTTCTCACTCCG
MAICFNKWCVAPRCPSHS    12  ATGGCAATTTGTTTTAATAAGTGGTGCGTGGCTCCTAGGTGTCCTTCTCACTCCG
MAQCKTMGCGKHLCTSHS    12  ATGGCACAGTGTAAGACTATGGGTTGCGGTAAGCATTTGTGTACGTCTCACTCCG
MAQCSWALCWRGYCPSHS    12  ATGGCACAGTGTAGTTGGGCTTTGTGCTGGCGGGGGTATTGTCCTTCTCACTCCG
MAQCFRHVCLDAMCPSHS    12  ATGGCACAGTGTTTTCGGCATGTTTGCCTGGATGCGATGTGTCCGTCTCACTCCG
MAHCLRWLCDSLACGSHS    12  ATGGCACATTGTCTGAGGTGGTTGTGCGATAGTTTGGCGTGTGGTTCTCACTCCG
MAHCEHLSCDQLMCRSHS    12  ATGGCACATTGTGAGCATCTTTCGTGCGATTAGCTGATGTGTCGTTCTCACTCCG
MAHCVGSGCVSQGCYSHS    12  ATGGCACATTGTGTGGGTTCTGGTTGCGTTAGTTAGGGGTGTTATTCTCACTCCG
MAHCSYRGCWVQHCMSHS    12  ATGGCACATTGTTCTTATAGGGGTTGCTGGGTGTAGCATTGTATGTCTCACTCCG
MAPCVRARCGCNWCDSHS    12  ATGGCACCGTGTGTTAGGGCGAGGTGCGGGTGTAATTGGTGTGATTCTCACTCCG
MAPCQSFSCLTASCRSHS    12  ATGGCACCGTGTTAGTCGTTTAGTTGCCTTACTGCTAGTTGTCGGTCTCACTCCG
MAPCECLQCPGVMCCSHS    12  ATGGCACCTTGTGAGTGTCTGTAGTGCCCTGGTGTTATGTGTTGTTCTCACTCCG
MAPCAPQDCAILECKSHS    12  ATGGCACCTTGTGCGCCGTAGGATTGCGCTATTCTTGAGTGTAAGTCTCACTCCG
MAPCGSRYCQQTGCFSHS    12  ATGGCACCTTGTGGTTCTCGGTATTGCTAGCAGACGGGTTGTTTTTCTCACTCCG
MAPCQYQDCSLGTCISHS    12  ATGGCACCTTGTTAGTATCAGGATTGCAGTTTGGGTACGTGTATTTCTCACTCCG
MARCNPAVCYDKSCNSHS    12  ATGGCACGGTGTAATCCTGCTGTTTGCTATGATAAGTCTTGTAATTCTCACTCCG
MARCPFFRCGDLQCVSHS    12  ATGGCACGGTGTCCGTTTTTTAGGTGCGGTGATTTGCAGTGTGTGTCTCACTCCG
MARCLYAGCDMVVCDSHS    12  ATGGCACGGTGTCTGTATGCTGGGTGCGATATGGTTGTTTGTGATTCTCACTCCG
MARCESGGCVCRGCMSHS    12  ATGGCACGGTGTGAGTCGGGGGGGTGCGTTTGTCGTGGTTGTATGTCTCACTCCG
MARCDVELCQGGHCNSHS    12  ATGGCACGGTGTGATGTTGAGTTGTGCTAGGGGGGGCATTGTAATTCTCACTCCG
MARCAQVLCEQVRCASHS    12  ATGGCACGGTGTGCGTAGGTGTTGTGCGAGCAGGTTCGGTGTGCGTCTCACTCCG
MARCGLRLCRLCGCASHS    12  ATGGCACGGTGTGGGTTGCGTCTGTGCCGGTTGTGTGGGTGTGCGTCTCACTCCG
MARCGATYCNVQVCGSHS    12  ATGGCACGGTGTGGTGCTACTTATTGCAATGTTTAGGTTTGTGGGTCTCACTCCG
MARCGVASCVKGRCCSHS    12  ATGGCACGGTGTGGTGTGGCTAGTTGCGTGAAGGGTCGGTGTTGTTCTCACTCCG
MARCLMVSCMYATCHSHS    12  ATGGCACGGTGTTTGATGGTTTCTTGCATGTATGCGACTTGTCATTCTCACTCCG
MARCFGEGCHQVSCISHS    12  ATGGCACGGTGTTTTGGGGAGGGGTGCCATTAGGTGAGTTGTATTTCTCACTCCG
MARVCWSSASLFCVCLTP    12  ATGGCACGTGTCTGCTGGAGTAGTGCAAGTTTATTTTGTGTCTGTCTCACTCCG
MARCTYAHCPRVSCGSHS    12  ATGGCACGTTGTACGTATGCTCATTGCCCGCGTGTTTCTTGTGGTTCTCACTCCG
MARCITMPCVKGFCWSHS    12  ATGGCACGTTGTATTACGATGCCGTGCGTTAAGGGGTTTTGTTGGTCTCACTCCG
MARCLQELCLSPPCSSHS    12  ATGGCACGTTGTCTGTAGGAGCTTTGCCTTTCGCCTCCGTGTTCTTCTCACTCCG
MARCASWMCAGHACKSHS    12  ATGGCACGTTGTGCGTCTTGGATGTGCGCGGGGCATGCGTGTAAGTCTCACTCCG
MARCVSYQCGAAECLSHS    12  ATGGCACGTTGTGTGTCGTATCAGTGCGGTGCTGCTGAGTGTCTTTCTCACTCCG
MARCSPVVCSRAGCGSHS    12  ATGGCACGTTGTTCTCCTGTTGTGTGCTCGCGGGCTGGGTGTGGTTCTCACTCCG
MARCSRDGCGPRECLSHS    12  ATGGCACGTTGTTCTCGTGATGGTTGCGGGCCGAGGGAGTGTCTTTCTCACTCCG
MARCWQDDCKRLGCISHS    12  ATGGCACGTTGTTGGTAGGATGATTGCAAGCGGCTTGGTTGTATTTCTCACTCCG
MALCNNETCCDSSCGSHS    12  ATGGCACTGTGTAATAATGAGACGTGCTGTGATTCGTCGTGTGGGTCTCACTCCG
MALCNQPRCSLVGCASHS    12  ATGGCACTGTGTAATCAGCCTAGGTGCTCGTTGGTTGGTTGTGCTTCTCACTCCG
MALCMPVSCQAASCSSHS    12  ATGGCACTGTGTATGCCTGTGTCTTGCTAGGCGGCTAGTTGTTCGTCTCACTCCG
MALCQPRKCVKALCCSHS    12  ATGGCACTGTGTCAGCCTCGTAAGTGCGTGAAGGCGCTGTGTTGTTCTCACTCCG
MALCPQDRCLFSNCKSHS    12  ATGGCACTGTGTCCTTAGGATAGGTGCTTGTTTAGTAATTGTAAGTCTCACTCCG
MALCRGSVCNFPCCTSHS    12  ATGGCACTGTGTCGGGGTTCGGTGTGCAATTTTCCGTGTTGTACGTCTCACTCCG
MALCLGRHCVRNGCDSHS    12  ATGGCACTGTGTCTGGGGCGTCATTGCGTGCGTAATGGGTGTGATTCTCACTCCG
MALCVVQACKLFSCASHS    12  ATGGCACTGTGTGTGGTGTAGGCGTGCAAGCTTTTTAGTTGTGCTTCTCACTCCG
MALCSAQQCSLGRCTSHS    12  ATGGCACTGTGTTCTGCTTAGCAGTGCAGTTTGGGTCGTTGTACGTCTCACTCCG
MALCWRANCVHYSCGSHS    12  ATGGCACTGTGTTGGCGTGCTAATTGCGTTCATTATTCGTGTGGGTCTCACTCCG
MALCLGMECLRQECLSHS    12  ATGGCACTGTGTTTGGGTATGGAGTGCTTGCGGTAGGAGTGTTTGTCTCACTCCG
MALCTCGSCDCGVCWSHS    12  ATGGCACTTTGTACTTGTGGTAGTTGCGATTGTGGTGTGTGTTGGTCTCACTCCG
MALCPQAFCVQVESLSHS    12  ATGGCACTTTGTCCGTAGGCTTTTTGCGTGTAGGTTGAGTCTTTGTCTCACTCCG
MALCRQGVCDVQLCESHS    12  ATGGCACTTTGTCGGCAGGGGGTTTGCGATGTTTAGCTGTGTGAGTCTCACTCCG
MALCLGWACDDLRCHSHS    12  ATGGCACTTTGTCTGGGTTGGGCGTGCGATGATCTTCGTTGTCATTCTCACTCCG
MALCDRQSCLGRFCSSHS    12  ATGGCACTTTGTGATAGGTAGTCGTGCCTGGGTCGTTTTTGTTCGTCTCACTCCG
MALCVVLGCQTKGCTSHS    12  ATGGCACTTTGTGTTGTTCTGGGTTGCTAGACTAAGGGGTGTACGTCTCACTCCG
MALCVWDKCVASSCVSHS    12  ATGGCACTTTGTGTTTGGGATAAGTGCGTGGCTTCGTCGTGTGTGTCTCACTCCG
MALCQLVDCHSIVCLSHS    12  ATGGCACTTTGTTAGTTGGTGGATTGCCATTCGATTGTGTGTTTGTCTCACTCCG
MALCSFFSCLLFSCVSHS    12  ATGGCACTTTGTTCTTTTTTTTCGTGCCTGTTGTTTTCTTGTGTTTCTCACTCCG
MALCWDVLCPALLCSSHS    12  ATGGCACTTTGTTGGGATGTTCTGTGCCCTGCGTTGTTGTGTTCGTCTCACTCCG
MAECNFSKCQQGMCNSHS    12  ATGGCAGAGTGTAATTTTAGTAAGTGCCAGTAGGGTATGTGTAATTCTCACTCCG
MAECTGALCQGIICFSHS    12  ATGGCAGAGTGTACGGGTGCGCTTTGCTAGGGTATTATTTGTTTTTCTCACTCCG
MAECTWHICTSSSCVSHS    12  ATGGCAGAGTGTACGTGGCATATTTGCACGTCTTCTAGTTGTGTTTCTCACTCCG
MAECRLIKCRPWRCTSHS    12  ATGGCAGAGTGTCGTCTTATTAAGTGCCGGCCGTGGAGGTGTACGTCTCACTCCG
MAECLAGSCRYIMCSSHS    12  ATGGCAGAGTGTCTGGCTGGGTCTTGCCGTTATATTATGTGTAGTTCTCACTCCG
MAECVSPPCGWLMCPSHS    12  ATGGCAGAGTGTGTTTCTCCGCCTTGCGGGTGGTTGATGTGTCCTTCTCACTCCG
MAECLQVMCSCLKCMSHS    12  ATGGCAGAGTGTTTGTAGGTGATGTGCAGTTGTTTGAAGTGTATGTCTCACTCCG
MADGSCVSMQCLSHS    12  ATGGCAGATGGGAGTTGCGTTTCTATGTAGTGTCTGTCTCACTCCG
MADCKRGVCGLQLCWSHS    12  ATGGCAGATTGTAAGAGGGGTGTTTGCGGTTTGTAGCTTTGTTGGTCTCACTCCG
MADCKPDVCGLLYCLSHS    12  ATGGCAGATTGTAAGCCGGATGTGTGCGGTCTGCTGTATTGTCTTTCTCACTCCG
MADCKQTVCVKHLCCSHS    12  ATGGCAGATTGTAAGTAGACTGTGTGCGTTAAGCATCTTTGTTGTTCTCACTCCG
MADCPKAHCYLLACISHS    12  ATGGCAGATTGTCCTAAGGCGCATTGCTATCTTTTGGCGTGTATTTCTCACTCCG
MADCQGEMCGEFLCESHS    12  ATGGCAGATTGTTAGGGGGAGATGTGCGGTGAGTTTCTGTGTGAGTCTCACTCCG
MADCSGFVCQGAECVSHS    12  ATGGCAGATTGTTCGGGTTTTGTGTGCTAGGGGGCTGAGTGTGTTTCTCACTCCG
MADCCGCKCEMGCCSSHS    12  ATGGCAGATTGTTGTGGTTGTAAGTGCGAGATGGGTTGTTGTAGTTCTCACTCCG
MAACRSWMCGSQACFSHS    12  ATGGCAGCGTGTAGGTCTTGGATGTGCGGGTCTTAGGCGTGTTTTTCTCACTCCG
MAACAQHECVYVLCVSHS    12  ATGGCAGCGTGTGCGTAGCATGAGTGCGTTTATGTTCTTTGTGTTTCTCACTCCG
MAACGSKKCVRCMCMSHS    12  ATGGCAGCGTGTGGTTCGAAGAAGTGCGTGCGGTGTATGTGTATGTCTCACTCCG
MAACVSGRCQEGECSSHS    12  ATGGCAGCGTGTGTGTCTGGGCGTTGCCAGGAGGGGGAGTGTTCTTCTCACTCCG
MAACQGRMCSAGFCLSHS    12  ATGGCAGCGTGTTAGGGTCGTATGTGCTCTGCGGGGTTTTGTCTTTCTCACTCCG
MAACQVYACTGFVCSSHS    12  ATGGCAGCGTGTTAGGTTTATGCTTGCACGGGGTTTGTTTGTTCGTCTCACTCCG
MAACSFGQCAHQLCFSHS    12  ATGGCAGCGTGTTCGTTTGGTCAGTGCGCTCATTAGCTTTGTTTTTCTCACTCCG
MAACFPLLCSGESCWSHS    12  ATGGCAGCGTGTTTTCCGCTTCTTTGCAGTGGTGAGTCGTGTTGGTCTCACTCCG
MAACMCRSCVNHDCQSHS    12  ATGGCAGCTTGTATGTGTAGGAGTTGCGTTAATCATGATTGTCAGTCTCACTCCG
MAACRIRPCQVVKCASHS    12  ATGGCAGCTTGTCGGATTCGTCCTTGCTAGGTTGTTAAGTGTGCTTCTCACTCCG
MAACGNFVCHVAGCQSHS    12  ATGGCAGCTTGTGGTAATTTTGTGTGCCATGTTGCGGGTTGTTAGTCTCACTCCG
MAACVGPRCMVAQCPSHS    12  ATGGCAGCTTGTGTTGGGCCGAGGTGCATGGTGGCTCAGTGTCCTTCTCACTCCG
MAACQTWVCFTRLCQSHS    12  ATGGCAGCTTGTTAGACGTGGGTGTGCTTTACTAGGTTGTGTCAGTCTCACTCCG
MAACSPVACLVLGCTSHS    12  ATGGCAGCTTGTTCGCCGGTGGCGTGCCTGGTGCTTGGGTGTACGTCTCACTCCG
MAACSEAKCGFSWCWSHS    12  ATGGCAGCTTGTTCTGAGGCGAAGTGCGGTTTTTCGTGGTGTTGGTCTCACTCCG
MAACSVVRCVKTRCCSHS    12  ATGGCAGCTTGTTCTGTGGTTAGGTGCGTTAAGACGCGGTGTTGTTCTCACTCCG
MAACCFLLCAVGSCVSHS    12  ATGGCAGCTTGTTGTTTTCTGCTTTGCGCGGTTGGTTCTTGTGTGTCTCACTCCG
MAACLKSQCVWQECLSHS    12  ATGGCAGCTTGTTTGAAGAGTCAGTGCGTTTGGTAGGAGTGTTTGTCTCACTCCG
MAGCTQTTCVSGWCFSHS    12  ATGGCAGGGTGTACGTAGACTACGTGCGTTAGTGGGTGGTGTTTTTCTCACTCCG
MAGCMRPGCGGSVCVSHS    12  ATGGCAGGGTGTATGCGGCCTGGGTGCGGTGGGTCTGTGTGTGTTTCTCACTCCG
MAGCQLRYCTSPDCLSHS    12  ATGGCAGGGTGTCAGCTGCGGTATTGCACTTCGCCGGATTGTTTGTCTCACTCCG
MAGCPGFLCSSGVCWSHS    12  ATGGCAGGGTGTCCGGGGTTTTTGTGCTCGTCTGGGGTGTGTTGGTCTCACTCCG
MAGCPVVRCVNPTCESHS    12  ATGGCAGGGTGTCCGGTGGTTAGGTGCGTTAATCCGACTTGTGAGTCTCACTCCG
MAGCPVSRCQAPTCVSHS    12  ATGGCAGGGTGTCCGGTTTCGAGGTGCTAGGCTCCTACTTGTGTTTCTCACTCCG
MAGCRGGVCVGMCVSHS    12  ATGGCAGGGTGTCGGGGTGGTGTGTGCGTGGGGATGTGTGTTTCTCACTCCG
MAGCRWQDCTLEKCDSHS    12  ATGGCAGGGTGTCGTTGGTAGGATTGCACTCTTGAGAAGTGTGATTCTCACTCCG
MAGCLARPCPLSLCESHS    12  ATGGCAGGGTGTCTTGCGCGGCCGTGCCCGTTGTCGCTGTGTGAGTCTCACTCCG
MAGCDPSGCALEMCQSHS    12  ATGGCAGGGTGTGATCCTTCGGGTTGCGCGCTTGAGATGTGTCAGTCTCACTCCG
MAGCASPVCGLSLCLSHS    12  ATGGCAGGGTGTGCTTCGCCTGTGTGCGGGTTGTCTCTTTGTTTGTCTCACTCCG
MAGCGSGGCFCRTCSSHS    12  ATGGCAGGGTGTGGGAGTGGTGGGTGCTTTTGTAGGACTTGTAGTTCTCACTCCG
MAGCGQKGCDLGGCVSHS    12  ATGGCAGGGTGTGGTCAGAAGGGGTGCGATTTGGGTGGGTGTGTGTCTCACTCCG
MAGCVGLPCMCNSCQSHS    12  ATGGCAGGGTGTGTTGGTTTGCCGTGCATGTGTAATTCGTGTTAGTCTCACTCCG
MAGCVQFECVRVFCGSHS    12  ATGGCAGGGTGTGTTTAGTTTGAGTGCGTGCGTGTGTTTTGTGGGTCTCACTCCG
MAGCQGETCRGYRCGSHS    12  ATGGCAGGGTGTTAGGGGGAGACTTGCAGGGGGTATAGGTGTGGTTCTCACTCCG
MAGCYPLPCAFQTCFSHS    12  ATGGCAGGGTGTTATCCGTTGCCTTGCGCGTTTTAGACGTGTTTTTCTCACTCCG
MAGCWRSICGVVMCGSHS    12  ATGGCAGGGTGTTGGCGGAGTATTTGCGGTGTGGTTATGTGTGGTTCTCACTCCG
MAGCWERPCGTAWCVSHS    12  ATGGCAGGGTGTTGGGAGCGGCCGTGCGGTACGGCGTGGTGTGTTTCTCACTCCG
MAGCWEDKCLGVWCTSHS    12  ATGGCAGGGTGTTGGGAGGATAAGTGCTTGGGTGTGTGGTGTACGTCTCACTCCG
MAGCFRGACVGAGCESHS    12  ATGGCAGGGTGTTTTCGTGGTGCGTGCGTGGGTGCGGGGTGTGAGTCTCACTCCG
MAGCKSQGCSKDNCVSHS    12  ATGGCAGGTTGTAAGAGTCAGGGGTGCTCTAAGGATAATTGTGTGTCTCACTCCG
MAGCKLCTCSAGRCVSHS    12  ATGGCAGGTTGTAAGCTTTGTACTTGCTCTGCTGGGCGGTGTGTTTCTCACTCCG
MAGCKVTYCKPGFCPSHS    12  ATGGCAGGTTGTAAGGTGACGTATTGCAAGCCTGGGTTTTGTCCGTCTCACTCCG
MAGCTLAVCILEGCKSHS    12  ATGGCAGGTTGTACTTTGGCTGTTTGCATTCTGGAGGGTTGTAAGTCTCACTCCG
MAGCMVQSCDWVGCMSHS    12  ATGGCAGGTTGTATGGTTTAGTCGTGCGATTGGGTTGGGTGTATGTCTCACTCCG
MAGCIDRGCLVAYCMSHS    12  ATGGCAGGTTGTATTGATCGTGGTTGCCTGGTTGCTTATTGTATGTCTCACTCCG
MAGCPPMGCLYVMCLSHS    12  ATGGCAGGTTGTCCTCCTATGGGGTGCTTGTATGTTATGTGTCTGTCTCACTCCG
MAGCRMCGGPTCTSHS    12  ATGGCAGGTTGTCGTATGTGCGGTGGGCCGACGTGTACGTCTCACTCCG
MAGCLWRNCQANWCYSHS    12  ATGGCAGGTTGTCTTTGGAGGAATTGCCAGGCTAATTGGTGTTATTCTCACTCCG
MAGCAHWGCLAVFCGSHS    12  ATGGCAGGTTGTGCTCATTGGGGTTGCCTTGCGGTTTTTTGTGGGTCTCACTCCG
MAGCGTTPCYLLICYSHS    12  ATGGCAGGTTGTGGGACGACGCCTTGCTATTTGTTGATTTGTTATTCTCACTCCG
MAGCGHMTCLGDCCLSHS    12  ATGGCAGGTTGTGGGCATATGACTTGCCTTGGGGATTGTTGTCTGTCTCACTCCG
MAGCGRQACQLGACESHS    12  ATGGCAGGTTGTGGTAGGTAGGCTTGCCAGCTGGGTGCTTGTGAGTCTCACTCCG
MAGCGVVPCYQVRCRSHS    12  ATGGCAGGTTGTGGTGTGGTGCCGTGCTATTAGGTGCGTTGTCGTTCTCACTCCG
MAGCVLWSCFEETCVSHS    12  ATGGCAGGTTGTGTGCTTTGGTCGTGCTTTGAGGAGACTTGTGTTTCTCACTCCG
MAGCVGPPCGTVLCNSHS    12  ATGGCAGGTTGTGTGGGGCCTCCGTGCGGTACGGTTTTGTGTAATTCTCACTCCG
MAGCVQGPCDFPLCHSHS    12  ATGGCAGGTTGTGTGTAGGGGCCTTGCGATTTTCCTTTGTGTCATTCTCACTCCG
MAGCQKAICRDCLCSSHS    12  ATGGCAGGTTGTTAGAAGGCTATTTGCCGTGATTGTCTGTGTTCTTCTCACTCCG
MAGCQARACAKFLCCSHS    12  ATGGCAGGTTGTTAGGCGCGGGCTTGCGCTAAGTTTTTGTGTTGTTCTCACTCCG
MAGCSAVCCSVRGCRSHS    12  ATGGCAGGTTGTTCTGCTGTGTGTTGCAGTGTGAGGGGGTGTCGGTCTCACTCCG
MAGCSGKGCTMGGCISHS    12  ATGGCAGGTTGTTCTGGTAAGGGGTGCACGATGGGGGGTTGTATTTCTCACTCCG
MAGCWRKNCNSLVCCSHS    12  ATGGCAGGTTGTTGGAGGAAGAATTGCAATAGTCTTGTTTGTTGTTCTCACTCCG
MAVCMGMGCLVLGCISHS    12  ATGGCAGTGTGTATGGGTATGGGGTGCTTGGTTCTTGGGTGTATTTCTCACTCCG
MAVCRAQWCQGMFCNSHS    12  ATGGCAGTGTGTCGTGCTCAGTGGTGCTAGGGGATGTTTTGTAATTCTCACTCCG
MAVCATTVCGSHS    12  ATGGCAGTGTGTGCTACTACGGTGTGTGGTTCTCACTCCG
MAVCGCCRAGLRSVVLTP    12  ATGGCAGTGTGTGGGTGCTGTCGTGCTGGATTACGTAGTGTGGTTCTCACTCCG
MAVCGAGLCMVKECASHS    12  ATGGCAGTGTGTGGTGCTGGTTTGTGCATGGTGAAGGAGTGTGCGTCTCACTCCG
MAVCVEARCLQSYCHSHS    12  ATGGCAGTGTGTGTGGAGGCTCGGTGCCTGTAGTCGTATTGTCATTCTCACTCCG
MAVCVGVKCFVQVCHSHS    12  ATGGCAGTGTGTGTGGGTGTGAAGTGCTTTGTTTAGGTTTGTCATTCTCACTCCG
MAVCVYGLCSAGLCGSHS    12  ATGGCAGTGTGTGTGTATGGTCTTTGCAGTGCGGGGTTGTGTGGTTCTCACTCCG
MAVCVGLRCWGDRCLSHS    12  ATGGCAGTGTGTGTTGGGCTTAGGTGCTGGGGGGATCGGTGTTTGTCTCACTCCG
MAVCQPMSCIVGGCRSHS    12  ATGGCAGTGTGTTAGCCGATGAGTTGCATTGTTGGGGGGTGCCGGTCTCACTCCG
MAVCQVGGCLLGFCSSHS    12  ATGGCAGTGTGTTAGGTGGGGGGGTGCCTTCTTGGTTTTTGTTCTTCTCACTCCG
MAVCSDDVCPLRPCGSHS    12  ATGGCAGTGTGTTCTGATGATGTGTGCCCGCTTCGTCCTTGTGGGTCTCACTCCG
MAVCWEALCSGQRCVSHS    12  ATGGCAGTGTGTTGGGAGGCGCTGTGCTCTGGTTAGAGGTGTGTGTCTCACTCCG
MAVCWVRDCTVSHCQSHS    12  ATGGCAGTGTGTTGGGTTAGGGATTGCACTGTTAGTCATTGTTAGTCTCACTCCG
MAVCFTAVCSFMLCYSHS    12  ATGGCAGTGTGTTTTACTGCTGTGTGCTCTTTTATGCTGTGTTATTCTCACTCCG
MAVCFAKRCVARYCSSHS    12  ATGGCAGTGTGTTTTGCTAAGCGGTGCGTGGCGAGGTATTGTAGTTCTCACTCCG
MAVCKFQKCHYPVCTSHS    12  ATGGCAGTTTGTAAGTTTTAGAAGTGCCATTATCCTGTTTGTACGTCTCACTCCG
MAVCRLYSCIEVDCNSHS    12  ATGGCAGTTTGTAGGCTTTATTCTTGCATTGAGGTGGATTGTAATTCTCACTCCG
MAVCPCEHCVCKGCKSHS    12  ATGGCAGTTTGTCCGTGTGAGCATTGCGTGTGTAAGGGGTGTAAGTCTCACTCCG
MAVCPVGGCGWLLCSSHS    12  ATGGCAGTTTGTCCTGTTGGTGGTTGCGGGTGGTTGTTGTGTTCGTCTCACTCCG
MAVCAEPWCVGQTCFSHS    12  ATGGCAGTTTGTGCGGAGCCTTGGTGCGTTGGGTAGACGTGTTTTTCTCACTCCG
MAVCAGFFCSGRTCLSHS    12  ATGGCAGTTTGTGCTGGGTTTTTTTGCTCTGGTCGGACGTGTTTGTCTCACTCCG
MAVCVYRLCDCYGCPSHS    12  ATGGCAGTTTGTGTGTATCGTTTGTGCGATTGTTATGGTTGTCCGTCTCACTCCG
MAVCVVKGCLFTGCMSHS    12  ATGGCAGTTTGTGTTGTGAAGGGGTGCTTGTTTACGGGTTGTATGTCTCACTCCG
MAVCVWTWCPKGPCISHS    12  ATGGCAGTTTGTGTTTGGACGTGGTGCCCTAAGGGTCCTTGTATTTCTCACTCCG
MAVCQRVMCVLSSCRSHS    12  ATGGCAGTTTGTTAGAGGGTTATGTGCGTTTTGAGTTCGTGTAGGTCTCACTCCG
MAVCQGQSCNNVFCWSHS    12  ATGGCAGTTTGTTAGGGGTAGAGTTGCAATAATGTTTTTTGTTGGTCTCACTCCG
MAVCLQLLCSGGGCGSHS    12  ATGGCAGTTTGTTTGCAGCTTCTGTGCTCTGGTGGGGGGTGTGGTTCTCACTCCG
MAQCIGLRCDGMGCFSHS    12  ATGGCATAGTGTATTGGGCTTCGGTGCGATGGTATGGGGTGTTTTTCTCACTCCG
MAQCIFAACPPNTCPSHS    12  ATGGCATAGTGTATTTTTGCGGCTTGCCCTCCGAATACGTGTCCTTCTCACTCCG
MAQCQFVSCIKGLCMSHS    12  ATGGCATAGTGTCAGTTTGTTTCTTGCATTAAGGGGCTGTGTATGTCTCACTCCG
MAQCRSIVCSCEACLSHS    12  ATGGCATAGTGTCGTAGTATTGTTTGCAGTTGTGAGGCTTGTCTTTCTCACTCCG
MAQCGDGGCRLQPCMSHS    12  ATGGCATAGTGTGGTGATGGGGGGTGCCGTCTTCAGCCTTGTATGTCTCACTCCG
MAQCVDVLCSVGLCVSHS    12  ATGGCATAGTGTGTGGATGTTCTGTGCTCGGTGGGGCTGTGTGTGTCTCACTCCG
MAQCVWDKCLLSSCLSHS    12  ATGGCATAGTGTGTGTGGGATAAGTGCTTGCTGTCGTCGTGTTTGTCTCACTCCG
MAQCSLVICWSGRCMSHS    12  ATGGCATAGTGTTCGTTGGTTATTTGCTGGTCTGGTAGGTGTATGTCTCACTCCG
MAQCSLTQCFFSFCVSHS    12  ATGGCATAGTGTTCTTTGACTCAGTGCTTTTTTTCGTTTTGTGTTTCTCACTCCG
MAQCSLLDCRCVMCVSHS    12  ATGGCATAGTGTTCTTTGCTTGATTGCCGGTGTGTGATGTGTGTTTCTCACTCCG
MAYSHS    12  ATGGCATATTCTCACTCCG
MAYCIRSGCALGGCLSHS    12  ATGGCATATTGTATTCGTTCGGGTTGCGCGTTGGGTGGGTGTTTGTCTCACTCCG
MAYCAREVCPLKGCCSHS    12  ATGGCATATTGTGCGCGGGAGGTTTGCCCTTTGAAGGGGTGTTGTTCTCACTCCG
MAYCAVTFCRDSVCLSHS    12  ATGGCATATTGTGCTGTTACTTTTTGCAGGGATTCGGTTTGTCTTTCTCACTCCG
MAYCGRWECIGLRCDSHS    12  ATGGCATATTGTGGTAGGTGGGAGTGCATTGGGTTGAGGTGTGATTCTCACTCCG
MAYCVMDKCLQTVCTSHS    12  ATGGCATATTGTGTGATGGATAAGTGCCTGTAGACTGTTTGTACTTCTCACTCCG
MAYCVVLKCYLPGCVSHS    12  ATGGCATATTGTGTGGTTCTTAAGTGCTATCTTCCGGGGTGTGTGTCTCACTCCG
MAYCWRGTCGVAMCYSHS    12  ATGGCATATTGTTGGCGGGGGACGTGCGGGGTGGCGATGTGTTATTCTCACTCCG
MAYCFKGGCCNIGCGSHS    12  ATGGCATATTGTTTTAAGGGGGGTTGCTGTAATATTGGGTGTGGGTCTCACTCCG
MAYCFVLPCQGHLCHSHS    12  ATGGCATATTGTTTTGTGCTGCCTTGCTAGGGGCATCTTTGTCATTCTCACTCCG
MAYCFSGGCETWMCVSHS    12  ATGGCATATTGTTTTTCTGGGGGGTGCGAGACTTGGATGTGTGTTTCTCACTCCG
MASCTLTWCSDGTCRSHS    12  ATGGCATCGTGTACGCTTACGTGGTGCTCTGATGGGACTTGTCGTTCTCACTCCG
MASCMSITCYRDNCQSHS    12  ATGGCATCGTGTATGTCTATTACGTGCTATAGGGATAATTGTTAGTCTCACTCCG
MASCPTLSCRHRPCGSHS    12  ATGGCATCGTGTCCTACTCTTTCGTGCCGGCATCGGCCTTGTGGGTCTCACTCCG
MASCDRRQCLCCLCTSHS    12  ATGGCATCGTGTGATCGTAGGCAGTGCTTGTGTTGTCTGTGTACTTCTCACTCCG
MASCAGVLCQGRPCFSHS    12  ATGGCATCGTGTGCGGGGGTTTTGTGCTAGGGGCGTCCTTGTTTTTCTCACTCCG
MASCWQEFCPQAACLSHS    12  ATGGCATCGTGTTGGTAGGAGTTTTGCCCGCAGGCTGCGTGTCTGTCTCACTCCG
MASCCHGNCVLRRSLSHS    12  ATGGCATCGTGTTGTCATGGGAATTGCGTGTTGCGTAGGTCTTTGTCTCACTCCG
MASCFWFFCGPYSCLSHS    12  ATGGCATCGTGTTTTTGGTTTTTTTGCGGGCCTTATAGTTGTCTTTCTCACTCCG
MASCKSGRCMTERCMSHS    12  ATGGCATCTTGTAAGTCGGGTAGGTGCATGACGGAGCGTTGTATGTCTCACTCCG
MASCIYMLCQSPQCVSHS    12  ATGGCATCTTGTATTTATATGTTGTGCTAGAGTCCTCAGTGTGTTTCTCACTCCG
MASCEWQVCSQVVCKSHS    12  ATGGCATCTTGTGAGTGGCAGGTTTGCAGTTAGGTGGTGTGTAAGTCTCACTCCG
MASCDGSDCVVGACFSHS    12  ATGGCATCTTGTGATGGGTCTGATTGCGTTGTTGGGGCGTGTTTTTCTCACTCCG
MASCARWCCAHQKCLSHS    12  ATGGCATCTTGTGCTAGGTGGTGTTGCGCGCATTAGAAGTGTCTGTCTCACTCCG
MASCGNLGCRSAACRSHS    12  ATGGCATCTTGTGGGAATTTGGGGTGCCGTAGTGCTGCGTGTCGGTCTCACTCCG
MASCGTRSCQGEFCCSHS    12  ATGGCATCTTGTGGGACTCGGTCGTGCTAGGGGGAGTTTTGTTGTTCTCACTCCG
MASCSESLCSVAICTSHS    12  ATGGCATCTTGTTCTGAGTCGTTGTGCAGTGTTGCTATTTGTACGTCTCACTCCG
MASCLPEHCTRLVCLSHS    12  ATGGCATCTTGTTTGCCTGAGCATTGCACGCGTCTGGTTTGTTTGTCTCACTCCG
MAWCTGTDCLACPCLSHS    12  ATGGCATGGTGTACGGGTACGGATTGCCTTGCTTGTCCTTGTTTGTCTCACTCCG
MAWCMKRLCEELYCRSHS    12  ATGGCATGGTGTATGAAGAGGCTTTGCGAGGAGCTGTATTGTCGGTCTCACTCCG
MAWCPGQVCSPCDSHS    12  ATGGCATGGTGTCCGGGTTAGGTTTGCTCTCCGTGTGATTCTCACTCCG
MAWCPQGYCTPLKCDSHS    12  ATGGCATGGTGTCCTTAGGGGTATTGCACTCCGCTGAAGTGTGATTCTCACTCCG
MAWCAGGQCQMRGVLLTP    12  ATGGCATGGTGTGCGGGGGGGCAGTGCTAGATGCGTGGTGTTCTTCTCACTCCG
MAWCALGVCSVTQCWSHS    12  ATGGCATGGTGTGCTTTGGGGGTGTGCTCTGTTACTTAGTGTTGGTCTCACTCCG
MAWCVVESCLAWLCSSHS    12  ATGGCATGGTGTGTGGTGGAGAGTTGCCTTGCTTGGCTTTGTTCGTCTCACTCCG
MACCRSLGCDCSSCVSHS    12  ATGGCATGTTGTCGGTCTTTGGGTTGCGATTGTAGTTCTTGTGTTTCTCACTCCG
MACCGVLCCCQGQCASHS    12  ATGGCATGTTGTGGGGTGCTGTGTTGCTGTCAGGGGCAGTGTGCGTCTCACTCCG
MACCGACDCQSVTCQSHS    12  ATGGCATGTTGTGGTGCTTGTGATTGCTAGTCTGTTACGTGTCAGTCTCACTCCG
MACCLTQDCEGVRCRSHS    12  ATGGCATGTTGTTTGACTTAGGATTGCGAGGGTGTTCGGTGTAGGTCTCACTCCG
MACCLSVWCDMDGCSSHS    12  ATGGCATGTTGTTTGAGTGTGTGGTGCGATATGGATGGTTGTTCTTCTCACTCCG
MALCTGGLCQIYQCTSHS    12  ATGGCATTGTGTACGGGTGGTCTTTGCTAGATTTATCAGTGTACTTCTCACTCCG
MALCTWVLAVSGIVRLTP    12  ATGGCATTGTGTACTTGGGTCCTTGCTGTTAGCGGCATTGTGCGTCTCACTCCG
MALCMGGACRGWACFSHS    12  ATGGCATTGTGTATGGGGGGTGCTTGCAGGGGGTGGGCTTGTTTTTCTCACTCCG
MALCPVGSCRGVHCRSHS    12  ATGGCATTGTGTCCTGTGGGGAGTTGCCGGGGGGTGCATTGTCGGTCTCACTCCG
MALCRLGDCAGGFVCLTP    12  ATGGCATTGTGTCGGCTGGGTGATTGCGCTGGGGGTTTTGTTTGTCTCACTCCG
MALCDLRRCGFLECISHS    12  ATGGCATTGTGTGATCTTAGGAGGTGCGGTTTTCTGGAGTGTATTTCTCACTCCG
MALCAIGSCGCQGCLSHS    12  ATGGCATTGTGTGCGATTGGTAGTTGCGGTTGTCAGGGGTGTTTGTCTCACTCCG
MALCALGDCLVVSCGSHS    12  ATGGCATTGTGTGCGTTGGGTGATTGCCTTGTTGTTAGTTGTGGTTCTCACTCCG
MALCGVDSCGQKLCVSHS    12  ATGGCATTGTGTGGGGTTGATAGTTGCGGGCAGAAGTTGTGTGTGTCTCACTCCG
MALCVRTDCLLDDCWSHS    12  ATGGCATTGTGTGTGCGTACGGATTGCTTGCTGGATGATTGTTGGTCTCACTCCG
MALCVGASCQAAECYSHS    12  ATGGCATTGTGTGTGGGGGCTTCGTGCTAGGCTGCTGAGTGTTATTCTCACTCCG
MALCVNTGCQMFFCKSHS    12  ATGGCATTGTGTGTTAATACGGGGTGCTAGATGTTTTTTTGTAAGTCTCACTCCG
MALCVWQRCAAMSCRSHS    12  ATGGCATTGTGTGTTTGGTAGAGGTGCGCGGCTATGAGTTGTCGTTCTCACTCCG
MALCWLWGCSFALCGSHS    12  ATGGCATTGTGTTGGCTGTGGGGTTGCAGTTTTGCGCTTTGTGGGTCTCACTCCG
MALCLNIRCVEDPCDSHS    12  ATGGCATTGTGTTTGAATATTCGTTGCGTTGAGGATCCTTGTGACTCTCACTCCG
MALCLVEGCNSALCLSHS    12  ATGGCATTGTGTTTGGTTGAGGGGTGCAATTCGGCGCTGTGTTTGTCTCACTCCG
MAFCNANRCGAPVCTSHS    12  ATGGCATTTTGTAATGCTAATAGGTGCGGGGCGCCTGTTTGTACTTCTCACTCCG
MAFCILIMCQLFTCLSHS    12  ATGGCATTTTGTATTCTGATTATGTGCTAGCTGTTTACTTGTCTGTCTCACTCCG
MAFCIAIDCAFSGCPSHS    12  ATGGCATTTTGTATTGCTATTGATTGCGCTTTTTCGGGTTGTCCTTCTCACTCCG
MAFCRWGLCEVGKCYSHS    12  ATGGCATTTTGTCGGTGGGGGCTTTGCGAGGTGGGGAAGTGTTATTCTCACTCCG
MAFCLMSKCTSSGCNSHS    12  ATGGCATTTTGTCTGATGAGTAAGTGCACGTCTAGTGGGTGTAATTCTCACTCCG
MAFCLAGGKQCVSHS    12  ATGGCATTTTGTCTTGCTGGGGGTAAGTAGTGTGTGTCTCACTCCG
MAFCDVTRCRGMWCGSHS    12  ATGGCATTTTGTGATGTTACTAGGTGCCGTGGTATGTGGTGTGGTTCTCACTCCG
MAFCDWQRCLVANCFSHS    12  ATGGCATTTTGTGATTGGCAGCGGTGCCTTGTGGCGAATTGTTTTTCTCACTCCG
MAFCGFSLCSASICPSHS    12  ATGGCATTTTGTGGGTTTAGTCTGTGCAGTGCGTCGATTTGTCCTTCTCACTCCG
MAFCGFVRCVSVLCRSHS    12  ATGGCATTTTGTGGTTTTGTTCGGTGCGTTTCGGTTCTTTGTAGGTCTCACTCCG
MAFCVSSSCPRSLCMSHS    12  ATGGCATTTTGTGTGTCGTCTAGTTGCCCTCGTTCTCTGTGTATGTCTCACTCCG
MAFCVVVSCDASGCASHS    12  ATGGCATTTTGTGTTGTTGTGAGTTGCGATGCTTCGGGGTGTGCGTCTCACTCCG
MAFCVYSMCWKGWCVSHS    12  ATGGCATTTTGTGTTTATAGTATGTGCTGGAAGGGGTGGTGTGTTTCTCACTCCG
MAFCVYDKCLPDLCPSHS    12  ATGGCATTTTGTGTTTATGATAAGTGCTTGCCTGATCTTTGTCCTTCTCACTCCG
MAFCQGGQCLQVHCVSHS    12  ATGGCATTTTGTTAGGGGGGTTAGTGCCTTTAGGTGCATTGTGTTTCTCACTCCG
MAFCSQEVCPMLVCISHS    12  ATGGCCTTTTGTAGTTAGGAGGTGTGCCCTATGTTGGTTTGTATTTCTCACTCCG
MAVLCWGVSFSL    12  ATGGCTGTGCTGTGTTGGGGTGTGTCTTTCTCACTCCG
MAKCTSKVCMGAPCFSHS    11  ATGGCAAAGTGTACGTCTAAGGTTTGCATGGGTGCGCCTTGTTTTTCTCACTCCG
MAKCMRLVCPSSGCFSHS    11  ATGGCAAAGTGTATGCGGCTTGTGTGCCCGAGTTCGGGTTGTTTTTCTCACTCCG
MAKCRVSACLQVPCGSHS    11  ATGGCAAAGTGTCGTGTTTCGGCTTGCTTGTAGGTTCCTTGTGGGTCTCACTCCG
MAKCEGSSCRIGRCLSHS    11  ATGGCAAAGTGTGAGGGGTCGTCGTGCCGGATTGGGCGGTGTTTGTCTCACTCCG
MAKCVDHRCVKGLCCSHS    11  ATGGCAAAGTGTGTTGATCATCGGTGCGTGAAGGGGCTTTGTTGTTCTCACTCCG
MAKCQVARCWLCYSHS    11  ATGGCAAAGTGTTAGGTGGCGAGGTGCTGGTTGTGTTATTCTCACTCCG
MAKCWVRFCQSMECYSHS    11  ATGGCAAAGTGTTGGGTTCGTTTTTGCTAGTCTATGGAGTGTTATTCTCACTCCG
MAKCLVSVCWCIQCYSHS    11  ATGGCAAAGTGTTTGGTTTCGGTTTGCTGGTGTATTTAGTGTTATTCTCACTCCG
MANCTLISCHFSACGSHS    11  ATGGCAAATTGTACTCTGATTTCTTGCCATTTTTCGGCTTGTGGTTCTCACTCCG
MANCLRLRCLPLYCDSHS    11  ATGGCAAATTGTCTTAGGCTGAGGTGCTTGCCTTTGTATTGTGATTCTCACTCCG
MANCGTFVCAISDCGSHS    11  ATGGCAAATTGTGGTACGTTTGTTTGCGCGATTAGTGATTGTGGTTCTCACTCCG
MANCVMRRCALGLCQSHS    11  ATGGCAAATTGTGTGATGCGGCGTTGCGCGTTGGGGCTTTGTCAGTCTCACTCCG
MANCVQGQCTLWECLSHS    11  ATGGCAAATTGTGTTTAGGGGCAGTGCACGTTGTGGGAGTGTCTTTCTCACTCCG
MANCWWLFAL*CSHS    11  ATGGCAAATTGTTGGTGGCTTTTTGCATTATGATGTTCTCACTCCG
MANCFGLLCGRFACLSHS    11  ATGGCAAATTGTTTTGGGCTGCTTTGCGGTCGTTTTGCTTGTCTTTCTCACTCCG
MANCFFGACRVPQCWSHS    11  ATGGCAAATTGTTTTTTTGGGGCTTGCCGTGTTCCTCAGTGTTGGTCTCACTCCG
MATCNTMGCGQANCGSHS    11  ATGGCAACGTGTAATACTATGGGTTGCGGGTAGGCGAATTGTGGTTCTCACTCCG
MATCSMCSCGSGHCASHS    11  ATGGCAACGTGTAGTATGTGTTCGTGCGGGTCTGGTCATTGTGCGTCTCACTCCG
MATCMDEGCVVRRCASHS    11  ATGGCAACGTGTATGGATGAGGGTTGCGTTGTTCGTCGGTGTGCGTCTCACTCCG
MATCPPKRCAKYLCCSHS    11  ATGGCAACGTGTCCTCCTAAGCGGTGCGCTAAGTATTTGTGTTGTTCTCACTCCG
MATCLRPGCVDAGCNSHS    11  ATGGCAACGTGTCTTCGTCCTGGTTGCGTTGATGCGGGTTGTAATTCTCACTCCG
MATCLFGGCPHLICQSHS    11  ATGGCAACGTGTCTTTTTGGTGGTTGCCCGCATTTGATTTGTCAGTCTCACTCCG
MATCQDWYCYVSLCASHS    11  ATGGCAACGTGTTAGGATTGGTATTGCTATGTTTCTCTTTGTGCGTCTCACTCCG
MATCQGLVCKTRACRSHS    11  ATGGCAACGTGTTAGGGTCTTGTTTGCAAGACTCGGGCTTGTCGGTCTCACTCCG
MATCITQTCGVRGCPSHS    11  ATGGCAACTTGTATTACGTAGACGTGCGGGGTGCGTGGTTGTCCTTCTCACTCCG
MATCILWSCPECMCGSHS    11  ATGGCAACTTGTATTCTGTGGAGTTGCCCGGAGTGTATGTGTGGTTCTCACTCCG
MATCHCPACSGVLCSSHS    11  ATGGCAACTTGTCATTGTCCGGCTTGCTCTGGGGTGTTGTGTTCTTCTCACTCCG
MATCLYSLCFMFVCSSHS    11  ATGGCAACTTGTCTGTATAGTTTGTGCTTTATGTTTGTGTGTAGTTCTCACTCCG
MATCLSGRCPVPVCRSHS    11  ATGGCAACTTGTCTGTCGGGTCGTTGCCCGGTGCCGGTGTGTAGGTCTCACTCCG
MATCGHYFCVPNSYVSHS    11  ATGGCAACTTGTGGGCATTATTTTTGCGTTCCTAATTCGTATGTTTCTCACTCCG
MATCGGGNCGILDCQSHS    11  ATGGCAACTTGTGGGGGGGGGAATTGCGGGATTCTGGATTGTTAGTCTCACTCCG
MATCGFLGCAEQVCLSHS    11  ATGGCAACTTGTGGTTTTCTGGGTTGCGCTGAGTAGGTGTGTTTGTCTCACTCCG
MATCQIRACSVVRCISHS    11  ATGGCAACTTGTTAGATTCGTGCTTGCTCTGTGGTTCGGTGTATTTCTCACTCCG
MATCYARDCGKYGCYSHS    11  ATGGCAACTTGTTATGCTCGTGATTGCGGTAAGTATGGGTGTTATTCTCACTCCG
MATCSLFLCRSQRCPSHS    11  ATGGCAACTTGTTCGTTGTTTTTGTGCAGGTCTTAGAGGTGTCCGTCTCACTCCG
MATCSQIRCFCVTCRSHS    11  ATGGCAACTTGTTCTCAGATTCGTTGCTTTTGTGTGACTTGTCGTTCTCACTCCG
MATCLYCWCSLFGCNSHS    11  ATGGCAACTTGTTTGTATTGTTGGTGCTCTCTGTTTGGGTGTAATTCTCACTCCG
MARCTDRCCLGHICKSHS    11  ATGGCAAGGTGTACGGATCGGTGTTGCCTGGGGCATATTTGTAAGTCTCACTCCG
MARCARRVCNCSQCQSHS    11  ATGGCAAGGTGTGCGCGTCGGGTTTGCAATTGTTCTCAGTGTTAGTCTCACTCCG
MARCSYMACTTSVCQSHS    11  ATGGCAAGGTGTTCGTATATGGCGTGCACTACGTCTGTTTGTTAGTCTCACTCCG
MARCSSTSHS    11  ATGGCAAGGTGTTCTAGTACGTCTCACTCCG
MARCCMFACFVCCCVSHS    11  ATGGCAAGGTGTTGTATGTTTGCGTGCTTTGTGTGTTGTTGTGTTTCTCACTCCG
MARCLMSACRSLYCDSHS    11  ATGGCAAGGTGTTTGATGTCTGCTTGCCGTTCGTTGTATTGTGATTCTCACTCCG
MARCFNNPCCCLLCYSHS    11  ATGGCAAGGTGTTTTAATAATCCGTGCTGTTGTTTGTTGTGTTATTCTCACTCCG
MASCNVIECGCQNCGSHS    11  ATGGCAAGTTGTAATGTTATTGAGTGCGGTTGTCAGAATTGTGGGTCTCACTCCG
MASCREVCCAVGRCMSHS    11  ATGGCAAGTTGTAGGGAGGTGTGTTGCGCGGTGGGTCGTTGTATGTCTCACTCCG
MASCRSELCGRARCMSHS    11  ATGGCAAGTTGTAGGTCGGAGCTGTGCGGTCGTGCGAGGTGTATGTCTCACTCCG
MASCPVDRCSKKRCWSHS    11  ATGGCAAGTTGTCCGGTGGATAGGTGCAGTAAGAAGAGGTGTTGGTCTCACTCCG
MASCPFQACVTFGCVSHS    11  ATGGCAAGTTGTCCTTTTTAGGCGTGCGTGACGTTTGGGTGTGTGTCTCACTCCG
MASCDRGECVENYCHSHS    11  ATGGCAAGTTGTGATCGTGGGGAGTGCGTTGAGAATTATTGTCATTCTCACTCCG
MASCDLQVCARTTCRSHS    11  ATGGCAAGTTGTGATCTGTAGGTGTGCGCGCGTACTACTTGTCGTTCTCACTCCG
MASCVKHSCVMRPCGSHS    11  ATGGCAAGTTGTGTTAAGCATTCGTGCGTTATGCGTCCGTGTGGGTCTCACTCCG
MASCWILSCGSRLCRSHS    11  ATGGCAAGTTGTTGGATTTTGTCGTGCGGGTCGAGGCTTTGTAGGTCTCACTCCG
MASFGLRGAGRGRVFLTP    11  ATGGCAAGTTTCGGGTTAAGAGGTGCCGGACGTGGGCGTGTTTTTCTCACTCCG
MAMCHLLVCRGSLCWSHS    11  ATGGCAATGTGTCATCTTCTTGTTTGCCGGGGGTCTTTGTGTTGGTCTCACTCCG
MAMCRSTSCTIVVCASHS    11  ATGGCAATGTGTCGTAGTACGTCGTGCACTATTGTTGTTTGTGCTTCTCACTCCG
MAMCEPMLCIGGGLLVSL    11  ATGGCAATGTGTGAGCCTATGTTGTGCATTGGGGGGGGCTTGTTAGTCTCACTCCG
MAMCERRNCMSLMCSSHS    11  ATGGCAATGTGTGAGCGTCGTAATTGCATGTCTCTGATGTGTTCGTCTCACTCCG
MAMCYQSTCVSATCLSHS    11  ATGGCAATGTGTTATTAGTCTACTTGCGTGTCGGCTACTTGTTTGTCTCACTCCG
MAMCFKGACVQTGCVSHS    11  ATGGCAATGTGTTTTAAGGGTGCGTGCGTGCAGACTGGTTGTGTGTCTCACTCCG
MAICKVMDCRGLLCGSHS    11  ATGGCAATTTGTAAGGTTATGGATTGCCGTGGGCTGCTGTGTGGGTCTCACTCCG
MAICTQRSCVTFKCGSHS    11  ATGGCAATTTGTACGTAGCGTAGTTGCGTGACGTTTAAGTGTGGGTCTCACTCCG
MAICREGFCANVTCASHS    11  ATGGCAATTTGTAGGGAGGGGTTTTGCGCTAATGTTACTTGTGCGTCTCACTCCG
MAICSVWVCEPQGCRSHS    11  ATGGCAATTTGTAGTGTTTGGGTGTGCGAGCCTTAGGGTTGTAGGTCTCACTCCG
MAICHSLACHQLLCSSHS    11  ATGGCAATTTGTCATAGTCTGGCTTGCCATTAGTTGTTGTGTTCTTCTCACTCCG
MAICLERVALVRVVILTP    11  ATGGCAATTTGTCTGGAGCGCGTTGCTCTAGTTAGGGTTGTTATTCTCACTCCG
MAICDYIFCRWQTCLSHS    11  ATGGCAATTTGTGATTATATTTTTTGCAGGTGGTAGACGTGTTTGTCTCACTCCG
MAICAFALCPHVRCSSHS    11  ATGGCAATTTGTGCGTTTGCTTTGTGCCCGCATGTGCGTTGTTCGTCTCACTCCG
MAICGLVVCNCAACSSHS    11  ATGGCAATTTGTGGGTTGGTTGTTTGCAATTGTGCTGCGTGTAGTTCTCACTCCG
MAICQERPCALYYCGSHS    11  ATGGCAATTTGTTAGGAGAGGCCTTGCGCTTTGTATTATTGTGGGTCTCACTCCG
MAICCVSVSGPVLCSSHS    11  ATGGCAATTTGTTGTGTTTCTGTTTCCGGTCCTGTGTTGTGTTCTTCTCACTCCG
MAICLGMKCKMWICVSHS    11  ATGGCAATTTGTTTGGGGATGAAGTGCAAGATGTGGATTTGTGTGTCTCACTCCG
MAICFVTKCKNNLCLSHS    11  ATGGCAATTTGTTTTGTGACGAAGTGCAAGAATAATTTGTGTCTGTCTCACTCCG
MAQCNRIACQDLTCLSHS    11  ATGGCACAGTGTAATCGTATTGCTTGCTAGGATCTGACTTGTCTTTCTCACTCCG
MAQCTIQDCLMSTCVSHS    11  ATGGCACAGTGTACGATTTAGGATTGCTTGATGAGTACTTGTGTGTCTCACTCCG
MAQCRDCGCSAYFCNSHS    11  ATGGCACAGTGTCGTGATTGTGGTTGCAGTGCGTATTTTTGTAATTCTCACTCCG
MAQCLGMSCMHCDCWSHS    11  ATGGCACAGTGTCTGGGGATGTCGTGCATGCATTGTGATTGTTGGTCTCACTCCG
MAQCGSTQCWQGGCPSHS    11  ATGGCACAGTGTGGGTCGACTCAGTGCTGGTAGGGGGGGTGTCCTTCTCACTCCG
MAQCVYYECVQLTCRSHS    11  ATGGCACAGTGTGTTTATTATGAGTGCGTTTAGCTGACTTGTCGTTCTCACTCCG
MAQCQLLACHPKMCGSHS    11  ATGGCACAGTGTTAGCTTTTGGCGTGCCATCCTAAGATGTGTGGGTCTCACTCCG
MAHCGVINCLQKTCRSHS    11  ATGGCACATTGTGGTGTTATTAATTGCCTTCAGAAGACGTGTCGTTCTCACTCCG
MAHCFGNVCYAQVCTSHS    11  ATGGCACATTGTTTTGGGAATGTTTGCTATGCTTAGGTTTGTACGTCTCACTCCG
MAPCRDNRCQIFHCFSHS    11  ATGGCACCGTGTCGGGATAATAGGTGCTAGATTTTTCATTGTTTTTCTCACTCCG
MAPCGQNPCTPGKCCSHS    11  ATGGCACCGTGTGGTTAGAATCCTTGCACTCCTGGTAAGTGTTGTTCTCACTCCG
MAPCWSLFAGICFVSLTP    11  ATGGCACCGTGTTGGTCATTGTTTGCAGGTATCTGTTTTGTTAGTCTCACTCCG
MAPCLGRRCAISWCASHS    11  ATGGCACCGTGTTTGGGGCGGAGGTGCGCGATTAGTTGGTGTGCTTCTCACTCCG
MAPCPLWLCQKGTCVSHS    11  ATGGCACCTTGTCCTCTGTGGTTGTGCTAGAAGGGGACGTGTGTTTCTCACTCCG
MAPCLQGACGDPGCVSHS    11  ATGGCACCTTGTCTGTAGGGGGCTTGCGGGGATCCTGGTTGTGTGTCTCACTCCG
MAPCAQEECRFWQCYSHS    11  ATGGCACCTTGTGCTCAGGAGGAGTGCCGGTTTTGGTAGTGTTATTCTCACTCCG
MARCTVAGCVSSGCGSHS    11  ATGGCACGGTGTACTGTGGCTGGGTGCGTTTCTTCTGGTTGTGGTTCTCACTCCG
MARCLPISCRPFGCVSHS    11  ATGGCACGGTGTCTGCCTATTAGTTGCCGTCCTTTTGGTTGTGTGTCTCACTCCG
MARCVIEVCTNGGCTSHS    11  ATGGCACGGTGTGTTATTGAGGTTTGCACGAATGGTGGTTGTACTTCTCACTCCG
MARCLDMLCEIMACCSHS    11  ATGGCACGGTGTTTGGATATGTTGTGCGAGATTATGGCCTGTTGTTCTCACTCCG
MARCLGFGCCKTACMSHS    11  ATGGCACGGTGTTTGGGGTTTGGTTGCTGTAAGACGGCGTGTATGTCTCACTCCG
MARCFGVICVLIACFSHS    11  ATGGCACGGTGTTTTGGGGTTATTTGCGTGTTGATTGCGTGTTTTTCTCACTCCG
MARCQSLKCWVGHCRSHS    11  ATGGCACGTTGTCAGTCGTTGAAGTGCTGGGTTGGGCATTGTCGTTCTCACTCCG
MARCLWLECVVQVCASHS    11  ATGGCACGTTGTCTTTGGTTGGAGTGCGTTGTTTAGGTTTGTGCTTCTCACTCCG
MARCGACVCEPGFCWSHS    11  ATGGCACGTTGTGGGGCTTGTGTGTGCGAGCCGGGTTTTTGTTGGTCTCACTCCG
MARCGVPSCFLSPCHSHS    11  ATGGCACGTTGTGGGGTGCCTAGTTGCTTTCTTTCGCCTTGTCATTCTCACTCCG
MARCVQTHCLFMGCDSHS    11  ATGGCACGTTGTGTGTAGACTCATTGCCTTTTTATGGGGTGTGATTCTCACTCCG
MARCVSSLCGSFWCVSHS    11  ATGGCACGTTGTGTTTCTAGTCTTTGCGGGTCTTTTTGGTGTGTGTCTCACTCCG
MARCWRVRCVLCLCHSHS    11  ATGGCACGTTGTTGGCGGGTGCGTTGCGTTCTGTGTTTGTGTCACTCTCACTCCG
MALCNGACERIRCLSHS    11  ATGGCACTGTGTAATGGTGCGTGCGAGCGTATTCGTTGTTTGTCTCACTCCG
MALCTSRPCPASYCRSHS    11  ATGGCACTGTGTACTTCTAGGCCTTGCCCGGCTTCTTATTGTAGGTCTCACTCCG
MALCEYTLCWRGWCPSHS    11  ATGGCACTGTGTGAGTATACGTTGTGCTGGCGTGGTTGGTGTCCGTCTCACTCCG
MALCDSSMCGHITCMSHS    11  ATGGCACTGTGTGATTCGAGTATGTGCGGGCATATTACGTGTATGTCTCACTCCG
MALCGSMDCGFHRCSSHS    11  ATGGCACTGTGTGGGTCGATGGATTGCGGTTTTCATAGGTGTAGTTCTCACTCCG
MALCGLWYCYTRMCPSHS    11  ATGGCACTGTGTGGTTTGTGGTATTGCTATACTCGTATGTGTCCTTCTCACTCCG
MALCGFIDCVAVPCQSHS    11  ATGGCACTGTGTGGTTTTATTGATTGCGTGGCTGTGCCGTGTCAGTCTCACTCCG
MALCCRSHS    11  ATGGCACTGTGTTGTCGTTCTCACTCCG
MALCCGEHCRSRPCGSHS    11  ATGGCACTGTGTTGTGGGGAGCATTGCCGGTCGCGTCCTTGTGGTTCTCACTCCG
MALCFLTACDSSLCSSHS    11  ATGGCACTGTGTTTTTTGACGGCGTGCGATTCGTCGTTGTGTAGTTCTCACTCCG
MALCKGEDCGTFVCLSHS    11  ATGGCACTTTGTAAGGGTGAGGATTGCGGTACTTTTGTGTGTCTGTCTCACTCCG
MALCNVELCQMPICWSHS    11  ATGGCACTTTGTAATGTTGAGCTGTGCTAGATGCCTATTTGTTGGTCTCACTCCG
MALCNSGSCDVGVCSSHS    11  ATGGCACTTTGTAATTCTGGGTCTTGCGATGTGGGTGTTTGTTCGTCTCACTCCG
MALCQIWNCEENECMSHS    11  ATGGCACTTTGTCAGATTTGGAATTGCGAGGAGAATGAGTGTATGTCTCACTCCG
MALCQCRACVKSLCCSHS    11  ATGGCACTTTGTCAGTGTCGGGCTTGCGTTAAGAGTTTGTGTTGTTCTCACTCCG
MALCRMLVCGTVDCHSHS    11  ATGGCACTTTGTCGTATGCTGGTTTGCGGGACTGTGGATTGTCATTCTCACTCCG
MALCGEGGAVWVCVSLTP    11  ATGGCACTTTGTGGGGAGGGGGGTGCTGTCTGGGTATGTGTTAGTCTCACTCCG
MALCGDNKCRWTVCGSHS    11  ATGGCACTTTGTGGTGATAATAAGTGCAGGTGGACTGTTTGTGGTTCTCACTCCG
MALCVSGSCLWSQCHSHS    11  ATGGCACTTTGTGTTTCTGGTTCTTGCTTGTGGTCGCAGTGTCATTCTCACTCCG
MALCQIQGCGGNCCASHS    11  ATGGCACTTTGTTAGATTTAGGGGTGCGGGGGGAATTGTTGTGCTTCTCACTCCG
MALCQGQLCSPKSCGSHS    11  ATGGCACTTTGTTAGGGGCAGCTGTGCAGTCCTAAGTCTTGTGGTTCTCACTCCG
MALCWTPVCVASRCFSHS    11  ATGGCACTTTGTTGGACGCCGGTGTGCGTTGCGTCTCGTTGTTTTTCTCACTCCG
MALCFHLRCTNNTCTSHS    11  ATGGCACTTTGTTTTCATTTGCGTTGCACTAATAATACTTGTACTTCTCACTCCG
MAECTLWSCAWALCVSHS    11  ATGGCAGAGTGTACTTTGTGGTCTTGCGCTTGGGCTTTGTGTGTTTCTCACTCCG
MAECLVGECWTGTCGSHS    11  ATGGCAGAGTGTCTTGTGGGGGAGTGCTGGACTGGGACGTGTGGTTCTCACTCCG
MAECEDTFCDSEACASHS    11  ATGGCAGAGTGTGAGGATACTTTTTGCGATTCTGAGGCTTGTGCTTCTCACTCCG
MAECVQALCGTAVCQSHS    11  ATGGCAGAGTGTGTGCAGGCTTTGTGCGGTACGGCTGTTTGTTAGTCTCACTCCG
MAECWTRGCQYLGCVSHS    11  ATGGCAGAGTGTTGGACGCGTGGGTGCTAGTATTTGGGGTGTGTGTCTCACTCCG
MAECWMDWCRQMLCVSHS    11  ATGGCAGAGTGTTGGATGGATTGGTGCCGGTAGATGCTTTGTGTGTCTCACTCCG
MAECCGAKCCQLDCISHS    11  ATGGCAGAGTGTTGTGGTGCGAAGTGCTGTTAGCTTGATTGTATTTCTCACTCCG
MADCKLQGCSEVCCLSHS    11  ATGGCAGATTGTAAGTTGTAGGGGTGCTCTGAGGTTTGTTGTTTGTCTCACTCCG
MADCNAGFCGRGVCVSHS    11  ATGGCAGATTGTAATGCGGGGTTTTGCGGTCGGGGTGTTTGTGTGTCTCACTCCG
MADCTWGRCPTVLCQSHS    11  ATGGCAGATTGTACGTGGGGTCGGTGCCCGACTGTGTTGTGTTAGTCTCACTCCG
MADCRDCLCWGHSCGSHS    11  ATGGCAGATTGTAGGGATTGTCTGTGCTGGGGGCATTCGTGTGGGTCTCACTCCG
MADCSRWGCQEISCDSHS    11  ATGGCAGATTGTAGTCGTTGGGGGTGCTAGGAGATTAGTTGTGATTCTCACTCCG
MADCRGCVCNNVLCYSHS    11  ATGGCAGATTGTCGGGGGTGTGTGTGCAATAATGTGTTGTGTTATTCTCACTCCG
MADCVMSGCAAHACRSHS    11  ATGGCAGATTGTGTGATGTCTGGTTGCGCTGCGCATGCGTGTAGGTCTCACTCCG
MADCYIVYCGAGICVSHS    11  ATGGCAGATTGTTATATTGTGTATTGCGGTGCGGGTATTTGTGTGTCTCACTCCG
MADCSAEGCAWSRCVSHS    11  ATGGCAGATTGTTCGGCTGAGGGGTGCGCGTGGAGTAGGTGTGTTTCTCACTCCG
MADCCGVQCWNGSCDSHS    11  ATGGCAGATTGTTGTGGGGTGTAGTGCTGGAATGGGAGTTGTGATTCTCACTCCG
MAACKMEYCWCPGCMSHS    11  ATGGCAGCGTGTAAGATGGAGTATTGCTGGTGTCCGGGGTGTATGTCTCACTCCG
MAACTPRTCAFVRCWSHS    11  ATGGCAGCGTGTACTCCTCGTACGTGCGCGTTTGTGCGGTGTTGGTCTCACTCCG
MAACRDGICDQISCASHS    11  ATGGCAGCGTGTAGGGATGGTATTTGCGATTAGATTTCTTGTGCGTCTCACTCCG
MAACRVELCWWGVCGSHS    11  ATGGCAGCGTGTAGGGTTGAGTTGTGCTGGTGGGGTGTTTGTGGGTCTCACTCCG
MAACRSRSCETEICASHS    11  ATGGCAGCGTGTAGGTCGAGGAGTTGCGAGACGGAGATTTGTGCTTCTCACTCCG
MAACSEYRCRWVRCLSHS    11  ATGGCAGCGTGTAGTGAGTATCGTTGCCGGTGGGTGCGGTGTTTGTCTCACTCCG
MAACMVTSCKGPFCPSHS    11  ATGGCAGCGTGTATGGTTACGTCTTGCAAGGGGCCTTTTTGTCCGTCTCACTCCG
MAACERSSCYSLACVSHS    11  ATGGCAGCGTGTGAGCGTAGTAGTTGCTATAGTCTGGCGTGTGTGTCTCACTCCG
MAACDGGVCSSTSCDSHS    11  ATGGCAGCGTGTGATGGTGGTGTTTGCAGTTCTACTTCGTGTGATTCTCACTCCG
MAACGGVYCEQLSCRSHS    11  ATGGCAGCGTGTGGGGGTGTTTATTGCGAGTAGTTGTCTTGTCGGTCTCACTCCG
MAACVSQMCWSLPCSSHS    11  ATGGCAGCGTGTGTGTCGTAGATGTGCTGGTCTTTGCCTTGTTCGTCTCACTCCG
MAACYGAGCVRGACTSHS    11  ATGGCAGCGTGTTATGGGGCTGGTTGCGTTAGGGGGGCGTGTACTTCTCACTCCG
MAACWTLICQETLCVSHS    11  ATGGCAGCGTGTTGGACGTTGATTTGCTAGGAGACGTTGTGTGTTTCTCACTCCG
MAACKMKWCFGFWCVSHS    11  ATGGCAGCTTGTAAGATGAAGTGGTGCTTTGGTTTTTGGTGTGTTTCTCACTCCG
MAACRLGYCEVGRCPSHS    11  ATGGCAGCTTGTCGTTTGGGGTATTGCGAGGTTGGGCGTTGTCCTTCTCACTCCG
MAACDSGFCGCSSCVSHS    11  ATGGCAGCTTGTGATTCGGGTTTTTGCGGTTGTAGTAGTTGTGTTTCTCACTCCG
MAACAIPKCGPYRCKSHS    11  ATGGCAGCTTGTGCGATTCCTAAGTGCGGTCCTTATCGTTGTAAGTCTCACTCCG
MAACGGWFCQGWYCRSHS    11  ATGGCAGCTTGTGGGGGGTGGTTTTGCTAGGGTTGGTATTGTCGGTCTCACTCCG
MAACGSSPCNQIFCGSHS    11  ATGGCAGCTTGTGGTTCTAGTCCGTGCAATTAGATTTTTTGTGGGTCTCACTCCG
MAACYLQSCGPGWCPSHS    11  ATGGCAGCTTGTTATTTGCAGTCGTGCGGGCCGGGGTGGTGTCCTTCTCACTCCG
MAACCERACGLDKCQSHS    11  ATGGCAGCTTGTTGTGAGCGTGCGTGCGGTCTTGATAAGTGTTAGTCTCACTCCG
MAACLWLACGEGVCPSHS    11  ATGGCAGCTTGTTTGTGGCTGGCTTGCGGTGAGGGTGTTTGTCCGTCTCACTCCG
MAACFRIMCDKMFCTSHS    11  ATGGCAGCTTGTTTTAGGATTATGTGCGATAAGATGTTTTGTACTTCTCACTCCG
MAGCMRPVCFAEGCASHS    11  ATGGCAGGGTGTATGAGGCCTGTGTGCTTTGCTGAGGGTTGTGCGTCTCACTCCG
MAGCMFAVCQTNECRSHS    11  ATGGCAGGGTGTATGTTTGCGGTGTGCTAGACGAATGAGTGTCGGTCTCACTCCG
MAGCHLCRCGLGQCWSHS    11  ATGGCAGGGTGTCATCTTTGTAGGTGCGGTCTGGGGTAGTGTTGGTCTCACTCCG
MAGCPRTVCNCAVCWSHS    11  ATGGCAGGGTGTCCGCGTACTGTGTGCAATTGTGCGGTGTGTTGGTCTCACTCCG
MAGCPQLWCPWITCESHS    11  ATGGCAGGGTGTCCTCAGCTTTGGTGCCCGTGGATTACGTGTGAGTCTCACTCCG
MAGCRGHECVRQFCWSHS    11  ATGGCAGGGTGTCGTGGTCATGAGTGCGTGAGGCAGTTTTGTTGGTCTCACTCCG
MAGCGNNSCGGLWCLSHS    11  ATGGCAGGGTGTGGGAATAATTCGTGCGGTGGGCTTTGGTGTCTGTCTCACTCCG
MAGCGGRLCPLTACWSHS    11  ATGGCAGGGTGTGGGGGGCGGCTTTGCCCTTTGACTGCGTGTTGGTCTCACTCCG
MAGCGFMMCDECSCQSHS    11  ATGGCAGGGTGTGGGTTTATGATGTGCGATGAGTGTTCTTGTTAGTCTCACTCCG
MAGCGAGLCSGSWCRSHS    11  ATGGCAGGGTGTGGTGCGGGTTTGTGCTCGGGTTCGTGGTGTCGTTCTCACTCCG
MAGCGGCSCFLGNCSSHS    11  ATGGCAGGGTGTGGTGGGTGTTCGTGCTTTTTGGGTAATTGTTCTTCTCACTCCG
MAGCVGLRCGSQQCVSHS    11  ATGGCAGGGTGTGTTGGTCTTAGGTGCGGGTCTTAGCAGTGTGTGTCTCACTCCG
MAGCVVFACITPWCWSHS    11  ATGGCAGGGTGTGTTGTTTTTGCGTGCATTACGCCTTGGTGTTGGTCTCACTCCG
MAGCSWLQCNCQGCASHS    11  ATGGCAGGGTGTTCTTGGCTTCAGTGCAATTGTTAGGGGTGTGCTTCTCACTCCG
MAGCWLSFCQDSTCWSHS    11  ATGGCAGGGTGTTGGTTGTCTTTTTGCTAGGATTCGACGTGTTGGTCTCACTCCG
MAGCCDMFCSYMPCVSHS    11  ATGGCAGGGTGTTGTGATATGTTTTGCTCTTATATGCCGTGTGTTTCTCACTCCG
MAGCLSGMCVRQGCQSHS    11  ATGGCAGGGTGTTTGTCTGGGATGTGCGTTCGGTAGGGTTGTCAGTCTCACTCCG
MAGCMQSDCGQIKCRSHS    11  ATGGCAGGTTGTATGCAGTCGGATTGCGGGTAGATTAAGTGTCGTTCTCACTCCG
MAGCPNTFCAPGDCVSHS    11  ATGGCAGGTTGTCCTAATACGTTTTGCGCGCCTGGTGATTGTGTGTCTCACTCCG
MAGCRGYSCKFVSCSSHS    11  ATGGCAGGTTGTCGGGGTTATTCGTGCAAGTTTGTGTCTTGTAGTTCTCACTCCG
MAGCLYTWCLAAPCFSHS    11  ATGGCAGGTTGTCTGTATACTTGGTGCCTGGCGGCTCCGTGTTTTTCTCACTCCG
MAGCAKRSCDGRLCPSHS    11  ATGGCAGGTTGTGCGAAGCGGTCTTGCGATGGTCGGCTGTGTCCGTCTCACTCCG
MAGCAVLQCHSGMCPSHS    11  ATGGCAGGTTGTGCTGTGTTGTAGTGCCATAGTGGTATGTGTCCGTCTCACTCCG
MAGCGDHLCAANPCLSHS    11  ATGGCAGGTTGTGGGGATCATCTTTGCGCTGCGAATCCGTGTCTTTCTCACTCCG
MAGCGCAYCIGRGCPSHS    11  ATGGCAGGTTGTGGGTGTGCTTATTGCATTGGGCGTGGTTGTCCTTCTCACTCCG
MAGCVDKRCDTYCCASHS    11  ATGGCAGGTTGTGTGGATAAGCGTTGCGATACTTATTGTTGTGCTTCTCACTCCG
MAGCYPALCFQTGCVSHS    11  ATGGCAGGTTGTTATCCGGCGCTGTGCTTTTAGACTGGGTGTGTTTCTCACTCCG
MAGCSMRECFLDSCLSHS    11  ATGGCAGGTTGTTCGATGAGGGAGTGCTTTCTTGATAGTTGTCTTTCTCACTCCG
MAGCSYIACTVQVCSSHS    11  ATGGCAGGTTGTTCGTATATTGCGTGCACGGTGTAGGTGTGTTCGTCTCACTCCG
MAVCKRVRCTAGVCASHS    11  ATGGCAGTGTGTAAGCGTGTGCGGTGCACGGCGGGTGTTTGTGCTTCTCACTCCG
MAVCTGQNCAFVGCASHS    11  ATGGCAGTGTGTACGGGGTAGAATTGCGCTTTTGTGGGTTGTGCGTCTCACTCCG
MAVCRGSVCDSQMCPSHS    11  ATGGCAGTGTGTAGGGGTAGTGTTTGCGATAGTTAGATGTGTCCGTCTCACTCCG
MAVCSMGGCLVELCVSHS    11  ATGGCAGTGTGTAGTATGGGGGGGTGCCTGGTGGAGCTTTGTGTGTCTCACTCCG
MAVCMRSNCVQGACISHS    11  ATGGCAGTGTGTATGCGTTCGAATTGCGTGTAGGGTGCGTGTATTTCTCACTCCG
MAVCISQACGSLWCRSHS    11  ATGGCAGTGTGTATTAGTTAGGCTTGCGGGTCGCTTTGGTGTAGGTCTCACTCCG
MAVCQRMNCTSLRCQSHS    11  ATGGCAGTGTGTCAGCGTATGAATTGCACTTCTCTTAGGTGTTAGTCTCACTCCG
MAVCHMTWCYVHVCQSHS    11  ATGGCAGTGTGTCATATGACTTGGTGCTATGTGCATGTGTGTTAGTCTCACTCCG
MAVCLVQDCAHSFCTSHS    11  ATGGCAGTGTGTCTTGTGCAGGATTGCGCTCATTCTTTTTGTACTTCTCACTCCG
MAVCDLLACALGVCFSHS    11  ATGGCAGTGTGTGATCTTCTGGCGTGCGCTCTTGGGGTGTGTTTTTCTCACTCCG
MAVCDGGCCAWIVCESHS    11  ATGGCAGTGTGTGATGGGGGGTGTTGCGCGTGGATTGTTTGTGAGTCTCACTCCG
MAVCACCSCNRDVCFSHS    11  ATGGCAGTGTGTGCGTGTTGTTCTTGCAATCGGGATGTGTGTTTTTCTCACTCCG
MAVCAAVLCTTSSCSSHS    11  ATGGCAGTGTGTGCTGCTGTTTTGTGCACGACTTCGTCGTGTTCGTCTCACTCCG
MAVCGQVMCHAVLCASHS    11  ATGGCAGTGTGTGGGTAGGTTATGTGCCATGCGGTTTTGTGTGCTTCTCACTCCG
MAVCGFGACYLDRCISHS    11  ATGGCAGTGTGTGGGTTTGGGGCTTGCTATCTGGATCGTTGTATTTCTCACTCCG
MAVCGKRWCCEMGCLSHS    11  ATGGCAGTGTGTGGTAAGCGTTGGTGCTGTGAGATGGGTTGTCTGTCTCACTCCG
MAVCVSCSCGLGGCSSHS    11  ATGGCAGTGTGTGTGTCGTGTAGTTGCGGGTTGGGTGGTTGTTCGTCTCACTCCG
MAVCVCLSCPGFSCASHS    11  ATGGCAGTGTGTGTTTGTCTTTCGTGCCCGGGTTTTTCGTGTGCTTCTCACTCCG
MAVCYSPQCSQIYCGSHS    11  ATGGCAGTGTGTTATTCGCCTCAGTGCTCGTAGATTTATTGTGGTTCTCACTCCG
MAVCSSRPCGTRDCNSHS    11  ATGGCAGTGTGTTCGTCGAGGCCGTGCGGGACTCGTGATTGTAATTCTCACTCCG
MAVCWGRCCAFLLCGSHS    11  ATGGCAGTGTGTTGGGGTCGGTGTTGCGCTTTTCTTCTGTGTGGTTCTCACTCCG
MAVCLARLCRTESCPSHS    11  ATGGCAGTGTGTTTGGCTCGGTTGTGCCGGACGGAGTCGTGTCCGTCTCACTCCG
MAVCLSGDCGQMSCLSHS    11  ATGGCAGTGTGTTTGTCGGGGGATTGCGGGTAGATGTCGTGTCTGTCTCACTCCG
MAVCFKHCCPRMSCRSHS    11  ATGGCAGTGTGTTTTAAGCATTGTTGCCCGAGGATGAGTTGTCGTTCTCACTCCG
MAVCRDLGCSQTVCYSHS    11  ATGGCAGTTTGTAGGGATTTGGGTTGCTCGTAGACGGTGTGTTATTCTCACTCCG
MAVCMRVVCYGPLCTSHS    11  ATGGCAGTTTGTATGCGGGTGGTTTGCTATGGGCCGTTGTGTACGTCTCACTCCG
MAVCMRSPCQGLGCLSHS    11  ATGGCAGTTTGTATGCGTTCTCCTTGCTAGGGGTTGGGGTGTCTTTCTCACTCCG
MAVCLYNFCATMDCVSHS    11  ATGGCAGTTTGTCTGTATAATTTTTGCGCGACTATGGATTGTGTTTCTCACTCCG
MAVCGNGACGWLSCWSHS    11  ATGGCAGTTTGTGGGAATGGGGCTTGCGGTTGGCTTAGTTGTTGGTCTCACTCCG
MAVCVGKCKSHS    11  ATGGCAGTTTGTGTGGGGAAGTGTAAGTCTCACTCCG
MAVCQAMRCVFLDCESHS    11  ATGGCAGTTTGTTAGGCGATGCGGTGCGTGTTTCTTGATTGTGAGTCTCACTCCG
MAVCQASSCEVVVCPSHS    11  ATGGCAGTTTGTTAGGCGTCGTCGTGCGAGGTGGTTGTGTGTCCTTCTCACTCCG
MAVCCLVVCLFSICASHS    11  ATGGCAGTTTGTTGTTTGGTTGTTTGCTTGTTTTCGATTTGTGCTTCTCACTCCG
MAVCFPMRCWLLQCLSHS    11  ATGGCAGTTTGTTTTCCGATGCGTTGCTGGTTGCTGCAGTGTTTGTCTCACTCCG
MAVCFLEDCVASRCLSHS    11  ATGGCAGTTTGTTTTCTGGAGGATTGCGTTGCGTCGCGTTGTCTGTCTCACTCCG
MAQMCIKSLCCSHS    11  ATGGCATAGATGTGCATTAAGTCGCTTTGTTGTTCTCACTCCG
MAQCMAMWCLGNNCVSHS    11  ATGGCATAGTGTATGGCTATGTGGTGCTTGGGGAATAATTGTGTTTCTCACTCCG
MAQCMVNHCIEKTCASHS    11  ATGGCATAGTGTATGGTTAATCATTGCATTGAGAAGACGTGTGCTTCTCACTCCG
MAQCPGAHCAAVICMSHS    11  ATGGCATAGTGTCCTGGTGCGCATTGCGCGGCTGTTATTTGTATGTCTCACTCCG
MAQCVMDVCTESRCWSHS    11  ATGGCATAGTGTGTGATGGATGTGTGCACGGAGTCTCGGTGTTGGTCTCACTCCG
MAQCVVGKCLSSICYSHS    11  ATGGCATAGTGTGTGGTGGGTAAGTGCCTGAGTAGTATTTGTTATTCTCACTCCG
MAQCYRMVCPESSCQSHS    11  ATGGCATAGTGTTATAGGATGGTGTGCCCTGAGTCGTCTTGTCAGTCTCACTCCG
MAQCWERWCPSNACYSHS    11  ATGGCATAGTGTTGGGAGCGGTGGTGCCCGTCGAATGCGTGTTATTCTCACTCCG
MAYCHQGLCELCRCWSHS    11  ATGGCATATTGTCATCAGGGTCTGTGCGAGTTGTGTAGGTGTTGGTCTCACTCCG
MAYCRDGACFQVGCSSHS    11  ATGGCATATTGTCGGGATGGTGCGTGCTTTTAGGTGGGGTGTAGTTCTCACTCCG
MAYCRTSVCMNAWCFSHS    11  ATGGCATATTGTCGTACGTCGGTTTGCATGAATGCGTGGTGTTTTTCTCACTCCG
MAYCLQSVCLPSWCVSHS    11  ATGGCATATTGTCTTCAGAGTGTGTGCTTGCCTAGTTGGTGTGTGTCTCACTCCG
MAYCDRATCMQLCCVSHS    11  ATGGCATATTGTGATAGGGCTACGTGCATGTAGCTTTGTTGTGTGTCTCACTCCG
MAYCAMFYCATGLCPSHS    11  ATGGCATATTGTGCGATGTTTTATTGCGCTACGGGTCTGTGTCCTTCTCACTCCG
MAYCGQGSCRSFYCRSHS    11  ATGGCATATTGTGGGTAGGGTTCGTGCAGGTCGTTTTATTGTAGGTCTCACTCCG
MAYCGTPSCPRWVCFSHS    11  ATGGCATATTGTGGTACTCCTTCGTGCCCGAGGTGGGTTTGTTTCTCTCACTCCG
MAYCVKDKCLQAMCSSHS    11  ATGGCATATTGTGTGAAGGATAAGTGCTTGTAGGCTATGTGTAGTTCTCACTCCG
MAYCVWDKCLWLMCESHS    11  ATGGCATATTGTGTGTGGGATAAGTGCCTTTGGTTGATGTGTGAGTCTCACTCCG
MAYCVRQACVSNGCSSHS    11  ATGGCATATTGTGTTCGGTAGGCGTGCGTTAGTAATGGGTGTAGTTCTCACTCCG
MAYCVLGKCLMAWCASHS    11  ATGGCATATTGTGTTCTTGGTAAGTGCCTGATGGCTTGGTGTGCGTCTCACTCCG
MAYCVSYKCYYMGCLSHS    11  ATGGCATATTGTGTTTCTTATAAGTGCTATTATATGGGTTGTCTTTCTCACTCCG
MAYCQLDYCQAMICASHS    11  ATGGCATATTGTTAGCTGGATTATTGCCAGGCGATGATTTGTGCGTCTCACTCCG
MAYCQAYFCPGYHCLSHS    11  ATGGCATATTGTTAGGCTTATTTTTGCCCGGGGTATCATTGTTTGTCTCACTCCG
MAYCSVPDCIPLSCTSHS    11  ATGGCATATTGTTCTGTTCCGGATTGCATTCCTCTGTCGTGTACGTCTCACTCCG
MAYCLMKECRVFQCQSHS    11  ATGGCATATTGTTTGATGAAGGAGTGTCGGGTTTTTCAGTGTTAGTCTCACTCCG
MASCNRKFCSLMVCSSHS    11  ATGGCATCGTGTAATCGGAAGTTTTGCTCTTTGATGGTGTGTTCGTCTCACTCCG
MASCSQSGCDLHSCLSHS    11  ATGGCATCGTGTAGTCAGTCGGGTTGCGATCTGCATTCGTGTCTTTCTCACTCCG
MASCMRALCSKPNCLSHS    11  ATGGCATCGTGTATGCGTGCTTTGTGCAGTAAGCCTAATTGTTTGTCTCACTCCG
MASCRMGTCVFGYCRSHS    11  ATGGCATCGTGTCGGATGGGGACTTGCGTGTTTGGTTATTGTAGGTCTCACTCCG
MASCRGAGCRVLQCRSHS    11  ATGGCATCGTGTCGGGGTGCTGGTTGCCGTGTGTTGCAGTGTCGGTCTCACTCCG
MASCLTVPCSPDGCASHS    11  ATGGCATCGTGTCTTACTGTGCCTTGCTCTCCTGATGGGTGTGCGTCTCACTCCG
MASCGELTCDMNGCLSHS    11  ATGGCATCGTGTGGGGAGTTGACGTGCGATATGAATGGGTGTCTGTCTCACTCCG
MASCVLLGCKAWRCGSHS    11  ATGGCATCGTGTGTGCTGCTTGGTTGCAAGGCGTGGCGTTGTGGTTCTCACTCCG
MASCVGLMCTVMGCASHS    11  ATGGCATCGTGTGTGGGTTTGATGTGCACTGTGATGGGGTGTGCTTCTCACTCCG
MASCVLYFCIAIVCPSHS    11  ATGGCATCGTGTGTGTTGTATTTTTGCATTGCTATTGTGTGTCCTTCTCACTCCG
MASCVLGSCSPTFCRSHS    11  ATGGCATCGTGTGTTCTTGGTTCGTGCTCGCCTACTTTTTGTCGTTCTCACTCCG
MASCVVMRCVKYTCCSHS    11  ATGGCATCGTGTGTTGTTATGAGGTGCGTGAAGTATACGTGTTGTTCTCACTCCG
MASCWRVRCQDQACVSHS    11  ATGGCATCGTGTTGGCGGGTTCGTTGCCAGGATCAGGCTTGTGTTTCTCACTCCG
MASCRILNCTRWACTSHS    11  ATGGCATCTTGTAGGATTCTTAATTGCACGCGTTGGGCTTGTACTTCTCACTCCG
MASCMTLRCKAPVCRSHS    11  ATGGCATCTTGTATGACTCTTCGTTGCAAGGCGCCGGTTTGTCGTTCTCACTCCG
MASCMQRCCAAALCNSHS    11  ATGGCATCTTGTATGCAGCGTTGTTGCGCTGCTGCGCTTTGTAATTCTCACTCCG
MASCPSWRCGPARCGSHS    11  ATGGCATCTTGTCCGTCGTGGCGGTGCGGGCCTGCGCGGTGTGGGTCTCACTCCG
MASCRTSRCMYMMCISHS    11  ATGGCATCTTGTCGTACTTCTCGGTGCATGTATATGATGTGTATTTCTCACTCCG
MASCREHACALSRCLSHS    11  ATGGCATCTTGTCGTGAGCATGCTTGCGCTCTTAGTCGTTGTCTTTCTCACTCCG
MASCLAAVCVIWSCASHS    11  ATGGCATCTTGTCTTGCTGCGGTGTGCGTTATTTGGTCTTGTGCTTCTCACTCCG
MASCEANLCAGLKCVSHS    11  ATGGCATCTTGTGAGGCGAATCTTTGCGCGGGTTTGAAGTGTGTTTCTCACTCCG
MASCASRLCWRGWCVSHS    11  ATGGCATCTTGTGCTAGTAGGCTGTGCTGGCGGGGCTGGTGTGTTTCTCACTCCG
MASCGAIRCSSSGCPSHS    11  ATGGCATCTTGTGGGGCGATTCGTTGCAGTAGTTCTGGTTGTCCGTCTCACTCCG
MASCWQESCAVLMCCSHS    11  ATGGCATCTTGTTGGTAGGAGTCGTGCGCTGTTTTGATGTGTTGTTCTCACTCCG
MAWCTLSCCVGTDCTSHS    11  ATGGCATGGTGTACGCTTTCGTGTTGCGTGGGGACGGATTGTACGTCTCACTCCG
MAWCRMGSLNQKCISHS    11  ATGGCATGGTGTCGCATGGGGAGTTTGAATCAGAAGTGTATTTCTCACTCCG
MAWCRQMNCVKLLCCSHS    11  ATGGCATGGTGTCGGCAGATGAATTGCGTGAAGTTGTTGTGTTGTTCTCACTCCG
MAWCVGWSCVTQSCWSHS    11  ATGGCATGGTGTGTTGGGTGGAGTTGCGTTACTTAGTCTTGTTGGTCTCACTCCG
MAWCVVWKCANQGCGSHS    11  ATGGCATGGTGTGTTGTGTGGAAGTGCGCGAATTAGGGGTGTGGTTCTCACTCCG
MAWCWRAGCVIPYCWSHS    11  ATGGCATGGTGTTGGAGGGCTGGGTGCGTGATTCCGTATTGTTGGTCTCACTCCG
MAWCWGSLCNGILCASHS    11  ATGGCATGGTGTTGGGGGTCTCTTTGCAATGGTATTTTGTGTGCGTCTCACTCCG
MAWCCKGGCTLSFCSSHS    11  ATGGCATGGTGTTGTAAGGGGGGGTGCACGCTGAGTTTTTGTTCGTCTCACTCCG
MAWCFVPACWFGSCNSHS    11  ATGGCATGGTGTTTTGTGCCTGCGTGCTGGTTTGGGTCGTGTAATTCTCACTCCG
MACCMMRRCCESHCVSHS    11  ATGGCATGTTGTATGATGCGTAGGTGCTGTGAGTCGCATTGTGTTTCTCACTCCG
MACCDVVKCNATLCPSHS    11  ATGGCATGTTGTGATGTGGTTAAGTGCAATGCGACGCTTTGTCCTTCTCACTCCG
MACCGRTTCLRRLVCLTP    11  ATGGCATGTTGTGGGCGGACTACTTGCCTTCGTAGGCTTGTGTGTCTCACTCCG
MACCGLIECWQESCDSHS    11  ATGGCATGTTGTGGGTTGATTGAGTGCTGGTAGGAGTCTTGTGATTCTCACTCCG
MACCGREACSELGCVSHS    11  ATGGCATGTTGTGGTAGGGAGGCTTGCTCTGAGCTGGGTTGTGTTTCTCACTCCG
MACCGMVRCVWPQCFSHS    11  ATGGCATGTTGTGGTATGGTGCGGTGCGTTTGGCCTTAGTGTTTTTCTCACTCCG
MACCGFYMCVHYGCLSHS    11  ATGGCATGTTGTGGTTTTTATATGTGCGTTCATTATGGTTGTTTGTCTCACTCCG
MACCVQVDCMSNLCESHS    11  ATGGCATGTTGTGTGTAGGTTGATTGCATGAGTAATCTGTGTGAGTCTCACTCCG
MACCQGARCHFGRCFSHS    11  ATGGCATGTTGTTAGGGGGCTCGGTGCCATTTTGGTCGTTGTTTTTCTCACTCCG
MACCWFASCVGRACLSHS    11  ATGGCATGTTGTTGGTTTGCGTCGTGCGTGGGGCGCGCTTGTCTGTCTCACTCCG
MACCFGAGCQRSCCVSHS    11  ATGGCATGTTGTTTTGGGGCGGGTTGCTAGAGGTCGTGTTGTGTGTCTCACTCCG
MALCKLHRCVLGVCSSHS    11  ATGGCATTGTGTAAGTTGCATCGGTGCGTTCTTGGGGTTTGTTCGTCTCACTCCG
MALCSRAECVTLGCPSHS    11  ATGGCATTGTGTAGTCGGGCGGAGTGCGTTACGCTGGGGTGTCCTTCTCACTCCG
MALCSYRHCIIYFCESHS    11  ATGGCATTGTGTAGTTATAGGCATTGCATTATTTATTTTTGTGAGTCTCACTCCG
MALCRCVGCGAGCCTSHS    11  ATGGCATTGTGTCGGTGTGTTGGGTGCGGTGCTGGGTGTTGTACTTCTCACTCCG
MALCLGLCCHYVACQSHS    11  ATGGCATTGTGTCTTGGGCTGTGTTGCCATTATGTGGCTTGTTAGTCTCACTCCG
MALCAGYRCISYNCDSHS    11  ATGGCATTGTGTGCTGGTTATCGTTGCATTTCTTATAATTGTGATTCTCACTCCG
MALCGHKVCGNERCQSHS    11  ATGGCATTGTGTGGGCATAAGGTTTGCGGGAATGAGAGGTGTTAGTCTCACTCCG
MALCGARCCGGRGCPSHS    11  ATGGCATTGTGTGGGGCTCGTTGTTGCGGGGGTAGGGGTTGTCCGTCTCACTCCG
MALCGSSRCVGQSCLSHS    11  ATGGCATTGTGTGGTTCGTCGCGTTGCGTTGGTTAGAGTTGTTTGTCTCACTCCG
MALCVQRACCSIFCASHS    11  ATGGCATTGTGTGTGTAGAGGGCGTGCTGTAGTATTTTTTGTGCTTCTCACTCCG
MALCVFPTCRNVACLSHS    11  ATGGCATTGTGTGTTTTTCCTACTTGCCGGAATGTTGCGTGTCTTTCTCACTCCG
MALCQGFSCFDSYCASHS    11  ATGGCATTGTGTTAGGGGTTTTCTTGCTTTGATTCTTATTGTGCTTCTCACTCCG
MALCSAQVCASSYCGSHS    11  ATGGCATTGTGTTCTGCTCAGGTGTGCGCGTCTAGTTATTGTGGGTCTCACTCCG
MALCSQVMCTSVSCFSHS    11  ATGGCATTGTGTTCTTAGGTTATGTGCACTTCGGTGTCGTGTTTTTCTCACTCCG
MALCCYVECHLQGCCSHS    11  ATGGCATTGTGTTGTTATGTTGAGTGCCATTTGTAGGGTTGTTGTTCTCACTCCG
MALCFERPCQSWQCGSHS    11  ATGGCATTGTGTTTTGAGAGGCCGTGCTAGTCGTGGCAGTGTGGTTCTCACTCCG
MALCFGGKCGERWCGSHS    11  ATGGCATTGTGTTTTGGTGGGAAGTGCGGGGAGCGTTGGTGTGGGTCTCACTCCG
MAFCKMHTCGQQMCGSHS    11  ATGGCATTTTGTAAGATGCATACGTGCGGGCAGTAGATGTGTGGGTCTCACTCCG
MAFCTGSICRLTFCGSHS    11  ATGGCATTTTGTACTGGGTCGATTTGCCGGTTGACGTTTTGTGGGTCTCACTCCG
MAFCTQHPCWEIPCVSHS    11  ATGGCATTTTGTACTTAGCATCCTTGCTGGGAGATTCCTTGTGTGTCTCACTCCG
MAFCMNGCAFLICVGLTP    11  ATGGCATTTTGTATGAATGGATGTGCCTTTTTGATTTGTGTAGGTCTCACTCCG
MAFCMCAACGTFVCSSHS    11  ATGGCATTTTGTATGTGTGCGGCGTGCGGTACTTTTGTGTGTTCGTCTCACTCCG
MAFCHSTRCVKSRCCSHS    11  ATGGCATTTTGTCATTCGACTCGTTGCGTTAAGTCGCGGTGTTGTTCTCACTCCG
MAFCRGPGCWQDYCRSHS    11  ATGGCATTTTGTCGGGGGCCGGGGTGCTGGTAGGATTATTGTAGGTCTCACTCCG
MAFCEMSTCAGCTCMSHS    11  ATGGCATTTTGTGAGATGTCTACTTGCGCGGGTTGTACGTGTATGTCTCACTCCG
MAFCELLVCTQLGCLSHS    11  ATGGCATTTTGTGAGCTTTTGGTGTGCACTTAGCTTGGTTGTCTGTCTCACTCCG
MAFCANFNCDTVRCCSHS    11  ATGGCATTTTGTGCTAATTTTAATTGCGATACGGTTCGGTGTTGTTCTCACTCCG
MAFCAPWSCAWGRCGSHS    11  ATGGCATTTTGTGCTCCTTGGTCTTGCGCTTGGGGGCGTTGTGGGTCTCACTCCG
MAFCAVWRCSQEKCQSHS    11  ATGGCATTTTGTGCTGTGTGGCGTTGCTCTCAGGAGAAGTGTCAGTCTCACTCCG
MAFCGKGRCSFDLCLSHS    11  ATGGCATTTTGTGGGAAGGGTCGTTGCAGTTTTGATCTTTGTCTGTCTCACTCCG
MAFCGPHGCFQIVCWSHS    11  ATGGCATTTTGTGGGCCTCATGGGTGCTTTCAGATTGTGTGTTGGTCTCACTCCG
MAFCVKVRCCDMNCESHS    11  ATGGCATTTTGTGTGAAGGTTCGTTGCTGTGATATGAATTGTGAGTCTCACTCCG
MAFCVQRNCLGLRCYSHS    11  ATGGCATTTTGTGTGCAGAGGAATTGCTTGGGTCTGCGTTGTTATTCTCACTCCG
MAFCVSLLCNGNICSPHS    11  ATGGCATTTTGTGTGTCGCTTCTTTGCAATGGTAATATTTGTTCGCCTCACTCCG
MAFCVSTWCFLGICSSHS    11  ATGGCATTTTGTGTTAGTACGTGGTGCTTTCTGGGGATTTGTTCTTCTCACTCCG
MAFCQEGWCNYQVCMSHS    11  ATGGCATTTTGTTAGGAGGGTTGGTGCAATTATTAGGTTTGTATGTCTCACTCCG
MAFCSADACGAQNCLSHS    11  ATGGCATTTTGTTCTGCGGATGCTTGCGGGGCGTAGAATTGTTTGTCTCACTCCG
MAFCWSFGCRQFACDSHS    11  ATGGCATTTTGTTGGTCGTTTGGTTGCAGGCAGTTTGCGTGTGATTCTCACTCCG
MAFCLENSCYLSKCMSHS    11  ATGGCATTTTGTTTGGAGAATTCGTGCTATTTGTCTAAGTGTATGTCTCACTCCG
MALCGQNLCDSHS    11  ATGGCGCTTTGCGGTTAGAATTTGTGTGATTCTCACTCCG
MAKCISRYCGLGTCSSHS    10  ATGGCAAAGTGTATTTCTAGGTATTGCGGTTTGGGTACTTGTTCGTCTCACTCCG
MAKCQVHFCGSSECFSHS    10  ATGGCAAAGTGTCAGGTGCATTTTTGCGGGTCTAGTGAGTGTTTTTCTCACTCCG
MAKCGHRVCMSLGCSSHS    10  ATGGCAAAGTGTGGTCATCGTGTGTGCATGAGTTTGGGGTGTTCTTCTCACTCCG
MAKCLGARCGHSECQSHS    10  ATGGCAAAGTGTTTGGGGGCTCGTTGCGGGCATTCTGAGTGTTAGTCTCACTCCG
MAKCLGGSLRAF*VLVSL    10  ATGGCAAAGTGTTTGGGGGGCTCGTTGCGGGCATTCTGAGTGTTAGTCTCACTCCG
MANCKGVYCLFWVCVSHS    10  ATGGCAAATTGTAAGGGTGTTTATTGCTTGTTTTGGGTTTGTGTGTCTCACTCCG
MANCNRFTCTSLRCYSHS    10  ATGGCAAATTGTAATCGGTTTACGTGCACGTCCCTTCGTTGTTACTCTCACTCCG
MANCNAFGCGMQVCQSHS    10  ATGGCAAATTGTAATGCTTTTGGGTGCGGTATGCAGGTTTGTCAGTCTCACTCCG
MANCHHGCCLGYNCLSHS    10  ATGGCAAATTGTCATCATGGTTGTTGCTTGGGGTATAATTGTTTGTCTCACTCCG
MANCRRVWCELETCVSHS    10  ATGGCAAATTGTCGGCGGGTTTGGTGCGAGTTGGAGACTTGTGTTTCTCACTCCG
MANCGSYVCAVRSCNSHS    10  ATGGCAAATTGTGGGAGTTATGTTTGCGCGGTTCGGTCGTGTAATTCTCACTCCG
MANCGPMRCSSWWCASHS    10  ATGGCAAATTGTGGGCCTATGCGGTGCAGTAGTTGGTGGTGTGCGTCTCACTCCG
MANCGSASCDCLSCVSHS    10  ATGGCAAATTGTGGTTCTGCGTCTTGCGATTGTCTGAGTTGTGTGTCTCACTCCG
MANCVRRECGCLKCFSHS    10  ATGGCAAATTGTGTGCGTCGGGAGTGCGGTTGTTTGAAGTGTTTTTCTCACTCCG
MANCVGMGCGLEHCESHS    10  ATGGCAAATTGTGTGGGGATGGGTTGCGGGTTGGAGCATTGTGAGTCTCACTCCG
MANCVPGKCRLSGCLSHS    10  ATGGCAAATTGTGTTCCTGGGAAGTGCCGGCTGTCGGGGTGTCTTTCTCACTCCG
MANCLRMECASAQCLSHS    10  ATGGCAAATTGTTTGCGGATGGAGTGCGCTTCTGCTTAGTGTTTGTCTCACTCCG
MATCNYQVCNWVDCASHS    10  ATGGCAACGTGTAATTATTAGGTGTGCAATTGGGTTGATTGTGCGTCTCACTCCG
MATCRQVLCGSYNCISHS    10  ATGGCAACGTGTCGGTAGGTGTTGTGCGGGAGTTATAATTGTATTTCTCACTCCG
MATCGRIVCLSRACLSHS    10  ATGGCAACGTGTGGGCGTATTGTGTGCCTGAGTCGGGCGTGTTTGTCTCACTCCG
MATCQASTCTTCGICISHS    10  ATGGCAACGTGTTAGGCGAGTACGTGCACTACGTGTGGTATTTGTATTTCTCACTCCG
MATCQVGRCFNMGCSSHS    10  ATGGCAACGTGTTAGGTTGGTCGTTGCTTTAATATGGGGTGTTCTTCTCACTCCG
MATCKSATCSRGACTSHS    10  ATGGCAACTTGTAAGAGTGCGACGTGCAGTCGGGGTGCGTGTACTTCTCACTCCG
MATCKHLGCLQLLCMSHS    10  ATGGCAACTTGTAAGCATTTGGGGTGCCTGTAGCTGCTGTGTATGTCTCACTCCG
MATCTAFMCYPGMCRSHS    10  ATGGCAACTTGTACTGCTTTTATGTGCTATCCTGGGATGTGTAGGTCTCACTCCG
MATCMRMRCEDPICKSHS    10  ATGGCAACTTGTATGAGGATGCGGTGCGAGGATCCGATTTGTAAGTCTCACTCCG
MATCIDGGCVHHGCWSHS    10  ATGGCAACTTGTATTGATGGGGGTTGCGTTCATCATGGGTGTTGGTCTCACTCCG
MATCRQILCNNGLCFSHS    10  ATGGCAACTTGTCGGTAGATTTTGTGCAATAATGGTTTGTGTTTTTCTCACTCCG
MATCANRSCLRTLCVSHS    10  ATGGCAACTTGTGCGAATCGTTCTTGCTTGCGGACGCTGTGTGTTTCTCACTCCG
MATCAMRQCVKVRCCSHS    10  ATGGCAACTTGTGCGATGCGTCAGTGCGTGAAGGTGCGTTGTTGTTCTCACTCCG
MATCAYAGCTPLACGSHS    10  ATGGCAACTTGTGCGTATGCTGGTTGCACGCCGTTGGCTTGTGGGTCTCACTCCG
MATCQVMVCESSSCTSHS    10  ATGGCAACTTGTTAGGTGATGGTTTGCGAGAGTAGTTCGTGTACGTCTCACTCCG
MATCWLGLCLMEVCGSHS    10  ATGGCAACTTGTTGGTTGGGGTTGTGCCTGATGGAGGTGTGTGGGTCTCACTCCG
MARCKLMFCEGLVCGSHS    10  ATGGCAAGGTGTAAGTTGATGTTTTGCGAGGGTTTGGTGTGTGGTTCTCACTCCG
MARCMGRLCAISFCGSHS    10  ATGGCAAGGTGTATGGGTCGGTTGTGCGCTATTAGTTTTTGTGGGTCTCACTCCG
MARCAVAGCQMKYCQSHS    10  ATGGCAAGGTGTGCGGTGGCTGGTTGCTAGATGAAGTATTGTCAGTCTCACTCCG
MARCGWGWCDQGMCFSHS    10  ATGGCAAGGTGTGGTTGGGGGTGGTGCGATTAGGGTATGTGTTTTTCTCACTCCG
MARCVLNYCPQMWCTSHS    10  ATGGCAAGGTGTGTGCTGAATTATTGCCCTTAGATGTGGTGTACTTCTCACTCCG
MARCVGDSCTFQFCKSHS    10  ATGGCAAGGTGTGTGGGGGATTCTTGCACTTTTTAGTTTTGTAAGTCTCACTCCG
MARCVGQTCVFVWCTSHS    10  ATGGCAAGGTGTGTGGGGTAGACGTGCGTGTTTGTGTGGTGTACTTCTCACTCCG
MARCSLITCFLSSCFSHS    10  ATGGCAAGGTGTTCTTTGATTACTTGCTTTTTGTCTTCGTGTTTTTCTCACTCCG
MARCWASVCQGLVCLSHS    10  ATGGCAAGGTGTTGGGCTTCGGTGTGCTAGGGGCTGGTTTGTTTGTCTCACTCCG
MARCFDVTCGRLRCMSHS    10  ATGGCAAGGTGTTTTGATGTGACTTGCGGTCGGCTGCGTTGTATGTCTCACTCCG
MASCSRVRCSVSECRSHS    10  ATGGCAAGTTGTAGTCGGGTTCGTTGCAGTGTTAGTGAGTGTCGTTCTCACTCCG
MASCIQLLCSQGLCLSHS    10  ATGGCAAGTTGTATTTAGCTGTTGTGCAGTCAGGGTCTTTGTCTTTCTCACTCCG
MASCPQEGCFIVSCTSHS    10  ATGGCAAGTTGTCCGTAGGAGGGTTGCTTTATTGTGTCTTGTACTTCTCACTCCG
MASCPRWLCGAGGCGSHS    10  ATGGCAAGTTGTCCTCGTTGGTTGTGCGGGGCTGGGGGGTGTGGGTCTCACTCCG
MASCRIVACKPAKCDSHS    10  ATGGCAAGTTGTCGGATTGTTGCGTGCAAGCCGGCGAAGTGTGATTCTCACTCCG
MASCRHRLCDAVNCWSHS    10  ATGGCAAGTTGTCGGCATCGTTTGTGCGATGCGGTTAATTGTTGGTCTCACTCCG
MASCRGLVCGESCCDSHS    10  ATGGCAAGTTGTCGTGGTCTGGTGTGCGGTGAGAGTTGTTGTGATTCTCACTCCG
MASCLGTLCGCATCTSHS    10  ATGGCAAGTTGTCTGGGTACGCTTTGCGGTTGTGCTACGTGTACGTCTCACTCCG
MASCALRQCLMPKCFSHS    10  ATGGCAAGTTGTGCGCTGCGTCAGTGCTTGATGCCTAAGTGTTTTTCTCACTCCG
MASCQVIRCEATSCLSHS    10  ATGGCAAGTTGTTAGGTTATTCGGTGCGAGGCTACGTCTTGTTTGTCTCACTCCG
MASCSYSRCVGMPCISHS    10  ATGGCAAGTTGTTCGTATAGTCGTTGCGTTGGGATGCCGTGTATTTCTCACTCCG
MASCCRVCASHS    10  ATGGCAAGTTGTTGTCGTGTTTGTGCGTCTCACTCCG
MASCLMGGCYLNRCGSHS    10  ATGGCAAGTTGTTTGATGGGGGGTTGCTATTTGAATCGGTGTGGTTCTCACTCCG
MASCFIEICSTVLCQSHS    10  ATGGCAAGTTGTTTTATTGAGATTTGCTCGACTGTGTTGTGTTAGTCTCACTCCG
MASCFSVVCMTHDCSSHS    10  ATGGCAAGTTGTTTTTCTGTTGTGTGCATGACTCATGATTGTTCTTCTCACTCCG
MAMCMSSGCSERDCCSHS    10  ATGGCAATGTGTATGTCTTCGGGTTGCAGTGAGCGGGATTGTTGTTCTCACTCCG
MAMCHRLVALSRLVRLTP    10  ATGGCAATGTGTCATAGGTTAGTTGCGCTAAGTCGTCTTGTCCGTCTCACTCCG
MAMCVQSACCLTVCLSHS    10  ATGGCAATGTGTGTGTAGTCTGCGTGCTGTCTGACTGTTTGTTTGTCTCACTCCG
MAMCQGDSCWDRVCFSHS    10  ATGGCAATGTGTTAGGGGGATAGTTGCTGGGATCGGGTTTGTTTTTCTCACTCCG
MAMCSPGFCEDPFCLSHS    10  ATGGCAATGTGTTCGCCGGGTTTTTGCGAGGATCCGTTTTGTTTGTCTCACTCCG
MAMCWEGPCWTSACVSHS    10  ATGGCAATGTGTTGGGAGGGTCCGTGCTGGACGTCTGCGTGTGTTTCTCACTCCG
MAMCWGAGCATTFCWSHS    10  ATGGCAATGTGTTGGGGGGCTGGGTGCGCTACGACTTTTTGTTGGTCTCACTCCG
MAMCFKQNCRWYVCISHS    10  ATGGCAATGTGTTTTAAGTAGAATTGCAGGTGGTATGTTTGTATCTCTCACTCCG
MAMCFTAFCIWQYCVSHS    10  ATGGCAATGTGTTTTACTGCGTTTTGCATTTGGTAGTATTGTGTTTCTCACTCCG
MAICTFSNCVNDNCYSHS    10  ATGGCAATTTGTACTTTTAGTAATTGCGTTAATGATAATTGTTATTCTCACTCCG
MAICDAKWCWWDGCDSHS    10  ATGGCAATTTGTGATGCTAAGTGGTGCTGGTGGGATGGGTGTGATTCTCACTCCG
MAICGGEWCLQVSCFSHS    10  ATGGCAATTTGTGGTGGGGAGTGGTGCCTTTAGGTGAGTTGTTTTTCTCACTCCG
MAICVVSLCMADKCQSHS    10  ATGGCAATTTGTGTGGTTTCGCTTTGCATGGCGGATAAGTGTCAGTCTCACTCCG
MAICQADGCFRNLCSSHS    10  ATGGCAATTTGTTAGGCTGATGGTTGCTTTCGTAATTTGTGTTCGTCTCACTCCG
MAICYFARCALMGCRSHS    10  ATGGCAATTTGTTATTTTGCGCGGTGCGCGCTTATGGGGTGTAGGTCTCACTCCG
MAICLVVWCLSWSCSSHS    10  ATGGCAATTTGTTTGGTGGTTTGGTGCCTTTCGTGGTCTTGTTCCTCTCACTCCG
MAICFRVSCAPSGCGSHS    10  ATGGCAATTTGTTTTAGGGTTTCGTGCGCTCCTAGTGGTTGTGGGTCTCACTCCG
MAICFHKICYTALCMSHS    10  ATGGCAATTTGTTTTCATAAGATTTGCTATACGGCGCTGTGTATGTCTCACTCCG
MAQCTSQRCYEGRCRSHS    10  ATGGCACAGTGTACGTCTCAGCGGTGCTATGAGGGTCGTTGTCGTTCTCACTCCG
MAQCPRGPCAWPGCMSHS    10  ATGGCACAGTGTCCGCGTGGGCCGTGCGCGTGGCCTGGGTGTATGTCTCACTCCG
MAQCERGGCLLLYCKSHS    10  ATGGCACAGTGTGAGCGTGGTGGGTGCCTTTTGCTGTATTGTAAGTCTCACTCCG
MAQCAWSGCQDIECLSHS    10  ATGGCACAGTGTGCGTGGTCGGGGTGCTAGGATATTGAGTGTTTGTCTCACTCCG
MAQCVVWRCGYTRCMSHS    10  ATGGCACAGTGTGTTGTTTGGCGGTGCGGGTATACTCGGTGTATGTCTCACTCCG
MAQCQRIYCKWYTCMSHS    10  ATGGCACAGTGTTAGAGGATTTATTGCAAGTGGTATACTTGTATGTCTCACTCCG
MAQCQAGPCGSGSCFSHS    10  ATGGCACAGTGTTAGGCTGGGCCGTGCGGGAGTGGGTCTTGTTTTTCTCACTCCG
MAQCYVQMCGLDYCWSHS    10  ATGGCACAGTGTTATGTTTAGATGTGCGGGCTTGATTATTGTTGGTCTCACTCCG
MAHCRAEPCWRQVCGSHS    10  ATGGCACATTGTAGGGCGGAGCCGTGCTGGCGTTAGGTGTGTGGTTCTCACTCCG
MAHCSMQTCSADFCYSHS    10  ATGGCACATTGTAGTATGTAGACTTGCTCTGCGGATTTTTGTTATTCTCACTCCG
MAHCPFVVCLPMRCSSHS    10  ATGGCACATTGTCCTTTTGTTGTGTGCCTTCCGATGCGGTGTTCTTCTCACTCCG
MAHCGFLFCRQMECGSHS    10  ATGGCACATTGTGGTTTTTTGTTTTGCCGTCAGATGGAGTGTGGGTCTCACTCCG
MAHCVVWSCMPNFCASHS    10  ATGGCACATTGTGTGGTGTGGAGTTGCATGCCTAATTTTTGTGCGTCTCACTCCG
MAHCWSSTCQEWPCPSHS    10  ATGGCACATTGTTGGTCTAGTACTTGCTAGGAGTGGCCGTGTCCGTCTCACTCCG
MAPCGEQRAVFVFVCLTP    10  ATGGCACCGTGTGGGGAGTAGCGTGCGGTTTTCGTGTTTGTGTGTCTCACTCCG
MAPCKVGECFGMQCESHS    10  ATGGCACCTTGTAAGGTTGGTGAGTGCTTTGGTATGTAGTGTGAGTCTCACTCCG
MAPCNGRACTCRLCISHS    10  ATGGCACCTTGTAATGGGCGTGCGTGCACGTGTCGGCTTTGTATTTCTCACTCCG
MAPCRTATCKIQPCESHS    10  ATGGCACCTTGTAGGACTGCTACTTGCAAGATTTAGCCTTGTGAGTCTCACTCCG
MAPCMMRQCKGCDCLSHS    10  ATGGCACCTTGTATGATGCGTCAGTGCAAGGGTTGTGATTGTTTGTCTCACTCCG
MAPCIMSRCVKARCCSHS    10  ATGGCACCTTGTATTATGTCTAGGTGCGTGAAGGCTAGGTGTTGTTCTCACTCCG
MAPCDLQGCSTAVCNSHS    10  ATGGCACCTTGTGATCTTTAGGGTTGCTCTACTGCGGTTTGTAATTCTCACTCCG
MAPCGGNRCASVRCGSHS    10  ATGGCACCTTGTGGGGGGAATCGGTGCGCTTCGGTTCGGTGTGGGTCTCACTCCG
MAPCFTGGCRGSTCRSHS    10  ATGGCACCTTGTTTTACTGGTGGGTGCAGGGGTTCGACTTGTCGTTCTCACTCCG
MARCKLLMCDAVRCPSHS    10  ATGGCACGGTGTAAGCTTCTTATGTGCGATGCTGTGAGGTGTCCGTCTCACTCCG
MARCTVESCHAYLCSSHS    10  ATGGCACGGTGTACGGTGGAGAGTTGCCATGCTTATTTGTGTTCGTCTCACTCCG
MARCDRRICMPAVCLSHS    10  ATGGCACGGTGTGATAGGAGGATTTGCATGCCTGCGGTGTGTCTGTCTCACTCCG
MARCDPPFCPAIRCVSHS    10  ATGGCACGGTGTGATCCTCCGTTTTGCCCGGCGATTAGGTGTGTGTCTCACTCCG
MARCGFVRCLEHRCESHS    10  ATGGCACGGTGTGGGTTTGTTCGTTGCCTTGAGCATCGTTGTGAGTCTCACTCCG
MARCVAELCRSSFCLSHS    10  ATGGCACGGTGTGTGGCGGAGTTGTGCCGTTCTTCGTTTTGTCTGTCTCACTCCG
MARCVQAVCHKMVCFSHS    10  ATGGCACGGTGTGTGTAGGCTGTGTGCCATAAGATGGTGTGTTTTTCTCACTCCG
MARCVGTLCGWFSLCVSL    10  ATGGCACGGTGTGTTGGTACGCTTTGCGGTTGGTTTTCGTTGTGCGTCTCACTCCG
MARCQVIDCELMLCGSHS    10  ATGGCACGGTGTTAGGTTATTGATTGCGAGCTTATGCTTTGTGGTTCTCACTCCG
MARCSGGHCALSVCGSHS    10  ATGGCACGGTGTTCTGGTGGGCATTGCGCTTTGTCGGTTTGTGGGTCTCACTCCG
MARCNTASCELRPCLSHS    10  ATGGCACGTTGTAATACGGCTTCGTGCGAGTTGCGTCCGTGTCTGTCTCACTCCG
[truncated: 1,032,957 more chars]
