# Supplementary material for: Identification of target-binding peptide motifs by high-throughput sequencing of phage-selected peptides
Source: Nucleic Acids Res. 2014 Oct 27;42(22):e169. doi: 10.1093/nar/gku940 (PMC4267670; doi:10.1093/nar/gku940)
Supplement: SUPPLEMENTARY DATA [file supp_gku940_nar-01378-met-k-2014-File009.zip › Example Files/Target files/PK_Libraries3x3and4x4.txt]

MADCWDSVCYRVLCWSHS    704  ATGGCAGATTGTTGGGATAGTGTGTGCTATAGGGTGTTGTGTTGGTCTCACTCCG
MADCYQLCRVSCESHS    501  ATGGCAGATTGTTATTAGCTGTGCCGGGTTTCGTGTGAGTCTCACTCCG
MAMCEQRACTFRECWSHS    417  ATGGCAATGTGTGAGTAGAGGGCGTGCACTTTTCGTGAGTGTTGGTCTCACTCCG
MARCFIYCRTLCMSHS    415  ATGGCAAGGTGTTTTATTTATTGCCGGACGTTGTGTATGTCTCACTCCG
MANCFQTCRVSCYSHS    350  ATGGCAAATTGTTTTCAGACGTGCCGTGTGTCTTGTTATTCTCACTCCG
MAGCFTPCRTMCWSHS    317  ATGGCAGGGTGTTTTACTCCGTGCAGGACTATGTGTTGGTCTCACTCCG
MAWCATDLCDACVCQSHS    309  ATGGCATGGTGTGCGACGGATCTGTGCGATGCTTGTGTGTGTTAGTCTCACTCCG
MATCSWGKCQVTDCGSHS    295  ATGGCAACTTGTAGTTGGGGTAAGTGCTAGGTGACGGATTGTGGGTCTCACTCCG
MAQCWIACRVVCLSHS    292  ATGGCACAGTGTTGGATTGCGTGCCGGGTTGTTTGTCTTTCTCACTCCG
MAWCHTSCQVACSSHS    290  ATGGCATGGTGTCATACGAGTTGCCAGGTGGCTTGTTCTTCTCACTCCG
MARCLGHRCGAWICSSHS    287  ATGGCACGTTGTTTGGGTCATCGGTGCGGGGCGTGGATTTGTTCGTCTCACTCCG
MAKCYRQCMQNCRSHS    285  ATGGCAAAGTGTTATCGGCAGTGCATGCAGAATTGTCGGTCTCACTCCG
MAVCSCRCAAWCLSHS    283  ATGGCAGTTTGTTCGTGTAGGTGCGCTGCGTGGTGTCTTTCTCACTCCG
MAVCSLHGCWRIGCMSHS    282  ATGGCAGTTTGTTCTCTGCATGGTTGCTGGCGTATTGGTTGTATGTCTCACTCCG
MAVCFPLCRVPCISHS    278  ATGGCAGTGTGTTTTCCGTTGTGCAGGGTGCCGTGTATTTCTCACTCCG
MAVCYPRCRVSCSSHS    273  ATGGCAGTGTGTTATCCGCGGTGCCGGGTTTCTTGTTCTTCTCACTCCG
MAICFLLCRVSCPSHS    257  ATGGCAATTTGTTTTCTTCTTTGCCGTGTGAGTTGTCCGTCTCACTCCG
MAACRSWSCTCGLCYSHS    255  ATGGCAGCTTGTCGGTCGTGGTCGTGCACTTGTGGGTTGTGTTATTCTCACTCCG
MAGCYTRCRVDCFSHS    249  ATGGCAGGTTGTTATACTCGGTGCCGGGTTGATTGTTTTTCTCACTCCG
MAVCFDSCRAACYSHS    248  ATGGCAGTTTGTTTTGATTCGTGCAGGGCTGCGTGTTATTCTCACTCCG
MAMCDLSLCIGSLCASHS    244  ATGGCAATGTGTGATTTGAGTCTGTGCATTGGTTCTCTTTGTGCGTCTCACTCCG
MASCFDRCRVGCYSHS    241  ATGGCATCTTGTTTTGATCGGTGCCGTGTTGGTTGTTATTCTCACTCCG
MATCFLVCRVGCASHS    238  ATGGCAACTTGTTTTCTGGTGTGCAGGGTTGGTTGTGCTTCTCACTCCG
MAFCWSPCRVSCGSHS    232  ATGGCATTTTGTTGGTCTCCTTGCCGGGTGTCTTGTGGTTCTCACTCCG
MATCFHFCRVSCGSHS    230  ATGGCAACTTGTTTTCATTTTTGCCGGGTTTCGTGTGGGTCTCACTCCG
MARCWETCRVSCWSHS    227  ATGGCACGGTGTTGGGAGACTTGCCGGGTTTCGTGTTGGTCTCACTCCG
MAHCLRLCRVACYSHS    227  ATGGCACATTGTTTGCGTCTGTGCAGGGTGGCGTGTTATTCTCACTCCG
MAECHVRCGRHCGSHS    225  ATGGCAGAGTGTCATGTGCGGTGCGGTCGGCATTGTGGTTCTCACTCCG
MANCWYVCRALCVSHS    221  ATGGCAAATTGTTGGTATGTGTGCCGGGCGTTGTGTGTGTCTCACTCCG
MATCFRSCKVACYSHS    219  ATGGCAACTTGTTTTCGTAGTTGCAAGGTTGCTTGTTATTCTCACTCCG
MAYCLHCRVSHS    217  ATGGCATATTGTTTACATTGCCGTGTTTCTCACTCCG
MAACGEIYCRVSHS    214  ATGGCAGCTTGTGGGGAGATTTATTGCCGTGTTTCTCACTCCG
MAVCFTGCCLLCPSHS    212  ATGGCAGTTTGTTTTACTGGGTGCTGTCTTTTGTGTCCGTCTCACTCCG
MAACWDRCRVACQSHS    211  ATGGCAGCTTGTTGGGATCGGTGCCGTGTTGCGTGTCAGTCTCACTCCG
MASCGVLFVVSFSL    208  ATGGCATCGTGTGGAGTGCTGTTCGTCGTGTCCTTCTCACTCCG
MAVCWGVCRVACLSHS    207  ATGGCAGTGTGTTGGGGTGTGTGCCGTGTGGCTTGTCTTTCTCACTCCG
MAFCYVRCRVNCMSHS    206  ATGGCATTTTGTTATGTTCGTTGCCGTGTTAATTGTATGTCTCACTCCG
MAFCFQNCKALCFSHS    202  ATGGCATTTTGTTTTCAGAATTGCAAGGCTCTTTGTTTTTCTCACTCCG
MATCMSRLCSGGMCKSHS    201  ATGGCAACGTGTATGTCTCGTTTGTGCTCTGGTGGTATGTGTAAGTCTCACTCCG
MAACFTQCRVMCPSHS    201  ATGGCAGCTTGTTTTACTTAGTGCCGTGTTATGTGTCCTTCTCACTCCG
MASCTLFCQASCVSHS    200  ATGGCAAGTTGTACGTTGTTTTGCCAGGCGAGTTGTGTGTCTCACTCCG
MARCVVCCDMTCWSHS    199  ATGGCAAGGTGTGTGGTTTGTTGCGATATGACGTGTTGGTCTCACTCCG
MAFCWSQCRVSCMSHS    198  ATGGCATTTTGTTGGTCGTAGTGCCGGGTTTCGTGTATGTCTCACTCCG
MALCLGQRCESVVCLSHS    198  ATGGCACTTTGTTTGGGTCAGCGTTGCGAGTCTGTGGTGTGTCTTTCTCACTCCG
MAECLHGCRVACLSHS    196  ATGGCAGAGTGTTTGCATGGTTGCCGGGTGGCGTGTCTGTCTCACTCCG
MADCFSSCKVACYSHS    195  ATGGCAGATTGTTTTAGTTCTTGCAAGGTGGCGTGTTATTCTCACTCCG
MAVCWVSCRALCVSHS    192  ATGGCAGTGTGTTGGGTTTCGTGCCGGGCGCTGTGTGTGTCTCACTCCG
MAKCFPKCRVMCWSHS    187  ATGGCAAAGTGTTTTCCGAAGTGCCGTGTGATGTGTTGGTCTCACTCCG
MAACFQMCRVNCLSHS    186  ATGGCAGCGTGTTTTCAGATGTGCCGGGTTAATTGTCTTTCTCACTCCG
MAPCRFRCGPVCWSHS    185  ATGGCACCTTGTCGTTTTCGGTGCGGTCCGGTGTGTTGGTCTCACTCCG
MAKCRQPVCLPSFCASHS    185  ATGGCAAAGTGTAGGTAGCCTGTTTGCCTGCCGAGTTTTTGTGCTTCTCACTCCG
MAQCFTGCRVSCGSHS    184  ATGGCATAGTGTTTTACTGGTTGCCGTGTTTCGTGTGGGTCTCACTCCG
MARCFALCRVTCESHS    183  ATGGCACGGTGTTTTGCGTTGTGCAGGGTGACTTGTGAGTCTCACTCCG
MAGCGRACALGCLSHS    183  ATGGCAGGTTGTGGGAGGGCGTGCGCTCTGGGTTGTTTGTCTCACTCCG
MALCFDQCRVSCASHS    180  ATGGCACTTTGTTTTGATCAGTGCCGTGTTTCGTGTGCTTCTCACTCCG
MASCFNSCRVVCISHS    179  ATGGCAAGTTGTTTTAATAGTTGCCGGGTGGTTTGTATTTCTCACTCCG
MAQCFIGCRVNCGSHS    178  ATGGCATAGTGTTTTATTGGGTGCAGGGTTAATTGTGGGTCTCACTCCG
MAKCFQACRTLCFSHS    178  ATGGCAAAGTGTTTTTAGGCTTGCAGGACGCTTTGTTTTTCTCACTCCG
MALCFVACRVHCLSHS    175  ATGGCACTGTGTTTTGTTGCTTGCCGGGTGCATTGTCTGTCTCACTCCG
MAWCWELAGLVVLLTP    170  ATGGCATGGTGTTGGGAGCTTGCCGGGTTAGTTGTGCTTCTCACTCCG
MALCVFSCARSCLSHS    170  ATGGCACTGTGTGTTTTTTCTTGCGCTCGGTCTTGTTTGTCTCACTCCG
MAMCHTGCGVMCLSHS    169  ATGGCAATGTGTCATACGGGTTGCGGTGTTATGTGTCTTTCTCACTCCG
MAQCFWFCRTGCWSHS    169  ATGGCATAGTGTTTTTGGTTTTGCAGGACTGGGTGTTGGTCTCACTCCG
MAECFRLCRTLCSSHS    166  ATGGCAGAGTGTTTTCGTCTGTGCCGTACTCTTTGTTCTTCTCACTCCG
MAGCWQHCRVLCWSHS    166  ATGGCAGGTTGTTGGTAGCATTGCCGGGTTCTTTGTTGGTCTCACTCCG
MATCERRACVMRECASHS    165  ATGGCAACTTGTGAGAGGCGTGCGTGCGTTATGCGTGAGTGTGCGTCTCACTCCG
MAWCFPGCRVLCVSHS    164  ATGGCATGGTGTTTTCCGGGTTGCAGGGTGTTGTGTGTTTCTCACTCCG
MASCFVRCRTICYSHS    164  ATGGCAAGTTGTTTTGTTAGGTGCAGGACGATTTGTTATTCTCACTCCG
MASCWERCRVRCWSHS    164  ATGGCAAGTTGTTGGGAGCGTTGCAGGGTGAGGTGTTGGTCTCACTCCG
MAWCFDVCRVGCLSHS    161  ATGGCATGGTGTTTTGATGTGTGCAGGGTGGGGTGTCTGTCTCACTCCG
MAQCENPCPTSCCSHS    159  ATGGCATAGTGTGAGAATCCGTGCCCTACGAGTTGTTGTTCTCACTCCG
MAQCFSRCRVGCPSHS    159  ATGGCACAGTGTTTTTCGAGGTGCCGTGTGGGTTGTCCTTCTCACTCCG
MARCWQLCRVGCNSHS    157  ATGGCACGGTGTTGGCAGCTTTGCCGGGTTGGGTGTAATTCTCACTCCG
MALCWELCRVRCQSHS    157  ATGGCATTGTGTTGGGAGTTGTGCCGGGTGCGGTGTCAGTCTCACTCCG
MASCFQTCRVYCLSHS    156  ATGGCATCTTGTTTTTAGACTTGCAGGGTTTATTGTTTGTCTCACTCCG
MAKCFQGCRVHCVSHS    155  ATGGCAAAGTGTTTTCAGGGGTGCCGGGTGCATTGTGTGTCTCACTCCG
MALCYTACRVLCASHS    153  ATGGCATTGTGTTATACGGCGTGCCGTGTTTTGTGTGCGTCTCACTCCG
MAACKASTCVMQKCPPHS    152  ATGGCAGCTTGTAAGGCGTCGACGTGCGTGATGTAGAAGTGTCCTCCTCACTCCG
MAICTKRCFNSCTSHS    151  ATGGCAATTTGTACTAAGCGGTGCTTTAATTCGTGTACGTCTCACTCCG
MAYCVWANCFGWMCLSHS    149  ATGGCATATTGTGTTTGGGCGAATTGCTTTGGTTGGATGTGTTTGTCTCACTCCG
MAVCYALCRVSCDSHS    149  ATGGCAGTTTGTTATGCGCTTTGCAGGGTGAGTTGTGATTCTCACTCCG
MARCGCQGCSVADCSSHS    149  ATGGCAAGGTGTGGGTGTCAGGGGTGCAGTGTTGCTGATTGTAGTTCTCACTCCG
MAGCLCFRCDGHVCDSHS    149  ATGGCAGGGTGTTTGTGTTTTAGGTGCGATGGTCATGTGTGTGATTCTCACTCCG
MASCWFLCRGACYSHS    147  ATGGCAAGTTGTTGGTTTCTGTGCCGTGGGGCGTGTTATTCTCACTCCG
MAQCWWSCRVNCTSHS    146  ATGGCATAGTGTTGGTGGAGTTGCAGGGTGAATTGTACCTCTCACTCCG
MAECDGGPCVQQVCKSHS    146  ATGGCAGAGTGTGATGGTGGGCCGTGCGTTCAGTAGGTTTGTAAGTCTCACTCCG
MAACGVSCATRCGSHS    146  ATGGCAGCTTGTGGGGTTAGTTGCGCGACTAGGTGTGGTTCTCACTCCG
MASCGIICEGYCFSHS    146  ATGGCATCTTGTGGTATTATTTGCGAGGGTTATTGTTTTTCTCACTCCG
MAKCWQGCRVNCMSHS    145  ATGGCAAAGTGTTGGTAGGGGTGCAGGGTTAATTGTATGTCTCACTCCG
MAECFTQCRVMCLSHS    144  ATGGCAGAGTGTTTTACGTAGTGCCGTGTGATGTGTCTGTCTCACTCCG
MARCWLLCRVSCESHS    143  ATGGCACGGTGTTGGTTGTTGTGCCGGGTTAGTTGTGAGTCTCACTCCG
MAPCFRGCRVNCSSHS    142  ATGGCACCGTGTTTTAGGGGGTGCAGGGTTAATTGTTCGTCTCACTCCG
MALCFVGCRVMCISHS    142  ATGGCATTGTGTTTTGTGGGTTGCCGTGTGATGTGTATTTCTCACTCCG
MASCIQSCGYHCVSHS    141  ATGGCATCGTGTATTTAGTCGTGCGGTTATCATTGTGTGTCTCACTCCG
MAGCFEVCRVSCSSHS    140  ATGGCAGGGTGTTTTGAGGTTTGCCGTGTTTCGTGTTCTTCTCACTCCG
MARCVTGRCSMMVCASHS    139  ATGGCAAGGTGTGTGACTGGGCGGTGCTCTATGATGGTTTGTGCTTCTCACTCCG
MADCFHQCRVGCDSHS    138  ATGGCAGATTGTTTTCATCAGTGCCGGGTTGGGTGTGATTCTCACTCCG
MAMCFDSCRVNCTSHS    138  ATGGCAATGTGTTTTGATTCTTGCAGGGTTAATTGTACGTCTCACTCCG
MAKCFQACRASCYSHS    137  ATGGCAAAGTGTTTTTAGGCTTGCCGTGCTTCGTGTTATTCTCACTCCG
MASCFTGCRVACPSHS    137  ATGGCATCGTGTTTTACGGGTTGCCGTGTGGCTTGTCCGTCTCACTCCG
MAQCFQLCRTACVSHS    137  ATGGCACAGTGTTTTTAGCTTTGCAGGACGGCTTGTGTGTCTCACTCCG
MARCFPLCRANCYSHS    136  ATGGCACGGTGTTTTCCTTTGTGCCGTGCTAATTGTTATTCTCACTCCG
MASCWSYCRVYCWSHS    135  ATGGCATCGTGTTGGTCGTATTGCCGTGTGTATTGTTGGTCTCACTCCG
MAACWSVCRVGCMSHS    134  ATGGCAGCGTGTTGGTCGGTTTGCCGTGTTGGTTGTATGTCTCACTCCG
MAGCWTLCRVRCHSHS    134  ATGGCAGGGTGTTGGACGTTGTGCCGTGTTAGGTGTCATTCTCACTCCG
MANCFLMCRAACISHS    134  ATGGCAAATTGTTTTCTGATGTGCCGGGCTGCTTGTATTTCTCACTCCG
MASCFSGCRVACRSHS    134  ATGGCATCGTGTTTTAGTGGGTGCCGTGTGGCTTGTCGGTCTCACTCCG
MAQCFRSCRVACVSHS    134  ATGGCACAGTGTTTTCGGTCTTGCAGGGTGGCGTGTGTGTCTCACTCCG
MAGCWSLCRVGCSSHS    133  ATGGCAGGGTGTTGGTCTTTGTGCAGGGTGGGGTGTTCTTCTCACTCCG
MAWCVSSCFQGCISHS    133  ATGGCATGGTGTGTTTCGAGTTGCTTTTAGGGTTGTATTTCTCACTCCG
MALCVSGVCHHEACPSHS    132  ATGGCACTTTGTGTTAGTGGTGTGTGCCATCATGAGGCGTGTCCTTCTCACTCCG
MAGCYQQCPMYCRSHS    130  ATGGCAGGGTGTTATTAGCAGTGCCCGATGTATTGTAGGTCTCACTCCG
MAICVSRSCLELWCLSHS    129  ATGGCAATTTGTGTGAGTCGTTCGTGCTTGGAGCTGTGGTGTTTGTCTCACTCCG
MAGCQTKCNSPCKSHS    129  ATGGCAGGGTGTTAGACTAAGTGCAATAGTCCTTGTAAGTCTCACTCCG
MASCYEKRCVIRTCRSHS    129  ATGGCAAGTTGTTATGAGAAGCGGTGCGTTATTCGTACGTGTCGTTCTCACTCCG
MAYTSHS    128  ATGGCATATACGTCTCACTCCG
MAQCFERCRVNCDSHS    127  ATGGCATAGTGTTTTGAGAGGTGCCGTGTTAATTGTGATTCTCACTCCG
MARCASGLCIGFICLSHS    127  ATGGCACGTTGTGCGAGTGGTCTGTGCATTGGGTTTATTTGTCTGTCTCACTCCG
MAPCCSQDCRVDYCASHS    127  ATGGCACCTTGTTGTTCGTAGGATTGCAGGGTGGATTATTGTGCGTCTCACTCCG
MALCFANCRALCFSHS    127  ATGGCACTTTGTTTTGCTAATTGCCGGGCGTTGTGTTTTTCTCACTCCG
MAQCGGILCGALPCFSHS    127  ATGGCATAGTGTGGTGGTATTCTTTGCGGGGCGCTTCCTTGTTTTTCTCACTCCG
MAVCYRVWCLDWLCRSHS    125  ATGGCAGTTTGTTATCGGGTTTGGTGCTTGGATTGGCTTTGTCGTTCTCACTCCG
MATCFMGCSNSCLSHS    125  ATGGCAACTTGTTTTATGGGGTGCTCTAATTCGTGTCTTTCTCACTCCG
MAWCFTKCRTGCTSHS    124  ATGGCATGGTGTTTTACTAAGTGCCGTACTGGTTGTACTTCTCACTCCG
MADCFQGCRVFCSSHS    124  ATGGCAGATTGTTTTTAGGGTTGCCGTGTTTTTTGTTCGTCTCACTCCG
MAGCGRLCSEMCGSHS    123  ATGGCAGGGTGTGGGCGGTTGTGCTCGGAGATGTGTGGTTCTCACTCCG
MAECLLGALRRVGLTP    123  ATGGCAGAGTGTTTGTTGGGTGCATTGAGACGTGTAGGTCTCACTCCG
MANCFVNCRVACHSHS    123  ATGGCAAATTGTTTTGTTAATTGCAGGGTTGCGTGTCATTCTCACTCCG
MARCFGHCRVACESHS    123  ATGGCAAGGTGTTTTGGGCATTGCCGGGTGGCTTGTGAGTCTCACTCCG
MAGCWTECRVNCLSHS    120  ATGGCAGGTTGTTGGACGGAGTGCCGTGTGAATTGTTTGTCTCACTCCG
MATCLVVCRVNCDSHS    120  ATGGCAACTTGTCTGGTGGTTTGCCGTGTTAATTGTGATTCTCACTCCG
MAGCNDLCHSGCCSHS    120  ATGGCAGGTTGTAATGATTTGTGCCATTCGGGTTGTTGTTCTCACTCCG
MARCFSLCRVQCWSHS    120  ATGGCAAGGTGTTTTTCGTTGTGCCGGGTTCAGTGTTGGTCTCACTCCG
MAACWLLCRAGCYSHS    118  ATGGCAGCTTGTTGGTTGCTGTGCAGGGCGGGGTGTTATTCTCACTCCG
MARCFSSCRVLCNSHS    118  ATGGCAAGGTGTTTTAGTAGTTGCCGTGTTCTGTGTAATTCTCACTCCG
MARCYMPCRVNCVSHS    118  ATGGCACGTTGTTATATGCCTTGCCGTGTTAATTGTGTTTCTCACTCCG
MALCAIAQCGQHYCGSHS    117  ATGGCACTTTGTGCGATTGCGCAGTGCGGGTAGCATTATTGTGGTTCTCACTCCG
MATCHQLLCMAMSCVSHS    117  ATGGCAACTTGTCATTAGCTGTTGTGCATGGCGATGTCTTGTGTTTCTCACTCCG
MATCFTMCRVSCDSHS    117  ATGGCAACTTGTTTTACGATGTGCCGTGTGAGTTGTGATTCTCACTCCG
MAHCYSVCRVNCWSHS    117  ATGGCACATTGTTATAGTGTTTGCCGTGTGAATTGTTGGTCTCACTCCG
MAQCWYSCRVQCYSHS    116  ATGGCATAGTGTTGGTATTCTTGCCGGGTGCAGTGTTATTCTCACTCCG
MAGCCVCICFGCSVFLTP    116  ATGGCAGGGTGTTGTGTGTGTATTTGCTTTGGGTGTAGTGTTTTTCTCACTCCG
MATCFQTCRALCWSHS    115  ATGGCAACTTGTTTTCAGACTTGCAGGGCTCTGTGTTGGTCTCACTCCG
MATCEKRCCPRCSSHS    114  ATGGCAACGTGTGAGAAGCGGTGCTGTCCGCGTTGTTCGTCTCACTCCG
MAMCGRNACSPLSCESHS    114  ATGGCAATGTGTGGTCGGAATGCTTGCTCGCCGCTGTCTTGTGAGTCTCACTCCG
MAKCEIPCAVSCLSHS    114  ATGGCAAAGTGTGAGATTCCTTGCGCGGTTTCGTGTTTGTCTCACTCCG
MAMCNARICRLSPCSSHS    114  ATGGCAATGTGTAATGCGCGGATTTGCCGGTTGTCTCCGTGTAGTTCTCACTCCG
MARCNLRCSDGCLSHS    114  ATGGCACGTTGTAATTTGCGGTGCTCGGATGGGTGTCTTTCTCACTCCG
MALCLSVMCTALECFSHS    114  ATGGCATTGTGTCTTAGTGTGATGTGCACTGCTTTGGAGTGTTTTTCTCACTCCG
MAKCKTRSCTSLICSSHS    113  ATGGCAAAGTGTAAGACTCGTTCGTGCACTTCTTTGATTTGTTCGTCTCACTCCG
MAGCWTLCRASCYSHS    113  ATGGCAGGTTGTTGGACTCTGTGCCGTGCTAGTTGTTATTCTCACTCCG
MAWCWERCRVLCVSHS    113  ATGGCATGGTGTTGGGAGCGGTGCCGGGTTCTGTGTGTGTCTCACTCCG
MANCFMPCRVHCRSHS    113  ATGGCAAATTGTTTTATGCCTTGCAGGGTGCATTGTAGGTCTCACTCCG
MAVCFGLCRVGCLSHS    112  ATGGCAGTGTGTTTTGGTCTTTGCCGTGTGGGGTGTTTGTCTCACTCCG
MAECFMKCRVLVRLTP    110  ATGGCAGAGTGTTTTATGAAGTGCCGGGTGCTTGTACGTCTCACTCCG
MALCSSQMCSTRPCRSHS    110  ATGGCACTTTGTTCGAGTTAGATGTGCTCTACTCGTCCGTGTAGGTCTCACTCCG
MALCFVPCRVDCVSHS    109  ATGGCATTGTGTTTTGTGCCGTGCCGGGTGGATTGTGTTTCTCACTCCG
MAACWVRCRVGCISHS    109  ATGGCAGCGTGTTGGGTGCGTTGCCGGGTGGGGTGTATTTCTCACTCCG
MAQCWQLCRVSCSSHS    108  ATGGCACAGTGTTGGTAGCTGTGCCGGGTGTCTTGTAGTTCTCACTCCG
MASCFVQCRTQCYSHS    108  ATGGCATCTTGTTTTGTTCAGTGCCGGACGTAGTGTTATTCTCACTCCG
MAECFLVCRVACWSHS    108  ATGGCAGAGTGTTTTTTGGTGTGCAGGGTTGCGTGTTGGTCTCACTCCG
MAVCYELCRVMCMSHS    107  ATGGCAGTTTGTTATGAGTTGTGCAGGGTTATGTGTATGTCTCACTCCG
MAYCFQGCRVLCYSHS    107  ATGGCATATTGTTTTCAGGGGTGCCGTGTGTTGTGTTATTCTCACTCCG
MASCFWKCRVGCDSHS    106  ATGGCATCTTGTTTTTGGAAGTGCAGGGTGGGGTGTGATTCTCACTCCG
MASCVDYCVGTCCSHS    105  ATGGCATCTTGTGTGGATTATTGCGTTGGTACGTGTTGTTCTCACTCCG
MANCWRLCRVDCLSHS    105  ATGGCAAATTGTTGGCGTCTGTGCCGGGTTGATTGTCTGTCTCACTCCG
MADCFVRCRVACASHS    105  ATGGCAGATTGTTTTGTGCGTTGCCGGGTTGCGTGTGCGTCTCACTCCG
MATCFQVCRALCVSHS    105  ATGGCAACTTGTTTTCAGGTGTGCCGTGCGCTGTGTGTTTCTCACTCCG
MAACWIGWCSLARCISHS    104  ATGGCAGCTTGTTGGATTGGTTGGTGCTCTCTGGCTAGGTGTATTTCTCACTCCG
MAACLLVCSGCCGSHS    104  ATGGCAGCTTGTCTGCTTGTGTGCTCGGGTTGTTGTGGTTCTCACTCCG
MAGCGFHDCQTRRCPSHS    103  ATGGCAGGGTGTGGTTTTCATGATTGCTAGACGCGTCGGTGTCCGTCTCACTCCG
MAKCWGLCRVGCLSHS    103  ATGGCAAAGTGTTGGGGGCTTTGCAGGGTTGGTTGTTTGTCTCACTCCG
MAHCFRPCRALCPSHS    102  ATGGCACATTGTTTTCGTCCGTGCCGGGCGTTGTGTCCGTCTCACTCCG
MAECFIRCRVNCDSHS    101  ATGGCAGAGTGTTTTATTCGGTGCAGGGTTAATTGTGATTCTCACTCCG
MAQCFSPCRVECLSHS    101  ATGGCATAGTGTTTTTCTCCGTGCCGTGTTGAGTGTCTTTCTCACTCCG
MARCVFDCKRIVGLTP    100  ATGGCACGGTGTGTGTTTGATTGCAAGAGGATTGTGGGTCTCACTCCG
MAYCLDKCGSRCESHS    100  ATGGCATATTGTCTTGATAAGTGCGGGTCGAGGTGTGAGTCTCACTCCG
MASCFRECRVACPSHS    100  ATGGCAAGTTGTTTTCGGGAGTGCCGGGTTGCGTGTCCGTCTCACTCCG
MAVCFQECRVDCPSHS    100  ATGGCAGTGTGTTTTCAGGAGTGCCGGGTTGATTGTCCTTCTCACTCCG
MAECYRSCHAMCRSHS    99  ATGGCAGAGTGTTATCGGAGTTGCCATGCTATGTGTAGGTCTCACTCCG
MAFCSVWVREAYLCASHS    99  ATGGCATTTTGTTCGGTTTGGGTGCGTGAGGCGTATTTGTGTGCTTCTCACTCCG
MAVCTLDLCTGDGCGSHS    99  ATGGCAGTGTGTACGTTGGATTTGTGCACTGGTGATGGGTGTGGTTCTCACTCCG
MAKCFMSCRGLCFSHS    99  ATGGCAAAGTGTTTTATGTCGTGCCGTGGGCTGTGTTTTTCTCACTCCG
MAKCFRLCRVTCHSHS    98  ATGGCAAAGTGTTTTCGTCTTTGCCGTGTGACGTGTCATTCTCACTCCG
MATCWTSCRVSCGSHS    97  ATGGCAACGTGTTGGACTAGTTGCAGGGTTTCTTGTGGGTCTCACTCCG
MAFCWFTCRGMCYSHS    97  ATGGCATTTTGTTGGTTTACTTGCCGGGGTATGTGTTATTCTCACTCCG
MAWCFMQCKVVCYSHS    97  ATGGCATGGTGTTTTATGTAGTGCAAGGTGGTTTGTTATTCTCACTCCG
MAACFDSCRVVCLSHS    97  ATGGCAGCGTGTTTTGATAGTTGCAGGGTTGTGTGTCTGTCTCACTCCG
MACCKLLCSQVCRSHS    96  ATGGCATGTTGTAAGCTTCTTTGCTCTCAGGTGTGTAGGTCTCACTCCG
MATCFHHCRVNCSSHS    95  ATGGCAACGTGTTTTCATCATTGCCGGGTGAATTGTTCTTCTCACTCCG
MAECFDRCRVSCYSHS    95  ATGGCAGAGTGTTTTGATAGGTGCAGGGTGAGTTGTTATTCTCACTCCG
MAVCWRPCRVACWSHS    95  ATGGCAGTTTGTTGGCGGCCTTGCAGGGTGGCTTGTTGGTCTCACTCCG
MAGCEGAWCALARCWSHS    95  ATGGCAGGTTGTGAGGGTGCGTGGTGCGCGCTTGCTCGGTGTTGGTCTCACTCCG
MAACYRLCRVGCYSHS    94  ATGGCAGCGTGTTATCGGTTGTGCCGGGTGGGTTGTTATTCTCACTCCG
MAGCYSFCCILCISHS    94  ATGGCAGGTTGTTATTCTTTTTGCTGTATTCTTTGTATTTCTCACTCCG
MATCFHRCRVTCISHS    93  ATGGCAACTTGTTTTCATCGGTGCCGTGTGACGTGTATTTCTCACTCCG
MALCKVCCRPLCMSHS    93  ATGGCACTTTGTAAGGTGTGTTGCCGGCCGTTGTGTATGTCTCACTCCG
MALCIGSVCQEADCWSHS    92  ATGGCATTGTGTATTGGTTCGGTGTGCTAGGAGGCTGATTGTTGGTCTCACTCCG
MARCFVSCRGVCWSHS    92  ATGGCACGGTGTTTTGTGAGTTGCAGGGGTGTTTGTTGGTCTCACTCCG
MALCWERRCVMQSCTSHS    92  ATGGCACTGTGTTGGGAGCGTAGGTGCGTGATGTAGTCTTGTACGTCTCACTCCG
MALCLWRCIWACPSHS    92  ATGGCACTTTGTCTGTGGCGGTGCATTTGGGCGTGTCCTTCTCACTCCG
MAQCSMLCAGDCASHS    92  ATGGCACAGTGTTCGATGTTGTGCGCGGGTGATTGTGCTTCTCACTCCG
MAPCFQPCRSICMSHS    92  ATGGCACCGTGTTTTTAGCCTTGCAGGAGTATTTGTATGTCTCACTCCG
MARCSDCMCASCRCQSHS    91  ATGGCACGTTGTTCGGATTGTATGTGCGCTTCGTGTCGTTGTTAGTCTCACTCCG
MAQCWRDCRVLCMSHS    91  ATGGCATAGTGTTGGAGGGATTGCCGTGTGTTGTGTATGTCTCACTCCG
MASCLWVCRVACWSHS    91  ATGGCAAGTTGTCTGTGGGTGTGCAGGGTGGCGTGTTGGTCTCACTCCG
MARCFSGCRVLCFSHS    91  ATGGCACGTTGTTTTTCGGGGTGCAGGGTGCTTTGTTTTTCTCACTCCG
MAGCVALACHSLDCRSHS    90  ATGGCAGGTTGTGTGGCGTTGGCTTGCCATTCGTTGGATTGTCGTTCTCACTCCG
MAQCFELCRVVCLSHS    90  ATGGCATAGTGTTTTGAGTTGTGCCGGGTGGTGTGTTTGTCTCACTCCG
MAYCFSLCRTICFSHS    90  ATGGCATATTGTTTTAGTCTTTGCCGGACGATTTGTTTTTCTCACTCCG
MAYCGPAKCAPQKCWSHS    89  ATGGCATATTGTGGGCCGGCGAAGTGCGCTCCGTAGAAGTGTTGGTCTCACTCCG
MAACWEFCRVSCWSHS    89  ATGGCAGCTTGTTGGGAGTTTTGCCGGGTGTCTTGTTGGTCTCACTCCG
MAVCFQACRSLCLSHS    89  ATGGCAGTTTGTTTTCAGGCGTGCCGGTCGTTGTGTTTGTCTCACTCCG
MALCWSVCRVACLSHS    88  ATGGCATTGTGTTGGTCGGTGTGCCGGGTGGCTTGTCTGTCTCACTCCG
MARCTLKCQDCCGSHS    88  ATGGCACGGTGTACGCTGAAGTGCTAGGATTGTTGTGGGTCTCACTCCG
MAMCFASCRVSCGSHS    88  ATGGCAATGTGTTTTGCTTCGTGCAGGGTGTCGTGTGGGTCTCACTCCG
MAFCFIPCRVTCVSHS    88  ATGGCATTTTGTTTTATTCCGTGCCGTGTGACTTGTGTTTCTCACTCCG
MARCWRTCVSSCQSHS    88  ATGGCACGGTGTTGGCGTACGTGCGTTTCTTCTTGTTAGTCTCACTCCG
MATCVQTCEATCASHS    87  ATGGCAACTTGTGTTTAGACTTGCGAGGCTACTTGTGCGTCTCACTCCG
MAQCEYMWCLWRQCASHS    87  ATGGCATAGTGTGAGTATATGTGGTGCTTGTGGCGTCAGTGTGCTTCTCACTCCG
MAQCYSMCRVACLSHS    87  ATGGCATAGTGTTATTCGATGTGCCGGGTGGCGTGTCTTTCTCACTCCG
MAACFARVVVVLTP    87  ATGGCAGCTTGTTTTGCTCGAGTGGTTGTAGTTCTCACTCCG
MAGCFQLCRVPCLSHS    87  ATGGCAGGTTGTTTTTAGCTTTGCAGGGTGCCGTGTCTTTCTCACTCCG
MAMCFRNCRVECISHS    86  ATGGCAATGTGTTTTCGTAATTGCAGGGTTGAGTGTATTTCTCACTCCG
MAVCFQLCRAQCISHS    86  ATGGCAGTGTGTTTTCAGTTGTGCCGGGCTCAGTGTATTTCTCACTCCG
MASCWSRECGAGLCISHS    86  ATGGCATCGTGTTGGAGTCGGGAGTGCGGGGCGGGGCTGTGTATTTCTCACTCCG
MAQCFSVCRVSCASHS    86  ATGGCATAGTGTTTTTCGGTTTGCCGGGTGTCGTGTGCGTCTCACTCCG
MAVCFGVCRALCASHS    86  ATGGCAGTGTGTTTTGGGGTTTGCCGTGCGTTGTGTGCGTCTCACTCCG
MAVCFSLCRAGCLSHS    86  ATGGCAGTTTGTTTTAGTCTTTGCCGGGCTGGTTGTTTGTCTCACTCCG
MAQCFQACKTLCWSHS    85  ATGGCACAGTGTTTTTAGGCTTGCAAGACGTTGTGTTGGTCTCACTCCG
MAECSKYCQVGCGSHS    85  ATGGCAGAGTGTTCGAAGTATTGCTAGGTTGGGTGTGGGTCTCACTCCG
MASCFRACRVSCSSHS    85  ATGGCATCTTGTTTTAGGGCGTGCAGGGTGTCGTGTTCGTCTCACTCCG
MASCLHVCRVACYSHS    84  ATGGCATCGTGTTTGCATGTTTGCAGGGTGGCTTGTTATTCTCACTCCG
MAECFVRCRVACLSHS    84  ATGGCAGAGTGTTTTGTGCGTTGCAGGGTTGCTTGTCTGTCTCACTCCG
MAHCVAGACWAAKCASHS    83  ATGGCACATTGTGTGGCTGGTGCGTGCTGGGCTGCTAAGTGTGCGTCTCACTCCG
MAGCYERCRVYCSSHS    83  ATGGCAGGTTGTTATGAGCGGTGCCGGGTTTATTGTTCTTCTCACTCCG
MALCATFRCWGIQCVSHS    83  ATGGCACTGTGTGCGACTTTTAGGTGCTGGGGTATTTAGTGTGTTTCTCACTCCG
MAVCFTWCRVSCVSHS    82  ATGGCAGTTTGTTTTACGTGGTGCCGTGTTTCGTGTGTGTCTCACTCCG
MARCGGHSCSRGFCASHS    82  ATGGCACGTTGTGGGGGTCATTCTTGCAGTCGTGGGTTTTGTGCGTCTCACTCCG
MAVCPRYCPGFCYSHS    82  ATGGCAGTTTGTCCTCGGTATTGCCCTGGGTTTTGTTATTCTCACTCCG
MAMCFTTCRVYCLSHS    82  ATGGCAATGTGTTTTACTACTTGCCGTGTGTATTGTTTGTCTCACTCCG
MARCFNLCRVGCLSHS    82  ATGGCACGGTGTTTTAATTTGTGCCGGGTGGGGTGTCTTTCTCACTCCG
MAACWQPCRALCISHS    81  ATGGCAGCTTGTTGGTAGCCGTGCCGTGCGTTGTGTATTTCTCACTCCG
MAVCWSPCRVACSSHS    81  ATGGCAGTGTGTTGGTCTCCTTGCCGGGTGGCTTGTAGTTCTCACTCCG
MALCWTLCRVHCLSHS    81  ATGGCATTGTGTTGGACTTTGTGCCGGGTTCATTGTTTGTCTCACTCCG
MAECFAVCRVDCGSHS    81  ATGGCAGAGTGTTTTGCGGTGTGCCGTGTTGATTGTGGTTCTCACTCCG
MAGCQVVCSSNCPSHS    81  ATGGCAGGGTGTCAGGTTGTGTGCTCTTCGAATTGTCCGTCTCACTCCG
MAKCASPCGGRCRSHS    81  ATGGCAAAGTGTGCTTCTCCGTGCGGGGGGCGTTGTCGGTCTCACTCCG
MAACLWACLFRCNSHS    80  ATGGCAGCGTGTCTTTGGGCGTGCTTGTTTAGGTGTAATTCTCACTCCG
MAWCMKRCDNDCTSHS    80  ATGGCATGGTGTATGAAGCGTTGCGATAATGATTGTACGTCTCACTCCG
MANCFQACKVVCFSHS    80  ATGGCAAATTGTTTTTAGGCTTGCAAGGTGGTGTGTTTTTCTCACTCCG
MARCWTACRGLCFSHS    80  ATGGCAAGGTGTTGGACGGCTTGCAGGGGTTTGTGTTTTTCTCACTCCG
MALCAAKCGRVCGSHS    80  ATGGCACTGTGTGCTGCGAAGTGCGGGAGGGTGTGTGGTTCTCACTCCG
MANCFSLCRVPCYSHS    80  ATGGCAAATTGTTTTTCTTTGTGCCGGGTGCCGTGTTATTCTCACTCCG
MAWCFGSCWVGCSSHS    79  ATGGCATGGTGTTTTGGTAGTTGCTGGGTTGGGTGTTCGTCTCACTCCG
MALCGDVCVQVCKSHS    79  ATGGCACTTTGTGGTGATGTTTGCGTGTAGGTGTGTAAGTCTCACTCCG
MAFCGKFRCIQTYCNSHS    79  ATGGCATTTTGTGGGAAGTTTAGGTGCATTTAGACGTATTGTAATTCTCACTCCG
MAACEQGMCRLFRCVSHS    79  ATGGCAGCGTGTGAGCAGGGTATGTGCCGTCTGTTTCGTTGTGTGTCTCACTCCG
MATCWDVCRVVCLSHS    79  ATGGCAACTTGTTGGGATGTTTGCCGTGTGGTTTGTCTGTCTCACTCCG
MALCWQVCRVLCISHS    79  ATGGCACTTTGTTGGCAGGTTTGCAGGGTTTTGTGTATTTCTCACTCCG
MAGCWPQCRVNCVSHS    79  ATGGCAGGTTGTTGGCCTCAGTGCCGGGTTAATTGTGTGTCTCACTCCG
MARCFLGCRVLCASHS    79  ATGGCAAGGTGTTTTTTGGGTTGCCGTGTTTTGTGTGCGTCTCACTCCG
MAECWQSCRALCISHS    78  ATGGCAGAGTGTTGGTAGTCTTGCAGGGCGTTGTGTATTTCTCACTCCG
MAVCVVCNCFRQVCLSHS    78  ATGGCAGTTTGTGTTGTGTGTAATTGCTTTCGGTAGGTGTGTTTGTCTCACTCCG
MAMCFAGCRVACASHS    78  ATGGCAATGTGTTTTGCGGGTTGCCGGGTTGCGTGTGCTTCTCACTCCG
MAFCYLKCRVLCFSHS    78  ATGGCATTTTGTTATCTTAAGTGCCGGGTGTTGTGTTTTTCTCACTCCG
MALCRGVCAVPCSSHS    78  ATGGCACTTTGTAGGGGGGTTTGCGCTGTGCCTTGTTCTTCTCACTCCG
MADCYVRCRVACLSHS    77  ATGGCAGATTGTTATGTGCGGTGCCGGGTGGCGTGTTTGTCTCACTCCG
MAACYEACRVNCVSHS    77  ATGGCAGCTTGTTATGAGGCGTGCAGGGTGAATTGTGTTTCTCACTCCG
MAQCWYSCMALCRSHS    77  ATGGCATAGTGTTGGTATTCTTGCATGGCTTTGTGTCGTTCTCACTCCG
MAVCRGGICAIQWCLSHS    77  ATGGCAGTTTGTAGGGGTGGTATTTGCGCGATTTAGTGGTGTCTGTCTCACTCCG
MAMCFVSCRVACASHS    77  ATGGCAATGTGTTTTGTGTCGTGCAGGGTTGCGTGTGCTTCTCACTCCG
MAECWQGCRVACYSHS    77  ATGGCAGAGTGTTGGTAGGGGTGCCGGGTGGCGTGTTATTCTCACTCCG
MAGCFEPCRSLCWSHS    77  ATGGCAGGGTGTTTTGAGCCGTGCAGGTCTTTGTGTTGGTCTCACTCCG
MAQCFVLCKVECFSHS    77  ATGGCACAGTGTTTTGTGTTGTGCAAGGTTGAGTGTTTTTCTCACTCCG
MAVCWVACRVGCLSHS    75  ATGGCAGTTTGTTGGGTTGCGTGCCGGGTGGGTTGTCTGTCTCACTCCG
MASCYQACKVLCYSHS    75  ATGGCATCTTGTTATTAGGCTTGCAAGGTTCTGTGTTATTCTCACTCCG
MAKCFSRCRVACDSHS    75  ATGGCAAAGTGTTTTAGTCGTTGCCGTGTGGCGTGTGATTCTCACTCCG
MANCYALCRVHCNSHS    75  ATGGCAAATTGTTATGCGCTTTGCCGTGTTCATTGTAATTCTCACTCCG
MAVCGNFWCRLGRCPSHS    75  ATGGCAGTTTGTGGGAATTTTTGGTGCAGGTTGGGGCGTTGTCCTTCTCACTCCG
MAQCFSLCRTNCVSHS    75  ATGGCATAGTGTTTTTCGTTGTGCAGGACGAATTGTGTTTCTCACTCCG
MAQCFVTCRVLCQSHS    75  ATGGCATAGTGTTTTGTGACTTGCCGTGTTCTGTGTCAGTCTCACTCCG
MAVCFFVCRSLCYSHS    75  ATGGCAGTTTGTTTTTTTGTGTGCCGTTCGTTGTGTTATTCTCACTCCG
MAMCWQYCRVACSSHS    74  ATGGCAATGTGTTGGCAGTATTGCCGGGTTGCTTGTTCTTCTCACTCCG
MAECWTKCRVSCNSHS    74  ATGGCAGAGTGTTGGACGAAGTGCCGTGTGTCTTGTAATTCTCACTCCG
MAMCFQSCRVWCLSHS    74  ATGGCAATGTGTTTTCAGTCTTGCAGGGTTTGGTGTCTGTCTCACTCCG
MAQCWWVCRALCYSHS    74  ATGGCACAGTGTTGGTGGGTGTGCAGGGCGCTTTGTTATTCTCACTCCG
MARCFPVCRVMCISHS    74  ATGGCACGGTGTTTTCCGGTGTGCCGGGTTATGTGTATTTCTCACTCCG
MAFCWANDCWLHVCLSHS    74  ATGGCATTTTGTTGGGCTAATGATTGCTGGCTTCATGTTTGTTTGTCTCACTCCG
MAECQAQCVSLCLSHS    74  ATGGCAGAGTGTTAGGCTTAGTGCGTTAGTTTGTGTTTGTCTCACTCCG
MAGCFVDCRVACLSHS    74  ATGGCAGGGTGTTTTGTTGATTGCCGTGTTGCGTGTTTGTCTCACTCCG
MASCFALCRVPCQSHS    74  ATGGCAAGTTGTTTTGCGTTGTGCCGTGTGCCGTGTTAGTCTCACTCCG
MAECFTACRVACISHS    74  ATGGCAGAGTGTTTTACGGCTTGCCGTGTTGCTTGTATTTCTCACTCCG
MAQCFSHCRVRCDSHS    74  ATGGCATAGTGTTTTTCTCATTGCCGTGTTCGGTGTGATTCTCACTCCG
MAGCVQGKCVLATCTSHS    73  ATGGCAGGGTGTGTTCAGGGTAAGTGCGTGCTGGCGACTTGTACTTCTCACTCCG
MAVCTSTWCASRSCGSHS    73  ATGGCAGTGTGTACGAGTACGTGGTGCGCGTCGAGGTCGTGTGGTTCTCACTCCG
MARCEQMVCAGSTCWSHS    73  ATGGCAAGGTGTGAGTAGATGGTGTGCGCGGGGTCTACGTGTTGGTCTCACTCCG
MARCPMSCNYRCVSHS    73  ATGGCACGGTGTCCTATGAGTTGCAATTATCGGTGTGTGTCTCACTCCG
MALCVHVCFAGCMSHS    72  ATGGCATTGTGTGTGCATGTTTGCTTTGCTGGGTGTATGTCTCACTCCG
MAGCWRTCRVICLSHS    72  ATGGCAGGGTGTTGGCGTACGTGCCGGGTTATTTGTCTGTCTCACTCCG
MAVCWIQCRVACPSHS    72  ATGGCAGTTTGTTGGATTTAGTGCAGGGTTGCGTGTCCGTCTCACTCCG
MAQCFKDCKVACMSHS    72  ATGGCATAGTGTTTTAAGGATTGCAAGGTGGCGTGTATGTCTCACTCCG
MAGCGIWECRGATCDSHS    72  ATGGCAGGGTGTGGGATTTGGGAGTGCCGGGGTGCTACGTGTGATTCTCACTCCG
MALCGDGCRVACWSHS    71  ATGGCATTGTGTGGGGATGGGTGCAGGGTTGCTTGTTGGTCTCACTCCG
MAYCEWSCLSYCTSHS    71  ATGGCATATTGTGAGTGGTCGTGCTTGTCTTATTGTACGTCTCACTCCG
MAVCWDRCRVACFSHS    71  ATGGCAGTTTGTTGGGATAGGTGCCGTGTGGCGTGTTTTTCTCACTCCG
MATCAKSCFWGVILTP    71  ATGGCAACTTGTGCTAAGAGTTGCTTCTGGGGTGTTATTCTCACTCCG
MAPCFGYCRVDCQSHS    71  ATGGCACCTTGTTTTGGTTATTGCCGGGTTGATTGTTAGTCTCACTCCG
MAACFQECRVECWSHS    71  ATGGCAGCGTGTTTTTAGGAGTGCCGGGTGGAGTGTTGGTCTCACTCCG
MAACYDCACVSCVGLTP    70  ATGGCAGCGTGTTATGATTGTGCGTGCGTTAGTTGTGTAGGTCTCACTCCG
MANCSMRCLHSCNSHS    70  ATGGCAAATTGTAGTATGAGGTGCCTTCATTCTTGTAATTCTCACTCCG
MAQCFRECRALCYSHS    70  ATGGCACAGTGTTTTCGTGAGTGCAGGGCGTTGTGTTATTCTCACTCCG
MASCVRPCFYWCDSHS    70  ATGGCAAGTTGTGTTCGGCCTTGCTTTTATTGGTGTGATTCTCACTCCG
MAICFAECRAACWSHS    70  ATGGCAATTTGTTTTGCTGAGTGCCGTGCTGCTTGTTGGTCTCACTCCG
MAICWELCRVSCFSHS    70  ATGGCAATTTGTTGGGAGTTGTGCAGGGTTTCGTGTTTTTCTCACTCCG
MAICFAGCRVVCISHS    70  ATGGCAATTTGTTTTGCGGGTTGCCGGGTTGTGTGTATTTCTCACTCCG
MALCFGRCRVACVSHS    70  ATGGCACTTTGTTTTGGTCGTTGCCGTGTTGCTTGTGTGTCTCACTCCG
MAACFQLCRVECISHS    70  ATGGCAGCTTGTTTTTAGTTGTGCCGGGTTGAGTGTATTTCTCACTCCG
MARCPGQCQLMCSSHS    69  ATGGCACGGTGTCCTGGTCAGTGCCAGTTGATGTGTAGTTCTCACTCCG
MAQCGRACLRDCQSHS    69  ATGGCACAGTGTGGTAGGGCGTGCCTTAGGGATTGTCAGTCTCACTCCG
MAVCWSACRVSCWSHS    69  ATGGCAGTTTGTTGGTCGGCTTGCCGGGTTAGTTGTTGGTCTCACTCCG
MASCYGRCRVSCYSHS    69  ATGGCAAGTTGTTATGGTCGTTGCAGGGTGAGTTGTTATTCTCACTCCG
MARCFEKCRAFCYSHS    69  ATGGCACGGTGTTTTGAGAAGTGCAGGGCTTTTTGTTATTCTCACTCCG
MADCFTTCRVLCGSHS    69  ATGGCAGATTGTTTTACGACTTGCAGGGTTCTGTGTGGGTCTCACTCCG
MAACWFWCKVACLSHS    69  ATGGCAGCGTGTTGGTTTTGGTGCAAGGTTGCGTGTCTTTCTCACTCCG
MAPCFHQCRVGCSSHS    69  ATGGCACCTTGTTTTCATTAGTGCCGTGTGGGGTGTAGTTCTCACTCCG
MAACWSSCRVSCVSHS    69  ATGGCAGCGTGTTGGAGTTCTTGCAGGGTGTCTTGTGTTTCTCACTCCG
MAYCFAMCRINCLSHS    69  ATGGCATATTGTTTTGCGATGTGCAGGATTAATTGTTTGTCTCACTCCG
MATCFQVCRALCNSHS    69  ATGGCAACTTGTTTTTAGGTTTGCAGGGCTCTTTGTAATTCTCACTCCG
MALCWTGCRVSCFSHS    69  ATGGCACTGTGTTGGACGGGGTGCCGGGTTTCTTGTTTTTCTCACTCCG
MASCSVFQCLFRGCWSHS    68  ATGGCAAGTTGTTCTGTTTTTTAGTGCCTTTTTAGGGGGTGTTGGTCTCACTCCG
MAMCYSVCRVNCRSHS    68  ATGGCAATGTGTTATAGTGTGTGCCGTGTGAATTGTAGGTCTCACTCCG
MALCAGVSCGSGCCLSHS    68  ATGGCACTTTGTGCGGGTGTTTCTTGCGGTTCGGGGTGTTGTCTTTCTCACTCCG
MAPCLGSCMRTCRSHS    68  ATGGCACCTTGTTTGGGTTCGTGCATGAGGACGTGTCGGTCTCACTCCG
MALCYTSLCPWMDCLSHS    68  ATGGCATTGTGTTATACGAGTCTGTGCCCGTGGATGGATTGTCTTTCTCACTCCG
MAVCFSQCRVFCWSHS    68  ATGGCAGTTTGTTTTTCTCAGTGCAGGGTGTTTTGTTGGTCTCACTCCG
MARCFVTCRVHCGSHS    67  ATGGCAAGGTGTTTTGTTACTTGCAGGGTTCATTGTGGGTCTCACTCCG
MASCKGLHCQAFVCASHS    67  ATGGCATCTTGTAAGGGTTTGCATTGCTAGGCGTTTGTGTGTGCGTCTCACTCCG
MARCWQTCQVICDSHS    67  ATGGCAAGGTGTTGGTAGACGTGCCAGGTGATTTGTGATTCTCACTCCG
MAQCFELCRANCPSHS    67  ATGGCATAGTGTTTTGAGCTGTGCCGTGCGAATTGTCCGTCTCACTCCG
MAFCVSMCRMDCGSHS    67  ATGGCATTTTGTGTGAGTATGTGCAGGATGGATTGTGGGTCTCACTCCG
MAICFTKCRVSCMSHS    67  ATGGCAATTTGTTTTACTAAGTGCCGGGTGTCTTGTATGTCTCACTCCG
MASCFMSCRALCLSHS    67  ATGGCATCTTGTTTTATGAGTTGCCGGGCTCTGTGTTTGTCTCACTCCG
MASCFSYCRVRCFSHS    67  ATGGCATCTTGTTTTTCGTATTGCCGGGTGCGGTGTTTTTCTCACTCCG
MAGCWQLCRVDCASHS    66  ATGGCAGGTTGTTGGTAGCTGTGCAGGGTTGATTGTGCGTCTCACTCCG
MAHCPHDTCTRQLCDSHS    66  ATGGCACATTGTCCTCATGATACGTGCACGCGGTAGTTGTGTGATTCTCACTCCG
MALCWVSCRVNCISHS    66  ATGGCACTTTGTTGGGTGTCTTGCCGGGTTAATTGTATTTCTCACTCCG
MAWCWQDCRVNCISHS    66  ATGGCATGGTGTTGGTAGGATTGCCGGGTTAATTGTATTTCTCACTCCG
MAWCLLSCKEGCGSHS    66  ATGGCATGGTGTCTTCTTAGTTGCAAGGAGGGGTGTGGGTCTCACTCCG
MAACFPACRVGCLSHS    66  ATGGCAGCGTGTTTTCCGGCTTGCCGGGTGGGGTGTCTGTCTCACTCCG
MASCRPGCLGVCRSHS    66  ATGGCATCGTGTCGGCCTGGGTGCCTGGGTGTTTGTCGTTCTCACTCCG
MAACWTVCRVGCQSHS    66  ATGGCAGCTTGTTGGACGGTTTGCCGTGTGGGTTGTTAGTCTCACTCCG
MAECSLWRCYFWACPSHS    66  ATGGCAGAGTGTAGTTTGTGGCGGTGCTATTTTTGGGCGTGTCCGTCTCACTCCG
MAACFGGCRSLCFSHS    66  ATGGCAGCGTGTTTTGGTGGGTGCAGGAGTTTGTGTTTTTCTCACTCCG
MASCAVSVCRVVQCNSHS    66  ATGGCATCTTGTGCTGTTTCTGTGTGCCGGGTGGTTCAGTGTAATTCTCACTCCG
MADCNIWCVHRCQSHS    65  ATGGCAGATTGTAATATTTGGTGCGTGCATCGGTGTTAGTCTCACTCCG
MAVCQRQCVIMCKSHS    65  ATGGCAGTGTGTTAGAGGTAGTGCGTTATTATGTGTAAGTCTCACTCCG
MARCFEGCRVSCFSHS    65  ATGGCAAGGTGTTTTGAGGGGTGCCGGGTTTCTTGTTTTTCTCACTCCG
MAVCFPICRVNCTSHS    65  ATGGCAGTGTGTTTTCCTATTTGCCGTGTTAATTGTACTTCTCACTCCG
MATCRVLCFDVCWSHS    64  ATGGCAACTTGTAGGGTTCTGTGCTTTGATGTTTGTTGGTCTCACTCCG
MALCRADCMELCKSHS    64  ATGGCACTTTGTAGGGCGGATTGCATGGAGCTGTGTAAGTCTCACTCCG
MAVCYQVCRVNCGSHS    64  ATGGCAGTTTGTTATTAGGTGTGCCGGGTTAATTGTGGGTCTCACTCCG
MASCFQDCRVRCYSHS    64  ATGGCAAGTTGTTTTCAGGATTGCCGTGTTAGGTGTTATTCTCACTCCG
MARCWQTCRVSCVSHS    64  ATGGCACGTTGTTGGTAGACGTGCAGGGTTTCGTGTGTGTCTCACTCCG
MATCFSHCKVICSSHS    64  ATGGCAACTTGTTTTTCTCATTGCAAGGTTATTTGTAGTTCTCACTCCG
MAHCRIGCYQACPSHS    63  ATGGCACATTGTCGGATTGGTTGCTATTAGGCGTGTCCTTCTCACTCCG
MATCWDTCRVLCWSHS    63  ATGGCAACTTGTTGGGATACGTGCCGTGTTCTGTGTTGGTCTCACTCCG
MAQCWKVCKVNCWSHS    63  ATGGCATAGTGTTGGAAGGTGTGCAAGGTGAATTGTTGGTCTCACTCCG
MAICFDLCRVGCLSHS    63  ATGGCAATTTGTTTTGATCTTTGCAGGGTGGGGTGTCTTTCTCACTCCG
MAYCYTRCRVMCFSHS    63  ATGGCATATTGTTATACTCGTTGCCGGGTTATGTGTTTTTCTCACTCCG
MAMCFTRCRVPCMSHS    63  ATGGCAATGTGTTTTACTCGTTGCAGGGTTCCGTGTATGTCTCACTCCG
MAVCFTACRVGCSSHS    63  ATGGCAGTGTGTTTTACTGCGTGCAGGGTTGGGTGTAGTTCTCACTCCG
MAMCFDLCRVQCFSHS    63  ATGGCAATGTGTTTTGATCTGTGCAGGGTTCAGTGTTTTTCTCACTCCG
MALCWQTCRALCFSHS    63  ATGGCACTGTGTTGGTAGACGTGCAGGGCTTTGTGTTTTTCTCACTCCG
MALCFSKCRVGCSSHS    63  ATGGCATTGTGTTTTTCGAAGTGCAGGGTTGGGTGTTCTTCTCACTCCG
MASCFQACRVGCSSHS    63  ATGGCATCTTGTTTTCAGGCTTGCAGGGTTGGTTGTTCTTCTCACTCCG
MARCAQWRCWQLGCLSHS    62  ATGGCACGTTGTGCGCAGTGGCGGTGCTGGCAGTTGGGTTGTTTGTCTCACTCCG
MAICGLKSCVPLGCCSHS    62  ATGGCAATTTGTGGGTTGAAGTCTTGCGTGCCTCTTGGGTGTTGTTCTCACTCCG
MAACWFRCDARCCSHS    62  ATGGCAGCTTGTTGGTTTAGGTGCGATGCTAGGTGTTGTTCTCACTCCG
MAVCFERCRVVCDSHS    62  ATGGCAGTTTGTTTTGAGAGGTGCAGGGTGGTTTGTGATTCTCACTCCG
MAECWVWCRVDCSSHS    62  ATGGCAGAGTGTTGGGTGTGGTGCCGTGTTGATTGTAGTTCTCACTCCG
MAACSSLCPLRCSSHS    62  ATGGCAGCGTGTTCTTCTCTTTGCCCGCTTAGGTGTAGTTCTCACTCCG
MAYCTRQCMFFVCLTP    62  ATGGCATATTGTACTAGGCAGTGCATGTTCTTTGTTTGTCTCACTCCG
MAACFVHCRVACESHS    62  ATGGCAGCGTGTTTTGTGCATTGCAGGGTGGCGTGTGAGTCTCACTCCG
MAGCSSGCRNACLSHS    62  ATGGCAGGGTGTTCGTCTGGTTGCCGTAATGCTTGTCTTTCTCACTCCG
MADCFYRCRVKCFSHS    62  ATGGCAGATTGTTTTTATAGGTGCCGTGTGAAGTGTTTTTCTCACTCCG
MAVCYVTCRVYCFSHS    62  ATGGCAGTGTGTTATGTTACTTGCAGGGTTTATTGTTTTTCTCACTCCG
MAVCFTLCRTSCDSHS    62  ATGGCAGTGTGTTTTACTTTGTGCCGGACGTCTTGTGATTCTCACTCCG
MAPCFYCLPLEVLFSL    62  ATGGCACCGTGTTTTTACTGTTTGCCGTTAGAAGTGTTATTCTCACTCCG
MATCWSGCRALCYSHS    61  ATGGCAACTTGTTGGAGTGGTTGCCGGGCTCTGTGTTATTCTCACTCCG
MADCGDACVRLCCSHS    61  ATGGCAGATTGTGGGGATGCGTGCGTTCGTTTGTGTTGTTCTCACTCCG
MATCFQNCRVFCDSHS    61  ATGGCAACGTGTTTTCAGAATTGCAGGGTGTTTTGTGATTCTCACTCCG
MASCFSACRVECLSHS    61  ATGGCAAGTTGTTTTTCGGCTTGCAGGGTGGAGTGTCTTTCTCACTCCG
MADCFVSCRTLCYSHS    61  ATGGCAGATTGTTTTGTGTCGTGCCGTACGCTGTGTTATTCTCACTCCG
MATCFRECRVYCWSHS    60  ATGGCAACTTGTTTTCGTGAGTGCCGGGTGTATTGTTGGTCTCACTCCG
MAYCDPWKCNRQGCYSHS    60  ATGGCATATTGTGATCCTTGGAAGTGCAATCGGCAGGGGTGTTATTCTCACTCCG
MATCWVACRVNCLSHS    60  ATGGCAACGTGTTGGGTGGCTTGCCGTGTTAATTGTTTGTCTCACTCCG
MAGCWTKCRVFCASHS    60  ATGGCAGGTTGTTGGACGAAGTGCCGTGTGTTTTGTGCTTCTCACTCCG
MASCFVHCRVVCFSHS    60  ATGGCATCTTGTTTTGTGCATTGCCGGGTTGTGTGTTTTTCTCACTCCG
MAACESLSCHVVLCGSHS    60  ATGGCAGCGTGTGAGTCTTTGTCGTGCCATGTGGTTTTGTGTGGGTCTCACTCCG
MAACFQGCRVLCVSHS    60  ATGGCAGCGTGTTTTTAGGGGTGCCGGGTGCTTTGTGTTTCTCACTCCG
MAVCFLSCRVNCHSHS    60  ATGGCAGTGTGTTTTCTTAGTTGCCGGGTTAATTGTCATTCTCACTCCG
MAVCYTRCRVSCLSHS    59  ATGGCAGTGTGTTATACTCGGTGCCGGGTGAGTTGTTTGTCTCACTCCG
MAVCWRECRALCWSHS    59  ATGGCAGTTTGTTGGCGGGAGTGCCGGGCTTTGTGTTGGTCTCACTCCG
MANCFPLCRVGCESHS    59  ATGGCAAATTGTTTTCCTTTGTGCCGTGTGGGGTGTGAGTCTCACTCCG
MAPCWGACHWGCQSHS    59  ATGGCACCGTGTTGGGGGGCGTGCCATTGGGGGTGTTAGTCTCACTCCG
MAVCFKVCRVACGSHS    59  ATGGCAGTTTGTTTTAAGGTTTGCCGTGTTGCTTGTGGTTCTCACTCCG
MAWCHLVGCESYWCESHS    59  ATGGCATGGTGTCATCTTGTTGGGTGCGAGAGTTATTGGTGTGAGTCTCACTCCG
MAVCLPYCRWRCISHS    59  ATGGCAGTGTGTCTGCCGTATTGCCGGTGGCGGTGTATTTCTCACTCCG
MARCFTNCRVVCGSHS    59  ATGGCACGTTGTTTTACGAATTGCAGGGTTGTGTGTGGTTCTCACTCCG
MAWCRETCVGACKSHS    58  ATGGCATGGTGTCGTGAGACGTGCGTGGGTGCGTGTAAGTCTCACTCCG
MAFCQGTCVFRCISHS    58  ATGGCATTTTGTTAGGGGACGTGCGTTTTTCGTTGTATTTCTCACTCCG
MATCFVYCRGLCMSHS    58  ATGGCAACTTGTTTTGTGTATTGCCGGGGGTTGTGTATGTCTCACTCCG
MARCSALSCGEALCLSHS    58  ATGGCACGTTGTTCTGCTCTGTCGTGCGGGGAGGCTCTGTGTTTGTCTCACTCCG
MATCFEGCRVNCVSHS    58  ATGGCAACTTGTTTTGAGGGGTGCCGTGTTAATTGTGTTTCTCACTCCG
MATCYSRCRVLCVSHS    58  ATGGCAACGTGTTATTCGCGGTGCCGTGTTTTGTGTGTGTCTCACTCCG
MAMCEGWDCCGQKCLSHS    57  ATGGCAATGTGTGAGGGTTGGGATTGCTGTGGTTAGAAGTGTCTTTCTCACTCCG
MAQCFIVCRAQCYSHS    57  ATGGCACAGTGTTTTATTGTGTGCAGGGCGCAGTGTTATTCTCACTCCG
MANCFAACRVSCESHS    57  ATGGCAAATTGTTTTGCGGCTTGCAGGGTTTCTTGTGAGTCTCACTCCG
MAQCCRMCCQACGSHS    57  ATGGCACAGTGTTGTCGTATGTGCTGTTAGGCTTGTGGGTCTCACTCCG
MAVCRDRVCTLWACTSHS    57  ATGGCAGTGTGTCGTGATAGGGTGTGCACTCTGTGGGCTTGTACTTCTCACTCCG
MAGCWHLRCGSTVCQSHS    57  ATGGCAGGGTGTTGGCATTTGCGGTGCGGTTCGACGGTGTGTCAGTCTCACTCCG
MASCWFVCRVNCLSHS    57  ATGGCATCTTGTTGGTTTGTTTGCAGGGTTAATTGTCTGTCTCACTCCG
MARCWQHCRALCMSHS    57  ATGGCACGGTGTTGGTAGCATTGCAGGGCGCTTTGTATGTCTCACTCCG
MAECRITCRLNCCSHS    57  ATGGCAGAGTGTAGGATTACTTGCCGTCTGAATTGTTGTTCTCACTCCG
MALCFWQCRTLCPSHS    57  ATGGCATTGTGTTTTTGGCAGTGCAGGACTCTTTGTCCGTCTCACTCCG
MAICSAYCRKSCISHS    56  ATGGCAATTTGTTCGGCGTATTGCCGTAAGAGTTGTATTTCTCACTCCG
MAICWMRCRYFVFLTP    56  ATGGCAATTTGTTGGATGAGGTGCCGTTACTTTGTATTTCTCACTCCG
MAQCWTSCKALCISHS    56  ATGGCATAGTGTTGGACGAGTTGCAAGGCGTTGTGTATTTCTCACTCCG
MAWCFQECRVACFSHS    56  ATGGCATGGTGTTTTTAGGAGTGCCGTGTTGCGTGTTTTTCTCACTCCG
MADCFVLCRVGCLSHS    56  ATGGCAGATTGTTTTGTGCTGTGCCGGGTGGGTTGTTTGTCTCACTCCG
MASCFGACRVSCASHS    56  ATGGCAAGTTGTTTTGGGGCTTGCAGGGTTAGTTGTGCGTCTCACTCCG
MALCRVNCEQVCRSHS    56  ATGGCACTGTGTAGGGTTAATTGCGAGTAGGTTTGTCGGTCTCACTCCG
MATCRPVCEGRCKSHS    56  ATGGCAACTTGTCGGCCTGTGTGCGAGGGGCGTTGTAAGTCTCACTCCG
MAVCWPVCRVGCISHS    56  ATGGCAGTGTGTTGGCCGGTGTGCCGTGTGGGTTGTATTTCTCACTCCG
MATCFRGCRVNCVSHS    55  ATGGCAACGTGTTTTCGGGGTTGCCGGGTGAATTGTGTGTCTCACTCCG
MASCGRDGCLWKSCRSHS    55  ATGGCATCGTGTGGTCGTGATGGGTGCTTGTGGAAGTCTTGTCGGTCTCACTCCG
MAWCRAKLCMPGVCKSHS    55  ATGGCATGGTGTCGTGCGAAGTTGTGCATGCCGGGTGTGTGTAAGTCTCACTCCG
MAVCFQECRVMCYSHS    55  ATGGCAGTGTGTTTTTAGGAGTGCCGTGTGATGTGTTATTCTCACTCCG
MATCLNGCRVLCFSHS    55  ATGGCAACGTGTTTGAATGGTTGCAGGGTTCTTTGTTTTTCTCACTCCG
MAQCWRSCRVNCLSHS    55  ATGGCACAGTGTTGGAGGAGTTGCCGGGTGAATTGTTTGTCTCACTCCG
MAICEAQCQGLCTSHS    55  ATGGCAATTTGTGAGGCGTAGTGCTAGGGGTTGTGTACGTCTCACTCCG
MAQCGFSCRTLSSHS    54  ATGGCATAGTGTGGGTTTAGTTGCAGGACATTGTCTTCTCACTCCG
MAKCFILCKALCLSHS    54  ATGGCAAAGTGTTTTATTCTGTGCAAGGCGTTGTGTCTTTCTCACTCCG
MALCRDHRCVNERCTSHS    54  ATGGCACTTTGTCGTGATCATCGGTGCGTTAATGAGCGGTGTACTTCTCACTCCG
MAQCWELCRVACVSHS    54  ATGGCATAGTGTTGGGAGTTGTGCCGTGTGGCGTGTGTTTCTCACTCCG
MAYCFLLCRVTCESHS    54  ATGGCATATTGTTTTCTGTTGTGCCGGGTGACTTGTGAGTCTCACTCCG
MAQCFTNCRTICWSHS    54  ATGGCATAGTGTTTTACGAATTGCCGTACTATTTGTTGGTCTCACTCCG
MAWCFSMCRTACDSHS    54  ATGGCATGGTGTTTTTCGATGTGCCGGACTGCGTGTGATTCTCACTCCG
MAECFQFCRALCYSHS    54  ATGGCAGAGTGTTTTTAGTTTTGCCGGGCTCTGTGTTATTCTCACTCCG
MAMCVLVSCADSYCVSHS    53  ATGGCAATGTGTGTGCTGGTGAGTTGCGCTGATTCTTATTGTGTGTCTCACTCCG
MAVCRLTCAQLCGSHS    53  ATGGCAGTTTGTCGTCTGACGTGCGCGTAGCTTTGTGGGTCTCACTCCG
MASCDWPLCWQAWCASHS    53  ATGGCATCGTGTGATTGGCCGTTGTGCTGGTAGGCTTGGTGTGCTTCTCACTCCG
MAWCKCKCRVCCASHS    53  ATGGCATGGTGTAAGTGTAAGTGCAGGGTTTGTTGTGCTTCTCACTCCG
MALCGTVGCQWQPCLSHS    53  ATGGCACTTTGTGGGACGGTGGGTTGCCAGTGGTAGCCTTGTCTGTCTCACTCCG
MASCFLTLCFLRCASHS    53  ATGGCATCTTGTTTTCTTACTCTTTGCTTTTTGAGGTGTGCGTCTCACTCCG
MAFCFVECKVGCDSHS    53  ATGGCATTTTGTTTTGTTGAGTGCAAGGTTGGTTGTGATTCTCACTCCG
MASCFQAACWRQLCGSHS    53  ATGGCAAGTTGTTTTCAGGCTGCGTGCTGGCGTTAGCTGTGTGGTTCTCACTCCG
MAMCFTGCRVNCLSHS    53  ATGGCAATGTGTTTTACTGGTTGCCGTGTTAATTGTCTTTCTCACTCCG
MARCSRGCQPTCASHS    53  ATGGCACGTTGTTCGCGGGGGTGCTAGCCTACTTGTGCGTCTCACTCCG
MALCFTGCRVVCESHS    53  ATGGCATTGTGTTTTACTGGTTGCAGGGTGGTGTGTGAGTCTCACTCCG
MATCFVNCRALCGSHS    53  ATGGCAACGTGTTTTGTGAATTGCCGTGCGTTGTGTGGTTCTCACTCCG
MAQCFENCRVFCLSHS    53  ATGGCATAGTGTTTTGAGAATTGCCGGGTGTTTTGTCTTTCTCACTCCG
MAYCLRSCDLQCYSHS    52  ATGGCATATTGTCTGAGGAGTTGCGATTTGTAGTGTTATTCTCACTCCG
MAQCFRVCRVQCASHS    52  ATGGCACAGTGTTTTCGGGTTTGCCGGGTGCAGTGTGCGTCTCACTCCG
MARCWSSCRVHCWSHS    52  ATGGCACGTTGTTGGTCGTCGTGCCGGGTTCATTGTTGGTCTCACTCCG
MAMCYQLCRVACVSHS    52  ATGGCAATGTGTTATCAGCTTTGCCGGGTTGCTTGTGTTTCTCACTCCG
MAGCRSPCCFHCLSHS    52  ATGGCAGGTTGTCGTTCTCCGTGCTGTTTTCATTGTTTGTCTCACTCCG
MAQCVMRCPTKCRSHS    51  ATGGCACAGTGTGTGATGCGGTGCCCGACGAAGTGTAGGTCTCACTCCG
MAACFLACRVSCASHS    51  ATGGCAGCTTGTTTTCTGGCTTGCCGGGTGTCTTGTGCGTCTCACTCCG
MAGCYQQCRVVCYSHS    51  ATGGCAGGGTGTTATTAGCAGTGCCGTGTTGTTTGTTATTCTCACTCCG
MAFCTEAGCRRSCCESHS    51  ATGGCATTTTGTACGGAGGCGGGTTGCAGGCGGTCTTGTTGTGAGTCTCACTCCG
MAPCWRMCRVSCASHS    51  ATGGCACCTTGTTGGCGGATGTGCCGTGTTTCTTGTGCGTCTCACTCCG
MAVCFVNCRVVCFSHS    51  ATGGCAGTGTGTTTTGTTAATTGCCGGGTTGTGTGTTTTTCTCACTCCG
MASCQRICGSMCASHS    50  ATGGCAAGTTGTTAGAGGATTTGCGGTTCGATGTGTGCTTCTCACTCCG
MALCPFNCRARCVSHS    50  ATGGCATTGTGTCCGTTTAATTGCCGTGCTCGTTGTGTGTCTCACTCCG
MACCGNYCFVECRSHS    50  ATGGCATGTTGTGGGAATTATTGCTTTGTGGAGTGTCGGTCTCACTCCG
MATCFVSCRVGCISHS    50  ATGGCAACGTGTTTTGTGTCTTGCCGTGTGGGGTGTATTTCTCACTCCG
MARCQSLCVAVCTSHS    50  ATGGCACGGTGTTAGAGTCTGTGCGTTGCTGTTTGTACTTCTCACTCCG
MAECFSMCRAICFSHS    50  ATGGCAGAGTGTTTTAGTATGTGCAGGGCTATTTGTTTTTCTCACTCCG
MAWCAQVCNMSCMSHS    50  ATGGCATGGTGTGCTTAGGTGTGCAATATGTCTTGTATGTCTCACTCCG
MATCFVLCRSLCVSHS    50  ATGGCAACTTGTTTTGTGCTGTGCCGTTCTCTGTGTGTTTCTCACTCCG
MANCWPHCRVSCRSHS    49  ATGGCAAATTGTTGGCCGCATTGCAGGGTTAGTTGTAGGTCTCACTCCG
MANCWELCRAICWSHS    49  ATGGCAAATTGTTGGGAGCTTTGCCGTGCGATTTGTTGGTCTCACTCCG
MATCFSGCRVNCLSHS    49  ATGGCAACTTGTTTTTCTGGGTGCCGGGTGAATTGTCTGTCTCACTCCG
MASCYNNCRVFCYSHS    49  ATGGCAAGTTGTTATAATAATTGCAGGGTGTTTTGTTATTCTCACTCCG
MASCWESCRVHCYSHS    49  ATGGCAAGTTGTTGGGAGAGTTGCAGGGTTCATTGTTATTCTCACTCCG
MAQCYESCRVHCLSHS    49  ATGGCACAGTGTTATGAGTCGTGCCGGGTTCATTGTCTTTCTCACTCCG
MAKCFTRCKVGCVSHS    49  ATGGCAAAGTGTTTTACGCGGTGCAAGGTGGGTTGTGTGTCTCACTCCG
MATCFRPCRALCYSHS    49  ATGGCAACTTGTTTTAGGCCTTGCCGGGCGCTGTGTTATTCTCACTCCG
MASCFVGCRVLCYSHS    49  ATGGCAAGTTGTTTTGTGGGGTGCAGGGTTTTGTGTTATTCTCACTCCG
MADCYTRCRVNCISHS    49  ATGGCAGATTGTTATACGCGGTGCCGGGTGAATTGTATTTCTCACTCCG
MAVCFTTCRVYCSSHS    49  ATGGCAGTGTGTTTTACTACGTGCCGGGTTTATTGTAGTTCTCACTCCG
MAVCWSRCGGCCKSHS    48  ATGGCAGTTTGTTGGTCTCGTTGCGGTGGGTGTTGTAAGTCTCACTCCG
MALCWDRCKVTCYSHS    48  ATGGCATTGTGTTGGGATCGTTGCAAGGTGACGTGTTATTCTCACTCCG
MAACGSRCRVDVYSHS    48  ATGGCAGCGTGTGGTTCGCGTTGCCGGGTAGATGTGTATTCTCACTCCG
MAGCLAQACAFVLCHSHS    48  ATGGCAGGTTGTCTGGCGTAGGCTTGCGCGTTTGTGTTGTGTCATTCTCACTCCG
MATCWILCRASCYSHS    47  ATGGCAACGTGTTGGATTTTGTGCCGTGCTTCGTGTTATTCTCACTCCG
MADCVHCRVSSHS    46  ATGGCAGATTGTGTTCATTGCCGTGTTAGTTCTCACTCCG
MASCWQLCRVSCWSHS    46  ATGGCATCGTGTTGGTAGCTGTGCCGGGTTTCGTGTTGGTCTCACTCCG
MAMCFPLCRVVCPSHS    45  ATGGCAATGTGTTTTCCGCTGTGCAGGGTGGTGTGTCCGTCTCACTCCG
MAPCPGQCPAICYSHS    45  ATGGCACCGTGTCCTGGTTAGTGCCCGGCTATTTGTTATTCTCACTCCG
MAPCWQICHKHCISHS    45  ATGGCACCGTGTTGGTAGATTTGCCATAAGCATTGTATTTCTCACTCCG
MAECWQHCRVNCVSHS    45  ATGGCAGAGTGTTGGTAGCATTGCAGGGTTAATTGTGTTTCTCACTCCG
MAACDWRCVSMYSSHS    45  ATGGCAGCTTGTGATTGGCGTTGCGTGAGTATGTATTCGTCTCACTCCG
MAACQQANCLGGGCLSHS    45  ATGGCAGCTTGTTAGCAGGCGAATTGCCTGGGGGGTGGGTGTTTGTCTCACTCCG
MAGCALGACQTRNCGSHS    45  ATGGCAGGGTGTGCTCTGGGGGCTTGCTAGACTCGTAATTGTGGTTCTCACTCCG
MAVCYSLCRVSCWSHS    45  ATGGCAGTGTGTTATTCGTTGTGCCGTGTGTCGTGTTGGTCTCACTCCG
MAVCFELCRVPCASHS    45  ATGGCAGTTTGTTTTGAGTTGTGCCGTGTTCCGTGTGCTTCTCACTCCG
MAYCFSRCRVVCLSHS    45  ATGGCATATTGTTTTAGTCGGTGCCGGGTGGTGTGTCTGTCTCACTCCG
MASCSSGWCALSRCLSHS    45  ATGGCATCTTGTTCGAGTGGGTGGTGCGCGCTTAGTCGTTGTCTTTCTCACTCCG
MATCFWACRSLCWSHS    44  ATGGCAACTTGTTTTTGGGCTTGCCGTTCGTTGTGTTGGTCTCACTCCG
MAICFVTCRVNCMSHS    44  ATGGCAATTTGTTTTGTGACGTGCCGGGTGAATTGTATGTCTCACTCCG
MAHCPLLCRLGCTSHS    44  ATGGCACATTGTCCGTTGCTTTGCCGGTTGGGTTGTACTTCTCACTCCG
MARCFGACRVSCFSHS    44  ATGGCACGTTGTTTTGGTGCTTGCCGTGTGAGTTGTTTTTCTCACTCCG
MADCFGRCRVVCVSHS    44  ATGGCAGATTGTTTTGGGCGTTGCCGTGTTGTTTGTGTTTCTCACTCCG
MAGCESQNCRRPYCNSHS    44  ATGGCAGGTTGTGAGTCGTAGAATTGCCGGCGTCCGTATTGTAATTCTCACTCCG
MAGCYVACRVACESHS    44  ATGGCAGGTTGTTATGTGGCGTGCCGGGTGGCGTGTGAGTCTCACTCCG
MASCYYLCRVKCPSHS    44  ATGGCATCTTGTTATTATCTTTGCCGGGTTAAGTGTCCGTCTCACTCCG
MAKCGVLCGQQCSSHS    43  ATGGCAAAGTGTGGTGTGTTGTGCGGGTAGCAGTGTTCTTCTCACTCCG
MASCYTLCRVYCDSHS    43  ATGGCAAGTTGTTATACGCTGTGCAGGGTTTATTGTGATTCTCACTCCG
MARCERALCVWWWCDSHS    43  ATGGCACGGTGTGAGCGGGCGCTTTGCGTTTGGTGGTGGTGTGATTCTCACTCCG
MARCFVSCRVGCVSHS    43  ATGGCACGGTGTTTTGTGTCTTGCCGGGTTGGTTGTGTTTCTCACTCCG
MALCGGRCQLVCQSHS    43  ATGGCACTTTGTGGGGGTCGTTGCTAGCTTGTTTGTCAGTCTCACTCCG
MAECWTLCRVECFSHS    43  ATGGCAGAGTGTTGGACTCTGTGCAGGGTTGAGTGTTTTTCTCACTCCG
MAECWRGCRVYCVSHS    43  ATGGCAGAGTGTTGGCGTGGTTGCAGGGTGTATTGTGTTTCTCACTCCG
MAVCWQPCRVSCYSHS    43  ATGGCAGTGTGTTGGTAGCCTTGCCGGGTTTCGTGTTATTCTCACTCCG
MAVCFVHCRVPCISHS    43  ATGGCAGTGTGTTTTGTTCATTGCCGTGTGCCGTGTATTTCTCACTCCG
MACCRQVCRALCFSHS    43  ATGGCATGTTGTCGGTAGGTTTGCAGGGCGTTGTGTTTTTCTCACTCCG
MALCTTECYAACYSHS    43  ATGGCATTGTGTACGACGGAGTGCTATGCGGCGTGTTATTCTCACTCCG
MATCWGRCRVACDSHS    42  ATGGCAACTTGTTGGGGGCGTTGCCGTGTTGCTTGTGATTCTCACTCCG
MAICELECIFRCLSHS    42  ATGGCAATTTGTGAGTTGGAGTGCATTTTTCGGTGTTTGTCTCACTCCG
MARCFASCRSLCWSHS    42  ATGGCACGTTGTTTTGCTTCGTGCCGTAGTCTTTGTTGGTCTCACTCCG
MALCDLSCFLICLSHS    42  ATGGCACTGTGTGATCTTTCTTGCTTTCTGATTTGTTTGTCTCACTCCG
MALCFTRCRVVCESHS    42  ATGGCACTGTGTTTTACGCGTTGCCGTGTGGTGTGTGAGTCTCACTCCG
MALCGQVCKGGCSSHS    42  ATGGCACTTTGTGGGCAGGTTTGCAAGGGTGGTTGTTCTTCTCACTCCG
MAECFGNCRVSCLSHS    42  ATGGCAGAGTGTTTTGGGAATTGCAGGGTGTCTTGTCTGTCTCACTCCG
MAGCYSRCRVLCWSHS    42  ATGGCAGGTTGTTATTCGAGGTGCAGGGTGCTTTGTTGGTCTCACTCCG
MAVCWEGCRVNCYSHS    42  ATGGCAGTGTGTTGGGAGGGGTGCCGTGTTAATTGTTATTCTCACTCCG
MAVCMCGCSVICSSHS    42  ATGGCAGTTTGTATGTGTGGTTGCTCGGTTATTTGTAGTTCTCACTCCG
MAVCGTGWCQLARCISHS    42  ATGGCAGTTTGTGGTACGGGGTGGTGCTAGCTTGCTCGTTGTATTTCTCACTCCG
MAVCFQSCRVHCASHS    42  ATGGCAGTTTGTTTTTAGAGTTGCAGGGTTCATTGTGCGTCTCACTCCG
MAQCFNKCRVYCLSHS    42  ATGGCATAGTGTTTTAATAAGTGCCGTGTGTATTGTTTGTCTCACTCCG
MAQCFQWCRTNCYSHS    42  ATGGCATAGTGTTTTCAGTGGTGCCGGACGAATTGTTATTCTCACTCCG
MAKCFQSCRVNCLSHS    41  ATGGCAAAGTGTTTTCAGAGTTGCCGTGTTAATTGTCTTTCTCACTCCG
MATCTFGCLFRCMSHS    41  ATGGCAACTTGTACGTTTGGGTGCCTGTTTAGGTGTATGTCTCACTCCG
MASCFIACRVSCPSHS    41  ATGGCAAGTTGTTTTATTGCGTGCCGTGTGTCTTGTCCTTCTCACTCCG
MAICRSWLCGGARCVSHS    41  ATGGCAATTTGTCGTAGTTGGCTTTGCGGGGGTGCTAGGTGTGTGTCTCACTCCG
MAQCKGRMCLPDPCNSHS    41  ATGGCACAGTGTAAGGGGCGTATGTGCCTTCCGGATCCTTGTAATTCTCACTCCG
MALCLAFCLRWCRSHS    41  ATGGCACTGTGTTTGGCGTTTTGCCTTAGGTGGTGTAGGTCTCACTCCG
MALCRRFACSDVYCGSHS    41  ATGGCACTTTGTAGGAGGTTTGCGTGCTCGGATGTGTATTGTGGGTCTCACTCCG
MAGCFQMCRVECVSHS    41  ATGGCAGGGTGTTTTCAGATGTGCCGTGTTGAGTGTGTGTCTCACTCCG
MAVCNLPCAATCSSHS    41  ATGGCAGTGTGTAATCTGCCTTGCGCGGCGACTTGTAGTTCTCACTCCG
MAVCMFVDCADPVCVSHS    41  ATGGCAGTGTGTATGTTTGTGGATTGCGCGGATCCGGTGTGTGTGTCTCACTCCG
MAVCPQLCCTTCYSHS    41  ATGGCAGTGTGTCCGTAGTTGTGCTGTACGACGTGTTATTCTCACTCCG
MAVCQADFCQWALCFSHS    41  ATGGCAGTTTGTTAGGCTGATTTTTGCCAGTGGGCGCTGTGTTTTTCTCACTCCG
MASCLPSVCRSWSCNSHS    41  ATGGCATCGTGTTTGCCTTCGGTGTGCCGTAGTTGGAGTTGTAATTCTCACTCCG
MAWCYPACRALCWSHS    41  ATGGCATGGTGTTATCCTGCTTGCAGGGCTCTTTGTTGGTCTCACTCCG
MALCSGFHCWRFVCWSHS    41  ATGGCATTGTGTTCTGGTTTTCATTGCTGGCGTTTTGTGTGTTGGTCTCACTCCG
MAKCLADCMWRCISHS    40  ATGGCAAAGTGTCTTGCGGATTGCATGTGGCGGTGTATTTCTCACTCCG
MAKCFQGCRVSCMSHS    40  ATGGCAAAGTGTTTTTAGGGGTGCAGGGTGAGTTGTATGTCTCACTCCG
MAICFHGCRVSCLSHS    40  ATGGCAATTTGTTTTCATGGGTGCCGGGTTAGTTGTTTGTCTCACTCCG
MARCWHMCRGLCFSHS    40  ATGGCACGTTGTTGGCATATGTGCCGGGGTCTTTGTTTTTCTCACTCCG
MALCMTLCRVVCWSHS    40  ATGGCACTGTGTATGACTTTGTGCCGGGTGGTTTGTTGGTCTCACTCCG
MALCYELCRGLCFSHS    40  ATGGCACTGTGTTATGAGCTTTGCCGGGGGCTGTGTTTTTCTCACTCCG
MALCFTGCRVLCTSHS    40  ATGGCACTGTGTTTTACGGGGTGCCGGGTTTTGTGTACTTCTCACTCCG
MAACSLQPCYAELCDSHS    40  ATGGCAGCGTGTAGTTTGTAGCCGTGCTATGCGGAGTTGTGTGATTCTCACTCCG
MAACWGTECSFVGCSSHS    40  ATGGCAGCTTGTTGGGGGACGGAGTGCTCGTTTGTTGGTTGTTCTTCTCACTCCG
MAGCFRFCRRVCVSHS    40  ATGGCAGGGTGTTTTCGGTTTTGCCGTCGTGTGTGTGTGTCTCACTCCG
MAGCPGACSLQCDSHS    40  ATGGCAGGTTGTCCGGGTGCGTGCTCTTTGCAGTGTGATTCTCACTCCG
MAVCQAQTCWRSVCWSHS    40  ATGGCAGTGTGTTAGGCGCAGACGTGCTGGCGGTCGGTGTGTTGGTCTCACTCCG
MAVCWSACRVNCKSHS    40  ATGGCAGTGTGTTGGTCTGCGTGCCGGGTTAATTGTAAGTCTCACTCCG
MAVCLTLCRVNCFSHS    40  ATGGCAGTTTGTCTTACTCTTTGCCGGGTTAATTGTTTTTCTCACTCCG
MAYCFKPCRVDCGSHS    40  ATGGCATATTGTTTTAAGCCTTGCCGTGTGGATTGTGGTTCTCACTCCG
MAKCFGMCRVSCGSHS    39  ATGGCAAAGTGTTTTGGTATGTGCCGGGTTTCGTGTGGTTCTCACTCCG
MARCVHIVCTYHVCFSHS    39  ATGGCAAGGTGTGTGCATATTGTGTGCACTTATCATGTGTGTTTTTCTCACTCCG
MAHCYQLCRVACISHS    39  ATGGCACATTGTTATTAGTTGTGCCGGGTGGCTTGTATTTCTCACTCCG
MARCYQQCRVSCISHS    39  ATGGCACGTTGTTATCAGCAGTGCCGTGTGTCGTGTATTTCTCACTCCG
MARCFQQCRVACQSHS    39  ATGGCACGTTGTTTTTAGCAGTGCCGGGTTGCGTGTCAGTCTCACTCCG
MAECFQNCRALCSSHS    39  ATGGCAGAGTGTTTTTAGAATTGCCGTGCTCTGTGTTCGTCTCACTCCG
MAACSHVNCYLPICDSHS    39  ATGGCAGCTTGTTCTCATGTTAATTGCTATTTGCCGATTTGTGATTCTCACTCCG
MAGCQHMPGLVLLTP    39  ATGGCAGGGTGTCAGCATATGCCGGGTCTTGTGCTTCTCACTCCG
MAGCGTMGCCSRSCCSHS    39  ATGGCAGGGTGTGGGACTATGGGTTGCTGTTCGCGGTCGTGTTGTTCTCACTCCG
MAVCRVFGCQLFVCGSHS    39  ATGGCAGTGTGTCGGGTGTTTGGGTGCTAGCTTTTTGTTTGTGGGTCTCACTCCG
MAVCFERCRSLCLSHS    39  ATGGCAGTGTGTTTTGAGAGGTGCAGGTCGCTGTGTCTGTCTCACTCCG
MAQCYVMCRSLCWSHS    39  ATGGCATAGTGTTATGTTATGTGCAGGTCTCTTTGTTGGTCTCACTCCG
MAYCFAPCRVVCESHS    39  ATGGCATATTGTTTTGCGCCTTGCAGGGTTGTTTGTGAGTCTCACTCCG
MASCMWYDCWVVTCFSHS    39  ATGGCATCTTGTATGTGGTATGATTGCTGGGTTGTTACTTGTTTTTCTCACTCCG
MASCFLGCRVRCMSHS    39  ATGGCATCTTGTTTTTTGGGTTGCAGGGTGCGTTGTATGTCTCACTCCG
MAWCYQNCRVSCMSHS    39  ATGGCATGGTGTTATCAGAATTGCCGTGTGAGTTGTATGTCTCACTCCG
MAFCFPLCRVTCSSHS    39  ATGGCATTTTGTTTTCCTTTGTGCAGGGTTACGTGTTCGTCTCACTCCG
MAKCFWLCRAGCLSHS    38  ATGGCAAAGTGTTTTTGGTTGTGCCGGGCTGGTTGTCTGTCTCACTCCG
MANCWARCRVMCESHS    38  ATGGCAAATTGTTGGGCGAGGTGCCGTGTTATGTGTGAGTCTCACTCCG
MANCFGYCKVLCLSHS    38  ATGGCAAATTGTTTTGGGTATTGCAAGGTTCTGTGTCTTTCTCACTCCG
MARCFALCRTSCTSHS    38  ATGGCAAGGTGTTTTGCTCTTTGCCGGACGTCTTGTACTTCTCACTCCG
MAMCFVRCRVVCASHS    38  ATGGCAATGTGTTTTGTTAGGTGCCGTGTGGTTTGTGCTTCTCACTCCG
MAILQ*LVFVSL    38  ATGGCAATTTTGCAGTGATTGGTGTTCGTCTCACTCCG
MAHCRRVCSFHCFSHS    38  ATGGCACATTGTAGGCGGGTTTGCAGTTTTCATTGTTTTTCTCACTCCG
MAPCRRYCQLSCRLTP    38  ATGGCACCGTGTAGGAGGTATTGCTAGCTTAGTTGTCGTCTCACTCCG
MALCFSRCRVSCPSHS    38  ATGGCACTGTGTTTTTCGAGGTGCAGGGTGTCTTGTCCGTCTCACTCCG
MAECFSACRVPCLSHS    38  ATGGCAGAGTGTTTTTCGGCGTGCAGGGTGCCGTGTTTGTCTCACTCCG
MAACFRLCRGLCWSHS    38  ATGGCAGCGTGTTTTCGGCTGTGCCGGGGTCTGTGTTGGTCTCACTCCG
MAACFDACRVGCVSHS    38  ATGGCAGCGTGTTTTGATGCTTGCCGGGTTGGGTGTGTTTCTCACTCCG
MAGCLVVCPWHCVSHS    38  ATGGCAGGGTGTCTTGTTGTGTGCCCGTGGCATTGTGTTTCTCACTCCG
MAGCSKLECESWFCYSHS    38  ATGGCAGGTTGTTCTAAGTTGGAGTGCGAGTCGTGGTTTTGTTATTCTCACTCCG
MAGCFPLCRVPCSSHS    38  ATGGCAGGTTGTTTTCCGCTGTGCCGTGTTCCGTGTTCTTCTCACTCCG
MAVCFDACRTICWSHS    38  ATGGCAGTGTGTTTTGATGCGTGCCGGACTATTTGTTGGTCTCACTCCG
MAVCYSPCRVYCISHS    38  ATGGCAGTTTGTTATTCTCCTTGCAGGGTGTATTGTATTTCTCACTCCG
MAVCFYSCRVLCLSHS    38  ATGGCAGTTTGTTTTTATAGTTGCCGGGTTTTGTGTCTTTCTCACTCCG
MAVCFSGCRVHCLSHS    38  ATGGCAGTTTGTTTTTCGGGGTGCCGTGTGCATTGTCTGTCTCACTCCG
MAQCVDSCVYRCHSHS    38  ATGGCATAGTGTGTGGATTCTTGCGTGTATCGGTGTCATTCTCACTCCG
MASCYWQCRVNCQSHS    38  ATGGCATCGTGTTATTGGTAGTGCCGTGTTAATTGTCAGTCTCACTCCG
MAWCLATCGVVCLSHS    38  ATGGCATGGTGTTTGGCGACGTGCGGGGTTGTTTGTCTTTCTCACTCCG
MALCVHQCLHCCISHS    38  ATGGCATTGTGTGTGCATTAGTGCCTTCATTGTTGTATTTCTCACTCCG
MALCWYHCRVVCVSHS    38  ATGGCATTGTGTTGGTATCATTGCCGGGTGGTTTGTGTTTCTCACTCCG
MAKCFLDCRVSCLSHS    37  ATGGCAAAGTGTTTTTTGGATTGCCGTGTTTCGTGTTTGTCTCACTCCG
MANCFSLCRVSCDSHS    37  ATGGCAAATTGTTTTTCGCTTTGCCGGGTGAGTTGTGATTCTCACTCCG
MATCSYINCRVDWCQSHS    37  ATGGCAACGTGTTCGTATATTAATTGCCGGGTTGATTGGTGTTAGTCTCACTCCG
MATCFGACRVWCPSHS    37  ATGGCAACGTGTTTTGGTGCTTGCCGTGTGTGGTGTCCGTCTCACTCCG
MARCFVQCRVSCPSHS    37  ATGGCAAGGTGTTTTGTTCAGTGCAGGGTTTCGTGTCCTTCTCACTCCG
MARCFQACRVVCASHS    37  ATGGCAAGGTGTTTTTAGGCGTGCAGGGTGGTGTGTGCGTCTCACTCCG
MASCRQDSCPLVNCRSHS    37  ATGGCAAGTTGTCGTTAGGATTCGTGCCCGCTGGTTAATTGTAGGTCTCACTCCG
MAMCFKDCRVACESHS    37  ATGGCAATGTGTTTTAAGGATTGCCGGGTTGCGTGTGAGTCTCACTCCG
MARCHIPWCVVWPCSSHS    37  ATGGCACGGTGTCATATTCCGTGGTGCGTTGTGTGGCCGTGTTCGTCTCACTCCG
MARCWATCRVSCVSHS    37  ATGGCACGGTGTTGGGCGACTTGCCGGGTGAGTTGTGTTTCTCACTCCG
MALCWNPCRVRCFSHS    37  ATGGCACTGTGTTGGAATCCGTGCAGGGTTAGGTGTTTTTCTCACTCCG
MALCYGVCRALCWSHS    37  ATGGCACTTTGTTATGGGGTGTGCCGTGCTCTTTGTTGGTCTCACTCCG
MALCFKHCRVVCSSHS    37  ATGGCACTTTGTTTTAAGCATTGCAGGGTGGTGTGTTCTTCTCACTCCG
MALCFSDCRVHCLSHS    37  ATGGCACTTTGTTTTTCGGATTGCCGGGTTCATTGTCTTTCTCACTCCG
MAACPYVCLFRCISHS    37  ATGGCAGCGTGTCCTTATGTTTGCTTGTTTCGTTGTATTTCTCACTCCG
MAACLASVCRTMFFVSHS    37  ATGGCAGCTTGTCTTGCGAGTGTTTGCCGGACTATGTTTTTTGTATCTCACTCCG
MAACGRQACSGRSCGSHS    37  ATGGCAGCTTGTGGGCGGTAGGCTTGCTCTGGGAGGTCTTGTGGGTCTCACTCCG
MAACWKLCRVGCDSHS    37  ATGGCAGCTTGTTGGAAGTTGTGCAGGGTGGGTTGTGATTCTCACTCCG
MAGCGKGCTSTCHSHS    37  ATGGCAGGGTGTGGGAAGGGGTGCACTTCGACGTGTCATTCTCACTCCG
MAGCFQQCRVVCLSHS    37  ATGGCAGGGTGTTTTCAGCAGTGCAGGGTGGTGTGTCTTTCTCACTCCG
MAVCQQWSCRIKLCLSHS    37  ATGGCAGTGTGTCAGTAGTGGAGTTGCCGGATTAAGCTGTGTCTGTCTCACTCCG
MAVCGVSCYWVCLSHS    37  ATGGCAGTGTGTGGTGTTAGTTGCTATTGGGTGTGTCTTTCTCACTCCG
MAVCFISCKVICFSHS    37  ATGGCAGTGTGTTTTATTTCGTGCAAGGTTATTTGTTTTTCTCACTCCG
MAQCFTECRALCHSHS    37  ATGGCATAGTGTTTTACTGAGTGCCGTGCTTTGTGTCATTCTCACTCCG
MAYCGRPCGPYCVSHS    37  ATGGCATATTGTGGGCGTCCTTGCGGTCCGTATTGTGTGTCTCACTCCG
MASCWLGCRVLCSSHS    37  ATGGCATCTTGTTGGCTGGGGTGCCGTGTGCTTTGTTCGTCTCACTCCG
MASCFVTCRVQCLSHS    37  ATGGCATCTTGTTTTGTTACTTGCAGGGTTTAGTGTTTGTCTCACTCCG
MAFCYTFCPYRCKSHS    37  ATGGCATTTTGTTATACGTTTTGCCCGTATAGGTGTAAGTCTCACTCCG
MANCFPHCRVHCTSHS    36  ATGGCAAATTGTTTTCCTCATTGCAGGGTGCATTGTACGTCTCACTCCG
MATCFTKCRVWCWSHS    36  ATGGCAACTTGTTTTACGAAGTGCCGTGTTTGGTGTTGGTCTCACTCCG
MARCQLLCARDCRSHS    36  ATGGCAAGGTGTTAGCTGCTGTGCGCGCGGGATTGTCGTTCTCACTCCG
MAMCRYSSCSTSLCWSHS    36  ATGGCAATGTGTCGGTATTCGTCGTGCTCTACGAGTCTTTGTTGGTCTCACTCCG
MAMCVGTCETCCLSHS    36  ATGGCAATGTGTGTTGGGACGTGCGAGACGTGTTGTCTGTCTCACTCCG
MAQCFGLCRGLCISHS    36  ATGGCACAGTGTTTTGGGTTGTGCAGGGGGCTTTGTATTTCTCACTCCG
MARCGHNCPTMCPSHS    36  ATGGCACGGTGTGGTCATAATTGCCCTACGATGTGTCCTTCTCACTCCG
MAECFRFCRVGCASHS    36  ATGGCAGAGTGTTTTCGTTTTTGCCGGGTTGGGTGTGCGTCTCACTCCG
MADCFSKCQIVCNSHS    36  ATGGCAGATTGTTTTAGTAAGTGCTAGATTGTTTGTAATTCTCACTCCG
MAACFRPCRVDCSSHS    36  ATGGCAGCTTGTTTTCGGCCTTGCCGGGTTGATTGTAGTTCTCACTCCG
MAVCYPRCRVICFSHS    36  ATGGCAGTGTGTTATCCGCGTTGCAGGGTGATTTGTTTTTCTCACTCCG
MAVCFTGCRVGCLSHS    36  ATGGCAGTGTGTTTTACGGGGTGCAGGGTGGGTTGTTTGTCTCACTCCG
MAVCWVVCSQRCLSHS    36  ATGGCAGTTTGTTGGGTGGTGTGCTCGTAGAGGTGTTTGTCTCACTCCG
MAYCPASFCTRNSCQSHS    36  ATGGCATATTGTCCTGCTTCTTTTTGCACGCGGAATTCGTGTTAGTCTCACTCCG
MAYCWYLCRVMCLSHS    36  ATGGCATATTGTTGGTATTTGTGCCGGGTTATGTGTTTGTCTCACTCCG
MASCDQGCPVGCGSHS    36  ATGGCATCGTGTGATTAGGGGTGCCCTGTTGGTTGTGGGTCTCACTCCG
MASCSHRLCSRSVCPSHS    36  ATGGCATCGTGTTCTCATCGGCTTTGCTCTAGGTCGGTGTGTCCGTCTCACTCCG
MAWCEGRCMRECVSHS    36  ATGGCATGGTGTGAGGGTCGGTGCATGCGGGAGTGTGTGTCTCACTCCG
MAWCWEQCRVACFSHS    36  ATGGCATGGTGTTGGGAGTAGTGCCGGGTTGCGTGTTTTTCTCACTCCG
MAFCRFEGCSGGICRSHS    36  ATGGCATTTTGTCGTTTTGAGGGGTGCTCTGGGGGTATTTGTCGGTCTCACTCCG
MANCFSHCRALCLSHS    35  ATGGCAAATTGTTTTTCGCATTGCAGGGCTCTTTGTCTGTCTCACTCCG
MAHCKIFCNQGCFSHS    35  ATGGCACATTGTAAGATTTTTTGCAATTAGGGTTGTTTTTCTCACTCCG
MARCFISCRVGCMSHS    35  ATGGCACGGTGTTTTATTTCTTGCCGTGTGGGTTGTATGTCTCACTCCG
MARCLEGCRVYCYSHS    35  ATGGCACGTTGTCTTGAGGGGTGCCGGGTGTATTGTTATTCTCACTCCG
MAACDDICQGRCCSHS    35  ATGGCAGCTTGTGATGATATTTGCTAGGGGCGGTGTTGTTCTCACTCCG
MAACFSVCRVGCPSHS    35  ATGGCAGCTTGTTTTAGTGTGTGCCGGGTGGGTTGTCCGTCTCACTCCG
MAACFHNCRALCQSHS    35  ATGGCAGCTTGTTTTCATAATTGCAGGGCTCTTTGTCAGTCTCACTCCG
MAGCWQKCRVGCWSHS    35  ATGGCAGGTTGTTGGCAGAAGTGCCGTGTGGGTTGTTGGTCTCACTCCG
MAGCFIVCRVNCGSHS    35  ATGGCAGGTTGTTTTATTGTGTGCCGGGTGAATTGTGGTTCTCACTCCG
MAGCFENCRVVCASHS    35  ATGGCAGGTTGTTTTGAGAATTGCAGGGTGGTGTGTGCGTCTCACTCCG
MAQCPVACVRLCRSHS    35  ATGGCATAGTGTCCTGTGGCTTGCGTTCGTTTGTGTCGGTCTCACTCCG
MASCFQACRVTCSSHS    35  ATGGCATCTTGTTTTTAGGCTTGCCGTGTTACTTGTAGTTCTCACTCCG
MAWCYLSRCIPFGCASHS    35  ATGGCATGGTGTTATCTTTCTAGGTGCATTCCGTTTGGTTGTGCTTCTCACTCCG
MALCRGQCFSRCSSHS    35  ATGGCATTGTGTCGTGGTCAGTGCTTTAGTCGGTGTAGTTCTCACTCCG
MALCQVQCMHLCGSHS    35  ATGGCATTGTGTTAGGTTTAGTGCATGCATTTGTGTGGGTCTCACTCCG
MAFCNTVRCGGSWCQSHS    35  ATGGCATTTTGTAATACGGTTAGGTGCGGTGGTAGTTGGTGTTAGTCTCACTCCG
MAFCFQGCRALCLSHS    35  ATGGCATTTTGTTTTTAGGGGTGCAGGGCTTTGTGTTTGTCTCACTCCG
MAKCLLWQCQSMDCSSHS    34  ATGGCAAAGTGTCTTTTGTGGCAGTGCCAGTCGATGGATTGTTCGTCTCACTCCG
MAMCWEKCRVFCGSHS    34  ATGGCAATGTGTTGGGAGAAGTGCCGGGTTTTTTGTGGTTCTCACTCCG
MARCMSLCRVSCYSHS    34  ATGGCACGGTGTATGAGTCTGTGCAGGGTTTCTTGTTATTCTCACTCCG
MARCFHTCRALCFSHS    34  ATGGCACGGTGTTTTCATACGTGCAGGGCTCTGTGTTTTTCTCACTCCG
MARCFVNCKVRCWSHS    34  ATGGCACGGTGTTTTGTTAATTGCAAGGTGCGTTGTTGGTCTCACTCCG
MARCGGVCQGGCESHS    34  ATGGCACGTTGTGGGGGTGTGTGCCAGGGTGGTTGTGAGTCTCACTCCG
MAECWFRPCRVGPCPSHS    34  ATGGCAGAGTGTTGGTTTCGTCCTTGCCGTGTTGGGCCTTGTCCTTCTCACTCCG
MAECFFQCKVYCPSHS    34  ATGGCAGAGTGTTTTTTTCAGTGCAAGGTGTATTGTCCGTCTCACTCCG
MADCGSQCCVGNGCGSHS    34  ATGGCAGATTGTGGGAGTCAGTGTTGCGTGGGTAATGGGTGTGGGTCTCACTCCG
MADCFVLCRVRCGSHS    34  ATGGCAGATTGTTTTGTGCTGTGCCGTGTGCGGTGTGGGTCTCACTCCG
MAACPWGCMMRCASHS    34  ATGGCAGCTTGTCCTTGGGGGTGCATGATGCGGTGTGCTTCTCACTCCG
MAGCMHQCKVMCYSHS    34  ATGGCAGGTTGTATGCATTAGTGCAAGGTTATGTGTTATTCTCACTCCG
MAVCLATCRVLCYSHS    34  ATGGCAGTGTGTCTGGCTACGTGCCGTGTTCTTTGTTATTCTCACTCCG
MAVCTSAPCLGVQCVSHS    34  ATGGCAGTTTGTACGTCGGCGCCTTGCCTTGGGGTTCAGTGTGTTTCTCACTCCG
MAQCFQPCRVSCQSHS    34  ATGGCATAGTGTTTTCAGCCTTGCAGGGTTTCGTGTCAGTCTCACTCCG
MASCYSRCRVICGSHS    34  ATGGCATCTTGTTATAGTCGTTGCAGGGTTATTTGTGGTTCTCACTCCG
MATCYSICRVACFSHS    33  ATGGCAACGTGTTATTCGATTTGCAGGGTTGCGTGTTTTTCTCACTCCG
MATCFQICRVGCYSHS    33  ATGGCAACTTGTTTTCAGATTTGCAGGGTTGGTTGTTATTCTCACTCCG
MARCFINCRVDCDSHS    33  ATGGCAAGGTGTTTTATTAATTGCCGTGTGGATTGTGATTCTCACTCCG
MARCFYHCRTLCFSHS    33  ATGGCACGGTGTTTTTATCATTGCCGGACGCTGTGTTTTTCTCACTCCG
MARCFLTCRVSCNSHS    33  ATGGCACGTTGTTTTCTGACTTGCCGGGTTAGTTGTAATTCTCACTCCG
MARCFVMCRTICPSHS    33  ATGGCACGTTGTTTTGTTATGTGCAGGACGATTTGTCCGTCTCACTCCG
MAECFMTCRVWCFSHS    33  ATGGCAGAGTGTTTTATGACTTGCCGTGTGTGGTGTTTTTCTCACTCCG
MAACWWGCRVNCSSHS    33  ATGGCAGCGTGTTGGTGGGGTTGCCGTGTGAATTGTTCGTCTCACTCCG
MAACFPACRVLCTSHS    33  ATGGCAGCTTGTTTTCCTGCTTGCCGTGTTCTGTGTACTTCTCACTCCG
MAGCQQYVCHQWTCLSHS    33  ATGGCAGGGTGTCAGCAGTATGTGTGCCATCAGTGGACGTGTCTTTCTCACTCCG
MAVCFAGCRVYCLSHS    33  ATGGCAGTGTGTTTTGCGGGGTGCCGGGTTTATTGTCTTTCTCACTCCG
MAVCFQGCRALCFSHS    33  ATGGCAGTGTGTTTTTAGGGGTGCCGGGCGTTGTGTTTTTCTCACTCCG
MAQCQKYYCACAKCSSHS    33  ATGGCATAGTGTTAGAAGTATTATTGCGCTTGTGCTAAGTGTTCGTCTCACTCCG
MAQCFDKCRVICWSHS    33  ATGGCATAGTGTTTTGATAAGTGCCGGGTTATTTGTTGGTCTCACTCCG
MASCSSSGCSVVRCTSHS    33  ATGGCATCGTGTTCGAGTTCTGGTTGCTCGGTGGTTCGTTGTACTTCTCACTCCG
MASCFRPCRTLCLSHS    33  ATGGCATCGTGTTTTCGGCCTTGCCGTACGCTTTGTCTGTCTCACTCCG
MAWCPGRCLNGCLSHS    33  ATGGCATGGTGTCCGGGGAGGTGCCTGAATGGTTGTTTGTCTCACTCCG
MALCFYLCYVSCVSHS    33  ATGGCATTGTGTTTTTATCTGTGCTATGTGAGTTGTGTGTCTCACTCCG
MAFCRQFTCGGQACVSHS    33  ATGGCATTTTGTCGTCAGTTTACGTGCGGGGGGTAGGCTTGTGTGTCTCACTCCG
MAFCQERCYAICSSHS    33  ATGGCATTTTGTTAGGAGCGTTGCTATGCTATTTGTAGTTCTCACTCCG
MAKCFPLCRGLCYSHS    32  ATGGCAAAGTGTTTTCCTCTGTGCCGTGGGCTTTGTTACTCTCACTCCG
MANCWQECRGLCWSHS    32  ATGGCAAATTGTTGGTAGGAGTGCAGGGGGCTGTGTTGGTCTCACTCCG
MANCWQACRVICLSHS    32  ATGGCAAATTGTTGGTAGGCTTGCAGGGTGATTTGTCTGTCTCACTCCG
MASCYVRCRVLCLSHS    32  ATGGCAAGTTGTTATGTGCGTTGCAGGGTTTTGTGTCTGTCTCACTCCG
MAICPWLEWDCPSHS    32  ATGGCAATTTGTCCGTGGCTGGAGTGGGATTGTCCTTCTCACTCCG
MAQCFSACRAFCISHS    32  ATGGCACAGTGTTTTTCGGCGTGCAGGGCTTTTTGTATTTCTCACTCCG
MARCFKTCRVHCVSHS    32  ATGGCACGGTGTTTTAAGACTTGCAGGGTTCATTGTGTTTCTCACTCCG
MARCFVACRVPCTSHS    32  ATGGCACGTTGTTTTGTTGCGTGCCGGGTTCCTTGTACTTCTCACTCCG
MALCFESCRVNCISHS    32  ATGGCACTGTGTTTTGAGTCTTGCAGGGTGAATTGTATTTCTCACTCCG
MADCFSTCRVVCLSHS    32  ATGGCAGATTGTTTTTCTACGTGCAGGGTGGTGTGTTTGTCTCACTCCG
MAGCFVNCRVGCSSHS    32  ATGGCAGGGTGTTTTGTTAATTGCCGGGTTGGTTGTTCTTCTCACTCCG
MAQCRRTCEIALVLTP    32  ATGGCATAGTGTCGTCGTACGTGCGAGATTGCGTTAGTTCTCACTCCG
MASCYVRCRVHCLSHS    32  ATGGCATCGTGTTATGTGCGTTGCCGTGTGCATTGTTTGTCTCACTCCG
MASCFSPCRSMCYSHS    32  ATGGCATCTTGTTTTAGTCCTTGCAGGAGTATGTGTTATTCTCACTCCG
MAWCLVPCSWACHSHS    32  ATGGCATGGTGTCTGGTTCCGTGCAGTTGGGCTTGTCATTCTCACTCCG
MATCTLFGCSRWMCPSHS    31  ATGGCAACGTGTACGTTGTTTGGGTGCTCGAGGTGGATGTGTCCTTCTCACTCCG
MATCDLVCQVRCRSHS    31  ATGGCAACTTGTGATCTGGTGTGCTAGGTTCGTTGTAGGTCTCACTCCG
MASCWSTCRVLCQSHS    31  ATGGCAAGTTGTTGGAGTACTTGCCGTGTTCTGTGTCAGTCTCACTCCG
MAICFESCRALCASHS    31  ATGGCAATTTGTTTTGAGAGTTGCAGGGCGTTGTGTGCTTCTCACTCCG
MAQCFSGCRALCLSHS    31  ATGGCACAGTGTTTTAGTGGGTGCCGTGCGTTGTGTCTGTCTCACTCCG
MARCIQSCVVTCRSHS    31  ATGGCACGGTGTATTTAGTCGTGCGTGGTTACTTGTCGTTCTCACTCCG
MARCGRTECRTEMCYSHS    31  ATGGCACGGTGTGGGCGTACGGAGTGCCGTACTGAGATGTGTTATTCTCACTCCG
MARCFVLCRMECLSHS    31  ATGGCACGTTGTTTTGTGCTGTGCCGGATGGAGTGTCTTTCTCACTCCG
MAECFSRCRVGCDSHS    31  ATGGCAGAGTGTTTTAGTCGGTGCCGGGTGGGGTGTGATTCTCACTCCG
MAACSANGCSVQVCLSHS    31  ATGGCAGCGTGTTCGGCGAATGGTTGCTCGGTTTAGGTTTGTCTTTCTCACTCCG
MAACVWFDCDNLGCQSHS    31  ATGGCAGCTTGTGTTTGGTTTGATTGCGATAATCTTGGGTGTCAATCTCACTCCG
MAVCVRHSCIVQSCASHS    31  ATGGCAGTGTGTGTGCGTCATTCGTGCATTGTTTAGTCGTGTGCTTCTCACTCCG
MAVCFAGCRVGCVSHS    31  ATGGCAGTGTGTTTTGCGGGGTGCCGGGTGGGTTGTGTGTCTCACTCCG
MAVCFALCRTNCTSHS    31  ATGGCAGTGTGTTTTGCGTTGTGCAGGACTAATTGTACGTCTCACTCCG
MAVCWKQCRTACYSHS    31  ATGGCAGTTTGTTGGAAGCAGTGCCGGACGGCGTGTTATTCTCACTCCG
MAVCWPRCLWRCASHS    31  ATGGCAGTTTGTTGGCCGCGTTGCTTGTGGAGGTGTGCTTCTCACTCCG
MAQCWELAGFLVFLTP    31  ATGGCATAGTGTTGGGAGCTTGCCGGGTTTCTTGTTTTTCTCACTCCG
MAWCMKSSCRSGDCASHS    31  ATGGCATGGTGTATGAAGTCGTCTTGCAGGTCGGGGGATTGTGCGTCTCACTCCG
MAWCFERCRVACDSHS    31  ATGGCATGGTGTTTTGAGCGTTGCAGGGTGGCGTGTGATTCTCACTCCG
MALCYQLCRVGCWSHS    31  ATGGCATTGTGTTATCAGTTGTGCCGGGTTGGGTGTTGGTCTCACTCCG
MALCYGYCRVLCISHS    31  ATGGCATTGTGTTATGGTTATTGCCGGGTTTTGTGTATTTCTCACTCCG
MAFCFAGCRVSCLSHS    31  ATGGCATTTTGTTTTGCTGGTTGCCGTGTGTCGTGTTTGTCTCACTCCG
MANCWIRCRVFCLSHS    30  ATGGCAAATTGTTGGATTCGGTGCCGTGTTTTTTGTTTGTCTCACTCCG
MARCWTACRVICVSHS    30  ATGGCAAGGTGTTGGACTGCGTGCCGTGTTATTTGTGTGTCTCACTCCG
MAMCWELCKVSCVSHS    30  ATGGCAATGTGTTGGGAGTTGTGCAAGGTGTCGTGTGTGTCTCACTCCG
MAICFAACRVVCLSHS    30  ATGGCAATTTGTTTTGCGGCTTGCAGGGTTGTTTGTTTGTCTCACTCCG
MAHCFIRSWGVGPCWSHS    30  ATGGCACATTGTTTTATTCGTAGTTGGGGTGTTGGTCCATGTTGGTCTCACTCCG
MAPCMLPCMVQCNSHS    30  ATGGCACCGTGTATGTTGCCTTGCATGGTTTAGTGTAATTCTCACTCCG
MAECFRGCRVACSSHS    30  ATGGCAGAGTGTTTTCGGGGGTGCCGTGTTGCTTGTAGTTCTCACTCCG
MADCWQACRVACLSHS    30  ATGGCAGATTGTTGGTAGGCGTGCCGTGTTGCGTGTCTTTCTCACTCCG
MADCFALCRGLCLSHS    30  ATGGCAGATTGTTTTGCTCTTTGCAGGGGGTTGTGTCTGTCTCACTCCG
MAACFTQCRVTCHSHS    30  ATGGCAGCTTGTTTTACGTAGTGCAGGGTTACTTGTCATTCTCACTCCG
MAACFERCRALCPSHS    30  ATGGCAGCTTGTTTTGAGCGGTGCCGGGCTCTTTGTCCGTCTCACTCCG
MAVCSRLCRLECKSHS    30  ATGGCAGTGTGTAGTAGGTTGTGCCGTCTGGAGTGTAAGTCTCACTCCG
MAVCFLACRVDCTSHS    30  ATGGCAGTTTGTTTTTTGGCGTGCAGGGTTGATTGTACTTCTCACTCCG
MASCPFECNARCVSHS    30  ATGGCATCGTGTCCGTTTGAGTGCAATGCTAGGTGTGTTTCTCACTCCG
MAFCVDATCRFFSCQSHS    30  ATGGCATTTTGTGTCGATGCTACGTGCCGTTTTTTTAGTTGTCAGTCTCACTCCG
MANCFRDCRVFCFSHS    29  ATGGCAAATTGTTTTCGTGATTGCCGGGTTTTTTGTTTTTCTCACTCCG
MATCWASSCGMQICWSHS    29  ATGGCAACTTGTTGGGCGTCGAGTTGCGGGATGTAGATTTGTTGGTCTCACTCCG
MARCRGGCPAWCVSHS    29  ATGGCAAGGTGTCGTGGGGGTTGCCCTGCGTGGTGTGTGTCTCACTCCG
MAMCVKLRCPLSGCVSHS    29  ATGGCAATGTGTGTTAAGCTGCGGTGCCCGTTGTCGGGTTGTGTTTCTCACTCCG
MARCWSVCRAFCWSHS    29  ATGGCACGTTGTTGGAGTGTGTGCAGGGCTTTTTGTTGGTCTCACTCCG
MALCQLQCSKSCYSHS    29  ATGGCACTGTGTTAGCTTCAGTGCAGTAAGTCGTGTTATTCTCACTCCG
MALCYVKCRVACQSHS    29  ATGGCACTTTGTTATGTTAAGTGCCGTGTTGCGTGTTAGTCTCACTCCG
MALCFQMCKVICISHS    29  ATGGCACTTTGTTTTCAGATGTGCAAGGTGATTTGTATTTCTCACTCCG
MAECFRVCRALCVSHS    29  ATGGCAGAGTGTTTTCGGGTTTGCAGGGCGTTGTGTGTGTCTCACTCCG
MADCFEVCRVNCGSHS    29  ATGGCAGATTGTTTTGAGGTGTGCCGGGTTAATTGTGGTTCTCACTCCG
MAACFVRCRVACVSHS    29  ATGGCAGCGTGTTTTGTTCGTTGCAGGGTGGCTTGTGTTTCTCACTCCG
MAGCSHFWCTRLRCNSHS    29  ATGGCAGGTTGTAGTCATTTTTGGTGCACTAGGTTGAGGTGTAATTCTCACTCCG
MAVCVCVGCERGLCYSHS    29  ATGGCAGTGTGTGTGTGTGTTGGTTGCGAGCGGGGTCTGTGTTATTCTCACTCCG
MAVCRLSRCMQSLCSSHS    29  ATGGCAGTTTGTAGGTTGTCTAGGTGCATGCAGTCTTTGTGTTCTTCTCACTCCG
MAVCFRGCRVACMSHS    29  ATGGCAGTTTGTTTTAGGGGTTGCAGGGTTGCGTGTATGTCTCACTCCG
MAYCWVPCRVSCLSHS    29  ATGGCATATTGTTGGGTGCCTTGCCGTGTGTCTTGTCTTTCTCACTCCG
MASCWTLCRVGCLSHS    29  ATGGCATCGTGTTGGACGCTTTGCCGGGTGGGGTGTTTGTCTCACTCCG
MAWCYVVCRVACVSHS    29  ATGGCATGGTGTTATGTTGTTTGCCGTGTGGCGTGTGTTTCTCACTCCG
MAWCWMGCRVMCYSHS    29  ATGGCATGGTGTTGGATGGGGTGCCGTGTTATGTGTTATTCTCACTCCG
MAKCFPSCRVNCYSHS    28  ATGGCAAAGTGTTTTCCTAGTTGCCGGGTTAATTGTTATTCTCACTCCG
MANCWRYCRVSCASHS    28  ATGGCAAATTGTTGGCGTTATTGCCGTGTTAGTTGTGCGTCTCACTCCG
MATCFQGCRVACLSHS    28  ATGGCAACGTGTTTTTAGGGGTGCCGTGTTGCTTGTTTGTCTCACTCCG
MATCLQSCFRMCESHS    28  ATGGCAACTTGTTTGCAGAGTTGCTTTCGGATGTGTGAGTCTCACTCCG
MATCFASCRVECYSHS    28  ATGGCAACTTGTTTTGCGTCTTGCCGTGTGGAGTGTTATTCTCACTCCG
MASCAPSICVPFRCTSHS    28  ATGGCAAGTTGTGCTCCTTCGATTTGCGTTCCTTTTCGGTGTACGTCTCACTCCG
MAICFVHCRVDCSSHS    28  ATGGCAATTTGTTTTGTTCATTGCCGGGTGGATTGTTCGTCTCACTCCG
MAQCFGRCRVICASHS    28  ATGGCACAGTGTTTTGGTCGGTGCCGGGTGATTTGTGCGTCTCACTCCG
MAPCWVPCRVLCQSHS    28  ATGGCACCGTGTTGGGTGCCTTGCCGGGTTCTGTGTTAGTCTCACTCCG
MARCLALSCGGNACPSHS    28  ATGGCACGGTGTCTTGCGCTGTCTTGCGGGGGGAATGCGTGTCCGTCTCACTCCG
MARCGKERCELHRCESHS    28  ATGGCACGGTGTGGGAAGGAGAGGTGCGAGCTTCATCGTTGTGAGTCTCACTCCG
MARCFQTCRVLCFSHS    28  ATGGCACGGTGTTTTCAGACGTGCAGGGTGCTGTGTTTTTCTCACTCCG
MARCVVNYCEGLPCPSHS    28  ATGGCACGTTGTGTTGTTAATTATTGCGAGGGTTTGCCTTGTCCGTCTCACTCCG
MARCWMACRTLCYSHS    28  ATGGCACGTTGTTGGATGGCGTGCCGGACGCTTTGTTATTCTCACTCCG
MALCWQACRVACSSHS    28  ATGGCACTTTGTTGGCAGGCTTGCAGGGTGGCTTGTAGTTCTCACTCCG
MAACWGVCRVSCVSHS    28  ATGGCAGCGTGTTGGGGTGTGTGCAGGGTGTCTTGTGTTTCTCACTCCG
MAGCWVPCRVSCFSHS    28  ATGGCAGGGTGTTGGGTTCCTTGCCGTGTTTCGTGTTTTTCTCACTCCG
MAGCWQPCRVICWSHS    28  ATGGCAGGGTGTTGGTAGCCTTGCAGGGTGATTTGTTGGTCTCACTCCG
MAGCRVQCRSLCYSHS    28  ATGGCAGGTTGTAGGGTTCAGTGCCGTAGTCTTTGTTATTCTCACTCCG
MAGCLSWCRQVCISHS    28  ATGGCAGGTTGTTTGTCGTGGTGCCGTCAGGTGTGTATTTCTCACTCCG
MAVCSIRSCLDLRCCSHS    28  ATGGCAGTTTGTTCGATTCGTAGTTGCTTGGATCTGCGGTGTTGTTCTCACTCCG
MAVCFELCRVDCTSHS    28  ATGGCAGTTTGTTTTGAGCTGTGCAGGGTGGATTGTACGTCTCACTCCG
MAQCNVTLCSPVRCVSHS    28  ATGGCATAGTGTAATGTGACGCTGTGCTCGCCGGTGAGGTGTGTGTCTCACTCCG
MAQCYTHCRVGCWSHS    28  ATGGCATAGTGTTATACTCATTGCAGGGTTGGTTGTTGGTCTCACTCCG
MAQCFSACRVNCGSHS    28  ATGGCATAGTGTTTTTCTGCGTGCAGGGTGAATTGTGGGTCTCACTCCG
MALCASVCDGRCCSHS    28  ATGGCATTGTGTGCTTCTGTTTGCGATGGGCGGTGTTGTTCTCACTCCG
MAFCRQICGLSCLSHS    28  ATGGCATTTTGTCGGCAGATTTGCGGGCTTAGTTGTTTGTCTCACTCCG
MAFCFIWCRTACESHS    28  ATGGCATTTTGTTTTATTTGGTGCCGGACTGCGTGTGAGTCTCACTCCG
MATCFTECRALCPSHS    27  ATGGCAACGTGTTTTACTGAGTGCCGGGCTCTGTGTCCTTCTCACTCCG
MATCFVRCRVACLSHS    27  ATGGCAACGTGTTTTGTTCGGTGCAGGGTTGCGTGTTTGTCTCACTCCG
MATCFQLCRVGCLSHS    27  ATGGCAACGTGTTTTTAGCTTTGCCGTGTTGGGTGTTTGTCTCACTCCG
MATCWSFAVWGVFLTP    27  ATGGCAACTTGTTGGAGCTTTGCCGTGTGGGGTGTTTTTCTCACTCCG
MAICFSTCRALCASHS    27  ATGGCAATTTGTTTTAGTACGTGCCGTGCTCTGTGTGCGTCTCACTCCG
MAQCWLLCIWSCTSHS    27  ATGGCACAGTGTTGGTTGTTGTGCATTTGGTCTTGTACTTCTCACTCCG
MAHCVPYCRSLCCSHS    27  ATGGCACATTGTGTGCCGTATTGCAGGTCTCTGTGTTGTTCTCACTCCG
MAPCGSWKCLPSACQSHS    27  ATGGCACCTTGTGGGTCGTGGAAGTGCCTGCCTTCGGCGTGTTAGTCTCACTCCG
MARCWTECRVFCFSHS    27  ATGGCACGGTGTTGGACTGAGTGCCGGGTTTTTTGTTTTTCTCACTCCG
MARCFMQCRVFCVSHS    27  ATGGCACGGTGTTTTATGCAGTGCAGGGTGTTTTGTGTCTCTCACTCCG
MARCFDICRVSCESHS    27  ATGGCACGGTGTTTTGATATTTGCCGTGTGTCGTGTGAGTCTCACTCCG
MARCFSLCKVVCNSHS    27  ATGGCACGGTGTTTTTCTTTGTGCAAGGTTGTGTGTAATTCTCACTCCG
MALCGNSCRVGCYSHS    27  ATGGCACTGTGTGGGAATAGTTGCAGGGTTGGGTGTTATTCTCACTCCG
MAECFVRCRVRCFSHS    27  ATGGCAGAGTGTTTTGTTAGGTGCAGGGTGCGTTGTTTTTCTCACTCCG
MADCFELCRTICYSHS    27  ATGGCAGATTGTTTTGAGCTGTGCAGGACTATTTGTTATTCTCACTCCG
MAACPWSCRARCSSHS    27  ATGGCAGCGTGTCCGTGGTCGTGCAGGGCTAGGTGTAGTTCTCACTCCG
MAVCAGYPCGLFNCESHS    27  ATGGCAGTGTGTGCTGGGTATCCTTGCGGGCTGTTTAATTGTGAGTCTCACTCCG
MAVCYESCRVYCISHS    27  ATGGCAGTTTGTTATGAGAGTTGCCGTGTGTATTGTATTTCTCACTCCG
MAYCFVGCRVHCWSHS    27  ATGGCATATTGTTTTGTGGGTTGCCGGGTTCATTGTTGGTCTCACTCCG
MAWCTMQCCPSCLSHS    27  ATGGCATGGTGTACGATGCAGTGCTGTCCTTCTTGTTTGTCTCACTCCG
MAWCFTGCRVNCASHS    27  ATGGCATGGTGTTTTACGGGGTGCCGTGTTAATTGTGCTTCTCACTCCG
MAFCSQVCPTKCPSHS    27  ATGGCATTTTGTAGTTAGGTGTGCCCGACGAAGTGTCCTTCTCACTCCG
MANCWSLCLFRCYSHS    26  ATGGCAAATTGTTGGAGTTTGTGCCTGTTTCGGTGTTATTCTCACTCCG
MANCFLRCRVVCVSHS    26  ATGGCAAATTGTTTTTTGAGGTGCCGTGTTGTGTGTGTGTCTCACTCCG
MATCCGACGDDCGSHS    26  ATGGCAACGTGTTGTGGGGCGTGCGGGGATGATTGTGGGTCTCACTCCG
MARCFDRCRVACGSHS    26  ATGGCAAGGTGTTTTGATAGGTGCAGGGTTGCTTGTGGGTCTCACTCCG
MAQCMLSCRVLCYSHS    26  ATGGCACAGTGTATGTTGTCTTGCCGGGTTCTGTGTTATTCTCACTCCG
MAHCFLQCRVFCHSHS    26  ATGGCACATTGTTTTCTGCAGTGCAGGGTGTTTTGTCATTCTCACTCCG
MADCNGICCDLCFSHS    26  ATGGCAGATTGTAATGGTATTTGCTGTGATCTTTGTTTTTCTCACTCCG
MADCRNHVCSSGLCLSHS    26  ATGGCAGATTGTAGGAATCATGTTTGCTCGTCGGGGCTTTGTCTTTCTCACTCCG
MAGCYRACRVGCFSHS    26  ATGGCAGGGTGTTATAGGGCTTGCCGGGTGGGTTGTTTTTCTCACTCCG
MAGCFQECRVVCVSHS    26  ATGGCAGGGTGTTTTTAGGAGTGCCGTGTTGTTTGTGTGTCTCACTCCG
MAGCQDTCCHRCRSHS    26  ATGGCAGGTTGTCAGGATACGTGCTGTCATAGGTGTCGGTCTCACTCCG
MAGCVFRCQWACVSHS    26  ATGGCAGGTTGTGTTTTTCGTTGCCAGTGGGCTTGTGTTTCTCACTCCG
MAGCWNVCRVNCESHS    26  ATGGCAGGTTGTTGGAATGTTTGCCGTGTGAATTGTGAGTCTCACTCCG
MAVCFAYCRTICLSHS    26  ATGGCAGTGTGTTTTGCTTATTGCCGGACTATTTGTCTTTCTCACTCCG
MASCYTGCRVYCISHS    26  ATGGCATCTTGTTATACGGGGTGCAGGGTTTATTGTATTTCTCACTCCG
MAWCSLGCSLLCSSHS    26  ATGGCATGGTGTTCTTTGGGTTGCTCGTTGCTTTGTAGTTCTCACTCCG
MALCFAGCRVACLSHS    26  ATGGCATTGTGTTTTGCTGGTTGCAGGGTTGCGTGTCTGTCTCACTCCG
MAFCFTSCKVTCVSHS    26  ATGGCATTTTGTTTTACTTCGTGCAAGGTTACGTGTGTGTCTCACTCCG
MATCFERCRVSCASHS    25  ATGGCAACTTGTTTTGAGCGGTGCCGTGTGTCTTGTGCGTCTCACTCCG
MATCFSVCRVACKSHS    25  ATGGCAACTTGTTTTTCTGTTTGCAGGGTTGCGTGTAAGTCTCACTCCG
MASCHWGCRQGCRSHS    25  ATGGCAAGTTGTCATTGGGGTTGCCGGTAGGGGTGTCGGTCTCACTCCG
MAPCFYRCRVLCVSHS    25  ATGGCACCGTGTTTTTATCGTTGCCGTGTGTTGTGTGTTTCTCACTCCG
MARCYGFCRVACWSHS    25  ATGGCACGTTGTTATGGGTTTTGCCGGGTTGCTTGTTGGTCTCACTCCG
MADCFNLCKVACLSHS    25  ATGGCAGATTGTTTTAATCTGTGCAAGGTGGCTTGTCTTTCTCACTCCG
MAACVQACRFRCLSHS    25  ATGGCAGCGTGTGTTTAGGCTTGCCGTTTTCGGTGTTTGTCTCACTCCG
MAACLQGCRVLCWSHS    25  ATGGCAGCGTGTTTGTAGGGTTGCCGGGTGCTGTGTTGGTCTCACTCCG
MAACFEWCKVDCMSHS    25  ATGGCAGCTTGTTTTGAGTGGTGCAAGGTGGATTGTATGTCTCACTCCG
MAGCSEPCVQACCSHS    25  ATGGCAGGGTGTTCGGAGCCTTGCGTTTAGGCTTGTTGTTCTCACTCCG
MAGCFTRCRALCPSHS    25  ATGGCAGGGTGTTTTACTAGGTGCAGGGCTCTGTGTCCTTCTCACTCCG
MAGCFSSRCGDNGCISHS    25  ATGGCAGGGTGTTTTTCTAGTCGTTGCGGGGATAATGGGTGTATTTCTCACTCCG
MAGCYDLCRVACTSHS    25  ATGGCAGGTTGTTATGATCTTTGCCGTGTGGCGTGTACGTCTCACTCCG
MAGCWLGCRVLCFSHS    25  ATGGCAGGTTGTTGGTTGGGTTGCAGGGTGCTTTGTTTTTCTCACTCCG
MAVCFQFCRVDCQSHS    25  ATGGCAGTGTGTTTTCAGTTTTGCAGGGTTGATTGTCAGTCTCACTCCG
MAQCWGGCLTQCFSHS    25  ATGGCATAGTGTTGGGGGGGTTGCCTTACTTAGTGTTTTTCTCACTCCG
MAYCWENCRGLCYSHS    25  ATGGCATATTGTTGGGAGAATTGCAGGGGGCTGTGTTATTCTCACTCCG
MASCWLSCRVSCSSHS    25  ATGGCATCGTGTTGGCTTTCGTGCAGGGTTAGTTGTTCGTCTCACTCCG
MALCRVKCGSVCRSHS    25  ATGGCATTGTGTCGGGTGAAGTGCGGGTCGGTTTGTAGGTCTCACTCCG
MALCFGTCRVMCYSHS    25  ATGGCATTGTGTTTTGGTACGTGCAGGGTTATGTGTTATTCTCACTCCG
MAFCFRECRALCMSHS    25  ATGGCATTTTGTTTTAGGGAGTGCAGGGCGTTGTGTATGTCTCACTCCG
MANCWNPCRVACLSHS    24  ATGGCAAATTGTTGGAATCCGTGCCGGGTTGCTTGTCTTTCTCACTCCG
MARCFAQCRVSCESHS    24  ATGGCAAGGTGTTTTGCTCAGTGCCGGGTTTCTTGTGAGTCTCACTCCG
MAICNFFPCKGASCYSHS    24  ATGGCAATTTGTAATTTTTTTCCTTGCAAGGGTGCGTCTTGTTATTCTCACTCCG
MALCMLRDCWRVRCASHS    24  ATGGCACTGTGTATGTTGCGGGATTGCTGGCGTGTGAGGTGTGCGTCTCACTCCG
MALCVAPMCRVNVCVSHS    24  ATGGCACTGTGTGTGGCGCCTATGTGCCGGGTGAATGTTTGTGTTTCTCACTCCG
MAECWQSCRVACSSHS    24  ATGGCAGAGTGTTGGTAGTCTTGCAGGGTGGCGTGTTCTTCTCACTCCG
MAACFDPCRVVCYSHS    24  ATGGCAGCTTGTTTTGATCCTTGCAGGGTGGTTTGTTATTCTCACTCCG
MAACFYYCRGLCFSHS    24  ATGGCAGCTTGTTTTTATTATTGCAGGGGTCTGTGTTTTTCTCACTCCG
MAGCVRSCINLCLSHS    24  ATGGCAGGTTGTGTGAGGAGTTGCATTAATCTGTGTTTGTCTCACTCCG
MAGCWLLCRVSCESHS    24  ATGGCAGGTTGTTGGCTTCTGTGCAGGGTTTCGTGTGAGTCTCACTCCG
MAGCFSVCRVLCNSHS    24  ATGGCAGGTTGTTTTTCTGTTTGCCGGGTTCTTTGTAATTCTCACTCCG
MAQCWQQCRVSCASHS    24  ATGGCATAGTGTTGGCAGCAGTGCAGGGTTTCTTGTGCGTCTCACTCCG
MASCSPDWCDWYFCNSHS    24  ATGGCATCTTGTTCGCCGGATTGGTGCGATTGGTATTTTTGTAATTCTCACTCCG
MACCFAVCRVACVSHS    24  ATGGCATGTTGTTTTGCTGTGTGCAGGGTTGCTTGTGTGTCTCACTCCG
MAFCNMFRCAYLNCPSHS    24  ATGGCATTTTGTAATATGTTTAGGTGCGCTTATTTGAATTGTCCTTCTCACTCCG
MAFCEFDWCDTSGCTSHS    24  ATGGCATTTTGTGAGTTTGATTGGTGCGATACGTCTGGTTGTACGTCTCACTCCG
MAFCWAKCRVHCPSHS    24  ATGGCATTTTGTTGGGCGAAGTGCCGTGTGCATTGTCCGTCTCACTCCG
MAKCDLMVCGDVLCLSHS    23  ATGGCAAAGTGTGATCTTATGGTGTGCGGTGATGTGTTGTGTTTGTCTCACTCCG
MANCFQTCRVSCISHS    23  ATGGCAAATTGTTTTTAGACTTGCCGTGTGAGTTGTATTTCTCACTCCG
MATCFMLSCSPMWCRSHS    23  ATGGCAACGTGTTTTATGTTGTCGTGCTCGCCTATGTGGTGTCGGTCTCACTCCG
MATCYATCRALCISHS    23  ATGGCAACTTGTTATGCTACTTGCCGGGCTTTGTGTATTTCTCACTCCG
MATCSWWGCSRRMCLSHS    23  ATGGCAACTTGTTCGTGGTGGGGGTGCTCGAGGCGGATGTGTCTGTCTCACTCCG
MARCFTACRVDCASHS    23  ATGGCAAGGTGTTTTACTGCTTGCAGGGTGGATTGTGCTTCTCACTCCG
MASCFLNSCWRSRCLSHS    23  ATGGCAAGTTGTTTTCTTAATTCTTGCTGGCGGTCTCGTTGTCTGTCTCACTCCG
MASCFAACRVYCNSHS    23  ATGGCAAGTTGTTTTGCTGCGTGCCGTGTGTATTGTAATTCTCACTCCG
MARCQWACWGHCRSHS    23  ATGGCACGGTGTCAGTGGGCGTGCTGGGGTCATTGTAGGTCTCACTCCG
MARCLSWCAPRCTSHS    23  ATGGCACGGTGTCTTTCGTGGTGCGCGCCGAGGTGTACTTCTCACTCCG
MAECFDKCRVFCVSHS    23  ATGGCAGAGTGTTTTGATAAGTGCAGGGTTTTTTGTGTTTCTCACTCCG
MADCILRGCGLRHCLSHS    23  ATGGCAGATTGTATTCTGCGGGGTTGCGGGCTGCGTCATTGTTTGTCTCACTCCG
MAACLPNFCRVADCKSHS    23  ATGGCAGCGTGTCTGCCTAATTTTTGCCGTGTGGCTGATTGTAAGTCTCACTCCG
MAACSGRMCELFRCQSHS    23  ATGGCAGCTTGTAGTGGGCGGATGTGCGAGCTGTTTAGGTGTCAGTCTCACTCCG
MAACFSACRVVCWSHS    23  ATGGCAGCTTGTTTTAGTGCGTGCAGGGTGGTTTGTTGGTCTCACTCCG
MAGCNGGRCGGSACMSHS    23  ATGGCAGGGTGTAATGGTGGGCGGTGCGGGGGGTCTGCGTGTATGTCTCACTCCG
MAGCWKLCKVGCWSHS    23  ATGGCAGGGTGTTGGAAGTTGTGCAAGGTGGGTTGTTGGTCTCACTCCG
MAGCWTNCRVNCQSHS    23  ATGGCAGGGTGTTGGACGAATTGCCGGGTGAATTGTCAGTCTCACTCCG
MAVCSRYCSSKCRSHS    23  ATGGCAGTGTGTTCGCGGTATTGCAGTTCGAAGTGTCGGTCTCACTCCG
MAVCFDRCRVICPSHS    23  ATGGCAGTTTGTTTTGATAGGTGCCGGGTGATTTGTCCGTCTCACTCCG
MAQCFEYCRVVCGSHS    23  ATGGCATAGTGTTTTGAGTATTGCAGGGTGGTTTGTGGGTCTCACTCCG
MAYCIWFMCGLWRCLSHS    23  ATGGCATATTGTATTTGGTTTATGTGCGGGTTGTGGAGGTGTCTGTCTCACTCCG
MALCSPGCLSCCVSHS    23  ATGGCATTGTGTAGTCCTGGTTGCCTTTCTTGTTGTGTTTCTCACTCCG
MALCQGDCSFNCVSHS    23  ATGGCATTGTGTCAGGGGGATTGCTCTTTTAATTGTGTGTCTCACTCCG
MAFCPSYCLWLCDSHS    23  ATGGCATTTTGTCCTAGTTATTGCTTGTGGCTGTGTGATTCTCACTCCG
MASCWQSCRVFCYSHS    23  ATGGCCTCTTGTTGGTAGAGTTGCCGGGTGTTTTGTTATTCTCACTCCG
MATCFTKCRSMCFSHS    22  ATGGCAACGTGTTTTACGAAGTGCCGGTCTATGTGTTTTTCTCACTCCG
MATCFPFCRVLCVSHS    22  ATGGCAACGTGTTTTCCGTTTTGCCGGGTGTTGTGTGTTTCTCACTCCG
MATCDIGCFSVCQSHS    22  ATGGCAACTTGTGATATTGGGTGCTTTTCTGTTTGTTAGTCTCACTCCG
MARCFQICRVMCLSHS    22  ATGGCAAGGTGTTTTCAGATTTGCCGTGTTATGTGTTTGTCTCACTCCG
MASCSAMDCGATECWSHS    22  ATGGCAAGTTGTAGTGCGATGGATTGCGGTGCGACGGAGTGTTGGTCTCACTCCG
MASCFYVCKVNCNSHS    22  ATGGCAAGTTGTTTTTATGTTTGCAAGGTGAATTGTAATTCTCACTCCG
MAQCWTVCRAMCWSHS    22  ATGGCACAGTGTTGGACGGTGTGCAGGGCGATGTGTTGGTCTCACTCCG
MAQCFSLCRAMCVSHS    22  ATGGCACAGTGTTTTTCGCTGTGCCGTGCGATGTGTGTTTCTCACTCCG
MAHCDASGCRGQRCTSHS    22  ATGGCACATTGTGATGCGTCTGGGTGCCGTGGTCAGCGGTGTACTTCTCACTCCG
MARCGVLWCRGIWSGSHS    22  ATGGCACGTTGTGGGGTTCTGTGGTGCAGGGGTATTTGGTCTGGGTCTCACTCCG
MARCSPGGCLQWACESHS    22  ATGGCACGTTGTTCTCCGGGGGGTTGCTTGTAGTGGGCGTGTGAGTCTCACTCCG
MARCWESCRVLCLSHS    22  ATGGCACGTTGTTGGGAGAGTTGCAGGGTTTTGTGTCTTTCTCACTCCG
MARCFDSCRVSCLSHS    22  ATGGCACGTTGTTTTGATTCTTGCCGTGTTAGTTGTCTGTCTCACTCCG
MAECRFRCWDFCFSHS    22  ATGGCAGAGTGTCGGTTTCGTTGCTGGGATTTTTGTTTTTCTCACTCCG
MADCFQFCRVRCISHS    22  ATGGCAGATTGTTTTTAGTTTTGCCGTGTGAGGTGTATTTCTCACTCCG
MAACLRTCRVNCFSHS    22  ATGGCAGCTTGTCTGCGTACGTGCCGGGTTAATTGTTTTTCTCACTCCG
MAACARSRCMYVSCLSHS    22  ATGGCAGCTTGTGCTCGGTCTAGGTGCATGTATGTGTCGTGTCTGTCTCACTCCG
MAACFNFCRVDCGSHS    22  ATGGCAGCTTGTTTTAATTTTTGCCGTGTGGATTGTGGTTCTCACTCCG
MAGCDVWGCRWLQCLSHS    22  ATGGCAGGTTGTGATGTGTGGGGGTGCAGGTGGTTGTAGTGTTTGTCTCACTCCG
MAGCGWSVCFPSACSSHS    22  ATGGCAGGTTGTGGGTGGTCTGTGTGCTTTCCTAGTGCCTGTTCTTCTCACTCCG
MAVCGHICGSSCRSHS    22  ATGGCAGTGTGTGGGCATATTTGCGGGAGTTCGTGTAGGTCTCACTCCG
MAVCYLFCNWGCVSHS    22  ATGGCAGTGTGTTATCTTTTTTGCAATTGGGGTTGTGTGTCTCACTCCG
MAVCFDPCRALCLSHS    22  ATGGCAGTTTGTTTTGATCCGTGCCGGGCGCTGTGTCTGTCTCACTCCG
MASCFNRCRVFCPSHS    22  ATGGCATCGTGTTTTAATCGGTGCCGTGTTTTTTGTCCGTCTCACTCCG
MASCSRWSCLFRVCMSHS    22  ATGGCATCTTGTTCTAGGTGGTCGTGCTTGTTTCGTGTGTGTATGTCTCACTCCG
MAWCGRLSCGASYCVSHS    22  ATGGCATGGTGTGGTCGGCTTAGTTGCGGGGCTTCGTATTGTGTGTCTCACTCCG
MANCYVGVCDRLKCLSHS    21  ATGGCAAATTGTTATGTGGGTGTGTGCGATAGGCTTAAGTGTCTTTCTCACTCCG
MATCFLECRVQCFSHS    21  ATGGCAACGTGTTTTTTGGAGTGCAGGGTGCAGTGTTTTTCTCACTCCG
MATCFQQCRTICMSHS    21  ATGGCAACTTGTTTTTAGCAGTGCAGGACTATTTGTATGTCTCACTCCG
MARCWPMCAASCWSHS    21  ATGGCAAGGTGTTGGCCGATGTGCGCGGCGTCGTGTTGGTCTCACTCCG
MASCFLPCRVHCLSHS    21  ATGGCAAGTTGTTTTTTGCCGTGCCGGGTGCATTGTTTGTCTCACTCCG
MAICGSSWCALARCSSHS    21  ATGGCAATTTGTGGGAGTAGTTGGTGCGCTTTGGCGAGGTGTTCTTCTCACTCCG
MAQCYYLCRVGCNSHS    21  ATGGCACAGTGTTATTATTTGTGCCGTGTGGGTTGTAATTCTCACTCCG
MAQCWQVCRVACPSHS    21  ATGGCACAGTGTTGGTAGGTTTGCAGGGTGGCGTGTCCTTCTCACTCCG
MAPCFLRCRVMCPSHS    21  ATGGCACCGTGTTTTCTTCGTTGCAGGGTGATGTGTCCTTCTCACTCCG
MAECFRVCRVACPSHS    21  ATGGCAGAGTGTTTTCGGGTGTGCCGGGTGGCTTGTCCGTCTCACTCCG
MAECFAVCRVGCGSHS    21  ATGGCAGAGTGTTTTGCGGTTTGCCGTGTGGGGTGTGGTTCTCACTCCG
MADCFRQCRVRCESHS    21  ATGGCAGATTGTTTTCGGCAGTGCAGGGTGAGGTGTGAGTCTCACTCCG
MAACFLACRVSCDSHS    21  ATGGCAGCGTGTTTTCTTGCGTGCAGGGTTTCTTGTGATTCTCACTCCG
MAACYDACRVACWSHS    21  ATGGCAGCTTGTTATGATGCGTGCCGGGTGGCTTGTTGGTCTCACTCCG
MAACFNNCRVNCMSHS    21  ATGGCAGCTTGTTTTAATAATTGCCGTGTGAATTGTATGTCTCACTCCG
MAACFLQCRVGCFSHS    21  ATGGCAGCTTGTTTTCTTCAGTGCAGGGTTGGTTGTTTTTCTCACTCCG
MAACFAGCRVFCISHS    21  ATGGCAGCTTGTTTTGCGGGGTGCAGGGTTTTTTGTATTTCTCACTCCG
MAGCYLLCRVGCHSHS    21  ATGGCAGGGTGTTATTTGTTGTGCCGGGTGGGTTGTCATTCTCACTCCG
MAGCGLPYRCLRICDSHS    21  ATGGCAGGTTGTGGGTTGCCTTATCGCTGTCTGCGTATTTGTGATTCTCACTCCG
MAVCWGWCWVNCQSHS    21  ATGGCAGTTTGTTGGGGTTGGTGCTGGGTTAATTGTCAGTCTCACTCCG
MASCYRFCRVDCYSHS    21  ATGGCATCTTGTTATCGTTTTTGCAGGGTGGATTGTTATTCTCACTCCG
MASCFTQCRVQCSSHS    21  ATGGCATCTTGTTTTACTTAGTGCCGTGTTCAGTGTTCGTCTCACTCCG
MAWCWPVCRVACTSHS    21  ATGGCATGGTGTTGGCCGGTTTGCAGGGTGGCTTGTACTTCTCACTCCG
MAWCFPGCRVFCISHS    21  ATGGCATGGTGTTTTCCGGGTTGCCGGGTGTTTTGTATTTCTCACTCCG
MAWCFFRCRVNCESHS    21  ATGGCATGGTGTTTTTTTCGGTGCCGTGTGAATTGTGAGTCTCACTCCG
MALCWTQCRVMCISHS    21  ATGGCATTGTGTTGGACGCAGTGCCGTGTGATGTGTATTTCTCACTCCG
MALCFEDCRVACGSHS    21  ATGGCATTGTGTTTTGAGGATTGCCGTGTTGCTTGTGGGTCTCACTCCG
MANCLSVCRVACYSHS    20  ATGGCAAATTGTCTGTCTGTGTGCAGGGTGGCGTGTTATTCTCACTCCG
MATCWQKCSMLCDSHS    20  ATGGCAACGTGTTGGTAGAAGTGCAGTATGCTTTGTGATTCTCACTCCG
MATCFPLCRTNCFSHS    20  ATGGCAACTTGTTTTCCTCTTTGCAGGACTAATTGTTTTTCTCACTCCG
MASCRVRCKLVCPSHS    20  ATGGCAAGTTGTCGTGTTCGGTGCAAGCTGGTTTGTCCTTCTCACTCCG
MASCVKRCCYRCSSHS    20  ATGGCAAGTTGTGTGAAGCGTTGCTGTTATCGGTGTTCGTCTCACTCCG
MASCFVFCRVDCVSHS    20  ATGGCAAGTTGTTTTGTTTTTTGCCGGGTTGATTGTGTGTCTCACTCCG
MAICGFTYCQEPQCGSHS    20  ATGGCAATTTGTGGTTTTACGTATTGCCAGGAGCCTCAGTGTGGGTCTCACTCCG
MAQCWGLCRVACDSHS    20  ATGGCACAGTGTTGGGGGTTGTGCCGGGTTGCGTGTGATTCTCACTCCG
MARCATICPNSCQSHS    20  ATGGCACGGTGTGCGACGATTTGCCCGAATTCGTGTCAGTCTCACTCCG
MARCGSSWCTLMRCWSHS    20  ATGGCACGGTGTGGGAGTTCGTGGTGCACGCTTATGCGTTGTTGGTCTCACTCCG
MARCWGLCRVSCNSHS    20  ATGGCACGGTGTTGGGGGTTGTGCCGTGTGTCTTGTAATTCTCACTCCG
MARCGFQECLYYSCTSHS    20  ATGGCACGTTGTGGGTTTTAGGAGTGCCTGTATTATTCTTGTACTTCTCACTCCG
MADCFEACRVICLSHS    20  ATGGCAGATTGTTTTGAGGCTTGCCGTGTTATTTGTTTGTCTCACTCCG
MAACVNVGCVWTICSSHS    20  ATGGCAGCGTGTGTTAATGTTGGTTGCGTGTGGACGATTTGTAGTTCTCACTCCG
MAACFVQCRASCFSHS    20  ATGGCAGCTTGTTTTGTTCAGTGCAGGGCGTCGTGTTTTTCTCACTCCG
MAGSLAHCVRLPCMSHS    20  ATGGCAGGGTCTTTGGCTCATTGCGTTCGTCTGCCTTGTATGTCTCACTCCG
MAGCAGGCNKWCPSHS    20  ATGGCAGGGTGTGCGGGTGGTTGCAATAAGTGGTGTCCTTCTCACTCCG
MAGCGTGSCSRAWCMSHS    20  ATGGCAGGGTGTGGGACTGGTAGTTGCAGTCGGGCGTGGTGTATGTCTCACTCCG
MAVCRMRCSVTCYSHS    20  ATGGCAGTGTGTCGTATGCGTTGCAGTGTGACTTGTTATTCTCACTCCG
MAVCFTWCRTLCFSHS    20  ATGGCAGTGTGTTTTACGTGGTGCAGGACTTTGTGTTTTTCTCACTCCG
MAVCYRHCRVHCISHS    20  ATGGCAGTTTGTTATAGGCATTGCAGGGTTCATTGTATTTCTCACTCCG
MAVCWMTCRGLCFSHS    20  ATGGCAGTTTGTTGGATGACGTGCAGGGGTCTGTGTTTTTCTCACTCCG
MAVCFQACRAECYSHS    20  ATGGCAGTTTGTTTTCAGGCGTGCAGGGCTGAGTGTTATTCTCACTCCG
MAQCYVECKALCISHS    20  ATGGCATAGTGTTATGTTGAGTGCAAGGCGTTGTGTATTTCTCACTCCG
MASCFSGFCWRQMCSSHS    20  ATGGCATCGTGTTTTAGTGGGTTTTGCTGGAGGTAGATGTGTTCTTCTCACTCCG
MASCFGGCRALCLSHS    20  ATGGCATCGTGTTTTGGGGGTTGCCGGGCTTTGTGTTTGTCTCACTCCG
MASCFSLCRARCWSHS    20  ATGGCATCGTGTTTTTCGCTTTGCCGTGCTCGGTGTTGGTCTCACTCCG
MASCVSNCCFRPACCSHS    20  ATGGCATCTTGTGTGTCTAATTGTTGCTTTCGGCCGGCTTGTTGTTCTCACTCCG
MAWCFDVCRVRCESHS    20  ATGGCATGGTGTTTTGATGTTTGCCGGGTGAGGTGTGAGTCTCACTCCG
MALCGSRCGIKCSSHS    20  ATGGCATTGTGTGGTAGTAGGTGCGGGATTAAGTGTTCGTCTCACTCCG
MALCFGACRVACHSHS    20  ATGGCATTGTGTTTTGGGGCGTGCCGGGTGGCTTGTCATTCTCACTCCG
MAFCQGICFNKCISHS    20  ATGGCATTTTGTTAGGGTATTTGCTTTAATAAGTGTATTTCTCACTCCG
MAKCLQADCNIRTCVSHS    19  ATGGCAAAGTGTCTGTAGGCGGATTGCAATATTCGGACTTGTGTTTCTCACTCCG
MAKCGKKCDYRCLSHS    19  ATGGCAAAGTGTGGGAAGAAGTGCGATTATCGGTGTTTGTCTCACTCCG
MATCTRLGCNELKCVSHS    19  ATGGCAACGTGTACTCGGCTGGGGTGCAATGAGCTTAAGTGTGTTTCTCACTCCG
MARCWNQCRVSCNSHS    19  ATGGCAAGGTGTTGGAATCAGTGCAGGGTGTCTTGTAATTCTCACTCCG
MARCFVGCRVACLSHS    19  ATGGCAAGGTGTTTTGTTGGGTGCCGGGTTGCTTGTCTTTCTCACTCCG
MARCFVGCRVYCLSHS    19  ATGGCAAGGTGTTTTGTTGGGTGCCGGGTTTATTGTCTGTCTCACTCCG
MASCRACCMWMCRSHS    19  ATGGCAAGTTGTCGGGCTTGTTGCATGTGGATGTGTAGGTCTCACTCCG
MASCRFRCQLQCVSHS    19  ATGGCAAGTTGTCGGTTTAGGTGCCAGTTGCAGTGTGTTTCTCACTCCG
MASCSRVCSGVCTSHS    19  ATGGCAAGTTGTTCGAGGGTTTGCAGTGGTGTGTGTACTTCTCACTCCG
MASCFTGCRVLCVSHS    19  ATGGCAAGTTGTTTTACGGGTTGCAGGGTTCTGTGTGTGTCTCACTCCG
MAICDLVCGWDCISHS    19  ATGGCAATTTGTGATTTGGTGTGCGGGTGGGATTGTATTTCTCACTCCG
MAPCFQPCRAVCVSHS    19  ATGGCACCTTGTTTTTAGCCTTGCCGGGCTGTTTGTGTTTCTCACTCCG
MARCFEGCRVSCLSHS    19  ATGGCACGGTGTTTTGAGGGGTGCCGTGTGTCGTGTCTTTCTCACTCCG
MARCFTKCRVLCFSHS    19  ATGGCACGTTGTTTTACTAAGTGCAGGGTTTTGTGTTTTTCTCACTCCG
MALCFRYCNHACGSHS    19  ATGGCACTGTGTTTTCGGTATTGCAATCATGCTTGTGGTTCTCACTCCG
MAECTRRCLTRCVSHS    19  ATGGCAGAGTGTACTCGTCGGTGCCTGACTAGGTGTGTTTCTCACTCCG
MAACFRACRVDCPSHS    19  ATGGCAGCGTGTTTTAGGGCGTGCCGGGTTGATTGTCCGTCTCACTCCG
MAACFQDCRVSCVSHS    19  ATGGCAGCGTGTTTTCAGGATTGCCGGGTTTCTTGTGTTTCTCACTCCG
MAACWPQGCQGLLCRSHS    19  ATGGCAGCTTGTTGGCCGCAGGGTTGCTAGGGGCTGCTTTGTCGTTCTCACTCCG
MAVCQAMLCKHQLCDSHS    19  ATGGCAGTGTGTTAGGCGATGTTGTGCAAGCATTAGCTTTGTGATTCTCACTCCG
MAYCRSLCALTCDSHS    19  ATGGCATATTGTCGGTCGTTGTGCGCTCTGACTTGTGATTCTCACTCCG
MASCFNRCRVPCFSHS    19  ATGGCATCGTGTTTTAATAGGTGCCGTGTGCCTTGTTTTTCTCACTCCG
MAFCVSVFCSMYSCVSHS    19  ATGGCATTTTGTGTTTCGGTGTTTTGCTCGATGTATAGTTGTGTGTCTCACTCCG
MAFCWENCRVNCSSHS    19  ATGGCATTTTGTTGGGAGAATTGCCGTGTTAATTGTAGTTCTCACTCCG
MAKCGRPCVGMCLSHS    18  ATGGCAAAGTGTGGGCGTCCGTGCGTGGGGATGTGTCTTTCTCACTCCG
MANCTIQLCERYLCVSHS    18  ATGGCAAATTGTACTATTTAGCTTTGCGAGAGGTATCTTTGTGTGTCTCACTCCG
MATCFTACRVNCRSHS    18  ATGGCAACGTGTTTTACTGCTTGCCGGGTGAATTGTCGGTCTCACTCCG
MATCWVMCRVACKSHS    18  ATGGCAACTTGTTGGGTTATGTGCAGGGTGGCGTGTAAGTCTCACTCCG
MARCINGCEQKCDSHS    18  ATGGCAAGGTGTATTAATGGGTGCGAGTAGAAGTGTGATTCTCACTCCG
MASCRLACAYHCYSHS    18  ATGGCAAGTTGTCGGCTTGCTTGCGCGTATCATTGTTATTCTCACTCCG
MASCFVGCRVMCMSHS    18  ATGGCAAGTTGTTTTGTGGGGTGCCGTGTTATGTGTATGTCTCACTCCG
MAQCWFVCRSLCWSHS    18  ATGGCACAGTGTTGGTTTGTTTGCCGTTCTTTGTGTTGGTCTCACTCCG
MARCWQECRMLCFSHS    18  ATGGCACGTTGTTGGCAGGAGTGCCGGATGCTGTGTTTTTCTCACTCCG
MALCYDRCRVACYSHS    18  ATGGCACTTTGTTATGATAGGTGCCGTGTTGCGTGTTATTCTCACTCCG
MALCFQYCRVACPSHS    18  ATGGCACTTTGTTTTCAGTATTGCAGGGTGGCGTGTCCGTCTCACTCCG
MADCWWTCRVDCFSHS    18  ATGGCAGATTGTTGGTGGACTTGCCGGGTGGATTGTTTTTCTCACTCCG
MAACHFWCKSGCLSHS    18  ATGGCAGCGTGTCATTTTTGGTGCAAGTCGGGTTGTCTTTCTCACTCCG
MAACPFVCRSRCLSHS    18  ATGGCAGCGTGTCCTTTTGTTTGCAGGTCTAGGTGTTTGTCTCACTCCG
MAGCSLQCWKQCHSHS    18  ATGGCAGGGTGTTCGTTGTAGTGCTGGAAGTAGTGTCATTCTCACTCCG
MAGCELVVCGGEYCWSHS    18  ATGGCAGGTTGTGAGCTTGTTGTGTGCGGTGGTGAGTATTGTTGGTCTCACTCCG
MAVCFSQCRSLCFSHS    18  ATGGCAGTGTGTTTTTCGCAGTGCAGGTCGCTGTGTTTTTCTCACTCCG
MAVCTFACKQMCSSHS    18  ATGGCAGTTTGTACGTTTGCTTGCAAGTAGATGTGTTCTTCTCACTCCG
MAQCFKACRVDCMSHS    18  ATGGCATAGTGTTTTAAGGCGTGCCGTGTGGATTGTATGTCTCACTCCG
MAYCGVGQCVIGRCRSHS    18  ATGGCATATTGTGGGGTGGGTCAGTGCGTTATTGGGCGGTGTAGGTCTCACTCCG
MASCRGIPCAQTKCLSHS    18  ATGGCATCGTGTCGTGGTATTCCTTGCGCGTAGACTAAGTGTTTGTCTCACTCCG
MASCFPLCRVGCGSHS    18  ATGGCATCGTGTTTTCCTTTGTGCCGTGTTGGTTGTGGTTCTCACTCCG
MASCRVACGNCCGSHS    18  ATGGCATCTTGTAGGGTGGCTTGCGGTAATTGTTGTGGGTCTCACTCCG
MASCGQECPGDCCSHS    18  ATGGCATCTTGTGGGTAGGAGTGCCCGGGGGATTGTTGTTCTCACTCCG
MASCFALCRALCISHS    18  ATGGCATCTTGTTTTGCGCTTTGCAGGGCTCTTTGTATTTCTCACTCCG
MATCFSSCRALCLSHS    17  ATGGCAACGTGTTTTTCTTCTTGCCGGGCTTTGTGTTTGTCTCACTCCG
MATCWSVCRVRCYSHS    17  ATGGCAACTTGTTGGTCTGTGTGCCGTGTGAGGTGTTATTCTCACTCCG
MATCFFGCRVFCGSHS    17  ATGGCAACTTGTTTTTTTGGGTGCCGTGTGTTTTGTGGTTCTCACTCCG
MARCYFDCRSLCYSHS    17  ATGGCAAGGTGTTATTTTGATTGCAGGAGTTTGTGTTATTCTCACTCCG
MASCYSFCRVVCYSHS    17  ATGGCAAGTTGTTATAGTTTTTGCAGGGTTGTTTGTTATTCTCACTCCG
MALCYGRCRVNCPSHS    17  ATGGCACTTTGTTATGGGAGGTGCAGGGTTAATTGTCCGTCTCACTCCG
MADWQFTRCVMWGCVSHS    17  ATGGCAGATTGGTAGTTTACGCGTTGCGTTATGTGGGGGTGTGTGTCTCACTCCG
MADCWQRCRVACASHS    17  ATGGCAGATTGTTGGCAGCGTTGCAGGGTGGCTTGTGCTTCTCACTCCG
MAGCQHMPGSCASHS    17  ATGGCAGGGTGTCAGCATATGCCCGGGTCTTGTGCTTCTCACTCCG
MAGCPMNCLYRCDSHS    17  ATGGCAGGGTGTCCTATGAATTGCCTGTATAGGTGTGATTCTCACTCCG
MAGCLVVCRVNCSSHS    17  ATGGCAGGGTGTCTTGTTGTGTGCAGGGTGAATTGTTCGTCTCACTCCG
MAGCWTRCRVSCWSHS    17  ATGGCAGGGTGTTGGACTCGTTGCAGGGTGAGTTGTTGGTCTCACTCCG
MAGCETTCHGMCRSHS    17  ATGGCAGGTTGTGAGACTACGTGCCATGGGATGTGTAGGTCTCACTCCG
MAGCFVECRVICSSHS    17  ATGGCAGGTTGTTTTGTGGAGTGCAGGGTGATTTGTTCGTCTCACTCCG
MAVCWEWCRVSCQSHS    17  ATGGCAGTGTGTTGGGAGTGGTGCAGGGTTTCGTGTTAGTCTCACTCCG
MAVCFGSCRALCISHS    17  ATGGCAGTGTGTTTTGGGTCTTGCCGTGCTCTGTGTATTTCTCACTCCG
MAVCFTYCRVGCLSHS    17  ATGGCAGTTTGTTTTACTTATTGCAGGGTGGGTTGTCTTTCTCACTCCG
MAQCMELCRVYCSSHS    17  ATGGCATAGTGTATGGAGCTGTGCCGGGTTTATTGTTCTTCTCACTCCG
MAQCCELCTSSCRSHS    17  ATGGCATAGTGTTGTGAGCTGTGCACTAGTAGTTGTCGGTCTCACTCCG
MAQCFMLCRAQCWSHS    17  ATGGCATAGTGTTTTATGTTGTGCAGGGCGCAGTGTTGGTCTCACTCCG
MASCFVRCRVPCSSHS    17  ATGGCATCGTGTTTTGTGAGGTGCAGGGTGCCGTGTTCGTCTCACTCCG
MASCWRSCRVNCWSHS    17  ATGGCATCTTGTTGGAGGAGTTGCCGGGTTAATTGTTGGTCTCACTCCG
MALCFIFCFILVFLTP    17  ATGGCATTGTGTTTTATTTTTTGCTTTATACTTGTTTTTCTCACTCCG
MAKCALGGCKTRLCCSHS    16  ATGGCAAAGTGTGCGCTTGGTGGTTGCAAGACGCGTCTGTGTTGTTCTCACTCCG
MAKCFGGCRVLCTSHS    16  ATGGCAAAGTGTTTTGGGGGGTGCCGGGTTCTTTGTACTTCTCACTCCG
MANCWSRCRVACHSHS    16  ATGGCAAATTGTTGGAGTAGGTGCAGGGTTGCGTGTCATTCTCACTCCG
MATCLVLCGTRCLSHS    16  ATGGCAACTTGTCTTGTTTTGTGCGGGACGCGTTGTTTGTCTCACTCCG
MASCFSACRVSCPSHS    16  ATGGCAAGTTGTTTTAGTGCTTGCCGTGTGAGTTGTCCTTCTCACTCCG
MAMCIKDCLRECDSHS    16  ATGGCAATGTGTATTAAGGATTGCCTTAGGGAGTGTGATTCTCACTCCG
MAMCAVFCADDCQSHS    16  ATGGCAATGTGTGCGGTTTTTTGCGCGGATGATTGTTAGTCTCACTCCG
MARCFQFCRVDCMSHS    16  ATGGCACGGTGTTTTCAGTTTTGCCGGGTGGATTGTATGTCTCACTCCG
MARCSWDCRFRCTSHS    16  ATGGCACGTTGTTCGTGGGATTGCCGTTTTAGGTGTACGTCTCACTCCG
MARCWDACRVMCSSHS    16  ATGGCACGTTGTTGGGATGCTTGCCGGGTGATGTGTTCGTCTCACTCCG
MADCKELCSSFCLSHS    16  ATGGCAGATTGTAAGGAGCTGTGCTCGAGTTTTTGTCTGTCTCACTCCG
MADCWDQCRVSCYSHS    16  ATGGCAGATTGTTGGGATTAGTGCCGGGTTTCGTGTTATTCTCACTCCG
MADCFVPCRAICVSHS    16  ATGGCAGATTGTTTTGTTCCTTGCAGGGCGATTTGTGTGTCTCACTCCG
MAACSKDCIRDCGSHS    16  ATGGCAGCGTGTAGTAAGGATTGCATTAGGGATTGTGGGTCTCACTCCG
MAGCVKRHCVHRVCFSHS    16  ATGGCAGGGTGTGTGAAGCGGCATTGCGTTCATCGGGTGTGTTTTTCTCACTCCG
MAGCWKGCRVWCWSHS    16  ATGGCAGGTTGTTGGAAGGGTTGCCGGGTTTGGTGTTGGTCTCACTCCG
MAGCWAPCRVGCYSHS    16  ATGGCAGGTTGTTGGGCGCCTTGCCGGGTGGGGTGTTATTCTCACTCCG
MAQCSARCRMVCCSHS    16  ATGGCATAGTGTTCGGCGCGTTGCCGGATGGTGTGTTGTTCTCACTCCG
MAQCFVPCRAGCFSHS    16  ATGGCATAGTGTTTTGTTCCGTGCAGGGCGGGTTGTTTTTCTCACTCCG
MAYCFNRCRVICISHS    16  ATGGCATATTGTTTTAATAGGTGCAGGGTTATTTGTATTTCTCACTCCG
MASEGVHGAVLLFSL    16  ATGGCATCAGAAGGGGTGCATGGCGCGGTGTTGTTATTCTCACTCCG
MASCSNHCHIRCYSHS    16  ATGGCATCGTGTTCGAATCATTGCCATATTCGGTGTTATTCTCACTCCG
MAWCSLSCDFSCLSHS    16  ATGGCATGGTGTTCTTTGAGTTGCGATTTTTCGTGTTTGTCTCACTCCG
MALCSTLRCEQLGCRSHS    16  ATGGCATTGTGTTCGACTCTTCGTTGCGAGCAGTTGGGTTGTCGTTCTCACTCCG
MALCFSACRVSCFSHS    16  ATGGCATTGTGTTTTTCTGCGTGCCGTGTGAGTTGTTTTTCTCACTCCG
MAKCFTACRVDCFSHS    15  ATGGCAAAGTGTTTTACGGCTTGCCGGGTGGATTGTTTTTCTCACTCCG
MAKCFEHCRVRCFSHS    15  ATGGCAAAGTGTTTTGAGCATTGCCGTGTGCGTTGTTTTTCTCACTCCG
MANCYDWVCYRFTCTSHS    15  ATGGCAAATTGTTATGATTGGGTCTGCTATCGGTTTACTTGTACGTCTCACTCCG
MANCCAECSQWCVSHS    15  ATGGCAAATTGTTGTGCTGAGTGCTCGCAGTGGTGTGTTTCTCACTCCG
MATCFQLCRTMCLSHS    15  ATGGCAACGTGTTTTTAGCTGTGCCGTACTATGTGTCTTTCTCACTCCG
MATCFRVCRVSCPSHS    15  ATGGCAACTTGTTTTAGGGTGTGCAGGGTGTCTTGTCCTTCTCACTCCG
MATCFVACRVPCMSHS    15  ATGGCAACTTGTTTTGTGGCTTGCCGTGTGCCTTGTATGTCTCACTCCG
MARCWIGCRVVCLSHS    15  ATGGCAAGGTGTTGGATTGGTTGCCGGGTGGTTTGTTTGTCTCACTCCG
MARCFVLCRASCASHS    15  ATGGCAAGGTGTTTTGTTTTGTGCCGGGCGTCGTGTGCGTCTCACTCCG
MASCFVGCRTLCYSHS    15  ATGGCAAGTTGTTTTGTGGGTTGCCGTACTCTTTGTTATTCTCACTCCG
MAICCRHVCGPVWCQSHS    15  ATGGCAATTTGTTGTCGGCATGTGTGCGGGCCGGTGTGGTGTCAGTCTCACTCCG
MAHCGQLLCEGFRCVSHS    15  ATGGCACATTGTGGGTAGCTTTTGTGCGAGGGGTTTAGGTGTGTGTCTCACTCCG
MAHCVSVHCQTLLCSSHS    15  ATGGCACATTGTGTGAGTGTGCATTGCTAGACGTTGCTGTGTTCGTCTCACTCCG
MARCGQLSLGCMSHS    15  ATGGCACGTTGTGGGCAGTTGTCACTTGGGTGTATGTCTCACTCCG
MARCFTFCRVSCDSHS    15  ATGGCACGTTGTTTTACGTTTTGCCGTGTGAGTTGTGATTCTCACTCCG
MARCFVQCRTACFSHS    15  ATGGCACGTTGTTTTGTTCAGTGCAGGACTGCGTGTTTTTCTCACTCCG
MALCQERCLFRCHSHS    15  ATGGCACTTTGTTAGGAGAGGTGCCTTTTTAGGTGTCATTCTCACTCCG
MAECWGRCGVRCLSHS    15  ATGGCAGAGTGTTGGGGTAGGTGCGGGGTGCGGTGTCTGTCTCACTCCG
MADCFWVCRSVCMSHS    15  ATGGCAGATTGTTTTTGGGTGTGCAGGTCGGTTTGTATGTCTCACTCCG
MAACQISCLFRCIPHS    15  ATGGCAGCTTGTCAGATTTCTTGCCTGTTTCGGTGTATTCCTCACTCCG
MAGCLRGGCFLESCLSHS    15  ATGGCAGGGTGTCTGCGTGGTGGGTGCTTTTTGGAGTCGTGTCTTTCTCACTCCG
MAGCKQYSCSRHNCLSHS    15  ATGGCAGGTTGTAAGCAGTATTCGTGCTCGAGGCATAATTGTCTTTCTCACTCCG
MAGCWQLCRVDCFSHS    15  ATGGCAGGTTGTTGGCAGTTGTGCCGTGTGGATTGTTTTTCTCACTCCG
MAGCFLECRVACVSHS    15  ATGGCAGGTTGTTTTTTGGAGTGCAGGGTTGCTTGTGTGTCTCACTCCG
MASCFNLCRVRCNSHS    15  ATGGCATCGTGTTTTAATTTGTGCCGGGTGCGGTGTAATTCTCACTCCG
MAWCYNQECGTLLCASHS    15  ATGGCATGGTGTTATAATCAGGAGTGCGGTACGTTGCTTTGTGCGTCTCACTCCG
MAFCWTSCKVICYSHS    15  ATGGCATTTTGTTGGACTAGTTGCAAGGTGATTTGTTATTCTCACTCCG
MATCMRLCRVYCISHS    14  ATGGCAACGTGTATGAGGCTGTGCAGGGTGTATTGTATTTCTCACTCCG
MATCMRGCRVLCYSHS    14  ATGGCAACGTGTATGAGGGGGTGCCGTGTTTTGTGTTATTCTCACTCCG
MASCGGDQCALDRCVSHS    14  ATGGCAAGTTGTGGTGGGGATCAGTGCGCTCTTGATAGGTGTGTTTCTCACTCCG
MASCVVGAG*VVFLTP    14  ATGGCAAGTTGTGTTGTGGGTGCCGGTTGAGTTGTGTTTCTCACTCCG
MASCWSTCRVICLSHS    14  ATGGCAAGTTGTTGGAGTACGTGCCGTGTTATTTGTCTGTCTCACTCCG
MAQCYVLCRALCYSHS    14  ATGGCACAGTGTTATGTGTTGTGCCGTGCGTTGTGTTATTCTCACTCCG
MAQCFVGCRVFCLSHS    14  ATGGCACAGTGTTTTGTTGGTTGCAGGGTTTTTTGTCTTTCTCACTCCG
MAQCFLQCRVPCISHS    14  ATGGCACAGTGTTTTTTGCAGTGCCGTGTTCCTTGTATTTCTCACTCCG
MAECYRVCRVNCVSHS    14  ATGGCAGAGTGTTATAGGGTTTGCCGGGTGAATTGTGTGTCTCACTCCG
MAECYQLCRVSCLSHS    14  ATGGCAGAGTGTTATCAGCTGTGCCGTGTGTCTTGTCTTTCTCACTCCG
MAECFFHHCSRNRCLSHS    14  ATGGCAGAGTGTTTTTTTCATCATTGCTCGAGGAATCGGTGTTTGTCTCACTCCG
MADCWSQCRAVCFSHS    14  ATGGCAGATTGTTGGTCTTAGTGCCGGGCGGTGTGTTTTTCTCACTCCG
MADCFMACRVNCFSHS    14  ATGGCAGATTGTTTTATGGCGTGCCGTGTTAATTGTTTTTCTCACTCCG
MADCFDLCRVSCQSHS    14  ATGGCAGATTGTTTTGATCTTTGCAGGGTGAGTTGTCAGTCTCACTCCG
MAACGSFACMLRGCSSHS    14  ATGGCAGCGTGTGGGTCGTTTGCTTGCATGTTGCGTGGTTGTTCTTCTCACTCCG
MAACWTVCRVNCPSHS    14  ATGGCAGCTTGTTGGACTGTTTGCAGGGTTAATTGTCCGTCTCACTCCG
MAGCRWECNPLCFSHS    14  ATGGCAGGGTGTCGTTGGGAGTGCAATCCTCTTTGTTTTTCTCACTCCG
MAGCYKSCRVACVSHS    14  ATGGCAGGTTGTTATAAGAGTTGCCGGGTGGCGTGTGTTTCTCACTCCG
MAGCSLLCWYGCRSHS    14  ATGGCAGGTTGTTCTCTTCTGTGCTGGTATGGGTGTAGGTCTCACTCCG
MAVCFQGACSRYFCPSHS    14  ATGGCAGTGTGTTTTTAGGGTGCTTGCTCTCGTTATTTTTGTCCGTCTCACTCCG
MAQCFLFCRVSCESHS    14  ATGGCATAGTGTTTTCTTTTTTGCAGGGTTAGTTGTGAGTCTCACTCCG
MAYCQQIQCEGMHCVSHS    14  ATGGCATATTGTTAGCAGATTCAGTGCGAGGGGATGCATTGTGTTTCTCACTCCG
MAWCGEDRCLAFSCGSHS    14  ATGGCATGGTGTGGGGAGGATCGGTGCCTGGCGTTTTCTTGTGGGTCTCACTCCG
MAWCYQQCRVVCFSHS    14  ATGGCATGGTGTTATCAGCAGTGCCGGGTGGTTTGTTTTTCTCACTCCG
MALCFDSCRAQCYSHS    14  ATGGCATTGTGTTTTGATTCTTGCCGTGCTCAGTGTTATTCTCACTCCG
MAKCLRRLCDWDGCVSHS    13  ATGGCAAAGTGTTTGCGGCGGTTGTGCGATTGGGATGGTTGTGTGTCTCACTCCG
MANCRAKGCWYGYCFSHS    13  ATGGCAAATTGTCGGGCGAAGGGGTGCTGGTATGGGTATTGTTTTTCTCACTCCG
MANCFSACRVGCPSHS    13  ATGGCAAATTGTTTTTCGGCTTGCCGGGTTGGGTGTCCGTCTCACTCCG
MATCWFFCRVNCSSHS    13  ATGGCAACGTGTTGGTTTTTTTGCAGGGTGAATTGTTCGTCTCACTCCG
MATCFQACRVFCWSHS    13  ATGGCAACGTGTTTTTAGGCGTGCCGGGTTTTTTGTTGGTCTCACTCCG
MARCWEWCRVACLSHS    13  ATGGCAAGGTGTTGGGAGTGGTGCCGGGTGGCGTGTCTGTCTCACTCCG
MASCWRVCRGVCFSHS    13  ATGGCAAGTTGTTGGCGGGTGTGCCGGGGTGTTTGTTTTTCTCACTCCG
MASCFVGCRVSCLSHS    13  ATGGCAAGTTGTTTTGTGGGGTGCAGGGTGAGTTGTTTGTCTCACTCCG
MAICVMQCGSSCCSHS    13  ATGGCAATTTGTGTTATGCAGTGCGGTAGTTCTTGTTGTTCTCACTCCG
MAECWRACRVACSSHS    13  ATGGCAGAGTGTTGGAGGGCTTGCCGTGTTGCGTGTAGTTCTCACTCCG
MAECFQACRVGCQSHS    13  ATGGCAGAGTGTTTTCAGGCGTGCAGGGTGGGGTGTTAGTCTCACTCCG
MAECFYACRGLCFSHS    13  ATGGCAGAGTGTTTTTATGCGTGCCGTGGGCTTTGTTTCTCTCACTCCG
MADCFRPCRAVCVSHS    13  ATGGCAGATTGTTTTCGTCCTTGCCGTGCTGTGTGTGTTTCTCACTCCG
MAACWTRCRVNCSSHS    13  ATGGCAGCGTGTTGGACGCGGTGCAGGGTTAATTGTAGTTCTCACTCCG
MAACFVRCRVICESHS    13  ATGGCAGCGTGTTTTGTGCGTTGCAGGGTTATTTGTGAGTCTCACTCCG
MAACWRLCRVQCWSHS    13  ATGGCAGCTTGTTGGCGGCTTTGCAGGGTTCAGTGTTGGTCTCACTCCG
MAACWGVCRVSCGSHS    13  ATGGCAGCTTGTTGGGGTGTTTGCAGGGTGAGTTGTGGGTCTCACTCCG
MAGCFFLCRVPCISHS    13  ATGGCAGGGTGTTTTTTTCTGTGCAGGGTTCCGTGTATTTCTCACTCCG
MAGCYTRCRVACMSHS    13  ATGGCAGGTTGTTATACGCGTTGCCGGGTTGCTTGTATGTCTCACTCCG
MAGCYLNCRVLCFSHS    13  ATGGCAGGTTGTTATCTTAATTGCCGGGTGTTGTGTTTTTCTCACTCCG
MAYCFEACKVNCLSHS    13  ATGGCATATTGTTTTGAGGCTTGCAAGGTTAATTGTCTTTCTCACTCCG
MASCSNQCVMDCESHS    13  ATGGCATCGTGTTCTAATCAGTGCGTGATGGATTGTGAGTCTCACTCCG
MASCGVILCGLDNCQSHS    13  ATGGCATCTTGTGGTGTTATTTTGTGCGGGCTGGATAATTGTTAGTCTCACTCCG
MACCAKY*LWIVGLTP    13  ATGGCATGTTGTGCGAAGTATTGACTTTGGATTGTTGGTCTCACTCCG
MALCFVSCKVVCFSHS    13  ATGGCATTGTGTTTTGTTAGTTGCAAGGTGGTGTGTTTTTCTCACTCCG
MAFCFQICRSLCFSHS    13  ATGGCATTTTGTTTTTAGATTTGCAGGAGTCTTTGTTTTTCTCACTCCG
MAKCWQECRSLCYSHS    12  ATGGCAAAGTGTTGGTAGGAGTGCAGGTCTTTGTGTTATTCTCACTCCG
MANCWLSCRVVCFSHS    12  ATGGCAAATTGTTGGTTGAGTTGCAGGGTTGTTTGTTTTTCTCACTCCG
MANCFSVCRVRCGSHS    12  ATGGCAAATTGTTTTAGTGTGTGCAGGGTGCGGTGTGGTTCTCACTCCG
MANCFVGCRVVCWSHS    12  ATGGCAAATTGTTTTGTTGGTTGCAGGGTGGTGTGTTGGTCTCACTCCG
MATCLVFLQGELFVSL    12  ATGGCAACGTGTTTGGTTTTTTTGCAGGGTGAATTGTTCGTCTCACTCCG
MARCFTSCRVACASHS    12  ATGGCAAGGTGTTTTACTTCGTGCAGGGTGGCGTGTGCGTCTCACTCCG
MASCFQVCRVDCWSHS    12  ATGGCAAGTTGTTTTTAGGTTTGCCGGGTGGATTGTTGGTCTCACTCCG
MAICQNWCTEYCLSHS    12  ATGGCAATTTGTCAGAATTGGTGCACGGAGTATTGTCTGTCTCACTCCG
MAICLIHHCTKLLCNSHS    12  ATGGCAATTTGTCTGATTCATCATTGCACTAAGTTGTTGTGTAATTCTCACTCCG
MAPCVVSGCVLRWCRSHS    12  ATGGCACCTTGTGTGGTTTCGGGGTGCGTGTTGAGGTGGTGTAGGTCTCACTCCG
MARCSLWCCYHLVLTP    12  ATGGCACGGTGTTCTCTTTGGTGCTGTTATCATTTAGTTCTCACTCCG
MARCFEACRTVCFSHS    12  ATGGCACGGTGTTTTGAGGCTTGCCGGACTGTTTGTTTTTCTCACTCCG
MALCRRVCVDACRSHS    12  ATGGCACTGTGTCGTCGTGTGTGCGTTGATGCTTGTAGGTCTCACTCCG
MAECFQGFCWRDTCWSHS    12  ATGGCAGAGTGTTTTTAGGGTTTTTGCTGGCGGGATACTTGTTGGTCTCACTCCG
MADCKVTVCRALNYGSHS    12  ATGGCAGATTGTAAGGTGACGGTGTGCCGGGCGTTGAATTATGGGTCTCACTCCG
MAACRVYACLPCNCRSHS    12  ATGGCAGCGTGTAGGGTTTATGCTTGCCTTCCTTGTAATTGTCGGTCTCACTCCG
MAACFLGCRVWCISHS    12  ATGGCAGCTTGTTTTCTTGGGTGCCGGGTTTGGTGTATTTCTCACTCCG
MAGCLTQCRVNCFPHS    12  ATGGCAGGTTGTCTTACGTAGTGCCGTGTTAATTGTTTTCCTCACTCCG
MAGCYTACRVDCLPHS    12  ATGGCAGGTTGTTATACGGCTTGCCGTGTGGATTGTTTGCCTCACTCCG
MAVCNSPCTIICVSHS    12  ATGGCAGTGTGTAATAGTCCGTGCACTATTATTTGTGTTTCTCACTCCG
MANCDAYGCLMAFSFSHS    11  ATGGCAAATTGTGATGCTTATGGGTGCCTGATGGCTTTTTCTTTTTCTCACTCCG
MATCFSLCRVGCLSHS    11  ATGGCAACGTGTTTTTCGCTGTGCCGTGTGGGGTGTTTGTCTCACTCCG
MASCWLLCRVICISHS    11  ATGGCAAGTTGTTGGCTTCTTTGCCGTGTGATTTGTATTTCTCACTCCG
MAMCFVLCRALCSSHS    11  ATGGCAATGTGTTTTGTGCTTTGCCGGGCGCTGTGTTCGTCTCACTCCG
MAICLMLICEFAQCFSHS    11  ATGGCAATTTGTTTGATGTTGATTTGCGAGTTTGCTCAGTGTTTTTCTCACTCCG
MAICFQDCRVACTSHS    11  ATGGCAATTTGTTTTTAGGATTGCAGGGTGGCGTGTACTTCTCACTCCG
MAQCMILCRVICASHS    11  ATGGCACAGTGTATGATTCTGTGCCGTGTTATTTGTGCGTCTCACTCCG
MARCPVLCEITCVSHS    11  ATGGCACGGTGTCCTGTGCTGTGCGAGATTACTTGTGTGTCTCACTCCG
MARCFAVCRVICDSHS    11  ATGGCACGGTGTTTTGCTGTTTGCCGGGTGATTTGTGATTCTCACTCCG
MAECAHGWCEGAPCESHS    11  ATGGCAGAGTGTGCGCATGGGTGGTGCGAGGGGGCTCCTTGTGAGTCTCACTCCG
MAECVRNGCLVILCRSHS    11  ATGGCAGAGTGTGTGAGGAATGGTTGCTTGGTGATTTTGTGTCGTTCTCACTCCG
MAECVLVCRVMCYSHS    11  ATGGCAGAGTGTGTGTTGGTTTGCCGGGTTATGTGTTATTCTCACTCCG
MADCWGTWCLRLRCLSHS    11  ATGGCAGATTGTTGGGGTACGTGGTGCCTGCGTCTTCGGTGTCTGTCTCACTCCG
MAACKVWPCSDIHCFSHS    11  ATGGCAGCTTGTAAGGTTTGGCCTTGCAGTGATATTCATTGTTTTTCTCACTCCG
MAGCFNPCRWKCLSHS    11  ATGGCAGGGTGTTTTAATCCTTGCCGGTGGAAGTGTTTGTCTCACTCCG
MAGCFAQCRVDCVSHS    11  ATGGCAGGGTGTTTTGCTCAGTGCCGTGTGGATTGTGTTTCTCACTCCG
MAGCRLTGCMPYRCLSHS    11  ATGGCAGGTTGTCGTCTGACTGGTTGCATGCCGTATCGGTGTTTGTCTCACTCCG
MAVCNYSRCASSGCFSHS    11  ATGGCAGTGTGTAATTATTCTAGGTGCGCTAGTAGTGGGTGTTTTTCTCACTCCG
MAVCFQGCRVGCVSHS    11  ATGGCAGTGTGTTTTCAGGGTTGCCGTGTTGGGTGTGTTTCTCACTCCG
MAVCYTFCRVGCQSHS    11  ATGGCAGTTTGTTATACTTTTTGCCGGGTGGGGTGTCAGTCTCACTCCG
MAVCFQQCRVSCYSHS    11  ATGGCAGTTTGTTTTCAGCAGTGCAGGGTTTCGTGTTATTCTCACTCCG
MAQCFALCRALCMSHS    11  ATGGCATAGTGTTTTGCGTTGTGCCGTGCTTTGTGTATGTCTCACTCCG
MASCFVFCRTNCASHS    11  ATGGCATCGTGTTTTGTTTTTTGCCGGACTAATTGTGCGTCTCACTCCG
MASCFSVCRAGCYSHS    11  ATGGCATCGTGTTTTTCTGTTTGCCGTGCTGGGTGTTATTCTCACTCCG
MASCTYQGCRVVPWWSHS    11  ATGGCATCTTGTACGTATTAGGGGTGCAGGGTTGTGCCATGGTGGTCTCACTCCG
MASCRVLAVIVVGLTP    11  ATGGCATCTTGTAGGGTGCTTGCGGTAATTGTTGTGGGTCTCACTCCG
MASCGGSVCNDSGCTSHS    11  ATGGCATCTTGTGGTGGTTCGGTTTGCAATGATTCTGGTTGTACTTCTCACTCCG
MASCFQHCRTLCWSHS    11  ATGGCATCTTGTTTTTAGCATTGCCGTACTCTGTGCTGGTCTCACTCCG
MASCFSSCRVSCQSHS    11  ATGGCATCTTGTTTTTCTTCTTGCCGGGTTTCTTGTCAGTCTCACTCCG
MAWCDRSCNGRCQSHS    11  ATGGCATGGTGTGATCGTTCTTGCAATGGGCGGTGTTAGTCTCACTCCG
MAWCAKVCNYALFFSL    11  ATGGCATGGTGTGCGAAGGTGTGCAATTATGCTTTGTTTTTCTCACTCCG
MACCRERRAGL*IVFLTP    11  ATGGCATGTTGTAGGGAGCGTCGTGCAGGCCTATGAATTGTGTTTCTCACTCCG
MAKCYAECRVLCYSHS    10  ATGGCAAAGTGTTATGCGGAGTGCAGGGTGCTGTGTTATTCTCACTCCG
MATCERRCVPECGSHS    10  ATGGCAACGTGTGAGCGGAGGTGCGTGCCTGAGTGTGGGTCTCACTCCG
MATCALVPCRVDRCLSHS    10  ATGGCAACGTGTGCTCTTGTGCCGTGCAGGGTGGATAGGTGTTTGTCTCACTCCG
MATCLTECRVLCYSHS    10  ATGGCAACGTGTTTGACTGAGTGCCGGGTGTTGTGTTATTCTCACTCCG
MATCFSLCRMSCYSHS    10  ATGGCAACGTGTTTTTCTTTGTGCAGGATGAGTTGTTATTCTCACTCCG
MASCLWKCPSACPSHS    10  ATGGCAAGTTGTCTGTGGAAGTGCCCGAGTGCGTGTCCTTCTCACTCCG
MARCYLGCRVMCFSHS    10  ATGGCACGGTGTTATCTTGGGTGCAGGGTGATGTGTTTTTCTCACTCCG
MALCWRYCRVSCFSHS    10  ATGGCACTGTGTTGGCGGTATTGCAGGGTTTCGTGTTTTTCTCACTCCG
MALCWANCRVYCMSHS    10  ATGGCACTTTGTTGGGCTAATTGCCGTGTGTATTGTATGTCTCACTCCG
MALCLLFCFLACPSHS    10  ATGGCACTTTGTTTGCTGTTTTGCTTTCTGGCTTGTCCGTCTCACTCCG
MAACYFLCRVNCHSHS    10  ATGGCAGCGTGTTATTTTTTGTGCCGTGTTAATTGTCATTCTCACTCCG
MAACQLAQCRHQVCWSHS    10  ATGGCAGCTTGTTAGTTGGCTCAGTGCCGGCATCAGGTTTGTTGGTCTCACTCCG
MAGCDLGLCKWVGCLSHS    10  ATGGCAGGGTGTGATCTGGGGTTGTGCAAGTGGGTGGGGTGTCTGTCTCACTCCG
MAGCSIESCAYAMCRSHS    10  ATGGCAGGGTGTTCGATTGAGTCGTGCGCTTATGCTATGTGTAGGTCTCACTCCG
MAGCLYDRCAFQLCFSHS    10  ATGGCAGGGTGTTTGTATGATAGGTGCGCTTTTTAGTTGTGTTTTTCTCACTCCG
MAGCFSNCRVFCASHS    10  ATGGCAGGTTGTTTTTCTAATTGCAGGGTGTTTTGTGCTTCTCACTCCG
MAVCRVFGCQLLFVGLTP    10  ATGGCAGTGTGTCGGGTGTTTGGGTGCTAGCTTTTGTTTGTGGGTCTCACTCCG
MAVCGRGVCSSGLCFSHS    10  ATGGCAGTTTGTGGGAGGGGTGTTTGCAGTAGTGGGTTGTGTTTTTCTCACTCCG
MAVCGEAVCGSNICASHS    10  ATGGCAGTTTGTGGGGAGGCGGTGTGCGGGTCTAATATTTGTGCGTCTCACTCCG
MAWCSRFLCGHSTCNSHS    10  ATGGCATGGTGTTCGCGGTTTCTTTGCGGTCATTCGACTTGTAATTCTCACTCCG
MACCVAGCRDVCRSHS    10  ATGGCATGTTGTGTGGCGGGGTGCCGTGATGTTTGTCGGTCTCACTCCG
MALCLRVCAHTCASHS    10  ATGGCATTGTGTCTTCGTGTTTGCGCTCATACTTGTGCGTCTCACTCCG
MAFCDMSVCNMGCCLSHS    10  ATGGCATTTTGTGATATGTCTGTTTGCAATATGGGGTGTTGTTTGTCTCACTCCG
MAFCSDTCWAFCHSHS    10  ATGGCATTTTGTTCTGATACGTGCTGGGCGTTTTGTCATTCTCACTCCG
MAKCCQMCHVLCISHS    9  ATGGCAAAGTGTTGTTAGATGTGCCATGTTTTGTGTATTTCTCACTCCG
MARCLLTCRVSCYSHS    9  ATGGCAAGGTGTTTGCTTACTTGCCGTGTTAGTTGTTATTCTCACTCCG
MARCFDKCRTLCMSHS    9  ATGGCAAGGTGTTTTGATAAGTGCAGGACGTTGTGTATGTCTCACTCCG
MARCFLSCRVSCDSHS    9  ATGGCAAGGTGTTTTTTGTCGTGCAGGGTTAGTTGTGATTCTCACTCCG
MASCYGQCRVHCLSHS    9  ATGGCAAGTTGTTATGGGTAGTGCCGGGTGCATTGTTTGTCTCACTCCG
MARCFTNCRALCLSHS    9  ATGGCACGGTGTTTTACTAATTGCAGGGCGTTGTGTTTGTCTCACTCCG
MARCFDYCRVWCMSHS    9  ATGGCACGTTGTTTTGATTATTGCCGTGTGTGGTGTATGTCTCACTCCG
MALCFEKCRGLCFSHS    9  ATGGCACTTTGTTTTGAGAAGTGCAGGGGTCTTTGTTTTTCTCACTCCG
MAECKGERCWRLGCESHS    9  ATGGCAGAGTGTAAGGGGGAGCGGTGCTGGCGTCTTGGGTGTGAGTCTCACTCCG
MAECWRWCRTLCYSHS    9  ATGGCAGAGTGTTGGCGTTGGTGCAGGACGCTGTGTTATTCTCACTCCG
MAECFYVCLISCQSHS    9  ATGGCAGAGTGTTTTTATGTTTGCTTGATTTCTTGTTAGTCTCACTCCG
MADCLGDRCLWHICQSHS    9  ATGGCAGATTGTTTGGGGGATCGGTGCCTGTGGCATATTTGTTAGTCTCACTCCG
MADCFPLCRATCWSHS    9  ATGGCAGATTGTTTTCCTTTGTGCCGTGCGACTTGTTGGTCTCACTCCG
MADCFGRCRVLCNSHS    9  ATGGCAGATTGTTTTGGGCGGTGCCGTGTTCTTTGTAATTCTCACTCCG
MAACVFSCMLRCDSHS    9  ATGGCAGCGTGTGTTTTTTCTTGCATGCTGCGGTGTGATTCTCACTCCG
MAACWALAGRCVCLTP    9  ATGGCAGCGTGTTGGGCGCTTGCAGGGCGTTGTGTGTGTCTCACTCCG
MAACFSPCRVSCSSHS    9  ATGGCAGCGTGTTTTTCTCCGTGCCGTGTTTCTTGTTCGTCTCACTCCG
MAACALGCLPRCVSHS    9  ATGGCAGCTTGTGCGCTGGGGTGCCTTCCTCGTTGTGTGTCTCACTCCG
MAACFTLCRVVCPSHS    9  ATGGCAGCTTGTTTTACTCTTTGCAGGGTTGTGTGTCCGTCTCACTCCG
MAGCRGLPCYQLICLSHS    9  ATGGCAGGGTGTCGGGGGCTTCCGTGCTATTAGCTGATTTGTCTTTCTCACTCCG
MAGCYTSCRVACPSHS    9  ATGGCAGGGTGTTATACTAGTTGCCGGGTGGCGTGTCCTTCTCACTCCG
MAGCWPLCRTICVSHS    9  ATGGCAGGTTGTTGGCCTTTGTGCAGGACTATTTGTGTTTCTCACTCCG
MAVCYTWCRVSCYSHS    9  ATGGCAGTGTGTTATACGTGGTGCCGGGTGTCTTGTTATTCTCACTCCG
MAVCFASCRVYCYSHS    9  ATGGCAGTGTGTTTTGCGTCGTGCCGGGTGTATTGTTATTCTCACTCCG
MASCFPMCRVICLSHS    9  ATGGCATCGTGTTTTCCGATGTGCCGGGTGATTTGTTTGTCTCACTCCG
MASCFPRCRVYCFSHS    9  ATGGCATCGTGTTTTCCGCGGTGCAGGGTTTATTGTTTTTCTCACTCCG
MASCREECFLGCGSHS    9  ATGGCATCTTGTCGTGAGGAGTGCTTTCTGGGTTGTGGGTCTCACTCCG
MALRDREVCFGLGCKSHS    9  ATGGCATTGCGTGATAGGGAGGTTTGCTTTGGTTTGGGTTGTAAGTCTCACTCCG
MALCFAGCQGCVSVSL    9  ATGGCATTGTGTTTTGCTGGTTGTCAGGGTTGCGTGTCTGTCTCACTCCG
MAFCWEYCRVMCISHS    9  ATGGCATTTTGTTGGGAGTATTGCCGTGTGATGTGTATTTCTCACTCCG
MAKCWANCRGLCYSHS    8  ATGGCAAAGTGTTGGGCGAATTGCCGTGGTTTGTGTTATTCTCACTCCG
MAKCFSLCKFNCVSHS    8  ATGGCAAAGTGTTTTTCGCTGTGCAAGTTTAATTGTGTTTCTCACTCCG
MANCLKRCVFRCSSHS    8  ATGGCAAATTGTCTTAAGCGGTGCGTGTTTAGGTGTTCGTCTCACTCCG
MATCWDSCRVVCYSHS    8  ATGGCAACGTGTTGGGATTCTTGCAGGGTGGTGTGTTATTCTCACTCCG
MATCWASCRVSCFSHS    8  ATGGCAACTTGTTGGGCTTCTTGCCGGGTGAGTTGTTTTTCTCACTCCG
MATCLVGWCGLWQCSSHS    8  ATGGCAACTTGTTTGGTTGGTTGGTGCGGGCTTTGGTAGTGTTCGTCTCACTCCG
MARCWGVCRVNCFSHS    8  ATGGCAAGGTGTTGGGGTGTTTGCCGGGTGAATTGTTTTTCTCACTCCG
MARCFGGCRVFCVSHS    8  ATGGCAAGGTGTTTTGGGGGTTGCCGTGTTTTTTGTGTGTCTCACTCCG
MAMCRQNCNYRCTSHS    8  ATGGCAATGTGTCGGTAGAATTGCAATTATCGTTGTACTTCTCACTCCG
MARCFQFCRVSCSSHS    8  ATGGCACGTTGTTTTCAGTTTTGCCGTGTGTCTTGTAGTTCTCACTCCG
MARCFDRCRVGCWSHS    8  ATGGCACGTTGTTTTGATAGGTGCAGGGTTGGGTGTTGGTCTCACTCCG
MARCFSLCRAMCLSHS    8  ATGGCACGTTGTTTTTCTTTGTGCCGTGCTATGTGTCTTTCTCACTCCG
MARLFCFVPQSLLVSL    8  ATGGCACGTTTGTTTTGCTTCGTGCCGTAGTCTTTGTTGGTCTCACTCCG
MARLFCYVQDDLSVSL    8  ATGGCACGTTTGTTTTGTTATGTGCAGGACGATTTGTCCGTCTCACTCCG
MALCFIKCRVECVSHS    8  ATGGCACTGTGTTTTATTAAGTGCCGGGTTGAGTGTGTGTCTCACTCCG
MAECFGACRVACWSHS    8  ATGGCAGAGTGTTTTGGTGCTTGCCGGGTGGCTTGTTGGTCTCACTCCG
MAACWVVCRVSCESHS    8  ATGGCAGCGTGTTGGGTTGTTTGCAGGGTGTCGTGTGAGTCTCACTCCG
MAACFRLCRVGCPSHS    8  ATGGCAGCTTGTTTTAGGTTGTGCAGGGTGGGTTGTCCCTCTCACTCCG
MAVCYAWCRVSCYSHS    8  ATGGCAGTGTGTTATGCGTGGTGCCGTGTGTCGTGTTATTCTCACTCCG
MAVCWDSCRVFCSSHS    8  ATGGCAGTGTGTTGGGATTCGTGCCGTGTTTTTTGTAGTTCTCACTCCG
MAVCLRLCRVYCPSHS    8  ATGGCAGTTTGTCTTCGTTTGTGCCGTGTGTATTGTCCTTCTCACTCCG
MAVCVYHCLVMCISHS    8  ATGGCAGTTTGTGTTTATCATTGCCTGGTTATGTGTATTTCTCACTCCG
MAVCWLFICLLSCCASHS    8  ATGGCAGTTTGTTGGTTGTTTATTTGCTTGTTGTCTTGTTGTGCGTCTCACTCCG
MAVCFRLCHVYCLSHS    8  ATGGCAGTTTGTTTTAGGCTTTGCCATGTTTATTGTTTGTCTCACTCCG
MAVCFDGCRVHCISHS    8  ATGGCAGTTTGTTTTGATGGTTGCAGGGTTCATTGTATTTCTCACTCCG
MAQCWAHCRVACLSHS    8  ATGGCATAGTGTTGGGCGCATTGCAGGGTGGCTTGTCTGTCTCACTCCG
MAYCELSSCGVQKCQSHS    8  ATGGCATATTGTGAGCTGTCTTCGTGCGGGGTGTAGAAGTGTCAGTCTCACTCCG
MASCFDRCRTACLSHS    8  ATGGCATCGTGTTTTGATCGTTGCCGGACGGCTTGTTTGTCTCACTCCG
MASCAKRCVGMCTSHS    8  ATGGCATCTTGTGCGAAGCGTTGCGTGGGGATGTGTACGTCTCACTCCG
MASCFPYRCLDYFCRSHS    8  ATGGCATCTTGTTTTCCTTATCGTTGCCTGGATTATTTTTGTAGGTCTCACTCCG
MAWCYVRCRVSCPSHS    8  ATGGCATGGTGTTATGTGAGGTGCCGGGTTTCTTGTCCTTCTCACTCCG
MALCVSSPCVRVVCRSHS    8  ATGGCATTGTGTGTGTCGTCTCCTTGCGTTAGGGTTGTGTGTAGGTCTCACTCCG
MALCFRTCRVNCLSHS    8  ATGGCATTGTGTTTTAGGACGTGCAGGGTGAATTGTCTTTCTCACTCCG
MANCWESCRALCFSHS    7  ATGGCAAATTGTTGGGAGAGTTGCCGGGCGCTTTGTTTTTCTCACTCCG
MATCASWRCVAPGCISHS    7  ATGGCAACGTGTGCGTCTTGGCGGTGCGTTGCGCCTGGTTGTATTTCTCACTCCG
MASCRSRCNAACLSHS    7  ATGGCAAGTTGTCGTTCGCGGTGCAATGCTGCGTGTCTTTCTCACTCCG
MASCYSQCRVNCLSHS    7  ATGGCAAGTTGTTATTCGCAGTGCAGGGTGAATTGTCTTTCTCACTCCG
MASCFTRCRVSCESHS    7  ATGGCAAGTTGTTTTACGCGGTGCCGTGTGTCGTGTGAGTCTCACTCCG
MASCFTLCRANCASHS    7  ATGGCAAGTTGTTTTACTCTGTGCAGGGCTAATTGTGCGTCTCACTCCG
MAICGRYCHNCCPSHS    7  ATGGCAATTTGTGGTCGTTATTGCCATAATTGTTGTCCGTCTCACTCCG
MARCGPTICVPAVCHSHS    7  ATGGCACGGTGTGGGCCGACGATTTGCGTGCCGGCGGTTTGTCATTCTCACTCCG
MARCFVNCRVSCTSHS    7  ATGGCACGGTGTTTTGTGAATTGCCGTGTTTCGTGTACGTCTCACTCCG
MARCVRTCQQACESHS    7  ATGGCACGTTGTGTGCGTACTTGCCAGCAGGCTTGTGAGTCTCACTCCG
MAECWRICRSLCYSHS    7  ATGGCAGAGTGTTGGAGGATTTGCCGGTCGCTGTGTTATTCTCACTCCG
MAECFSKCRVACISHS    7  ATGGCAGAGTGTTTTAGTAAGTGCCGTGTGGCTTGTATTTCTCACTCCG
MADCYSLCRVSCGSHS    7  ATGGCAGATTGTTATTCTTTGTGCAGGGTGAGTTGTGGTTCTCACTCCG
MADCFSWCRVSCTSHS    7  ATGGCAGATTGTTTTAGTTGGTGCCGTGTGTCGTGTACTTCTCACTCCG
MAGCPYICFGGCASHS    7  ATGGCAGGGTGTCCGTATATTTGCTTTGGGGGGTGTGCTTCTCACTCCG
MAGCWVNCRVPCFSHS    7  ATGGCAGGGTGTTGGGTTAATTGCCGGGTTCCTTGTTTTTCTCACTCCG
MAGCFEGACWRVFCLSHS    7  ATGGCAGGTTGTTTTGAGGGGGCGTGCTGGCGTGTGTTTTGTCTGTCTCACTCCG
MAVCGWLCAVACSSHS    7  ATGGCAGTGTGTGGTTGGTTGTGCGCGGTGGCGTGTAGTTCTCACTCCG
MAVCFELCRVQCVSHS    7  ATGGCAGTGTGTTTTGAGCTTTGCCGTGTGCAGTGTGTGTCTCACTCCG
MAVCFERCRVACVSHS    7  ATGGCAGTTTGTTTTGAGCGTTGCAGGGTTGCGTGTGTTTCTCACTCCG
MAQCHKPCNSDCMLTP    7  ATGGCATAGTGTCATAAGCCTTGCAATAGTGATTGTATGCTCACTCCG
MAQCWGGLPYLVFFSL    7  ATGGCATAGTGTTGGGGGGGGTTGCCTTACTTAGTGTTTTTCTCACTCCG
MAYCWDSCRALCISHS    7  ATGGCATATTGTTGGGATTCGTGCCGGGCTCTTTGTATTTCTCACTCCG
MASCQGRLCLITWCQSHS    7  ATGGCATCTTGTTAGGGGCGGCTGTGCTTGATTACTTGGTGTTAGTCTCACTCCG
MASCSIGQCGLHGCLSHS    7  ATGGCATCTTGTTCTATTGGGTAGTGCGGTTTGCATGGGTGTCTGTCTCACTCCG
MASCSLDKCLVVFCSSHS    7  ATGGCATCTTGTTCTCTTGATAAGTGCTTGGTGGTTTTTTGTAGTTCTCACTCCG
MASCFSPCRSLCISHS    7  ATGGCATCTTGTTTTTCTCCGTGCAGGTCTCTGTGTATTTCTCACTCCG
MAWCAKVCNYACFSHS    7  ATGGCATGGTGTGCGAAGGTGTGCAATTATGCTTGTTTTTCTCACTCCG
MACCGANCAQVCASHS    7  ATGGCATGTTGTGGGGCGAATTGCGCTCAGGTGTGTGCGTCTCACTCCG
MALCWTHCRGICYSHS    7  ATGGCATTGTGTTGGACTCATTGCAGGGGTATTTGTTATTCTCACTCCG
MAFCRQFTCGGRLVCLTP    7  ATGGCATTTTGTCGTCAGTTTACGTGCGGGGGTAGGCTTGTGTGTCTCACTCCG
MAKCASLVCGVGSCTSHS    6  ATGGCAAAGTGTGCTTCTCTTGTGTGCGGTGTTGGGTCTTGTACTTCTCACTCCG
MANCELSMCLGGNCYSHS    6  ATGGCAAATTGTGAGTTGAGTATGTGCCTGGGGGGGAATTGTTATTCTCACTCCG
MANCVFPCLRICRSHS    6  ATGGCAAATTGTGTGTTTCCGTGCTTGCGGATTTGTAGGTCTCACTCCG
MANCFPVCRVRCASHS    6  ATGGCAAATTGTTTTCCGGTTTGCCGTGTGCGTTGTGCGTCTCACTCCG
MATCNLSCDERCSSHS    6  ATGGCAACGTGTAATTTGTCGTGCGATGAGCGTTGTTCGTCTCACTCCG
MATCWEQCVTRCMSHS    6  ATGGCAACGTGTTGGGAGCAGTGCGTTACTCGGTGTATGTCTCACTCCG
MARCWLSCRGLCWSHS    6  ATGGCAAGGTGTTGGTTGTCGTGCCGGGGGTTGTGTTGGTCTCACTCCG
MARCFGECRVLCYSHS    6  ATGGCAAGGTGTTTTGGGGAGTGCCGGGTGTTGTGTTATTCTCACTCCG
MASCYTLCRVICLSHS    6  ATGGCAAGTTGTTATACGCTGTGCAGGGTTATTTGTCTGTCTCACTCCG
MASCWVCCYRSCLSHS    6  ATGGCAAGTTGTTGGGTTTGTTGCTATAGGAGTTGTTTGTCTCACTCCG
MASCFIGCRVLCGSHS    6  ATGGCAAGTTGTTTTATTGGGTGCCGTGTTCTGTGTGGGTCTCACTCCG
MAQCWYNCRVSCDSHS    6  ATGGCACAGTGTTGGTATAATTGCAGGGTTTCGTGTGATTCTCACTCCG
MAHCGHLCSRTCGSHS    6  ATGGCACATTGTGGTCATTTGTGCAGTCGTACTTGTGGTTCTCACTCCG
MAHCLHGCGVDCNSHS    6  ATGGCACATTGTTTGCATGGTTGCGGGGTGGATTGTAATTCTCACTCCG
MARCALTCGASCVSHS    6  ATGGCACGGTGTGCGTTGACTTGCGGGGCGTCGTGTGTGTCTCACTCCG
MARCYLVCRVNCSSHS    6  ATGGCACGGTGTTATTTGGTTTGCCGTGTGAATTGTAGTTCTCACTCCG
MALCPLMCRDPCLSHS    6  ATGGCACTTTGTCCTCTTATGTGCCGTGATCCTTGTTTGTCTCACTCCG
MALCWVVCRVMCLSHS    6  ATGGCACTTTGTTGGGTTGTTTGCCGGGTTATGTGTCTGTCTCACTCCG
MAECFILCRSLCFSHS    6  ATGGCAGAGTGTTTTATTCTGTGCCGGTCTCTTTGTTTTTCTCACTCCG
MADCNGICCDLCFLTP    6  ATGGCAGATTGTAATGGTATTTGCTGTGATCTTTGTTTTCTCACTCCG
MADCGGVCCRGCLSHS    6  ATGGCAGATTGTGGGGGTGTGTGCTGTAGGGGTTGTCTGTCTCACTCCG
MAACFDRCRVDCFSHS    6  ATGGCAGCGTGTTTTGATAGGTGCCGTGTTGATTGTTTTTCTCACTCCG
MAACFGCCTGICDSHS    6  ATGGCAGCGTGTTTTGGTTGTTGCACTGGTATTTGTGATTCTCACTCCG
MAACYTYCRVGCYSHS    6  ATGGCAGCTTGTTATACTTATTGCCGGGTTGGGTGTTACTCTCACTCCG
MAACFTECRVACASHS    6  ATGGCAGCTTGTTTTACGGAGTGCAGGGTTGCTTGTGCGTCTCACTCCG
MAACFPTCRVACPSHS    6  ATGGCAGCTTGTTTTCCGACGTGCCGGGTTGCGTGTCCTTCTCACTCCG
MAVCFSPCRTLCVSHS    6  ATGGCAGTGTGTTTTAGTCCGTGCCGGACGCTGTGTGTTTCTCACTCCG
MALCFELCRVPVCLTP    6  ATGGCATTGTGTTTTGAGTTGTGCCGGGTGCCTGTTTGTCTCACTCCG
MAFCPALCYDRCQSHS    6  ATGGCATTTTGTCCTGCGCTGTGCTATGATAGGTGTCAGTCTCACTCCG
MATCFFWVPCVLWFSL    5  ATGGCAACTTGTTTTTTTTGGGTGCCGTGTGTTTTGTGGTTCTCACTCCG
MASCWSARCATYRCISHS    5  ATGGCAAGTTGTTGGTCTGCTAGGTGCGCTACGTATAGGTGTATTTCTCACTCCG
MAICQYRCVQSHS    5  ATGGCAATTTGTCAGTATAGGTGCGTGCAGTCTCACTCCG
MAICQAICRDRCLSHS    5  ATGGCAATTTGTTAGGCTATTTGCCGTGATAGGTGTCTTTCTCACTCCG
MARCFATCRVNCQSHS    5  ATGGCACGGTGTTTTGCTACTTGCCGGGTTAATTGTCAGTCTCACTCCG
MARCFGSCRALCVSHS    5  ATGGCACGGTGTTTTGGGTCTTGCCGTGCGCTGTGTGTGTCTCACTCCG
MARLFSDLPGQL*FSL    5  ATGGCACGTTTGTTTTCTGACTTGCCGGGTTAGTTGTAATTCTCACTCCG
MARLFFFVPCYVSFSL    5  ATGGCACGTTTGTTTTTCTTTGTGCCGTGCTATGTGTCTTTCTCACTCCG
MALCQDACGILCCSHS    5  ATGGCACTGTGTCAGGATGCTTGCGGTATTTTGTGTTGTTCTCACTCCG
MALCRAGCLGPCVSHS    5  ATGGCACTGTGTCGTGCGGGGTGCCTGGGGCCTTGTGTGTCTCACTCCG
MALCWWECLPNCASHS    5  ATGGCACTTTGTTGGTGGGAGTGCCTTCCTAATTGTGCGTCTCACTCCG
MALCFKSCRVICTSHS    5  ATGGCACTTTGTTTTAAGTCTTGCCGGGTTATTTGTACGTCTCACTCCG
MALCFQTCRVHCVSHS    5  ATGGCACTTTGTTTTTAGACGTGCCGTGTGCATTGTGTGTCTCACTCCG
MAECFFSARCIVRLTP    5  ATGGCAGAGTGTTTTTTCAGTGCAAGGTGTATTGTCCGTCTCACTCCG
MAACGYKCSKRCASHS    5  ATGGCAGCGTGTGGGTATAAGTGCAGTAAGAGGTGTGCGTCTCACTCCG
MAACFVKCRVLCSSHS    5  ATGGCAGCTTGTTTTGTTAAGTGCCGTGTGCTGTGTTCTTCTCACTCCG
MAGCFFSVQGSVYFSL    5  ATGGCAGGGTGTTTTTTTTCTGTGCAGGGTTCCGTGTATTTCTCACTCCG
MAVCSQMCERYCLSHS    5  ATGGCAGTGTGTTCGTAGATGTGCGAGAGGTATTGTTTGTCTCACTCCG
MAVCFSLCRVGCLSHS    5  ATGGCAGTGTGTTTTTCGTTGTGCCGGGTGGGGTGTCTTTCTCACTCCG
MAVCREGCWHVCFSHS    5  ATGGCAGTTTGTAGGGAGGGTTGCTGGCATGTGTGTTTTTCTCACTCCG
MAQCFEKCRVMCASHS    5  ATGGCATAGTGTTTTGAGAAGTGCAGGGTGATGTGTGCTTCTCACTCCG
MAYCWARCRVLCHSHS    5  ATGGCATATTGTTGGGCTAGGTGCCGGGTTTTGTGTCATTCTCACTCCG
MASCMWYDCWVVTCFLTP    5  ATGGCATCTTGTATGTGGTATGATTGCTGGGTTGTTACTTGTTTTCTCACTCCG
MASCFQECRVACQSHS    5  ATGGCATCTTGTTTTCAGGAGTGCAGGGTTGCGTGTTAGTCTCACTCCG
MASCFQVCRVQCISHS    5  ATGGCATCTTGTTTTTAGGTGTGCCGTGTTCAGTGTATTTCTCACTCCG
MASCFWVAGCVVCLTP    5  ATGGCATCTTGTTTTTGGGTTGCAGGGTGCGTTGTATGTCTCACTCCG
MACCVVFDCDSYMCTSHS    5  ATGGCATGTTGTGTTGTGTTTGATTGCGATTCGTATATGTGTACGTCTCACTCCG
MAFCFAGLPCVVFVSL    5  ATGGCATTTTGTTTTGCTGGTTTGCCGTGTGTCGTGTTTGTCTCACTCCG
MAKCFMACRVACRSHS    4  ATGGCAAAGTGTTTTATGGCGTGCCGGGTTGCTTGTCGGTCTCACTCCG
MANCWNACRVLCFSHS    4  ATGGCAAATTGTTGGAATGCTTGCCGGGTTCTGTGTTTTTCTCACTCCG
MANCFRLAV*VVFLTP    4  ATGGCAAATTGTTTTAGACTTGCCGTGTGAGTTGTATTTCTCACTCCG
MATCFSICRVSCHSHS    4  ATGGCAACGTGTTTTTCGATTTGCCGGGTGAGTTGTCATTCTCACTCCG
MATCFGLAVRCVGLTP    4  ATGGCAACTTGTTTTGGGCTTGCCGTTCGTTGTGTTGGTCTCACTCCG
MARCASACWHRCSSHS    4  ATGGCAAGGTGTGCTTCGGCTTGCTGGCATCGGTGTTCTTCTCACTCCG
MASCMKRCMFRCLSHS    4  ATGGCAAGTTGTATGAAGCGGTGCATGTTTCGTTGTCTTTCTCACTCCG
MASCFGACKVNCTSHS    4  ATGGCAAGTTGTTTTGGGGCGTGCAAGGTGAATTGTACTTCTCACTCCG
MASCFSSCRVSCMSHS    4  ATGGCAAGTTGTTTTTCTTCGTGCCGGGTTAGTTGTATGTCTCACTCCG
MAMCAVFARMIVSLTP    4  ATGGCAATGTGTGCGGTTTTTGCGCGGATGATTGTTAGTCTCACTCCG
MAICYPLCRVVCLSHS    4  ATGGCAATTTGTTATCCTCTGTGCCGGGTTGTGTGTCTTTCTCACTCCG
MAQCWWRCRVSCQSHS    4  ATGGCACAGTGTTGGTGGAGGTGCCGGGTTTCTTGTCAGTCTCACTCCG
MAHCKIFLQLGLFFSL    4  ATGGCACATTGTAAGATTTTTTTGCAATTAGGGTTGTTTTTCTCACTCCG
MAHCAHRCGLKCQSHS    4  ATGGCACATTGTGCTCATAGGTGCGGGTTGAAGTGTTAGTCTCACTCCG
MAPCGLRACYRGGCWSHS    4  ATGGCACCGTGTGGGCTGAGGGCGTGCTATCGGGGGGGTTGTTGGTCTCACTCCG
MARCLALSCGGMRVRLTP    4  ATGGCACGGTGTCTTGCGCTGTCTTGCGGGGGAATGCGTGTCCGTCTCACTCCG
MARCYLGCRVMCFLTP    4  ATGGCACGGTGTTATCTTGGGTGCAGGGTGATGTGTTTTCTCACTCCG
MARCFIIAGRCVFSL    4  ATGGCACGGTGTTTTATCATTGCCGGACGCTGTGTTTTCTCACTCCG
MARCFQTCRVLCFLTP    4  ATGGCACGGTGTTTTCAGACGTGCAGGGTGCTGTGTTTTCTCACTCCG
MARCYFLCRVNCLSHS    4  ATGGCACGTTGTTATTTTTTGTGCCGGGTGAATTGTCTGTCTCACTCCG
MARCWSVCRAFLLVSL    4  ATGGCACGTTGTTGGAGTGTGTGCAGGGCTTTTTTGTTGGTCTCACTCCG
MARCWHMCRGLCFLTP    4  ATGGCACGTTGTTGGCATATGTGCCGGGGTCTTTGTTTTCTCACTCCG
MALCRKGDCHFQKCGSHS    4  ATGGCACTGTGTAGGAAGGGTGATTGCCATTTTCAGAAGTGTGGTTCTCACTCCG
MALCATFRCWGDLCVFLHS    4  ATGGCACTGTGTGCGACTTTTAGGTGCTGGGGTGATTTATGTGTGTTTCTTCACTCCG
MALCYELCRGLCFLTP    4  ATGGCACTGTGTTATGAGCTTTGCCGGGGGCTGTGTTTTCTCACTCCG
MALCLRVAVWCVSLTP    4  ATGGCACTGTGTTTACGCGTTGCCGTGTGGTGTGTGAGTCTCACTCCG
MAECFLHCKVRCPSHS    4  ATGGCAGAGTGTTTTTTGCATTGCAAGGTGCGTTGTCCGTCTCACTCCG
MADCWSYCRSLCYSHS    4  ATGGCAGATTGTTGGTCTTATTGCAGGTCGTTGTGTTATTCTCACTCCG
MADCFRVAVFCSSHS    4  ATGGCAGATTGTTTTAGGGTTGCCGTGTTTTGTTCGTCTCACTCCG
MADCFWWCRVNCQSHS    4  ATGGCAGATTGTTTTTGGTGGTGCCGGGTGAATTGTTAGTCTCACTCCG
MAACSCINCRVGPFDSHS    4  ATGGCAGCGTGTAGTTGTATTAATTGCCGGGTGGGTCCGTTTGATTCTCACTCCG
MAACFPVCRVRCWSHS    4  ATGGCAGCGTGTTTTCCTGTGTGCAGGGTTCGTTGTTGGTCTCACTCCG
MAACFRVCRVGCMSHS    4  ATGGCAGCGTGTTTTCGGGTGTGCCGTGTTGGTTGTATGTCTCACTCCG
MAACPWGCMDAVCFSL    4  ATGGCAGCTTGTCCTTGGGGGTGCATGGATGCGGTGTGCTTCTCACTCCG
MAACLASVCRTMFLYLTP    4  ATGGCAGCTTGTCTTGCGAGTGTTTGCCGGACTATGTTTTTGTATCTCACTCCG
MAACLGHWCQLYRCYSHS    4  ATGGCAGCTTGTCTTGGGCATTGGTGCTAGCTTTATAGGTGTTATTCTCACTCCG
MAACWGDGVLVCWLFFSL    4  ATGGCAGCTTGTTGGGGGGACGGAGTGCTCGTTTGTTGGTTGTTCTTCTCACTCCG
MAGCRGYCCRVCGSHS    4  ATGGCAGGGTGTCGTGGGTATTGCTGTCGGGTTTGTGGGTCTCACTCCG
MAGCYKLCRVDCISHS    4  ATGGCAGGGTGTTATAAGCTTTGCCGGGTGGATTGTATTTCTCACTCCG
MAGCVFVASGLVFLTP    4  ATGGCAGGTTGTGTTTTCGTTGCCAGTGGGCTTGTGTTTCTCACTCCG
MAVCGVSCYWGVSFSL    4  ATGGCAGTGTGTGGTGTTAGTTGCTATTGGGGTGTGTCTTTCTCACTCCG
MAVCYVNCRVSCPSHS    4  ATGGCAGTGTGTTATGTGAATTGCAGGGTTTCGTGTCCTTCTCACTCCG
MAVCWEGAVLIVILTP    4  ATGGCAGTGTGTTGGGAGGGTGCCGTGTTAATTGTTATTCTCACTCCG
MAVCFKVCRVFCVSHS    4  ATGGCAGTGTGTTTTAAGGTTTGCAGGGTGTTTTGTGTTTCTCACTCCG
MAVCWGSCRVACVSHS    4  ATGGCAGTTTGTTGGGGGAGTTGCAGGGTGGCGTGTGTGTCTCACTCCG
MAVCFIWCKVSCASHS    4  ATGGCAGTTTGTTTTATTTGGTGCAAGGTTTCGTGTGCGTCTCACTCCG
MAQCWGVALLSVFLTP    4  ATGGCATAGTGTTGGGGGGTTGCCTTACTTAGTGTTTTTCTCACTCCG
MAQCLLSAVLCVILTP    4  ATGGCATAGTGTTTACTGAGTGCCGTGCTTTGTGTCATTCTCACTCCG
MAQCFLRAG*IVGLTP    4  ATGGCATAGTGTTTTCTGCGTGCAGGGTGAATTGTGGGTCTCACTCCG
MAYCISLSCSVSDCNSHS    4  ATGGCATATTGTATTTCTTTGTCGTGCAGTGTTAGTGATTGTAATTCTCACTCCG
MASCFNRCRVFVRLTP    4  ATGGCATCGTGTTTTAATCGGTGCCGTGTTTTTGTCCGTCTCACTCCG
MASCFRFAVLGVGLTP    4  ATGGCATCGTGTTTTCGCTTTGCCGTGCTCGGTGTTGGTCTCACTCCG
MAWCMKSSCRSGGLCVSL    4  ATGGCATGGTGTATGAAGTCGTCTTGCAGGTCGGGGGGATTGTGCGTCTCACTCCG
MACCQDMCWSRCMSHS    4  ATGGCATGTTGTCAGGATATGTGCTGGTCTAGGTGTATGTCTCACTCCG
MACCVTVDCWWSECVSHS    4  ATGGCATGTTGTGTTACTGTTGATTGCTGGTGGAGTGAGTGTGTGTCTCACTCCG
MALCAGDMCTSLKCNSHS    4  ATGGCATTGTGTGCGGGTGATATGTGCACGAGTCTGAAGTGTAATTCTCACTCCG
MALCFSACRVSCFLTP    4  ATGGCATTGTGTTTTTCTGCGTGCCGTGTGAGTTGTTTTCTCACTCCG
MAKCFGGVPGSLYFSL    3  ATGGCAAAGTGTTTTGGGGGGGTGCCGGGTTCTTTGTACTTCTCACTCCG
MANCFVWCRVSCISHS    3  ATGGCAAATTGTTTTGTTTGGTGCAGGGTTAGTTGTATTTCTCACTCCG
MATCLRGCRVNCYSHS    3  ATGGCAACGTGTCTGCGGGGGTGCCGTGTGAATTGTTATTCTCACTCCG
MATCQVSACWGMCW*FSL    3  ATGGCAACGTGTTAGGTTAGTGCGTGCTGGGGGATGTGTTGGTGATTCTCACTCCG
MATCLLLAG*IVGLTP    3  ATGGCAACGTGTTTACTGCTTGCCGGGTGAATTGTCGGTCTCACTCCG
MATCLVFFAG*IVRLTP    3  ATGGCAACGTGTTTGGTTTTTTTTGCAGGGTGAATTGTTCGTCTCACTCCG
MATCWGVAVLLVILTP    3  ATGGCAACTTGTTGGGGCGTTGCCGTGTTGCTTGTGATTCTCACTCCG
MATCLGACRNGCESHS    3  ATGGCAACTTGTTTGGGGGCTTGCAGGAATGGTTGTGAGTCTCACTCCG
MATCFVACRVLVCLTP    3  ATGGCAACTTGTTTTGTGGCTTGCCGTGTGCTTGTATGTCTCACTCCG
MASCYVRCRVFVSVSL    3  ATGGCAAGTTGTTATGTGCGTTGCAGGGTTTTTGTGTCTGTCTCACTCCG
MAMCRSSCVLMCISHS    3  ATGGCAATGTGTCGGTCGTCTTGCGTTCTGATGTGTATTTCTCACTCCG
MAICFNPCRVNCKSHS    3  ATGGCAATTTGTTTTAATCCGTGCCGGGTTAATTGTAAGTCTCACTCCG
MAQCFFAVPCSLYFSL    3  ATGGCACAGTGTTTTTTTGCAGTGCCGTGTTCCTTGTATTTCTCACTCCG
MAHCRRVCSFIVFSL    3  ATGGCACATTGTAGGCGGGTTTGCAGTTTCATTGTTTTCTCACTCCG
MAHCVAIPCEGRMCRSHS    3  ATGGCACATTGTGTGGCGATTCCTTGCGAGGGGAGGATGTGTCGTTCTCACTCCG
MARCWTECRVFVFSL    3  ATGGCACGGTGTTGGACTGAGTGCCGGGTTTTTGTTTTCTCACTCCG
MARCQGGWCELLRCISHS    3  ATGGCACGTTGTTAGGGGGGGTGGTGCGAGCTGTTGCGGTGTATTTCTCACTCCG
MARCSPGGLLVVGV*VSL    3  ATGGCACGTTGTTCTCCGGGGGGGTTGCTTGTAGTGGGCGTGTGAGTCTCACTCCG
MARLF*FLPCQLSVSL    3  ATGGCACGTTTGTTTTGATTCTTGCCGTGTTAGTTGTCTGTCTCACTCCG
MALCWNPCRVRCFLTP    3  ATGGCACTGTGTTGGAATCCGTGCAGGGTTAGGTGTTTTCTCACTCCG
MAECFSQCRVLCVSHS    3  ATGGCAGAGTGTTTTTCTCAGTGCAGGGTTTTGTGTGTTTCTCACTCCG
MAECFFSVQGVLSVSL    3  ATGGCAGAGTGTTTTTTTTCAGTGCAAGGTGTATTGTCCGTCTCACTCCG
MADCQYHCGQDCWSHS    3  ATGGCAGATTGTCAGTATCATTGCGGGTAGGATTGTTGGTCTCACTCCG
MADCPRALCDETNCMSHS    3  ATGGCAGATTGTCCGCGGGCGCTTTGCGATGAGACGAATTGTATGTCTCACTCCG
MADLFFYVQGGVFVSL    3  ATGGCAGATTTGTTTTTCTACGTGCAGGGTGGTGTGTTTGTCTCACTCCG
MAACIGLRCGPGQCNSHS    3  ATGGCAGCGTGTATTGGTCTTCGGTGCGGGCCGGGTTAGTGTAATTCTCACTCCG
MAACLPNFAVWLIVSLTP    3  ATGGCAGCGTGTCTGCCTAATTTTGCCGTGTGGCTGATTGTAAGTCTCACTCCG
MAACGRVCNYRCMSHS    3  ATGGCAGCGTGTGGGAGGGTGTGCAATTATCGTTGTATGTCTCACTCCG
MAACYGFAGVFVGLTP    3  ATGGCAGCGTGTTATGGCTTTGCCGGAGTCTTTGTTGGTCTCACTCCG
MAACFSYCRVACASHS    3  ATGGCAGCTTGTTTTAGTTATTGCCGTGTTGCTTGTGCTTCTCACTCCG
MAACFLYCRVACSSHS    3  ATGGCAGCTTGTTTTCTTTATTGCCGGGTGGCTTGTTCTTCTCACTCCG
MAACFGLCRVECGSHS    3  ATGGCAGCTTGTTTTGGGCTGTGCCGGGTTGAGTGTGGTTCTCACTCCG
MAGCGTMGCCSRSCCPHS    3  ATGGCAGGGTGTGGGACTATGGGTTGCTGTTCGCGGTCGTGTTGTCCTCACTCCG
MAGCWVPCRVSCFLTP    3  ATGGCAGGGTGTTGGGTTCCTTGCCGTGTTTCGTGTTTTCTCACTCCG
MAGCWQDCRVSCFSHS    3  ATGGCAGGGTGTTGGTAGGATTGCCGTGTTTCGTGTTTTTCTCACTCCG
MAGCLYDRCAFQFVFFSL    3  ATGGCAGGGTGTTTGTATGATAGGTGCGCTTTTTAGTTTGTGTTTTTCTCACTCCG
MAGCSIRCGPSCESHS    3  ATGGCAGGTTGTAGTATTCGGTGCGGTCCTTCGTGTGAGTCTCACTCCG
MAGCVWLACARWRCVSHS    3  ATGGCAGGTTGTGTGTGGCTTGCGTGCGCTCGTTGGCGTTGTGTTTCTCACTCCG
MAGCWLGCRVLCFLTP    3  ATGGCAGGTTGTTGGTTGGGTTGCAGGGTGCTTTGTTTTCTCACTCCG
MAVCAQGRCWLWDCWSHS    3  ATGGCAGTGTGTGCTCAGGGTCGGTGCTGGCTTTGGGATTGTTGGTCTCACTCCG
MAVCVPEGCSGMVCSSHS    3  ATGGCAGTGTGTGTTCCGGAGGGGTGCAGTGGGATGGTTTGTTCTTCTCACTCCG
MAVCYVLCRVVCMSHS    3  ATGGCAGTGTGTTATGTGCTTTGCAGGGTTGTTTGTATGTCTCACTCCG
MAVCWFRPCRVGPCPSHS    3  ATGGCAGTGTGTTGGTTTCGTCCTTGCCGTGTTGGGCCTTGTCCTTCTCACTCCG
MAVCIMMCQCSCQSHS    3  ATGGCAGTTTGTATTATGATGTGCCAGTGTAGTTGTTAGTCTCACTCCG
MAVCLTLCRVNCFFSL    3  ATGGCAGTTTGTCTTACTCTTTGCCGGGTTAATTGTTTTTTCTCACTCCG
MAVCWSGCRVFCLSHS    3  ATGGCAGTTTGTTGGAGTGGTTGCAGGGTTTTTTGTTTGTCTCACTCCG
MAVCWDVCRVDCSSHS    3  ATGGCAGTTTGTTGGGATGTTTGCCGGGTTGATTGTAGTTCTCACTCCG
MAVCFIVCRTLCYSHS    3  ATGGCAGTTTGTTTTATTGTTTGCAGGACGCTGTGTTATTCTCACTCCG
MAVCFDACRVACWSHS    3  ATGGCAGTTTGTTTTGATGCGTGCCGGGTGGCTTGTTGGTCTCACTCCG
MAVCFWRAGLIVLLTP    3  ATGGCAGTTTGTTTTTGGCGTGCAGGGTTGATTGTACTTCTCACTCCG
MAQCWGGLPYLVFFLTP    3  ATGGCATAGTGTTGGGGGGGGTTGCCTTACTTAGTGTTTTTTCTCACTCCG
MAQCFESCRVACFSHS    3  ATGGCATAGTGTTTTGAGAGTTGCAGGGTTGCGTGTTTTTCTCACTCCG
MAQCFAECRVSCGSHS    3  ATGGCATAGTGTTTTGCTGAGTGCCGTGTTTCGTGTGGGTCTCACTCCG
MASCWQLCRVGCLSHS    3  ATGGCATCGTGTTGGTAGCTGTGCCGGGTGGGGTGTCTTTCTCACTCCG
MASCRNLCKTACKSHS    3  ATGGCATCTTGTCGGAATTTGTGCAAGACTGCGTGTAAGTCTCACTCCG
MASCYNPCRVACFSHS    3  ATGGCATCTTGTTATAATCCTTGCCGGGTGGCTTGTTTTTCTCACTCCG
MASCFRCAVFSVFLTP    3  ATGGCATCTTGTTTTAGGTGTGCCGTGTTCAGTGTATTTCTCACTCCG
MAWCFFSVPCEL*VSL    3  ATGGCATGGTGTTTTTTTTCGGTGCCGTGTGAATTGTGAGTCTCACTCCG
MACCGGDYCLENICISHS    3  ATGGCATGTTGTGGTGGGGATTATTGCCTTGAGAATATTTGTATTTCTCACTCCG
MALCSGSCSDGCRSHS    3  ATGGCATTGTGTTCGGGGTCGTGCTCGGATGGTTGTCGTTCTCACTCCG
MALCWTECRVACQSHS    3  ATGGCATTGTGTTGGACGGAGTGCCGGGTTGCGTGTCAGTCTCACTCCG
MALCFICAM*VVCLTP    3  ATGGCATTGTGTTTTATCTGTGCTATGTGAGTTGTGTGTCTCACTCCG
MALCFDFCRVGCFSHS    3  ATGGCATTGTGTTTTGATTTTTGCCGTGTTGGGTGTTTTTCTCACTCCG
MAFCRDRFRSHCYSHS    3  ATGGCATTTTGTCGTGATCGTTTCAGGAGTCATTGTTATTCTCACTCCG
MAKCEGKGCGASGCLSHS    2  ATGGCAAAGTGTGAGGGGAAGGGGTGCGGGGCTTCGGGTTGTCTTTCTCACTCCG
MAKCALGGCKTRLCFSHS    2  ATGGCAAAGTGTGCGCTTGGTGGTTGCAAGACGCGTCTGTGTTTTTCTCACTCCG
MAKCFRKCRVMCWSHS    2  ATGGCAAAGTGTTTCCGTAAGTGCCGTGTGATGTGTTGGTCTCACTCCG
MAKCLRRLRDWDGCVSHS    2  ATGGCAAAGTGTTTGCGGCGGTTGCGCGATTGGGATGGTTGTGTGTCTCACTCCG
MAKCFTACRVDCFLTP    2  ATGGCAAAGTGTTTTACGGCTTGCCGGGTGGATTGTTTTCTCACTCCG
MAKCFEHCRVRLFFSL    2  ATGGCAAAGTGTTTTGAGCATTGCCGTGTGCGTTTGTTTTTCTCACTCCG
MAKCFQECRSLCFSHS    2  ATGGCAAAGTGTTTTTAGGAGTGCCGTAGTCTTTGTTTTTCTCACTCCG
MANCGLNQCRVANSWSHS    2  ATGGCAAATTGTGGTTTGAATCAGTGCCGGGTTGCTAATAGTTGGTCTCACTCCG
MANCWQECRGCVGLTP    2  ATGGCAAATTGTTGGTAGGAGTGCAGGGGCTGTGTTGGTCTCACTCCG
MANCFRIAGLFVCLTP    2  ATGGCAAATTGTTTTCGCATTGCAGGGCTCTTTGTCTGTCTCACTCCG
MANCFQICRVSCISHS    2  ATGGCAAATTGTTTTTAGATTTGCCGTGTGAGTTGTATTTCTCACTCCG
MATCIGRVCRGTVCGSHS    2  ATGGCAACGTGTATTGGGAGGGTTTGCAGGGGTACTGTGTGTGGTTCTCACTCCG
MATCWFFAG*IVRLTP    2  ATGGCAACGTGTTGGTTTTTTGCAGGGTGAATTGTTCGTCTCACTCCG
MATCLRSAGLCVSHS    2  ATGGCAACGTGTTTACGAAGTGCCGGTCTATGTGTTTCTCACTCCG
MATCLCCRARLCGVGLTP    2  ATGGCAACGTGTTTATGTTGTCGTGCTCGCCTATGTGGTGTCGGTCTCACTCCG
MATCFPGCRVFCISHS    2  ATGGCAACGTGTTTTCCGGGTTGCCGGGTGTTTTGTATTTCTCACTCCG
MATCFGNCRVICISHS    2  ATGGCAACGTGTTTTGGGAATTGCAGGGTGATTTGTATTTCTCACTCCG
MATCFGACRAWCPSHS    2  ATGGCAACGTGTTTTGGTGCTTGCCGTGCGTGGTGTCCGTCTCACTCCG
MATCDIGCFLFVSLTP    2  ATGGCAACTTGTGATATTGGGTGCTTTCTGTTTGTTAGTCTCACTCCG
MATCLWLAVCLVCLTP    2  ATGGCAACTTGTTTGTGGCTTGCCGTGTGCCTTGTATGTCTCACTCCG
MATCFWACRSLCRSHS    2  ATGGCAACTTGTTTTTGGGCTTGCCGTTCGTTGTGTCGGTCTCACTCCG
MATCFLGAVCFVVLTP    2  ATGGCAACTTGTTTTTTGGGTGCCGTGTGTTTTGTGGTTCTCACTCCG
MARCRGVACVVCVSL    2  ATGGCAAGGTGTCGTGGGGTTGCCTGCGTGGTGTGTGTCTCACTCCG
MARCVHIVCTYHVCFLTP    2  ATGGCAAGGTGTGTGCATATTGTGTGCACTTATCATGTGTGTTTTCTCACTCCG
MARCYLIAGVCVILTP    2  ATGGCAAGGTGTTATTTGATTGCAGGAGTTTGTGTTATTCTCACTCCG
MARCFGGLPCFLCVSL    2  ATGGCAAGGTGTTTTGGGGGGTTGCCGTGTTTTTTGTGTGTCTCACTCCG
MARCFLGVQGGVCVSL    2  ATGGCAAGGTGTTTTTTAGGCGTGCAGGGTGGTGTGTGCGTCTCACTCCG
MASCRACCMWMCMSHS    2  ATGGCAAGTTGTCGGGCTTGTTGCATGTGGATGTGTATGTCTCACTCCG
MASCAPSIAFLSVYVSL    2  ATGGCAAGTTGTGCTCCTTCGATTGCGTTCCTTTCGGTGTACGTCTCACTCCG
MASCWTVCRMSCYSHS    2  ATGGCAAGTTGTTGGACGGTTTGCCGGATGTCTTGTTATTCTCACTCCG
MASCWSTCRVILSVSL    2  ATGGCAAGTTGTTGGAGTACGTGCCGTGTTATTTTGTCTGTCTCACTCCG
MASCFASCRSLCWSHS    2  ATGGCAAGTTGTTTTGCTTCGTGCCGTAGTCTTTGTTGGTCTCACTCCG
MASCFVMCRGLCLSHS    2  ATGGCAAGTTGTTTTGTGATGTGCCGGGGTCTGTGTTTGTCTCACTCCG
MASCFVFAGLIVCLTP    2  ATGGCAAGTTGTTTTGTTTTTGCCGGGTTGATTGTGTGTCTCACTCCG
MASCFLPCRAHCLSHS    2  ATGGCAAGTTGTTTTTTGCCGTGCCGGGCGCATTGTTTGTCTCACTCCG
MAMCFRCAGWCVRLTP    2  ATGGCAATGTGTTTCCGCTGTGCAGGGTGGTGTGTCCGTCTCACTCCG
MAMCLLGAVWFVLLTP    2  ATGGCAATGTGTTTGTTAGGTGCCGTGTGGTTTGTGCTTCTCACTCCG
MAICRSWLCGVLGVCLTP    2  ATGGCAATTTGTCGTAGTTGGCTTTGCGGGGTGCTAGGTGTGTGTCTCACTCCG
MAICGFTHCQEPQCGSHS    2  ATGGCAATTTGTGGTTTTACGCATTGCCAGGAGCCTCAGTGTGGGTCTCACTCCG
MAICQAICRDRCLSHS    2  ATGGCAATTTGTTAGGCTATTTGCCGTGATAGGTGCCTTTCTCACTCCG
MAICL*RAG*IVCLTP    2  ATGGCAATTTGTTTGTGACGTGCCGGGTGAATTGTATGTCTCACTCCG
MAICFRIAGWRVLLTP    2  ATGGCAATTTGTTTTAGGATTGCAGGGTGGCGTGTACTTCTCACTCCG
MAQCYMSCRVYCWSHS    2  ATGGCACAGTGTTATATGAGTTGCCGTGTGTATTGTTGGTCTCACTCCG
MAQCWLTCRVYCFSHS    2  ATGGCACAGTGTTGGCTGACGTGCCGTGTGTATTGTTTTTCTCACTCCG
MAQCFSACRAFLYFSL    2  ATGGCACAGTGTTTTTCGGCGTGCAGGGCTTTTTTGTATTTCTCACTCCG
MAHCRRVCSFHCFSHS    2  ATGGCACATTGTAGGCGGGTTTGCAGTTTTCATTGTTTTTCTCACTCG
MAHCRRVCSFSLFFSL    2  ATGGCACATTGTAGGCGGGTTTGCAGTTTTTCATTGTTTTTCTCACTCCG
MAPCPDTCERYVGLTP    2  ATGGCACCGTGTCCGGATACTTGCGAGCGTTATGTCGGTCTCACTCCG
MAPCGLRACYRGGLLVSL    2  ATGGCACCGTGTGGGCTGAGGGCGTGCTATCGGGGGGGGTTGTTGGTCTCACTCCG
MARCKVSCCKGHMCVSHS    2  ATGGCACGGTGTAAGGTTTCTTGTTGCAAGGGTCATATGTGTGTTTCTCACTCCG
MARCERALCVWWWCDPHS    2  ATGGCACGGTGTGAGCGGGCGCTTTGCGTTTGGTGGTGGTGTGATCCTCACTCCG
MARCWGVVPCVL*FSL    2  ATGGCACGGTGTTGGGGGGTTGTGCCGTGTGTCTTGTAATTCTCACTCCG
MARCFIRAGLCVFSL    2  ATGGCACGGTGTTTCATACGTGCAGGGCTCTGTGTTTTCTCACTCCG
MARCFQTCRVLCYSHS    2  ATGGCACGGTGTTTTCAGACGTGCAGGGTGCTGTGTTATTCTCACTCCG
MARCFHTCRALCFLTP    2  ATGGCACGGTGTTTTCATACGTGCAGGGCTCTGTGTTTTCTCACTCCG
MARCFEACRTVCFLTP    2  ATGGCACGGTGTTTTGAGGCTTGCCGGACTGTTTGTTTTCTCACTCCG
MARCIGVCCGACKSHS    2  ATGGCACGTTGTATTGGGGTTTGCTGTGGGGCGTGTAAGTCTCACTCCG
MARCLEGAGCIVILTP    2  ATGGCACGTTGTCTTGAGGGTGCCGGGTGTATTGTTATTCTCACTCCG
MARCVLRCLGMCDSHS    2  ATGGCACGTTGTGTGTTGCGTTGCCTTGGGATGTGTGATTCTCACTCCG
MARCWQECRMLCFLTP    2  ATGGCACGTTGTTGGCAGGAGTGCCGGATGCTGTGTTTTCTCACTCCG
MARCFSSAGLRVSLTP    2  ATGGCACGTTGTTTTAGCAGTGCCGGGTTGCGTGTCAGTCTCACTCCG
MARLFCCVPGSLYFSL    2  ATGGCACGTTTGTTTTGTTGCGTGCCGGGTTCCTTGTACTTCTCACTCCG
MALCAPLGCQDVGCYSHS    2  ATGGCACTGTGTGCGCCGCTGGGGTGCTAGGATGTTGGGTGTTATTCTCACTCCG
MALCGNIVRVGCYSHS    2  ATGGCACTGTGTGGGAATATTGTCAGGGTTGGGTGTTATTCTCACTCCG
MALCFRGAGCLVRLTP    2  ATGGCACTGTGTTTTCGAGGTGCAGGGTGTCTTGTCCGTCTCACTCCG
MALCGVVASLFVSLTP    2  ATGGCACTTTGTGGGGTCGTTGCTAGCTTGTTTGTCAGTCTCACTCCG
MALCFRIAGFIVFLTP    2  ATGGCACTTTGTTTTCGGATTGCCGGGTTCATTGTCTTTCTCACTCCG
MAECKGGAVLASWV*VSL    2  ATGGCAGAGTGTAAGGGGGGAGCGGTGCTGGCGTCTTGGGTGTGAGTCTCACTCCG
MAECRFRCWDFVFLTP    2  ATGGCAGAGTGTCGGTTTCGTTGCTGGGATTTTGTTTTTCTCACTCCG
MAECL*LAVCGVFSL    2  ATGGCAGAGTGTTTATGACTTGCCGTGTGTGGTGTTTTCTCACTCCG
MAECFQNCKVYCLSHS    2  ATGGCAGAGTGTTTTCAGAATTGCAAGGTGTATTGTCTGTCTCACTCCG
MAECFDKCRVFLCFSL    2  ATGGCAGAGTGTTTTGATAAGTGCAGGGTTTTTTTGTGTTTCTCACTCCG
MAECFVVCRVGCGSHS    2  ATGGCAGAGTGTTTTGTGGTTTGCCGTGTGGGGTGTGGTTCTCACTCCG
MAECFVRCRVRLFFSL    2  ATGGCAGAGTGTTTTGTTAGGTGCAGGGTGCGTTTGTTTTTCTCACTCCG
MAECFQGFAGGILVGLTP    2  ATGGCAGAGTGTTTTTAGGGTTTTGCTGGCGGGATACTTGTTGGTCTCACTCCG
MAECFSVQGVLSVSL    2  ATGGCAGAGTGTTTTTCAGTGCAAGGTGTATTGTCCGTCTCACTCCG
MAECFSVCRVSCGSHS    2  ATGGCAGAGTGTTTTTCGGTTTGCAGGGTTTCTTGTGGGTCTCACTCCG
MAECFFIIARGIGVCLTP    2  ATGGCAGAGTGTTTTTTCATCATTGCTCGAGGAATCGGTGTTTGTCTCACTCCG
MAECFFGVQGAVFVSL    2  ATGGCAGAGTGTTTTTTCGGCGTGCAGGGTGCCGTGTTTGTCTCACTCCG
MADWQFTRCVMWGVCVSL    2  ATGGCAGATTGGTAGTTTACGCGTTGCGTTATGTGGGGGGTGTGTGTCTCACTCCG
MADCLDTLCVPYRCTSHS    2  ATGGCAGATTGTCTTGATACTCTTTGCGTTCCTTATCGGTGTACGTCTCACTCCG
MADCLVSARLFVILTP    2  ATGGCAGATTGTTTAGTAAGTGCTAGATTGTTTGTAATTCTCACTCCG
MADCLLFAGVVSVSL    2  ATGGCAGATTGTTTGCTCTTTGCAGGGGTTGTGTCTGTCTCACTCCG
MADCFSLPCEVYFSL    2  ATGGCAGATTGTTTTAGTTTGCCGTGTGAGGTGTATTTCTCACTCCG
MADCFERCKVFCISHS    2  ATGGCAGATTGTTTTGAGAGGTGCAAGGTGTTTTGTATATCTCACTCCG
MADCFGRCRVRCLSHS    2  ATGGCAGATTGTTTTGGGCGTTGCCGGGTGCGTTGTCTTTCTCACTCCG
MADLF*GLPCYLFVSL    2  ATGGCAGATTTGTTTTGAGGCTTGCCGTGTTATTTGTTTGTCTCACTCCG
MADLF*GVPG*LWFSL    2  ATGGCAGATTTGTTTTGAGGTGTGCCGGGTTAATTGTGGTTCTCACTCCG
MADLFCSLQGVVSVSL    2  ATGGCAGATTTGTTTTGCTCTTTGCAGGGGGTTGTGTCTGTCTCACTCCG
MAACSLQPCYAELCDSHS    2  ATGGCAGCGTGTAGTCTGTAGCCGTGCTATGCGGAGTTGTGTGATTCTCACTCCG
MAACYFFVPC*LSFSL    2  ATGGCAGCGTGTTATTTTTTTGTGCCGTGTTAATTGTCATTCTCACTCCG
MAACLGRAGLIVRLTP    2  ATGGCAGCGTGTTTAGGGCGTGCCGGGTTGATTGTCCGTCTCACTCCG
MAACFEACRVNCGSHS    2  ATGGCAGCGTGTTTTGAGGCGTGCAGGGTTAATTGTGGGTCTCACTCCG
MAACFDRCRVDCFLTP    2  ATGGCAGCGTGTTTTGATAGGTGCCGTGTTGATTGTTTTCTCACTCCG
MAACKVWPCSDIHCFLTP    2  ATGGCAGCTTGTAAGGTTTGGCCTTGCAGTGATATTCATTGTTTTCTCACTCCG
MAACPWGA*CGVLLTP    2  ATGGCAGCTTGTCCTTGGGGTGCATGATGCGGTGTGCTTCTCACTCCG
MAACRGVCYMGCWSHS    2  ATGGCAGCTTGTCGGGGTGTGTGCTATATGGGGTGTTGGTCTCACTCCG
MAACLRTCRVNCFLTP    2  ATGGCAGCTTGTCTGCGTACGTGCCGGGTTAATTGTTTTCTCACTCCG
MAACEGPCLNRCRSHS    2  ATGGCAGCTTGTGAGGGTCCGTGCCTTAATAGGTGTAGGTCTCACTCCG
MAACQQANCLGVGVCLTP    2  ATGGCAGCTTGTTAGCAGGCGAATTGCCTGGGGGTGGGTGTTTGTCTCACTCCG
MAACLIIAV*IVCLTP    2  ATGGCAGCTTGTTTAATAATTGCCGTGTGAATTGTATGTCTCACTCCG
MAACLILPCGLWFSL    2  ATGGCAGCTTGTTTAATTTTGCCGTGTGGATTGTGGTTCTCACTCCG
MAACFVQCRASCFFSL    2  ATGGCAGCTTGTTTTGTTCAGTGCAGGGCGTCGTGTTTTTTCTCACTCCG
MAGCMVSCVQTCMSHS    2  ATGGCAGGGTGTATGGTTTCGTGCGTTTAGACGTGTATGTCTCACTCCG
MAGCALGGLLDS*LWFSL    2  ATGGCAGGGTGTGCTCTGGGGGGCTTGCTAGACTCGTAATTGTGGTTCTCACTCCG
MAGCGKGALRRVILTP    2  ATGGCAGGGTGTGGGAAGGGTGCACTTCGACGTGTCATTCTCACTCCG
MAGCYRLAGWVVFLTP    2  ATGGCAGGGTGTTATAGGCTTGCCGGGTGGGTTGTTTTTCTCACTCCG
MAGCLLGAGLCVLLTP    2  ATGGCAGGGTGTTTACTAGGTGCAGGGCTCTGTGTCCTTCTCACTCCG
MAGCFTACRVDCASHS    2  ATGGCAGGGTGTTTTACTGCTTGCAGGGTGGATTGTGCTTCTCACTCCG
MAGCFRFAVVCVCLTP    2  ATGGCAGGGTGTTTTCGGTTTGCCGTCGTGTGTGTGTGTCTCACTCCG
MAGCFAVCRVACVSHS    2  ATGGCAGGGTGTTTTGCTGTGTGCAGGGTTGCTTGTGTGTCTCACTCCG
MAGCFVNCRVGCYSHS    2  ATGGCAGGGTGTTTTGTTAATTGCCGGGTTGGTTGTTATTCTCACTCCG
MAGCFSSRCGDNGCISHS    2  ATGGCAGGGTGTTTTTCTAGTCGTTGCGGGGATAATGGGTGTATTTCTCACTCCCG
MAGCSHFLVHQVEV*FSL    2  ATGGCAGGTTGTAGTCATTTTTTGGTGCACTAGGTTGAGGTGTAATTCTCACTCCG
MAGCLTQCRVNLFSSL    2  ATGGCAGGTTGTCTTACGTAGTGCCGTGTTAATTTGTTTTCCTCACTCCG
MAGCLLECRVACVSHS    2  ATGGCAGGTTGTCTTTTGGAGTGCAGGGTTGCTTGTGTGTCTCACTCCG
MAGCVRCPSHS    2  ATGGCAGGTTGTGTGAGGTGTCCGTCTCACTCCG
MAGCWQLCRVDCFLTP    2  ATGGCAGGTTGTTGGCAGTTGTGCCGTGTGGATTGTTTTCTCACTCCG
MAGCFADCRVACPSHS    2  ATGGCAGGTTGTTTTGCTGATTGCCGTGTTGCGTGTCCGTCTCACTCCG
MAVCNYSRCASSGCFLTP    2  ATGGCAGTGTGTAATTATTCTAGGTGCGCTAGTAGTGGGTGTTTTCTCACTCCG
MAVCMSVDCADPVCVSHS    2  ATGGCAGTGTGTATGTCTGTGGATTGCGCGGATCCGGTGTGTGTGTCTCACTCCG
MAVCVWKICLDWGVCVSL    2  ATGGCAGTGTGTGTGTGGAAGATTTGCCTGGACTGGGGGGTGTGCGTCTCACTCCG
MAVCYPCCRVICFSHS    2  ATGGCAGTGTGTTATCCGTGTTGCAGGGTGATTTGTTTTTCTCACTCCG
MAVCWSQCRSFCFSHS    2  ATGGCAGTGTGTTGGAGTCAGTGCAGGTCGTTTTGTTTTTCTCACTCCG
MAVCWDSCRVFLQFSL    2  ATGGCAGTGTGTTGGGATTCGTGCCGTGTTTTTTTGTAGTTCTCACTCCG
MAVCLLIAGLFVFLTP    2  ATGGCAGTGTGTTTGCTTATTGCCGGACTATTTGTCTTTCTCACTCCG
MAVCLFIAVCRVFLTP    2  ATGGCAGTGTGTTTGTTCATTGCCGTGTGCCGTGTATTTCTCACTCCG
MAVCFKVCRAQCYSHS    2  ATGGCAGTGTGTTTTAAGGTGTGCCGTGCGCAGTGTTATTCTCACTCCG
MAVCFTGVQGGLFVSL    2  ATGGCAGTGTGTTTTACGGGGGTGCAGGGTGGGTTGTTTGTCTCACTCCG
MAVCFISCRTMCWSHS    2  ATGGCAGTGTGTTTTATTTCGTGCAGGACTATGTGTTGGTCTCACTCCG
MAVCFAGVPGGLCVSL    2  ATGGCAGTGTGTTTTGCGGGGGTGCCGGGTGGGTTGTGTGTCTCACTCCG
MAVCFLHCKVRCPSHS    2  ATGGCAGTGTGTTTTTTGCATTGCAAGGTGCGTTGTCCGTCTCACTCCG
MAVCLTLCRVNCFLTP    2  ATGGCAGTTTGTCTTACTCTTTGCCGGGTTAATTGTTTTCTCACTCCG
MAVCDFSVCRSQGCISHL    2  ATGGCAGTTTGTGATTTTAGTGTGTGCCGGTCGCAGGGGTGTATTTCTCACCTCCG
MAVCYDACRVACLSHS    2  ATGGCAGTTTGTTATGATGCGTGCCGGGTTGCGTGTTTGTCTCACTCCG
MAVCFSVCRVGCPSHS    2  ATGGCAGTTTGTTTTAGTGTGTGCCGGGTGGGTTGTCCGTCTCACTCCG
MAVCFRPCRVDCSSHS    2  ATGGCAGTTTGTTTTCGGCCTTGCCGGGTTGATTGTAGTTCTCACTCCG
MAVCFRGAVCIVCLTP    2  ATGGCAGTTTGTTTTCGGGGTGCCGTGTGCATTGTCTGTCTCACTCCG
MAVLL*ELPCVLYFSL    2  ATGGCAGTTTTGTTATGAGAGTTGCCGTGTGTATTGTATTTCTCACTCCG
MAVLFLQLPGFVSFSL    2  ATGGCAGTTTTGTTTTTATAGTTGCCGGGTTTTGTGTCTTTCTCACTCCG
MAVLFFLCAVRLCYSHS    2  ATGGCAGTTTTGTTTTTTTTGTGTGCCGTTCGTTTGTGTTATTCTCACTCCG
MAQRYTHCRVGCWSHS    2  ATGGCATAGCGTTATACTCATTGCAGGGTTGGTTGTTGGTCTCACTCCG
MAQCWSQCRVYCDSHS    2  ATGGCATAGTGTTGGAGTCAGTGCAGGGTGTATTGTGATTCTCACTCCG
MAQCWAHCRGGLSVSL    2  ATGGCATAGTGTTGGGCGCATTGCAGGGGTGGCTTGTCTGTCTCACTCCG
MAQCFQAACWRQLCGSHS    2  ATGGCATAGTGTTTTCAGGCTGCGTGCTGGCGTTAGCTGTGTGGTTCTCACTCCG
MAYCVPYCRSLCCSHS    2  ATGGCATATTGTGTGCCGTATTGCAGGTCTCTGTGTTGTTCTCACTCCG
MAYCYRPCRVICGSHS    2  ATGGCATATTGTTATCGTCCGTGCCGTGTGATTTGTGGTTCTCACTCCG
MAYCWENCRGCVILTP    2  ATGGCATATTGTTGGGAGAATTGCAGGGGCTGTGTTATTCTCACTCCG
MAYCFSRCRVSCMSHS    2  ATGGCATATTGTTTTAGTCGGTGCCGGGTGTCTTGTATGTCTCACTCCG
MASEGVHGAVLLSSL    2  ATGGCATCAGAAGGGGTGCATGGCGCGGTGTTGTTATCCTCACTCCG
MASCHGIPCAQTKCLSHS    2  ATGGCATCGTGTCATGGTATTCCTTGCGCGTAGACTAAGTGTTTGTCTCACTCCG
MASCDQGCPVGRGSHS    2  ATGGCATCGTGTGATTAGGGGTGCCCTGTTGGTCGTGGGTCTCACTCCG
MASCFNRCRVFCLSHS    2  ATGGCATCGTGTTTTAATCGGTGCCGTGTTTTTTGTCTGTCTCACTCCG
MASCFFSVPGFVCFSL    2  ATGGCATCGTGTTTTTTTTCCGTGCCGGGTTTTGTGTGCTTCTCACTCCG
MASCMWYDCWVVTCFFSL    2  ATGGCATCTTGTATGTGGTATGATTGCTGGGTTGTTACTTGTTTTTTCTCACTCCG
MASCADRWCTQPECQSHS    2  ATGGCATCTTGTGCTGATCGGTGGTGCACTCAGCCTGAGTGTTAGTCTCACTCCG
MASCSSGWCALSRCPSHS    2  ATGGCATCTTGTTCGAGTGGGTGGTGCGCGCTTAGTCGTTGTCCTTCTCACTCCG
MASCWSVCRTLCFSHS    2  ATGGCATCTTGTTGGTCTGTGTGCCGGACTTTGTGTTTTTCTCACTCCG
MASCFLIVAWIILQVSL    2  ATGGCATCTTGTTTCCTTATCGTTGCCTGGATTATTTTGTAGGTCTCACTCCG
MASCFRLAVLLVVLTP    2  ATGGCATCTTGTTTTAGGCTTGCCGTGTTACTTGTAGTTCTCACTCCG
MASLFLGLPCYLQFSL    2  ATGGCATCTTTGTTTTTAGGCTTGCCGTGTTACTTGTAGTTCTCACTCCG
MASLFFGLQGALYVSL    2  ATGGCATCTTTGTTTTTTGGGTTGCAGGGTGCGTTGTATGTCTCACTCCG
MAWCHKNSCARPLCSSHS    2  ATGGCATGGTGTCATAAGAATAGTTGCGCTCGTCCTTTGTGTTCTTCTCACTCCG
MAWCRAGQCNVGPCGSHS    2  ATGGCATGGTGTCGGGCGGGGCAGTGCAATGTGGGTCCGTGTGGGTCTCACTCCG
MAWCAKVCNYACFLTP    2  ATGGCATGGTGTGCGAAGGTGTGCAATTATGCTTGTTTTCTCACTCCG
MAWCWAECRVSCISHS    2  ATGGCATGGTGTTGGGCTGAGTGCCGTGTTAGTTGTATTTCTCACTCCG
MACCRQVCRAVVFSHS    2  ATGGCATGTTGTCGGTAGGTTTGCAGGGCTGTTGTGTTTTCTCACTCCG
MALCQVQCMHLCASHS    2  ATGGCATTGTGTTAGGTTTAGTGCATGCATTTGTGTGCGTCTCACTCCG
MALCYQLCRVGCLSHS    2  ATGGCATTGTGTTATCAGTTGTGCCGGGTGGGGTGTCTTTCTCACTCCG
MALCSGFHCWRFVCLSHS    2  ATGGCATTGTGTTCTGGTTTTCATTGCTGGCGTTTTGTGTGTTTGTCTCACTCCG
MALCFHHCRVTCASHS    2  ATGGCATTGTGTTTTCATCATTGCCGTGTGACTTGTGCGTCTCACTCCG
MAFVSELQGSLFSHS    2  ATGGCATTTGTTTCAGAATTGCAAGGCTCTTTGTTTTCTCACTCCG
MAFCEDSDCWVFFCRSHS    2  ATGGCATTTTGTGAGGATTCTGATTGCTGGGTGTTTTTTTGTCGGTCTCACTCCG
MAFCVDATCRFLVVSLTP    2  ATGGCATTTTGTGTCGATGCTACGTGCCGTTTTTTAGTTGTCAGTCTCACTCCG
MAFCVDATCRFFSCQSSL    2  ATGGCATTTTGTGTCGATGCTACGTGCCGTTTTTTTAGTTGTCAGTCTTCACTCCG
MAFCVDATCRFFQLSVSL    2  ATGGCATTTTGTGTCGATGCTACGTGCCGTTTTTTTTAGTTGTCAGTCTCACTCCG
MAFCVNFLL*FVFSL    2  ATGGCATTTTGTGTTAATTTTTTGCTATGATTTGTTTTCTCACTCCG
MAFCFTPCRVSCQSHS    2  ATGGCATTTTGTTTTACGCCTTGCCGTGTGAGTTGTCAGTCTCACTCCG
MAFLSSVYVRGQACVSHS    2  ATGGCATTTTTGTCGTCAGTTTACGTGCGGGGGTAGGCTTGTGTGTCTCACTCCG
MAKLSVCVQGGVLFSL    1  ATGGCAAAATTGTCTGTCTGTGTGCAGGGTGGCGTGTTATTCTCACTCCG
MAKWFSELPC*LSFSL    1  ATGGCAAAGTGGTTTTCAGAGTTGCCGTGTTAATTGTCTTTCTCACTCCG
MAKCKTRCRVMCFSHS    1  ATGGCAAAGTGTAAGACTCGTTGCCGGGTTATGTGTTTTTCTCACTCCG
MAKCRQPVCLPSFVSSHS    1  ATGGCAAAGTGTAGGTAGCCTGTTTGCCTGCCGAGTTTTGTGTCTTCTCACTCCG
MAKCRQMCHVLCISHS    1  ATGGCAAAGTGTCGTTAGATGTGCCATGTTTTGTGTATTTCTCACTCCG
MAKCLQADCNIRDLCFSL    1  ATGGCAAAGTGTCTGTAGGCGGATTGCAATATTCGGGACTTGTGTTTCTCACTCCG
MAKCLADRMWRCISHS    1  ATGGCAAAGTGTCTTGCGGATCGCATGTGGCGGTGTATTTCTCACTCCG
MAKCLLWQCQSMDCSSHS    1  ATGGCAAAGTGTCTTTTGTGGCAGTGCCAGTCGATGGATTGTTCGTCACACTCCG
MAKCLLWQCQSMDCSSHT    1  ATGGCAAAGTGTCTTTTGTGGCAGTGCCAGTCGATGGATTGTTCGTCTCACACCG
MAKCLLWQCQSMDCSSHS    1  ATGGCAAAGTGTCTTTTGTGGCAGTGCCAGTCGATGGATTGTTCGTCTCACTCG
MAKCLFVAVPVDGLFVSL    1  ATGGCAAAGTGTCTTTTTGTGGCAGTGCCAGTCGATGGATTGTTCGTCTCACTCCG
MAKCEGKGCGASGCYSHS    1  ATGGCAAAGTGTGAGGGGAAGGGGTGCGGGGCTTCGGGTTGTTATTCTCACTCCG
MAKCDLIVCGDVLCLSHS    1  ATGGCAAAGTGTGATCTTATAGTGTGCGGTGATGTGTTGTGTTTGTCTCACTCCG
MAKCDLMVCGDVLCLSHS    1  ATGGCAAAGTGTGATCTTATGGTGTGCGGCGATGTGTTGTGTTTGTCTCACTCCG
MAKCDLMVCGDVLCLSHS    1  ATGGCAAAGTGTGATCTTATGGTGTGCGGTGATGTGCTGTGTTTGTCTCACTCCG
MAKCASLVRGVGSCTSHS    1  ATGGCAAAGTGTGCTTCTCTTGTGCGCGGTGTTGGGTCTTGTACTTCTCACTCCG
MAKCASLVCGVGPCTSHS    1  ATGGCAAAGTGTGCTTCTCTTGTGTGCGGTGTTGGGCCTTGTACTTCTCACTCCG
MAKCGKKCDYRCMSHS    1  ATGGCAAAGTGTGGGAAGAAGTGCGATTATCGGTGTATGTCTCACTCCG
MAKCGRPCVGMCLSHS    1  ATGGCAAAGTGTGGGCGTCCGTGCGTGGGAATGTGTCTTTCTCACTCCG
MAKCGRPCVGDVSFSL    1  ATGGCAAAGTGTGGGCGTCCGTGCGTGGGGGATGTGTCTTTCTCACTCCG
MAKCGVLCGQQRSSHS    1  ATGGCAAAGTGTGGTGTGTTGTGCGGGTAGCAGCGTTCTTCTCACTCCG
MAKCGVLCGQQCYSHS    1  ATGGCAAAGTGTGGTGTGTTGTGCGGGTAGCAGTGTTATTCTCACTCCG
MAKCGVLCGQQCSSHC    1  ATGGCAAAGTGTGGTGTGTTGTGCGGGTAGCAGTGTTCTTCTCACTGCG
MAKCGFTYCQEPQCGSHS    1  ATGGCAAAGTGTGGTTTTACGTATTGCCAGGAGCCTCAGTGTGGGTCTCACTCCG
MAKCYTHCRVGCWSHS    1  ATGGCAAAGTGTTATACTCATTGCAGGGTTGGTTGTTGGTCTCACTCCG
MAKCYAECRGAVLFSL    1  ATGGCAAAGTGTTATGCGGAGTGCAGGGGTGCTGTGTTATTCTCACTCCG
MAKCWGLCRVSCDSHS    1  ATGGCAAAGTGTTGGGGGCTTTGCAGGGTGAGTTGTGATTCTCACTCCG
MAKCWQECRPLCYSHS    1  ATGGCAAAGTGTTGGTAGGAGTGCAGGCCTTTGTGTTATTCTCACTCCG
MAKCCQMCHVCVFSL    1  ATGGCAAAGTGTTGTTAGATGTGCCATGTTTGTGTATTCTCACTCCG
MAKCCQMCHVCVFLTP    1  ATGGCAAAGTGTTGTTAGATGTGCCATGTTTGTGTATTTCTCACTCCG
MAKCCQMCHVLCISHP    1  ATGGCAAAGTGTTGTTAGATGTGCCATGTTTTGTGTATTTCGCATCCG
MAKCCQMCHVLCVSHS    1  ATGGCAAAGTGTTGTTAGATGTGCCATGTTTTGTGTGTTTCTCACTCCG
MAKCFLVAGLIVILTP    1  ATGGCAAAGTGTTTCCTAGTTGCCGGGTTAATTGTTATTCTCACTCCG
MAKCLGVPGSLYFSL    1  ATGGCAAAGTGTTTGGGGGTGCCGGGTTCTTTGTACTTCTCACTCCG
MAKCFTRCKVGCFFSL    1  ATGGCAAAGTGTTTTACGCGGTGCAAGGTGGGTTGTTTTTTCTCACTCCG
MAKCFRLAGRFVFFFSHS    1  ATGGCAAAGTGTTTTAGGCTTGCAGGACGCTTTGTTTTTTTTTTTTCTCACTCCG
MAKCFRSCRASCYSHS    1  ATGGCAAAGTGTTTTAGGTCTTGCCGTGCTTCGTGTTATTCTCACTCCG
MAKCFIPCRVTCVSHS    1  ATGGCAAAGTGTTTTATTCCGTGCCGTGTGACTTGTGTTTCTCACTCCG
MAKCFQSCRVNCLSHS    1  ATGGCAAAGTGTTTTCAGAGTTGCCGTGTTAATTGCCTTTCTCACTCCG
MAKCFQSCRVNCLSNS    1  ATGGCAAAGTGTTTTCAGAGTTGCCGTGTTAATTGTCTTTCTAACTCCG
MAKCFQGCRTLCLSHS    1  ATGGCAAAGTGTTTTCAGGGGTGCCGTACGCTTTGTCTGTCTCACTCCG
MAKCFRFCRVGCASHS    1  ATGGCAAAGTGTTTTCGTTTTTGCCGGGTTGGGTGTGCGTCTCACTCCG
MAKCFEHLPCALFFSL    1  ATGGCAAAGTGTTTTGAGCATTTGCCGTGTGCGTTGTTTTTCTCACTCCG
MAKCFGNCRVSCLSHS    1  ATGGCAAAGTGTTTTGGGAATTGCAGGGTGTCTTGTCTGTCTCACTCCG
MAKCFGGCRVLCTPHS    1  ATGGCAAAGTGTTTTGGGGGGTGCCGGGTTCTTTGTACTCCTCACTCCG
MAKCFGCAGLVVCLTP    1  ATGGCAAAGTGTTTTGGTTGTGCCGGGCTGGTTGTCTGTCTCACTCCG
MAKCFQRCRVSCMSHS    1  ATGGCAAAGTGTTTTTAGAGGTGCAGGGTGAGTTGTATGTCTCACTCCG
MAKCFQECRSLLFFSL    1  ATGGCAAAGTGTTTTTAGGAGTGCCGTAGTCTTTTGTTTTTCTCACTCCG
MAKCFQACKVLCYSHS    1  ATGGCAAAGTGTTTTTAGGCTTGCAAGGTTCTGTGTTATTCTCACTCCG
MAKCFSELPC*LSFSL    1  ATGGCAAAGTGTTTTTCAGAGTTGCCGTGTTAATTGTCTTTCTCACTCCG
MAKCFSLCKFNCVSHL    1  ATGGCAAAGTGTTTTTCGCTGTGCAAGTTTAATTGTGTTTCTCATCTCCG
MAKCFSLCRAMCVSHS    1  ATGGCAAAGTGTTTTTCGCTGTGCCGTGCGATGTGTGTTTCTCACTCCG
MAKCF*LCRAGCLSHS    1  ATGGCAAAGTGTTTTTGATTGTGCCGGGCTGGTTGTCTGTCTCACTCCG
MAKCFWLCRAGCLPHS    1  ATGGCAAAGTGTTTTTGGTTGTGCCGGGCTGGTTGTCTGCCTCACTCCG
MAKCFFGLPRFVFVSL    1  ATGGCAAAGTGTTTTTTTGGATTGCCGCGTTTCGTGTTTGTCTCACTCCG
MANCFSLCRVSCDSHS    1  ATGGCAAATTGCTTTTCGCTTTGCCGGGTGAGTTGTGATTCTCACTCCG
MANCNSSCMWVCHSHS    1  ATGGCAAATTGTAATTCGTCTTGCATGTGGGTGTGTCATTCTCACTCCG
MANCTIQLCERYLCVPHS    1  ATGGCAAATTGTACTATTTAGCTTTGCGAGAGGTATCTTTGTGTGCCTCACTCCG
MANCLSVCRVACYSHS    1  ATGGCAAATTGTCTGTCTGTGTGCAGGGTGGCGTGTTATTCTCACTCG
MANCYDWVCYRFTCTSHS    1  ATGGCAAATTGTTATGATTGGGTCTGCTATCGGTTTACTTGTACGTCTCACTCG
MANCYVGVCDRLKCLSHS    1  ATGGCAAATTGTTATGTGGGTGTGTGCGATAGGCTTAAGTGTCTTTCTCACTCG
MANCWNPCRVACPSHS    1  ATGGCAAATTGTTGGAATCCGTGCCGGGTTGCTTGTCCTTCTCACTCCG
MANCWNPCRVACLSLS    1  ATGGCAAATTGTTGGAATCCGTGCCGGGTTGCTTGTCTTTCTCTCTCCG
MANCWNPCRVALSFSL    1  ATGGCAAATTGTTGGAATCCGTGCCGGGTTGCTTTGTCTTTCTCACTCCG
MANCWNACRVLCFLHS    1  ATGGCAAATTGTTGGAATGCTTGCCGGGTTCTGTGTTTTCTTCACTCCG
MANCWIRCRVACQSHS    1  ATGGCAAATTGTTGGATTCGGTGCCGTGTTGCGTGTCAGTCTCACTCCG
MANCWIRCRVFVCLTP    1  ATGGCAAATTGTTGGATTCGGTGCCGTGTTTTTGTTTGTCTCACTCCG
MANCWIRCRVFLFVSL    1  ATGGCAAATTGTTGGATTCGGTGCCGTGTTTTTTTGTTTGTCTCACTCCG
MANCWIRCRVFFVVSL    1  ATGGCAAATTGTTGGATTCGGTGCCGTGTTTTTTTTGTTGTCTCACTCCG
MANCWESCPALCFSHS    1  ATGGCAAATTGTTGGGAGAGTTGCCCGGCGCTTTGTTTTTCTCACTCCG
MANCWELCRVGCMSHS    1  ATGGCAAATTGTTGGGAGCTTTGCCGTGTTGGTTGTATGTCTCACTCCG
MANCWDQCRVSCYSHS    1  ATGGCAAATTGTTGGGATTAGTGCCGGGTTTCGTGTTATTCTCACTCCG
MANCWGEVPCYV*VSL    1  ATGGCAAATTGTTGGGGCGAGGTGCCGTGTTATGTGTGAGTCTCACTCCG
MANCWVPCRVSCLSHS    1  ATGGCAAATTGTTGGGTGCCTTGCCGTGTGTCTTGTCTTTCTCACTCCG
MANCWQKCRGAVLVSL    1  ATGGCAAATTGTTGGTAGAAGTGCAGGGGGGCTGTGTTGGTCTCACTCCG
MANCWQECRGAVLVSL    1  ATGGCAAATTGTTGGTAGGAGTGCAGGGGGGCTGTGTTGGTCTCACTCCG
MANCWSVCRVGCMSHS    1  ATGGCAAATTGTTGGTCGGTTTGCCGTGTTGGTTGTATGTCTCACTCCG
MANCWLSCRVVCFSHS    1  ATGGCAAATTGTTGGTTGAGTTGCAGGGTTGTTTGCTTTTCTCACTCCG
MANCFLIAGCIVRLTP    1  ATGGCAAATTGTTTCCTCATTGCAGGGTGCATTGTACGTCTCACTCCG
MANCLLVAGGVLVSL    1  ATGGCAAATTGTTTGTTGGTTGCAGGTGGTGTGTTGGTCTCACTCCG
MANCLFGAGLVVFLTP    1  ATGGCAAATTGTTTGTTTGGTGCAGGGTTAGTTGTATTTCTCACTCCG
MANCFRDCRVFCFSHS    1  ATGGCAAATTGTTTTCGCGATTGCCGGGTTTTTTGTTTTTCTCACTCCG
MANCFRNCRVFCFSHS    1  ATGGCAAATTGTTTTCGTAATTGCCGGGTTTTTTGTTTTTCTCACTCCG
MANCFRPCRAVCVSHS    1  ATGGCAAATTGTTTTCGTCCTTGCCGTGCTGTGTGTGTTTCTCACTCCG
MANCFAGCRVFCISHS    1  ATGGCAAATTGTTTTGCGGGGTGCAGGGTTTTTTGTATTTCTCACTCCG
MANCFGMCRVSCGSHS    1  ATGGCAAATTGTTTTGGTATGTGCCGGGTTTCGTGTGGTTCTCACTCCG
MANCFVHCRVDCSSHS    1  ATGGCAAATTGTTTTGTTCATTGCCGGGTGGATTGTTCGTCTCACTCCG
MANCFQTCRVSCTSHS    1  ATGGCAAATTGTTTTTAGACTTGCCGTGTGAGTTGTACTTCTCACTCCG
MANCFWACRSLCWSHS    1  ATGGCAAATTGTTTTTGGGCTTGCCGTTCGTTGTGTTGGTCTCACTCCG
MANCFWACRFVVLVSL    1  ATGGCAAATTGTTTTTGGGCTTGCCGTTTCGTTGTGTTGGTCTCACTCCG
MANCFFALQGSLSVSL    1  ATGGCAAATTGTTTTTTCGCATTGCAGGGCTCTTTGTCTGTCTCACTCCG
MANCFLRRRVVCVSHS    1  ATGGCAAATTGTTTTTTGAGGCGCCGTGTTGTGTGTGTGTCTCACTCCG
MANCFFSHCRALCLSHS    1  ATGGCAAATTGTTTTTTTTCGCATTGCAGGGCTCTTTGTCTGTCTCACTCCG
MATCSWWGVLEADVSVSL    1  ATGGCAACCTGTTCGTGGTGGGGGGTGCTCGAGGCGGATGTGTCTGTCTCACTCCG
MATRFSSCRALCLSHS    1  ATGGCAACGCGTTTTTCTTCTTGCCGGGCTTTGTGTTTGTCTCACTCCG
MATCTLFGCSRWM*PSHS    1  ATGGCAACGTGTACGTTGTTTGGGTGCTCGAGGTGGATGTGACCTTCTCACTCCG
MATCTLFGCSRWMCPSHT    1  ATGGCAACGTGTACGTTGTTTGGGTGCTCGAGGTGGATGTGTCCTTCTCACACCG
MATCTRAGGAMSLSVFLTP    1  ATGGCAACGTGTACTCGGGCTGGGGGTGCAATGAGCTTAAGTGTGTTTCTCACTCCG
MATCRVYACLPCNCRSHS    1  ATGGCAACGTGTAGGGTTTATGCTTGCCTTCCTTGTAATTGTCGGTCTCACTCCG
MATCMRLCRCIVFSL    1  ATGGCAACGTGTATGAGGCTGTGCAGGTGTATTGTATTCTCACTCCG
MATCMRGCRVLCYSSL    1  ATGGCAACGTGTATGAGGGGGTGCCGTGTTTTGTGTTATTCGTCACTCCG
MATCERRCVPECGSHS    1  ATGGCAACGTGTGAGCGGAGGTGCGTGCCTGAGTGCGGGTCTCACTCCG
MATCERRCVPECGSHC    1  ATGGCAACGTGTGAGCGGAGGTGCGTGCCTGAGTGTGGGTCTCACTGCG
MATCASWRCVAPGCILTP    1  ATGGCAACGTGTGCGTCTTGGCGGTGCGTTGCGCCTGGTTGTATTCTCACTCCG
MATCALVPCRVDRCLSHS    1  ATGGCAACGTGTGCTCTTGTGCCGTGCAGGGTGGATAGGTGCTTGTCTCACTCCG
MATCALVPCRVDRCLSHS    1  ATGGCAACGTGTGCTCTTGTGCCGTGCAGGGTGGATAGGTGTTTGTCCCACTCCG
MATCVQACRFRCLSHS    1  ATGGCAACGTGTGTTTAGGCTTGCCGTTTTCGGTGTTTGTCTCACTCCG
MATCQVSACWGMCCDSHS    1  ATGGCAACGTGTTAGGTTAGTGCGTGCTGGGGGATGTGTTGTGATTCTCACTCCG
MATCYSIYRVACFSHS    1  ATGGCAACGTGTTATTCGATTTACAGGGTTGCGTGTTTTTCTCACTCCG
MATCYSICRVACYSHS    1  ATGGCAACGTGTTATTCGATTTGCAGGGTTGCGTGTTATTCTCACTCCG
MATCYSICRVACFLTP    1  ATGGCAACGTGTTATTCGATTTGCAGGGTTGCGTGTTTTCTCACTCCG
MATCYSICRVACFFSL    1  ATGGCAACGTGTTATTCGATTTGCAGGGTTGCGTGTTTTTTCTCACTCCG
MATCYSICRVGCYSHS    1  ATGGCAACGTGTTATTCGATTTGCAGGGTTGGTTGTTATTCTCACTCCG
MATCYSLCRVGCFSHS    1  ATGGCAACGTGTTATTCGCTGTGCCGTGTGGGGTGTTTTTCTCACTCCG
MATCWDSYRVVCYSHS    1  ATGGCAACGTGTTGGGATTCTTACAGGGTGGTGTGTTATTCTCACTCCG
MATCWQKCSMPCDSHS    1  ATGGCAACGTGTTGGTAGAAGTGCAGTATGCCTTGTGATTCTCACTCCG
MATCWQKCSMLCYSHS    1  ATGGCAACGTGTTGGTAGAAGTGCAGTATGCTTTGTTATTCTCACTCCG
MATCWSFCRVNCSSHS    1  ATGGCAACGTGTTGGTCTTTTTGCAGGGTGAATTGTTCGTCTCACTCCG
MATCWFFAG*TVRLTP    1  ATGGCAACGTGTTGGTTTTTTGCAGGGTGAACTGTTCGTCTCACTCCG
MATCWFFCRVNCSPHS    1  ATGGCAACGTGTTGGTTTTTTTGCAGGGTGAATTGTTCGCCTCACTCCG
MATCWFFCRVSCSSHS    1  ATGGCAACGTGTTGGTTTTTTTGCAGGGTGAGTTGTTCGTCTCACTCCG
MATCCGACGMIVLLTP    1  ATGGCAACGTGTTGTGGGGCGTGCGGGATGATTGTTCTTCTCACTCCG
MATCCGACGDDCDSHS    1  ATGGCAACGTGTTGTGGGGCGTGCGGGGATGATTGTGATTCTCACTCCG
MATCCGACGG*LWVSL    1  ATGGCAACGTGTTGTGGGGCGTGCGGGGGATGATTGTGGGTCTCACTCCG
MATCLRSAGLCVFSL    1  ATGGCAACGTGTTTACGAAGTGCCGGTCTATGTGTTTTCTCACTCCG
MATCLLSAGLCVLLTP    1  ATGGCAACGTGTTTACTGAGTGCCGGGCTCTGTGTCCTTCTCACTCCG
MATCLTECRVLCISHS    1  ATGGCAACGTGTTTGACTGAGTGCCGGGTGTTGTGTATTTCTCACTCCG
MATCLVLAVCGVRLTP    1  ATGGCAACGTGTTTGGTGCTTGCCGTGTGTGGTGTCCGTCTCACTCCG
MATCLVFCRVNCSSHS    1  ATGGCAACGTGTTTGGTTTTTTGCAGGGTGAATTGTTCGTCTCACTCCG
MATCLFGAGLRVCLTP    1  ATGGCAACGTGTTTGTTCGGTGCAGGGTTGCGTGTTTGTCTCACTCCG
MATCFTKCRSYVFSHS    1  ATGGCAACGTGTTTTACGAAGTGCCGGTCGTATGTGTTTTCTCACTCCG
MATCFTKCRSMCFLTP    1  ATGGCAACGTGTTTTACGAAGTGCCGGTCTATGTGTTTTCTCACTCCG
MATCFTACRVNCRPHS    1  ATGGCAACGTGTTTTACTGCTTGCCGGGTGAATTGTCGGCCTCACTCCG
MATCFSCAVLCVFLTP    1  ATGGCAACGTGTTTTAGCTGTGCCGTACTATGTGTCTTTCTCACTCCG
MATCFSFAVLGVCLTP    1  ATGGCAACGTGTTTTAGCTTTGCCGTGTTGGGTGTTTGTCTCACTCCG
MATCFRLARWCVLLTP    1  ATGGCAACGTGTTTTAGGCTTGCAAGGTGGTGTGTTCTTCTCACTCCG
MATCFMLSCSPMWCRSHS    1  ATGGCAACGTGTTTTATGCTGTCGTGCTCGCCTATGTGGTGTCGGTCTCACTCCG
MATCFMLSCSPTWCRSHS    1  ATGGCAACGTGTTTTATGTTGTCGTGCTCGCCTACGTGGTGTCGGTCTCACTCCG
MATCFPYRCLDYFCRSHS    1  ATGGCAACGTGTTTTCCTTATCGTTGCCTGGATTATTTTTGTAGGTCTCACTCCG
MATCFRCAVWGVCLTP    1  ATGGCAACGTGTTTTCGCTGTGCCGTGTGGGGTGTTTGTCTCACTCCG
MATCFGACRVWCPSHS    1  ATGGCAACGTGTTTTGGTGCCTGCCGTGTGTGGTGTCCGTCTCACTCCG
MATCFVQCRVACLSHS    1  ATGGCAACGTGTTTTGTTCAGTGCAGGGTTGCGTGTTTGTCTCACTCCG
MATCFVRCRVACLSHY    1  ATGGCAACGTGTTTTGTTCGGTGCAGGGTTGCGTGTTTGTCTCACTACG
MATCFQLCRTVCLSHS    1  ATGGCAACGTGTTTTTAGCTGTGCCGTACTGTGTGTCTTTCTCACTCCG
MATCFQGCRVACFSHS    1  ATGGCAACGTGTTTTTAGGGGTGCCGTGTTGCTTGTTTTTCTCACTCCG
MATCFSLRRVGCYSHS    1  ATGGCAACGTGTTTTTCGCTGCGCCGTGTGGGGTGTTATTCTCACTCCG
MATCFSLCRMSCYPHS    1  ATGGCAACGTGTTTTTCTTTGTGCAGGATGAGTTGTTATCCTCACTCCG
MATCFWSAGCSVFSL    1  ATGGCAACGTGTTTTTGGAGTGCAGGGTGCAGTGTTTTCTCACTCCG
MATCFLAVPYYVSFSL    1  ATGGCAACGTGTTTTTTAGCTGTGCCGTACTATGTGTCTTTCTCACTCCG
MATCFLALPCWVFVSL    1  ATGGCAACGTGTTTTTTAGCTTTGCCGTGTTGGGTGTTTGTCTCACTCCG
MATCFLGVPGFLLVSL    1  ATGGCAACGTGTTTTTTAGGCGTGCCGGGTTTTTTGTTGGTCTCACTCCG
MATCFLCCVLAYVVSVSL    1  ATGGCAACGTGTTTTTTATGTTGCGTGCTCGCCTATGTGGTGTCGGTCTCACTCCG
MATCFFAVPCGVFVSL    1  ATGGCAACGTGTTTTTTCGCTGTGCCGTGTGGGGTGTTTGTCTCACTCCG
MATCFFFVQDELLFSL    1  ATGGCAACGTGTTTTTTCTTTGTGCAGGATGAGTTGTTATTCTCACTCCG
MATCFFGVQGAVFFLTP    1  ATGGCAACGTGTTTTTTTGGAGTGCAGGGTGCAGTGTTTTTTCTCACTCCG
MATRFRVCRVSCPSHS    1  ATGGCAACTCGTTTTAGGGTGTGCAGGGTGTCTTGTCCTTCTCACTCCG
MATRFWACRSLCWSHS    1  ATGGCAACTCGTTTTTGGGCTTGCCGTTCGTTGTGTTGGTCTCACTCCG
MATVVSFCRVVCGSHS    1  ATGGCAACTGTTGTTTCGTTTTGCCGGGTTGTGTGTGGTTCTCACTCCG
MATCTFGVPVQVYVSL    1  ATGGCAACTTGTACGTTTGGGGTGCCTGTTTAGGTGTATGTCTCACTCCG
MATCTFGCLFRRMSHS    1  ATGGCAACTTGTACGTTTGGGTGCCTGTTTAGGCGTATGTCTCACTCCG
MATCRSWLCGGARCVSHS    1  ATGGCAACTTGTCGTAGTTGGCTTTGCGGGGGTGCTAGGTGTGTGTCTCACTCCG
MATCLVCAGRVVCLTP    1  ATGGCAACTTGTCTTGTTTGTGCGGGACGCGTTGTTTGTCTCACTCCG
MATCLVLRGTRCLSHS    1  ATGGCAACTTGTCTTGTTTTGCGCGGGACGCGTTGTTTGTCTCACTCCG
MATCLVLCGTRCLSHS    1  ATGGCAACTTGTCTTGTTTTGTGCGGGACGCGTTGTTTGTCTCACTCCCG
MATCDIGCFFCLLVSL    1  ATGGCAACTTGTGATATTGGGTGCTTTTTCTGTTTGTTAGTCTCACTCCG
MATCGRQACSGRSCGSHS    1  ATGGCAACTTGTGGGCGGTAGGCTTGCTCTGGGAGGTCTTGTGGGTCTCACTCCG
MATCVVSGCVLRWCRSHS    1  ATGGCAACTTGTGTGGTTTCGGGGTGCGTGTTGAGGTGGTGTAGGTCTCACTCCG
MATCYATCRALCIFSL    1  ATGGCAACTTGTTATGCTACTTGCCGGGCTTTGTGTATTTTCTCACTCCG
MATCSWWGVLEADVSVSL    1  ATGGCAACTTGTTCGTGGTGGGGGGTGCTCGAGGCGGATGTGTCTGTCTCACTCCG
MATCSWWGCSRRMCLSHF    1  ATGGCAACTTGTTCGTGGTGGGGGTGCTCGAGGCGGATGTGTCTGTCTCACTTCG
MATCSWWGCSRWMCLSHS    1  ATGGCAACTTGTTCGTGGTGGGGGTGCTCGAGGTGGATGTGTCTGTCTCACTCCG
MATCSWWGARGGCVCLTP    1  ATGGCAACTTGTTCGTGGTGGGGTGCTCGAGGCGGATGTGTCTGTCTCACTCCG
MATC*SGVARFVVGSHS    1  ATGGCAACTTGTTGATCTGGTGTCGCTAGGTTCGTTGTAGGTTCTCACTCCG
MATCWTPCRTSCESHS    1  ATGGCAACTTGTTGGACTCCTTGCAGGACTTCGTGTGAGTCTCACTCCG
MATCWSVAVLLVILTP    1  ATGGCAACTTGTTGGAGCGTTGCCGTGTTGCTTGTGATTCTCACTCCG
MATCWSFAMWGVFLTP    1  ATGGCAACTTGTTGGAGCTTTGCCATGTGGGGTGTTTTTCTCACTCCG
MATCWSFAVWGVFSHS    1  ATGGCAACTTGTTGGAGCTTTGCCGTGTGGGGTGTTTTTTCTCACTCCG
MATCWRLCRVQCWSHS    1  ATGGCAACTTGTTGGCGGCTTTGCAGGGTTCAGTGTTGGTCTCACTCCG
MATCWASCRVSCDSHS    1  ATGGCAACTTGTTGGGCTTCTTGCCGGGTGAGTTGTGATTCTCACTCCG
MATCWGVCRVSCGSHS    1  ATGGCAACTTGTTGGGGTGTTTGCAGGGTGAGTTGTGGGTCTCACTCCG
MATCWGYVQGGV*VSL    1  ATGGCAACTTGTTGGGGTTATGTGCAGGGTGGCGTGTAAGTCTCACTCCG
MATCFLFAGLIVFSL    1  ATGGCAACTTGTTTCCTCTTTGCAGGACTAATTGTTTTCTCACTCCG
MATCLSGAVCLVRLTP    1  ATGGCAACTTGTTTGAGCGGTGCCGTGTGTCTTGTGCGTCTCACTCCG
MATCLSGCRVSCASHS    1  ATGGCAACTTGTTTGAGCGGTTGCCGTGTGTCTTGTGCGTCTCACTCCG
MATCLQRLLSDV*VSL    1  ATGGCAACTTGTTTGCAGAGGTTGCTTTCGGATGTGTGAGTCTCACTCCG
MATCLVGWCGLWQCLSHS    1  ATGGCAACTTGTTTGGTTGGTTGGTGCGGGCTTTGGTAGTGTTTGTCTCACTCCG
MATCFSSAGLFVCLTP    1  ATGGCAACTTGTTTTAGCAGTGCAGGACTATTTGTATGTCTCACTCCG
MATCFSYCRVACASHS    1  ATGGCAACTTGTTTTAGTTATTGCCGTGTTGCTTGTGCTTCTCACTCCG
MATCFQICRVGCYSLS    1  ATGGCAACTTGTTTTCAGATTTGCAGGGTTGGTTGTTATTCTCTCTCCG
MATCFHFCRVGCASHS    1  ATGGCAACTTGTTTTCATTTTTGCCGGGTTGGGTGTGCGTCTCACTCCG
MATCFLQCRVFCHSHS    1  ATGGCAACTTGTTTTCTGCAGTGCAGGGTGTTTTGTCATTCTCACTCCG
MATCFERRRVSCASHS    1  ATGGCAACTTGTTTTGAGCGGCGCCGTGTGTCTTGTGCGTCTCACTCCG
MATCFEGCKVHCHSHS    1  ATGGCAACTTGTTTTGAGGGGTGCAAGGTTCATTGTCATTCTCACTCCG
MATCFALCRALCISHS    1  ATGGCAACTTGTTTTGCGCTTTGCAGGGCTCTTTGTATTTCTCACTCCG
MATCFASCRVECYPHS    1  ATGGCAACTTGTTTTGCGTCTTGCCGTGTGGAGTGTTATCCTCACTCCG
MATCFGRCRVSCASHS    1  ATGGCAACTTGTTTTGGGCGGTGCCGTGTGTCTTGTGCGTCTCACTCCG
MATCFGACRVSCFSHS    1  ATGGCAACTTGTTTTGGTGCTTGCCGTGTGAGTTGTTTTTCTCACTCCG
MATCFGACRVWCPSHS    1  ATGGCAACTTGTTTTGGTGCTTGCCGTGTGTGGTGTCCGTCTCACTCCG
MATCFVTCRVNCMSHS    1  ATGGCAACTTGTTTTGTGACGTGCCGGGTGAATTGTATGTCTCACTCCG
MATCFVACLCLVCLTP    1  ATGGCAACTTGTTTTGTGGCTTGCCTGTGCCTTGTATGTCTCACTCCG
MATCFYEVPCLVLVSL    1  ATGGCAACTTGTTTTTACGAAGTGCCGTGTTTGGTGTTGGTCTCACTCCG
MATCFQQCRTICMSH    1  ATGGCAACTTGTTTTTAGCAGTGCAGGACTATTTGTATGTCTCACCG
MATCFQQCRTVCMSHS    1  ATGGCAACTTGTTTTTAGCAGTGCAGGACTGTTTGTATGTCTCACTCCG
MATCFQQCRTICMSHS    1  ATGGCAACTTGTTTTTAGCAGTGTAGGACTATTTGTATGTCTCACTCCG
MATCFQLCRTACVSHS    1  ATGGCAACTTGTTTTTAGCTTTGCAGGACGGCTTGTGTGTCTCACTCCG
MATCFQECRSLCFSHS    1  ATGGCAACTTGTTTTTAGGAGTGCCGTAGTCTTTGTTTTTCTCACTCCG
MATCFQACRCYLQFSL    1  ATGGCAACTTGTTTTTAGGCTTGCCGTTGTTACTTGTAGTTCTCACTCCG
MATCFSHCRALCLSHS    1  ATGGCAACTTGTTTTTCTCATTGCAGGGCTCTTTGTCTGTCTCACTCCG
MATCFFIGAV*RVFFSL    1  ATGGCAACTTGTTTTTTCATCGGTGCCGTGTGACGTGTATTTTTCTCACTCCG
MATCFFCLQGCV*VSL    1  ATGGCAACTTGTTTTTTCTGTTTGCAGGGTTGCGTGTAAGTCTCACTCCG
MATCFLGLPFVVLVSL    1  ATGGCAACTTGTTTTTTGGGCTTGCCGTTCGTTGTGTTGGTCTCACTCCG
MATCFFGLAVVVLVSL    1  ATGGCAACTTGTTTTTTTGGGCTTGCCGTCGTTGTGTTGGTCTCACTCCG
MATCFFGCRVFVVLTP    1  ATGGCAACTTGTTTTTTTGGGTGCCGTGTGTTTGTGGTTCTCACTCCG
MATCFFSGCRVNCLSHS    1  ATGGCAACTTGTTTTTTTTCTGGGTGCCGGGTGAATTGTCTGTCTCACTCCG
MASLFFALPGEL*FSL    1  ATGGCAAGCTTGTTTTTCGCTTTGCCGGGTGAGTTGTGATTCTCACTCCG
MARCRGGLPCVVCVSL    1  ATGGCAAGGTGTCGTGGGGGGTTGCCCTGCGTGGTGTGTGTCTCACTCCG
MARCRGGCPAWCVPHS    1  ATGGCAAGGTGTCGTGGGGGTTGCCCTGCGTGGTGTGTGCCTCACTCCG
MARCRGGCLRGVCLTP    1  ATGGCAAGGTGTCGTGGGGGTTGCCTGCGTGGTGTGTGTCTCACTCCG
MARCGCRGGSVADCSSHS    1  ATGGCAAGGTGTGGGTGTCGGGGTGGCAGTGTTGCTGATTGTAGTTCTCACTCCG
MARCVHIACTYHVCFSHS    1  ATGGCAAGGTGTGTGCATATTGCGTGCACTTATCATGTGTGTTTTTCTCACTCCG
MARCQLLCARDCRSHS    1  ATGGCAAGGTGTTAGCTGCTGTGCGCGCGGGATTGCCGTTCTCACTCCG
MARCYFDCRSLCYSHA    1  ATGGCAAGGTGTTATTTTGATTGCAGGAGTTTGTGTTATTCTCACGCCG
MARCSEPCVQACCSHS    1  ATGGCAAGGTGTTCGGAGCCTTGCGTTTAGGCTTGTTGTTCTCACTCCG
MARCWNQCRASCNSHS    1  ATGGCAAGGTGTTGGAATCAGTGCAGGGCGTCTTGTAATTCTCACTCCG
MARCWNQCRVVL*FSL    1  ATGGCAAGGTGTTGGAATCAGTGCAGGGTGGTCTTGTAATTCTCACTCCG
MARCWNQCRVSYNSHS    1  ATGGCAAGGTGTTGGAATCAGTGCAGGGTGTCTTATAATTCTCACTCCG
MARCWTNCRVNCQSHS    1  ATGGCAAGGTGTTGGACGAATTGCCGGGTGAATTGTCAGTCTCACTCCG
MARCWTACRVICLSHS    1  ATGGCAAGGTGTTGGACTGCGTGCCGTGTTATTTGTTTGTCTCACTCCG
MARCWTACRVILCVSL    1  ATGGCAAGGTGTTGGACTGCGTGCCGTGTTATTTTGTGTGTCTCACTCCG
MARCWPMCGGVRVGLTP    1  ATGGCAAGGTGTTGGCCGATGTGCGGCGGCGTTCGTGTTGGTCTCACTCCG
MARCWGVCRVNCSSHS    1  ATGGCAAGGTGTTGGGGTGTTTGCCGGGTGAATTGTTCTTCTCACTCCG
MARCWGVCRVNCWSHS    1  ATGGCAAGGTGTTGGGGTGTTTGCCGGGTGAATTGTTGGTCTCACTCCG
MARCWVFAG*IVFLTP    1  ATGGCAAGGTGTTGGGTGTTTGCCGGGTGAATTGTTTTTCTCACTCCG
MARCWLSCRGLCWSHS    1  ATGGCAAGGTGTTGGTTGTCGTGCCGGGGGTTGTGCTGGTCTCACTCCG
MARCLFIVRTLCMSHS    1  ATGGCAAGGTGTTTATTTATTGTCCGGACGTTGTGTATGTCTCACTCCG
MARCLLFAGRLVLLTP    1  ATGGCAAGGTGTTTGCTCTTTGCCGGACGTCTTGTACTTCTCACTCCG
MARCLVLAVCGVRLTP    1  ATGGCAAGGTGTTTGGTGCTTGCCGTGTGTGGTGTCCGTCTCACTCCG
MARCFKTCRVHCVSHS    1  ATGGCAAGGTGTTTTAAGACTTGCAGGGTTCATTGTGTTTCTCACTCCG
MARCFKPCRVDCGSHS    1  ATGGCAAGGTGTTTTAAGCCTTGCCGTGTGGATTGTGGTTCTCACTCCG
MARCFKDCRVACESHS    1  ATGGCAAGGTGTTTTAAGGATTGCCGGGTTGCGTGTGAGTCTCACTCCG
MARCFTACRVVLCFSL    1  ATGGCAAGGTGTTTTACTGCTTGCAGGGTGGTATTGTGCTTCTCACTCCG
MARCFTVCRVDCASHS    1  ATGGCAAGGTGTTTTACTGTTTGCAGGGTGGATTGTGCTTCTCACTCCG
MARCFRRAGWCVRLTP    1  ATGGCAAGGTGTTTTAGGCGTGCAGGGTGGTGTGTGCGTCTCACTCCG
MARCFMLSCSPMWCRSHS    1  ATGGCAAGGTGTTTTATGTTGTCGTGCTCGCCTATGTGGTGTCGGTCTCACTCCG
MARCFINCRVGCDSHS    1  ATGGCAAGGTGTTTTATTAATTGCCGTGTGGGTTGTGATTCTCACTCCG
MARCFIDCRVDCDSHS    1  ATGGCAAGGTGTTTTATTGATTGCCGTGTGGATTGTGATTCTCACTCCG
MARCFIACRVSCPSHS    1  ATGGCAAGGTGTTTTATTGCGTGCCGTGTGTCTTGTCCTTCTCACTCCG
MARCFEGCRVSCESHS    1  ATGGCAAGGTGTTTTGAGGGGTGCCGGGTTTCGTGTGAGTCTCACTCCG
MARCFEGCRVSCASHS    1  ATGGCAAGGTGTTTTGAGGGGTGCCGGGTTTCTTGTGCGTCTCACTCCG
MARCFDRCRVACGSHS    1  ATGGCAAGGTGTTTTGATAGGTGCAGGGTTGCTTGCGGGTCTCACTCCG
MARCFDRCRVACGPHS    1  ATGGCAAGGTGTTTTGATAGGTGCAGGGTTGCTTGTGGGCCTCACTCCG
MARCFDGCRVACGSHS    1  ATGGCAAGGTGTTTTGATGGGTGCAGGGTTGCTTGTGGGTCTCACTCCG
MARCFDVCRVRCESHS    1  ATGGCAAGGTGTTTTGATGTTTGCCGGGTGAGGTGTGAGTCTCACTCCG
MARCFAQCRVSCESHS    1  ATGGCAAGGTGTTTTGCTCAGTGCCGGGTTTCTTGCGAGTCTCACTCCG
MARCFALCRTSCTPHS    1  ATGGCAAGGTGTTTTGCTCTTTGCCGGACGTCTTGTACTCCTCACTCCG
MARCFGHCRVSCSSHS    1  ATGGCAAGGTGTTTTGGGCATTGCCGTGTGTCTTGTAGTTCTCACTCCG
MARCFGHCRVVCVSHS    1  ATGGCAAGGTGTTTTGGGCATTGCCGTGTTGTTTGTGTTTCTCACTCCG
MARCFGGLPCFFVCLTP    1  ATGGCAAGGTGTTTTGGGGGGTTGCCGTGTTTTTTTGTGTGTCTCACTCCG
MARCFGGCRVFVCLTP    1  ATGGCAAGGTGTTTTGGGGGTTGCCGTGTTTTTGTGTGTCTCACTCCG
MARCFGSLPGGVVSSHS    1  ATGGCAAGGTGTTTTGGGTCATTGCCGGGTGGCGTTGTGAGTTCTCACTCCG
MARCFGACRVWCPSHS    1  ATGGCAAGGTGTTTTGGTGCTTGCCGTGTGTGGTGTCCGTCTCACTCCG
MARCFVRCRVICESHS    1  ATGGCAAGGTGTTTTGTGCGTTGCAGGGTTATTTGTGAGTCTCACTCCG
MARCFVLCRISCVSHS    1  ATGGCAAGGTGTTTTGTGTTGTGCAGGATTTCTTGTGTGTCTCACTCCG
MARCFVQCRASCPSHS    1  ATGGCAAGGTGTTTTGTTCAGTGCAGGGCTTCGTGTCCTTCTCACTCCG
MARCFVGCRVACPSHS    1  ATGGCAAGGTGTTTTGTTGGGTGCCGGGTTGCGTGTCCGTCTCACTCCG
MARCFVGCRVACLSHS    1  ATGGCAAGGTGTTTTGTTGGGTGCCGGGTTGCGTGTTTGTCTCACTCCG
MARCFQLCRVECISHS    1  ATGGCAAGGTGTTTTTAGTTGTGCCGGGTTGAGTGTATTTCTCACTCCG
MARCF*QVQGCLWVSL    1  ATGGCAAGGTGTTTTTGATAGGTGCAGGGTTGCTTGTGGGTCTCACTCCG
MARCFCRAGLVVILTP    1  ATGGCAAGGTGTTTTTGTCGTGCAGGGTTAGTTGTGATTCTCACTCCG
MARCFFWVAVFVCVSL    1  ATGGCAAGGTGTTTTTTTTGGGTTGCCGTGTTTGTGTGCGTCTCACTCCG
MARLCGLLRYMTCCLTP    1  ATGGCAAGGTTGTGTGGTTTGTTGCGGTATATGACGTGTTGTCTCACTCCG
MASRYSFCRVVCYSHS    1  ATGGCAAGTCGTTATAGTTTTTGCAGGGTTGTTTGTTATTCTCACTCCG
MASRFVMCRGLCLSHS    1  ATGGCAAGTCGTTTTGTGATGTGCCGGGGTCTGTGTTTGTCTCACTCCG
MASCFSSCRVSCMSHS    1  ATGGCAAGTTGCTTTTCTTCGTGCCGGGTTAGTTGTATGTCTCACTCCG
MASCTFVFARRVVCLI    1  ATGGCAAGTTGTACGTTTGTTTTTGCCAGGCGAGTTGTGTGTCTCATCCG
MASCSAMDCGATECWSHS    1  ATGGCAAGTTGTAGTGCGATGGATTGCGGTGCAACGGAGTGTTGGTCTCACTCCG
MASCSAMDCGATECWSHS    1  ATGGCAAGTTGTAGTGCGATGGATTGCGGTGCGACGGAGTGTTGGTCTCACTCTG
MASCHWGCRQGCRSHS    1  ATGGCAAGTTGTCATTGGGGTTGCAGGTAGGGGTGTCGGTCTCACTCCG
MASCHWGCRQGVGLTP    1  ATGGCAAGTTGTCATTGGGGTTGCCGGTAGGGTGTCGGTCTCACTCCG
MASCRACCMRMCRSHS    1  ATGGCAAGTTGTCGGGCTTGTTGCATGCGGATGTGTAGGTCTCACTCCG
MASCRFRCQLQCVSHS    1  ATGGCAAGTTGTCGGTTTAGGTGTCAGTTGCAGTGTGTTTCTCACTCCG
MASCRQDSCPLVNRRSHS    1  ATGGCAAGTTGTCGTTAGGATTCGTGCCCGCTGGTTAATCGTAGGTCTCACTCCG
MASCRQDSCPLVDCRSHS    1  ATGGCAAGTTGTCGTTAGGATTCGTGCCCGCTGGTTGATTGTAGGTCTCACTCCG
MASCLWVCRVACSSHS    1  ATGGCAAGTTGTCTGTGGGTGTGCAGGGTGGCTTGTAGTTCTCACTCCG
MASCAPSICVPFRCTPHS    1  ATGGCAAGTTGTGCTCCTTCGATCTGCGTTCCTTTTCGGTGTACGCCTCACTCCG
MASCAPSICVPLRCTSHS    1  ATGGCAAGTTGTGCTCCTTCGATTTGCGTTCCTCTTCGGTGTACGTCTCACTCCG
MASCAPSICVPFSVYVSL    1  ATGGCAAGTTGTGCTCCTTCGATTTGCGTTCCTTTTTCGGTGTACGTCTCACTCCG
MASCGGDQCALDRCVSHS    1  ATGGCAAGTTGTGGTGGGGATCAGTGCGCTCTTGACAGGTGTGTTTCTCACTCCG
MASCGGGSVRS*QVCFSL    1  ATGGCAAGTTGTGGTGGGGGATCAGTGCGCTCTTGATAGGTGTGTTTCTCACTCCG
MASCVKRCCYRRSSHS    1  ATGGCAAGTTGTGTGAAGCGTTGCTGTTATCGGCGTTCGTCTCACTCCG
MASCVDPCQGWCFLTP    1  ATGGCAAGTTGTGTGGATCCTTGCCAGGGGTGGTGTTTTCTCACTCCG
MASCYTLCRVICLSHS    1  ATGGCAAGTTGTTATACGCTGTGCAGGGTTATCTGTCTGTCTCACTCCG
MASCYEKRCVIRPCRSHS    1  ATGGCAAGTTGTTATGAGAAGCGGTGCGTTATTCGTCCGTGTAGGTCTCACTCCG
MASCYGFCRVACWSHS    1  ATGGCAAGTTGTTATGGGTTTTGCCGGGTTGCTTGTTGGTCTCACTCCG
MASCYVRCRILCLSHS    1  ATGGCAAGTTGTTATGTGCGTTGCAGGATTTTGTGTCTGTCTCACTCCG
MASCSRVCSGVCTSHT    1  ATGGCAAGTTGTTCGAGGGTTTGCAGTGGTGTGTGTACTTCTCACACCG
MASCSRVCSGVCISHS    1  ATGGCAAGTTGTTCGAGGGTTTGCAGTGGTGTGTGTATTTCTCACTCCG
MASCSIRSCLDLRCCSHS    1  ATGGCAAGTTGTTCGATTCGTAGTTGCTTGGATCTGCGGTGTTGTTCTCACTCCG
MASCSIAQCGQHYCGSHS    1  ATGGCAAGTTGTTCGATTGCGCAGTGCGGGTAGCATTATTGTGGTTCTCACTCCG
MASCSVLVPFRGCWSHS    1  ATGGCAAGTTGTTCTGTTTTAGTGCCTTTTAGGGGGTGTTGGTCTCACTCCG
MASCSVFSAFQGCWSHS    1  ATGGCAAGTTGTTCTGTTTTTAGTGCCTTTTAGGGGTGTTGGTCTCACTCCG
MASCWNTCRVLCQSHS    1  ATGGCAAGTTGTTGGAATACTTGCCGTGTTCTGTGTCAGTCTCACTCCG
MASCWSTCRVIVCLTP    1  ATGGCAAGTTGTTGGAGTACGTGCCGTGTTATTGTCTGTCTCACTCCG
MASCWMACRTLCYSHS    1  ATGGCAAGTTGTTGGATGGCGTGCCGGACGCTTTGTTATTCTCACTCCG
MASCWQQCRVSCASHS    1  ATGGCAAGTTGTTGGCAGCAGTGCAGGGTTTCTTGTGCGTCTCACTCCG
MASCWRVCRGVVLVSL    1  ATGGCAAGTTGTTGGCGGGTGTGCCGGGGTGTTGTGTTGGTCTCACTCCG
MASCWLLCRVSCESHS    1  ATGGCAAGTTGTTGGCTTCTGTGCAGGGTTTCGTGTGAGTCTCACTCCG
MASCWVCCYRQLFVSL    1  ATGGCAAGTTGTTGGGTTTGTTGCTATAGGTAGTTGTTTGTCTCACTCCG
MASCWSVCRVRCYSHS    1  ATGGCAAGTTGTTGGTCTGTGTGCCGTGTGAGGTGTTATTCTCACTCCG
MASCCQDCVLGCTSHS    1  ATGGCAAGTTGTTGTCAGGATTGCGTTTTGGGGTGTACTTCTCACTCCG
MASCCAECSQWCVSHS    1  ATGGCAAGTTGTTGTGCTGAGTGCTCGCAGTGGTGTGTTTCTCACTCCG
MASCFLILAGGLVVCLTP    1  ATGGCAAGTTGTTTCTTAATTCTTGCTGGCGGTCTCGTTGTCTGTCTCACTCCG
MASCLWVQGLCYSHS    1  ATGGCAAGTTGTTTGTGGGTGCAGGGTTTGTGTTATTCTCACTCCG
MASCFTGCRVLCASHS    1  ATGGCAAGTTGTTTTACGGGTTGCAGGGTTCTGTGTGCGTCTCACTCCG
MASCFTLCRLIVRLTP    1  ATGGCAAGTTGTTTTACTCTGTGCAGGCTAATTGTGCGTCTCACTCCG
MASCFRFAGWIVGLTP    1  ATGGCAAGTTGTTTTAGGTTTGCCGGGTGGATTGTTGGTCTCACTCCG
MASCFSACRVSRPSHS    1  ATGGCAAGTTGTTTTAGTGCTTGCCGTGTGAGTCGTCCTTCTCACTCCG
MASCFMFAR*IVILTP    1  ATGGCAAGTTGTTTTATGTTTGCAAGGTGAATTGTAATTCTCACTCCG
MASCFQHCRVSCLSHS    1  ATGGCAAGTTGTTTTCAGCATTGCCGTGTTAGTTGTCTGTCTCACTCCG
MASCFPLCRVPCSSHS    1  ATGGCAAGTTGTTTTCCGCTGTGCCGTGTTCCGTGTTCTTCTCACTCCG
MASCFLNSC*RSRCLSHS    1  ATGGCAAGTTGTTTTCTTAATTCTTGCTGACGGTCTCGTTGTCTGTCTCACTCCG
MASCFDKCGSRCESHS    1  ATGGCAAGTTGTTTTGATAAGTGCGGGTCGAGGTGTGAGTCTCACTCCG
MASCFALCRVSCMSHS    1  ATGGCAAGTTGTTTTGCGTTGTGCCGGGTGTCTTGTATGTCTCACTCCG
MASCFAACRAYCNSHS    1  ATGGCAAGTTGTTTTGCTGCGTGCCGTGCGTATTGTAATTCTCACTCCG
MASCFGYCKVLCLSHS    1  ATGGCAAGTTGTTTTGGGTATTGCAAGGTTCTGTGTCTTTCTCACTCCG
MASCFVGVQGELFVSL    1  ATGGCAAGTTGTTTTGTGGGGGTGCAGGGTGAGTTGTTTGTCTCACTCCG
MASCFVGVPCYVYVSL    1  ATGGCAAGTTGTTTTGTGGGGGTGCCGTGTTATGTGTATGTCTCACTCCG
MASCFVGCRVTCMSHS    1  ATGGCAAGTTGTTTTGTGGGGTGCCGTGTTACGTGTATGTCTCACTCCG
MASCFVGCRTLCYSHS    1  ATGGCAAGTTGTTTTGTGGGTTGCCGTACTCTTTGTTACTCTCACTCCG
MASCFVGCGTPCYSHS    1  ATGGCAAGTTGTTTTGTGGGTTGCGGTACTCCTTGTTATTCTCACTCCG
MASCFVWCRVMCMSHS    1  ATGGCAAGTTGTTTTGTGTGGTGCCGTGTTATGTGTATGTCTCACTCCG
MASCFVRCRTICPSHS    1  ATGGCAAGTTGTTTTGTTAGGTGCAGGACGATTTGTCCGTCTCACTCCG
MASCFVFRRVDCVSHS    1  ATGGCAAGTTGTTTTGTTTTTCGCCGGGTTGATTGTGTGTCTCACTCCG
MASCFVFCRVDCVSHS    1  ATGGCAAGTTGTTTTGTTTTTTGCCGGGTTGATTGCGTGTCTCACTCCG
MASCFVFCRVDCVPHS    1  ATGGCAAGTTGTTTTGTTTTTTGCCGGGTTGATTGTGTGCCTCACTCCG
MASCF*QLPGGCILTP    1  ATGGCAAGTTGTTTTTAATAGTTGCCGGGTGGTTGTATTCTCACTCCG
MASCFQACRVTCSSHS    1  ATGGCAAGTTGTTTTTAGGCTTGCCGTGTTACTTGTAGTTCTCACTCCG
MASCFS*FLLAVSLSVSL    1  ATGGCAAGTTGTTTTTCTTAATTCTTGCTGGCGGTCTCGTTGTCTGTCTCACTCCG
MASCFFAVPGALFVSL    1  ATGGCAAGTTGTTTTTTTGCCGTGCCGGGTGCATTGTTTGTCTCACTCCG
MASLLCALQGFVSVSL    1  ATGGCAAGTTTGTTATGTGCGTTGCAGGGTTTTGTGTCTGTCTCACTCCG
MASLFYCVPCVLSFSL    1  ATGGCAAGTTTGTTTTATTGCGTGCCGTGTGTCTTGTCCTTCTCACTCCG
MASLFCCVPCVL*FSL    1  ATGGCAAGTTTGTTTTGCTGCGTGCCGTGTGTATTGTAATTCTCACTCCG
MASLFCGLPYSLLFSL    1  ATGGCAAGTTTGTTTTGTGGGTTGCCGTACTCTTTGTTATTCTCACTCCG
MASLFFAVPGALFVSL    1  ATGGCAAGTTTGTTTTTTGCCGTGCCGGGTGCATTGTTTGTCTCACTCCG
MAMCRQNCNYRLYFSL    1  ATGGCAATGTGTCGGTAGAATTGCAATTATCGTTTGTACTTCTCACTCCG
MAMCRYSSCSTSLCWSHS    1  ATGGCAATGTGTCGGTATTCGTCATGCTCTACGAGTCTTTGTTGGTCTCACTCCG
MAMCRYSSCSTSLCWPHS    1  ATGGCAATGTGTCGGTATTCGTCGTGCTCTACGAGTCTTTGTTGGCCTCACTCCG
MAMCEQRALRLFVSVWSHS    1  ATGGCAATGTGTGAGTAGAGGGCGTTGCGACTTTTCGTGAGTGTTTGGTCTCACTCCG
MAMCDFESVHWFSCASHS    1  ATGGCAATGTGTGATTTTGAGTCTGTGCATTGGTTCTCTTGTGCGTCTCACTCCG
MAMCAVFCADDCQSHA    1  ATGGCAATGTGTGCGGTTTTTTGCGCGGATGATTGTTAGTCTCACGCCG
MAMCGGQYCCWSLCWSHS    1  ATGGCAATGTGTGGGGGTTAGTATTGCTGTTGGTCTCTGTGTTGGTCTCACTCCG
MAMCVWKICLTGGVCVSL    1  ATGGCAATGTGTGTGTGGAAGATTTGCCTGACTGGGGGGGTGTGCGTCTCACTCCG
MAMCVCGTCSSGSCRSHS    1  ATGGCAATGTGTGTGTGTGGGACGTGCTCGTCTGGTTCGTGTCGTTCTCACTCCG
MAMCVCGMCSSGSCRSHS    1  ATGGCAATGTGTGTGTGTGGGATGTGCTCGTCTGGTTCGTGTCGTTCTCACTCCG
MAMCVKLRCLLSGCVSHS    1  ATGGCAATGTGTGTTAAGCTGCGGTGCCTGTTGTCGGGTTGTGTTTCTCACTCCG
MAMCVGTCVQQVCKSHS    1  ATGGCAATGTGTGTTGGGACGTGCGTTCAGTAGGTTTGTAAGTCTCACTCCG
MAMCVGGRAIGGVSLTP    1  ATGGCAATGTGTGTTGGGGGGCGTGCCATTGGGGGTGTTAGTCTCACTCCG
MAMCSKDCRVACESHS    1  ATGGCAATGTGTTCTAAGGATTGCCGGGTTGCGTGTGAGTCTCACTCCG
MAMCWEKCRVLCGSHS    1  ATGGCAATGTGTTGGGAGAAGTGCCGGGTTCTTTGTGGTTCTCACTCCG
MAMCWEKCRVFVVLTP    1  ATGGCAATGTGTTGGGAGAAGTGCCGGGTTTTTGTGGTTCTCACTCCG
MAMCWELCKVSCVSHS    1  ATGGCAATGTGTTGGGAGTTATGCAAGGTGTCGTGTGTGTCTCACTCCG
MAMCWELCKVSRVSHS    1  ATGGCAATGTGTTGGGAGTTGTGCAAGGTGTCGCGTGTGTCTCACTCCG
MAMCWELCKVSCVSHS    1  ATGGCAATGTGTTGGGAGTTGTGCAAGGTGTCGTGTGTGTCTCACTCG
MAMCWANCRGLCYSHS    1  ATGGCAATGTGTTGGGCGAATTGCCGTGGTTTGTGTTATTCTCACTCCG
MAMCLRIAGLRVSLTP    1  ATGGCAATGTGTTTAAGGATTGCCGGGTTGCGTGTGAGTCTCACTCCG
MAMCLLRVRVSCWVSL    1  ATGGCAATGTGTTTGCTTCGTGTCAGGGTGTCGTGTTGGGTCTCACTCCG
MAMCFKDCRVACESHS    1  ATGGCAATGTGTTTTAAGGACTGCCGGGTTGCGTGTGAGTCTCACTCCG
MAMCFPLCRVVCPSHP    1  ATGGCAATGTGTTTTCCGCTGTGCAGGGTGGTGTGTCCGTCTCATCCG
MAMCFAGCRVYCLSHS    1  ATGGCAATGTGTTTTGCGGGGTGCCGGGTTTATTGTCTTTCTCACTCCG
MAMCFGMCRVSCGSHS    1  ATGGCAATGTGTTTTGGTATGTGCCGGGTTTCGTGTGGTTCTCACTCCG
MAMCFVLYRALCSSHS    1  ATGGCAATGTGTTTTGTGCTTTACCGGGCGCTGTGTTCGTCTCACTCCG
MAMCFVRYRVVCASHS    1  ATGGCAATGTGTTTTGTTAGGTACCGTGTGGTTTGTGCTTCTCACTCCG
MAMCFVRCRVVCASHS    1  ATGGCAATGTGTTTTGTTAGGTGCCGTGTGGTTTGTGCTTCTCACTCG
MAMCFVQCRTQCYSHS    1  ATGGCAATGTGTTTTGTTCAGTGCCGGACGTAGTGTTATTCTCACTCCG
MAIVFIFCRVSCGSHS    1  ATGGCAATTGTTTTCATTTTTTGCCGGGTTTCGTGTGGGTCTCACTCCG
MAICFVHCRVDCSSHS    1  ATGGCAATTTGCTTTGTTCATTGCCGGGTGGATTGTTCGTCTCACTCCG
MAIWFQDCRVACTSHS    1  ATGGCAATTTGGTTTTAGGATTGCAGGGTGGCGTGTACTTCTCACTCCG
MAICNTVRCGGSWCQSHS    1  ATGGCAATTTGTAATACGGTTAGGTGCGGTGGTAGTTGGTGTTAGTCTCACTCCG
MAICNFSLQGCVLLFSL    1  ATGGCAATTTGTAATTTTTCCTTGCAAGGGTGCGTCTTGTTATTCTCACTCCG
MAICNFFLARVRLVILTP    1  ATGGCAATTTGTAATTTTTTCCTTGCAAGGGTGCGTCTTGTTATTCTCACTCCG
MAICNFFLARVSSCYSHS    1  ATGGCAATTTGTAATTTTTTCCTTGCAAGGGTGTCGTCTTGTTATTCTCACTCCG
MAICNFFPYKGASCYSHS    1  ATGGCAATTTGTAATTTTTTTCCTTACAAGGGTGCGTCTTGTTATTCTCACTCCG
MAICNFFSLQGCVLLFSL    1  ATGGCAATTTGTAATTTTTTTTCCTTGCAAGGGTGCGTCTTGTTATTCTCACTCCG
MAICTFGCLFRCMSHS    1  ATGGCAATTTGTACGTTTGGGTGCCTGTTTAGGTGTATGTCTCACTCCG
MAICPWLEWDCPSHS    1  ATGGCAATTTGTCCGTGGCTGGAGTGGGATTGTCCGTCTCACTCCG
MAICRSWLCGGCQVCVSL    1  ATGGCAATTTGTCGTAGTTGGCTTTGCGGGGGGTGCTAGGTGTGTGTCTCACTCCG
MAICELERIFRCLSHS    1  ATGGCAATTTGTGAGTTGGAGCGCATTTTTCGGTGTTTGTCTCACTCCG
MAICELECIFRCLFSL    1  ATGGCAATTTGTGAGTTGGAGTGCATTTTTCGGTGTTTGTTCTCACTCCG
MAICELECIFSVFVSL    1  ATGGCAATTTGTGAGTTGGAGTGCATTTTTTCGGTGTTTGTCTCACTCCG
MAICELECIFSVFCLTP    1  ATGGCAATTTGTGAGTTGGAGTGCATTTTTTCGGTGTTTTGTCTCACTCCG
MAICDLVCGWDCNSHS    1  ATGGCAATTTGTGATTTGGTGTGCGGGTGGGATTGTAATTCTCACTCCG
MAICGSSQCALARCSSHS    1  ATGGCAATTTGTGGGAGTAGTTAGTGCGCTTTGGCGAGGTGTTCTTCTCACTCCG
MAICGSSWRALARCSSHS    1  ATGGCAATTTGTGGGAGTAGTTGGCGCGCTTTGGCGAGGTGTTCTTCTCACTCCG
MAICGLRIARSLSVGLTP    1  ATGGCAATTTGTGGTTTACGTATTGCCAGGAGCCTCAGTGTGGGTCTCACTCCG
MAICGFTYYQEPQCGSHS    1  ATGGCAATTTGTGGTTTTACGTATTACCAGGAGCCTCAGTGTGGGTCTCACTCCG
MAICGFTYCQEPQCGPHS    1  ATGGCAATTTGTGGTTTTACGTATTGCCAGGAGCCTCAGTGTGGGCCTCACTCCG
MAICVMQCGSSCPSHS    1  ATGGCAATTTGTGTTATGCAGTGCGGTAGTTCTTGTCCTTCTCACTCCG
MAICVMQCGSSCYSHS    1  ATGGCAATTTGTGTTATGCAGTGCGGTAGTTCTTGTTATTCTCACTCCG
MAICCRHVCGPVWCQSHS    1  ATGGCAATTTGTTGTCGGCACGTGTGCGGGCCGGTGTGGTGTCAGTCTCACTCCG
MAICCRHVCGPVWCLSHS    1  ATGGCAATTTGTTGTCGGCATGTGTGCGGGCCGGTGTGGTGTCTGTCTCACTCCG
MAICLVRAVLCVRLTP    1  ATGGCAATTTGTTTAGTACGTGCCGTGCTCTGTGTGCGTCTCACTCCG
MAICFMGAGLVVVSL    1  ATGGCAATTTGTTTCATGGGTGCCGGGTTAGTTGTTGTCTCACTCCG
MAICFTACRVDCASHS    1  ATGGCAATTTGTTTTACTGCTTGCAGGGTGGATTGTGCTTCTCACTCCG
MAICFSTCRALCASHS    1  ATGGCAATTTGTTTTAGTACGTGCCGTGCCCTGTGTGCGTCTCACTCCG
MAICFHGCRLGCLFSL    1  ATGGCAATTTGTTTTCATGGGTGCCGGTTAGGTTGTTTGTTCTCACTCCG
MAICFAPCRVVCESHS    1  ATGGCAATTTGTTTTGCGCCTTGCAGGGTTGTTTGTGAGTCTCACTCCG
MAICFAACRVVCVSHS    1  ATGGCAATTTGTTTTGCGGCTTGCAGGGTTGTTTGTGTGTCTCACTCCG
MAICFVTCRVNCTSHS    1  ATGGCAATTTGTTTTGTGACGTGCCGGGTGAATTGTACGTCTCACTCCG
MAICFVTCRVIVCLTP    1  ATGGCAATTTGTTTTGTGACGTGCCGGGTGATTGTATGTCTCACTCCG
MAICFVHCRVDCPSHS    1  ATGGCAATTTGTTTTGTTCATTGCCGGGTGGATTGTCCGTCTCACTCCG
MAICFVRCRVDCSSHS    1  ATGGCAATTTGTTTTGTTCGTTGCCGGGTGGATTGTTCGTCTCACTCCG
MAICFQACKTLCWSHS    1  ATGGCAATTTGTTTTTAGGCTTGCAAGACGTTGTGTTGGTCTCACTCCG
MAICFSRCRVSCPSHS    1  ATGGCAATTTGTTTTTCGAGGTGCAGGGTGTCTTGTCCGTCTCACTCCG
MAICFLRCRVVCVSHS    1  ATGGCAATTTGTTTTTTGAGGTGCCGTGTTGTGTGTGTGTCTCACTCCG
MAICFFQDLQGGVYFSL    1  ATGGCAATTTGTTTTTTTTAGGATTTGCAGGGTGGCGTGTACTTCTCACTCCG
MAIL*FFSLQGCVLLFSL    1  ATGGCAATTTTGTAATTTTTTTCCTTGCAAGGGTGCGTCTTGTTATTCTCACTCCG
MAIL*VGVHFFGVCLTP    1  ATGGCAATTTTGTGAGTTGGAGTGCATTTTTTCGGTGTTTGTCTCACTCCG
MAILWEQLVRFGEVFFSL    1  ATGGCAATTTTGTGGGAGTAGTTGGTGCGCTTTGGCGAGGTGTTCTTCTCACTCCG
MAQCKGRMCLPDPCNSHS    1  ATGGCACAGTGTAAGGGGCGTATGTGCCTTCCGGATCCCTGTAATTCTCACTCCG
MAQCKGRMCLPDPCNPHS    1  ATGGCACAGTGTAAGGGGCGTATGTGCCTTCCGGATCCTTGTAATCCTCACTCCG
MAQCMILCRVILCVSL    1  ATGGCACAGTGTATGATTCTGTGCCGTGTTATTTTGTGCGTCTCACTCCG
MAQCMLSCRVLCYPHS    1  ATGGCACAGTGTATGTTGTCTTGCCGGGTTCTGTGTTATCCTCACTCCG
MAQCLSGCRALCLSHS    1  ATGGCACAGTGTCTTAGTGGGTGCCGTGCGTTGTGTCTGTCTCACTCCG
MAQCGSSWCTLMRCWSHS    1  ATGGCACAGTGTGGGAGTTCGTGGTGCACGCTTATGCGTTGTTGGTCTCACTCCG
MAQCQWRCRVSCQSHS    1  ATGGCACAGTGTTAGTGGAGGTGCCGGGTTTCTTGTCAGTCTCACTCCG
MAQCYTHCRVGCWSHS    1  ATGGCACAGTGTTATACTCATTGCAGGGTTGGTTGTTGGTCTCACTCCG
MAQCWIACRVNCKSHS    1  ATGGCACAGTGTTGGATTGCGTGCCGGGTTAATTGTAAGTCTCACTCCG
MAQCWGLCRVACDSHS    1  ATGGCACAGTGTTGGGGGTTGTGCCGGGTTGCGTGTGATTCTCACTCGG
MAQCWQVCRVACPSHS    1  ATGGCACAGTGTTGGTAGGTCTGCAGGGTGGCGTGTCCTTCTCACTCCG
MAQCWYNCRVSCDPHS    1  ATGGCACAGTGTTGGTATAATTGCAGGGTTTCGTGTGATCCTCACTCCG
MAQCWLLCIWSCTSRS    1  ATGGCACAGTGTTGGTTGTTGTGCATTTGGTCTTGTACTTCTCGCTCCG
MAQCWLLCIWSCTSHS    1  ATGGCACAGTGTTGGTTGTTGTGTATTTGGTCTTGTACTTCTCACTCCG
MAQCWFCLPFFVLVSL    1  ATGGCACAGTGTTGGTTTTGTTTGCCGTTCTTTGTGTTGGTCTCACTCCG
MAQCLGCAGGFVFLTP    1  ATGGCACAGTGTTTGGGTTGTGCAGGGGGCTTTGTATTTCTCACTCCG
MAQCLLLCSWSVSSHS    1  ATGGCACAGTGTTTGTTGTTGTGCAGTTGGTCTGTATCTTCTCACTCCG
MAQCFTWCRTLCFSHS    1  ATGGCACAGTGTTTTACGTGGTGCAGGACTTTGTGTTTTTCTCACTCCG
MAQCFINCRVDCDSHS    1  ATGGCACAGTGTTTTATTAATTGCCGTGTGGATTGTGATTCTCACTCCG
MAQCFRVCRVACSSHS    1  ATGGCACAGTGTTTTCGGGTTTGCCGGGTTGCTTGTTCTTCTCACTCCG
MAQCFGLCRRLCISHS    1  ATGGCACAGTGTTTTGGGTTGTGCAGGAGGCTTTGTATTTCTCACTCCG
MAQCFGLCRGFVFLTP    1  ATGGCACAGTGTTTTGGGTTGTGCAGGGGCTTTGTATTTCTCACTCCG
MAQCFGRCRVVCASHS    1  ATGGCACAGTGTTTTGGTCGGTGCCGGGTGGTTTGTGCTTCTCACTCCG
MAQCFVLCRMECLSHS    1  ATGGCACAGTGTTTTGTGCTGTGCCGGATGGAGTGTCTTTCTCACTCCG
MAQCFVLCKVVCNSHS    1  ATGGCACAGTGTTTTGTGTTGTGCAAGGTTGTGTGTAATTCTCACTCCG
MAQCFVGCRVFVFLTP    1  ATGGCACAGTGTTTTGTTGGTTGCAGGGTTTTTGTCTTTCTCACTCCG
MAQCFVGCRVFCPSHS    1  ATGGCACAGTGTTTTGTTGGTTGCAGGGTTTTTTGTCCTTCTCACTCCG
MAQCFQACRVACVSHS    1  ATGGCACAGTGTTTTTAGGCTTGCAGGGTGGCGTGTGTGTCTCACTCCG
MAQCFSLCRAMCLSHS    1  ATGGCACAGTGTTTTTCGCTGTGCCGTGCGATGTGTCTTTCTCACTCCG
MAQCFSLCRAMCVLTP    1  ATGGCACAGTGTTTTTCGCTGTGCCGTGCGATGTGTGTTCTCACTCCG
MAQCFSACRAICWSHS    1  ATGGCACAGTGTTTTTCGGCGTGCAGGGCTATTTGTTGGTCTCACTCCG
MAQCFLQCRVGCDSHS    1  ATGGCACAGTGTTTTTTGCAGTGCCGTGTTGGGTGTGATTCTCACTCCG
MAHCKILQLGLFSHS    1  ATGGCACATTGTAAGATTTTGCAATTAGGGTTGTTTTCTCACTCCG
MAHCKIFAIRVVFLTP    1  ATGGCACATTGTAAGATTTTTGCAATTAGGGTTGTTTTTCTCACTCCG
MAHCKIFCNQGYFSHS    1  ATGGCACATTGTAAGATTTTTTGCAATTAGGGTTATTTTTCTCACTCCG
MAHCRRVCSFHCFSHF    1  ATGGCACATTGTAGGCGGGTTTGCAGTTTTCATTGTTTTTCTCACTTCG
MAHCRRVCSFHCFFFSL    1  ATGGCACATTGTAGGCGGGTTTGCAGTTTTCATTGTTTTTTTTTCTCACTCCG
MAHCPLLCRLGCTSHS    1  ATGGCACATTGTCCGCTGCTTTGCCGGTTGGGTTGTACTTCTCACTCCG
MAHCPLLAGWVVLLTP    1  ATGGCACATTGTCCGTTGCTTGCCGGTTGGGTTGTACTTCTCACTCCG
MAHCPLLCRLGYTSHS    1  ATGGCACATTGTCCGTTGCTTTGCCGGTTGGGTTATACTTCTCACTCCG
MAHCGQLLCEGFRCLSHS    1  ATGGCACATTGTGGGTAGCTTTTGTGCGAGGGGTTTAGGTGTTTGTCTCACTCCG
MAHC*QLCRVACISHS    1  ATGGCACATTGTTAATAGTTGTGCCGGGTGGCTTGCATTTCTCACTCCG
MAHCYTLCRVHCESHS    1  ATGGCACATTGTTATACGCTTTGCAGGGTGCATTGTGAGTCTCACTCCG
MAHCYQLCRVAYVSHS    1  ATGGCACATTGTTATTAGTTGTGCCGGGTGGCTTATGTTTCTCACTCCG
MAHCYQLCRVAWYFSL    1  ATGGCACATTGTTATTAGTTGTGCCGGGTGGCTTGGTATTTCTCACTCCG
MAHCYQLCRVVCISHS    1  ATGGCACATTGTTATTAGTTGTGCCGGGTGGTTTGTATTTCTCACTCCG
MAHCLFVVGVLVHVGLTP    1  ATGGCACATTGTTTATTCGTAGTTGGGGTGTTGGTCCATGTTGGTCTCACTCCG
MAHCFCSAGCLSFSL    1  ATGGCACATTGTTTCTGCAGTGCAGGGTGTTTGTCATTCTCACTCCG
MAHCLRLCRVGCLSHS    1  ATGGCACATTGTTTGCGTCTGTGCCGGGTGGGGTGTCTTTCTCACTCCG
MAHCFTLVPCSVFVSL    1  ATGGCACATTGTTTTACTTTAGTGCCGTGTTCAGTGTTCGTCTCACTCCG
MAHCFIHCTVRCLSHS    1  ATGGCACATTGTTTTATTCATTGCACGGTGCGTTGTCTGTCTCACTCCG
MAHCFIHCRVRCLSHS    1  ATGGCACATTGTTTTATTCATTGCAGGGTGCGTTGTCTGTCTCACTCCG
MAHCFYSQLGCWSMLVSL    1  ATGGCACATTGTTTTTATTCGTAGTTGGGGTGTTGGTCCATGTTGGTCTCACTCCG
MAHLWSFVQSYLWFSL    1  ATGGCACATTTGTGGTCATTTGTGCAGTCGTACTTGTGGTTCTCACTCCG
MAHLFAWLRGGL*FSL    1  ATGGCACATTTGTTTGCATGGTTGCGGGGTGGATTGTAATTCTCACTCCG
MAHLFYSQLGCWSMLVSL    1  ATGGCACATTTGTTTTATTCGTAGTTGGGGTGTTGGTCCATGTTGGTCTCACTCCG
MAHLFSAVQGVLSFSL    1  ATGGCACATTTGTTTTCTGCAGTGCAGGGTGTTTTGTCATTCTCACTCCG
MAHLFSAVQGVLSFSL    1  ATGGCACATTTGTTTTCTGCAGTGCAGGGTGTTTTGTCTTTCTCACTCCG
MAPRPGQCPAICYSHS    1  ATGGCACCGCGTCCTGGTTAGTGCCCGGCTATTTGTTATTCTCACTCCG
MAPCMLPCMVSVILTP    1  ATGGCACCGTGTATGTTGCCTTGCATGGTTAGTGTAATTCTCACTCCG
MAPCPGQCPAICYPHS    1  ATGGCACCGTGTCCTGGTTAGTGCCCGGCTATTTGTTATCCTCACTCCG
MAPCWLSCRVSCSSHS    1  ATGGCACCGTGTTGGCTTTCGTGCAGGGTTAGTTGTTCGTCTCACTCCG
MAPCWVPCRVLCWSHS    1  ATGGCACCGTGTTGGGTGCCTTGCCGGGTTCTTTGTTGGTCTCACTCCG
MAPCWQICHKHCTSHS    1  ATGGCACCGTGTTGGTAGATTTGCCATAAGCATTGTACTTCTCACTCCG
MAPCWQICHKRCISHS    1  ATGGCACCGTGTTGGTAGATTTGCCATAAGCGTTGTATTTCTCACTCCG
MAPCFTVCPLEVLFSL    1  ATGGCACCGTGTTTTACTGTTTGTCCGTTAGAAGTGTTATTCTCACTCCG
MAPCFRGCRVNCVSHS    1  ATGGCACCGTGTTTTAGGGGGTGCAGGGTTAATTGTGTTTCTCACTCCG
MAPCFSGCRALCLSHS    1  ATGGCACCGTGTTTTAGTGGGTGCCGTGCGTTGTGTCTGTCTCACTCCG
MAPCFMLSCSPMWCRSHS    1  ATGGCACCGTGTTTTATGTTGTCGTGCTCGCCTATGTGGTGTCGGTCTCACTCCG
MAPCFLRCKVMCPSHS    1  ATGGCACCGTGTTTTCTTCGTTGCAAGGTGATGTGTCCTTCTCACTCCG
MAPCFLRCRVTCPSHS    1  ATGGCACCGTGTTTTCTTCGTTGCAGGGTGACGTGTCCTTCTCACTCCG
MAPCFLRCRVMCPSHS    1  ATGGCACCGTGTTTTCTTCGTTGCAGGGTGATGTGTCCGTCTCACTCCG
MAPCFYRCRVLCVSHS    1  ATGGCACCGTGTTTTTATCGTTGCCGCGTGTTGTGTGTTTCTCACTCCG
MAPCFYRCRALCVSHS    1  ATGGCACCGTGTTTTTATCGTTGCCGTGCGTTGTGTGTTTCTCACTCCG
MAPCGSWKCLPSACQSHT    1  ATGGCACCTTGTGGGTCGTGGAAGTGCCTGCCTTCGGCGTGTTAGTCTCACACCG
MAPCSRWSCLFRVCMSHS    1  ATGGCACCTTGTTCTAGGTGGTCGTGCTTGTTTCGTGTGTGTATGTCTCACTCCG
MAPCWANCRVYCMSHS    1  ATGGCACCTTGTTGGGCTAATTGCCGTGTGTATTGTATGTCTCACTCCG
MAPCLVIVRVDCQSHS    1  ATGGCACCTTGTTTGGTTATTGTCCGGGTTGATTGTTAGTCTCACTCCG
MAPCFPYRCLDYFCRSHS    1  ATGGCACCTTGTTTTCCTTATCGTTGCCTGGATTATTTTTGTAGGTCTCACTCCG
MAPCFFSLAGLFVFLTP    1  ATGGCACCTTGTTTTTTTAGCCTTGCCGGGCTGTTTGTGTTTCTCACTCCG
MARCYFLCRVNCLSHS    1  ATGGCACGCTGTTATTTTTTGTGCCGGGTGAATTGTCTGTCTCACTCCG
MARCFTKCRVLCFSHS    1  ATGGCACGCTGTTTTACTAAGTGCAGGGTTTTGTGTTTTTCTCACTCCG
MARRFHTCRALCFPHS    1  ATGGCACGGCGTTTTCATACGTGCAGGGCTCTGTGTTTTCCTCACTCCG
MARVSCAVLRGGNACPSHS    1  ATGGCACGGGTGTCTTGCGCTGTCTTGCGGGGGGGGAATGCGTGTCCGTCTCACTCCG
MARVFYFLPCGLYVSL    1  ATGGCACGGGTGTTTTATTTCTTGCCGTGTGGGTTGTATGTCTCACTCCG
MARCIQSCVVTCRSHS    1  ATGGCACGGTGTATTTAGTCGTGCGTGGTTACTTGCCGTTCTCACTCCG
MARCIWSCVVTCRSHS    1  ATGGCACGGTGTATTTGGTCGTGCGTGGTTACTTGTCGTTCTCACTCCG
MARCQWACWGHCSLTP    1  ATGGCACGGTGTCAGTGGGCGTGCTGGGGTCATTGTAGTCTCACTCCG
MARCHIPWCVVWPCLSHS    1  ATGGCACGGTGTCATATTCCGTGGTGCGTTGTGTGGCCGTGTCTGTCTCACTCCG
MARCHIPWCVVWLCSSHS    1  ATGGCACGGTGTCATATTCCGTGGTGCGTTGTGTGGCTGTGTTCGTCTCACTCCG
MARCLALSCGECVSVSL    1  ATGGCACGGTGTCTTGCGCTGTCTTGCGGGGAATGCGTGTCCGTCTCACTCCG
MARCLSLCKVVCNSHS    1  ATGGCACGGTGTCTTTCTTTGTGCAAGGTTGTGTGTAATTCTCACTCCG
MARCALTCGASCVSHS    1  ATGGCACGGTGTGCGTTGACTTGCGGGGCGTCGTGTGTGTCCCACTCCG
MARCGRTECRTEMCSFSL    1  ATGGCACGGTGTGGGCGTACGGAGTGCCGTACTGAGATGTGTTCATTCTCACTCCG
MARCGRTECCTEMCYSHS    1  ATGGCACGGTGTGGGCGTACGGAGTGCTGTACTGAGATGTGTTATTCTCACTCCG
MARCVFDCKVRCWSHS    1  ATGGCACGGTGTGTGTTTGATTGCAAGGTGCGTTGTTGGTCTCACTCCG
MARCYLGCRVFCYSHS    1  ATGGCACGGTGTTATCTTGGGTGCAGGGTGTTTTGTTATTCTCACTCCG
MARCSKTCRVHCVSHS    1  ATGGCACGGTGTTCTAAGACTTGCAGGGTTCATTGTGTTTCTCACTCCG
MARC*SWVQGDVVFSL    1  ATGGCACGGTGTTGATCTTGGGTGCAGGGTGATGTTGTTTTCTCACTCCG
MARCWTECRVFCFLTP    1  ATGGCACGGTGTTGGACTGAGTGCCGGGTTTTTTGTTTTCTCACTCCG
MARCWTECRVFLFFSL    1  ATGGCACGGTGTTGGACTGAGTGCCGGGTTTTTTTGTTTTTCTCACTCCG
MARCWQLCRVGCLSHS    1  ATGGCACGGTGTTGGCAGCTTTGCCGGGTTGGGTGTTTGTCTCACTCCG
MARCWATCRVSRVSHS    1  ATGGCACGGTGTTGGGCGACTTGCCGGGTGAGTCGTGTTTCTCACTCCG
MARCWGLCRASCNSHS    1  ATGGCACGGTGTTGGGGGTTGTGCCGTGCGTCTTGTAATTCTCACTCCG
MARCLFLAVWVVCLTP    1  ATGGCACGGTGTTTATTTCTTGCCGTGTGGGTTGTATGTCTCACTCCG
MARCLRLAGLFVFSL    1  ATGGCACGGTGTTTGAGGCTTGCCGGACTGTTTGTTTTCTCACTCCG
MARCLRCCRVTCESHS    1  ATGGCACGGTGTTTGCGTTGTTGCAGGGTGACTTGTGAGTCTCACTCCG
MARCFKTCRVHCVSHS    1  ATGGCACGGTGTTTTAAGACTTGCAGGGTCCATTGTGTTTCTCACTCCG
MARCFKTCRVHCGSHS    1  ATGGCACGGTGTTTTAAGACTTGCAGGGTTCATTGTGGGTCTCACTCCG
MARCFTRCRVVCESHS    1  ATGGCACGGTGTTTTACGCGTTGCCGTGTGGTGTGTGAGTCTCACTCCG
MARCFTNCRALCLSHS    1  ATGGCACGGTGTTTTACTAATTGCAGGGCGTTGTGTCTGTCTCACTCCG
MARCFTNCRALCLSHS    1  ATGGCACGGTGTTTTACTAATTGCAGGGCGTTGTGTTTGTCTCATTCCG
MARCFTNCRAFVFVSL    1  ATGGCACGGTGTTTTACTAATTGCAGGGCGTTTGTGTTTGTCTCACTCCG
MARCFTACRVDCASHS    1  ATGGCACGGTGTTTTACTGCTTGCAGGGTGGATTGTGCTTCTCACTCCG
MARCFSACRVACLSHS    1  ATGGCACGGTGTTTTAGTGCGTGCAGGGTGGCGTGTTTGTCTCACTCCG
MARCFMQCRVPCISHS    1  ATGGCACGGTGTTTTATGCAGTGCAGGGTGCCGTGTATTTCTCACTCCG
MARCFINCRVDCDSHS    1  ATGGCACGGTGTTTTATTAATTGCCGTGTGGATTGTGATTCTCACTCCG
MARCFQFCRVDCMSHF    1  ATGGCACGGTGTTTTCAGTTTTGCCGGGTGGATTGTATGTCTCACTTCCG
MARCFPLCHVVCYSHS    1  ATGGCACGGTGTTTTCCGTTGTGCCATGTTGTGTGTTATTCTCACTCCG
MARCFRLCRGLCWSHS    1  ATGGCACGGTGTTTTCGGCTGTGCCGGGGTCTGTGTTGGTCTCACTCCG
MARCFLCARLCVILTP    1  ATGGCACGGTGTTTTCTTTGTGCAAGGTTGTGTGTAATTCTCACTCCG
MARCFDSCRVSCLSHS    1  ATGGCACGGTGTTTTGATTCTTGCCGTGTTAGTTGTCTGTCTCACTCCG
MARCFAPCRVVCESHS    1  ATGGCACGGTGTTTTGCGCCTTGCAGGGTTGTTTGTGAGTCTCACTCCG
MARCFALCRVNCSSHS    1  ATGGCACGGTGTTTTGCGTTGTGCAGGGTTAATTGTTCGTCTCACTCCG
MARCFALCRVSCGSHS    1  ATGGCACGGTGTTTTGCGTTGTGCAGGGTTTCTTGTGGGTCTCACTCCG
MARCFATCRVNLSVSL    1  ATGGCACGGTGTTTTGCTACTTGCCGGGTTAATTTGTCAGTCTCACTCCG
MARCFGACRVACLSHS    1  ATGGCACGGTGTTTTGGTGCGTGCAGGGTGGCGTGTTTGTCTCACTCCG
MARCFVQCRVSCPSHS    1  ATGGCACGGTGTTTTGTTCAGTGCAGGGTTTCGTGTCCTTCTCACTCCG
MARCFVGCRVACLSHS    1  ATGGCACGGTGTTTTGTTGGGTGCCGGGTTGCTTGTCTTTCTCACTCCG
MARCF*FVPGGCLSHS    1  ATGGCACGGTGTTTTTAATTTGTGCCGGGTGGGTGTCTTTCTCACTCCG
MARCFYHCRTLCFLTP    1  ATGGCACGGTGTTTTTATCATTGCCGGACGCTGTGTTTTCTCACTCCG
MARCFSLCKVVCNSHY    1  ATGGCACGGTGTTTTTCTTTGTGCAAGGTTGTGTGTAATTCTCACTACG
MARCFSLCKVVCDSHS    1  ATGGCACGGTGTTTTTCTTTGTGCAAGGTTGTGTGTGATTCTCACTCCG
MARCF*GVPCVVSFSL    1  ATGGCACGGTGTTTTTGAGGGGTGCCGTGTGTCGTGTCTTTCTCACTCCG
MARCFCELPCFVYVSL    1  ATGGCACGGTGTTTTTGTGAATTGCCGTGTTTCGTGTACGTCTCACTCCG
MARCFFFVQGCV*FSL    1  ATGGCACGGTGTTTTTTCTTTGTGCAAGGTTGTGTGTAATTCTCACTCCG
MARLWEFVVHAYALLVSL    1  ATGGCACGGTTGTGGGAGTTCGTGGTGCACGCTTATGCGTTGTTGGTCTCACTCCG
MARRFTFCRVSCDSHS    1  ATGGCACGTCGTTTTACGTTTTGCCGTGTGAGTTGTGATTCTCACTCCG
MARVCLRCAVVGVVILTP    1  ATGGCACGTGTTTGCCTTCGGTGTGCCGTAGTTGGAGTTGTAATTCTCACTCCG
MARCGFQECLYYSCTSHS    1  ATGGCACGTTGCGGGTTTTAGGAGTGCCTGTATTATTCTTGTACTTCTCACTCCG
MARCWSVCRAFCWSHS    1  ATGGCACGTTGCTGGAGTGTGTGCAGGGCTTTTTGTTGGTCTCACTCCG
MARCNMFRCAYLNCPSHS    1  ATGGCACGTTGTAATATGTTTAGGTGCGCTTATTTGAATTGTCCTTCTCACTCCG
MARCLTFCRVSCDSHS    1  ATGGCACGTTGTCTTACGTTTTGCCGTGTGAGTTGTGATTCTCACTCCG
MARCLGGCRVYCYSHS    1  ATGGCACGTTGTCTTGGGGGGTGCCGGGTGTATTGTTATTCTCACTCCG
MARCLSLCRAMCLSHS    1  ATGGCACGTTGTCTTTCTTTGTGCCGTGCTATGTGTCTTTCTCACTCCG
MARCGQLSLGCMSHS    1  ATGGCACGTTGTGGGCAGTTGTCACTTGGGTGTATGTCTCACTCG
MARCGGHSSVVGFCASHS    1  ATGGCACGTTGTGGGGGTCATTCTTCAGTCGTGGGGTTTTGTGCGTCTCACTCCG
MARCGGVCQGGCESQS    1  ATGGCACGTTGTGGGGGTGTGTGCCAGGGTGGTTGTGAGTCTCAATCCG
MARCGVLWVQGYLVWVSL    1  ATGGCACGTTGTGGGGTGCTGTGGGTGCAGGGGTATTTGGTCTGGGTCTCACTCCG
MARCGVCARVVVSLTP    1  ATGGCACGTTGTGGGGTGTGTGCCAGGGTGGTTGTGAGTCTCACTCCG
MARCVRTCQQACESLS    1  ATGGCACGTTGTGTGCGTACTTGCCAGCAGGCTTGTGAGTCTCTCTCCG
MARCVVNYYEGLPCPSHS    1  ATGGCACGTTGTGTTGTTAATTATTACGAGGGTTTGCCTTGTCCGTCTCACTCCG
MARCQGGGASCCGVFLTP    1  ATGGCACGTTGTTAGGGGGGTGGTGCGAGCTGTTGCGGTGTATTTCTCACTCCG
MARCYQQCRVSCMSHS    1  ATGGCACGTTGTTATCAGCAGTGCCGTGTGTCGTGTATGTCTCACTCCG
MARCYQQCRVSCILTP    1  ATGGCACGTTGTTATCAGCAGTGCCGTGTGTCGTGTATTCTCACTCCG
MARCYQRCRVSCISHS    1  ATGGCACGTTGTTATCAGCGGTGCCGTGTGTCGTGTATTTCTCACTCCG
MARCYGSCRVACWSHS    1  ATGGCACGTTGTTATGGGTCTTGCCGGGTTGCTTGTTGGTCTCACTCCG
MARCYGFAGLLVGLTP    1  ATGGCACGTTGTTATGGGTTTGCCGGGTTGCTTGTTGGTCTCACTCCG
MARCYFCAG*IVCLTP    1  ATGGCACGTTGTTATTTTTGTGCCGGGTGAATTGTCTGTCTCACTCCG
MARCSWDCPFQVYVSL    1  ATGGCACGTTGTTCGTGGGATTGTCCGTTTTAGGTGTACGTCTCACTCCG
MARCSLLCWYGCRSHS    1  ATGGCACGTTGTTCTCTTCTGTGCTGGTATGGGTGTAGGTCTCACTCCG
MARCSARCRAGALCCLTP    1  ATGGCACGTTGTTCTGCTCGGTGTCGTGCGGGAGCTCTGTGTTGTCTCACTCCG
MARCWSVCRAFAGLTP    1  ATGGCACGTTGTTGGAGTGTGTGCAGGGCTTTTGCTGGTCTCACTCCG
MARCWSVCRGFLLVSL    1  ATGGCACGTTGTTGGAGTGTGTGCAGGGGCTTTTTGTTGGTCTCACTCCG
MARCWMACRTLCYSHP    1  ATGGCACGTTGTTGGATGGCGTGCCGGACGCTTTGTTATTCTCATCCG
MARCWQECRMLCFSHS    1  ATGGCACGTTGTTGGCAGGAGTGCCGGATGCTGTGTTTCTCTCACTCCG
MARCWQECRMLCFSHS    1  ATGGCACGTTGTTGGCAGGAGTGTCGGATGCTGTGTTTTTCTCACTCCG
MARCWHMRRGLCFSHS    1  ATGGCACGTTGTTGGCATATGCGCCGGGGTCTTTGTTTTTCTCACTCCG
MARCWHMCRGSLFFSL    1  ATGGCACGTTGTTGGCATATGTGCCGGGGGTCTTTGTTTTTCTCACTCCG
MARCWHMCRGLCLSHS    1  ATGGCACGTTGTTGGCATATGTGCCGGGGTCTTTGTCTTTCTCACTCCG
MARCWHMCRVFVFSHS    1  ATGGCACGTTGTTGGCATATGTGCCGGGTCTTTGTTTTTTCTCACTCCG
MARCWESCRVPCLSHS    1  ATGGCACGTTGTTGGGAGAGTTGCAGGGTGCCGTGTCTTTCTCACTCCG
MARCWESCRVLCLSHS    1  ATGGCACGTTGTTGGGAGAGTTGCAGGGTTTTGTGTCTCTCTCACTCCG
MARCWDACRVMCSPHS    1  ATGGCACGTTGTTGGGATGCTTGCCGGGTGATGTGTTCGCCTCACTCCG
MARCWAYVPGSLFFSL    1  ATGGCACGTTGTTGGGCATATGTGCCGGGGTCTTTGTTTTTCTCACTCCG
MARCLRFAVWSCDSHS    1  ATGGCACGTTGTTTACGTTTTGCCGTGTGGAGTTGTGATTCTCACTCCG
MARCLFSAGLRCFLTP    1  ATGGCACGTTGTTTGTTCAGTGCAGGACTGCGTTGTTTTCTCACTCCG
MARCFTFAV*VVILTP    1  ATGGCACGTTGTTTTACGTTTGCCGTGTGAGTTGTGATTCTCACTCCG
MARCFLTCRVSCNPHS    1  ATGGCACGTTGTTTTCTGACTTGCCGGGTTAGTTGTAATCCTCACTCCG
MARCFLTCRVSL*FSL    1  ATGGCACGTTGTTTTCTGACTTGCCGGGTTAGTTTGTAATTCTCACTCCG
MARCFDSCRVSCLSHS    1  ATGGCACGTTGTTTTGACTCTTGCCGTGTTAGTTGTCTGTCTCACTCCG
MARCFASCRSLCYSHS    1  ATGGCACGTTGTTTTGCTTCGTGCCGTAGTCTTTGTTACTCTCACTCCG
MARCFGACHVSCFSHS    1  ATGGCACGTTGTTTTGGTGCTTGCCATGTGAGTTGTTTTTCTCACTCCG
MARCFGACRVSCFSHS    1  ATGGCACGTTGTTTTGGTGCTTGCCGCGTGAGTTGTTTTTCTCACTCCG
MARCFGACRVSCFSHS    1  ATGGCACGTTGTTTTGGTGCTTGCCGTGTAAGTTGTTTTTCTCACTCCG
MARCFGACRVSCFSHS    1  ATGGCACGTTGTTTTGGTGCTTGCCGTGTGAGCTGTTTTTCTCACTCCG
MARCFGACRVSCFSHS    1  ATGGCACGTTGTTTTGGTGCTTGCCGTGTGAGTTGCTTTTCTCACTCCG
MARCFGACRVSCFLTP    1  ATGGCACGTTGTTTTGGTGCTTGCCGTGTGAGTTGTTTTCTCACTCCG
MARCFGACRVSCFFSL    1  ATGGCACGTTGTTTTGGTGCTTGCCGTGTGAGTTGTTTTTTCTCACTCCG
MARCFVMCRTICPPHS    1  ATGGCACGTTGTTTTGTTATGTGCAGGACGATTTGTCCGCCTCACTCCG
MARCFVMCRTICPFHS    1  ATGGCACGTTGTTTTGTTATGTGCAGGACGATTTGTCCGTTTCACTCCG
MARCFVQCRTALFSHS    1  ATGGCACGTTGTTTTGTTCAGTGCAGGACTGCGTTGTTTTCTCACTCCG
MARCFVQCRTALFFSL    1  ATGGCACGTTGTTTTGTTCAGTGCAGGACTGCGTTGTTTTTCTCACTCCG
MARCFVACRVPCTSHS    1  ATGGCACGTTGTTTTGTTGCGTGCCGGGTTCCTTGTACTTCTCACTCG
MARCFYVFAV*VVILTP    1  ATGGCACGTTGTTTTTACGTTTTTGCCGTGTGAGTTGTGATTCTCACTCCG
MARCFQQCRVACPSHS    1  ATGGCACGTTGTTTTTAGCAGTGCCGGGTTGCGTGTCCGTCTCACTCCG
MARCFSGCRVPCLSHS    1  ATGGCACGTTGTTTTTCGGGGTGCAGGGTGCCGTGTTTGTCTCACTCCG
MARCFSLCRAMCLSHS    1  ATGGCACGTTGTTTTTCTTTGTGCCGTGCTATGTGTCTGTCTCACTCCG
MARCFCAVPDGVSFSL    1  ATGGCACGTTGTTTTTGTGCTGTGCCGGATGGAGTGTCTTTCTCACTCCG
MARCFCYVQDDLSVSL    1  ATGGCACGTTGTTTTTGTTATGTGCAGGACGATTTGTCCGTCTCACTCCG
MARCFLTCRVSCNSHS    1  ATGGCACGTTGTTTTTTGACTTGCCGGGTTAGTTGTAATTCTCACTCCG
MARLLDGVPDALLFSL    1  ATGGCACGTTTGTTGGATGGCGTGCCGGACGCTTTGTTATTCTCACTCCG
MARLLAGVPDAVFFSL    1  ATGGCACGTTTGTTGGCAGGAGTGCCGGATGCTGTGTTTTTCTCACTCCG
MARLLAYVPGSLFFSL    1  ATGGCACGTTTGTTGGCATATGTGCCGGGGTCTTTGTTTTTCTCACTCCG
MARLLGELQGFVSFSL    1  ATGGCACGTTTGTTGGGAGAGTTGCAGGGTTTTGTGTCTTTCTCACTCCG
MARLFSVLPCVLQFSL    1  ATGGCACGTTTGTTTTCAGTTTTGCCGTGTGTCTTGTAGTTCTCACTCCG
MARLFWCLPCELFLSL    1  ATGGCACGTTTGTTTTGGTGCTTGCCGTGTGAGTTGTTTCTCTCACTCCG
MARLFWCLPCELFFSL    1  ATGGCACGTTTGTTTTGGTGCTTGCCGTGTGAGTTGTTTTTCTCACTCCG
MARLFCAVPDGVSFSL    1  ATGGCACGTTTGTTTTGTGCTGTGCCGGATGGAGTGTCTTTCTCACTCCG
MARLFCSVQDCVVFSL    1  ATGGCACGTTTGTTTTGTTCAGTGCAGGACTGCGTTGTTTTCTCACTCCG
MARLFFFVPCYVSVSL    1  ATGGCACGTTTGTTTTTCTTTGTGCCGTGCTATGTGTCTGTCTCACTCCG
MARLFFLCAVLCVFLTP    1  ATGGCACGTTTGTTTTTTCTTTGTGCCGTGCTATGTGTCTTTCTCACTCCG
MALCYELAGAVFLTP    1  ATGGCACTGTGCTATGAGCTTGCCGGGGCTGTGTTTCTCACTCCG
MALCMTLCRVECWSHS    1  ATGGCACTGTGTATGACTTTGTGCCGGGTGGAGTGTTGGTCTCACTCCG
MALCMLRDCWRVRYASHS    1  ATGGCACTGTGTATGTTGCGGGATTGCTGGCGTGTGAGGTATGCGTCTCACTCCG
MALCQDACGICVVLTP    1  ATGGCACTGTGTCAGGATGCTTGCGGTATTTGTGTTGTTCTCACTCCG
MALCQDACGILCCSHF    1  ATGGCACTGTGTCAGGATGCTTGCGGTATTTTGTGTTGTTCTCACTTCCG
MALCDLLASDCCLTP    1  ATGGCACTGTGTGATCTTCTTGCTTCTGATTGTTGTCTCACTCCG
MALCDLSCFLIYLSHS    1  ATGGCACTGTGTGATCTTTCTTGCTTTCTGATTTATTTGTCTCACTCCG
MALCDCAVRVALLWFSL    1  ATGGCACTGTGTGATTGCGCAGTGCGGGTAGCATTATTGTGGTTCTCACTCCG
MALCATLCRVVCWSHS    1  ATGGCACTGTGTGCGACTTTGTGCCGGGTGGTTTGTTGGTCTCACTCCG
MALCATFRCWGI*VLFSL    1  ATGGCACTGTGTGCGACTTTTAGGTGCTGGGGTATTTGAGTGTTGTTCTCACTCCG
MALCAPLGCQDVGCYSHL    1  ATGGCACTGTGTGCGCCGCTGGGGTGCTAGGATGTTGGGTGTTATTCTCACCTCG
MALCGNSCRVECYSHS    1  ATGGCACTGTGTGGGAATAGTTGCAGGGTTGAGTGTTATTCTCACTCCG
MALCVAPMCRVNVVFSL    1  ATGGCACTGTGTGTGGCGCCTATGTGCCGGGTGAATGTTGTGTTCTCACTCCG
MALCVFFFLRSVLFLSHS    1  ATGGCACTGTGTGTTTTTTTTTTCTTGCGCTCGGTCTTGTTTTTGTCTCACTCCG
MALC*LQCSKSCYSHS    1  ATGGCACTGTGTTAACTTCAGTGCAGTAAGTCGTGTTATTCTCACTCCG
MALCYELCRGLCFLTP    1  ATGGCACTGTGTTACGAGCTTTGCCGGGGGCTGTGTTTTCTCACTCCG
MALCQLQCSKSCFSHS    1  ATGGCACTGTGTTAGCTTCAGTGCAGTAAGTCGTGTTTTTCTCACTCCG
MALCYELAGAVFLTP    1  ATGGCACTGTGTTATGAGCTTGCCGGGGCTGTGTTTCTCACTCCG
MALCYELCRGCVFSL    1  ATGGCACTGTGTTATGAGCTTTGCCGGGGCTGTGTTTTCTCACTCCG
MALCYELCRGLCLSHS    1  ATGGCACTGTGTTATGAGCTTTGCCGGGGGCTGTGTCTTTCTCACTCCG
MALCYELCRGAVFFSL    1  ATGGCACTGTGTTATGAGCTTTGCCGGGGGGCTGTGTTTTTCTCACTCCG
MALCWNPCRVRCSSHS    1  ATGGCACTGTGTTGGAATCCGTGCAGGGTTAGGTGTTCTTCTCACTCCG
MALCWTGCRVSCFFFSL    1  ATGGCACTGTGTTGGACGGGGTGCCGGGTTTCTTGTTTTTTTTTCTCACTCCG
MALCWRYCRVSCGSHS    1  ATGGCACTGTGTTGGCGGTATTGCAGGGTTTCGTGTGGGTCTCACTCCG
MALCWRYCRVSCLSHS    1  ATGGCACTGTGTTGGCGGTATTGCAGGGTTTCGTGTTTGTCTCACTCCG
MALCWQTCRLVFLTP    1  ATGGCACTGTGTTGGTAGACGTGCAGGCTTGTGTTTCTCACTCCG
MALCWQTCRLCVFSHS    1  ATGGCACTGTGTTGGTAGACGTGCAGGCTTTGTGTTTTTTCTCACTCCG
MALCLRVAVWCGESHS    1  ATGGCACTGTGTTTACGCGTTGCCGTGTGGTGTGGTGAGTCTCACTCCG
MALCLRGAGFCVLLTP    1  ATGGCACTGTGTTTACGGGGTGCCGGGTTTTGTGTACTTCTCACTCCG
MALCLLSAGLSVCLTP    1  ATGGCACTGTGTTTATTAAGTGCCGGGTTGAGTGTGTGTCTCACTCCG
MALCLASCLRWCRSHS    1  ATGGCACTGTGTTTGGCGTCTTGCCTTAGGTGGTGTAGGTCTCACTCCG
MALCLAFALGGVGLTP    1  ATGGCACTGTGTTTGGCGTTTGCCTTAGGTGGTGTAGGTCTCACTCCG
MALCLAFCLRRCRSHS    1  ATGGCACTGTGTTTGGCGTTTTGCCTTAGGCGGTGTAGGTCTCACTCCG
MALCLLLAGCYCLSHS    1  ATGGCACTGTGTTTGTTGCTTGCCGGGTGCTATTGTCTGTCTCACTCCG
MALCLLLCRVHCLSHS    1  ATGGCACTGTGTTTGTTGCTTTGCCGGGTGCATTGTCTGTCTCACTCCG
MALCFTGCRGFVYFSL    1  ATGGCACTGTGTTTTACGGGGTGCCGGGGTTTTGTGTACTTCTCACTCCG
MALCFTNCRALCLSHS    1  ATGGCACTGTGTTTTACTAATTGCAGGGCGTTGTGTTTGTCTCACTCCG
MALCFRTCRVNCLSHS    1  ATGGCACTGTGTTTTAGGACGTGCAGGGTGAATTGTCTTTCTCACTCCG
MALCFESCRVNCMSHS    1  ATGGCACTGTGTTTTGAGTCTTGCAGGGTGAATTGTATGTCTCACTCCG
MALCFDACRTICWSHS    1  ATGGCACTGTGTTTTGATGCGTGCCGGACTATTTGTTGGTCTCACTCCG
MALCFAGCRVACLSHS    1  ATGGCACTGTGTTTTGCTGGTTGCAGGGTTGCGTGTCTGTCTCACTCCG
MALCFVRCRVACLSHS    1  ATGGCACTGTGTTTTGTTCGGTGCAGGGTTGCGTGTTTGTCTCACTCCG
MALCFYALPCGV*VSL    1  ATGGCACTGTGTTTTTACGCGTTGCCGTGTGGTGTGTGAGTCTCACTCCG
MALCFYGCRVCVLLTP    1  ATGGCACTGTGTTTTTACGGGTGCCGGGTTTGTGTACTTCTCACTCCG
MALCFSRCRVSLSVSL    1  ATGGCACTGTGTTTTTCGAGGTGCAGGGTGTCGTTGTCCGTCTCACTCCG
MALCFSRCRVSGPSHS    1  ATGGCACTGTGTTTTTCGAGGTGCAGGGTGTCTGGTCCGTCTCACTCCG
MALCRRFVCSDVYCGSHS    1  ATGGCACTTTGTAGGAGGTTTGTGTGCTCGGATGTGTATTGTGGGTCTCACTCCG
MALCPSYCLWLCDSHS    1  ATGGCACTTTGTCCTAGTTATTGCTTGTGGCTGTGTGATTCTCACTCCG
MALCGQVCKGGCYSHS    1  ATGGCACTTTGTGGGCAGGTTTGCAAGGGTGGTTGTTATTCTCACTCCG
MALCGGRCQLVCQSHS    1  ATGGCACTTTGTGGGGGTCGTTGCTAGCTCGTTTGTCAGTCTCACTCCG
MALCGGRCQLVRQSHS    1  ATGGCACTTTGTGGGGGTCGTTGCTAGCTTGTTCGTCAGTCTCACTCCG
MALCGGRCQLVCQSHS    1  ATGGCACTTTGTGGGGGTCGTTGCTAGCTTGTTTGCCAGTCTCACTCCG
MALCGELCCQACVSHS    1  ATGGCACTTTGTGGTGAGCTTTGCTGTCAGGCGTGTGTTTCTCACTCCG
MALCVSMRRMDCGPHS    1  ATGGCACTTTGTGTGAGTATGCGCAGGATGGATTGTGGGCCTCACTCCG
MALCQERCLLGVILTP    1  ATGGCACTTTGTTAGGAGAGGTGCCTTTTAGGTGTCATTCTCACTCCG
MALCYGEVQG*LSVSL    1  ATGGCACTTTGTTATGGGGAGGTGCAGGGTTAATTGTCCGTCTCACTCCG
MALCYGVCRALCWSHS    1  ATGGCACTTTGTTATGGGGTGTGCCGCGCTCTTTGTTGGTCTCACTCCG
MALCYGVCRALCGSHS    1  ATGGCACTTTGTTATGGGGTGTGCCGTGCTCTTTGTGGGTCTCACTCCG
MALCYGVCRALCSSHS    1  ATGGCACTTTGTTATGGGGTGTGCCGTGCTCTTTGTTCTTCTCACTCCG
MALCYGVCRALCWSHP    1  ATGGCACTTTGTTATGGGGTGTGCCGTGCTCTTTGTTGGTCTCACCCCG
MALCYGRCRVACYSHS    1  ATGGCACTTTGTTATGGTAGGTGCCGTGTTGCGTGTTATTCTCACTCCG
MALCWANCRVYCVSHS    1  ATGGCACTTTGTTGGGCTAATTGCCGTGTGTATTGTGTGTCTCACTCCG
MALCWVVLPGLCVCLTP    1  ATGGCACTTTGTTGGGTTGTTTTGCCGGGGTTATGTGTCTGTCTCACTCCG
MALCLSIAGWCVLLTP    1  ATGGCACTTTGTTTAAGCATTGCAGGGTGGTGTGTTCTTCTCACTCCG
MALCLSLAGLFVRLTP    1  ATGGCACTTTGTTTAAGTCTTGCCGGGTTATTTGTACGTCTCACTCCG
MALCFSIAGWRVRLTP    1  ATGGCACTTTGTTTCAGTATTGCAGGGTGGCGTGTCCGTCTCACTCCG
MALCLRSAGSLFSHS    1  ATGGCACTTTGTTTGAGAAGTGCAGGGTCTTTGTTTTCTCACTCCG
MALCLAFCLRWCRSHS    1  ATGGCACTTTGTTTGGCGTTTTGCCTTAGGTGGTGTAGGTCTCACTCCG
MALCFRRAVCIVCLTP    1  ATGGCACTTTGTTTTAGACGTGCCGTGTGCATTGTGTGTCTCACTCCG
MALCFRECRALCMSHS    1  ATGGCACTTTGTTTTAGGGAGTGCAGGGCGTTGTGTATGTCTCACTCCG
MALCFQMCKVIRISHS    1  ATGGCACTTTGTTTTCAGATGTGCAAGGTGATTCGTATTTCTCACTCCG
MALCFEKCRGLLFFSL    1  ATGGCACTTTGTTTTGAGAAGTGCAGGGGTCTTTTGTTTTTCTCACTCCG
MALCFAPCRVVCESHS    1  ATGGCACTTTGTTTTGCGCCTTGCAGGGTTGTTTGTGAGTCTCACTCCG
MALCF*ALQGGVFFSL    1  ATGGCACTTTGTTTTTAAGCATTGCAGGGTGGTGTGTTCTTCTCACTCCG
MALLQEVFACSDVYLWISL    1  ATGGCACTTTTGTAGGAGGTTTTTGCGTGCTCGGATGTGTATTTGTGGATCTCACTCCG
MALLFFRIAGFIVFLTP    1  ATGGCACTTTTGTTTTTTCGGATTGCCGGGTTCATTGTCTTTCTCACTCCG
MADCFQFCRVRCISHS    1  ATGGCAGACTGTTTTTAGTTTTGCCGTGTGAGGTGTATTTCTCACTCCG
MAECKGSGAGVLGVSLTP    1  ATGGCAGAGTGTAAGGGGAGCGGTGCTGGCGTCTTGGGTGTGAGTCTCACTCCG
MAECTRRCLTRCVLTP    1  ATGGCAGAGTGTACTCGTCGGTGCCTGACTAGGTGTGTTCTCACTCCG
MAECRFRCWDFCFSHS    1  ATGGCAGAGTGTCGGTTTCGCTGCTGGGATTTTTGTTTTTCTCACTCCG
MAECRFRCWDFVFSL    1  ATGGCAGAGTGTCGGTTTCGTTGCTGGGATTTTGTTTTCTCACTCCG
MAECRFRCWDFCFFSL    1  ATGGCAGAGTGTCGGTTTCGTTGCTGGGATTTTTGTTTTTTCTCACTCCG
MAECLLTCRVNCYSHS    1  ATGGCAGAGTGTCTGTTGACGTGCCGGGTGAATTGTTATTCTCACTCCG
MAECLDKCRVFCVSHS    1  ATGGCAGAGTGTCTTGATAAGTGCAGGGTTTTTTGTGTTTCTCACTCCG
MAECGVIAVGSVVLTP    1  ATGGCAGAGTGTGGGGTGATTGCGGTAGGAAGTGTAGTTCTCACTCCG
MAECVKRHCVHRVCFSHS    1  ATGGCAGAGTGTGTGAAGCGGCATTGCGTTCATCGGGTGTGTTTTTCTCACTCCG
MAECWTLYRVECFSHS    1  ATGGCAGAGTGTTGGACTCTGTACAGGGTTGAGTGTTTTTCTCACTCCG
MAECWTLCRVECSSHS    1  ATGGCAGAGTGTTGGACTCTGTGCAGGGTTGAGTGTTCTTCTCACTCCG
MAECWTLCGVECFSHS    1  ATGGCAGAGTGTTGGACTCTGTGCGGGGTTGAGTGTTTTTCTCACTCCG
MAECWRLAVLRVVLTP    1  ATGGCAGAGTGTTGGAGGCTTGCCGTGTTGCGTGTAGTTCTCACTCCG
MAECWRGCRVYCVSHS    1  ATGGCAGAGTGTTGGCGTGGCTGCAGGGTGTATTGTGTTTCTCACTCCG
MAECWRQCRTLCYSHS    1  ATGGCAGAGTGTTGGCGTTAGTGCAGGACGCTGTGTTATTCTCACTCCG
MAECWAPCRALCPSHS    1  ATGGCAGAGTGTTGGGCGCCGTGCCGTGCGCTTTGTCCGTCTCACTCCG
MAECWGRCGMRCLSHS    1  ATGGCAGAGTGTTGGGGTAGGTGCGGGATGCGGTGTCTGTCTCACTCCG
MAECWGRCGGAVSVSL    1  ATGGCAGAGTGTTGGGGTAGGTGCGGGGGTGCGGTGTCTGTCTCACTCCG
MAECWGRCGVRCLSHF    1  ATGGCAGAGTGTTGGGGTAGGTGCGGGGTGCGGTGTCTGTCTCACTTCCG
MAECWVWCRVGCGPHS    1  ATGGCAGAGTGTTGGGTGTGGTGCCGTGTGGGGTGTGGTCCTCACTCCG
MAECWQHCRANCVSHS    1  ATGGCAGAGTGTTGGTAGCATTGCAGGGCTAATTGTGTTTCTCACTCCG
MAECWQHCRVNCVSHS    1  ATGGCAGAGTGTTGGTAGCATTGCAGGGTTAATTGTGTTTCTCATTCCG
MAECWQHCRV*LCFSL    1  ATGGCAGAGTGTTGGTAGCATTGCAGGGTTTAATTGTGTTTCTCACTCCG
MAECWQPCRVICWSHS    1  ATGGCAGAGTGTTGGTAGCCTTGCAGGGTGATTTGTTGGTCTCACTCCG
MAECWQPCRVSCYSHS    1  ATGGCAGAGTGTTGGTAGCCTTGCCGGGTTTCGTGTTATTCTCACTCCG
MAECWSRPCRVGPFLLTP    1  ATGGCAGAGTGTTGGTCTCGTCCTTGCCGTGTTGGGCCTTTCCTTCTCACTCCG
MAECLPVCRVMCISHS    1  ATGGCAGAGTGTTTACCGGTGTGCCGGGTTATGTGTATTTCTCACTCCG
MAECL*SAGCLVRLTP    1  ATGGCAGAGTGTTTATGAAGTGCCGGGTGCCTTGTACGTCTCACTCCG
MAECFGCAGWLVRLTP    1  ATGGCAGAGTGTTTCGGGTGTGCCGGGTGGCTTGTCCGTCTCACTCCG
MAECFVRCRVRLFFSL    1  ATGGCAGAGTGTTTCGTTAGGTGCAGGGTGCGTTTGTTTTTCTCACTCCG
MAECLKVCRVNCLSHS    1  ATGGCAGAGTGTTTGAAGGTTTGCCGGGTTAATTGTCTTTCTCACTCCG
MAECLHGCRVACSSHS    1  ATGGCAGAGTGTTTGCATGGTTGCCGGGTGGCTTGTAGTTCTCACTCCG
MAECLGLCAGLSVFLTP    1  ATGGCAGAGTGTTTGGGACTCTGTGCAGGGTTGAGTGTTTTTCTCACTCCG
MAECLVVLQGGVFFSL    1  ATGGCAGAGTGTTTGGTAGTCTTGCAGGGTGGCGTGTTCTTCTCACTCCG
MAECLQHCRVNCVSHS    1  ATGGCAGAGTGTTTGTAGCATTGCAGGGTTAATTGTGTTTCTCACTCCG
MAECLLGAGCVVFSL    1  ATGGCAGAGTGTTTGTTAGGTGCAGGGTGCGTTGTTTTCTCACTCCG
MAECFNKCRVYCLSHS    1  ATGGCAGAGTGTTTTAATAAGTGCCGTGTGTATTGTTTGTCTCACTCCG
MAECFRIAVLCVRLTP    1  ATGGCAGAGTGTTTTAGAATTGCCGTGCTCTGTGTTCGTCTCACTCCG
MAECFRACRVFCVSHS    1  ATGGCAGAGTGTTTTAGGGCTTGCAGGGTGTTTTGTGTTTCTCACTCCG
MAECFSKCRVACMSHS    1  ATGGCAGAGTGTTTTAGTAAGTGCCGTGTGGCTTGTATGTCTCACTCCG
MAECFSMCRVFCISHS    1  ATGGCAGAGTGTTTTAGTATGTGCAGGGTTTTTTGTATTTCTCACTCCG
MAECFSGFCWRQMCSSHS    1  ATGGCAGAGTGTTTTAGTGGGTTTTGCTGGAGGTAGATGTGTTCTTCTCACTCCG
MAECFMTCRVWCFLTP    1  ATGGCAGAGTGTTTTATGACTTGCCGTGTGTGGTGTTTTCTCACTCCG
MAECFMRAVGFVSLTP    1  ATGGCAGAGTGTTTTATGCGTGCCGTGGGCTTTGTTTCTCTCACTCCG
MAECFILCRSPCFSHS    1  ATGGCAGAGTGTTTTATTCTGTGCCGGTCTCCTTGTTTTTCTCACTCCG
MAECFQTCRALCWSHS    1  ATGGCAGAGTGTTTTCAGACTTGCAGGGCTCTGTGTTGGTCCCACTCCG
MAECFQSCRVNCLSHS    1  ATGGCAGAGTGTTTTCAGAGTTGCCGTGTTAATTGTCTTTCTCACTCCG
MAECFPVCRVRCWPHS    1  ATGGCAGAGTGTTTTCCTGTGTGCAGGGTTCGTTGTTGGCCTCACTCCG
MAECFRVCRVACPSHS    1  ATGGCAGAGTGTTTTCGGGTGTGCCGGGTAGCTTGTCCGTCTCACTCCG
MAECFRVCRALRVSHS    1  ATGGCAGAGTGTTTTCGGGTTTGCAGGGCGTTGCGTGTGTCTCACTCCG
MAECFRVCRALCVSRS    1  ATGGCAGAGTGTTTTCGGGTTTGCAGGGCGTTGTGTGTGTCTCGCTCCG
MAECFLSCKEGCGSHS    1  ATGGCAGAGTGTTTTCTTAGTTGCAAGGAGGGGTGTGGGTCTCACTCCG
MAECFELCRVDCTSHS    1  ATGGCAGAGTGTTTTGAGCTGTGCAGGGTGGATTGTACGTCTCACTCCG
MAECFEYCRVVCGSHS    1  ATGGCAGAGTGTTTTGAGTATTGCAGGGTGGTTTGTGGGTCTCACTCCG
MAECFDKCRVFVFLTP    1  ATGGCAGAGTGTTTTGATAAGTGCAGGGTTTTTGTGTTTCTCACTCCG
MAECFDKCRVFCVSYS    1  ATGGCAGAGTGTTTTGATAAGTGCAGGGTTTTTTGTGTTTCTTACTCCG
MAECFDKCRVFLYFSL    1  ATGGCAGAGTGTTTTGATAAGTGCAGGGTTTTTTTGTATTTCTCACTCCG
MAECFDRCRVVCGSHS    1  ATGGCAGAGTGTTTTGATAGGTGCAGGGTTGTGTGTGGTTCTCACTCCG
MAECFDACRTICWSHS    1  ATGGCAGAGTGTTTTGATGCGTGCCGGACTATTTGTTGGTCTCACTCCG
MAECFAVCRVPCSSHS    1  ATGGCAGAGTGTTTTGCGGTGTGCCGTGTTCCGTGTTCTTCTCACTCCG
MAECFGNCRVACYSHS    1  ATGGCAGAGTGTTTTGGGAATTGCAGGGTGGCGTGTTATTCTCACTCCG
MAECFGNCRVSCLPHS    1  ATGGCAGAGTGTTTTGGGAATTGCAGGGTGTCTTGTCTGCCTCACTCCG
MAECFGNCRVSCLFSL    1  ATGGCAGAGTGTTTTGGGAATTGCAGGGTGTCTTGTCTGTTCTCACTCCG
MAECFGACQVACWSHS    1  ATGGCAGAGTGTTTTGGTGCTTGCCAGGTGGCTTGTTGGTCTCACTCCG
MAECFVRCRVRCLSHS    1  ATGGCAGAGTGTTTTGTTAGGTGCAGGGTGCGTTGTTTGTCTCACTCCG
MAECFVRCRVRCFFSL    1  ATGGCAGAGTGTTTTGTTAGGTGCAGGGTGCGTTGTTTTTTCTCACTCCG
MAECFVRCRVRLFSHS    1  ATGGCAGAGTGTTTTGTTAGGTGCAGGGTGCGTTTGTTTTCTCACTCCG
MAECFVRCRVRLFFLTP    1  ATGGCAGAGTGTTTTGTTAGGTGCAGGGTGCGTTTGTTTTTTCTCACTCCG
MAECFVRCRVACVSHS    1  ATGGCAGAGTGTTTTGTTCGTTGCAGGGTGGCTTGTGTTTCTCACTCCG
MAECFQGFCWRDTCRSHS    1  ATGGCAGAGTGTTTTTAGGGTTTTTGCTGGCGGGATACTTGTCGGTCTCACTCCG
MAECFQGFCWRDTCWPHS    1  ATGGCAGAGTGTTTTTAGGGTTTTTGCTGGCGGGATACTTGTTGGCCTCACTCCG
MAECFYVCLIS*QSHS    1  ATGGCAGAGTGTTTTTATGTTTGCTTGATTTCTTGATAGTCTCACTCCG
MAECFSACRVPCWSHS    1  ATGGCAGAGTGTTTTTCGGCGTGCAGGGTGCCGTGTTGGTCTCACTCCG
MAECFSFLPGWVCVSL    1  ATGGCAGAGTGTTTTTCGTTTTTGCCGGGTTGGGTGTGCGTCTCACTCCG
MAECFCIARCVVRLTP    1  ATGGCAGAGTGTTTTTGCATTGCAAGGTGCGTTGTCCGTCTCACTCCG
MAECFWELQGVLSVSL    1  ATGGCAGAGTGTTTTTGGGAATTGCAGGGTGTCTTGTCTGTCTCACTCCG
MAECFWVCRVGCTSHS    1  ATGGCAGAGTGTTTTTGGGTGTGCCGGGTTGGTTGTACTTCTCACTCCG
MAECFFSARCIVRLTP    1  ATGGCAGAGTGTTTTTTCAGCGCAAGGTGTATTGTCCGTCTCACTCCG
MAECFFGVQGCRVCLTP    1  ATGGCAGAGTGTTTTTTCGGCGTGCAGGGGTGCCGTGTTTGTCTCACTCCG
MAECFFSVQGFVCFSL    1  ATGGCAGAGTGTTTTTTCTCAGTGCAGGGTTTTGTGTGTTTCTCACTCCG
MAECFLHCKVRLSVSL    1  ATGGCAGAGTGTTTTTTGCATTGCAAGGTGCGTTTGTCCGTCTCACTCCG
MAECFLRCAVFDFAVSHS    1  ATGGCAGAGTGTTTTTTGCGGTGTGCCGTGTTTGATTTTGCGGTTTCTCACTCCG
MAECFFRIAVLCVRLTP    1  ATGGCAGAGTGTTTTTTTAGAATTGCCGTGCTCTGTGTTCGTCTCACTCCG
MAECFFSSLLEESVFVSL    1  ATGGCAGAGTGTTTTTTTTCATCATTGCTCGAGGAATCGGTGTTTGTCTCACTCCG
MAEFVSRCRVGCPSHS    1  ATGGCAGAGTTTGTTTCGAGGTGCCGTGTGGGTTGTCCTTCTCACTCCG
MADYFQFCRVRCISHS    1  ATGGCAGATTATTTTTAGTTTTGCCGTGTGAGGTGTATTTCTCACTCCG
MADCNGICCDLCFSHS    1  ATGGCAGATTGCAATGGTATTTGCTGTGATCTTTGTTTTTCTCACTCCG
MADCWWTCRVDCFSHS    1  ATGGCAGATTGCTGGTGGACTTGCCGGGTGGATTGTTTTTCTCACTCCG
MADCFVPCRAICVSHS    1  ATGGCAGATTGCTTTGTTCCTTGCAGGGCGATTTGTGTGTCTCACTCCG
MADCKELCSSFVCLTP    1  ATGGCAGATTGTAAGGAGCTGTGCTCGAGTTTTGTCTGTCTCACTCCG
MADCKELCSSFCLLTP    1  ATGGCAGATTGTAAGGAGCTGTGCTCGAGTTTTTGTCTGCTCACTCCG
MADCKELCSSFLSAHS    1  ATGGCAGATTGTAAGGAGCTGTGCTCGAGTTTTTTGTCTGCTCACTCCG
MADCKELCSSFLSVSL    1  ATGGCAGATTGTAAGGAGCTGTGCTCGAGTTTTTTGTCTGTCTCACTCCG
MADCKELCSGFCLSHS    1  ATGGCAGATTGTAAGGAGCTGTGCTCGGGTTTTTGTCTGTCTCACTCCG
MADCKVTVCRA*IMGLTP    1  ATGGCAGATTGTAAGGTGACGGTGTGCCGGGCGTGAATTATGGGTCTCACTCCG
MADCKVTVCRGVELWVSL    1  ATGGCAGATTGTAAGGTGACGGTGTGCCGGGGCGTTGAATTATGGGTCTCACTCCG
MADCNGICV*SLFSHS    1  ATGGCAGATTGTAATGGTATTTGCGTGTGATCTTTGTTTTCTCACTCCG
MADCNGICCDLCCSHS    1  ATGGCAGATTGTAATGGTATTTGCTGTGATCTTTGTTGTTCTCACTCCG
MADCNGICCDLCFFSL    1  ATGGCAGATTGTAATGGTATTTGCTGTGATCTTTGTTTTTTCTCACTCCG
MADCRNHVCSSELCLSHS    1  ATGGCAGATTGTAGGAATCATGTTTGCTCGTCGGAGCTTTGTCTTTCTCACTCCG
MADCRNHVCSSGLCLSHS    1  ATGGCAGATTGTAGGAATCATGTTTGCTCGTCGGGGCTTTGTCTCTCTCACTCCG
MADCILRVAGCVIVCLTP    1  ATGGCAGATTGTATTCTGCGGGTTGCGGGCTGCGTCATTGTTTGTCTCACTCCG
MADCPGACSLQCDSHS    1  ATGGCAGATTGTCCGGGTGCGTGCTCTTTGCAGTGTGATTCTCACTCCG
MADCLEVCRVNCGSHS    1  ATGGCAGATTGTCTTGAGGTGTGCCGGGTTAATTGTGGTTCTCACTCCG
MADCLSTCRVVCLSHS    1  ATGGCAGATTGTCTTTCTACGTGCAGGGTGGTGTGTTTGTCTCACTCCG
MADCYQLCRVLCGSHS    1  ATGGCAGATTGTTATTAGCTGTGCAGGGTTCTGTGTGGGTCTCACTCCG
MADCYQLCRVDCLSHS    1  ATGGCAGATTGTTATTAGCTGTGCCGGGTTGATTGTCTGTCTCACTCCG
MADCSEACRVICLSHS    1  ATGGCAGATTGTTCTGAGGCTTGCCGTGTTATTTGTTTGTCTCACTCCG
MADCSALCRGLCLSHS    1  ATGGCAGATTGTTCTGCTCTTTGCAGGGGGTTGTGTCTGTCTCACTCCG
MADCWRSCRVNCWSHS    1  ATGGCAGATTGTTGGAGGAGTTGCCGGGTTAATTGTTGGTCTCACTCCG
MADCWSVCRAFCWSHS    1  ATGGCAGATTGTTGGAGTGTGTGCAGGGCTTTTTGTTGGTCTCACTCCG
MADCWSLCLFRCYSHS    1  ATGGCAGATTGTTGGAGTTTGTGCCTGTTTCGGTGTTATTCTCACTCCG
MADCWDSVCYRVLCHSHS    1  ATGGCAGATTGTTGGGATAGTGTGTGCTATAGGGTGTTGTGTCATTCTCACTCCG
MADCWDSCATRCGSHS    1  ATGGCAGATTGTTGGGATAGTTGCGCGACTAGGTGTGGTTCTCACTCCG
MADCWDQCRVDCQSHS    1  ATGGCAGATTGTTGGGATTAGTGCCGGGTTGATTGTTAGTCTCACTCCG
MADCWDQCRVSCYSHS    1  ATGGCAGATTGTTGGGATTAGTGCCGGGTTTCGTGTTACTCTCACTCCG
MADCWGYVVPASSVSVSL    1  ATGGCAGATTGTTGGGGGTACGTGGTGCCTGCGTCTTCGGTGTCTGTCTCACTCCG
MADCWGTWCLRLRCLSHS    1  ATGGCAGATTGTTGGGGTACGTGGTGCCTGCGTCTTCGGTGTCTTTCTCACTCCG
MADCWWTCRVDCFLTP    1  ATGGCAGATTGTTGGTGGACTTGCCGGGTGGATTGTTTTCTCACTCCG
MADCWWTCRVDCFFSL    1  ATGGCAGATTGTTGGTGGACTTGCCGGGTGGATTGTTTTTTCTCACTCCG
MADCLQVPCEVFFFLTP    1  ATGGCAGATTGTTTATAGGTGCCGTGTGAAGTGTTTTTTTTTCTCACTCCG
MADCFIMCRVGS*FSSP    1  ATGGCAGATTGTTTCATCATGTGCCGGGTTGGGTCGTGATTCTCATCTCCG
MADCFGSAG*GVSLTP    1  ATGGCAGATTGTTTCGGCAGTGCAGGGTGAGGTGTGAGTCTCACTCCG
MADCLRCAGLIVVLTP    1  ATGGCAGATTGTTTGAGGTGTGCCGGGTTAATTGTGGTTCTCACTCCG
MADCLSWCRQVCISHS    1  ATGGCAGATTGTTTGTCGTGGTGCCGTCAGGTGTGTATTTCTCACTCCG
MADCLCCAVCGVGLTP    1  ATGGCAGATTGTTTGTGCTGTGCCGTGTGCGGTGTGGGTCTCACTCCG
MADCFNPCRVNCKSHS    1  ATGGCAGATTGTTTTAATCCGTGCCGGGTTAATTGTAAGTCTCACTCCG
MADCFNLCKVACLPHS    1  ATGGCAGATTGTTTTAATCTGTGCAAGGTGGCTTGTCTTCCTCACTCCG
MADCFSKCQIVCNPHS    1  ATGGCAGATTGTTTTAGTAAGTGCTAGATTGTTTGTAATCCTCACTCCG
MADCFSKCQIVCNSHA    1  ATGGCAGATTGTTTTAGTAAGTGCTAGATTGTTTGTAATTCTCACGCCG
MADCFSVCRVGCPSHS    1  ATGGCAGATTGTTTTAGTGTGTGCCGGGTGGGTTGTCCGTCTCACTCCG
MADCFMACRVNCFFSL    1  ATGGCAGATTGTTTTATGGCGTGCCGTGTTAATTGTTTTTTCTCACTCCG
MADCFMACRV*LFFSL    1  ATGGCAGATTGTTTTATGGCGTGCCGTGTTTAATTGTTTTTCTCACTCCG
MADCFQMCKVICISHS    1  ATGGCAGATTGTTTTCAGATGTGCAAGGTGATTTGTATTTCTCACTCCG
MADCFQACRAECYSHS    1  ATGGCAGATTGTTTTCAGGCGTGCAGGGCTGAGTGTTATTCTCACTCCG
MADCFHLCRVPCVSHS    1  ATGGCAGATTGTTTTCATTTGTGCAGGGTGCCGTGTGTTTCTCACTCCG
MADCFPTCRVACPSHS    1  ATGGCAGATTGTTTTCCGACGTGCCGGGTTGCGTGTCCTTCTCACTCCG
MADCFPCAVRLVGLTP    1  ATGGCAGATTGTTTTCCTTGTGCCGTGCGACTTGTTGGTCTCACTCCG
MADCFPLCRATCWPHS    1  ATGGCAGATTGTTTTCCTTTGTGCCGTGCGACTTGTTGGCCTCACTCCG
MADCFRPCRAVCVLTP    1  ATGGCAGATTGTTTTCGTCCTTGCCGTGCTGTGTGTGTTCTCACTCCG
MADCFLRAGWCVCLTP    1  ATGGCAGATTGTTTTCTACGTGCAGGGTGGTGTGTTTGTCTCACTCCG
MADCFEVCRVNCGSHS    1  ATGGCAGATTGTTTTGAGGTGTGCCGGGTCAATTGTGGTTCTCACTCCG
MADCFEVCRVNCDSHS    1  ATGGCAGATTGTTTTGAGGTGTGCCGGGTTAATTGTGATTCTCACTCCG
MADCFDPCRALCLSHS    1  ATGGCAGATTGTTTTGATCCGTGCCGGGCGCTGTGTCTGTCTCACTCCG
MADCFDLCRVGCQSHS    1  ATGGCAGATTGTTTTGATCTTTGCAGGGTGGGTTGTCAGTCTCACTCCG
MADCFGRCRVVCVSHS    1  ATGGCAGATTGTTTTGGGCGCTGCCGTGTTGTTTGTGTTTCTCACTCCG
MADCFGWCRSVCMSHS    1  ATGGCAGATTGTTTTGGTTGGTGCAGGTCGGTTTGTATGTCTCACTCCG
MADCFVLCRVRCESHS    1  ATGGCAGATTGTTTTGTGCTGTGCCGTGTGCGGTGTGAGTCTCACTCCG
MADCFVLCRVRCGPHS    1  ATGGCAGATTGTTTTGTGCTGTGCCGTGTGCGGTGTGGGCCTCACTCCG
MADCFVGCRVHCWSHS    1  ATGGCAGATTGTTTTGTGGGTTGCCGGGTTCATTGTTGGTCTCACTCCG
MADCFVGCRTLCYSHS    1  ATGGCAGATTGTTTTGTGGGTTGCCGTACTCTTTGTTATTCTCACTCCG
MADCFQICKSLCFSHS    1  ATGGCAGATTGTTTTTAGATTTGCAAGAGTCTTTGTTTTTCTCACTCCG
MADCFQLCRVRCISHS    1  ATGGCAGATTGTTTTTAGCTTTGCCGTGTGAGGTGTATTTCTCACTCCG
MADCFQACRSLCLSHS    1  ATGGCAGATTGTTTTTAGGCGTGCCGGTCGTTGTGCTTGTCTCACTCCG
MADCFQGCRVGCMSHS    1  ATGGCAGATTGTTTTTAGGGTTGCCGTGTTGGTTGTATGTCTCACTCCG
MADCFYGVPC*LFFSL    1  ATGGCAGATTGTTTTTATGGCGTGCCGTGTTAATTGTTTTTCTCACTCCG
MADCFSACRVGCLSHS    1  ATGGCAGATTGTTTTTCGGCTTGCCGGGTTGGGTGTCTGTCTCACTCCG
MADCFSTCRVACPSHS    1  ATGGCAGATTGTTTTTCTACGTGCAGGGTGGCGTGTCCTTCTCACTCCG
MADCFSTCGWCVCLTP    1  ATGGCAGATTGTTTTTCTACGTGCGGGTGGTGTGTTTGTCTCACTCCG
MADCFCSLQGVVSVSL    1  ATGGCAGATTGTTTTTGCTCTTTGCAGGGGGTTGTGTCTGTCTCACTCCG
MADCFFYVQGGVFVSL    1  ATGGCAGATTGTTTTTTCTACGTGCAGGGTGGTGTGTTTGTCTCACTCCG
MADLLVLVPGGVFFSL    1  ATGGCAGATTTGTTGGTCTTAGTGCCGGGCGGTGTGTTTTTCTCACTCCG
MADLFYGVPC*LFFSL    1  ATGGCAGATTTGTTTTATGGCGTGCCGTGTTAATTGTTTTTCTCACTCCG
MADLF*GVPG*LWFSL    1  ATGGCAGATTTGTTTTGAGGTGTGCCAGGTTAATTGTGGTTCTCACTCCG
MADLFWALPCCLCFSL    1  ATGGCAGATTTGTTTTGGGCGTTGCCGTGTTGTTTGTGTTTCTCACTCCG
MADLFLVLPCEVYFSL    1  ATGGCAGATTTGTTTTTAGTTTTGCCGTGTGAGGTGTATTTCTCACTCCG
MADLFLGVQVGLYVSL    1  ATGGCAGATTTGTTTTTGGGTGTGCAGGTCGGTTTGTATGTCTCACTCCG
MAACKVWPCSDIHCFLTP    1  ATGGCAGCCTGTAAGGTTTGGCCTTGCAGTGATATTCATTGTTTTCTCACTCCG
MAACPWGCMMRCASHS    1  ATGGCAGCCTGTCCTTGGGGGTGCATGATGCGGTGTGCTTCTCACTCCG
MAACSHVNCYLPICDSHS    1  ATGGCAGCCTGTTCTCATGTTAATTGCTATTTGCCGATTTGTGATTCTCACTCCG
MAAWCLGLPFSVFVSL    1  ATGGCAGCGTGGTGTTTAGGCTTGCCGTTTTCGGTGTTTGTCTCACTCCG
MAACSKDCTRDCGSHS    1  ATGGCAGCGTGTAGTAAGGATTGCACTAGGGATTGTGGGTCTCACTCCG
MAACSLQPCYAELCDPHS    1  ATGGCAGCGTGTAGTTTGTAGCCGTGCTATGCGGAGTTGTGTGATCCTCACTCCG
MAACSLQPCYAELCDSHA    1  ATGGCAGCGTGTAGTTTGTAGCCGTGCTATGCGGAGTTGTGTGATTCTCACGCCG
MAACIGLRCGPGQCNSHS    1  ATGGCAGCGTGTATTGGCCTTCGGTGCGGGCCGGGTTAGTGTAATTCTCACTCCG
MAACHFGASRVVFLTP    1  ATGGCAGCGTGTCATTTTGGTGCAAGTCGGGTTGTCTTTCTCACTCCG
MAACHFWCKSGCHSHS    1  ATGGCAGCGTGTCATTTTTGGTGCAAGTCGGGTTGTCATTCTCACTCCG
MAACPYVCLFHCISHS    1  ATGGCAGCGTGTCCTTATGTTTGCTTGTTTCATTGTATTTCTCACTCCG
MAACRALAGRCVCLTP    1  ATGGCAGCGTGTCGGGCGCTTGCAGGGCGTTGTGTGTGTCTCACTCCG
MAACLPNF*RVADCKSHS    1  ATGGCAGCGTGTCTGCCTAATTTTTGACGTGTGGCTGATTGTAAGTCTCACTCCG
MAACLPNFLPCG*L*VSL    1  ATGGCAGCGTGTCTGCCTAATTTTTTGCCGTGTGGCTGATTGTAAGTCTCACTCCG
MAACATPRIACMTGQNLCGGSG    1  ATGGCAGCGTGTGCTACTCCGCGTATTGCGTGCATGACGGGTTAGAATCTTTGTGGCGGTTCTGGCG
MAACGSFACMLRGCYSHS    1  ATGGCAGCGTGTGGGTCGTTTGCTTGCATGTTGCGTGGTTGTTATTCTCACTCCG
MAACVQACRFSVFCLTP    1  ATGGCAGCGTGTGTATAGGCTTGCCGTTTTTCGGTGTTTTGTCTCACTCCG
MAACVFSCMLRCDSHS    1  ATGGCAGCGTGTGTCTTTTCTTGCATGCTGCGGTGTGATTCTCACTCCG
MAACVQACRFGVCLTP    1  ATGGCAGCGTGTGTTTAGGCTTGCCGTTTCGGTGTTTGTCTCACTCCG
MAACVFFLHAAV*FSL    1  ATGGCAGCGTGTGTTTTTTTCTTGCATGCTGCGGTGTGATTCTCACTCCG
MAACYTSLRPWMDCLSHS    1  ATGGCAGCGTGTTATACGAGTCTGCGCCCGTGGATGGATTGTCTTTCTCACTCCG
MAACYFLCHVNCHSHS    1  ATGGCAGCGTGTTATTTTTTGTGCCATGTTAATTGTCATTCTCACTCCG
MAACSNHCHIRCYSHS    1  ATGGCAGCGTGTTCGAATCATTGCCATATTCGGTGTTATTCTCACTCCG
MAAC*LGCPVGCGSHS    1  ATGGCAGCGTGTTGATTAGGGTGCCCTGTTGGTTGTGGGTCTCACTCCG
MAACWGALPGWGCISHS    1  ATGGCAGCGTGTTGGGGTGCGCTGCCGGGGTGGGGGTGTATTTCTCACTCCG
MAACWGVCRVPCVSHS    1  ATGGCAGCGTGTTGGGGTGTGTGCAGGGTGCCTTGTGTTTCTCACTCCG
MAACWGVCRVSCASHS    1  ATGGCAGCGTGTTGGGGTGTGTGCAGGGTGTCTTGTGCTTCTCACTCCG
MAACWGVCRVSCVLTP    1  ATGGCAGCGTGTTGGGGTGTGTGCAGGGTGTCTTGTGTTCTCACTCCG
MAACWVCAGCLVFLTP    1  ATGGCAGCGTGTTGGGTGTGTGCAGGGTGTCTTGTGTTTCTCACTCCG
MAACWVVLQGVV*VSL    1  ATGGCAGCGTGTTGGGTTGTTTTGCAGGGTGTCGTGTGAGTCTCACTCCG
MAACWSVCRVSCWSHS    1  ATGGCAGCGTGTTGGTCGGTTTGCCGGGTTAGTTGTTGGTCTCACTCCG
MAACWSVCRVMCLSHS    1  ATGGCAGCGTGTTGGTCGGTTTGCCGTGTTATGTGTTTGTCTCACTCCG
MAACWSVCRVGCPSHS    1  ATGGCAGCGTGTTGGTCGGTTTGCCGTGTTGGGTGTCCGTCTCACTCCG
MAACWWGLPCELFVSL    1  ATGGCAGCGTGTTGGTGGGGGTTGCCGTGTGAATTGTTCGTCTCACTCCG
MAACWWGCRVNCSSHS    1  ATGGCAGCGTGTTGGTGGGGTTGCCGTGTAAATTGTTCGTCTCACTCCG
MAACWWVAV*IVRLTP    1  ATGGCAGCGTGTTGGTGGGTTGCCGTGTGAATTGTTCGTCTCACTCCG
MAACLFLCRVNCHSHS    1  ATGGCAGCGTGTTTATTTTTGTGCCGTGTTAATTGTCATTCTCACTCCG
MAACLGCLQGVVWVSL    1  ATGGCAGCGTGTTTGGGTTGTTTGCAGGGTGTCGTGTGGGTCTCACTCCG
MAACLQGCRGAVLVSL    1  ATGGCAGCGTGTTTGTAGGGTTGCCGGGGTGCTGTGTTGGTCTCACTCCG
MAACLQGCRVLCVSHS    1  ATGGCAGCGTGTTTGTAGGGTTGCCGGGTGCTGTGTGTTTCTCACTCCG
MAACFRACRG*LSVSL    1  ATGGCAGCGTGTTTTAGGGCGTGCCGGGGTTGATTGTCCGTCTCACTCCG
MAACFRACRVNCPSHS    1  ATGGCAGCGTGTTTTAGGGCGTGCCGGGTTAATTGTCCGTCTCACTCCG
MAACFRACPG*LSVSL    1  ATGGCAGCGTGTTTTAGGGCGTGTCCGGGTTGATTGTCCGTCTCACTCCG
MAACFQDCRVSCVSHS    1  ATGGCAGCGTGTTTTCAAGATTGCCGGGTTTCTTGTGTTTCTCACTCCG
MAACFQMCRVGCNSHS    1  ATGGCAGCGTGTTTTCAGATGTGCCGGGTTGGGTGTAATTCTCACTCCG
MAACFEACRVNCGSHS    1  ATGGCAGCGTGTTTTGAGGCGTGTAGGGTTAATTGTGGGTCTCACTCCG
MAACFDRCRVVCLSHS    1  ATGGCAGCGTGTTTTGATAGGTGCCGTGTTGTTTGTCTTTCTCACTCCG
MAACFDVCRVRCESHS    1  ATGGCAGCGTGTTTTGATGTTTGCCGGGTGAGGTGTGAGTCTCACTCCG
MAACFALCRVTCESHT    1  ATGGCAGCGTGTTTTGCGTTGTGCAGGGTGACTTGTGAGTCTCACACCG
MAACFGACRVGCVSHS    1  ATGGCAGCGTGTTTTGGTGCTTGCCGGGTTGGGTGTGTTTCTCACTCCG
MAACFGGCRVLCFSHS    1  ATGGCAGCGTGTTTTGGTGGTTGCAGGGTTCTTTGTTTTTCTCACTCCG
MAACFVHCRVRCWSHS    1  ATGGCAGCGTGTTTTGTGCATTGCAGGGTGAGGTGTTGGTCTCACTCCG
MAACFVHCRVACGSHC    1  ATGGCAGCGTGTTTTGTGCATTGCAGGGTGGCGTGTGGTTCTCACTGCG
MAACFVECRVICISHS    1  ATGGCAGCGTGTTTTGTGGAGTGCCGGGTGATTTGTATTTCTCACTCCG
MAACFVNCRVACHSHS    1  ATGGCAGCGTGTTTTGTTAATTGCAGGGTTGCGTGTCATTCTCACTCCG
MAACFVRCRVVCASHS    1  ATGGCAGCGTGTTTTGTTAGGTGCCGTGTGGTTTGTGCTTCTCACTCCG
MAACFQGCRVMCYSHS    1  ATGGCAGCGTGTTTTTAGGGGTGCCGGGTGATGTGTTATTCTCACTCCG
MAACFLIVQGCVSVSL    1  ATGGCAGCGTGTTTTTTGATAGTGCAGGGTTGTGTGTCTGTCTCACTCCG
MAACFLECRVACVSHS    1  ATGGCAGCGTGTTTTTTGGAGTGCAGGGTTGCTTGTGTGTCTCACTCCG
MAACFLVGAGVCVFFSL    1  ATGGCAGCGTGTTTTTTGGTGGGTGCAGGAGTTTGTGTTTTTTTCTCACTCCG
MAACFFRACRVDCPSHS    1  ATGGCAGCGTGTTTTTTTAGGGCGTGCCGGGTTGATTGTCCGTCTCACTCCG
MAAMIGVA*VCIRLTP    1  ATGGCAGCTATGATTGGCGTTGCGTGAGTATGTATTCGTCTCACTCCG
MAAYPWGCMMRCASHS    1  ATGGCAGCTTATCCTTGGGGGTGCATGATGCGGTGTGCTTCTCACTCCG
MAACRADCMELCKVSL    1  ATGGCAGCTTGTAGGGCGGATTGCATGGAGCTGTGTAAAGTCTCACTCCG
MAACSGRMCELFRCQSHS    1  ATGGCAGCTTGTAGTGGGCGGATGTGCGAGCTGTTTAGGTGTCAGTCTCACTCG
MAACQISCLFRCIPHS    1  ATGGCAGCTTGTCAGATTTCTTGCCTGTTTCGGTGTATTCCCCACTCCG
MAACPWGCMMRCASHS    1  ATGGCAGCTTGTCCTTGGGGATGCATGATGCGGTGTGCTTCTCACTCCG
MAACPWGVHDAVCFSL    1  ATGGCAGCTTGTCCTTGGGGGGTGCATGATGCGGTGTGCTTCTCACTCCG
MAACPWGCMMRCASHS    1  ATGGCAGCTTGTCCTTGGGGGTGCATGATGCGGTGCGCTTCTCACTCCG
MAACRVCAIWVLVSL    1  ATGGCAGCTTGTCGGGTGTGTGCTATATGGGTGTTGGTCTCACTCCG
MAACLRTCRVNCKSHS    1  ATGGCAGCTTGTCTGCGTACGTGCCGGGTTAATTGTAAGTCTCACTCCG
MAACLRTCRVNCFFSL    1  ATGGCAGCTTGTCTGCGTACGTGCCGGGTTAATTGTTTTTTCTCACTCCG
MAACLLVPCYECRCDSHS    1  ATGGCAGCTTGTCTTCTGGTTCCGTGCTATGAGTGTCGTTGTGATTCTCACTCCG
MAACLASVCRTMFFVSHS    1  ATGGCAGCTTGTCTTGCGAGTGTTTGCCGGACCATGTTTTTTGTATCTCACTCCG
MAACLASVCRTMFFCISL    1  ATGGCAGCTTGTCTTGCGAGTGTTTGCCGGACTATGTTTTTTTGTATCTCACTCCG
MAACLVSVCRTMFFVSHS    1  ATGGCAGCTTGTCTTGTGAGTGTTTGCCGGACTATGTTTTTTGTATCTCACTCCG
MAACDDICQGRCQSHS    1  ATGGCAGCTTGTGATGATATTTGCTAGGGGCGGTGTTAGTCTCACTCCG
MAACDDICQGRCCSHF    1  ATGGCAGCTTGTGATGATATTTGCTAGGGGCGGTGTTGTTCTCACTTCG
MAACDWRRVSMYSSHS    1  ATGGCAGCTTGTGATTGGCGTCGCGTGAGTATGTATTCGTCTCACTCCG
MAACAKRCVGMCTSHS    1  ATGGCAGCTTGTGCGAAGCGTTGCGTGGGGATGTGTACGTCTCACTCCG
MAACATACWGICRSHS    1  ATGGCAGCTTGTGCTACTGCGTGCTGGGGTATTTGTAGGTCTCACTCCG
MAACGRQACSGRSCGSHS    1  ATGGCAGCTTGTGGACGGTAGGCTTGCTCTGGGAGGTCTTGTGGGTCTCACTCCG
MAACVRGCGSLCLSHS    1  ATGGCAGCTTGTGTTCGGGGGTGCGGTTCGTTGTGTTTGTCTCACTCCG
MAACVWFDCDNHGCQSHS    1  ATGGCAGCTTGTGTTTGGTTTGATTGCGATAATCATGGGTGTCAATCTCACTCCG
MAACQKLCRVGCDSHS    1  ATGGCAGCTTGTTAGAAGTTGTGCAGGGTGGGTTGTGATTCTCACTCCG
MAACQTVCRVNCPSHS    1  ATGGCAGCTTGTTAGACTGTTTGCAGGGTTAATTGTCCGTCTCACTCCG
MAACQQTNCLGGGCLSHS    1  ATGGCAGCTTGTTAGCAGACGAATTGCCTGGGGGGTGGGTGTTTGTCTCACTCCG
MAACQQANCLGGWVFVSL    1  ATGGCAGCTTGTTAGCAGGCGAATTGCCTGGGGGGGTGGGTGTTTGTCTCACTCCG
MAACQQANCLGGGCLPHS    1  ATGGCAGCTTGTTAGCAGGCGAATTGCCTGGGGGGTGGGTGTTTGCCTCACTCCG
MAACQQANCLGWVFVVTP    1  ATGGCAGCTTGTTAGCAGGCGAATTGTCTGGGGTGGGTGTTTGTCGTCACTCCG
MAACYTYCRVGCYSSL    1  ATGGCAGCTTGTTATACTTATTGCCGGGTTGGGTGTTACTCGTCACTCCG
MAACYGLCFAPCKSHS    1  ATGGCAGCTTGTTATGGGCTTTGCTTTGCGCCTTGTAAGTCTCACTCCG
MAACSANGCSVQVCLSHS    1  ATGGCAGCTTGTTCGGCGAATGGTTGCTCGGTTTAGGTTTGTCTTTCTCACTCCG
MAACSHANCYLPICDSHS    1  ATGGCAGCTTGTTCTCATGCTAATTGCTATTTGCCGATTTGTGATTCTCACTCCG
MAACSHVNCYLPICGSHS    1  ATGGCAGCTTGTTCTCATGTTAATTGCTATTTGCCGATTTGTGGTTCTCACTCCG
MAACSRVNCYLPICDSHS    1  ATGGCAGCTTGTTCTCGTGTTAATTGCTATTTGCCGATTTGTGATTCTCACTCCG
MAACWKLCRVGCDSHS    1  ATGGCAGCTTGTTGGAAGTTGTGCAGGGTGGGTTGCGATTCTCACTCCG
MAACWKLCRVGCDSHS    1  ATGGCAGCTTGTTGGAAGTTGTGCAGGGTGGGTTGTGATTCTCACTCCCG
MAACWKLCRVICISHS    1  ATGGCAGCTTGTTGGAAGTTGTGCAGGGTTATTTGTATTTCTCACTCCG
MAACWTVCRVNCPPHS    1  ATGGCAGCTTGTTGGACTGTTTGCAGGGTTAATTGTCCGCCTCACTCCG
MAACWEFFAGGVFVLVSL    1  ATGGCAGCTTGTTGGGAGTTTTTTGCCGGGGGTGTCTTTGTTTTGGTCTCACTCCG
MAACWDRCGPVCWSHS    1  ATGGCAGCTTGTTGGGATCGGTGCGGTCCGGTGTGTTGGTCTCACTCCG
MAACWGTERSFVGCSSHS    1  ATGGCAGCTTGTTGGGGGACGGAGCGCTCGTTTGTTGGTTGTTCTTCTCACTCCG
MAACWGRCRVACDSHS    1  ATGGCAGCTTGTTGGGGGCGTTGCCGTGTTGCTTGTGATTCTCACTCCG
MAACWGVCRVSCGFSL    1  ATGGCAGCTTGTTGGGGTGTTTGCAGGGTGAGTTGTGGGTTCTCACTCCG
MAACWQICHKHCISHS    1  ATGGCAGCTTGTTGGTAGATTTGCCATAAGCATTGTATTTCTCACTCCG
MAACLRSAGLLVILTP    1  ATGGCAGCTTGTTTACGTAGTGCAGGGTTACTTGTCATTCTCACTCCG
MAACLVRAGWFVGLTP    1  ATGGCAGCTTGTTTAGTGCGTGCAGGGTGGTTTGTTGGTCTCACTCCG
MAACLVCAGWVVRLTP    1  ATGGCAGCTTGTTTAGTGTGTGCCGGGTGGGTTGTCCGTCTCACTCCG
MAACFIIAGLFVSLTP    1  ATGGCAGCTTGTTTCATAATTGCAGGGCTCTTTGTCAGTCTCACTCCG
MAACFLLAVFCVLLTP    1  ATGGCAGCTTGTTTCCTGCTTGCCGTGTTCTGTGTACTTCTCACTCCG
MAACFLCAVRLVGLTP    1  ATGGCAGCTTGTTTCCTTTGTGCCGTGCGACTTGTTGGTCTCACTCCG
MAACFGLAGLIVVLTP    1  ATGGCAGCTTGTTTCGGCCTTGCCGGGTTGATTGTAGTTCTCACTCCG
MAACLSGAGLFVRLTP    1  ATGGCAGCTTGTTTGAGCGGTGCCGGGCTCTTTGTCCGTCTCACTCCG
MAACLGCAGLSVVLTP    1  ATGGCAGCTTGTTTGGGCTGTGCCGGGTTGAGTGTGGTTCTCACTCCG
MAACFNFAVWIVVLTP    1  ATGGCAGCTTGTTTTAATTTTGCCGTGTGGATTGTGGTTCTCACTCCG
MAACFTKCRVWCWSHS    1  ATGGCAGCTTGTTTTACGAAGTGCCGTGTTTGGTGTTGGTCTCACTCCG
MAACFTQCRVTCHSHL    1  ATGGCAGCTTGTTTTACGTAGTGCAGGGTTACTTGTCATTCTCACCTCCG
MAACFSVCRVGCPSHS    1  ATGGCAGCTTGTTTTAGTGTGTGCCGGGTGGGTTGTCCGTCCCACTCCG
MAACFSVCRVGCPSHA    1  ATGGCAGCTTGTTTTAGTGTGTGCCGGGTGGGTTGTCCGTCTCACGCCG
MAACFIIAGVCVFSL    1  ATGGCAGCTTGTTTTATTATTGCAGGGGTCTGTGTTTTCTCACTCCG
MAACFIIAGSVFSHS    1  ATGGCAGCTTGTTTTATTATTGCAGGGTCTGTGTTTTCTCACTCCG
MAACFQNCKALCFLTP    1  ATGGCAGCTTGTTTTCAGAATTGCAAGGCTCTTTGTTTTCTCACTCCG
MAACFHNCRALCQSHT    1  ATGGCAGCTTGTTTTCATAATTGCAGGGCTCTTTGTCAGTCTCACACCG
MAACFHNCRALLSVSH    1  ATGGCAGCTTGTTTTCATAATTGCAGGGCTCTTTTGTCAGTCTCACACCG
MAACFPTCRVACPSHS    1  ATGGCAGCTTGTTTTCCAACGTGCCGGGTTGCGTGTCCTTCTCACTCCG
MAACFPHCRVHCTSHS    1  ATGGCAGCTTGTTTTCCTCATTGCAGGGTGCATTGTACGTCTCACTCCG
MAACFRPCRVDCSPHS    1  ATGGCAGCTTGTTTTCGGCCTTGCCGGGTTGATTGTAGTCCTCACTCCG
MAACFRPCRVDCSSHS    1  ATGGCAGCTTGTTTTCGGCCTTGCCGGGTTGATTGTAGTTCTCACTCG
MAACFLACRVCVSLTP    1  ATGGCAGCTTGTTTTCTGGCTTGCCGGGTGTGTGTAAGTCTCACTCCG
MAACFLQCRVGCSSHS    1  ATGGCAGCTTGTTTTCTTCAGTGCAGGGTTGGTTGTTCTTCTCACTCCG
MAACFLQCRVGCFSHS    1  ATGGCAGCTTGTTTTCTTCAGTGCAGGGTTGGTTGTTTTTCTCATTCCG
MAACFLQCRVGCFFSL    1  ATGGCAGCTTGTTTTCTTCAGTGCAGGGTTGGTTGTTTTTTCTCACTCCG
MAACFLQCRVGLFFLTP    1  ATGGCAGCTTGTTTTCTTCAGTGCAGGGTTGGTTTGTTTTTTCTCACTCCG
MAACFERCRALLSVSL    1  ATGGCAGCTTGTTTTGAGCGGTGCCGGGCTCTTTTGTCCGTCTCACTCCG
MAACFERCRVSCASHS    1  ATGGCAGCTTGTTTTGAGCGGTGCCGTGTGTCTTGTGCGTCTCACTCCG
MAACFE*CKVDCMSHS    1  ATGGCAGCTTGTTTTGAGTGATGCAAGGTGGATTGTATGTCTCACTCCG
MAACFEWCKVDCMSHT    1  ATGGCAGCTTGTTTTGAGTGGTGCAAGGTGGATTGTATGTCTCACACCG
MAACFAGCRVFLYFSL    1  ATGGCAGCTTGTTTTGCGGGGTGCAGGGTTTTTTTGTATTTCTCACTCCG
MAACFAGCRVLCVSHS    1  ATGGCAGCTTGTTTTGCGGGGTGCCGGGTGCTTTGTGTTTCTCACTCCG
MAACFVQCRASCYSHS    1  ATGGCAGCTTGTTTTGTTCAGTGCAGGGCGTCGTGTTATTCTCACTCCG
MAACFVPCRAICVSHS    1  ATGGCAGCTTGTTTTGTTCCTTGCAGGGCGATTTGTGTGTCTCACTCCG
MAACFQSCRVHCASHS    1  ATGGCAGCTTGTTTTTAGAGTTGCAGGGTTCATTGTGCGTCTCACTCCG
MAACFQHCRTLCWSHS    1  ATGGCAGCTTGTTTTTAGCATTGCCGTACTCTGTGCTGGTCTCACTCCG
MAACFQCVPGGLSVSL    1  ATGGCAGCTTGTTTTTAGTGTGTGCCGGGTGGGTTGTCCGTCTCACTCCG
MAACFLLLQGLCFFSL    1  ATGGCAGCTTGTTTTTTATTATTGCAGGGTCTGTGTTTTTTCTCACTCCG
MAACFLYCRTNCASHS    1  ATGGCAGCTTGTTTTTTGTATTGCAGGACTAATTGTGCGTCTCACTCCG
MAACFFTQCRVMCLSHS    1  ATGGCAGCTTGTTTTTTTACTTAGTGCCGTGTTATGTGTCTTTCTCACTCCG
MAGVSCAVRSHCGSHS    1  ATGGCAGGAGTGTCATGTGCGGTGCGGTCGCATTGTGGTTCTCACTCCG
MAGSLAHCVRLPCMSHS    1  ATGGCAGGATCTTTGGCTCATTGCGTTCGTCTGCCTTGTATGTCTCACTCCG
MAGCYVACRVACESHS    1  ATGGCAGGCTGTTATGTGGCGTGCCGGGTGGCGTGTGAGTCTCACTCCG
MAGCFRCAVFRVLLTP    1  ATGGCAGGCTGTTTCCGCTGTGCCGTGTTCCGTGTTCTTCTCACTCCG
MAGRFQMCRVECVSHS    1  ATGGCAGGGCGTTTTCAGATGTGCCGTGTTGAGTGTGTGTCTCACTCCG
MAGVFCVFRCDGHVCDSHS    1  ATGGCAGGGGTGTTTTGTGTTTTTAGGTGCGATGGTCATGTGTGTGATTCTCACTCCG
MAGSLAHCVRLPCMPHS    1  ATGGCAGGGTCTTTGGCTCATTGCGTTCGTCTGCCTTGTATGCCTCACTCCG
MAGCFTRCRALCPSHS    1  ATGGCAGGGTGCTTTACTAGGTGCAGGGCTCTGTGTCCTTCTCACTCCG
MAGCNGGGAGGLRVCLTP    1  ATGGCAGGGTGTAATGGAGGCGGTGCGGGGGGTCTGCGTGTATGTCTCACTCCG
MAGCQHMPGSCASHS    1  ATGGCAGGGTGTCAGCACATGCCCGGGTCTTGTGCTTCTCACTCCG
MAGCQQYVCHQWTCLSHF    1  ATGGCAGGGTGTCAGCAGTATGTGTGCCATCAGTGGACGTGTCTTTCTCACTTCG
MAGCQHMPGSCDSHS    1  ATGGCAGGGTGTCAGCATATGCCCGGGTCTTGTGATTCTCACTCCG
MAGCPYICFGGVCFSL    1  ATGGCAGGGTGTCCGTATATTTGCTTTGGGGGGGTGTGCTTCTCACTCCG
MAGCPYICFGGCAPHS    1  ATGGCAGGGTGTCCGTATATTTGCTTTGGGGGGTGTGCTCCTCACTCCG
MAGCRGASVLLADLSFSL    1  ATGGCAGGGTGTCGGGGGGCTTCCGTGCTATTAGCTGATTTGTCTTTCTCACTCCG
MAGCRSLCRVGCLSHS    1  ATGGCAGGGTGTCGGTCTTTGTGCAGGGTGGGGTGTTTGTCTCACTCCG
MAGCRPPCDDTCGSHS    1  ATGGCAGGGTGTCGTCCTCCGTGCGATGATACGTGTGGTTCTCACTCCG
MAGCRWECNPLCFFSL    1  ATGGCAGGGTGTCGTTGGGAGTGCAATCCTCTTTGTTTTTTCTCACTCCG
MAGCLRGGCFWSRVFLTP    1  ATGGCAGGGTGTCTGCGTGGTGGGTGCTTTTGGAGTCGTGTCTTTCTCACTCCG
MAGCLAVCPWHCVSHS    1  ATGGCAGGGTGTCTTGCTGTGTGCCCGTGGCATTGTGTTTCTCACTCCG
MAGCLVVCRVNYSSHS    1  ATGGCAGGGTGTCTTGTTGTGTGCAGGGTGAATTATTCGTCTCACTCCG
MAGCLVVCPQHCVSHS    1  ATGGCAGGGTGTCTTGTTGTGTGCCCGTAGCATTGTGTTTCTCACTCCG
MAGCLVVCPWHRVSHS    1  ATGGCAGGGTGTCTTGTTGTGTGCCCGTGGCATCGTGTTTCTCACTCCG
MAGCLVVCPWHCVLTP    1  ATGGCAGGGTGTCTTGTTGTGTGCCCGTGGCATTGTGTTCTCACTCCG
MAGCDLGLCKWVGVCLTP    1  ATGGCAGGGTGTGATCTGGGGTTGTGCAAGTGGGTGGGTGTCTGTCTCACTCCG
MAGCDAVPDEVQVSL    1  ATGGCAGGGTGTGATGCGGTGCCCGACGAGGTGTAGGTCTCACTCCG
MAGCALGLARLVIVVLTP    1  ATGGCAGGGTGTGCTCTGGGGCTTGCTAGACTCGTAATTGTGGTTCTCACTCCG
MAGCALGDLLDS*LWFSL    1  ATGGCAGGGTGTGCTCTGGGGGACTTGCTAGACTCGTAATTGTGGTTCTCACTCCG
MAGCAYVPCTRIGCQSHS    1  ATGGCAGGGTGTGCTTATGTGCCGTGCACTAGGATTGGGTGTCAGTCTCACTCCG
MAGCASFRCVGVSCLSHS    1  ATGGCAGGGTGTGCTTCGTTTAGGTGCGTGGGGGTGTCGTGTCTGTCTCACTCCG
MAGCGNYGLLFAVVLFSL    1  ATGGCAGGGTGTGGGAACTATGGGTTGCTGTTCGCGGTCGTGTTGTTCTCACTCCG
MAGCGKGRTSTCHSHS    1  ATGGCAGGGTGTGGGAAGGGGCGCACTTCGACGTGTCATTCTCACTCCG
MAGCGKGCTSTCHSHS    1  ATGGCAGGGTGTGGGAAGGGGTGCACTTCGACGTGTCATTCCCACTCCG
MAGCGTMGLLFAVVLFSL    1  ATGGCAGGGTGTGGGACTATGGGGTTGCTGTTCGCGGTCGTGTTGTTCTCACTCCG
MAGCGTMGCCSRSCCSHS    1  ATGGCAGGGTGTGGGACTATGGGTTGCTGTTCGCGATCGTGTTGTTCTCACTCCG
MAGCGTGSRSRAWCMSHS    1  ATGGCAGGGTGTGGGACTGGTAGTCGCAGTCGGGCGTGGTGTATGTCTCACTCCG
MAGCGTGSCSRGVVYVSL    1  ATGGCAGGGTGTGGGACTGGTAGTTGCAGTCGGGGCGTGGTGTATGTCTCACTCCG
MAGCGSSWCTLMRCWSHS    1  ATGGCAGGGTGTGGGAGTTCGTGGTGCACGCTTATGCGTTGTTGGTCTCACTCCG
MAGCGIWECRVECWSHS    1  ATGGCAGGGTGTGGGATTTGGGAGTGCCGGGTGGAGTGTTGGTCTCACTCCG
MAGCGLPYRCLRICDSHS    1  ATGGCAGGGTGTGGGTTGCCTTATCGCTGTCTGCGTATTTGTGATTCTCACTCCG
MAGCVKRHCVHRVCFLTP    1  ATGGCAGGGTGTGTGAAGCGGCATTGCGTTCATCGGGTGTGTTTTCTCACTCCG
MAGCVKRHCVHRVCFFSL    1  ATGGCAGGGTGTGTGAAGCGGCATTGCGTTCATCGGGTGTGTTTTTTCTCACTCCG
MAGCVKRHCVHRVCFFLTP    1  ATGGCAGGGTGTGTGAAGCGGCATTGCGTTCATCGGGTGTGTTTTTTTCTCACTCCG
MAGCYLLCRVGRHSHS    1  ATGGCAGGGTGTTATTTGTTGTGCCGGGTGGGTCGTCATTCTCACTCCG
MAGCYLLCWVGCHSHS    1  ATGGCAGGGTGTTATTTGTTGTGCTGGGTGGGTTGTCATTCTCACTCCG
MAGCWKLCKVGCLSHS    1  ATGGCAGGGTGTTGGAAGTTGTGCAAGGTGGGTTGTTTGTCTCACTCCG
MAGCWTNCRVNCGSHS    1  ATGGCAGGGTGTTGGACGAATTGCCGGGTGAATTGTGGGTCTCACTCCG
MAGCWTRCRVSCWSHT    1  ATGGCAGGGTGTTGGACTCGTTGCAGGGTGAGTTGTTGGTCTCACACCG
MAGCWTRCRVSCWSHS    1  ATGGCAGGGTGTTGGACTCGTTGCAGGGTGAGTTGTTGGTCTCACTCG
MAGCWRTCRVQCQSHS    1  ATGGCAGGGTGTTGGCGTACGTGCCGGGTGCAGTGTCAGTCTCACTCCG
MAGCWRTCRVSCESHS    1  ATGGCAGGGTGTTGGCGTACGTGCCGGGTTTCGTGTGAGTCTCACTCCG
MAGCWARCRVMCESHS    1  ATGGCAGGGTGTTGGGCGAGGTGCCGTGTTATGTGTGAGTCTCACTCCG
MAGCWVPCRVSCFSHS    1  ATGGCAGGGTGTTGGGTTCCTTGCCGTGTTTCGTGTTTTTCGCACTCCG
MAGCWVPCRVSCFSHP    1  ATGGCAGGGTGTTGGGTTCCTTGCCGTGTTTCGTGTTTTTCTCACCCCG
MAGCWQPCRVICWSHS    1  ATGGCAGGGTGTTGGTAGCCTTGCAGAGTGATTTGTTGGTCTCACTCCG
MAGCWSPCRVSCGSHS    1  ATGGCAGGGTGTTGGTCTCCTTGCCGGGTGTCTTGTGGTTCTCACTCCG
MAGCWSLCRVACFSHS    1  ATGGCAGGGTGTTGGTCTTTGTGCAGGGTTGCGTGTTTTTCTCACTCCG
MAGCCVCLTP    1  ATGGCAGGGTGTTGTGTGTGTCTCACTCCG
MAGCFSSAGWCVFLTP    1  ATGGCAGGGTGTTTCAGCAGTGCAGGGTGGTGTGTCTTTCTCACTCCG
MAGCFVNCRVGCSSHS    1  ATGGCAGGGTGTTTCGTTAATTGCCGGGTTGGTTGTTCTTCTCACTCCG
MAGCLLTCRVSCYSHS    1  ATGGCAGGGTGTTTGCTTACTTGCCGTGTTAGTTGTTATTCTCACTCCG
MAGCLLIAGLVVLLTP    1  ATGGCAGGGTGTTTGTTAATTGCCGGGTTGGTTGTTCTTCTCACTCCG
MAGCFNPCRWECLSHS    1  ATGGCAGGGTGTTTTAATCCTTGCCGGTGGGAGTGTTTGTCTCACTCCG
MAGCFTWCRTLCFSHS    1  ATGGCAGGGTGTTTTACGTGGTGCAGGACTTTGTGTTTTTCTCACTCCG
MAGCFRLAGRFVFSL    1  ATGGCAGGGTGTTTTAGGCTTGCAGGACGCTTTGTTTTCTCACTCCG
MAGCFSNCRVHCDSHS    1  ATGGCAGGGTGTTTTAGTAATTGCAGGGTGCATTGTGATTCTCACTCCG
MAGCFMQCRVFCVSHS    1  ATGGCAGGGTGTTTTATGCAGTGCAGGGTGTTTTGTGTCTCTCACTCCG
MAGCFQMCRVECVSHS    1  ATGGCAGGGTGTTTTCAGATGTGCCGTGTTGAATGTGTGTCTCACTCCG
MAGCFQMCRVECASHS    1  ATGGCAGGGTGTTTTCAGATGTGCCGTGTTGAGTGTGCGTCTCACTCCG
MAGCFPLCRVVCPSHS    1  ATGGCAGGGTGTTTTCCGCTGTGCAGGGTGGTGTGTCCGTCTCACTCCG
MAGCFRFCRRVRVSHS    1  ATGGCAGGGTGTTTTCGGTTTTGCCGTCGTGTGCGTGTGTCTCACTCCG
MAGCFRFCRRVYVSHS    1  ATGGCAGGGTGTTTTCGGTTTTGCCGTCGTGTGTATGTGTCTCACTCCG
MAGCFRFCRRVCVPHS    1  ATGGCAGGGTGTTTTCGGTTTTGCCGTCGTGTGTGTGTGCCTCACTCCG
MAGCFRFCRRVCVSHS    1  ATGGCAGGGTGTTTTCGGTTTTGCCGTCGTGTGTGTGTGTCTCACTCG
MAGCFRFCRRVCVFSL    1  ATGGCAGGGTGTTTTCGGTTTTGCCGTCGTGTGTGTGTGTTCTCACTCCG
MAGCFLVVAGIMGVFLTP    1  ATGGCAGGGTGTTTTCTAGTCGTTGCGGGGATAATGGGTGTATTTCTCACTCCG
MAGCFLVCRVGCASHS    1  ATGGCAGGGTGTTTTCTGGTGTGCAGGGTTGGTTGTGCTTCTCACTCCG
MAGCFLQCRVGCFSHS    1  ATGGCAGGGTGTTTTCTTCAGTGCAGGGTTGGTTGTTTTTCTCACTCCG
MAGCFEVCRVMCYSHS    1  ATGGCAGGGTGTTTTGAGGTTTGCCGTGTGATGTGTTATTCTCACTCCG
MAGCFEVCRVSCLSHS    1  ATGGCAGGGTGTTTTGAGGTTTGCCGTGTTAGTTGTCTGTCTCACTCCG
MAGCFVNCRVACHSHS    1  ATGGCAGGGTGTTTTGTTAATTGCAGGGTTGCGTGTCATTCTCACTCCG
MAGCFVNCRVGCPSHS    1  ATGGCAGGGTGTTTTGTTAATTGCCGGGTTGGTTGTCCGTCTCACTCCG
MAGCFVQCRVGCPSHS    1  ATGGCAGGGTGTTTTGTTCAGTGCCGTGTGGGTTGTCCTTCTCACTCCG
MAGCFQNCRALCSSHS    1  ATGGCAGGGTGTTTTTAGAATTGCCGTGCTCTGTGTTCGTCTCACTCCG
MAGCFQECRVACPSHS    1  ATGGCAGGGTGTTTTTAGGAGTGCCGTGTGGCTTGTCCGTCTCACTCCG
MAGCFQECRVACLSHS    1  ATGGCAGGGTGTTTTTAGGAGTGCCGTGTTGCTTGTTTGTCTCACTCCG
MAGCFQECRVVCVPHS    1  ATGGCAGGGTGTTTTTAGGAGTGCCGTGTTGTTTGTGTGCCTCACTCCG
MAGCFSQCRSLCFSHS    1  ATGGCAGGGTGTTTTTCGCAGTGCAGGTCGCTGTGTTTTTCTCACTCCG
MAGCFSSRYGDNGCISHS    1  ATGGCAGGGTGTTTTTCTAGTCGTTACGGGGATAATGGGTGTATTTCTCACTCCG
MAGCFSSRCGDNGCISHS    1  ATGGCAGGGTGTTTTTCTAGTCGTTGCGGGGATAATGGGTGTATCTCTCACTCCG
MAGCFLGVPCCLCVSL    1  ATGGCAGGGTGTTTTTTAGGAGTGCCGTGTTGTTTGTGTGTCTCACTCCG
MAGCFFCAGFRVFLTP    1  ATGGCAGGGTGTTTTTTCTGTGCAGGGTTCCGTGTATTTCTCACTCCG
MAGVQVVCSS*LSCLTP    1  ATGGCAGGTGTTCAGGTTGTGTGCTCGTCGTAATTGTCGTGTCTCACTCCG
MAGVVMVAGWRVCLTP    1  ATGGCAGGTGTTGTCATGGTTGCCGGGTGGCGTGTCTGTCTCACTCCG
MAGVLRSAGLLVILTP    1  ATGGCAGGTGTTTTACGTAGTGCAGGGTTACTTGTCATTCTCACTCCG
MAGCYVACRVACESHS    1  ATGGCAGGTTGCTATGTGGCGTGCCGGGTGGCGTGTGAGTCTCACTCCG
MAGCLSWCRQVCISHS    1  ATGGCAGGTTGCTTGTCGTGGTGCCGTCAGGTGTGTATTTCTCACTCCG
MAGCKQYSCSRHNCPSHS    1  ATGGCAGGTTGTAAGCAGTATTCGTGCTCGAGGCATAATTGTCCTTCTCACTCCG
MAGCSHFWCTRLRCNSHS    1  ATGGCAGGTTGTAGTCACTTTTGGTGCACTAGGTTGAGGTGTAATTCTCACTCCG
MAGCSHFGALG*GVILTP    1  ATGGCAGGTTGTAGTCATTTTGGTGCACTAGGTTGAGGTGTAATTCTCACTCCG
MAGCSHFWCTRLRCNSHS    1  ATGGCAGGTTGTAGTCATTTTTGGTGCACTAGATTGAGGTGTAATTCTCACTCCG
MAGCSHFWCTRLRYNSHS    1  ATGGCAGGTTGTAGTCATTTTTGGTGCACTAGGTTGAGGTATAATTCTCACTCCG
MAGCSHFWCTRLRCMSHS    1  ATGGCAGGTTGTAGTCATTTTTGGTGCACTAGGTTGAGGTGTATGTCTCACTCCG
MAGCMHQCKVICYSHS    1  ATGGCAGGTTGTATGCATTAGTGCAAGGTTATATGTTATTCTCACTCCG
MAGCMHQCKVMCLFSL    1  ATGGCAGGTTGTATGCATTAGTGCAAGGTTATGTGTTTATTCTCACTCCG
MAGCPGCVLFAV*FSL    1  ATGGCAGGTTGTCCGGGGTGCGTGCTCTTTGCAGTGTGATTCTCACTCCG
MAGCRSLCALTCDSHS    1  ATGGCAGGTTGTCGGTCGTTGTGCGCTCTGACTTGTGATTCTCACTCCG
MAGCRLTGCMLYRCLSHS    1  ATGGCAGGTTGTCGTCTGACTGGTTGCATGCTGTATCGGTGTTTGTCTCACTCCG
MAGCLTQCRVNCSPHS    1  ATGGCAGGTTGTCTTACGTAGTGCCGTGTTAATTGTTCTCCTCACTCCG
MAGCESQNCRRPYCNSHS    1  ATGGCAGGTTGTGAGTCGTAGAATTGCCGGCGCCCGTATTGTAATTCTCACTCCG
MAGCESQNCRRPYCNSHS    1  ATGGCAGGTTGTGAGTCGTAGAATTGCCGGCGTCCGTATTGTAATTCTCACTCG
MAGCDRGICLYAHCYSHS    1  ATGGCAGGTTGTGATCGGGGGATTTGCTTGTATGCTCATTGTTATTCTCACTCCG
MAGCDVWGVQVVVVFVSL    1  ATGGCAGGTTGTGATGTGTGGGGGGTGCAGGTGGTTGTAGTGTTTGTCTCACTCCG
MAGCAPSICVPFRCTSHS    1  ATGGCAGGTTGTGCTCCTTCGATTTGCGTTCCTTTTCGGTGTACGTCTCACTCCG
MAGCAFRCQWACVSHS    1  ATGGCAGGTTGTGCTTTTCGTTGCCAGTGGGCTTGTGTTTCTCACTCCG
MAGCGRRALWVVFSHS    1  ATGGCAGGTTGTGGGAGGCGTGCGCTCTGGGTTGTTTTTTCTCACTCCG
MAGCGRACALGCLSFSL    1  ATGGCAGGTTGTGGGAGGGCGTGCGCTCTGGGTTGTTTGTCTTTCTCACTCCG
MAGCGSQCCVGNGCGSHS    1  ATGGCAGGTTGTGGGAGTCAGTGTTGCGTGGGTAATGGGTGTGGGTCTCACTCCG
MAGCGSALSLSAYL*FSL    1  ATGGCAGGTTGTGGGTCTGCCTTATCGCTGTCTGCGTATTTGTGATTCTCACTCCG
MAGCGLPYRCLRIVILTP    1  ATGGCAGGTTGTGGGTTGCCTTATCGCTGTCTGCGTATTGTGATTCTCACTCCG
MAGCGKLKCNSMECVSHS    1  ATGGCAGGTTGTGGTAAGTTGAAGTGCAATTCTATGGAGTGTGTGTCTCACTCCG
MAGCVRSCINLCFCLTP    1  ATGGCAGGTTGTGTGAGGAGTTGCATTAATCTGTGTTTTTGTCTCACTCCG
MAGCVALCRTNCTSHS    1  ATGGCAGGTTGTGTGGCGTTGTGCAGGACTAATTGTACGTCTCACTCCG
MAGCVWLACARWCCVSHS    1  ATGGCAGGTTGTGTGTGGCTTGCGTGCGCTCGTTGGTGTTGTGTTTCTCACTCCG
MAGCVSRCQWACVSHS    1  ATGGCAGGTTGTGTTTCTCGTTGCCAGTGGGCTTGTGTTTCTCACTCCG
MAGCVFRCQWARVSHS    1  ATGGCAGGTTGTGTTTTTCGTTGCCAGTGGGCTCGTGTTTCTCACTCCG
MAGCVFRCQWACASHS    1  ATGGCAGGTTGTGTTTTTCGTTGCCAGTGGGCTTGTGCTTCTCACTCCG
MAGCYTRCRVTCASHS    1  ATGGCAGGTTGTTATACGCGGTGCCGGGTTACCTGTGCTTCTCACTCCG
MAGCYTRCRVACISHS    1  ATGGCAGGTTGTTATACGCGTTGCCGGGTTGCTTGTATTTCTCACTCCG
MAGCYRHCRVHCISHS    1  ATGGCAGGTTGTTATAGGCATTGCAGGGTTCATTGTATTTCTCACTCCG
MAGCYQQCRVSCISHS    1  ATGGCAGGTTGTTATCAGCAGTGCCGTGTGTCGTGTATTTCTCACTCCG
MAGCYERCGRHCGSHS    1  ATGGCAGGTTGTTATGAGCGGTGCGGTCGGCATTGTGGTTCTCACTCCG
MAGCYVTCRVACESHS    1  ATGGCAGGTTGTTATGTGACGTGCCGGGTGGCGTGTGAGTCTCACTCCG
MAGCYVACRALCYSHS    1  ATGGCAGGTTGTTATGTGGCGTGCCGGGCTCTGTGTTATTCTCACTCCG
MAGCYVACRGGV*VSL    1  ATGGCAGGTTGTTATGTGGCGTGCCGGGGTGGCGTGTGAGTCTCACTCCG
MAGCYVACRVTCESHS    1  ATGGCAGGTTGTTATGTGGCGTGCCGGGTGACGTGTGAGTCTCACTCCG
MAGCYVACWVACESHS    1  ATGGCAGGTTGTTATGTGGCGTGCTGGGTGGCGTGTGAGTCTCACTCCG
MAGCYSRCRVLCWVSL    1  ATGGCAGGTTGTTATTCGAGGTGCAGGGTGCTTTGTTGGGTCTCACTCCG
MAGCYSRCRVLCWSHS    1  ATGGCAGGTTGTTATTCGAGGTGCAGGGTGCTTTGTTGGTCTCACTCGG
MAGCYSPCRVYCISHS    1  ATGGCAGGTTGTTATTCTCCTTGCAGGGTGTATTGTATTTCTCACTCCG
MAGCYSFLLYSFVFSHS    1  ATGGCAGGTTGTTATTCTTTTTTGCTGTATTCTTTTGTATTTTCTCACTCCG
MAGCSKLECESWFVILTP    1  ATGGCAGGTTGTTCTAAGTTGGAGTGCGAGTCGTGGTTTGTTATTCTCACTCCG
MAGCSKLECESWFC*FSL    1  ATGGCAGGTTGTTCTAAGTTGGAGTGCGAGTCGTGGTTTTGTTGATTCTCACTCCG
MAGCWNGCRVNCESHS    1  ATGGCAGGTTGTTGGAATGGTTGCCGTGTGAATTGTGAGTCTCACTCCG
MAGCWTKCRVHCPSHS    1  ATGGCAGGTTGTTGGACGAAGTGCCGTGTGCATTGTCCGTCTCACTCCG
MAGCWQKCCVGLLVSL    1  ATGGCAGGTTGTTGGCAGAAGTGCTGTGTGGGGTTGTTGGTCTCACTCCG
MAGCWQLCRVDCFSHS    1  ATGGCAGGTTGTTGGCAGTTGTGCCGTGTGGATTGTTTCTCTCACTCCG
MAGCWEACRVSCASHS    1  ATGGCAGGTTGTTGGGAGGCTTGCCGGGTTAGTTGTGCTTCTCACTCCG
MAGCWAPCRGGVLFSL    1  ATGGCAGGTTGTTGGGCGCCTTGCCGGGGTGGGGTGTTATTCTCACTCCG
MAGCWAPCRVGVILTP    1  ATGGCAGGTTGTTGGGCGCCTTGCCGGGTGGGTGTTATTCTCACTCCG
MAGCWGTECSFVGCSSHS    1  ATGGCAGGTTGTTGGGGGACGGAGTGCTCGTTTGTTGGTTGTTCTTCTCACTCCG
MAGCWQHCRVACSSHS    1  ATGGCAGGTTGTTGGTAGCATTGCCGGGTTGCTTGTTCTTCTCACTCCG
MAGCWQLCRVDCFSHS    1  ATGGCAGGTTGTTGGTAGTTGTGCCGTGTGGATTGTTTTTCTCACTCCG
MAGCWFLCRVSCESHS    1  ATGGCAGGTTGTTGGTTTCTGTGCAGGGTTTCGTGTGAGTCTCACTCCG
MAGCLFFCCILCISHS    1  ATGGCAGGTTGTTTATTCTTTTGCTGTATTCTTTGTATTTCTCACTCCG
MAGCLLCAG*IVVLTP    1  ATGGCAGGTTGTTTATTGTGTGCCGGGTGAATTGTGGTTCTCACTCCG
MAGCFNFCRVDCGSHS    1  ATGGCAGGTTGTTTTAATTTTTGCCGTGTGGATTGTGGTTCTCACTCCG
MAGCFSPCRSMCYSHS    1  ATGGCAGGTTGTTTTAGTCCTTGCAGGAGTATGTGTTATTCTCACTCCG
MAGCFSVCRVGCPSHS    1  ATGGCAGGTTGTTTTAGTGTGTGCCGGGTGGGTTGTCCGTCTCACTCCG
MAGCFIVCRVNCGSSL    1  ATGGCAGGTTGTTTTATTGTGTGCCGGGTGAATTGTGGTTCGTCACTCCG
MAGCFIVCRVNCGSHT    1  ATGGCAGGTTGTTTTATTGTGTGCCGGGTGAATTGTGGTTCTCACACCG
MAGCFQACRAECYSHS    1  ATGGCAGGTTGTTTTCAGGCGTGCAGGGCTGAGTGTTATTCTCACTCCG
MAGCFPLCRVPRSSHS    1  ATGGCAGGTTGTTTTCCGCTGTGCCGTGTTCCGCGTTCTTCTCACTCCG
MAGCFPLCRVPCSPHS    1  ATGGCAGGTTGTTTTCCGCTGTGCCGTGTTCCGTGTTCTCCTCACTCCG
MAGCFLIAGCLCFSL    1  ATGGCAGGTTGTTTTCTAATTGCAGGGTGTTTGTGCTTCTCACTCCG
MAGCFEGACWRVFCLSHS    1  ATGGCAGGTTGTTTTGAAGGGGCGTGCTGGCGTGTGTTTTGTCTGTCTCACTCCG
MAGCFENCRVVCASDS    1  ATGGCAGGTTGTTTTGAGAATTGCAGGGTGGTGTGTGCGTCTGACTCCG
MAGCFELCRVDCTSHS    1  ATGGCAGGTTGTTTTGAGCTGTGCAGGGTGGATTGTACGTCTCACTCCG
MAGCFEGRAGVCFVCLTP    1  ATGGCAGGTTGTTTTGAGGGGCGTGCTGGCGTGTGTTTTGTCTGTCTCACTCCG
MAGCFDRCRVICPSHS    1  ATGGCAGGTTGTTTTGATAGGTGCCGGGTGATTTGTCCGTCTCACTCCG
MAGCFDPCRALCLSHS    1  ATGGCAGGTTGTTTTGATCCGTGCCGGGCGCTGTGTCTGTCTCACTCCG
MAGCFAQCRVDCVLTP    1  ATGGCAGGTTGTTTTGCTCAGTGCCGTGTGGATTGTGTTCTCACTCCG
MAGCFAVCRVACVSHS    1  ATGGCAGGTTGTTTTGCTGTGTGCAGGGTTGCTTGTGTGTCTCACTCCG
MAGCFVQCRTACFSHS    1  ATGGCAGGTTGTTTTGTTCAGTGCAGGACTGCGTGTTTTTCTCACTCCG
MAGCFSVCRVLCNSHS    1  ATGGCAGGTTGTTTTTCTGTCTGCCGGGTTCTTTGTAATTCTCACTCCG
MAGCFCGVQGDLFVSL    1  ATGGCAGGTTGTTTTTGTGGAGTGCAGGGTGATTTGTTCGTCTCACTCCG
MAGCFLECRVACVTHS    1  ATGGCAGGTTGTTTTTTGGAGTGCAGGGTTGCTTGTGTGACTCACTCCG
MAGLLCGVPGGV*VSL    1  ATGGCAGGTTTGTTATGTGGCGTGCCGGGTGGCGTGTGAGTCTCACTCCG
MAGLLAEVPCGLFGLTP    1  ATGGCAGGTTTGTTGGCAGAAGTGCCGTGTGGGTTGTTTGGTCTCACTCCG
MAVCQAMLCKHQLCDSHS    1  ATGGCAGTATGTTAGGCGATGTTGTGCAAGCATTAGCTTTGTGATTCTCACTCCG
MAVCFQACRAECYSHS    1  ATGGCAGTATGTTTTCAGGCGTGCAGGGCTGAGTGTTATTCTCACTCCG
MAVRWEWCRVSCQSHS    1  ATGGCAGTGCGTTGGGAGTGGTGCAGGGTTTCGTGTTAGTCTCACTCCG
MAVRLRCAGLIVRLTP    1  ATGGCAGTGCGTTTGCGTTGTGCAGGACTAATTGTACGTCTCACTCCG
MAVCFAGCRVGCVSHS    1  ATGGCAGTGTGCTTTGCGGGGTGCCGGGTGGGTTGTGTGTCTCACTCCG
MAVCFQGCRALCFSHS    1  ATGGCAGTGTGCTTTTAGGGGTGCCGGGCGTTGTGTTTTTCTCACTCCG
MAVCNSPCTNICVSHS    1  ATGGCAGTGTGTAATAGTCCGTGCACTAATATTTGTGTTTCTCACTCCG
MAVCNSPCTIYLCFSL    1  ATGGCAGTGTGTAATAGTCCGTGCACTATTTATTTGTGTTTCTCACTCCG
MAVCNLP*AATCSSHS    1  ATGGCAGTGTGTAATCTGCCTTGAGCGGCGACTTGTAGTTCTCACTCCG
MAVCNYSRCASSGCFPHS    1  ATGGCAGTGTGTAATTATTCTAGGTGCGCTAGTAGTGGGTGTTTTCCTCACTCCG
MAVCMFVDCADPGVCVSL    1  ATGGCAGTGTGTATGTTTGTGGATTGCGCGGATCCGGGTGTGTGTGTCTCACTCCG
MAVCMFVDCADPVYVSHS    1  ATGGCAGTGTGTATGTTTGTGGATTGCGCGGATCCGGTGTATGTGTCTCACTCCG
MAVCQDACGILCCSHS    1  ATGGCAGTGTGTCAGGATGCTTGCGGTATTTTGTGTTGTTCTCACTCCG
MAVCPVVVLVRRVILTP    1  ATGGCAGTGTGTCCGGTAGTTGTGCTGGTACGACGTGTTATTCTCACTCCG
MAVCRVFGCQLFVCGSHS    1  ATGGCAGTGTGTCGGGTGTTTGGGTGCTAGCTTTTTGTTTGCGGGTCTCACTCCG
MAVCRVFGCQLFVCGSHC    1  ATGGCAGTGTGTCGGGTGTTTGGGTGCTAGCTTTTTGTTTGTGGGTCTCACTGCG
MAVCRVFWVLAFVCGSHS    1  ATGGCAGTGTGTCGGGTGTTTTGGGTGCTAGCTTTTGTTTGTGGGTCTCACTCCG
MAVCRFRCWDFCFSLS    1  ATGGCAGTGTGTCGGTTTCGTTGCTGGGATTTTTGTTTTTCTCTCTCCG
MAVCRMRCSVTCYSRS    1  ATGGCAGTGTGTCGTATGCGTTGCAGTGTGACTTGTTATTCTCGCTCCG
MAVCLPNFCRVADCKSHS    1  ATGGCAGTGTGTCTGCCTAATTTTTGCCGTGTGGCTGATTGTAAGTCTCACTCCG
MAVCLATCCVLCYSHS    1  ATGGCAGTGTGTCTGGCTACGTGCTGTGTTCTTTGTTATTCTCACTCCG
MAVCAQGRCRVGCYSHS    1  ATGGCAGTGTGTGCTCAGGGTCGGTGCCGTGTTGGTTGTTATTCTCACTCCG
MAVCAGYPCGLFNCESHS    1  ATGGCAGTGTGTGCTGGGTATCCCTGCGGGCTGTTTAATTGTGAGTCTCACTCCG
MAVCAGYPCGLFNCESLL    1  ATGGCAGTGTGTGCTGGGTATCCTTGCGGGCTGTTTAATTGTGAGTCTCTACTCCG
MAVCGVSCYWVCLSHS    1  ATGGCAGTGTGTGGTGTTAGTTGCTACTGGGTGTGTCTTTCTCACTCCG
MAVCGLVVRGGVQFSL    1  ATGGCAGTGTGTGGTTTGGTTGTGCGCGGTGGCGTGTAGTTCTCACTCCG
MAVCVMHKCQLNACSSHS    1  ATGGCAGTGTGTGTGATGCATAAGTGCTAGCTGAATGCGTGTTCTTCTCACTCCG
MAVCVRRSCIVQSCASHS    1  ATGGCAGTGTGTGTGCGTCGTTCGTGCATTGTTTAGTCGTGTGCTTCTCACTCCG
MAVCVWKICLDWGCASHS    1  ATGGCAGTGTGTGTGTGGAAGATTTGCCTGGACTGGGGGTGTGCGTCTCACTCCG
MAVCVPEGCSGDGLFFSL    1  ATGGCAGTGTGTGTTCCGGAGGGGTGCAGTGGGGATGGTTTGTTCTTCTCACTCCG
MAVCVGTCETCCLSHS    1  ATGGCAGTGTGTGTTGGGACGTGCGAGACGTGTTGCCTGTCTCACTCCG
MAVCQAMLCKHLAL*FSL    1  ATGGCAGTGTGTTAGGCGATGTTGTGCAAGCATTTAGCTTTGTGATTCTCACTCCG
MAVCYTWCRGVLLFSL    1  ATGGCAGTGTGTTATACGTGGTGCCGGGGTGTCTTGTTATTCTCACTCCG
MAVCYPRCRVNCLSHS    1  ATGGCAGTGTGTTATCCGCGGTGCCGGGTTAATTGTCTTTCTCACTCCG
MAVCYPRCRVECVSHS    1  ATGGCAGTGTGTTATCCGCGGTGCCGGGTTGAGTGTGTGTCTCACTCCG
MAVCYAWCRVSCYSLS    1  ATGGCAGTGTGTTATGCGTGGTGCCGTGTGTCGTGTTATTCTCTCTCCG
MAVCYSLSRVSCWSHS    1  ATGGCAGTGTGTTATTCGTTGTCCCGTGTGTCGTGTTGGTCTCACTCCG
MAVCYSLCRVSCGSHS    1  ATGGCAGTGTGTTATTCGTTGTGCCGTGTGTCGTGTGGGTCTCACTCCG
MAVCSRYCRSLCWSHS    1  ATGGCAGTGTGTTCGCGGTATTGCCGTTCGTTGTGTTGGTCTCACTCCG
MAVCSALCRTNCTSHS    1  ATGGCAGTGTGTTCTGCGTTGTGCAGGACTAATTGTACGTCTCACTCCG
MAVCWPMCAASCWSHS    1  ATGGCAGTGTGTTGGCCGATGTGCGCGGCGTCGTGTTGGTCTCACTCCG
MAVCWPVCRVGCLSHS    1  ATGGCAGTGTGTTGGCCGGTGTGCCGTGTGGGGTGTTTGTCTCACTCCG
MAVCWEKCRVACPSHS    1  ATGGCAGTGTGTTGGGAGAAGTGCAGGGTGGCGTGTCCTTCTCACTCCG
MAVCWEKCRVFCGSHS    1  ATGGCAGTGTGTTGGGAGAAGTGCCGGGTTTTTTGTGGTTCTCACTCCG
MAVCWEGCRVNCVSHS    1  ATGGCAGTGTGTTGGGAGGGGTGCCGTGTTAATTGTGTTTCTCACTCCG
MAVCWDSCRVFVVLTP    1  ATGGCAGTGTGTTGGGATTCGTGCCGTGTTTTTGTAGTTCTCACTCCG
MAVCWDSCRVFLCVSL    1  ATGGCAGTGTGTTGGGATTCGTGCCGTGTTTTTTTGTGTGTCTCACTCCG
MAVCWGGCRVNCYSHS    1  ATGGCAGTGTGTTGGGGGGGGTGCCGTGTTAATTGTTATTCTCACTCCG
MAVCWGSCRVFCSSHS    1  ATGGCAGTGTGTTGGGGTTCGTGCCGTGTTTTTTGTAGTTCTCACTCCG
MAVCWVPCRVLCQSHS    1  ATGGCAGTGTGTTGGGTGCCTTGCCGGGTTCTGTGTTAGTCTCACTCCG
MAVCWVSCRALCPSHS    1  ATGGCAGTGTGTTGGGTTTCGTGCCGGGCTCTGTGTCCTTCTCACTCCG
MAVCWQICHKHCISHS    1  ATGGCAGTGTGTTGGTAGATTTGCCATAAGCATTGTATTTCTCACTCCG
MAVCWQPCRVRVILTP    1  ATGGCAGTGTGTTGGTAGCCTTGCCGGGTTCGTGTTATTCTCACTCCG
MAVCWQPCRVSCASHS    1  ATGGCAGTGTGTTGGTAGCCTTGCCGGGTTTCGTGTGCTTCTCACTCCG
MAVCWYHCRVVCVSHS    1  ATGGCAGTGTGTTGGTATCATTGCCGGGTGGTTTGTGTTTCTCACTCCG
MAVCWSACRVNCRSHS    1  ATGGCAGTGTGTTGGTCTGCGTGCCGGGTTAATTGTAGGTCTCACTCCG
MAVCWSACRVNCSSHS    1  ATGGCAGTGTGTTGGTCTGCGTGCCGGGTTAATTGTAGTTCTCACTCCG
MAVCLRGAGLCVFSL    1  ATGGCAGTGTGTTTACGTGGTGCAGGACTTTGTGTTTTCTCACTCCG
MAVCFSLQG*LSVSL    1  ATGGCAGTGTGTTTCAGTTTGCAGGGTTGATTGTCAGTCTCACTCCG
MAVCFQFCRVDCQSHS    1  ATGGCAGTGTGTTTCCAGTTTTGCAGGGTTGATTGTCAGTCTCACTCCG
MAVCLSLAG*IVFLTP    1  ATGGCAGTGTGTTTGAGTCTTGCAGGGTGAATTGTATTTCTCACTCCG
MAVCLGGVPC*LLFSL    1  ATGGCAGTGTGTTTGGGAGGGGTGCCGTGTTAATTGTTATTCTCACTCCG
MAVCLGLAVLCVFLTP    1  ATGGCAGTGTGTTTGGGTCTTGCCGTGCTCTGTGTATTTCTCACTCCG
MAVCLGCRALWCCLTP    1  ATGGCAGTGTGTTTGGGTTGTCGTGCGTTGTGGTGCTGTCTCACTCCG
MAVCFTGCRVSCLSHS    1  ATGGCAGTGTGTTTTACGGGGTGCAGGGTGAGTTGTTTGTCTCACTCCG
MAVCFTGCRVGCFSHS    1  ATGGCAGTGTGTTTTACGGGGTGCAGGGTGGGTTGTTTTTCTCACTCCG
MAVCFTWCRTGCWSHS    1  ATGGCAGTGTGTTTTACGTGGTGCAGGACTGGGTGTTGGTCTCACTCCG
MAVCFTTCRVNCGSHS    1  ATGGCAGTGTGTTTTACTACGTGCCGGGTTAATTGTGGGTCTCACTCCG
MAVCFRGAGRCVFSL    1  ATGGCAGTGTGTTTTAGGGGTGCCGGGCGTTGTGTTTTCTCACTCCG
MAVCFILCRSLCFSHS    1  ATGGCAGTGTGTTTTATTCTGTGCCGGTCTCTTTGTTTTTCTCACTCCG
MAVCFIVCRTLCYSHS    1  ATGGCAGTGTGTTTTATTGTTTGCAGGACGCTGTGTTATTCTCACTCCG
MAVCFISCKVICFSHS    1  ATGGCAGTGTGTTTTATTTCGTGCAAGGTTATTTGTTTTTCTCACTCG
MAVCFISCKVICFFSL    1  ATGGCAGTGTGTTTTATTTCGTGCAAGGTTATTTGTTTTTTCTCACTCCG
MAVCFISCRVICFSHS    1  ATGGCAGTGTGTTTTATTTCGTGCAGGGTTATTTGTTTTTCTCACTCCG
MAVCFQECPG*LSFSL    1  ATGGCAGTGTGTTTTCAGGAGTGTCCGGGTTGATTGTCCTTCTCACTCG
MAVCFRSAGRCVFSL    1  ATGGCAGTGTGTTTTCGCAGTGCAGGTCGCTGTGTTTTCTCACTCCG
MAVCFRRAVLCVFSL    1  ATGGCAGTGTGTTTTCGGCGTGCCGTACTCTGTGTTTTCTCACTCCG
MAVCFLVCRVGCASHS    1  ATGGCAGTGTGTTTTCTGGTGTGCAGGGTTGGTTGTGCTTCTCACTCCG
MAVCFELRRVQCVSHS    1  ATGGCAGTGTGTTTTGAGCTTCGCCGTGTGCAGTGTGTGTCTCACTCCG
MAVCFEDCRVACGSHS    1  ATGGCAGTGTGTTTTGAGGATTGCCGTGTTGCTTGTGGGTCTCACTCCG
MAVCFDKCRVICWSHS    1  ATGGCAGTGTGTTTTGATAAGTGCCGGGTTATTTGTTGGTCTCACTCCG
MAVCFDRCRVICPSHS    1  ATGGCAGTGTGTTTTGATAGGTGCCGGGTGATTTGTCCGTCTCACTCCG
MAVCFDARRTILLVSL    1  ATGGCAGTGTGTTTTGATGCGCGCCGGACTATTTTGTTGGTCTCACTCCG
MAVCFDACRVGCVSHS    1  ATGGCAGTGTGTTTTGATGCTTGCCGGGTTGGGTGTGTTTCTCACTCCG
MAVCFAPCRVYCYSHS    1  ATGGCAGTGTGTTTTGCGCCGTGCCGGGTGTATTGTTATTCTCACTCCG
MAVCFAGCRVGCVSHS    1  ATGGCAGTGTGTTTTGCGGGATGCCGGGTGGGTTGTGTGTCTCACTCCG
MAVCFAGCRGLLSFSL    1  ATGGCAGTGTGTTTTGCGGGGTGCCGGGGTTTATTGTCTTTCTCACTCCG
MAVCFAGCRVYCFSHS    1  ATGGCAGTGTGTTTTGCGGGGTGCCGGGTTTATTGTTTTTCTCACTCCG
MAVCFAGCRVVSISHS    1  ATGGCAGTGTGTTTTGCGGGTTGCCGGGTTGTGAGTATTTCTCACTCCG
MAVCFALCRTNCMSHS    1  ATGGCAGTGTGTTTTGCGTTGTGCAGGACTAATTGTATGTCTCACTCCG
MAVCFAVCRVICDSHS    1  ATGGCAGTGTGTTTTGCTGTTTGCCGGGTGATTTGTGATTCTCACTCCG
MAVCFAYCRTIRLSHS    1  ATGGCAGTGTGTTTTGCTTATTGCCGGACTATTCGTCTTTCTCACTCCG
MAVCFGLCRVACTSHS    1  ATGGCAGTGTGTTTTGGTCTTTGCCGTGTGGCGTGTACGTCTCACTCCG
MAVCFGLCRVVCESHS    1  ATGGCAGTGTGTTTTGGTCTTTGCCGTGTGGTGTGTGAGTCTCACTCCG
MAVCFVLCRTNCTSHS    1  ATGGCAGTGTGTTTTGTGTTGTGCAGGACTAATTGTACGTCTCACTCCG
MAVCFVHRRVPCISHS    1  ATGGCAGTGTGTTTTGTTCATCGCCGTGTGCCGTGTATTTCTCACTCCG
MAVCFVHCHVPCISHS    1  ATGGCAGTGTGTTTTGTTCATTGCCATGTGCCGTGTATTTCTCACTCCG
MAVCFQGCRASCFSHS    1  ATGGCAGTGTGTTTTTAGGGGTGCCGGGCGTCGTGTTTTTCTCACTCCG
MAVCFQGCRALCYSHS    1  ATGGCAGTGTGTTTTTAGGGGTGCCGGGCGTTGTGTTATTCTCACTCCG
MAVCFQGCRALCFFSL    1  ATGGCAGTGTGTTTTTAGGGGTGCCGGGCGTTGTGTTTTTTCTCACTCCG
MAVCFYFVQGYLFFSL    1  ATGGCAGTGTGTTTTTATTTCGTGCAAGGTTATTTGTTTTTCTCACTCCG
MAVCFSRCRVSCPSHS    1  ATGGCAGTGTGTTTTTCGAGGTGCAGGGTGTCTTGTCCGTCTCACTCCG
MAVCFSLCRVGCLPHS    1  ATGGCAGTGTGTTTTTCGTTGTGCCGGGTGGGGTGTCTTCCTCACTCCG
MAVCF*CVPDYLLVSL    1  ATGGCAGTGTGTTTTTGATGCGTGCCGGACTATTTGTTGGTCTCACTCCG
MAVCFLGGAGRCVFSHS    1  ATGGCAGTGTGTTTTTTAGGGGGTGCCGGGCGTTGTGTTTTTTCTCACTCCG
MAVVLIVPVRCCFSL    1  ATGGCAGTTGTATTGATTGTGCCAGTTCGGTGTTGTTTCTCACTCCG
MAVVGWCARRGVVSL    1  ATGGCAGTTGTTGGGTGGTGTGCTCGTAGAGGTGTTGTCTCACTCCG
MAVVCSCAVFRVLLTP    1  ATGGCAGTTGTTTGTAGTTGTGCCGTGTTCCGTGTGCTTCTCACTCCG
MAVYFLACRVDCTSHS    1  ATGGCAGTTTATTTTTTGGCGTGCAGGGTTGATTGTACTTCTCACTCCG
MAVCSIRSCLDLRCCSHS    1  ATGGCAGTTTGCTCGATTCGTAGTTGCTTGGATCTGCGGTGTTGTTCTCACTCCG
MAVCFERCRVACVSHS    1  ATGGCAGTTTGCTTTGAGCGTTGCAGGGTTGCGTGTGTTTCTCACTCCG
MAVWFYSCRVLCLSHS    1  ATGGCAGTTTGGTTTTATAGTTGCCGGGTTTTGTGTCTTTCTCACTCCG
MAVCMSSCRVNCYSHS    1  ATGGCAGTTTGTATGAGTTCTTGCCGGGTTAATTGTTATTCTCACTCCG
MAVCMCGCSVICSSHS    1  ATGGCAGTTTGTATGTGTGGTTGCTCGGTTATCTGTAGTTCTCACTCCG
MAVCMCGCSVICSPHS    1  ATGGCAGTTTGTATGTGTGGTTGCTCGGTTATTTGTAGTCCTCACTCCG
MAVCMCGCSVICSSHF    1  ATGGCAGTTTGTATGTGTGGTTGCTCGGTTATTTGTAGTTCTCACTTCCG
MAVCMCGCSVICSFSL    1  ATGGCAGTTTGTATGTGTGGTTGCTCGGTTATTTGTAGTTTCTCACTCCG
MAVCPWGCMMRCASHS    1  ATGGCAGTTTGTCCTTGGGGGTGCATGATGCGGTGTGCTTCTCACTCCG
MAVCLRLCRVYCLSHS    1  ATGGCAGTTTGTCTTCGTTTGTGCCGTGTGTATTGTCTTTCTCACTCCG
MAVCLALCRVNCFSHS    1  ATGGCAGTTTGTCTTGCTCTTTGCCGGGTTAATTGTTTTTCTCACTCCG
MAVCGGGGVRV*YLCVSL    1  ATGGCAGTTTGTGGGGGAGGCGGTGTGCGGGTCTAATATTTGTGCGTCTCACTCCG
MAVCGTGVVLACSLYFSL    1  ATGGCAGTTTGTGGTACGGGGGTGGTGCTAGCTTGCTCGTTGTATTTCTCACTCCG
MAVCGTGWCQLARCTSHS    1  ATGGCAGTTTGTGGTACGGGGTGGTGCTAGCTTGCTCGTTGTACTTCTCACTCCG
MAVCGTGWCQLVCQSHS    1  ATGGCAGTTTGTGGTACGGGGTGGTGCTAGCTTGTTTGTCAGTCTCACTCCG
MAVCGAGWCQLARCISHS    1  ATGGCAGTTTGTGGTGCGGGGTGGTGCTAGCTTGCTCGTTGTATTTCTCACTCCG
MAVCGCLGACSLCVLLTP    1  ATGGCAGTTTGTGGTTGTCTAGGTGCATGCAGTCTTTGTGTTCTTCTCACTCCG
MAVCYSPCRVYCISHS    1  ATGGCAGTTTGTTACTCTCCTTGCAGGGTGTATTGTATTTCTCACTCCG
MAVCQADFCQWALCFSHS    1  ATGGCAGTTTGTTAGGCTGATTTTTGCCAGTGGGCGCTGTGTTTTTCCCACTCCG
MAVCQADFCQWALCFSHP    1  ATGGCAGTTTGTTAGGCTGATTTTTGCCAGTGGGCGCTGTGTTTTTCTCATCCG
MAVCQADFCQWALCFFLTP    1  ATGGCAGTTTGTTAGGCTGATTTTTGCCAGTGGGCGCTGTGTTTTTTTCTCACTCCG
MAVCQADFLPVGAVFFLTP    1  ATGGCAGTTTGTTAGGCTGATTTTTTGCCAGTGGGCGCTGTGTTTTTTCTCACTCCG
MAVCYTFCPYRCKSHS    1  ATGGCAGTTTGTTATACGTTTTGCCCGTATAGGTGTAAGTCTCACTCCG
MAVCYTFLPGGVSVSL    1  ATGGCAGTTTGTTATACTTTTTTGCCGGGTGGGGTGTCAGTCTCACTCCG
MAVCYRHCRAHCISHS    1  ATGGCAGTTTGTTATAGGCATTGCAGGGCTCATTGTATTTCTCACTCCG
MAVCYRHCRVHLYFSL    1  ATGGCAGTTTGTTATAGGCATTGCAGGGTTCATTTGTATTTCTCACTCCG
MAVCYESCHVYCISHS    1  ATGGCAGTTTGTTATGAGAGTTGCCATGTGTATTGTATTTCTCACTCCG
MAVCYESCRCVLYFSL    1  ATGGCAGTTTGTTATGAGAGTTGCCGGTGTGTATTGTATTTCTCACTCCG
MAVCYESCRVYCISHS    1  ATGGCAGTTTGTTATGAGAGTTGCCGTGTGTATTGTATCTCTCACTCCG
MAVCYESCRVYCISHS    1  ATGGCAGTTTGTTATGAGAGTTGCCGTGTGTATTGTATTTCTCACTCG
MAVCYALCRVPCLSHS    1  ATGGCAGTTTGTTATGCGCTTTGCAGGGTGCCGTGTCTTTCTCACTCCG
MAVCYVACRVGCLSHS    1  ATGGCAGTTTGTTATGTGGCGTGCCGGGTGGGGTGTCTTTCTCACTCCG
MAVCYSPCRVYRISHS    1  ATGGCAGTTTGTTATTCTCCTTGCAGGGTGTATCGTATTTCTCACTCCG
MAVCYSPCRVYCTSHS    1  ATGGCAGTTTGTTATTCTCCTTGCAGGGTGTATTGTACTTCTCACTCCG
MAVCSIRSCLDLRCCSHS    1  ATGGCAGTTTGTTCGATCCGTAGTTGCTTGGATCTGCGGTGTTGTTCTCACTCCG
MAVCSIRSCLDLRCCPHS    1  ATGGCAGTTTGTTCGATTCGTAGTTGCTTGGATCTGCGGTGTTGTCCTCACTCCG
MAVCSIRSCLDLRCCSHS    1  ATGGCAGTTTGTTCGATTCGTAGTTGCTTGGATCTGCGGTGTTGTTCTCACTCTG
MAVCWKQCRRRVILTP    1  ATGGCAGTTTGTTGGAAGCAGTGCCGACGGCGTGTTATTCTCACTCCG
MAVCWKQCRTACYSHC    1  ATGGCAGTTTGTTGGAAGCAGTGCCGGACGGCGTGTTATTCTCACTGCG
MAVCWKGCRVWCWSHS    1  ATGGCAGTTTGTTGGAAGGGTTGCCGGGTTTGGTGTTGGTCTCACTCCG
MAVCWSGCRVFLFVSL    1  ATGGCAGTTTGTTGGAGTGGTTGCAGGGTTTTTTTGTTTGTCTCACTCCG
MAVCWPRCLWRCASHS    1  ATGGCAGTTTGTTGGCCGCGTTGCTTGTGGAGGTGTGCTTCTCACTCG
MAVCWPRCLWSVLLTP    1  ATGGCAGTTTGTTGGCCGCGTTGCTTGTGGAGTGTGCTTCTCACTCCG
MAVCWGLVLG*LSASL    1  ATGGCAGTTTGTTGGGGGTTGGTGCTGGGTTAATTGTCAGCCTCACTCCG
MAVCWGWRWVNCQSHS    1  ATGGCAGTTTGTTGGGGTTGGCGCTGGGTTAATTGTCAGTCTCACTCCG
MAVCWSVCRVRCYSHS    1  ATGGCAGTTTGTTGGTCTGTGTGCCGTGTGAGGTGTTATTCTCACTCCG
MAVCLLIAGWVVFLTP    1  ATGGCAGTTTGTTTACTTATTGCAGGGTGGGTTGTCTTCCTCACTCCG
MAVCLIGAGWCVVLTP    1  ATGGCAGTTTGTTTGATAGGTGCAGGGTGGTGTGTGGTTCTCACTCCG
MAVCLVVYLLVVLLCVSL    1  ATGGCAGTTTGTTTGGTTGTTTATTTGCTTGTTGTCTTGTTGTGCGTCTCACTCCG
MAVCFTECRVACASHS    1  ATGGCAGTTTGTTTTACGGAGTGCAGGGTTGCTTGTGCGTCTCACTCCG
MAVCFTWCRVYCLSHS    1  ATGGCAGTTTGTTTTACGTGGTGCCGTGTGTATTGTTTGTCTCACTCCG
MAVCFTYCRVGCLSHT    1  ATGGCAGTTTGTTTTACTTATTGCAGGGTGGGTTGTCTTTCTCACACCG
MAVCFRVAGFIVRLTP    1  ATGGCAGTTTGTTTTAGAGTTGCAGGGTTCATTGTGCGTCTCACTCCG
MAVCFRGCRVACTSHS    1  ATGGCAGTTTGTTTTAGGGGTTGCAGGGTTGCGTGTACGTCTCACTCCG
MAVCFIVAGFVSFSL    1  ATGGCAGTTTGTTTTATAGTTGCCGGGTTTGTGTCTTTCTCACTCCG
MAVCFIVAGFCVFLTP    1  ATGGCAGTTTGTTTTATAGTTGCCGGGTTTTGTGTCTTTCTCACTCCG
MAVCFQMCKVICISHS    1  ATGGCAGTTTGTTTTCAGATGTGCAAGGTGATTTGTATTTCTCACTCCG
MAVCFQECRVVCLSHS    1  ATGGCAGTTTGTTTTCAGGAGTGCCGGGTTGTTTGTCTTTCTCACTCCG
MAVCFPLCRVTCSSHS    1  ATGGCAGTTTGTTTTCCTTTGTGCAGGGTTACGTGTTCGTCTCACTCCG
MAVCFLSVRVFCWSHS    1  ATGGCAGTTTGTTTTCTCAGTGTCAGGGTGTTTTGTTGGTCTCACTCCG
MAVCFELCRVDCTSHS    1  ATGGCAGTTTGTTTTGAACTGTGCAGGGTGGATTGTACGTCTCACTCCG
MAVCFERCRSLCLSHS    1  ATGGCAGTTTGTTTTGAGAGGTGCAGGTCGCTGTGTCTGTCTCACTCCG
MAVCFERCRAACVSHS    1  ATGGCAGTTTGTTTTGAGCGTTGCAGGGCTGCGTGTGTTTCTCACTCCG
MAVCFERCRVACVSTP    1  ATGGCAGTTTGTTTTGAGCGTTGCAGGGTTGCGTGTGTTTCCACTCCG
MAVCFELRRVDCTSHS    1  ATGGCAGTTTGTTTTGAGCTGCGCAGGGTGGATTGTACGTCTCACTCCG
MAVCFDRCRVICPSYS    1  ATGGCAGTTTGTTTTGATAGGTGCCGGGTGATTTGTCCGTCTTACTCCG
MAVCFDPCRALCLPHS    1  ATGGCAGTTTGTTTTGATCCGTGCCGGGCGCTGTGTCTGCCTCACTCCG
MAVCFDSCRALCWSHS    1  ATGGCAGTTTGTTTTGATTCGTGCAGGGCTCTGTGTTGGTCTCACTCCG
MAVCFGLCRVDCTSHS    1  ATGGCAGTTTGTTTTGGGCTGTGCAGGGTGGATTGTACGTCTCACTCCG
MAVCFGCCTGICDSHS    1  ATGGCAGTTTGTTTTGGTTGTTGCACTGGTATTTGTGATTCTCACTCCG
MAVCFQSCRAHCASHS    1  ATGGCAGTTTGTTTTTAGAGTTGCAGGGCTCATTGTGCGTCTCACTCCG
MAVCFQSCRVHCPSHS    1  ATGGCAGTTTGTTTTTAGAGTTGCAGGGTTCATTGTCCGTCTCACTCCG
MAVCFQQCRVACQSHS    1  ATGGCAGTTTGTTTTTAGCAGTGCCGGGTTGCGTGTCAGTCTCACTCCG
MAVCFQACRVTCSSHS    1  ATGGCAGTTTGTTTTTAGGCTTGCCGTGTTACTTGTAGTTCTCACTCCG
MAVCFQFCRVRCISHS    1  ATGGCAGTTTGTTTTTAGTTTTGCCGTGTGAGGTGTATTTCTCACTCCG
MAVCFYSCRVLCHSHS    1  ATGGCAGTTTGTTTTTATAGTTGCCGGGTTTTGTGTCATTCTCACTCCG
MAVCFYSCRVLCLSRS    1  ATGGCAGTTTGTTTTTATAGTTGCCGGGTTTTGTGTCTTTCTCGCTCCG
MAVCFSACRVDCTSHS    1  ATGGCAGTTTGTTTTTCGGCGTGCAGGGTTGATTGTACTTCTCACTCCG
MAVCFSGRRVHCLSHS    1  ATGGCAGTTTGTTTTTCGGGGCGCCGTGTGCATTGTCTGTCTCACTCCG
MAVCF*AVQGGLYVSL    1  ATGGCAGTTTGTTTTTGAGCTGTGCAGGGTGGATTGTACGTCTCACTCCG
MAVCFLELQGSLCVSL    1  ATGGCAGTTTGTTTTTTAGAGTTGCAGGGTTCATTGTGCGTCTCACTCCG
MAVCFLACRVDCTPHS    1  ATGGCAGTTTGTTTTTTGGCGTGCAGGGTTGATTGTACTCCTCACTCCG
MAVCFLACRVVLYFSL    1  ATGGCAGTTTGTTTTTTGGCGTGCAGGGTTGTATTGTACTTCTCACTCCG
MAVLWYGGGASLLVVFLTP    1  ATGGCAGTTTTGTGGTACGGGGGTGGTGCTAGCTTGCTCGTTGTATTTCTCACTCCG
MAVLLGLVLG*LSVSL    1  ATGGCAGTTTTGTTGGGGTTGGTGCTGGGTTAATTGTCAGTCTCACTCCG
MAVLFSGVQG*VLFSL    1  ATGGCAGTTTTGTTTTCAGGCGTGCAGGGCTGAGTGTTATTCTCACTCCG
MAVLF*AVQGGLYVSL    1  ATGGCAGTTTTGTTTTGAGCTGTGCAGGGTGGATTGTACGTCTCACTCCG
MAVLF*VVPCSVCFSL    1  ATGGCAGTTTTGTTTTGAGTTGTGCCGTGTTCCGTGTGCTTCTCACTCCG
MAVLF*FVQGCLLFSL    1  ATGGCAGTTTTGTTTTGATTCGTGCAAGGTTGCTTGTTATTCTCACTCCG
MAVLFLSCAVFRVLLTP    1  ATGGCAGTTTTGTTTTTGAGTTGTGCCGTGTTCCGTGTGCTTCTCACTCCG
MAVLFFGVQG*LYFSL    1  ATGGCAGTTTTGTTTTTTGGCGTGCAGGGTTGATTGTACTTCTCACTCCG
MAVLFFYSCRVFVSFSL    1  ATGGCAGTTTTGTTTTTTTATAGTTGCCGGGTTTTTGTGTCTTTCTCACTCCG
MAQRYVMCRSLCWSHS    1  ATGGCATAGCGTTATGTTATGTGCAGGTCTCTTTGTTGGTCTCACTCCG
MAQRFTECRALCHSHS    1  ATGGCATAGCGTTTTACTGAGTGCCGTGCTTTGTGTCATTCTCACTCCG
MAQRFLFCRVSCESHS    1  ATGGCATAGCGTTTTCTTTTTTGCAGGGTTAGTTGTGAGTCTCACTCCG
MAQCWELAGFLVFSL    1  ATGGCATAGTGCTGGGAGCTTGCCGGGTTTCTTGTTTTCTCACTCCG
MAQCHVMCRSLCWSHS    1  ATGGCATAGTGTCATGTTATGTGCAGGTCTCTTTGTTGGTCTCACTCCG
MAQCPVACVRLYRSHS    1  ATGGCATAGTGTCCTGTGGCTTGCGTTCGTTTGTATCGGTCTCACTCCG
MAQCPVACVCLCRSHS    1  ATGGCATAGTGTCCTGTGGCTTGCGTTTGTTTGTGTCGGTCTCACTCCG
MAQCRRTCGIALVLTP    1  ATGGCATAGTGTCGTCGTACGTGCGGGATTGCGTTAGTTCTCACTCCG
MAQCRCTCEIALVLTP    1  ATGGCATAGTGTCGTTGTACGTGCGAGATTGCGTTAGTTCTCACTCCG
MAQCGRALCQGLFCTSHS    1  ATGGCATAGTGTGGGCGTGCTTTGTGCCAGGGTCTGTTTTGTACGTCTCACTCCG
MAQCGEDRCLAFSCGSHS    1  ATGGCATAGTGTGGGGAGGATCGGTGCCTGGCGTTTTCTTGTGGGTCTCACTCCG
MAQCGLKSCVPLGCCSHS    1  ATGGCATAGTGTGGGTTGAAGTCTTGCGTGCCTCTTGGGTGTTGTTCTCACTCCG
MAQCVDSCVYRCHSHS    1  ATGGCATAGTGTGTGGACTCTTGCGTGTATCGGTGTCATTCTCACTCCG
MAQCVDPCVYRCHSHS    1  ATGGCATAGTGTGTGGATCCTTGCGTGTATCGGTGTCATTCTCACTCCG
MAQCQKYYCACAKCSSHS    1  ATGGCATAGTGTTAGAAGTATTATTGCGCTTGCGCTAAGTGTTCGTCTCACTCCG
MAQCQKYYCACAKCSPHS    1  ATGGCATAGTGTTAGAAGTATTATTGCGCTTGTGCTAAGTGTTCGCCTCACTCCG
MAQCYVICRSLCWSHS    1  ATGGCATAGTGTTATGTTATATGCAGGTCTCTTTGTTGGTCTCACTCCG
MAQCYVMCRSLCWSHS    1  ATGGCATAGTGTTATGTTATGTGCAGGTCCCTTTGTTGGTCTCACTCCG
MAQCYVMCRSRCWSHS    1  ATGGCATAGTGTTATGTTATGTGCAGGTCTCGTTGTTGGTCTCACTCCG
MAQCWELAGFPVFLTP    1  ATGGCATAGTGTTGGGAGCTTGCCGGGTTTCCTGTTTTTCTCACTCCG
MAQCWEACRVSCASHS    1  ATGGCATAGTGTTGGGAGGCTTGCCGGGTTTCTTGTGCGTCTCACTCCG
MAQCWGGCLTQYFSHS    1  ATGGCATAGTGTTGGGGGGGTTGCCTTACTTAGTATTTTTCTCACTCCG
MAQCWGGCLTQCFFSL    1  ATGGCATAGTGTTGGGGGGGTTGCCTTACTTAGTGTTTTTTCTCACTCCG
MAQCWGVALLSVFSL    1  ATGGCATAGTGTTGGGGGGTTGCCTTACTTAGTGTTTTCTCACTCCG
MAQCWGLPYLVFSHS    1  ATGGCATAGTGTTGGGGGTTGCCTTACTTAGTGTTTTCTCACTCCG
MAQCWQHCRVLCWSHS    1  ATGGCATAGTGTTGGTAGCATTGCCGGGTTCTTTGTTGGTCTCACTCCG
MAQCWYSCMAFCVVSL    1  ATGGCATAGTGTTGGTATTCTTGCATGGCTTTTTGTGTCGTCTCACTCCG
MAQCWYSCRALCYSHS    1  ATGGCATAGTGTTGGTATTCTTGCCGGGCTCTGTGTTATTCTCACTCCG
MAQCWWSCRVSCRSHS    1  ATGGCATAGTGTTGGTGGAGTTGCAGGGTTAGTTGTAGGTCTCACTCCG
MAQCCTHCRVGCWSHS    1  ATGGCATAGTGTTGTACTCATTGCAGGGTTGGTTGTTGGTCTCACTCCG
MAQCLCCAGRSVGLTP    1  ATGGCATAGTGTTTATGTTGTGCAGGGCGCAGTGTTGGTCTCACTCCG
MAQCLISAGLFVGLTP    1  ATGGCATAGTGTTTGATAAGTGCCGGGTTATTTGTTGGTCTCACTCCG
MAQCFKLCRSSCYSHS    1  ATGGCATAGTGTTTTAAGTTGTGCCGTTCGTCGTGTTATTCTCACTCCG
MAQCFNKCRVLCFSHS    1  ATGGCATAGTGTTTTAATAAGTGCAGGGTTTTGTGTTTTTCTCACTCCG
MAQCFNKCRVYCLPHS    1  ATGGCATAGTGTTTTAATAAGTGCCGTGTGTATTGTTTGCCTCACTCCG
MAQCFTACRVDCFSHS    1  ATGGCATAGTGTTTTACGGCTTGCCGGGTGGATTGTTTTTCTCACTCCG
MAQCFTECRALCHSHS    1  ATGGCATAGTGTTTTACTGAGTGCCGTGCTCTGTGTCATTCTCACTCCG
MAQCFTACRVDCASHS    1  ATGGCATAGTGTTTTACTGCTTGCAGGGTGGATTGTGCTTCTCACTCCG
MAQCFTGCRVPCASHS    1  ATGGCATAGTGTTTTACTGGTTGCCGTGTTCCGTGTGCTTCTCACTCCG
MAQCFMLCRAQCRSHS    1  ATGGCATAGTGTTTTATGTTGTGCAGGGCGCAGTGTCGGTCTCACTCCG
MAQCFQPCRVSCNSHS    1  ATGGCATAGTGTTTTCAGCCTTGCAGGGTTTCGTGTAATTCTCACTCCG
MAQCFRCAVRCVFLTP    1  ATGGCATAGTGTTTTCGCTGTGCCGTGCGATGTGTGTTTCTCACTCCG
MAQCFRPCRTLCLSHS    1  ATGGCATAGTGTTTTCGGCCTTGCCGTACGCTTTGTCTGTCTCACTCCG
MAQCFRVCRALCVSHS    1  ATGGCATAGTGTTTTCGGGTTTGCAGGGCGTTGTGTGTGTCTCACTCCG
MAQCFEKCRVMCASHS    1  ATGGCATAGTGTTTTGAGAAGTGCAGAGTGATGTGTGCTTCTCACTCCG
MAQCFDKCRVICWSHS    1  ATGGCATAGTGTTTTGATAAGTGCCGGGTTATTTGCTGGTCTCACTCCG
MAQCFDKCRVIWLVLTP    1  ATGGCATAGTGTTTTGATAAGTGCCGGGTTATTTGGTTGGTTCTCACTCCG
MAQCFDICRVSCESHS    1  ATGGCATAGTGTTTTGATATTTGCCGTGTGTCGTGTGAGTCTCACTCCG
MAQCFVPCRAGCSSHS    1  ATGGCATAGTGTTTTGTTCCGTGCAGGGCGGGTTGTTCTTCTCACTCCG
MAQCF*VVPFVVLFSL    1  ATGGCATAGTGTTTTTAAGTTGTGCCGTTCGTCGTGTTATTCTCACTCCG
MAQCFYWLPCSCGSHS    1  ATGGCATAGTGTTTTTACTGGTTGCCGTGTTCGTGTGGGTCTCACTCCG
MAQCFQNCRALCSSHS    1  ATGGCATAGTGTTTTTAGAATTGCCGTGCTCTGTGTTCGTCTCACTCCG
MAQCFYLCYVSCVSHS    1  ATGGCATAGTGTTTTTATCTGTGCTATGTGAGTTGTGTGTCTCACTCCG
MAQCFSLCRAMCVSHS    1  ATGGCATAGTGTTTTTCGCTGTGCCGTGCGATGTGTGTTTCTCACTCCG
MAQCFSVCRTACVSHS    1  ATGGCATAGTGTTTTTCGGTTTGCAGGACGGCTTGTGTGTCTCACTCCG
MAQCFSPCRVACLSHS    1  ATGGCATAGTGTTTTTCTCCGTGCCGGGTTGCTTGTCTTTCTCACTCCG
MAQCFSSCRALCLSHS    1  ATGGCATAGTGTTTTTCTTCTTGCCGGGCTTTGTGTTTGTCTCACTCCG
MAQCFFCVQGELWVSL    1  ATGGCATAGTGTTTTTTCTGCGTGCAGGGTGAATTGTGGGTCTCACTCCG
MAYYWENCRGLCYSHS    1  ATGGCATATTATTGGGAGAATTGCAGGGGGCTGTGTTATTCTCACTCCG
MAYCIWFTCGLWRCLSHS    1  ATGGCATATTGTATTTGGTTTACGTGCGGGTTGTGGAGGTGTCTGTCTCACTCCG
MAYCPLLCRLGCTSHS    1  ATGGCATATTGTCCGTTGCTTTGCCGGTTGGGTTGTACTTCTCACTCCG
MAYCPASFCTRNSCQSHS    1  ATGGCATATTGTCCTGCTTCTTTCTGCACGCGGAATTCGTGTTAGTCTCACTCCG
MAYCPASFCTRNSCQSHC    1  ATGGCATATTGTCCTGCTTCTTTTTGCACGCGGAATTCGTGTTAGTCTCACTGCG
MAYCPASFCTRSSCQSHS    1  ATGGCATATTGTCCTGCTTCTTTTTGCACGCGGAGTTCGTGTTAGTCTCACTCCG
MAYCELSSCGGVEVSVSL    1  ATGGCATATTGTGAGCTGTCTTCGTGCGGGGGTGTAGAAGTGTCAGTCTCACTCCG
MAYCDMSVCNMGCCLSHS    1  ATGGCATATTGTGATATGTCTGTTTGCAATATGGGGTGTTGTTTGTCTCACTCCG
MAYCGRGLCLDASCSSHS    1  ATGGCATATTGTGGTAGGGGTTTGTGCTTGGATGCTAGTTGTTCTTCTCACTCCG
MAYCQQIQCEGTHCVSHS    1  ATGGCATATTGTTAGCAGATTCAGTGCGAGGGGACGCATTGTGTTTCTCACTCCG
MAYCSKPCRVDCGSHS    1  ATGGCATATTGTTCTAAGCCTTGCCGTGTGGATTGTGGTTCTCACTCCG
MAYCWKLCRVGCDSHS    1  ATGGCATATTGTTGGAAGTTGTGCAGGGTGGGTTGTGATTCTCACTCCG
MAYCWNPCRVACLSHS    1  ATGGCATATTGTTGGAATCCGTGCCGGGTTGCTTGTCTTTCTCACTCCG
MAYCWENCRGLCYSHS    1  ATGGCATATTGTTGGGAGAATTGCAGGGGGCTGTGTTATTCTCACTCCCG
MAYCWENCGGLCYSHS    1  ATGGCATATTGTTGGGAGAATTGCGGGGGGCTGTGTTATTCTCACTCCG
MAYCWYLCRVMRLSHS    1  ATGGCATATTGTTGGTATTTGTGCCGGGTTATGCGTTTGTCTCACTCCG
MAYCLSLAVWIVVLTP    1  ATGGCATATTGTTTAAGCCTTGCCGTGTGGATTGTGGTTCTCACTCCG
MAYCLVGAGWCVCLTP    1  ATGGCATATTGTTTAGTCGGTGCCGGGTGGTGTGTCTGTCTCACTCCG
MAYCLVLPDDCFSL    1  ATGGCATATTGTTTAGTCTTGCCGGACGATTGTTTCTCACTCCG
MAYCLGALPCVLSFSL    1  ATGGCATATTGTTTGGGTGCCTTGCCGTGTGTCTTGTCTTTCTCACTCCG
MAYCFKPCRVGCGSHS    1  ATGGCATATTGTTTTAAGCCTTGCCGTGTGGGTTGTGGTTCTCACTCCG
MAYCFSRCRVVCLSSL    1  ATGGCATATTGTTTTAGTCGGTGCCGGGTGGTGTGTCTGTCCTCACTCCG
MAYCFSRCRVVCLSHS    1  ATGGCATATTGTTTTAGTCGGTGCCGGGTGGTGTGTCTTTCTCACTCCG
MAYCFQGGRVLCYSHL    1  ATGGCATATTGTTTTCAGGGTGGCCGTGTGTTGTGTTATTCTCATCTCCG
MAYCFEACKVNCFSHS    1  ATGGCATATTGTTTTGAGGCTTGCAAGGTTAATTGTTTTTCTCACTCCG
MAYCFALCRGLCLSHS    1  ATGGCATATTGTTTTGCTCTTTGCAGGGGGTTGTGTCTGTCTCACTCCG
MAYCFVSCRVHCWSHS    1  ATGGCATATTGTTTTGTGAGTTGCCGGGTTCATTGTTGGTCTCACTCCG
MAYCFVLCRVRCGSHS    1  ATGGCATATTGTTTTGTGCTGTGCCGTGTGCGGTGTGGGTCTCACTCCG
MAYCFVGCRVHCWSHT    1  ATGGCATATTGTTTTGTGGGTTGCCGGGTTCATTGTTGGTCTCACACCG
MAYCFVGCRVHCLSHS    1  ATGGCATATTGTTTTGTGGGTTGCCGGGTTCATTGTTTGTCTCACTCCG
MAYCFVPCRAICVSHS    1  ATGGCATATTGTTTTGTTCCTTGCAGGGCGATTTGTGTGTCTCACTCCG
MAYCFVGCRVVCWSHS    1  ATGGCATATTGTTTTGTTGGTTGCAGGGTGGTGTGTTGGTCTCACTCCG
MAYCFCALQGCL*VSL    1  ATGGCATATTGTTTTTGCGCCTTGCAGGGTTGTTTGTGAGTCTCACTCCG
MAYCFLGCRVRCMSHS    1  ATGGCATATTGTTTTTTGGGTTGCAGGGTGCGTTGTATGTCTCACTCCG
MAYLF*ALPCGLWFSL    1  ATGGCATATTTGTTTTAAGCCTTGCCGTGTGGATTGTGGTTCTCACTCCG
MAYLF*GLQG*LSFSL    1  ATGGCATATTTGTTTTGAGGCTTGCAAGGTTAATTGTCTTTCTCACTCCG
MASEGVHGAVL*FSL    1  ATGGCATCAGAAGGGGTGCATGGCGCGGTGTTGTAATTCTCACTCCG
MASEGVHGAVLLFSL    1  ATGGCATCAGAAGGGGTGCATGGCGCGGTGTTGTTATTCTCGCTCCG
MASCSNHCHIRCYSHS    1  ATGGCATCGTGCTCGAATCATTGCCATATTCGGTGTTATTCTCACTCCG
MASCRDVCCSHCLSHS    1  ATGGCATCGTGTAGGGATGTGTGCTGTAGTCATTGTCTGTCTCACTCCG
MASCPWSCRARCSSHS    1  ATGGCATCGTGTCCGTGGTCGTGCAGGGCTAGGTGTAGTTCTCACTCCG
MASCPFECSARCVSHS    1  ATGGCATCGTGTCCGTTTGAGTGCAGTGCTAGGTGTGTTTCTCACTCCG
MASCDQGVPCWLWVSL    1  ATGGCATCGTGTGATTAGGGGGTGCCCTGTTGGTTGTGGGTCTCACTCCG
MASCDQGCPVGCGSHS    1  ATGGCATCGTGTGATTAGGGGTGCCCCGTTGGTTGTGGGTCTCACTCCG
MASCDQGCPIGCGSHS    1  ATGGCATCGTGTGATTAGGGGTGCCCTATTGGTTGTGGGTCTCACTCCG
MASCDWGALLVVGLTP    1  ATGGCATCGTGTGATTGGGGTGCCCTGTTGGTTGTGGGTCTCACTCCG
MASCGQGCPVGCGSHS    1  ATGGCATCGTGTGGTTAGGGGTGCCCTGTTGGTTGTGGGTCTCACTCCG
MASCYVRCRVHCLSHS    1  ATGGCATCGTGTTATGTGCGTTGCCGTGTGCATTGCTTGTCTCACTCCG
MASCYVRCCVHCLSHS    1  ATGGCATCGTGTTATGTGCGTTGCTGTGTGCATTGTTTGTCTCACTCCG
MASCSSSGCSVVRCTSHS    1  ATGGCATCGTGTTCGAGTTCTGGCTGCTCGGTGGTTCGTTGTACTTCTCACTCCG
MASCSNQCVMDCESHS    1  ATGGCATCGTGTTCTAATCAGTGCGTGATGGATTGTGAGTCTCACTCG
MASCSDRCRTACCLTP    1  ATGGCATCGTGTTCTGATCGTTGCCGGACGGCTTGTTGTCTCACTCCG
MASCWTLCRVGCLSHS    1  ATGGCATCGTGTTGGACGCTTTGCCGGGTGGGGTGTCTGTCTCACTCCG
MASCWSRGVRGGLCISHS    1  ATGGCATCGTGTTGGAGTCGGGGAGTGCGGGGCGGGCTGTGTATTTCTCACTCCG
MASCWLSCRVSCSFSL    1  ATGGCATCGTGTTGGCTTTCGTGCAGGGTTAGTTGTTCGTTCTCACTCCG
MASCWQLCRVNCLSHS    1  ATGGCATCGTGTTGGTAGCTGTGCCGGGTTAATTGTCTTTCTCACTCCG
MASCWSVLPVVYCWFSL    1  ATGGCATCGTGTTGGTCGGTATTGCCGGTGGTGTATTGTTGGTTCTCACTCCG
MASCFRGAGFIVFSL    1  ATGGCATCGTGTTTCCGCGGTGCAGGGTTTATTGTTTTCTCACTCCG
MASCFRPCRTLCLSHS    1  ATGGCATCGTGTTTCCGGCCTTGCCGTACGCTTTGTCTGTCTCACTCCG
MASCLHGCRVACLSHS    1  ATGGCATCGTGTTTGCATGGTTGCCGGGTGGCGTGTTTGTCTCACTCCG
MASCLGLPGFVLSHS    1  ATGGCATCGTGTTTGGGGTTGCCGGGCTTTGTGTTGTCTCACTCCG
MASCL*GAGCRVRLTP    1  ATGGCATCGTGTTTGTGAGGTGCAGGGTGCCGTGTTCGTCTCACTCCG
MASCFNRCRVALFFSL    1  ATGGCATCGTGTTTTAATAGGTGCCGTGTCGCCTTGTTTTTCTCACTCCG
MASCFNRCRVPCFLTP    1  ATGGCATCGTGTTTTAATAGGTGCCGTGTGCCTTGTTTTCTCACTCCG
MASCFNRCRVLVFLTP    1  ATGGCATCGTGTTTTAATAGGTGCCGTGTGCTTGTCTTTCTCACTCCG
MASCFNRCRVFLSVSL    1  ATGGCATCGTGTTTTAATCGGTGCCGTGTTTTTTTGTCCGTCTCACTCCG
MASCFTGCRVSCYSHS    1  ATGGCATCGTGTTTTACGGGTTGCCGTGTGTCTTGTTATTCTCACTCCG
MASCFSKCRVDCESHS    1  ATGGCATCGTGTTTTAGTAAGTGCCGTGTGGATTGTGAGTCTCACTCCG
MASCFSPCRSMCYSHS    1  ATGGCATCGTGTTTTAGTCCTTGCAGGAGTATGTGTTATTCTCACTCCG
MASCFSGCRVVCFSHS    1  ATGGCATCGTGTTTTAGTGGGTGCCGGGTGGTTTGTTTTTCTCACTCCG
MASCFSGFAGGRCVLLTP    1  ATGGCATCGTGTTTTAGTGGGTTTGCTGGAGGTAGATGTGTTCTTCTCACTCCG
MASCFSGFCWRQMCPSHS    1  ATGGCATCGTGTTTTAGTGGGTTTTGCTGGAGGTAGATGTGTCCTTCTCACTCCG
MASCFPRCRVYLFFSL    1  ATGGCATCGTGTTTTCCGCGGTGCAGGGTTTATTTGTTTTTCTCACTCCG
MASCFPLCRVGCGSHS    1  ATGGCATCGTGTTTTCCTCTGTGCCGTGTTGGTTGTGGTTCTCACTCCG
MASCFDKCRVLVRLTP    1  ATGGCATCGTGTTTTGATAAGTGCCGGGTGCTTGTACGTCTCACTCCG
MASCFDRCRTLCMSHS    1  ATGGCATCGTGTTTTGATCGTTGCCGGACGCTGTGTATGTCTCACTCCG
MASCFGGCRALCWSHS    1  ATGGCATCGTGTTTTGGGGGTTGCCGGGCTTTGTGTTGGTCTCACTCCG
MASCFGRCRTACLSHS    1  ATGGCATCGTGTTTTGGTCGTTGCCGGACGGCTTGTTTGTCTCACTCCG
MASCFGYCRVDCQPHS    1  ATGGCATCGTGTTTTGGTTATTGCCGGGTTGATTGTTAGCCTCACTCCG
MASCFVFCRTNCASHS    1  ATGGCATCGTGTTTTGTTTTTTGCCGGACTAATTGCGCGTCTCACTCCG
MASCFYLCYVSCVSHS    1  ATGGCATCGTGTTTTTATCTGTGCTATGTGAGTTGTGTGTCTCACTCCG
MASCFSFVPCWLWFSL    1  ATGGCATCGTGTTTTTCCTTTGTGCCGTGTTGGTTGTGGTTCTCACTCCG
MASCFFPCRVLCASHS    1  ATGGCATCGTGTTTTTTTCCGTGCCGGGTTTTGTGTGCTTCTCACTCCG
MASRVSNCCFRPACCSHS    1  ATGGCATCTCGTGTGTCTAATTGTTGCTTTCGGCCGGCTTGTTGTTCTCACTCCG
MASRYTGCRVYCISHS    1  ATGGCATCTCGTTATACGGGGTGCAGGGTTTATTGTATTTCTCACTCCG
MASCYSLCRVSCRSHS    1  ATGGCATCTTGCTATTCTCTGTGCCGGGTGAGTTGTCGGTCTCACTCCG
MASCTYQGVQGCAMVVSL    1  ATGGCATCTTGTACGTATTAGGGGGTGCAGGGTTGTGCCATGGTGGTCTCACTCCG
MASCRVACGNCCGSHS    1  ATGGCATCTTGTAGAGTGGCTTGCGGTAATTGTTGTGGGTCTCACTCCG
MASCRVACG*LLWVSL    1  ATGGCATCTTGTAGGGTGGCTTGCGGGTAATTGTTGTGGGTCTCACTCCG
MASCRVACGSCCGSHS    1  ATGGCATCTTGTAGGGTGGCTTGCGGTAGTTGTTGTGGGTCTCACTCCG
MASCMWYDCWVVTCLSHS    1  ATGGCATCTTGTATGTGGTATGATTGCTGGGTTGTTACTTGTTTGTCTCACTCCG
MASCMWYDCWVVTCFSHT    1  ATGGCATCTTGTATGTGGTATGATTGCTGGGTTGTTACTTGTTTTTCTCACACCG
MASCMWYDCWVVTCFFFSL    1  ATGGCATCTTGTATGTGGTATGATTGCTGGGTTGTTACTTGTTTTTTTTTCTCACTCCG
MASCREECFLGCGSHS    1  ATGGCATCTTGTCGCGAGGAGTGCTTTCTGGGTTGTGGGTCTCACTCCG
MASCRNLCKTACKPHS    1  ATGGCATCTTGTCGGAATTTGTGCAAGACTGCGTGTAAGCCTCACTCCG
MASCEFDWCDTSGCTSHS    1  ATGGCATCTTGTGAGTTTGATTGGTGCGATACGTCTGGTTGTACGTCTCACTCCG
MASCGIICEGYCFFFSL    1  ATGGCATCTTGTGGTATTATTTGCGAGGGTTATTGTTTTTTTTTCTCACTCCG
MASCGIILRGLLFSHS    1  ATGGCATCTTGTGGTATTATTTTGCGAGGGTTATTGTTTTCTCACTCCG
MASCVSNCCFRPACYSHS    1  ATGGCATCTTGTGTGTCTAATTGTTGCTTTCGGCCGGCTTGTTATTCTCACTCCG
MASCQGRLCLITWCQPHS    1  ATGGCATCTTGTTAGGGGCGGCTGTGCTTGATTACTTGGTGTTAGCCTCACTCCG
MASCQSFLQGGLLFSL    1  ATGGCATCTTGTTAGTCGTTTTTGCAGGGTGGATTGTTATTCTCACTCCG
MASCYTGCRVYCISHS    1  ATGGCATCTTGTTATACGGGGTGTAGGGTTTATTGTATTTCTCACTCCG
MASCYSRCKVICSSHS    1  ATGGCATCTTGTTATAGTCGTTGCAAGGTTATTTGTAGTTCTCACTCCG
MASCYRFAGWIVILIP    1  ATGGCATCTTGTTATCGTTTTGCAGGGTGGATTGTTATTCTCATTCCG
MASCYVSCRVACLSHS    1  ATGGCATCTTGTTATGTGTCGTGCCGTGTTGCTTGTCTGTCTCACTCCG
MASCYYLCRVKCPSHS    1  ATGGCATCTTGTTATTACCTTTGCCGGGTTAAGTGTCCGTCTCACTCCG
MASCYYLCRVKCPPHS    1  ATGGCATCTTGTTATTATCTTTGCCGGGTTAAGTGTCCTCCTCACTCCG
MASCYSLCRVSCRSHS    1  ATGGCATCTTGTTATTCTCTGTGCCGGGTGAGTTGTCGGTCTCACTCCG
MASCSSGWCALSRCLSHS    1  ATGGCATCTTGTTCGAGTGGGTGGTGCGCGCTTAGTCGCTGTCTTTCTCACTCCG
MASCSSGWCALSRCLPHS    1  ATGGCATCTTGTTCGAGTGGGTGGTGCGCGCTTAGTCGTTGTCTTCCTCACTCCG
MASCSPDWCDWYFVILTP    1  ATGGCATCTTGTTCGCCGGATTGGTGCGATTGGTATTTTGTAATTCTCACTCCG
MASCSPDWCDWYFL*FSL    1  ATGGCATCTTGTTCGCCGGATTGGTGCGATTGGTATTTTTTGTAATTCTCACTCCG
MASCSEFVQDCV*VSL    1  ATGGCATCTTGTTCGGAATTTGTGCAAGACTGCGTGTAAGTCTCACTCCG
MASCSRWSCLFFVCVCLTP    1  ATGGCATCTTGTTCTAGGTGGTCGTGCTTGTTTTTCGTGTGTGTATGTCTCACTCCG
MASC*FVLQGGLLFSL    1  ATGGCATCTTGTTGATTCGTTTTGCAGGGTGGATTGTTATTCTCACTCCG
MASCWTVCRVNCPSHS    1  ATGGCATCTTGTTGGACTGTTTGCAGGGTTAATTGTCCGTCTCACTCCG
MASCWRSCRVNCWSHL    1  ATGGCATCTTGTTGGAGGAGTTGCCGGGTTAATTGTTGGTCTCACCTCCG
MASCWRSCRV*LLVSL    1  ATGGCATCTTGTTGGAGGAGTTGCCGGGTTTAATTGTTGGTCTCACTCCG
MASCWLGYRVLCSSHS    1  ATGGCATCTTGTTGGCTGGGGTACCGTGTGCTTTGTTCGTCTCACTCCG
MASCWLGCRVFCSSHS    1  ATGGCATCTTGTTGGCTGGGGTGCCGTGTGTTTTGTTCGTCTCACTCCG
MASCWFVCRVNCDSHS    1  ATGGCATCTTGTTGGTTTGTTTGCAGGGTTAATTGTGATTCTCACTCCG
MASCLLSLPG*VSVSL    1  ATGGCATCTTGTTTATTATCTTTGCCGGGTTAAGTGTCCGTCTCACTCCG
MASCFLIVAWIICRSHS    1  ATGGCATCTTGTTTCCTTATCGTTGCCTGGATTATTTGTAGGTCTCACTCCG
MASCLQSCFRMCESHS    1  ATGGCATCTTGTTTGCAGAGTTGCTTTCGGATGTGTGAGTCTCACTCCG
MASCLGSCGLSSVFSL    1  ATGGCATCTTGTTTGGGGTCGTGTGGATTGTCCAGTGTATTCTCACTCCG
MASCFNPCRSMCYSHS    1  ATGGCATCTTGTTTTAATCCTTGCAGGAGTATGTGTTATTCTCACTCCG
MASCFTQCRVLCSSHS    1  ATGGCATCTTGTTTTACTTAGTGCCGTGTGCTGTGTTCTTCTCACTCCG
MASCFTQCRVQCSSHS    1  ATGGCATCTTGTTTTACTTAGTGCCGTGTTCAGTGCTCGTCTCACTCCG
MASCFSPCRSMCFSHP    1  ATGGCATCTTGTTTTAGTCCTTGCAGGAGTATGTGTTTTTCTCATCCG
MASCFQICRVGCYSHS    1  ATGGCATCTTGTTTTCAGATTTGCAGGGTTGGTTGTTATTCTCACTCCG
MASCFPACRVLCTSHS    1  ATGGCATCTTGTTTTCCTGCTTGCCGTGTTCTGTGTACTTCTCACTCCG
MASCFPYRCLDYFVGLTP    1  ATGGCATCTTGTTTTCCTTATCGTTGCCTGGATTATTTTGTAGGTCTCACTCCG
MASCFLRAGLCVFLTP    1  ATGGCATCTTGTTTTCTCCGTGCAGGTCTCTGTGTATTTCTCACTCCG
MASCFEWCKVDCMSHS    1  ATGGCATCTTGTTTTGAGTGGTGCAAGGTGGATTGTATGTCTCACTCCG
MASCFDRCRVSCASHS    1  ATGGCATCTTGTTTTGATCGGTGCCGTGTTAGTTGTGCTTCTCACTCCG
MASCFGSAGWGVTLTP    1  ATGGCATCTTGTTTTGGAAGTGCAGGGTGGGGTGTTACTCTCACTCCG
MASCFVTCRVQCLPHS    1  ATGGCATCTTGTTTTGTTACTTGCAGGGTTTAGTGTTTGCCTCACTCCG
MASCFQTCRVGCFSHS    1  ATGGCATCTTGTTTTTAGACTTGCAGGGTGGGTTGTTTTTCTCACTCCG
MASCFQACRVTLQFSL    1  ATGGCATCTTGTTTTTAGGCTTGCCGTGTTACTTTGTAGTTCTCACTCCG
MASCFSDCRVHCLSHS    1  ATGGCATCTTGTTTTTCGGATTGCCGGGTTCATTGTCTTTCTCACTCCG
MASCFSSCRVSLSVSL    1  ATGGCATCTTGTTTTTCTTCTTGCCGGGTTTCTTTGTCAGTCTCACTCCG
MASCFLGLPCYLQFSL    1  ATGGCATCTTGTTTTTTAGGCTTGCCGTGTTACTTGTAGTTCTCACTCCG
MASCFLEVQGGCDSHS    1  ATGGCATCTTGTTTTTTGGAAGTGCAGGGTGGGTGTGATTCTCACTCCG
MASCFLGCRGALYVSL    1  ATGGCATCTTGTTTTTTGGGTTGCAGGGGTGCGTTGTATGTCTCACTCCG
MASCFLGCRVRCMPHS    1  ATGGCATCTTGTTTTTTGGGTTGCAGGGTGCGTTGTATGCCTCACTCCG
MASCFLGCRVRCISHS    1  ATGGCATCTTGTTTTTTGGGTTGCAGGGTGCGTTGTATTTCTCACTCCG
MASCFFGLQGALYVSL    1  ATGGCATCTTGTTTTTTTGGGTTGCAGGGTGCGTTGTATGTCTCACTCCG
MASLFLALPYSVLVSL    1  ATGGCATCTTTGTTTTTAGCATTGCCGTACTCTGTGCTGGTCTCACTCCG
MASLFLGVPCSVYFSL    1  ATGGCATCTTTGTTTTTAGGTGTGCCGTGTTCAGTGTATTTCTCACTCCG
MASLFFGLQGALYASL    1  ATGGCATCTTTGTTTTTTGGGTTGCAGGGTGCGTTGTATGCCTCACTCCG
MA*CFTGCRVNCASHS    1  ATGGCATGATGTTTTACGGGGTGCCGTGTTAATTGTGCTTCTCACTCCG
MAWRWPVCRVACTSHS    1  ATGGCATGGCGTTGGCCGGTTTGCAGGGTGGCTTGTACTTCTCACTCCG
MAWVSGEVPEWLFVSL    1  ATGGCATGGGTGTCCGGGGAGGTGCCTGAATGGTTGTTTGTCTCACTCCG
MAWVWGGSVPGVFLWVSL    1  ATGGCATGGGTGTGGGGAGGATCGGTGCCTGGCGTTTTCTTGTGGGTCTCACTCCG
MAWYLVPCSWACHSHS    1  ATGGCATGGTATCTGGTTCCGTGCAGTTGGGCTTGTCATTCTCACTCCG
MAWCTMQCCPSCQSHS    1  ATGGCATGGTGTACGATGCAGTGCTGTCCTTCTTGTTAGTCTCACTCCG
MAWCPGRCLNGCFSHS    1  ATGGCATGGTGTCCGGGGAGGTGCCTGAATGGTTGTTTTTCTCACTCCG
MAWCRQVCRALCFSHS    1  ATGGCATGGTGTCGGTAGGTTTGCAGGGCGTTGTGTTTTTCTCACTCCG
MAWCEGRCMAGVCVSL    1  ATGGCATGGTGTGAGGGTCGGTGCATGGCGGGAGTGTGTGTCTCACTCCG
MAWCGEDRCLAFSCGSHS    1  ATGGCATGGTGTGGGGAGGATCGGTGCCTGGCGTTTTCTTGCGGGTCTCACTCCG
MAWCGRLSLRGFVLCVSL    1  ATGGCATGGTGTGGTCGGCTTAGTTTGCGGGGCTTCGTATTGTGTGTCTCACTCCG
MAWCYQNCRVSCMSHS    1  ATGGCATGGTGTTATCAGAATTGCCGCGTGAGTTGTATGTCTCACTCCG
MAWCYQNCRARCVSHS    1  ATGGCATGGTGTTATCAGAATTGCCGTGCTCGTTGTGTGTCTCACTCCG
MAWCYQQCRVVCFLTP    1  ATGGCATGGTGTTATCAGCAGTGCCGGGTGGTTTGTTTTCTCACTCCG
MAWCYQVCRVQCWSHS    1  ATGGCATGGTGTTATCAGGTTTGCCGTGTTCAGTGTTGGTCTCACTCCG
MAWCYVVYRVACVSHS    1  ATGGCATGGTGTTATGTTGTTTACCGTGTGGCGTGTGTTTCTCACTCCG
MAWCSRFLCGRSTCNSHS    1  ATGGCATGGTGTTCGCGGTTTCTTTGCGGTCGTTCGACTTGTAATTCTCACTCCG
MAWCSLSCDFRVCLTP    1  ATGGCATGGTGTTCTTTGAGTTGCGATTTTCGTGTTTGTCTCACTCCG
MAWCSLSCDFSCLSHA    1  ATGGCATGGTGTTCTTTGAGTTGCGATTTTTCGTGTTTGTCTCACGCCG
MAWCSLGCSFALQFSL    1  ATGGCATGGTGTTCTTTGGGTTGCTCGTTTGCTTTGTAGTTCTCACTCCG
MAWCWMGVPCYVLFSL    1  ATGGCATGGTGTTGGATGGGGGTGCCGTGTTATGTGTTATTCTCACTCCG
MAWCWMGCRVMCYSHT    1  ATGGCATGGTGTTGGATGGGGTGCCGTGTTATGTGTTATTCTCACACCG
MAWCWMGAVLIVFSL    1  ATGGCATGGTGTTGGATGGGTGCCGTGTTAATTGTGTTCTCACTCCG
MAWCWPVCRVACTSHS    1  ATGGCATGGTGTTGGCCGGTTTGCAGGGTGGCTTGCACTTCTCACTCCG
MAWCWELAGLIVCLTP    1  ATGGCATGGTGTTGGGAGCTTGCCGGGTTGATTGTGTGTCTCACTCCG
MAWCWEQCRVAYFLTP    1  ATGGCATGGTGTTGGGAGTAGTGCCGGGTTGCGTATTTTCTCACTCCG
MAWCWEQCRVACFLTP    1  ATGGCATGGTGTTGGGAGTAGTGCCGGGTTGCGTGTTTTCTCACTCCG
MAWCWDSVCYRVLCWSHS    1  ATGGCATGGTGTTGGGATAGTGTGTGCTATAGGGTGTTGTGTTGGTCTCACTCCG
MAWCWVPCRVLCQSHS    1  ATGGCATGGTGTTGGGTGCCTTGCCGGGTTCTGTGTTAGTCTCACTCCG
MAWCLRGAVLIVLLTP    1  ATGGCATGGTGTTTACGGGGTGCCGTGTTAATTGTGCTTCTCACTCCG
MAWCLRVPC*LCFSL    1  ATGGCATGGTGTTTACGGGTGCCGTGTTAATTGTGCTTCTCACTCCG
MAWCLLSCRTGCTSHS    1  ATGGCATGGTGTTTACTAAGTTGCCGTACTGGTTGTACTTCTCACTCCG
MAWCLSVAGWRVILTP    1  ATGGCATGGTGTTTGAGCGTTGCAGGGTGGCGTGTGATTCTCACTCCG
MAWCLMFAG*GVSLTP    1  ATGGCATGGTGTTTGATGTTTGCCGGGTGAGGTGTGAGTCTCACTCCG
MAWCLATCGVVCLSHS    1  ATGGCATGGTGTTTGGCGACGTGCGGGGTTGTTTGTCTGTCTCACTCCG
MAWCLATCGVVCLPHS    1  ATGGCATGGTGTTTGGCGACGTGCGGGGTTGTTTGTCTTCCTCACTCCG
MAWCFTGCRANCASHS    1  ATGGCATGGTGTTTTACGGGGTGCCGTGCTAATTGTGCTTCTCACTCCG
MAWCFTGCRVNCASHF    1  ATGGCATGGTGTTTTACGGGGTGCCGTGTTAATTGTGCTTCTCACTTCG
MAWCFISCRVGCMSHS    1  ATGGCATGGTGTTTTATTTCTTGCCGTGTGGGTTGTATGTCTCACTCCG
MAWCFQTCRVLCFSHS    1  ATGGCATGGTGTTTTCAGACGTGCAGGGTGCTGTGTTTTTCTCACTCCG
MAWCFPMCRVICLSHS    1  ATGGCATGGTGTTTTCCGATGTGCCGGGTGATTTGTTTGTCTCACTCCG
MAWCFPGYRVFCISHS    1  ATGGCATGGTGTTTTCCGGGTTACCGGGTGTTTTGTATTTCTCACTCCG
MAWCFPGCRVFWYFSL    1  ATGGCATGGTGTTTTCCGGGTTGCCGGGTGTTTTGGTATTTCTCACTCCG
MAWCFPGCRVFCIPHS    1  ATGGCATGGTGTTTTCCGGGTTGCCGGGTGTTTTGTATTCCTCACTCCG
MAWCFPGCRVFLYFSL    1  ATGGCATGGTGTTTTCCGGGTTGCCGGGTGTTTTTGTATTTCTCACTCCG
MAWCFRVCRVACPSHS    1  ATGGCATGGTGTTTTCGGGTGTGCCGGGTGGCTTGTCCGTCTCACTCCG
MAWCFERCRVACDSHS    1  ATGGCATGGTGTTTTGAGCGCTGCAGGGTGGCGTGTGATTCTCACTCCG
MAWCFERCRVARDSHS    1  ATGGCATGGTGTTTTGAGCGTTGCAGGGTGGCGCGTGATTCTCACTCCG
MAWCFERCRVACDPHS    1  ATGGCATGGTGTTTTGAGCGTTGCAGGGTGGCGTGTGATCCTCACTCCG
MAWCFERCGVACDSHS    1  ATGGCATGGTGTTTTGAGCGTTGCGGGGTGGCGTGTGATTCTCACTCCG
MAWCFDVCRVGCSSHS    1  ATGGCATGGTGTTTTGATGTGTGCAGGGTTGGGTGTAGTTCTCACTCCG
MAWCFAGCRVACLSHS    1  ATGGCATGGTGTTTTGCTGGTTGCAGGGTTGCGTGTCTGTCTCACTCCG
MAWCFAVCRVICDSHS    1  ATGGCATGGTGTTTTGCTGTTTGCCGGGTGATTTGTGATTCTCACTCCG
MAWCFGSCRVGCMSHS    1  ATGGCATGGTGTTTTGGTAGTTGCCGTGTTGGTTGTATGTCTCACTCCG
MAWCFVHCRVPCISHS    1  ATGGCATGGTGTTTTGTTCATTGCCGTGTGCCGTGTATTTCTCACTCCG
MAWCFYGVPC*LCFSL    1  ATGGCATGGTGTTTTTACGGGGTGCCGTGTTAATTGTGCTTCTCACTCCG
MAWCFSACRVSCFSHS    1  ATGGCATGGTGTTTTTCTGCGTGCCGTGTGAGTTGTTTTTCTCACTCCG
MAWCFFGAV*IVSLTP    1  ATGGCATGGTGTTTTTTCGGTGCCGTGTGAATTGTGAGTCTCACTCCG
MAWCFLVVLGWVFVSL    1  ATGGCATGGTGTTTTTTGGTAGTGCTGGGTTGGGTGTTCGTCTCACTCCG
MACVCCGIAGVVRCASHS    1  ATGGCATGTGTATGTTGCGGGATTGCTGGCGTTGTGAGGTGTGCGTCTCACTCCG
MACVLGRAGWLVILTP    1  ATGGCATGTGTTTTGGGGCGTGCCGGGTGGCTTGTCATTCTCACTCCG
MACCRQACRALCFLTP    1  ATGGCATGTTGTCGGTAGGCTTGCAGGGCGTTGTGTTTTCTCACTCCG
MACCRQVAGRCVFSL    1  ATGGCATGTTGTCGGTAGGTTGCAGGGCGTTGTGTTTTCTCACTCCG
MACCRQVCRALCISHS    1  ATGGCATGTTGTCGGTAGGTTTGCAGGGCGTTGTGTATTTCTCACTCCG
MACCRQVCRALCFPHS    1  ATGGCATGTTGTCGGTAGGTTTGCAGGGCGTTGTGTTTTCCTCACTCCG
MACCRQVCRAVVFFSL    1  ATGGCATGTTGTCGGTAGGTTTGCAGGGCTGTTGTGTTTTTCTCACTCCG
MACCRQVCGALCFSHS    1  ATGGCATGTTGTCGGTAGGTTTGCGGGGCGTTGTGTTTTTCTCACTCCG
MACCAKYWLWIVGLTP    1  ATGGCATGTTGTGCGAAGTATTGGCTTTGGATTGTTGGTCTCACTCCG
MACCGGDYCLENIRISHS    1  ATGGCATGTTGTGGTGGGGATTATTGCCTTGAGAATATTCGTATTTCTCACTCCG
MACCVAGCRDVCRSHS    1  ATGGCATGTTGTGTGGCGGGGTGCCGTGATGTTTGCCGGTCTCACTCCG
MACCLPCAGLLVCLTP    1  ATGGCATGTTGTTTGCCGTGTGCAGGGTTGCTTGTGTGTCTCACTCCG
MACCFCCVQGCLCVSL    1  ATGGCATGTTGTTTTTGCTGTGTGCAGGGTTGCTTGTGTGTCTCACTCCG
MALRVSSPCVRVVCRSHS    1  ATGGCATTGCGTGTGTCGTCTCCTTGCGTTAGGGTTGTGTGTAGGTCTCACTCCG
MALRSGFHCWRFVCWSHS    1  ATGGCATTGCGTTCTGGTTTTCATTGCTGGCGTTTTGTGTGTTGGTCTCACTCCG
MALCRGQCFSRCSSHS    1  ATGGCATTGTGCCGTGGTCAGTGCTTTAGTCGGTGTAGTTCTCACTCCG
MALCWYHCRVVCVSHS    1  ATGGCATTGTGCTGGTATCATTGCCGGGTGGTTTGTGTTTCTCACTCCG
MALCFYLCYVSCVSHS    1  ATGGCATTGTGCTTTTATCTGTGCTATGTGAGTTGTGTGTCTCACTCCG
MALCTTECYAACFSHS    1  ATGGCATTGTGTACGACGGAGTGCTATGCGGCGTGTTTTTCTCACTCCG
MALCTTECYVACYSHS    1  ATGGCATTGTGTACGACGGAGTGCTATGTGGCGTGTTATTCTCACTCCG
MALCMTLCRVVCWSHS    1  ATGGCATTGTGTATGACTTTGTGCCGGGTGGTTTGTTGGTCTCACTCCG
MALCQGGLLF*LCVSL    1  ATGGCATTGTGTCAGGGGGGATTGCTCTTTTAATTGTGTGTCTCACTCCG
MALCPLNCRARCQSHS    1  ATGGCATTGTGTCCGCTTAATTGCCGTGCTCGTTGTTAGTCTCACTCCG
MALCRRTCEIALVLTP    1  ATGGCATTGTGTCGTCGTACGTGCGAGATTGCGTTAGTTCTCACTCCG
MALCRGQCFSRCSSHS    1  ATGGCATTGTGTCGTGGTCAGTGCTTTAGCCGGTGTAGTTCTCACTCCG
MALCLSVMCTALECFFLTP    1  ATGGCATTGTGTCTTAGTGTGATGTGCACTGCTTTGGAATGTTTTTTTCTCACTCCG
MALCLSVMCTVLECFSHS    1  ATGGCATTGTGTCTTAGTGTGATGTGCACTGTCTTGGAGTGTTTTTCTCACTCG
MALCASVAMGGVVLTP    1  ATGGCATTGTGTGCTTCTGTTGCGATGGGCGGTGTTGTTCTCACTCCG
MALCASVCDGQCCSHS    1  ATGGCATTGTGTGCTTCTGTTTGCGATGGGCAGTGTTGTTCTCACTCCG
MALCVSSPCVRVVCRSHS    1  ATGGCATTGTGTGTGTCGTCTCCTTGCGTTAGGGTTGTGTGTAGATCTCACTCCG
MALCVSSPCVRVVCRSHS    1  ATGGCATTGTGTGTGTCGTCTCCTTGCGTTAGGGTTGTGTGTAGGTCTCACTCCGG
MALCQLQCSKSCYSHS    1  ATGGCATTGTGTTAGCTTCAGTGCAGTAAGTCGTGTTATTCTCACTCCG
MALCQVQCMHLCRSHS    1  ATGGCATTGTGTTAGGTTTAGTGCATGCATTTGTGTAGGTCTCACTCCG
MALCQVQCMHLCESHS    1  ATGGCATTGTGTTAGGTTTAGTGCATGCATTTGTGTGAGTCTCACTCCG
MALCYQLCRAGCWSHS    1  ATGGCATTGTGTTATCAGTTGTGCCGGGCTGGGTGTTGGTCTCACTCCG
MALCYGYCRVLCNSHS    1  ATGGCATTGTGTTATGGTTATTGCCGGGTTCTGTGTAATTCTCACTCCG
MALCYGYCRVCVFLTP    1  ATGGCATTGTGTTATGGTTATTGCCGGGTTTGTGTATTTCTCACTCCG
MALCSTLRCEQLGCRSHS    1  ATGGCATTGTGTTCGACTCTTCGTTGCGAGCAGTTGGGTTGTCGTTCCCACTCCG
MALCSTLRCEQFGLSFSL    1  ATGGCATTGTGTTCGACTCTTCGTTGCGAGCAGTTTGGGTTGTCGTTCTCACTCCG
MALCSGSCSDVVVLTP    1  ATGGCATTGTGTTCGGGGTCGTGCTCGGATGTTGTCGTTCTCACTCCG
MALCSGFIAGVLCVGLTP    1  ATGGCATTGTGTTCTGGTTTCATTGCTGGCGTTTTGTGTGTTGGTCTCACTCCG
MALCSGFHCVAFCVLVSL    1  ATGGCATTGTGTTCTGGTTTTCATTGCGTGGCGTTTTGTGTGTTGGTCTCACTCCG
MALCSGFHCWRFVCQSHS    1  ATGGCATTGTGTTCTGGTTTTCATTGCTGGCGTTTTGTGTGTTAGTCTCACTCCG
MALCSGFHCWRFVCWSHT    1  ATGGCATTGTGTTCTGGTTTTCATTGCTGGCGTTTTGTGTGTTGGTCTCACACCG
MALCSYLCYVSCVSHS    1  ATGGCATTGTGTTCTTATCTGTGCTATGTGAGTTGTGTGTCTCACTCCG
MALCWEQCRVACISHS    1  ATGGCATTGTGTTGGGAGTAGTGCCGTGTGGCTTGTATTTCTCACTCCG
MALCWELCRVGCLSHS    1  ATGGCATTGTGTTGGGAGTTGTGCCGGGTGGGGTGTCTTTCTCACTCCG
MALCWELCRVACQSHS    1  ATGGCATTGTGTTGGGAGTTGTGCCGGGTTGCGTGTCAGTCTCACTCCG
MALCWASCRALCLSHS    1  ATGGCATTGTGTTGGGCGTCTTGCCGTGCGCTGTGTTTGTCTCACTCCG
MALCCQLCRVGCWSHS    1  ATGGCATTGTGTTGTCAGTTGTGCCGGGTTGGGTGTTGGTCTCACTCCG
MALCLWLLPGFVYFSL    1  ATGGCATTGTGTTTATGGTTATTGCCGGGTTTTGTGTATTTCTCACTCCG
MALCFWFSLLAFCVLVSL    1  ATGGCATTGTGTTTCTGGTTTTCATTGCTGGCGTTTTGTGTGCTGGTCTCACTCCG
MALCLILAVLSVILTP    1  ATGGCATTGTGTTTGATTCTTGCCGTGCTCAGTGTTATTCTCACTCCG
MALCLLVAGLRVCLTP    1  ATGGCATTGTGTTTGCTGGTTGCAGGGTTGCGTGTCTGTCTCACTCCG
MALCLLVVRVACLSHS    1  ATGGCATTGTGTTTGCTGGTTGTCAGGGTTGCGTGTCTGTCTCACTCCG
MALCLVRAGLCVILTP    1  ATGGCATTGTGTTTGGTACGTGCAGGGTTATGTGTTATTCTCACTCCG
MALCLLVARWCVFSL    1  ATGGCATTGTGTTTGTTAGTTGCAAGGTGGTGTGTTTTCTCACTCCG
MALCFICAM*VCVSHS    1  ATGGCATTGTGTTTTATCTGTGCTATGTGAGTTTGTGTGTCTCACTCCG
MALCFIFCFILVFSL    1  ATGGCATTGTGTTTTATTTTTTGCTTTATACTTGTTTTCTCACTCCG
MALCFHTCRALCFSHS    1  ATGGCATTGTGTTTTCATACGTGCAGGGCTCTGTGTTTTTCTCACTCCG
MALCFPLCRVVCPSHS    1  ATGGCATTGTGTTTTCCGCTGTGCAGGGTGGTGTGTCCGTCTCACTCCG
MALCFLVCRVGCASHS    1  ATGGCATTGTGTTTTCTGGTGTGCAGGGTTGGTTGTGCTTCTCACTCCG
MALCFELCRVPCLSHS    1  ATGGCATTGTGTTTTGAGTTGTGCCGGGTGCCCTGTTTGTCTCACTCCG
MALCFAGCRVACLSHS    1  ATGGCATTGTGTTTTGCTGGTTGCAGGGTCGCGTGTCTGTCTCACTCCG
MALCFAGCQGCV*VSL    1  ATGGCATTGTGTTTTGCTGGTTGTCAGGGTTGCGTGTGAGTCTCACTCCG
MALCFAGCQGWRVCLTP    1  ATGGCATTGTGTTTTGCTGGTTGTCAGGGTTGGCGTGTCTGTCTCACTCCG
MALCFGSVRTLCPSHP    1  ATGGCATTGTGTTTTGGCAGTGTCAGGACTCTTTGTCCGTCTCATCCG
MALCFGTCRVMRYSHS    1  ATGGCATTGTGTTTTGGTACGTGCAGGGTTATGCGTTATTCTCACTCCG
MALCFVPCRVECGSHS    1  ATGGCATTGTGTTTTGTGCCGTGCCGGGTTGAGTGTGGTTCTCACTCCG
MALCFVGCKVVCFSHS    1  ATGGCATTGTGTTTTGTTGGTTGCAAGGTGGTGTGTTTTTCTCACTCCG
MALCFYLCYVSCVSHS    1  ATGGCATTGTGTTTTTATCTGTGCTATGTGAGCTGTGTGTCTCACTCCG
MALCFSACRVSCFSHL    1  ATGGCATTGTGTTTTTCTGCGTGCCGTGTGAGTTGTTTTTCTCACCTCG
MALCF*GLPCCLWVSL    1  ATGGCATTGTGTTTTTGAGGATTGCCGTGTTGCTTGTGGGTCTCACTCCG
MALCF*FLPCSVLFSL    1  ATGGCATTGTGTTTTTGATTCTTGCCGTGCTCAGTGTTATTCTCACTCCG
MALCFFRCRVNCESHS    1  ATGGCATTGTGTTTTTTTCGGTGCCGTGTGAATTGTGAGTCTCACTCCG
MAFRPSYCLWLCDSHS    1  ATGGCATTTCGTCCTAGTTATTGCTTGTGGCTGTGTGATTCTCACTCCG
MAFVLVIACGCVILTP    1  ATGGCATTTGTCCTAGTTATTGCTTGTGGCTGTGTGATTCTCACTCCG
MAFVVSLRAGVGLCVSL    1  ATGGCATTTGTCGTCAGTTTACGTGCGGGGGTAGGCTTGTGTGTCTCACTCCG
MAFVSMLRADFSCQSHS    1  ATGGCATTTGTGTCGATGCTACGTGCCGATTTTAGTTGTCAGTCTCACTCCG
MAFVSMLRAVFLVVSLTP    1  ATGGCATTTGTGTCGATGCTACGTGCCGTTTTTTTAGTTGTCAGTCTCACTCCG
MAFVCALVPSLLYFSL    1  ATGGCATTTGTGTGTGCATTAGTGCCTTCATTGTTGTATTTCTCACTCCG
MAFVIRLPVQVQVSL    1  ATGGCATTTGTTATACGTTTGCCCGTATAGGTGCAAGTCTCACTCCG
MAFVIRLPVQV*VSL    1  ATGGCATTTGTTATACGTTTGCCCGTATAGGTGTAAGTCTCACTCCG
MAFVLIRAGRFVILTP    1  ATGGCATTTGTTCTGATACGTGCTGGGCGTTTTGTCATTCTCACTCCG
MAFVGSQCRGFVYVSL    1  ATGGCATTTGTTGGTTCGTAGTGCCGGGGTTTCGTGTATGTCTCACTCCG
MAFVSELQGSLFFSHS    1  ATGGCATTTGTTTCAGAATTGCAAGGCTCTTTGTTTTTTTCTCACTCCG
MAFWQGEVPCALSVSL    1  ATGGCATTTTGGTAGGGCGAAGTGCCGTGTGCATTGTCCGTCTCACTCCG
MAFCNTVRCGWQLVLVSL    1  ATGGCATTTTGTAATACGGTTAGGTGCGGGTGGTAGTTGGTGTTAGTCTCACTCCG
MAFCNTVRCGGSWCQSHS    1  ATGGCATTTTGTAATACGGTTAGGTGCGGTGGTAGCTGGTGTTAGTCTCACTCCG
MAFCNTVRCGGSWCQSHS    1  ATGGCATTTTGTAATACGGTTAGGTGCGGTGGTAGTTGGTGTCAGTCTCACTCCG
MAFCNMFRCAYLNCPSHS    1  ATGGCATTTTGTAATATGTTTAGGTGCGCCTATTTGAATTGTCCCTCTCACTCCG
MAFCNMFRCAHLNCPSHS    1  ATGGCATTTTGTAATATGTTTAGGTGCGCTCATTTGAATTGTCCTTCTCACTCCG
MAFCNMFRCAYLNCLSHS    1  ATGGCATTTTGTAATATGTTTAGGTGCGCTTATTTGAATTGTCTTTCTCACTCCG
MAFCNMFRCAYLSCPSHS    1  ATGGCATTTTGTAATATGTTTAGGTGCGCTTATTTGAGTTGTCCTTCTCACTCCG
MAFCNMFRCVLFELSFSL    1  ATGGCATTTTGTAATATGTTTAGGTGCGTCTTATTTGAATTGTCCTTCTCACTCCG
MAFCMWYDCWVVTCFSHS    1  ATGGCATTTTGTATGTGGTATGATTGCTGGGTTGTTACTTGTTTTTCTCACTCCG
MAFCPLLCRLGCTSHS    1  ATGGCATTTTGTCCGTTGCTTTGCCGGTTGGGTTGTACTTCTCACTCCG
MAFCRENCRVNCSSHS    1  ATGGCATTTTGTCGGGAGAATTGCCGTGTTAATTGTAGTTCTCACTCCG
MAFCRQFTCGGVGLCVSL    1  ATGGCATTTTGTCGTCAGTTTACGTGCGGGGGGGTAGGCTTGTGTGTCTCACTCCG
MAFCEDSDCWVFFCRSHF    1  ATGGCATTTTGTGAGGATTCTGATTGCTGGGTGTTTTTTTGTCGGTCTCACTTCCG
MAFCEDSDCWVFFCRSALP    1  ATGGCATTTTGTGAGGATTCTGATTGCTGGGTGTTTTTTTGTCGGTCTGCACTTCCG
MAFCEFDWRDTSGCTSHS    1  ATGGCATTTTGTGAGTTTGATTGGCGCGATACGTCTGGTTGTACGTCTCACTCCG
MAFCGANCAQVCASHS    1  ATGGCATTTTGTGGGGCGAATTGCGCTCAGGTGTGTGCGTCTCACTCCG
MAFCGVGQCVIGRCRSHS    1  ATGGCATTTTGTGGGGTGGGTCAGTGCGTTATTGGGCGGTGTAGGTCTCACTCCG
MAFCVDATCRFLVVMSHS    1  ATGGCATTTTGTGTCGATGCTACGTGCCGTTTTTTAGTTGTCATGTCTCACTCCG
MAFCVNFCYDLFSHS    1  ATGGCATTTTGTGTTAATTTTTGCTATGATTTGTTTTCTCACTCCG
MAFCVSVFCSMYSRVSHS    1  ATGGCATTTTGTGTTTCGGTGTTTTGCTCGATGTATAGTCGTGTGTCTCACTCCG
MAFCQERYYAICSSHS    1  ATGGCATTTTGTTAGGAGCGTTACTATGCTATTTGTAGTTCTCACTCCG
MAFCQERCYATCSSHS    1  ATGGCATTTTGTTAGGAGCGTTGCTATGCTACTTGTAGTTCTCACTCCG
MAFCQERCYAICSPHS    1  ATGGCATTTTGTTAGGAGCGTTGCTATGCTATTTGTAGTCCTCACTCCG
MAFCYTFCPYRCKSHS    1  ATGGCATTTTGTTATACATTTTGCCCGTATAGGTGTAAGTCTCACTCCG
MAFCYTFCPYRCKSHS    1  ATGGCATTTTGTTATACGTTTTGCCCGTATAGGTGCAAGTCTCACTCCG
MAFCYTFCPYRCKSHS    1  ATGGCATTTTGTTATACGTTTTGCCCTTATAGGTGTAAGTCTCACTCCG
MAFCYTFLPVQV*VSL    1  ATGGCATTTTGTTATACGTTTTTGCCCGTATAGGTGTAAGTCTCACTCCG
MAFCYYLCRVKCPSHS    1  ATGGCATTTTGTTATTATCTTTGCCGGGTTAAGTGTCCGTCTCACTCCG
MAFCWKNCRVNCSSHS    1  ATGGCATTTTGTTGGAAGAATTGCCGTGTTAATTGTAGTTCTCACTCCG
MAFCWYLCRVMCLSHS    1  ATGGCATTTTGTTGGTATTTGTGCCGGGTTATGTGTTTGTCTCACTCCG
MAFCWSQCRVSCSSHS    1  ATGGCATTTTGTTGGTCGTAGTGCCGGGTTTCTTGTTCTTCTCACTCCG
MAFCWSPCRVSCMSHS    1  ATGGCATTTTGTTGGTCTCCTTGCCGGGTTTCGTGTATGTCTCACTCCG
MAFCFTSCKVTRVSHS    1  ATGGCATTTTGTTTTACTTCGTGCAAGGTTACGCGTGTGTCTCACTCCG
MAFCFRECRALCLSHS    1  ATGGCATTTTGTTTTAGGGAGTGCAGGGCGTTGTGTTTGTCTCACTCCG
MAFCFIWCRTACESHS    1  ATGGCATTTTGTTTTATTTGGTGCCGGACTGCGTGTGAGTCACACTCCG
MAFCFIWCRTCV*VSL    1  ATGGCATTTTGTTTTATTTGGTGCCGGACTTGCGTGTGAGTCTCACTCCG
MAFCFQNCRVFCDSHS    1  ATGGCATTTTGTTTTCAGAATTGCAGGGTGTTTTGTGATTCTCACTCCG
MAFCFPVCRVFCESHS    1  ATGGCATTTTGTTTTCCTGTTTGCAGGGTTTTTTGTGAGTCTCACTCCG
MAFCFPLRRVTCSSHS    1  ATGGCATTTTGTTTTCCTTTGCGCAGGGTTACGTGTTCGTCTCACTCCG
MAFCFYLVPDCV*VSL    1  ATGGCATTTTGTTTTTATTTGGTGCCGGACTGCGTGTGAGTCTCACTCCG
MAFLSADLRAQLFVSL    1  ATGGCATTTTTGTCGGCAGATTTGCGGGCTTAGTTGTTTGTCTCACTCCG
MAFLSSVLRAGGQACVSHS    1  ATGGCATTTTTGTCGTCAGTTTTACGTGCGGGGGGGTAGGCTTGTGTGTCTCACTCCG
MAFLLS*VPGVVFSHS    1  ATGGCATTTTTGTTATCTTAAGTGCCGGGTGTTGTGTTTTCTCACTCCG
MAFLLGELPC*LQFSL    1  ATGGCATTTTTGTTGGGAGAATTGCCGTGTTAATTGTAGTTCTCACTCCG
MAFLLGEVPCALSVSL    1  ATGGCATTTTTGTTGGGCGAAGTGCCGTGTGCATTGTCCGTCTCACTCCG
MAASRPWQFVLVFAGLVVCLTP    1  ATGGCCGCCAGCCGGCCATGGCAGTTTGTTTTAGTCTTTGCCGGGCTGGTTGTTTGTCTCACTCCG
MANCWARCRVMCESHS    1  ATGGCGAATTGTTGGGCGAGGTGCCGTGTTATGTGTGAGTCTCACTCCG
MATCTFGCLFRCMSHS    1  ATGGCGACTTGTACGTTTGGGTGCCTGTTTAGGTGTATGTCTCACTCCG
MATCLVLCGTRCLSHS    1  ATGGCGACTTGTCTTGTTTTGTGCGGGACGCGTTGTTTGTCTCACTCCG
MASCSRVCSGVCTSHS    1  ATGGCGAGTTGTTCGAGGGTTTGCAGTGGTGTGTGTACTTCTCACTCCG
MARCQWACWGHCRSHS    1  ATGGCGCGGTGTCAGTGGGCGTGCTGGGGTCATTGTAGGTCTCACTCCG
MARCCYSHS    1  ATGGCGCGGTGTTGTTATTCTCACTCCG
MARCGVLWCRGIWSGSHS    1  ATGGCGCGTTGTGGGGTTCTGTGGTGCAGGGGTATTTGGTCTGGGTCTCACTCCG
MALCFESCRVNCISHS    1  ATGGCGCTGTGTTTTGAGTCTTGCAGGGTGAATTGTATTTCTCACTCCG
MAECYQLCRVSCLSHS    1  ATGGCGGAGTGTTATCAGCTGTGCCGTGTGTCTTGTCTTTCTCACTCCG
MAECFRFCRVGCASHS    1  ATGGCGGAGTGTTTTCGTTTTTGCCGGGTTGGGTGTGCGTCTCACTCCG
MADCWWTCRVDCFSHS    1  ATGGCGGATTGTTGGTGGACTTGCCGGGTGGATTGTTTTTCTCACTCCG
MAACYGFAGVFVGLTP    1  ATGGCGGCGTGTTATGGCTTTGCCGGAGTCTTTGTTGGTCTCACTCCG
MAACPWGCMMRCASHS    1  ATGGCGGCTTGTCCTTGGGGGTGCATGATGCGGTGTGCTTCTCACTCCG
MAGVLLIAGLVVLLTP    1  ATGGCGGGTGTTTTGTTAATTGCCGGGTTGGTTGTTCTTCTCACTCCG
MAGCWLLCRVSCESHS    1  ATGGCGGGTTGTTGGCTTCTGTGCAGGGTTTCGTGTGAGTCTCACTCCG
MAVCSRLCRLECKSHS    1  ATGGCGGTGTGTAGTAGGTTGTGCCGTCTGGAGTGTAAGTCTCACTCCG
MAVCMFVDCADPVCVSHS    1  ATGGCGGTGTGTATGTTTGTGGATTGCGCGGATCCGGTGTGTGTGTCTCACTCCG
MAQCYVMCRSLCWSHS    1  ATGGCGTAGTGTTATGTTATGTGCAGGTCTCTTTGTTGGTCTCACTCCG
MAQCFTECRALCHSHS    1  ATGGCGTAGTGTTTTACTGAGTGCCGTGCTTTGTGTCATTCTCACTCCG
MASCRVLAVIVVGLTP    1  ATGGCGTCTTGTAGGGTGCTTGCGGTAATTGTTGTGGGTCTCACTCCG
MAWCPGRCLNGCLSHS    1  ATGGCGTGGTGTCCGGGGAGGTGCCTGAATGGTTGTTTGTCTCACTCCG
MAWCSLGCSLLCSSHS    1  ATGGCGTGGTGTTCTTTGGGTTGCTCGTTGCTTTGTAGTTCTCACTCCG
MAFCFQGCRALCLSHS    1  ATGGCGTTTTGTTTTTAGGGGTGCAGGGCTTTGTGTTTGTCTCACTCCG
MALCRSHS    1  ATGGCTTTGTGTCGTTCTCACTCCG
    0  
    0  
    0  
    0  
    0  
    0  
    0  
    0  
    0  
    0  
    0  
    0  
    0  
    0  
    0  
    0  
    0  
    0  
    0  
    0  
    0  
    0  
    0  
    0  
    0  
    0  
    0  
    0  
    0  
    0  
    0  
    0  
    0  
    0  
    0  
    0  
    0  
    0  
    0  
    0  
    0  
    0  
    0  
    0  
    0  
    0  
    0  
    0  
    0  
    0  
    0  
    0  
    0  
    0  
    0  
    0  
    0  
    0  
    0  
    0  
    0  
    0  
    0  
    0  
    0  
    0  
    0  
    0  
    0  
    0  
    0  
    0  
    0  
    0  
    0  
    0  
    0  
    0  
    0  
    0  
    0  
    0  
    0  
    0  
    0  
    0  
    0  
    0  
    0  
    0  
    0  
    0  
    0  
    0  
    0  
    0  
    0  
    0  
    0  
    0  
    0  
    0  
    0  
    0  
    0  
    0  
    0  
    0  
    0  
    0  
    0  
    0  
    0  
    0  
    0  
    0  
    0  
    0  
    0  
    0  
    0  
    0  
    0  
    0  
    0  
    0  
    0  
    0  
    0  
    0  
    0  
    0  
    0  
    0  
    0  
    0  
    0  
    0  
    0  
    0  
    0  
    0  
    0  
    0  
    0  
    0  
    0  
    0  
    0  
    0  
    0  
    0  
    0  
    0  
    0  
    0  
    0  
    0  
    0  
    0  
    0  
    0  
    0  
    0  
    0  
    0  
    0  
    0  
    0  
    0  
    0  
    0  
    0  
    0  
    0  
    0  
    0  
    0  
    0  
    0  
    0  
    0  
    0  
    0  
    0  
    0  
    0  
    0  
    0  
    0  
    0  
    0  
    0  
    0  
    0  
    0  
    0  
    0  
    0  
    0  
    0  
    0  
    0  
    0  
    0  
    0  
    0  
    0  
    0  
    0  
    0  
    0  
    0  
    0  
    0  
    0  
    0  
    0  
    0  
    0  
    0  
    0  
    0  
    0  
    0  
    0  
    0  
    0  
    0  
    0  
    0  
    0  
    0  
    0  
    0  
    0  
    0  
    0  
    0  
    0  
    0  
    0  
    0  
    0  
    0  
    0  
    0  
    0  
    0  
    0  
    0  
    0  
    0  
    0  
    0  
    0  
    0  
    0  
    0  
    0  
    0  
    0  
    0  
    0  
    0  
    0  
    0  
    0  
    0  
    0  
    0  
    0  
    0  
    0  
    0  
    0  
    0  
    0  
    0  
    0  
    0  
    0  
    0  
    0  
    0  
    0  
    0  
    0  
    0  
    0  
    0  
    0  
    0  
    0  
    0  
    0  
    0  
    0  
    0  
    0  
    0  
    0  
    0  
    0  
    0  
    0  
    0  
    0  
    0  
    0  
    0  
    0  
    0  
    0  
    0  
    0  
    0  
    0  
    0  
    0  
    0  
    0  
    0  
    0  
    0  
    0  
    0  
    0  
    0  
    0  
    0  
    0  
    0  
    0  
    0  
    0  
    0  
    0  
    0  
    0  
    0  
    0  
    0  
    0  
    0  
    0  
    0  
    0  
    0  
    0  
    0  
    0  
    0  
    0  
    0  
    0  
    0  
    0  
    0  
    0  
    0  
    0  
    0  
    0  
    0  
    0  
    0  
    0  
    0  
    0  
    0  
    0  
    0  
    0  
    0  
    0  
    0  
    0  
    0  
    0  
    0  
    0  
    0  
    0  
    0  
    0  
    0  
    0  
    0  
    0  
    0  
    0  
    0  
    0  
    0  
    0  
    0  
    0  
    0  
    0  
    0  
    0  
    0  
    0  
    0  
    0  
    0  
    0  
    0  
    0  
    0  
    0  
    0  
    0  
    0  
    0  
    0  
    0  
    0  
    0  
    0  
    0  
    0  
    0  
    0  
    0  
    0  
    0  
    0  
    0  
    0  
    0  
    0  
    0  
    0  
    0  
    0  
    0  
    0  
    0  
    0  
    0  
    0  
    0  
    0  
    0  
    0  
    0  
    0  
    0  
    0  
    0  
    0  
    0  
    0  
    0  
    0  
    0  
    0  
    0  
    0  
    0  
    0  
    0  
    0  
    0  
    0  
    0  
    0  
    0  
    0  
    0  
    0  
    0  
    0  
    0  
    0  
    0  
    0  
    0  
    0  
    0  
    0  
    0  
    0  
    0  
    0  
    0  
    0  
    0  
    0  
    0  
    0  
    0  
    0  
    0  
    0  
    0  
    0  
    0  
    0  
    0  
    0  
    0  
    0  
    0  
    0  
    0  
    0  
    0  
    0  
    0  
    0  
    0  
    0  
    0  
    0  
    0  
    0  
    0  
    0  
    0  
    0  
    0  
    0  
    0  
    0  
    0  
    0  
    0  
    0  
    0  
    0  
    0  
    0  
    0  
    0  
    0  
    0  
    0  
    0  
    0  
    0  
    0  
    0  
    0  
    0  
    0  
    0  
    0  
    0  
    0  
    0  
    0  
    0  
    0  
    0  
    0  
    0  
    0  
    0  
    0  
    0  
    0  
    0  
    0  
    0  
    0  
    0  
    0  
    0  
    0  
    0  
    0  
    0  
    0  
    0  
    0  
    0  
    0  
    0  
    0  
    0  
    0  
    0  
    0  
    0  
    0  
    0  
    0  
    0  
    0  
    0  
    0  
    0  
    0  
    0  
    0  
    0  
    0  
    0  
    0  
    0  
    0  
    0  
    0  
    0  
    0  
    0  
    0  
    0  
    0  
    0  
    0  
    0  
    0  
    0  
    0  
    0  
    0  
    0  
    0  
    0  
    0  
    0  
    0  
    0  
    0  
    0  
    0  
    0  
    0  
    0  
    0  
    0  
    0  
    0  
    0  
    0  
    0  
    0  
    0  
    0  
    0  
    0  
    0  
    0  
    0  
    0  
    0  
    0  
    0  
    0  
    0  
    0  
    0  
    0  
    0  
    0  
    0  
    0  
    0  
    0  
    0  
    0  
    0  
    0  
    0  
    0  
    0  
    0  
    0  
    0  
    0  
    0  
    0  
    0  
    0  
    0  
    0  
    0  
    0  
    0  
    0  
    0  
    0  
    0  
    0  
    0  
    0  
    0  
    0  
    0  
    0  
    0  
    0  
    0  
    0  
    0  
    0  
    0  
    0  
    0  
    0  
    0  
    0  
    0  
    0  
    0  
    0  
    0  
    0  
    0  
    0  
    0  
    0  
    0  
    0  
    0  
    0  
    0  
    0  
    0  
    0  
    0  
    0  
    0  
    0  
    0  
    0  
    0  
    0  
    0  
    0  
    0  
    0  
    0  
    0  
    0  
    0  
    0  
    0  
    0  
    0  
    0  
    0  
    0  
    0  
    0  
    0  
    0  
    0  
    0  
    0  
    0  
    0  
    0  
    0  
    0  
    0  
    0  
    0  
    0  
    0  
    0  
    0  
    0  
    0  
    0  
    0  
    0  
    0  
    0  
    0  
    0  
    0  
    0  
    0  
    0  
    0  
    0  
    0  
    0  
    0  
    0  
    0  
    0  
    0  
    0  
    0  
    0  
    0  
    0  
    0  
    0  
    0  
    0  
    0  
    0  
    0  
    0  
    0  
    0  
    0  
    0  
    0  
    0  
    0  
    0  
    0  
    0  
    0  
    0  
    0  
    0  
    0  
    0  
    0  
    0  
    0  
    0  
    0  
    0  
    0  
    0  
    0  
    0  
    0  
    0  
    0  
    0  
    0  
    0  
    0  
    0  
    0  
    0  
    0  
    0  
    0  
    0  
    0  
    0  
    0  
    0  
    0  
    0  
    0  
    0  
    0  
    0  
    0  
    0  
    0  
    0  
    0  
    0  
    0  
    0  
    0  
    0  
    0  
    0  
    0  
    0  
    0  
    0  
    0  
    0  
    0  
    0  
    0  
    0  
    0  
    0  
    0  
    0  
    0  
    0  
    0  
    0  
    0  
    0  
    0  
    0  
    0  
    0  
    0  
    0  
    0  
    0  
    0  
    0  
    0  
    0  
    0  
    0  
    0  
    0  
    0  
    0  
    0  
    0  
    0  
    0  
    0  
    0  
    0  
    0  
    0  
    0  
    0  
    0  
    0  
    0  
    0  
    0  
    0  
    0  
    0  
    0  
    0  
    0  
    0  
    0  
    0  
    0  
    0  
    0  
    0  
    0  
    0  
    0  
    0  
    0  
    0  
    0  
    0  
    0  
    0  
    0  
    0  
    0  
    0  
    0  
    0  
    0  
    0  
    0  
    0  
    0  
    0  
    0  
    0  
    0  
    0  
    0  
    0  
    0  
    0  
    0  
    0  
    0  
    0  
    0  
    0  
    0  
    0  
    0  
    0  
    0  
    0  
    0  
    0  
    0  
    0  
    0  
    0  
    0  
    0  
    0  
    0  
    0  
    0  
    0  
    0  
    0  
    0  
    0  
    0  
    0  
    0  
    0  
    0  
    0  
    0  
    0  
    0  
    0  
    0  
    0  
    0  
    0  
    0  
    0  
    0  
    0  
    0  
    0  
    0  
    0  
    0  
    0  
    0  
    0  
    0  
    0  
    0  
    0  
    0  
    0  
    0  
    0  
    0  
    0  
    0  
    0  
    0  
    0  
    0  
    0  
    0  
    0  
    0  
    0  
    0  
    0  
    0  
    0  
    0  
    0  
    0  
    0  
    0  
    0  
    0  
    0  
    0  
    0  
    0  
    0  
    0  
    0  
    0  
    0  
    0  
    0  
    0  
    0  
    0  
    0  
    0  
    0  
    0  
    0  
    0  
    0  
    0  
    0  
    0  
    0  
    0  
    0  
    0  
    0  
    0  
    0  
    0  
    0  
    0  
    0  
    0  
    0  
    0  
    0  
    0  
    0  
    0  
    0  
    0  
    0  
    0  
    0  
    0  
    0  
    0  
    0  
    0  
    0  
    0  
    0  
    0  
    0  
    0  
    0  
    0  
    0  
    0  
    0  
    0  
    0  
    0  
    0  
    0  
    0  
    0  
    0  
    0  
    0  
    0  
    0  
    0  
    0  
    0  
    0  
    0  
    0  
    0  
    0  
    0  
    0  
    0  
    0  
    0  
    0  
    0  
    0  
    0  
    0  
    0  
    0  
    0  
    0  
    0  
    0  
    0  
    0  
    0  
    0  
    0  
    0  
    0  
    0  
    0  
    0  
    0  
    0  
    0  
    0  
    0  
    0  
    0  
    0  
    0  
    0  
    0  
    0  
    0  
    0  
    0  
    0  
    0  
    0  
    0  
    0  
    0  
    0  
    0  
    0  
    0  
    0  
    0  
    0  
    0  
    0  
    0  
    0  
    0  
    0  
    0  
    0  
    0  
    0  
    0  
    0  
    0  
    0  
    0  
    0  
    0  
    0  
    0  
    0  
    0  
    0  
    0  
    0  
    0  
    0  
    0  
    0  
    0  
    0  
    0  
    0  
    0  
    0  
    0  
    0  
    0  
    0  
    0  
    0  
    0  
    0  
    0  
    0  
    0  
    0  
    0  
    0  
    0  
    0  
    0  
    0  
    0  
    0  
    0  
    0  
    0  
    0  
    0  
    0  
    0  
    0  
    0  
    0  
    0  
    0  
    0  
    0  
    0  
    0  
    0  
    0  
    0  
    0  
    0  
    0  
    0  
    0  
    0  
    0  
    0  
    0  
    0  
    0  
    0  
    0  
    0  
    0  
    0  
    0  
    0  
    0  
    0  
    0  
    0  
    0  
    0  
    0  
    0  
    0  
    0  
    0  
    0  
    0  
    0  
    0  
    0  
    0  
    0  
    0  
    0  
    0  
    0  
    0  
    0  
    0  
    0  
    0  
    0  
    0  
    0  
    0  
    0  
    0  
    0  
    0  
    0  
    0  
    0  
    0  
    0  
    0  
    0  
    0  
    0  
    0  
    0  
    0  
    0  
    0  
    0  
    0  
    0  
    0  
    0  
    0  
    0  
    0  
    0  
    0  
    0  
    0  
    0  
    0  
    0  
    0  
    0  
    0  
    0  
    0  
    0  
    0  
    0  
    0  
    0  
    0  
    0  
    0  
    0  
    0  
    0  
    0  
    0  
    0  
    0  
    0  
    0  
    0  
    0  
    0  
    0  
    0  
    0  
    0  
    0  
    0  
    0  
    0  
    0  
    0  
    0  
    0  
    0  
    0  
    0  
    0  
    0  
    0  
    0  
    0  
    0  
    0  
    0  
    0  
    0  
    0  
    0  
    0  
    0  
    0  
    0  
    0  
    0  
    0  
    0  
    0  
    0  
    0  
    0  
    0  
    0  
    0  
    0  
    0  
    0  
    0  
    0  
    0  
    0  
    0  
    0  
    0  
    0  
    0  
    0  
    0  
    0  
    0  
    0  
    0  
    0  
    0  
    0  
    0  
    0  
    0  
    0  
    0  
    0  
    0  
    0  
    0  
    0  
    0  
    0  
    0  
    0  
    0  
    0  
    0  
    0  
    0  
    0  
    0  
    0  
    0  
    0  
    0  
    0  
    0  
    0  
    0  
    0  
    0  
    0  
    0  
    0  
    0  
    0  
    0  
    0  
    0  
    0  
    0  
    0  
    0  
    0  
    0  
    0  
    0  
    0  
    0  
    0  
    0  
    0  
    0  
    0  
    0  
    0  
    0  
    0  
    0  
    0  
    0  
    0  
    0  
    0  
    0  
    0  
    0  
    0  
    0  
    0  
    0  
    0  
    0  
    0  
    0  
    0  
    0  
    0  
    0  
    0  
    0  
    0  
    0  
    0  
    0  
    0  
    0  
    0  
    0  
    0  
    0  
    0  
    0  
    0  
    0  
    0  
    0  
    0  
    0  
    0  
    0  
    0  
    0  
    0  
    0  
    0  
    0  
    0  
    0  
    0  
    0  
    0  
    0  
    0  
    0  
    0  
    0  
    0  
    0  
    0  
    0  
    0  
    0  
    0  
    0  
    0  
    0  
    0  
    0  
    0  
    0  
    0  
    0  
    0  
    0  
    0  
    0  
    0  
    0  
    0  
    0  
    0  
    0  
    0  
    0  
    0  
    0  
    0  
    0  
    0  
    0  
    0  
    0  
    0  
    0  
    0  
    0  
    0  
    0  
    0  
    0  
    0  
    0  
    0  
    0  
    0  
    0  
    0  
    0  
    0  
    0  
    0  
    0  
    0  
    0  
    0  
    0  
    0  
    0  
    0  
    0  
    0  
    0  
    0  
    0  
    0  
    0  
    0  
    0  
    0  
    0  
    0  
    0  
    0  
    0  
    0  
    0  
    0  
    0  
    0  
    0  
    0  
    0  
    0  
    0  
    0  
    0  
    0  
    0  
    0  
    0  
    0  
    0  
    0  
    0  
    0  
    0  
    0  
    0  
    0  
    0  
    0  
    0  
    0  
    0  
    0  
    0  
    0  
    0  
    0  
    0  
    0  
    0  
    0  
    0  
    0  
    0  
    0  
    0  
    0  
    0  
    0  
    0  
    0  
    0  
    0  
    0  
    0  
    0  
    0  
    0  
    0  
    0  
    0  
    0  
    0  
    0  
    0  
    0  
    0  
    0  
    0  
    0  
    0  
    0  
    0  
    0  
    0  
    0  
    0  
    0  
    0  
    0  
    0  
    0  
    0  
    0  
    0  
    0  
    0  
    0  
    0  
    0  
    0  
    0  
    0  
    0  
    0  
    0  
    0  
    0  
    0  
    0  
    0  
    0  
    0  
    0  
    0  
    0  
    0  
    0  
    0  
    0  
    0  
    0  
    0  
    0  
    0  
    0  
    0  
    0  
    0  
    0  
    0  
    0  
    0  
    0  
    0  
    0  
    0  
    0  
    0  
    0  
    0  
    0  
    0  
    0  
    0  
    0  
    0  
    0  
    0  
    0  
    0  
    0  
    0  
    0  
    0  
    0  
    0  
    0  
    0  
    0  
    0  
    0  
    0  
    0  
    0  
    0  
    0  
    0  
    0  
    0  
    0  
    0  
    0  
    0  
    0  
    0  
    0  
    0  
    0  
    0  
    0  
    0  
    0  
    0  
    0  
    0  
    0  
    0  
    0  
    0  
    0  
    0  
    0  
    0  
    0  
    0  
    0  
    0  
    0  
    0  
    0  
    0  
    0  
    0  
    0  
    0  
    0  
    0  
    0  
    0  
    0  
    0  
    0  
    0  
    0  
    0  
    0  
    0  
    0  
    0  
    0  
    0  
    0  
    0  
    0  
    0  
    0  
    0  
    0  
    0  
    0  
    0  
    0  
    0  
    0  
    0  
    0  
    0  
    0  
    0  
    0  
    0  
    0  
    0  
    0  
    0  
    0  
    0  
    0  
    0  
    0  
    0  
    0  
    0  
    0  
    0  
    0  
    0  
    0  
    0  
    0  
    0  
    0  
    0  
    0  
    0  
    0  
    0  
    0  
    0  
    0  
    0  
    0  
    0  
    0  
    0  
    0  
    0  
    0  
    0  
    0  
    0  
    0  
    0  
    0  
    0  
    0  
    0  
    0  
    0  
    0  
    0  
    0  
    0  
    0  
    0  
    0  
    0  
    0  
    0  
    0  
    0  
    0  
    0  
    0  
    0  
    0  
    0  
    0  
    0  
    0  
    0  
    0  
    0  
    0  
    0  
    0  
    0  
    0  
    0  
    0  
    0  
    0  
    0  
    0  
    0  
    0  
    0  
    0  
    0  
    0  
    0  
    0  
    0  
    0  
    0  
    0  
    0  
    0  
    0  
    0  
    0  
    0  
    0  
    0  
    0  
    0  
    0  
    0  
    0  
    0  
    0  
    0  
    0  
    0  
    0  
    0  
    0  
    0  
    0  
    0  
    0  
    0  
    0  
    0  
    0  
    0  
    0  
    0  
    0  
    0  
    0  
    0  
    0  
    0  
    0  
    0  
    0  
    0  
    0  
    0  
    0  
    0  
    0  
    0  
    0  
    0  
    0  
    0  
    0  
    0  
    0  
    0  
    0  
    0  
    0  
    0  
    0  
    0  
    0  
    0  
    0  
    0  
    0  
    0  
    0  
    0  
    0  
    0  
    0  
    0  
    0  
    0  
    0  
    0  
    0  
    0  
    0  
    0  
    0  
    0  
    0  
    0  
    0  
    0  
    0  
    0  
    0  
    0  
    0  
    0  
    0  
    0  
    0  
    0  
    0  
    0  
    0  
    0  
    0  
    0  
    0  
    0  
    0  
    0  
    0  
    0  
    0  
    0  
    0  
    0  
    0  
    0  
    0  
    0  
    0  
    0  
    0  
    0  
    0  
    0  
    0  
    0  
    0  
    0  
    0  
    0  
    0  
    0  
    0  
    0  
    0  
    0  
    0  
    0  
    0  
    0  
    0  
    0  
    0  
    0  
    0  
    0  
    0  
    0  
    0  
    0  
    0  
    0  
    0  
    0  
    0  
    0  
    0  
    0  
    0  
    0  
    0  
    0  
    0  
    0  
    0  
    0  
    0  
    0  
    0  
    0  
    0  
    0  
    0  
    0  
    0  
    0  
    0  
    0  
    0  
    0  
    0  
    0  
    0  
    0  
    0  
    0  
    0  
    0  
    0  
    0  
    0  
    0  
    0  
    0  
    0  
    0  
    0  
    0  
    0  
    0  
    0  
    0  
    0  
    0  
    0  
    0  
    0  
    0  
    0  
    0  
    0  
    0  
    0  
    0  
    0  
    0  
    0  
    0  
    0  
    0  
    0  
    0  
    0  
    0  
    0  
    0  
    0  
    0  
    0  
    0  
    0  
    0  
    0  
    0  
    0  
    0  
    0  
    0  
    0  
    0  
    0  
    0  
    0  
    0  
    0  
    0  
    0  
    0  
    0  
    0  
    0  
    0  
    0  
    0  
    0  
    0  
    0  
    0  
    0  
    0  
    0  
    0  
    0  
    0  
    0  
    0  
    0  
    0  
    0  
    0  
    0  
    0  
    0  
    0  
    0  
    0  
    0  
    0  
    0  
    0  
    0  
    0  
    0  
    0  
    0  
    0  
    0  
    0  
    0  
    0  
    0  
    0  
    0  
    0  
    0  
    0  
    0  
    0  
    0  
    0  
    0  
    0  
    0  
    0  
    0  
    0  
    0  
    0  
    0  
    0  
    0  
    0  
    0  
    0  
    0  
    0  
    0  
    0  
    0  
    0  
    0  
    0  
    0  
    0  
    0  
    0  
    0  
    0  
    0  
    0  
    0  
    0  
    0  
    0  
    0  
    0  
    0  
    0  
    0  
    0  
    0  
    0  
    0  
    0  
    0  
    0  
    0  
    0  
    0  
    0  
    0  
    0  
    0  
    0  
    0  
    0  
    0  
    0  
    0  
    0  
    0  
    0  
    0  
    0  
    0  
    0  
    0  
    0  
    0  
    0  
    0  
    0  
    0  
    0  
    0  
    0  
    0  
    0  
    0  
    0  
    0  
    0  
    0  
    0  
    0  
    0  
    0  
    0  
    0  
    0  
    0  
    0  
    0  
    0  
    0  
    0  
    0  
    0  
    0  
    0  
    0  
    0  
    0  
    0  
    0  
    0  
    0  
    0  
    0  
    0  
    0  
    0  
    0  
    0  
    0  
    0  
    0  
    0  
    0  
    0  
    0  
    0  
    0  
    0  
    0  
    0  
    0  
    0  
    0  
    0  
    0  
    0  
    0  
    0  
    0  
    0  
    0  
    0  
    0  
    0  
    0  
    0  
    0  
    0  
    0  
    0  
    0  
    0  
    0  
    0  
    0  
    0  
    0  
    0  
    0  
    0  
    0  
    0  
    0  
    0  
    0  
    0  
    0  
    0  
    0  
    0  
    0  
    0  
    0  
    0  
    0  
    0  
    0  
    0  
    0  
    0  
    0  
    0  
    0  
    0  
    0  
    0  
    0  
    0  
    0  
    0  
    0  
    0  
    0  
    0  
    0  
    0  
    0  
    0  
    0  
    0  
    0  
    0  
    0  
    0  
    0  
    0  
    0  
    0  
    0  
    0  
    0  
    0  
    0  
    0  
    0  
    0  
    0  
    0  
    0  
    0  
    0  
    0  
    0  
    0  
    0  
    0  
    0  
    0  
    0  
    0  
    0  
    0  
    0  
    0  
    0  
    0  
    0  
    0  
    0  
    0  
    0  
    0  
    0  
    0  
    0  
    0  
    0  
    0  
    0  
    0  
    0  
    0  
    0  
    0  
    0  
    0  
    0  
    0  
    0  
    0  
    0  
    0  
    0  
    0  
    0  
    0  
    0  
    0  
    0  
    0  
    0  
    0  
    0  
    0  
    0  
    0  
    0  
    0  
    0  
    0  
    0  
    0  
    0  
    0  
    0  
    0  
    0  
    0  
    0  
    0  
    0  
    0  
    0  
    0  
    0  
    0  
    0  
    0  
    0  
    0  
    0  
    0  
    0  
    0  
    0  
    0  
    0  
    0  
    0  
    0  
    0  
    0  
    0  
    0  
    0  
    0  
    0  
    0  
    0  
    0  
    0  
    0  
    0  
    0  
    0  
    0  
    0  
    0  
    0  
    0  
    0  
    0  
    0  
    0  
    0  
    0  
    0  
    0  
    0  
    0  
    0  
    0  
    0  
    0  
    0  
    0  
    0  
    0  
    0  
    0  
    0  
    0  
    0  
    0  
    0  
    0  
    0  
    0  
    0  
    0  
    0  
    0  
    0  
    0  
    0  
    0  
    0  
    0  
    0  
    0  
    0  
    0  
    0  
    0  
    0  
    0  
    0  
    0  
    0  
    0  
    0  
    0  
    0  
    0  
    0  
    0  
    0  
    0  
    0  
    0  
    0  
    0  
    0  
    0  
    0  
    0  
    0  
    0  
    0  
    0  
    0  
    0  
    0  
    0  
    0  
    0  
    0  
    0  
    0  
    0  
    0  
    0  
    0  
    0  
    0  
    0  
    0  
    0  
    0  
    0  
    0  
    0  
    0  
    0  
    0  
    0  
    0  
    0  
    0  
    0  
    0  
    0  
    0  
    0  
    0  
    0  
    0  
    0  
    0  
    0  
    0  
    0  
    0  
    0  
    0  
    0  
    0  
    0  
    0  
    0  
    0  
    0  
    0  
    0  
    0  
    0  
    0  
    0  
    0  
    0  
    0  
    0  
    0  
    0  
    0  
    0  
    0  
    0  
    0  
    0  
    0  
    0  
    0  
    0  
    0  
    0  
    0  
    0  
    0  
    0  
    0  
    0  
    0  
    0  
    0  
    0  
    0  
    0  
    0  
    0  
    0  
    0  
    0  
    0  
    0  
    0  
    0  
    0  
    0  
    0  
    0  
    0  
    0  
    0  
    0  
    0  
    0  
    0  
    0  
    0  
    0  
    0  
    0  
    0  
    0  
    0  
    0  
    0  
    0  
    0  
    0  
    0  
    0  
    0  
    0  
    0  
    0  
    0  
    0  
    0  
    0  
    0  
    0  
    0  
    0  
    0  
    0  
    0  
    0  
    0  
    0  
    0  
    0  
    0  
    0  
    0  
    0  
    0  
    0  
    0  
    0  
    0  
    0  
    0  
    0  
    0  
    0  
    0  
    0  
    0  
    0  
    0  
    0  
    0  
    0  
    0  
    0  
    0  
    0  
    0  
    0  
    0  
    0  
    0  
    0  
    0  
    0  
    0  
    0  
    0  
    0  
    0  
    0  
    0  
    0  
    0  
    0  
    0  
    0  
    0  
    0  
    0  
    0  
    0  
    0  
    0  
    0  
    0  
    0  
    0  
    0  
    0  
    0  
    0  
    0  
    0  
    0  
    0  
    0  
    0  
    0  
    0  
    0  
    0  
    0  
    0  
    0  
    0  
    0  
    0  
    0  
    0  
    0  
    0  
    0  
    0  
    0  
    0  
    0  
    0  
    0  
    0  
    0  
    0  
    0  
    0  
    0  
    0  
    0  
    0  
    0  
    0  
    0  
    0  
    0  
    0  
    0  
    0  
    0  
    0  
    0  
    0  
    0  
    0  
    0  
    0  
    0  
    0  
    0  
    0  
    0  
    0  
    0  
    0  
    0  
    0  
    0  
    0  
    0  
    0  
    0  
    0  
    0  
    0  
    0  
    0  
    0  
    0  
    0  
    0  
    0  
    0  
    0  
    0  
    0  
    0  
    0  
    0  
    0  
    0  
    0  
    0  
    0  
    0  
    0  
    0  
    0  
    0  
    0  
    0  
    0  
    0  
    0  
    0  
    0  
    0  
    0  
    0  
    0  
    0  
    0  
    0  
    0  
    0  
    0  
    0  
    0  
    0  
    0  
