# Supplementary material for: Identification of target-binding peptide motifs by high-throughput sequencing of phage-selected peptides
Source: Nucleic Acids Res. 2014 Oct 27;42(22):e169. doi: 10.1093/nar/gku940 (PMC4267670; doi:10.1093/nar/gku940)
Supplement: SUPPLEMENTARY DATA [file supp_gku940_nar-01378-met-k-2014-File009.zip › Example Files/Target files/SA_Libraries3x3and4x4.txt]

MAECISSVCTRGVCLSHS    1791  ATGGCAGAGTGTATTTCTAGTGTGTGCACTAGGGGTGTTTGTTTGTCTCACTCCG
MATLSGALH*AVYFSL    1248  ATGGCCACTTTGTCGGGCGCATTGCATTAAGCGGTGTATTTCTCACTCCG
MAKCWRGDCALSVCASHS    1064  ATGGCAAAGTGTTGGCGTGGGGATTGCGCTCTGTCTGTGTGTGCGTCTCACTCCG
MASCCACVGFVCLTP    808  ATGGCATCGTGTTGTGCTTGTGTCGGCTTTGTGTGTCTCACTCCG
MASCEACLCMGLCVLLTP    804  ATGGCATCGTGTGAGGCTTGTCTGTGCATGGGTCTTTGTGTCCTTCTCACTCCG
MAHCAYLRCTLLLCQSHS    798  ATGGCACATTGTGCGTATTTGCGGTGCACGTTGTTGTTGTGTTAGTCTCACTCCG
MASCRDVCCSHCLSHS    795  ATGGCATCGTGTAGGGATGTGTGCTGTAGTCATTGTCTGTCTCACTCCG
MAGCPEAACCLQVCGSHS    754  ATGGCAGGGTGTCCGGAGGCGGCTTGCTGTCTGTAGGTTTGTGGGTCTCACTCCG
MAYCTLGCDTDCSSHS    718  ATGGCATATTGTACTTTGGGTTGCGATACGGATTGTTCTTCTCACTCCG
MATCRQGCVGACSSHS    718  ATGGCAACGTGTCGGTAGGGTTGCGTGGGTGCTTGTAGTTCTCACTCCG
MAQCQTRCTAVCASHS    702  ATGGCACAGTGTTAGACGAGGTGCACGGCTGTGTGTGCGTCTCACTCCG
MAECHRRCAVVSRVCLTP    668  ATGGCAGAGTGTCATCGCAGGTGTGCAGTAGTTAGTCGTGTGTGTCTCACTCCG
MAECWQLECYWLMCGSHS    647  ATGGCAGAGTGTTGGTAGTTGGAGTGCTATTGGTTGATGTGTGGGTCTCACTCCG
MAVCVHSCQLIVCLTP    631  ATGGCAGTTTGTGTTCATAGTTGCTAGTTGATTGTTTGTCTCACTCCG
MAHCILGCVPMCGSHS    607  ATGGCACATTGTATTTTGGGTTGCGTTCCGATGTGTGGGTCTCACTCCG
MASCGSVPCGVMHCVSHS    590  ATGGCATCGTGTGGGTCTGTTCCTTGCGGGGTTATGCATTGTGTGTCTCACTCCG
MAQCTAVGCHGGVCGSHS    568  ATGGCATAGTGTACGGCGGTGGGGTGCCATGGTGGTGTGTGTGGTTCTCACTCCG
MAVCMGPCPGCCVSHS    562  ATGGCAGTGTGTATGGGTCCGTGCCCTGGGTGTTGTGTGTCTCACTCCG
MASCDPAHCHPQVCYSHS    555  ATGGCATCTTGTGATCCGGCGCATTGCCATCCTTAGGTGTGTTATTCTCACTCCG
MAFCGWLGCHPQGCSSHS    490  ATGGCATTTTGTGGGTGGCTGGGGTGCCATCCGTAGGGTTGTTCGTCTCACTCCG
MAQCAGTACMFWTCESHS    490  ATGGCATAGTGTGCTGGGACGGCGTGCATGTTTTGGACTTGTGAGTCTCACTCCG
MACCVGEPCSPVVCPSHS    488  ATGGCATGTTGTGTGGGTGAGCCGTGCTCGCCGGTTGTTTGTCCTTCTCACTCCG
MAYCHAYACHPQNCRSHS    483  ATGGCATATTGTCATGCTTATGCGTGCCATCCGTAGAATTGTCGTTCTCACTCCG
MAGCCFPTCSWLVCLSHS    474  ATGGCAGGTTGTTGTTTTCCTACTTGCTCGTGGCTGGTGTGTCTTTCTCACTCCG
MASCQRACAWHCVSHS    471  ATGGCATCTTGTTAGAGGGCGTGCGCTTGGCATTGTGTGTCTCACTCCG
MAKCAVWCQLYCPSHS    460  ATGGCAAAGTGTGCGGTGTGGTGCTAGTTGTATTGTCCTTCTCACTCCG
MANCQTMHCLRGDCSSHS    456  ATGGCAAATTGTTAGACTATGCATTGCTTGCGTGGTGATTGTAGTTCTCACTCCG
MATCRDSSCEQLICQSHS    454  ATGGCAACGTGTCGTGATAGTAGTTGCGAGCAGCTTATTTGTTAGTCTCACTCCG
MAGCTQSCPCRCDSHS    447  ATGGCAGGGTGTACGTAGAGTTGCCCGTGTAGGTGTGATTCTCACTCCG
MAVCRSRCVMYCQSHS    428  ATGGCAGTGTGTCGGTCTCGGTGCGTGATGTATTGTTAGTCTCACTCCG
MAECVGGMCHMIACCSHS    412  ATGGCAGAGTGTGTGGGGGGTATGTGCCATATGATTGCTTGTTGTTCTCACTCCG
MAFCQVCCHPLCYSHS    407  ATGGCATTTTGTTAGGTTTGTTGCCATCCGTTGTGTTATTCTCACTCCG
MAGCQELWCQVAHCWSHS    390  ATGGCAGGGTGTTAGGAGCTTTGGTGCCAGGTGGCTCATTGTTGGTCTCACTCCG
MAGCSWECMAWCWSHS    382  ATGGCAGGTTGTTCGTGGGAGTGCATGGCTTGGTGTTGGTCTCACTCCG
MAVCGVHLCSSGPCKSHS    373  ATGGCAGTTTGTGGGGTGCATTTGTGCTCTAGTGGTCCTTGTAAGTCTCACTCCG
MAWCVQMGCGDLHCVSHS    369  ATGGCATGGTGTGTTTAGATGGGGTGCGGTGATTTGCATTGTGTTTCTCACTCCG
MAGCHQGVCSPSLCESHS    369  ATGGCAGGGTGTCATTAGGGTGTGTGCAGTCCTTCTTTGTGTGAGTCTCACTCCG
MAYCRAGMCGQGPCSSHS    358  ATGGCATATTGTCGGGCGGGTATGTGCGGGTAGGGTCCGTGTTCGTCTCACTCCG
MARCSQVCRATCASHS    358  ATGGCACGTTGTTCTTAGGTGTGCAGGGCTACGTGTGCGTCTCACTCCG
MASCYGGCAGLCGSHS    355  ATGGCATCTTGTTATGGGGGGTGCGCTGGGCTTTGTGGGTCTCACTCCG
MAPCQFQLCHPQVCPSHS    354  ATGGCACCGTGTCAGTTTTAGTTGTGCCATCCTCAGGTGTGTCCGTCTCACTCCG
MASCSGFCLMPCNSHS    354  ATGGCAAGTTGTTCGGGGTTTTGCCTTATGCCGTGTAATTCTCACTCCG
MADCAYGCDGECDSHS    332  ATGGCAGATTGTGCTTATGGGTGCGATGGGGAGTGTGATTCTCACTCCG
MAGCTGFGCSGQICSSHS    326  ATGGCAGGTTGTACGGGGTTTGGGTGCTCGGGTTAGATTTGTTCGTCTCACTCCG
MAGCGRYCDGWCNSHS    325  ATGGCAGGGTGTGGGCGTTATTGCGATGGTTGGTGTAATTCTCACTCCG
MAACSKRCLHPCLSHS    325  ATGGCAGCGTGTTCTAAGCGGTGCCTTCATCCTTGTCTTTCTCACTCCG
MAVCVMRCGSTCGSHS    318  ATGGCAGTTTGTGTTATGCGGTGCGGGTCTACGTGTGGGTCTCACTCCG
MARCRMEVCPYGRCQSHS    316  ATGGCAAGGTGTCGTATGGAGGTTTGCCCGTATGGTAGGTGTCAGTCTCACTCCG
MANCRQVGCGFARCSSHS    315  ATGGCAAATTGTCGGCAGGTGGGGTGCGGGTTTGCTCGTTGTAGTTCTCACTCCG
MAECCQGCIILCDSHS    311  ATGGCAGAGTGTTGTTAGGGGTGCATTATTTTGTGTGATTCTCACTCCG
MASCFDCCGWLCNSHS    305  ATGGCATCGTGTTTTGATTGTTGCGGGTGGCTGTGTAATTCTCACTCCG
MAWCVLIDWFCSHS    303  ATGGCATGGTGTGTACTAATTGACTGGTTTTGTTCTCACTCCG
MAGCPGKICWSGVCGSHS    302  ATGGCAGGGTGTCCTGGTAAGATTTGCTGGTCGGGTGTTTGTGGGTCTCACTCCG
MAVCFTGTCPWWFCFSHS    294  ATGGCAGTGTGTTTTACGGGTACGTGCCCGTGGTGGTTTTGTTTTTCTCACTCCG
MASCGSGECQVWFCPSHS    284  ATGGCATCGTGTGGGTCGGGGGAGTGCTAGGTTTGGTTTTGTCCGTCTCACTCCG
MAACGALCDPDCGSHS    274  ATGGCAGCTTGTGGTGCGTTGTGCGATCCGGATTGTGGGTCTCACTCCG
MAVCEGCFCQMLICCSHS    274  ATGGCAGTGTGTGAGGGTTGTTTTTGCTAGATGTTGATTTGTTGTTCTCACTCCG
MARCSMTCQQCCESHS    273  ATGGCACGGTGTTCTATGACGTGCCAGCAGTGTTGTGAGTCTCACTCCG
MAVCLPKCESFCASHS    272  ATGGCAGTGTGTCTGCCTAAGTGCGAGAGTTTTTGTGCGTCTCACTCCG
MASCHQSCGTRCMSHS    270  ATGGCATCTTGTCATCAGTCGTGCGGGACGCGGTGTATGTCTCACTCCG
MAVCATQCMTMCQSHS    266  ATGGCAGTTTGTGCTACTTAGTGCATGACGATGTGTTAGTCTCACTCCG
MASCFKDLCTRGLCNSHS    265  ATGGCATCGTGTTTTAAGGATCTGTGCACTAGGGGGCTGTGTAATTCTCACTCCG
MALCQGVDCVFFICFSHS    265  ATGGCATTGTGTTAGGGTGTTGATTGCGTTTTTTTTATTTGTTTTTCTCACTCCG
MAKCLSFACHPQNCTSHS    260  ATGGCAAAGTGTCTGTCTTTTGCTTGCCATCCTCAGAATTGTACTTCTCACTCCG
MATCPVPLCRVMPCRSHS    259  ATGGCAACTTGTCCTGTGCCTTTGTGCCGGGTGATGCCGTGTAGGTCTCACTCCG
MASCVTVCLWTCGSHS    257  ATGGCATCTTGTGTTACTGTGTGCCTTTGGACTTGTGGGTCTCACTCCG
MAACTPDNCMEPHCTSHS    255  ATGGCAGCGTGTACGCCTGATAATTGCATGGAGCCGCATTGTACCTCTCACTCCG
MAVCLGDCPVDCASHS    255  ATGGCAGTGTGTCTTGGTGATTGCCCTGTGGATTGTGCGTCTCACTCCG
MAACTDNCFEWCFSHS    251  ATGGCAGCGTGTACGGATAATTGCTTTGAGTGGTGTTTTTCTCACTCCG
MAICYVNCGRDCASHS    247  ATGGCAATTTGTTATGTGAATTGCGGTCGTGATTGTGCTTCTCACTCCG
MAVCGYDCSQMCSSHS    244  ATGGCAGTGTGTGGGTATGATTGCTCTTAGATGTGTTCTTCTCACTCCG
MARCLERLCGCRVCFSHS    244  ATGGCACGGTGTCTGGAGCGGCTGTGCGGGTGTCGTGTGTGTTTTTCTCACTCCG
MAGCQQRCGLVCCSHS    243  ATGGCAGGGTGTCAGCAGAGGTGCGGGCTGGTTTGTTGTTCTCACTCCG
MADCGHPQFRVYVCPSHS    242  ATGGCAGATTGTGGGCATCCTTAGTTCCGGGTTTATGTTTGTCCGTCTCACTCCG
MACCNERCVWKCGSHS    241  ATGGCATGTTGTAATGAGCGGTGCGTGTGGAAGTGTGGGTCTCACTCCG
MARCVPSCSRHCSSHS    240  ATGGCACGGTGTGTGCCTAGTTGCAGTCGGCATTGTTCTTCTCACTCCG
MAGCCLDCTLACRSHS    239  ATGGCAGGTTGTTGTCTGGATTGCACTTTGGCTTGTCGGTCTCACTCCG
MAKCASLGCVLSSCPSHS    239  ATGGCAAAGTGTGCGTCGCTGGGTTGCGTTTTGTCTAGTTGTCCTTCTCACTCCG
MARCRFTGCDIQVCLSHS    235  ATGGCACGGTGTAGGTTTACTGGTTGCGATATTTAGGTTTGTTTGTCTCACTCCG
MATCSCSPCLSSRCPSHS    233  ATGGCAACGTGTTCTTGTTCTCCGTGCCTGTCGTCTCGTTGTCCTTCTCACTCCG
MARCPCSVCYDMHCGSHS    227  ATGGCACGGTGTCCGTGTAGTGTGTGCTATGATATGCATTGTGGTTCTCACTCCG
MACRGCGSHS    223  ATGGCATGTCGTGGGTGTGGTTCTCACTCCG
MASCKAGACVQKWCVSHS    223  ATGGCAAGTTGTAAGGCTGGTGCGTGCGTTTAGAAGTGGTGTGTTTCTCACTCCG
MASCLWRECLICGVSLTP    222  ATGGCATCGTGTTTGTGGCGTGAGTGCCTAATTTGTGGTGTGAGTCTCACTCCG
MAVCMRVCVGNCGSHS    221  ATGGCAGTTTGTATGAGGGTTTGCGTGGGGAATTGTGGGTCTCACTCCG
MALCRIPCESTCISHS    220  ATGGCACTTTGTAGGATTCCGTGCGAGAGTACTTGTATTTCTCACTCCG
MAWCYQGKCVGLLCASHS    220  ATGGCATGGTGTTATTAGGGTAAGTGCGTTGGTCTGCTTTGTGCGTCTCACTCCG
MAWCWGLWCSYGWCDSHS    218  ATGGCATGGTGTTGGGGGCTTTGGTGCAGTTATGGGTGGTGTGATTCTCACTCCG
MAACSKLRCVMHVCESHS    217  ATGGCAGCGTGTAGTAAGTTGAGGTGCGTTATGCATGTTTGTGAGTCTCACTCCG
MANCARLGCQVRLCLSHS    217  ATGGCAAATTGTGCTCGGTTGGGGTGCTAGGTGCGGTTGTGTTTGTCTCACTCCG
MAMCLMVCSVRCRSHS    216  ATGGCAATGTGTCTGATGGTTTGCAGTGTGAGGTGTCGGTCTCACTCCG
MAPCMRNCYQACRSHS    213  ATGGCACCTTGTATGAGGAATTGCTATTAGGCGTGTAGGTCTCACTCCG
MAKCRLGCAPECGSHS    212  ATGGCAAAGTGTCGGCTGGGTTGCGCGCCTGAGTGTGGTTCTCACTCCG
MAVCVQSCFIKCQSHS    212  ATGGCAGTTTGTGTGTAGAGTTGCTTTATTAAGTGTCAGTCTCACTCCG
MAGCDSLCPERCQSHS    210  ATGGCAGGTTGTGATTCGTTGTGCCCGGAGCGGTGTTAGTCTCACTCCG
MASCCPQKCTESMCRSHS    207  ATGGCAAGTTGTTGTCCTTAGAAGTGCACGGAGAGTATGTGTCGGTCTCACTCCG
MALCPSTQCRTVPCVSHS    206  ATGGCATTGTGTCCGAGTACGTAGTGCCGGACTGTTCCGTGTGTTTCTCACTCCG
MACCQGGICGKGTCLSHS    206  ATGGCATGTTGTTAGGGTGGTATTTGCGGGAAGGGGACGTGTTTGTCTCACTCCG
MAVCSWECRVFCASHS    204  ATGGCAGTGTGTAGTTGGGAGTGCAGGGTGTTTTGTGCGTCTCACTCCG
MALCAVKCHWYCRSHS    202  ATGGCATTGTGTGCGGTTAAGTGCCATTGGTATTGTAGGTCTCACTCCG
MARCSFECSQSCLSHS    202  ATGGCACGTTGTTCTTTTGAGTGCAGTTAGAGTTGTTTGTCTCACTCCG
MADCQWRCCLSRGCLSHS    201  ATGGCAGATTGTCAGTGGCGTTGTTGCTTGTCGAGGGGTTGTCTGTCTCACTCCG
MAHCYRKHCDMTDCPSHS    200  ATGGCACATTGTTATCGGAAGCATTGCGATATGACTGATTGTCCGTCTCACTCCG
MASCQLLSCGYSECSSHS    200  ATGGCATCTTGTTAGCTGCTTTCTTGCGGGTATTCGGAGTGTTCGTCTCACTCCG
MAGCGWGWCFTWPCISHS    199  ATGGCAGGTTGTGGGTGGGGTTGGTGCTTTACTTGGCCTTGTATTTCTCACTCCG
MAQCEIFCRVKCISHS    199  ATGGCATAGTGTGAGATTTTTTGCAGGGTGAAGTGTATTTCTCACTCCG
MAFCHPQNCSGSDCISHS    198  ATGGCATTTTGTCATCCGCAGAATTGCAGTGGTTCTGATTGTATTTCTCACTCCG
MASCHTECQYICWSHS    198  ATGGCAAGTTGTCATACTGAGTGCTAGTATATTTGTTGGTCTCACTCCG
MAVCANRFCSVAACDSHS    196  ATGGCAGTTTGTGCGAATCGGTTTTGCAGTGTTGCGGCTTGTGATTCTCACTCCG
MARCFSWECWVFGCSSHS    195  ATGGCACGTTGTTTTAGTTGGGAGTGCTGGGTGTTTGGGTGTAGTTCTCACTCCG
MAVCGGVCGHACRSHS    195  ATGGCAGTGTGTGGGGGGGTGTGCGGTCATGCGTGTCGGTCTCACTCCG
MAICFEKCPNWCGSHS    193  ATGGCAATTTGTTTTGAGAAGTGCCCGAATTGGTGTGGTTCTCACTCCG
MAGCQTRLCLGWECTSHS    192  ATGGCAGGGTGTTAGACTCGTTTGTGCCTGGGTTGGGAGTGTACTTCTCACTCCG
MACCQTRVCLVEFCGSHS    191  ATGGCATGTTGTTAGACTCGGGTGTGCCTTGTGGAGTTTTGTGGGTCTCACTCCG
MALCCHAVCDDGVCGSHS    191  ATGGCACTGTGTTGTCATGCGGTTTGCGATGATGGTGTTTGTGGGTCTCACTCCG
MAICGTLPCASRRCPSHS    186  ATGGCAATTTGTGGTACGCTGCCGTGCGCGTCTCGTCGTTGTCCGTCTCACTCCG
MAECMSPCLRGCASHS    185  ATGGCAGAGTGTATGTCTCCTTGCTTGCGTGGTTGTGCTTCTCACTCCG
MASCACTGCFVPVCMSHS    185  ATGGCATCGTGTGCGTGTACTGGTTGCTTTGTGCCGGTGTGTATGTCTCACTCCG
MASCRPLCLSRCLSHS    184  ATGGCAAGTTGTAGGCCGTTGTGCCTTAGTCGTTGTCTGTCTCACTCCG
MALYIPSILSHS    184  ATGGCTTTGTATATTCCTTCTATTTTGTCTCACTCCG
MAECVTDCQMRCGSHS    182  ATGGCAGAGTGTGTGACTGATTGCTAGATGCGGTGTGGTTCTCACTCCG
MAWCSLSACHPQGCFSHS    180  ATGGCATGGTGTAGTCTGTCGGCGTGCCATCCTTAGGGGTGTTTTTCTCACTCCG
MASCELCCDVHCYSHS    178  ATGGCATCTTGTGAGTTGTGTTGCGATGTTCATTGTTATTCTCACTCCG
MAGCRPPCDDTCGSHS    176  ATGGCAGGGTGTCGTCCTCCGTGCGATGATACGTGTGGTTCTCACTCCG
MAWCGRQACVVGECKSHS    176  ATGGCATGGTGTGGGCGGTAGGCGTGCGTTGTGGGGGAGTGTAAGTCTCACTCCG
MAPCLLQWCRLRVCKSHS    170  ATGGCACCTTGTTTGCTGTAGTGGTGCCGTTTGCGTGTGTGTAAGTCTCACTCCG
MATCQVTCVDHCLSHS    167  ATGGCAACTTGTTAGGTTACGTGCGTTGATCATTGTCTGTCTCACTCCG
MAGCSAWECRVLCLSHS    167  ATGGCAGGGTGTAGTGCGTGGGAGTGCAGGGTTCTGTGTTTGTCTCACTCCG
MAQCCLSQCDWLVCLSHS    167  ATGGCATAGTGTTGTCTGAGTCAGTGCGATTGGTTGGTTTGTCTTTCTCACTCCG
MAGCLQTCQASCRSHS    166  ATGGCAGGGTGTTTGTAGACTTGCCAGGCTTCTTGTCGTTCTCACTCCG
MADCWDFACSGVVCPSHS    166  ATGGCAGATTGTTGGGATTTTGCTTGCTCTGGTGTTGTGTGTCCTTCTCACTCCG
MASCLAYTCRARVCPSHS    164  ATGGCAAGTTGTTTGGCTTATACGTGCAGGGCGCGTGTTTGTCCTTCTCACTCCG
MAICRLSCCHECGSHS    163  ATGGCAATTTGTCGTCTGTCTTGCTGTCATGAGTGTGGGTCTCACTCCG
MAVCVMNGCHPQGCVSHS    161  ATGGCAGTTTGTGTGATGAATGGGTGCCATCCTTAGGGGTGTGTGTCTCACTCCG
MAWCAWFSCATTDCGSHS    161  ATGGCATGGTGTGCGTGGTTTTCGTGCGCGACGACGGATTGTGGGTCTCACTCCG
MAGCRQGCSASCTSHS    161  ATGGCAGGTTGTAGGTAGGGGTGCAGTGCTTCTTGTACGTCTCACTCCG
MAGCMRGVCPVGDCGSHS    161  ATGGCAGGGTGTATGCGGGGGGTGTGCCCTGTGGGTGATTGTGGTTCTCACTCCG
MAACQQIWCNFNSCMSHS    160  ATGGCAGCTTGTCAGTAGATTTGGTGCAATTTTAATTCTTGTATGTCTCACTCCG
MAICGGACWQQCASHS    159  ATGGCAATTTGTGGGGGTGCTTGCTGGTAGCAGTGTGCCTCTCACTCCG
MAHCSGVCPRCCPSHS    156  ATGGCACATTGTTCGGGGGTGTGCCCTAGGTGTTGTCCTTCTCACTCCG
MAQCTGKCGGCCSSHS    154  ATGGCATAGTGTACTGGGAAGTGCGGTGGGTGTTGTTCGTCTCACTCCG
MALCLENCCNMFECRSHS    154  ATGGCATTGTGTCTTGAGAATTGTTGCAATATGTTTGAGTGTCGGTCTCACTCCG
MAQCAPMCSVRCSSHS    152  ATGGCACAGTGTGCTCCGATGTGCTCTGTTCGGTGTAGTTCTCACTCCG
MAGCRSSLCPWGMCFSHS    149  ATGGCAGGGTGTAGGTCTTCTTTGTGCCCTTGGGGTATGTGTTTTTCTCACTCCG
MALCFRVCSGSCVSHS    148  ATGGCATTGTGTTTTCGTGTGTGCTCGGGTTCGTGTGTGTCTCACTCCG
MAVCLSWECWVFGCQSHS    147  ATGGCAGTTTGTTTGAGTTGGGAGTGCTGGGTTTTTGGGTGTTAGTCTCACTCCG
MAQCVASICLYSNCSSHS    144  ATGGCACAGTGTGTTGCGTCTATTTGCTTGTATTCGAATTGTTCTTCTCACTCCG
MAYCAYSCNSACTSHS    144  ATGGCATATTGTGCTTATTCGTGCAATTCGGCGTGTACGTCTCACTCCG
MAYCSGACSSGCFSHS    143  ATGGCATATTGTTCTGGGGCGTGCAGTTCTGGTTGTTTTTCTCACTCCG
MASCGESCGRSCKSHS    142  ATGGCATCGTGTGGGGAGTCGTGCGGTCGTTCTTGTAAGTCTCACTCCG
MALCAKSCSKWCRSHS    142  ATGGCACTGTGTGCTAAGAGTTGCTCGAAGTGGTGTAGGTCTCACTCCG
MARCAVRCGVPCLSHS    140  ATGGCAAGGTGTGCTGTGCGTTGCGGGGTTCCGTGTTTGTCTCACTCCG
MAICSLVVCRSGLCSSHS    140  ATGGCAATTTGTTCGCTTGTGGTGTGCCGGTCTGGGTTGTGTAGTTCTCACTCCG
MAYCAASICLQDICGSHS    138  ATGGCATATTGTGCTGCTTCTATTTGCTTGTAGGATATTTGTGGGTCTCACTCCG
MAHCWRKTCTGDMCLSHS    138  ATGGCACATTGTTGGCGTAAGACGTGCACGGGGGATATGTGTTTGTCTCACTCCG
MAMCWFSSCWLGICLSHS    137  ATGGCAATGTGTTGGTTTAGTAGTTGCTGGTTGGGTATTTGTTTGTCTCACTCCG
MAWCKAGLCHGNFCLSHS    134  ATGGCATGGTGTAAGGCGGGGTTGTGCCATGGTAATTTTTGTTTGTCTCACTCCG
MAGCGAWGCSVYISMSHS    133  ATGGCAGGGTGTGGTGCGTGGGGTTGCAGTGTTTATATTTCTATGTCTCACTCCG
MAVCPRWCMDPCKSHS    132  ATGGCAGTTTGTCCGCGGTGGTGCATGGATCCGTGTAAGTCTCACTCCG
MAPCHPQVCRRELCVSHS    132  ATGGCACCGTGTCATCCTCAGGTGTGCAGGAGGGAGCTTTGTGTTTCTCACTCCG
MAGCALVCTRFCLSHS    132  ATGGCAGGTTGTGCGCTGGTGTGCACGCGTTTTTGTCTGTCTCACTCCG
MANCRHGGCRGDHCTSHS    130  ATGGCAAATTGTAGGCATGGTGGTTGCCGGGGGGATCATTGTACGTCTCACTCCG
MAQCRQECRPQCMSHS    129  ATGGCACAGTGTCGGTAGGAGTGCCGGCCGCAGTGTATGTCTCACTCCG
MAYCRILDCGMSKCRSHS    128  ATGGCATATTGTCGTATTCTGGATTGCGGGATGAGTAAGTGTCGGTCTCACTCCG
MAFCDGVFCFRAPCFSHS    127  ATGGCATTTTGTGATGGGGTTTTTTGCTTTAGGGCTCCGTGTTTTTCTCACTCCG
MAWCQWWYCQTHECLSHS    125  ATGGCATGGTGTCAGTGGTGGTATTGCTAGACTCATGAGTGTTTGTCTCACTCCG
MAGCHPQNCVLASCMSHS    124  ATGGCAGGGTGTCATCCGTAGAATTGCGTTCTTGCGAGTTGTATGTCTCACTCCG
MASCVVSGCHPQVCPSHS    124  ATGGCAAGTTGTGTGGTTTCGGGGTGCCATCCGTAGGTGTGTCCGTCTCACTCCG
MARCQTKSCLKWVCSSHS    123  ATGGCACGTTGTTAGACTAAGAGTTGCCTTAAGTGGGTTTGTAGTTCTCACTCCG
MAQCNRVCDVRCGSHS    123  ATGGCATAGTGTAATCGTGTGTGCGATGTTAGGTGTGGGTCTCACTCCG
MAVCGEHCDLWCYSHS    121  ATGGCAGTGTGTGGTGAGCATTGCGATTTGTGGTGTTATTCTCACTCCG
MAQCGMACGLRCGSHS    121  ATGGCACAGTGTGGTATGGCGTGCGGGTTGAGGTGTGGTTCTCACTCCG
MARCWGEGCRGLLCHSHS    119  ATGGCAAGGTGTTGGGGTGAGGGTTGCAGGGGTTTGTTGTGTCATTCTCACTCCG
MAQCWKTGCHPQQCPSHS    116  ATGGCACAGTGTTGGAAGACTGGTTGCCATCCGTAGCAGTGTCCGTCTCACTCCG
MARCASSCTTGCLSHS    114  ATGGCACGGTGTGCGTCGAGTTGCACTACGGGGTGTCTGTCTCACTCCG
MACCELVCGGSCDSHS    114  ATGGCATGTTGTGAGTTGGTTTGCGGGGGTTCTTGTGATTCTCACTCCG
MAPCCVGIAILRCVVLTP    114  ATGGCACCTTGTTGCGTCGGGATTGCCATCCTTAGGTGTGTAGTTCTCACTCCG
MATCLWAVCLMSVCLSHS    113  ATGGCAACTTGTCTGTGGGCGGTGTGCTTGATGTCGGTTTGTCTTTCTCACTCCG
MAVCHPQFCSGVLCYSHS    113  ATGGCAGTGTGTCATCCGTAGTTTTGCTCGGGGGTTTTGTGTTATTCTCACTCCG
MASCHPQVCLLWECGSHS    112  ATGGCATCGTGTCATCCTTAGGTGTGCCTTTTGTGGGAGTGTGGTTCTCACTCCG
MAGCKWVCDSLCVSHS    112  ATGGCAGGGTGTAAGTGGGTGTGCGATTCTTTGTGTGTTTCTCACTCCG
MAVCGELSCHPQFCGSHS    112  ATGGCAGTTTGTGGTGAGTTGAGTTGCCATCCTTAGTTTTGTGGGTCTCACTCCG
MARCGEFCRVLCSSHS    111  ATGGCAAGGTGTGGGGAGTTTTGCCGTGTGCTTTGTTCTTCTCACTCCG
MAHCKMLCTGGCYSHS    111  ATGGCACATTGTAAGATGTTGTGCACGGGTGGTTGTTATTCTCACTCCG
MAICAMVCGWFCASHS    111  ATGGCAATTTGTGCTATGGTGTGCGGTTGGTTTTGTGCTTCTCACTCCG
MAGCNLLCAYSCPSHS    110  ATGGCAGGTTGTAATCTTCTGTGCGCTTATTCTTGTCCTTCTCACTCCG
MARCEIGCGHACRSHS    110  ATGGCACGGTGTGAGATTGGGTGCGGTCATGCTTGTCGTTCTCACTCCG
MALCGENGCPLSVCVSHS    107  ATGGCATTGTGTGGTGAGAATGGGTGCCCGTTGAGTGTGTGTGTGTCTCACTCCG
MAECMDCCSEECLSHS    106  ATGGCAGAGTGTATGGATTGTTGCTCTGAGGAGTGTTTGTCTCACTCCG
MAECDLSDCWIVNCFSHS    106  ATGGCAGAGTGTGATCTTAGTGATTGCTGGATTGTGAATTGTTTTTCTCACTCCG
MAICGRLCTPLCRSHS    104  ATGGCAATTTGTGGTAGGCTTTGCACTCCTTTGTGTCGGTCTCACTCCG
MANCNGRPCALGGCGSHS    104  ATGGCAAATTGTAATGGGCGGCCGTGCGCGTTGGGTGGGTGTGGGTCTCACTCCG
MAGCVADCGLGCESHS    104  ATGGCAGGGTGTGTTGCGGATTGCGGGCTGGGGTGTGAGTCTCACTCCG
MAWCPGQCAWKCGSHS    104  ATGGCATGGTGTCCGGGGCAGTGCGCTTGGAAGTGTGGGTCTCACTCCG
MASCQVLGCWNSTCSSHS    104  ATGGCATCGTGTTAGGTTTTGGGGTGCTGGAATTCGACTTGTAGTTCTCACTCCG
MAECRQEPCAQWGCYSHS    103  ATGGCAGAGTGTAGGTAGGAGCCGTGCGCTCAGTGGGGTTGTTATTCTCACTCCG
MADCGSVCPHMCFSHS    103  ATGGCAGATTGTGGGTCGGTTTGCCCGCATATGTGTTTTTCTCACTCCG
MAYCHLQACQDGCCLSHS    103  ATGGCATATTGTCATTTGCAGGCGTGCTAGGATGGTTGTTGTTTGTCTCACTCCG
MANCSTVTCMELSCTSHS    102  ATGGCAAATTGTAGTACTGTTACGTGCATGGAGCTTTCTTGTACTTCTCACTCCG
MATCQTLCSRTCISHS    102  ATGGCAACTTGTTAGACTCTGTGCTCGCGTACTTGTATTTCTCACTCCG
MASCPGMCRGSCTSHS    102  ATGGCAAGTTGTCCGGGGATGTGCCGTGGGAGTTGTACTTCTCACTCCG
MAVCSPASCWFKCCQSHS    101  ATGGCAGTGTGTTCGCCGGCGTCTTGCTGGTTTAAGTGTTGTTAGTCTCACTCCG
MAACVSYCVDGCWSHS    101  ATGGCAGCGTGTGTTAGTTATTGCGTGGATGGGTGTTGGTCTCACTCCG
MAECHPQNCPSSWCLSHS    101  ATGGCAGAGTGTCATCCTTAGAATTGCCCTAGTTCTTGGTGTTTGTCTCACTCCG
MALCYSALCSGVGCGSHS    100  ATGGCACTTTGTTATTCTGCTCTGTGCTCGGGTGTGGGGTGTGGGTCTCACTCCG
MATCLGSCGMSCTSHS    100  ATGGCAACTTGTCTTGGTTCTTGCGGGATGTCTTGTACTTCTCACTCCG
MARCVMGLCEQVLCISHS    100  ATGGCACGTTGTGTTATGGGGTTGTGCGAGTAGGTGTTGTGTATTTCTCACTCCG
MAVCGENWCVSLRCASHS    99  ATGGCAGTGTGTGGGGAGAATTGGTGCGTGTCGTTGAGGTGTGCGTCTCACTCCG
MALCGGMPCWSVYCQSHS    99  ATGGCATTGTGTGGGGGTATGCCGTGCTGGTCGGTGTATTGTTAGTCTCACTCCG
MATCNHYCRYRCASHS    98  ATGGCAACGTGTAATCATTATTGCCGGTATCGTTGTGCGTCTCACTCCG
MAICCMQRCSAVRCSSHS    98  ATGGCAATTTGTTGTATGCAGCGGTGCAGTGCGGTTCGTTGTTCTTCTCACTCCG
MAPCHPQGCSNVPCYSHS    98  ATGGCACCTTGTCATCCTTAGGGGTGCAGTAATGTGCCGTGTTATTCTCACTCCG
MAACSLMSCYLLGCESHS    98  ATGGCAGCTTGTTCGTTGATGTCTTGCTATCTGCTGGGGTGTGAGTCTCACTCCG
MAGCHPQNCEVAECLSHS    96  ATGGCAGGTTGTCATCCGTAGAATTGCGAGGTTGCTGAGTGTCTTTCTCACTCCG
MAGCGYTCEGLCVSHS    96  ATGGCAGGTTGTGGGTATACGTGCGAGGGTCTGTGTGTGTCTCACTCCG
MAKCARGCADICRSHS    93  ATGGCAAAGTGTGCTCGGGGTTGCGCTGATATTTGTCGTTCTCACTCCG
MAVCCIVWCMVLLCSSHS    93  ATGGCAGTGTGTTGTATTGTGTGGTGCATGGTGCTGTTGTGTTCTTCTCACTCCG
MARCAQRVCVVAQCLSHS    93  ATGGCACGGTGTGCTTAGAGGGTGTGCGTTGTGGCTCAGTGTTTGTCTCACTCCG
MAVCALECTSKCLSHS    91  ATGGCAGTGTGTGCTCTGGAGTGCACTTCGAAGTGTCTTTCTCACTCCG
MAACSSFLCGVLTCQSHS    90  ATGGCAGCTTGTTCGTCTTTTCTGTGCGGTGTGTTGACGTGTTAGTCTCACTCCG
MAVCSQRCRNPCYSHS    89  ATGGCAGTTTGTTCTTAGAGGTGCAGGAATCCTTGTTATTCTCACTCCG
MATCVRGFCAKGPCFSHS    89  ATGGCAACGTGTGTTCGTGGGTTTTGCGCGAAGGGGCCGTGTTTTTCTCACTCCG
MADCWEQSCWNGTCSSHS    89  ATGGCAGATTGTTGGGAGTAGAGTTGCTGGAATGGGACGTGTTCTTCTCACTCCG
MARCYIDCGSVCSSHS    87  ATGGCACGGTGTTATATTGATTGCGGTTCGGTGTGTTCGTCTCACTCCG
MAGCHPQVCYPEFCISHS    87  ATGGCAGGTTGTCATCCTTAGGTGTGCTATCCTGAGTTTTGTATTTCTCACTCCG
MARCYAFCLMTCGSHS    87  ATGGCACGGTGTTATGCTTTTTGCTTGATGACGTGTGGGTCTCACTCCG
MASCVGQLCMTLLCVSHS    84  ATGGCATCTTGTGTTGGGCAGTTGTGCATGACGCTGCTGTGTGTTTCTCACTCCG
MAVCTMVACASSSCVSHS    84  ATGGCAGTGTGTACTATGGTGGCGTGCGCTAGTTCTTCTTGTGTGTCTCACTCCG
MAECRRSVCGGLECSSHS    84  ATGGCAGAGTGTAGGCGTAGTGTTTGCGGGGGTTTGGAGTGTAGTTCTCACTCCG
MAPCHPQNCTLTTCDSHS    82  ATGGCACCGTGTCATCCTTAGAATTGCACTCTGACTACTTGTGATTCTCACTCCG
MACCPPSMCYLCGSHS    82  ATGGCATGTTGTCCGCCTAGTATGTGCTATCTTTGTGGTTCTCACTCCG
MALCRVVRCRGPVCLSHS    82  ATGGCATTGTGTCGGGTGGTTCGTTGCAGGGGGCCTGTTTGTCTGTCTCACTCCG
MASCSLPMCAFVPCFSHS    81  ATGGCATCGTGTTCTCTGCCGATGTGCGCGTTTGTTCCTTGTTTTTCTCACTCCG
MAECEGVLCSMSLCESHS    79  ATGGCAGAGTGTGAGGGGGTTTTGTGCTCGATGAGTCTTTGTGAGTCTCACTCCG
MALCHPQNCLLDACLSHS    78  ATGGCACTTTGTCATCCTCAGAATTGCCTTCTTGATGCGTGTCTTTCTCACTCCG
MADCNSYRCRWVLCSSHS    78  ATGGCAGATTGTAATAGTTATCGTTGCAGGTGGGTTCTTTGTAGTTCTCACTCCG
MAVCSNRCPAGCHSHS    77  ATGGCAGTGTGTAGTAATAGGTGCCCTGCTGGGTGTCATTCTCACTCCG
MAECGGGCESHCLSHS    75  ATGGCAGAGTGTGGGGGGGGGTGCGAGAGTCATTGTCTTTCTCACTCCG
MALCEAICRSRCSSHS    74  ATGGCACTGTGTGAGGCGATTTGCCGGTCGCGTTGTTCTTCTCACTCCG
MADCSRHCFAFCLSHS    74  ATGGCAGATTGTTCGCGGCATTGCTTTGCTTTTTGTCTTTCTCACTCCG
MAVCGAASCHPQGCLSHS    73  ATGGCAGTGTGTGGTGCGGCGAGTTGCCATCCTTAGGGTTGTCTTTCTCACTCCG
MAVCSGICQFTCVSHS    71  ATGGCAGTGTGTTCTGGTATTTGCTAGTTTACTTGTGTGTCTCACTCCG
MANCSVLCLGKCFSHS    70  ATGGCAAATTGTAGTGTTTTGTGCTTGGGTAAGTGTTTTTCTCACTCCG
MANCVAQGCAPIGCGSHS    68  ATGGCAAATTGTGTTGCTTAGGGTTGCGCTCCTATTGGGTGTGGGTCTCACTCCG
MAACTKLCSSSCGSHS    68  ATGGCAGCTTGTACTAAGCTTTGCAGTAGTAGTTGTGGGTCTCACTCCG
MAGCRTTCTCGCLSHS    68  ATGGCAGGGTGTCGGACGACTTGCACTTGTGGTTGTTTGTCTCACTCCG
MAKCRPECQYICESHS    68  ATGGCAAAGTGTCGGCCTGAGTGCCAGTATATTTGTGAGTCTCACTCCG
MAGCVSGCGYGCGSHS    68  ATGGCAGGTTGTGTGTCTGGGTGCGGGTATGGGTGTGGTTCTCACTCCG
MAVCSMSCLHSCGSHS    67  ATGGCAGTGTGTTCTATGAGTTGCTTGCATAGTTGTGGGTCTCACTCCG
MASCGSCCVAGCVSHS    67  ATGGCAAGTTGTGGTTCTTGTTGCGTGGCTGGGTGTGTGTCTCACTCCG
MARCGGVCFHPCLSHS    67  ATGGCACGTTGTGGTGGTGTTTGCTTTCATCCTTGTCTTTCTCACTCCG
MALCRYAHCFFQNCSSHS    67  ATGGCATTGTGTCGGTATGCTCATTGCTTTTTTTAGAATTGTTCGTCTCACTCCG
MAACESVCRRYCSSHS    63  ATGGCAGCTTGTGAGTCTGTGTGCCGTCGTTATTGTAGTTCTCACTCCG
MAGCRSFCGITCESHS    63  ATGGCAGGGTGTCGGAGTTTTTGCGGGATTACTTGTGAGTCTCACTCCG
MACCSGCCGQACQSHS    62  ATGGCATGTTGTTCGGGGTGTTGCGGGTAGGCGTGTCAGTCTCACTCCG
MAKCQREWCQQGSCGSHS    60  ATGGCAAAGTGTCAGCGTGAGTGGTGCCAGTAGGGGTCTTGTGGGTCTCACTCCG
MAKCSSYCSGYCRSHS    58  ATGGCAAAGTGTTCGTCGTATTGCTCTGGTTATTGTCGTTCTCACTCCG
MAGCHVQECNFIMCVSHS    58  ATGGCAGGGTGTCATGTGTAGGAGTGCAATTTTATTATGTGTGTTTCTCACTCCG
MAYCRQECPHDCYSHS    57  ATGGCATATTGTAGGTAGGAGTGCCCGCATGATTGTTATTCTCACTCCG
MAQCHNRCSKVCGSHS    56  ATGGCACAGTGTCATAATAGGTGCAGTAAGGTGTGTGGTTCTCACTCCG
MACCYPLCFVECQSHS    56  ATGGCATGTTGTTATCCGCTGTGCTTTGTGGAGTGTCAGTCTCACTCCG
MAECSSDICRAGMCVSHS    55  ATGGCAGAGTGTTCTTCTGATATTTGCCGGGCTGGTATGTGTGTGTCTCACTCCG
MAVCGFGCCLVHGCCSHS    55  ATGGCAGTGTGTGGTTTTGGTTGTTGCTTGGTGCATGGTTGTTGTTCTCACTCCG
MADCVRPLCPRGTCSSHS    54  ATGGCAGATTGTGTTCGTCCTCTGTGCCCGCGTGGTACTTGTTCTTCTCACTCCG
MARCEAKCRTECVSHS    53  ATGGCAAGGTGTGAGGCTAAGTGCCGTACTGAGTGTGTTTCTCACTCCG
MADCHIQGCVLSGCVSHS    53  ATGGCAGATTGTCATATTCAGGGGTGCGTTCTGTCTGGGTGTGTGTCTCACTCCG
MAECLRVCTVPCLSHS    51  ATGGCAGAGTGTCTTCGGGTTTGCACGGTGCCTTGTTTGTCTCACTCCG
MAVCFVACWARCTSHS    51  ATGGCAGTGTGTTTTGTGGCGTGCTGGGCTCGGTGTACGTCTCACTCCG
MAMCGAKRCSFLRCESHS    50  ATGGCAATGTGTGGTGCGAAGCGGTGCTCGTTTTTGCGGTGTGAGTCTCACTCCG
MASCWNLECHPQGCISHS    48  ATGGCAAGTTGTTGGAATTTGGAGTGCCATCCTTAGGGTTGTATTTCTCACTCCG
MAQCRIVECDSRACYSHS    48  ATGGCATAGTGTCGTATTGTGGAGTGCGATTCGCGGGCTTGTTATTCTCACTCCG
MALCQGSSCVSSPCRSHS    47  ATGGCATTGTGTTAGGGGTCGAGTTGCGTGAGTTCGCCGTGTCGGTCTCACTCCG
MACCGRQCVLACRSHS    46  ATGGCATGTTGTGGGCGTTAGTGCGTTTTGGCTTGTAGGTCTCACTCCG
MARCGSQCLHQCNSHS    45  ATGGCACGGTGTGGGAGTCAGTGCTTGCATCAGTGTAATTCTCACTCCG
MAPCAVNCGMLCESHS    44  ATGGCACCTTGTGCGGTGAATTGCGGTATGCTGTGTGAGTCTCACTCCG
MAGCHWTCSVRCRSHS    44  ATGGCAGGGTGTCATTGGACTTGCAGTGTGCGGTGTAGGTCTCACTCCG
MAFCNHLACYSSPCGSHS    43  ATGGCATTTTGTAATCATCTTGCTTGCTATTCGTCGCCGTGTGGTTCTCACTCCG
MATCGCTSCGMLDCSSHS    42  ATGGCAACGTGTGGGTGTACTTCGTGCGGGATGCTGGATTGTTCTTCTCACTCCG
MADCHPQCSQCCVSHS    42  ATGGCAGATTGTCATCCTCAGTGCAGTCAGTGTTGTGTGTCTCACTCCG
MAVCAMDCAEWCRSHS    41  ATGGCAGTGTGTGCGATGGATTGCGCGGAGTGGTGTCGGTCTCACTCCG
MARCFRDCIGRCISHS    41  ATGGCACGTTGTTTTCGTGATTGCATTGGTAGGTGTATTTCTCACTCCG
MASCRGDPCGTFVCGSHS    41  ATGGCAAGTTGTAGGGGGGATCCGTGCGGGACGTTTGTTTGTGGTTCTCACTCCG
MAVCQGLCSFGCNSHS    40  ATGGCAGTTTGTTAGGGTCTTTGCTCTTTTGGGTGTAATTCTCACTCCG
MAICVYGLCIDRQCFSHS    40  ATGGCAATTTGTGTGTATGGTTTGTGCATTGATAGGTAGTGTTTTTCTCACTCCG
MALCCSQGCTQSDGCNSHS    38  ATGGCATTGTGTTGTAGTCAGGGTTGCACTTAGTCTGATGGGTGTAATTCTCACTCCG
MARCLTACPTWCMSHS    38  ATGGCACGGTGTCTGACTGCTTGCCCGACTTGGTGTATGTCTCACTCCG
MALCQVSCLELCGSHS    38  ATGGCATTGTGTTAGGTGAGTTGCCTGGAGCTGTGTGGTTCTCACTCCG
MAWCESSCRGACESHS    38  ATGGCATGGTGTGAGTCGAGTTGCCGGGGGGCTTGTGAGTCTCACTCCG
MASCGPMCSFICFSHS    36  ATGGCAAGTTGTGGGCCTATGTGCTCTTTTATTTGTTTTTCTCACTCCG
MAECCEDCPLLCQSHS    36  ATGGCAGAGTGTTGTGAGGATTGCCCGCTTCTGTGTCAGTCTCACTCCG
MAICGVSCDQICRSHS    36  ATGGCAATTTGTGGGGTTAGTTGCGATTAGATTTGTAGGTCTCACTCCG
MAYCSDGCEFGCRSHS    35  ATGGCATATTGTAGTGATGGTTGCGAGTTTGGTTGTCGGTCTCACTCCG
MACCGGGMCDLRVCLSHS    33  ATGGCATGTTGTGGGGGTGGTATGTGCGATTTGCGTGTTTGTCTTTCTCACTCCG
MAVCCGECGSSCSSHS    32  ATGGCAGTGTGTTGTGGGGAGTGCGGTTCTTCTTGTAGTTCTCACTCCG
MASCGQHGCCQDGCWSHS    32  ATGGCATCTTGTGGTCAGCATGGGTGCTGTTAGGATGGTTGTTGGTCTCACTCCG
MATCDWSYCSPILCSSHS    28  ATGGCAACTTGTGATTGGTCGTATTGCTCGCCGATTTTGTGTAGTTCTCACTCCG
MARCATEGCQRVRCESHS    27  ATGGCACGTTGTGCGACGGAGGGTTGCCAGAGGGTTCGGTGTGAGTCTCACTCCG
MAVCLVSDCELFSCSHS    26  ATGGCAGTTTGTCTGGTTTCTGATTGCGAGCTTTTTAGTTGTTCTCACTCCG
MAYCSVGWCSYRVCTSHS    25  ATGGCATATTGTTCTGTGGGTTGGTGCAGTTATCGTGTGTGTACGTCTCACTCCG
MAYCWFDCTQPCKSHS    24  ATGGCATATTGTTGGTTTGATTGCACGTAGCCTTGTAAGTCTCACTCCG
MADCLVASCVGFACSSHS    23  ATGGCAGATTGTTTGGTGGCTTCTTGCGTGGGGTTTGCTTGTTCTTCTCACTCCG
MAKCVINCHHVCASHS    22  ATGGCAAAGTGTGTGATTAATTGCCATCATGTGTGTGCTTCTCACTCCG
MAQCEVDVCHPQNCSSHS    22  ATGGCACAGTGTGAGGTGGATGTGTGCCATCCTCAGAATTGTTCGTCTCACTCCG
MAGCQVLECHPQFCSSHS    22  ATGGCAGGGTGTCAGGTGTTGGAGTGCCATCCTCAGTTTTGTTCTTCTCACTCCG
MALCVAGTCSGFGCLSHS    20  ATGGCATTGTGTGTTGCGGGGACGTGCTCTGGGTTTGGGTGTCTGTCTCACTCCG
MADCTWVCQLPCFSHS    20  ATGGCAGATTGTACTTGGGTTTGCTAGCTGCCTTGTTTTTCTCACTCCG
MAVCRLSCFSRCLSHS    19  ATGGCAGTGTGTAGGTTGTCGTGCTTTTCTAGGTGTTTGTCTCACTCCG
MAGCELRSCTGYFCRSHS    19  ATGGCAGGGTGTGAGTTGCGGAGTTGCACGGGTTATTTTTGTCGTTCTCACTCCG
MANCLPYLCPGTFCGSHS    18  ATGGCAAATTGTTTGCCTTATCTGTGCCCGGGGACGTTTTGTGGGTCTCACTCCG
MAICQDRCDQVCASHS    17  ATGGCAATTTGTCAGGATCGGTGCGATTAGGTTTGTGCGTCTCACTCCG
MAECWAKHCMGPECWSHS    17  ATGGCAGAGTGTTGGGCGAAGCATTGCATGGGGCCTGAGTGTTGGTCTCACTCCG
MAPCHPQACSKDSCQSHS    16  ATGGCACCTTGTCATCCTTAGGCGTGCAGTAAGGATTCGTGTCAGTCTCACTCCG
MAQCDYINCREDSCLSHS    14  ATGGCACAGTGTGATTATATTAATTGCCGTGAGGATTCGTGTTTGTCTCACTCCG
MARCHQHCVSTCLSHS    10  ATGGCACGGTGTCATCAGCATTGCGTGTCGACGTGTTTGTCTCACTCCG
MASCDLRTCDLGYCTSHS    10  ATGGCATCGTGTGATTTGCGTACTTGCGATCTGGGGTATTGTACTTCTCACTCCG
MATCGLYCPRRCWSHS    9  ATGGCAACGTGTGGTCTGTATTGCCCTAGGCGTTGTTGGTCTCACTCCG
MAVCLRVRARGGLFSHS    9  ATGGCAGTGTGTTTACGGGTACGTGCCCGTGGTGGTTTGTTTTCTCACTCCG
MAGCRTLCMFYGVSHS    8  ATGGCAGGGTGTAGGACGTTGTGCATGTTTTATGGTGTGTCTCACTCCG
MAGCAIYRCVAQFCSSHS    8  ATGGCAGGTTGTGCGATTTATCGTTGCGTTGCTTAGTTTTGTTCGTCTCACTCCG
MAGCWHISCHPQNCSSHS    7  ATGGCAGGGTGTTGGCATATTAGTTGCCATCCTTAGAATTGTTCTTCTCACTCCG
MALCQGVDCVFYLFSHS    7  ATGGCATTGTGTTAGGGTGTTGATTGCGTTTTTTATTTGTTTTCTCACTCCG
MAVCFNYCAGLCASHS    6  ATGGCAGTGTGTTTTAATTATTGCGCTGGGTTGTGTGCTTCTCACTCCG
MAWCTQTCTVYCKSHS    6  ATGGCATGGTGTACTTAGACTTGCACGGTGTATTGTAAGTCTCACTCCG
MAGCGRSMCLIFGCDSHS    5  ATGGCAGGTTGTGGTAGGAGTATGTGCCTTATTTTTGGTTGTGATTCTCACTCCG
MAVCHPQFARGLCYSHS    5  ATGGCAGTGTGTCATCCGTAGTTTGCTCGGGGTTTGTGTTATTCTCACTCCG
MAWCWSHS    5  ATGGCTTGGTGTTGGTCTCACTCCG
MALCMQSCKPQCWSHS    4  ATGGCACTTTGTATGCAGAGTTGCAAGCCTCAGTGTTGGTCTCACTCCG
MAECILVCALGCCCLTP    4  ATGGCAGAGTGTATTCTAGTGTGTGCACTAGGGTGTTGTTGTCTCACTCCG
MAVCQSGMCIDYVCDSHS    4  ATGGCAGTTTGTTAGTCTGGTATGTGCATTGATTATGTTTGTGATTCTCACTCCG
MAWCGRMCSGGCASHS    4  ATGGCATGGTGTGGGAGGATGTGCAGTGGGGGGTGTGCGTCTCACTCCG
MARCFEPACDQTGCCSHS    3  ATGGCAAGGTGTTTTGAGCCTGCTTGCGATCAGACTGGTTGTTGTTCTCACTCCG
MAQCTGKCGGCWSHS    3  ATGGCATAGTGTACTGGGAAGTGCGGTGGGTGTTGGTCTCACTCCG
MALCATQCASYCYSHS    3  ATGGCATTGTGTGCTACGCAGTGCGCTAGTTATTGTTATTCTCACTCCG
MAHCLGLCMLSCYSHS    2  ATGGCACATTGTTTGGGTCTGTGCATGCTGTCGTGTTATTCTCACTCCG
MARCSF*VQLELFLSHS    2  ATGGCACGTTGTTCTTTTTGAGTGCAGTTAGAGTTGTTTTTGTCTCACTCCG
MAECISSVCSPSLCESHS    2  ATGGCAGAGTGTATTTCTAGTGTGTGCAGTCCTTCTTTGTGTGAGTCTCACTCCG
MAACTDNCLSGVFSHS    2  ATGGCAGCGTGTACGGATAATTGCTTGAGTGGTGTTTTTTCTCACTCCG
MAGCGYGSHS    2  ATGGCAGGTTGTGGGTATGGTTCTCACTCCG
MAVLSDATWLVGLTP    2  ATGGCAGTGTTGTCTGATGCGACTTGGCTTGTCGGTCTCACTCCG
MAYCNAAGCVFELCTSHS    2  ATGGCATATTGTAATGCGGCGGGTTGCGTTTTTGAGTTGTGTACGTCTCACTCCG
MAYCDGTSCFVVVCVSHS    2  ATGGCATATTGTGATGGGACTTCGTGCTTTGTTGTGGTGTGTGTGTCTCACTCCG
MAFCDGVFALGSPCFSHS    2  ATGGCATTTTGTGATGGGGTTTTTGCTTTAGGGTCTCCGTGTTTTTCTCACTCCG
MAFCGDICLSECYSHS    2  ATGGCATTTTGTGGGGATATTTGCTTGAGTGAGTGTTATTCTCACTCCG
MAKVSVFFACHPQNCTSHS    1  ATGGCAAAAGTGTCTGTCTTTTTTGCTTGCCATCCTCAGAATTGTACTTCTCACTCCG
MAKCRPECQHICYSHS    1  ATGGCAAAGTGTCGGCCTGAGTGCCAGCATATTTGTTATTCTCACTCCG
MAKCAVWCQVRLCLSHS    1  ATGGCAAAGTGTGCGGTGTGGTGCTAGGTGCGGTTGTGTTTGTCTCACTCCG
MAKCARGCALSVCASHS    1  ATGGCAAAGTGTGCTCGGGGTTGCGCTCTGTCTGTGTGTGCGTCTCACTCCG
MAKCWRGIALVSVCASHS    1  ATGGCAAAGTGTTGGCGTGGGATTGCGCTCGTGTCTGTGTGTGCGTCTCACTCCG
MAKCWRGIASLSVCASHS    1  ATGGCAAAGTGTTGGCGTGGGATTGCGTCTCTGTCTGTGTGTGCGTCTCACTCCG
MANGSGVVRAGSVVVVTP    1  ATGGCAAATGGTAGTGGCGTCGTGCGTGCGGGTTCGGTGGTTGTCGTCACTCCG
MATCVRGFARRAVFLTP    1  ATGGCAACGTGTGTTCGTGGGTTTGCGCGAAGGGCCGTGTTTCTCACTCCG
MATCVRGFCAKGRVFFTP    1  ATGGCAACGTGTGTTCGTGGGTTTTGCGCGAAGGGCCGTGTTTTCTTCACTCCG
MATCDWSYCSPDLCSSHS    1  ATGGCAACTTGTGATTGGTCGTATTGCTCGCCTGATTTGTGTAGTTCTCACTCCG
MATLFRLCARVLVFFSL    1  ATGGCAACTTTGTTTAGACTCTGTGCTCGCGTACTTGTATTTTTCTCACTCCG
MASLFVFAVRVLTCQSHS    1  ATGGCAAGCTTGTTCGTCTTTGCTGTGCGTGTGTTGACGTGTTAGTCTCACTCCG
MARCWGGDCALSVCASHS    1  ATGGCAAGGTGTTGGGGTGGGGATTGCGCTCTGTCTGTGTGTGCATCTCACTCCG
MASCHTECQHYLLLTP    1  ATGGCAAGTTGTCATACTGAGTGCTAGCATTATTTGTTGCTCACTCCG
MASCGPMCSLLFSHS    1  ATGGCAAGTTGTGGGCCTATGTGCTCTTTATTGTTTTCTCACTCCG
MASCGPMCSLLFFLTP    1  ATGGCAAGTTGTGGGCCTATGTGCTCTTTATTGTTTTTTCTCACTCCG
MASCSGGFCLMPCNSHS    1  ATGGCAAGTTGTTCGGGGGGTTTTTGCCTTATGCCGTGTAATTCTCACTCCG
MASCSGFCAKGPCFSHS    1  ATGGCAAGTTGTTCGGGGTTTTGCGCGAAGGGGCCGTGTTTTTCTCACTCCG
MAIHWQFRVASVVVWVSL    1  ATGGCAATACATTGGTAGTTTCGGGTTGCGTCCGTAGTGGTGTGGGTCTCACTCCG
MAMCGRNWCVSLRCASHS    1  ATGGCAATGTGTGGGAGGAATTGGTGCGTGTCGTTGAGGTGTGCGTCTCACTCCG
MAMCGAKRCSFCGCESHS    1  ATGGCAATGTGTGGTGCGAAGCGGTGCTCGTTTTGCGGTTGTGAGTCTCACTCCG
MAIVGWLLVAVCLSL    1  ATGGCAATTGTGGGGTGGCTGCTGGTAGCAGTGTGCCTCTCACTCCG
MAIVGAAGSSVPLTP    1  ATGGCAATTGTGGGTGCTGCTGGTAGCAGTGTGCCTCTCACTCCG
MAICVYGFVH*QVVFSHS    1  ATGGCAATTTGTGTGTATGGGTTTGTGCATTGATAGGTAGTGTTTTCTCACTCCG
MAIFVLWCAVGFFCASHS    1  ATGGCAATTTTTGTGCTATGGTGTGCGGTTGGTTTTTTTTGTGCTTCTCACTCCG
MAQCQTRWHGCVCVSL    1  ATGGCACAGTGTTAGACGAGGTGGCACGGCTGTGTGTGCGTCTCACTCG
MAPCWRRDCHPRCVVLTP    1  ATGGCACCTTGTTGGCGTCGGGATTGCCATCCTAGGTGTGTAGTTCTCACTCCG
MAPCLLQWCLFACVKSHS    1  ATGGCACCTTGTTTGCTGTAGTGGTGCCTGTTTGCGTGTGTGAAGTCTCACTCCG
MAPCFCCSGAVLRVCKSHS    1  ATGGCACCTTGTTTTTGCTGTAGTGGTGCCGTTTTGCGTGTGTGTAAGTCTCACTCCG
MARCTHVICASPGCGSHS    1  ATGGCACGGTGTACGCATGTGATTTGCGCGTCTCCGGGTTGTGGTTCTCACTCCG
MARCLERLSLGVVCVSHS    1  ATGGCACGGTGTCTGGAGCGGCTGTCGCTGGGTGTCGTGTGTGTTTCTCACTCCG
MARCASGCVVGV*FSL    1  ATGGCACGTTGTGCTAGTGGGTGCGTAGTGGGAGTGTGATTCTCACTCCG
MARCSQVCRLRCAVSL    1  ATGGCACGTTGTTCTTAGGTGTGCAGGCTACGGTGTGCTGTCTCACTCCG
MARCFSWECWVFGCQSHS    1  ATGGCACGTTGTTTTAGTTGGGAGTGCTGGGTGTTTGGGTGTTAGTCTCACTCCG
MALCCHAVAMMVLWSHS    1  ATGGCACTGTGTTGTCATGCGGTTGCGATGATGGTGTTGTGGTCTCACTCCG
MALCRIVRDVL*FSL    1  ATGGCACTTTGTAGGATCGTGCGAGACGTATTGTGATTCTCACTCCG
MALCRIPCSRSTCISHS    1  ATGGCACTTTGTAGGATTCCGTGCAGTAGGAGTACTTGTATTTCTCACTCCG
MALCYLHSCHPQNCSSHS    1  ATGGCACTTTGTTATTTGCATTCTTGCCATCCTTAGAATTGTTCGTCTCACTCCG
MALLLLCSVLGVWGCGVSL    1  ATGGCACTTTTGTTACTCTGCTCTGTGCTCGGGGTGTGGGGGTGTGGGGTCTCACTCCG
MAECISSVCTRGCFVLSHS    1  ATGGCAGAGTGTATTTCTAGTGTGTGCACTAGGGGGTGTTTTGTTTTGTCTCACTCCG
MAECIFQCVHQGVVFVSL    1  ATGGCAGAGTGTATTTTCTAGTGTGTGCACTAGGGTGTTGTTTTTGTCTCACTCCG
MAECGECCTDVCVSHS    1  ATGGCAGAGTGTGGGGAGTGTTGCACGGATGTTTGTGTTTCTCACTCCG
MAECSSDGLPAGSVCVSL    1  ATGGCAGAGTGTTCGTCTGATGGATTGCCGGCTGGTAGTGTGTGTGTCTCACTCCG
MAECWQGCVGACSSHS    1  ATGGCAGAGTGTTGGTAGGGTTGCGTGGGTGCTTGTAGTTCTCACTCCG
MAECW*VGVLLGLDVWVSL    1  ATGGCAGAGTGTTGGTGAGTTGGAGTGCTATTGGGTTTGGATGTGTGGGTCTCACTCCG
MAECCQGALPSLGVLFSL    1  ATGGCAGAGTGTTGTTAGGGTGCATTGCCATCCTTAGGTGTGTTATTCTCACTCCG
MADCFRGIAFCFFCLFSL    1  ATGGCAGATTGTTTTCGCGGCATTGCTTTTTGCTTTTTTTGTCTTTTCTCACTCCG
MAAVCWRCASGSVVMSHS    1  ATGGCAGCAGTGTGCTGGCGATGTGCCTCTGGTTCGGTTGTGATGTCTCACTCCG
MAACTDNCF*VVFFSHS    1  ATGGCAGCGTGTACGGATAATTGCTTTTGAGTGGTGTTTTTTTCTCACTCCG
MAACPFVCRSRCLSHS    1  ATGGCAGCGTGTCCTTTTGTTTGCAGGTCTAGGTGTTTGTCTCACTCCG
MAALFRDCIGRCISHS    1  ATGGCAGCGTTGTTTCGTGATTGCATTGGTAGGTGTATTTCTCACTCCG
MAACQQILVQFLISCMSHS    1  ATGGCAGCTTGTCAGTAGATTTTGGTGCAATTTTTAATTTCTTGTATGTCTCACTCCG
MAACESVCLWTCGSHS    1  ATGGCAGCTTGTGAGTCTGTGTGCCTTTGGACTTGTGGGTCTCACTCCG
MAGCTQSCTTGCLSHS    1  ATGGCAGGGTGTACGTAGAGTTGCACTACGGGGTGTCTGTCTCACTCCG
MAGCSAWECMAWCWSHS    1  ATGGCAGGGTGTAGTGCGTGGGAGTGCATGGCTTGGTGTTGGTCTCACTCCG
MAGCPGKICWSGCFVGSHS    1  ATGGCAGGGTGTCCTGGTAAGATTTGCTGGTCGGGGTGTTTTGTGGGGTCTCACTCCG
MAGCPGKICWSGVVGRHS    1  ATGGCAGGGTGTCCTGGTAAGATTTGCTGGTCGGGTGTTGTGGGTCGTCACTCCG
MAGCPGKILLVGVFCGSHS    1  ATGGCAGGGTGTCCTGGTAAGATTTTGCTGGTCGGGGTGTTTTGTGGGTCTCACTCCG
MAGCGVRCRGSVFVSL    1  ATGGCAGGGTGTGGTGTGCGTTGTCGGGGTTCCGTGTTTGTCTCACTCCG
MAGCQRACAWHCVPHS    1  ATGGCAGGGTGTTAGAGGGCGTGCGCTTGGCATTGTGTGCCTCACTCCG
MAGCQELLVPGGSFCLVSL    1  ATGGCAGGGTGTTAGGAGCTTTTGGTGCCAGGTGGCTCATTTTGTTTGGTCTCACTCCG
MAGCQGVLVPGGSLLVSL    1  ATGGCAGGGTGTTAGGGAGTCTTGGTGCCAGGTGGCTCATTGTTGGTCTCACTCCG
MAGCWHISCHPQNCSYHS    1  ATGGCAGGGTGTTGGCATATTAGTTGCCATCCTTAGAATTGTTCTTATCACTCCG
MAGVVGCAVMRVGLTP    1  ATGGCAGGTGTAGTGGGGTGTGCGGTCATGCGTGTCGGTCTCACTCCG
MAGVWGRLRVGVVVVTP    1  ATGGCAGGTGTCTGGGGTAGATTGCGTGTCGGTGTTGTGGTCGTCACTCCG
MAGCRDTCMLFCNSHS    1  ATGGCAGGTTGTAGGGATACTTGCATGTTGTTTTGTAATTCTCACTCCG
MAGCRQGCIILCDSHS    1  ATGGCAGGTTGTAGGTAGGGGTGCATTATTTTGTGTGATTCTCACTCCG
MAGCRQGAVPLVTSHS    1  ATGGCAGGTTGTAGGTAGGGTGCAGTGCCTCTTGTTACGTCTCACTCCG
MAGCAIYRCVAQFCSSHS    1  ATGGCAGGTTGTGCGATTTATCGCTGCGTTGCTTAGTTTTGTTCGTCTCACTCCG
MAGCAIYRCVAQFCSSDS    1  ATGGCAGGTTGTGCGATTTATCGTTGCGTTGCTTAGTTTTGTTCGTCTGACTCCG
MAGCALVCTRFFFFVCLTP    1  ATGGCAGGTTGTGCGCTGGTGTGCACGCGTTTTTTTTTTTTTGTCTGTCTCACTCCG
MAGCGRSMCLILVVILTP    1  ATGGCAGGTTGTGGTAGGAGTATGTGCCTTATTTTGGTTGTGATTCTCACTCCG
MAGCSWECTAVCASHS    1  ATGGCAGGTTGTTCGTGGGAGTGCACGGCTGTGTGTGCGTCTCACTCCG
MAVSVQCAIQFVFSL    1  ATGGCAGTGTCAGTCTAGTGTGCTATCTAGTTTGTATTCTCACTCCG
MAVCEGCFCQMLICSSHS    1  ATGGCAGTGTGCGAGGGTTGTTTTTGCTAGATGTTGATTTGTTCGTCTCACTCCG
MAVCSGRALGVVCLTP    1  ATGGCAGTGTGTAGTGGTCGTGCCCTGGGTGTTGTGTGTCTCACTCCG
MAVCMVGRPGCCVSHS    1  ATGGCAGTGTGTATGGTCGGTCGCCCTGGGTGTTGTGTGTCTCACTCCG
MAVCHPQFARGGLCYSHS    1  ATGGCAGTGTGTCATCCGTAGTTTGCTCGGGGGGGTTTGTGTTATTCTCACTCCG
MAVCHPQFARGVLCYSHS    1  ATGGCAGTGTGTCATCCGTAGTTTGCTCGGGGGGTTTTGTGTTATTCTCACTCCG
MAVCHPQFARGLWLFSL    1  ATGGCAGTGTGTCATCCGTAGTTTGCTCGGGGTTTGTGGTTATTCTCACTCCG
MAVCHPQFLLGGFLCYFSL    1  ATGGCAGTGTGTCATCCGTAGTTTTTGCTCGGGGGGTTTTTGTGTTATTTCTCACTCCG
MAVCLPKCESFVRLTR    1  ATGGCAGTGTGTCTGCCTAAGTGCGAGAGTTTTGTGCGTCTCACTCGAG
MAVCL*CL*LCVSL    1  ATGGCAGTGTGTCTGTGATGCCTGTGATTGTGCGTCTCACTCCG
MAVCAMDCAPECGSHS    1  ATGGCAGTGTGTGCGATGGATTGCGCGCCTGAGTGTGGTTCTCACTCCG
MAVCGVCGHACRSHS    1  ATGGCAGTGTGTGGGGTGTGCGGTCATGCGTGTCGGTCTCACTCCG
MAVCLRVRARGGLFSHS    1  ATGGCAGTGTGTTTACGGGTACGTGCCCGTGGTGGGTTGTTTTCTCACTCCG
MAVCLRVRARGGFVFFSL    1  ATGGCAGTGTGTTTACGGGTACGTGCCCGTGGTGGTTTTGTTTTTTTCTCACTCCG
MAVLSWDCTFWSCRLTP    1  ATGGCAGTGTTGTCGTGGGATTGCACGTTTTGGTCTTGTCGTCTCACTCCG
MAVVWGRLRGIVVLTP    1  ATGGCAGTTGTATGGGGGAGGTTGCGTGGGATTGTGGTTCTCACTCCG
MAVVGALCSSGPCKSHS    1  ATGGCAGTTGTGGGTGCATTGTGCTCTAGTGGTCCTTGTAAGTCTCACTCCG
MAVVQVARAWRCCLLTP    1  ATGGCAGTTGTGTAGGTGGCTCGTGCCTGGCGTTGTTGTCTTCTCACTCCG
MAVVFIVASCDCLSHS    1  ATGGCAGTTGTGTTCATAGTTGCTAGTTGTGATTGTTTGTCTCACTCCG
MAVVFMVSS*LFVSL    1  ATGGCAGTTGTGTTCATGGTGTCTAGTTGATTGTTTGTCTCACTCCG
MAVCGVHLCRVMPCRSHS    1  ATGGCAGTTTGTGGGGTGCATTTGTGCCGGGTGATGCCGTGTAGGTCTCACTCCG
MAVLCSQLLVDCFCLTP    1  ATGGCAGTTTTGTGTTCATAGTTGCTAGTTGATTGTTTTTGTCTCACTCCG
MAQCNRVCDDTCGSHS    1  ATGGCATAGTGTAATCGTGTGTGCGATGATACGTGTGGTTCTCACTCCG
MAQCTAVGCHGGVCLTP    1  ATGGCATAGTGTACGGCGGTGGGGTGCCATGGTGGTGTGTGTCTCACTCCG
MAQCAGTACMFLGLVSLTP    1  ATGGCATAGTGTGCTGGGACGGCGTGCATGTTTTTGGGGCTTGTGAGTCTCACTCCG
MAQCAGTGVHVFWTCESHS    1  ATGGCATAGTGTGCTGGGACGGGCGTGCATGTTTTTTGGACTTGTGAGTCTCACTCCG
MAQCAGTGVHVWTCESHS    1  ATGGCATAGTGTGCTGGGACTGGCGTGCATGTTTGGACTTGTGAGTCTCACTCCG
MAQCWRDCRVLCMSHS    1  ATGGCATAGTGTTGGAGGGATTGCCGTGTGTTGTGTATGTCTCACTCCG
MASCTAVGAMVVCVVSL    1  ATGGCATCGTGTACGGCGGTGGGTGCCATGGTGGTGTGTGTGGTCTCACTCCG
MASCEACLCYGSCVLLTP    1  ATGGCATCGTGTGAGGCTTGTCTGTGCTATGGGTCTTGTGTCCTTCTCACTCCG
MASCEALSVHGVFLCPFLTP    1  ATGGCATCGTGTGAGGCTTTGTCTGTGCATGGGGTCTTTTTGTGTCCTTTTCTCACTCCG
MASCGSVPWVLCVSL    1  ATGGCATCGTGTGGGTCCGTGCCCTGGGTGTTGTGTGTCTCACTCCG
MASCSLPMCASVPCFFSHS    1  ATGGCATCGTGTTCTCTGCCGATGTGCGCGTCTGTTCCTTGTTTTTTTTCTCACTCCG
MASCSLPMCAFVPCFFSHS    1  ATGGCATCGTGTTCTCTGCCGATGTGCGCGTTTGTTCCTTGTTTTTTTTCTCACTCCG
MASCCACVVVLLTP    1  ATGGCATCGTGTTGTGCTTGCGTGGTTGTGCTTCTCACTCCG
MASCLIVAGGVCNSHS    1  ATGGCATCGTGTTTGATTGTTGCGGGTGGCGTGTGTAATTCTCACTCCG
MASCFRLLRWAV*FSL    1  ATGGCATCGTGTTTTAGATTGTTGCGGTGGGCTGTGTAATTCTCACTCCG
MASCF*GSVHQGGLCNSHS    1  ATGGCATCGTGTTTTTAAGGATCTGTGCACTAGGGGGGGCTGTGTAATTCTCACTCCG
MASCFLRICALGGAV*FSL    1  ATGGCATCGTGTTTTTTAAGGATCTGTGCACTAGGGGGGGCTGTGTAATTCTCACTCCG
MASWLEACAWHCVSHS    1  ATGGCATCTTGGTTAGAGGCGTGCGCTTGGCATTGTGTGTCTCACTCCG
MASCHQHCVSTCLSHS    1  ATGGCATCTTGTCATCAGCATTGCGTGTCGACGTGTTTGTCTCACTCCG
MASCELCDPDCGSHS    1  ATGGCATCTTGTGAGTTGTGCGATCCGGATTGTGGGTCTCACTCCG
MASCVTVCLRTCPSHS    1  ATGGCATCTTGTGTTACTGTGTGCCTTCGGACTTGTCCGTCTCACTCCG
MASCYGGVRWGFCGLTP    1  ATGGCATCTTGTTATGGGGGGGTGCGCTGGGGCTTTTGTGGTCTCACTCCG
MASCYGVRWACGSHS    1  ATGGCATCTTGTTATGGGGTGCGCTGGGCTTGTGGGTCTCACTCCG
MA*VCVGFVATTDCGSHS    1  ATGGCATGAGTGTGCGTTGGTTTCGTCGCGACGACGGATTGTGGGTCTCACTCCG
MACVVGCVLQSLSVSL    1  ATGGCATGCGTGGTAGGATGTGTGCTGTAGTCATTGTCTGTCTCACTCCG
MAWRICRRAILRGCFFLTP    1  ATGGCATGGCGTATCTGTCGGCGTGCCATCCTTAGGGGGTGTTTTTTTCTCACTCCG
MAWCTQTCTVYCKSHS    1  ATGGCATGGTGTACCTAGACTTGCACGGTGTATTGTAAGTCTCACTCCG
MAWCTQTCTVYCKSHS    1  ATGGCATGGTGTACTTAGACTTGCACGGTGTACTGTAAGTCTCACTCCG
MAWCTQTLHGVL*VSL    1  ATGGCATGGTGTACTTAGACTTTGCACGGTGTATTGTAAGTCTCACTCCG
MAWCSLSACHPQGVFSHS    1  ATGGCATGGTGTAGTCTGTCGGCGTGCCATCCTTAGGGGGTGTTTTCTCACTCCG
MAWCSLSACHPQGVFSHS    1  ATGGCATGGTGTAGTCTGTCGGCGTGCCATCCTTAGGGTGTTTTTTCTCACTCCG
MAWCPGERAWKCGSHS    1  ATGGCATGGTGTCCGGGCGAGCGCGCTTGGAAGTGTGGGTCTCACTCCG
MAWCGGRRALWGGV*VSL    1  ATGGCATGGTGTGGCGGTAGGCGTGCGTTGTGGGGGGGAGTGTAAGTCTCACTCCG
MAWCGRMCSGGVRLTP    1  ATGGCATGGTGTGGGAGGATGTGCAGTGGGGGTGTGCGTCTCACTCCG
MAWCGRQRALWGSGKSHS    1  ATGGCATGGTGTGGGCGGTAGCGTGCGTTGTGGGGGAGTGGTAAGTCTCACTCCG
MAWCGRQRALWGECSLTP    1  ATGGCATGGTGTGGGCGGTAGCGTGCGTTGTGGGGGGAGTGTAGTCTCACTCCG
MAWCGRQACATTDCGSHT    1  ATGGCATGGTGTGGGCGGTAGGCGTGCGCGACGACGGATTGTGGGTCTCACACCG
MAWCWGLWCQVAHCWSHS    1  ATGGCATGGTGTTGGGGGCTTTGGTGCCAGGTGGCTCATTGTTGGTCTCACTCCG
MACRGRMCAGSHCLSHS    1  ATGGCATGTCGTGGTAGGATGTGTGCTGGTAGTCATTGTCTGTCTCACTCCG
MACVGG*LRAGRCIVSLTP    1  ATGGCATGTGTGGGTGGGTGACTGCGTGCTGGTCGGTGTATTGTTAGTCTCACTCCG
MACCK*AVRCRKCGFSL    1  ATGGCATGTTGTAAGTGAGCGGTGCGTTGTAGGAAGTGTGGGTTCTCACTCCG
MACCELVAGSCDSHS    1  ATGGCATGTTGTGAGTTGGTTGCGGGTTCTTGTGATTCTCACTCCG
MACCVGVRFFVCFSL    1  ATGGCATGTTGTGTGGGTGTGCGATTCTTTGTGTGTTTCTCACTCCG
MALCRYAHCFLELFVSL    1  ATGGCATTGTGTCGGTATGCTCATTGCTTTTTAGAGTTGTTCGTCTCACTCCG
MALCRYAHCFFRIVSSHS    1  ATGGCATTGTGTCGGTATGCTCATTGCTTTTTTAGAATTGTTTCGTCTCACTCCG
MALCGGMPCSPVVCPSHS    1  ATGGCATTGTGTGGGGGTATGCCGTGCTCGCCGGTTGTTTGTCCTTCTCACTCCG
MALCQGVDCVFYLLFSL    1  ATGGCATTGTGTTAGGGTGTTGATTGCGTTTTTTATTTGCTTTTCTCACTCCG
MALCQGVDCVFFYFVFSHS    1  ATGGCATTGTGTTAGGGTGTTGATTGCGTTTTTTTTTATTTTGTTTTTTCTCACTCCG
MALCQGVDCVFFFFFLCFLTP    1  ATGGCATTGTGTTAGGGTGTTGATTGCGTTTTTTTTTTTTTTTTTTTATGTTTTCTCACTCCG
MALCQGVDCVFFYLFFFSL    1  ATGGCATTGTGTTAGGGTGTTGATTGTGTTTTTTTTTATTTGTTTTTTTTCTCACTCCG
MAFVMGFLLQGSVFSHS    1  ATGGCATTTGTGATGGGGTTTTTGCTTTAGGGCTCCGTGTTTTCTCACTCCG
MAFVGGVGCHPQGCSSHS    1  ATGGCATTTGTGGGTGGCGTGGGGTGCCATCCGTAGGGTTGTTCGTCTCACTCCG
MAFVGGWVPSAGLFFSL    1  ATGGCATTTGTGGGTGGCTGGGTGCCATCCGCAGGGTTGTTCTTCTCACTCCG
MAFVRFCCHPLCYSHS    1  ATGGCATTTGTTAGGTTTTGTTGCCATCCGTTGTGTTATTCTCACTCCG
MAFCDGGALGFVGLTP    1  ATGGCATTTTGTGATGGGGGTGCGCTGGGCTTTGTGGGTCTCACTCCG
MAFCGWLGCHGGVCGSHS    1  ATGGCATTTTGTGGGTGGCTGGGGTGCCATGGTGGTGTGTGTGGTTCTCACTCCG
MATCRRIALSGVFSL    1  ATGGCCACTTGTCGGCGCATTGCATTAAGCGGTGTATTCTCACTCCG
MATCLDSVLAYLYFSHS    1  ATGGCGACTTGTTTAGACTCTGTGCTCGCGTACTTGTATTTTTCTCACTCCG
MARVWVG*CAI*LLVVLTP    1  ATGGCGAGAGTGTGGGTGGGGTGATGTGCCATATGATTGCTTGTTGTTCTCACTCCG
MAAQPAMAVCVMRCGSSVGLTP    1  ATGGCGGCCCAGCCGGCCATGGCAGTTTGTGTTATGCGGTGCGGGTCTAGTGTGGGTCTCACTCCG
    0  
    0  
    0  
    0  
    0  
    0  
    0  
    0  
    0  
    0  
    0  
    0  
    0  
    0  
    0  
    0  
    0  
    0  
    0  
    0  
    0  
    0  
    0  
    0  
    0  
    0  
    0  
    0  
    0  
    0  
    0  
    0  
    0  
    0  
    0  
    0  
    0  
    0  
    0  
    0  
    0  
    0  
    0  
    0  
    0  
    0  
    0  
    0  
    0  
    0  
    0  
    0  
    0  
    0  
    0  
    0  
    0  
    0  
    0  
    0  
    0  
    0  
    0  
    0  
    0  
    0  
    0  
    0  
    0  
    0  
    0  
    0  
    0  
    0  
    0  
    0  
    0  
    0  
    0  
    0  
    0  
    0  
    0  
    0  
    0  
    0  
    0  
    0  
    0  
    0  
    0  
    0  
    0  
    0  
    0  
    0  
    0  
    0  
    0  
    0  
    0  
    0  
    0  
    0  
    0  
    0  
    0  
    0  
    0  
    0  
    0  
    0  
    0  
    0  
    0  
    0  
    0  
    0  
    0  
    0  
    0  
    0  
    0  
    0  
    0  
    0  
    0  
    0  
    0  
    0  
    0  
    0  
    0  
    0  
    0  
    0  
    0  
    0  
    0  
    0  
    0  
    0  
    0  
    0  
    0  
    0  
    0  
    0  
    0  
    0  
    0  
    0  
    0  
    0  
    0  
    0  
    0  
    0  
    0  
    0  
    0  
    0  
    0  
    0  
    0  
    0  
    0  
    0  
    0  
    0  
    0  
    0  
    0  
    0  
    0  
    0  
    0  
    0  
    0  
    0  
    0  
    0  
    0  
    0  
    0  
    0  
    0  
    0  
    0  
    0  
    0  
    0  
    0  
    0  
    0  
    0  
    0  
    0  
    0  
    0  
    0  
    0  
    0  
    0  
    0  
    0  
    0  
    0  
    0  
    0  
    0  
    0  
    0  
    0  
    0  
    0  
    0  
    0  
    0  
    0  
    0  
    0  
    0  
    0  
    0  
    0  
    0  
    0  
    0  
    0  
    0  
    0  
    0  
    0  
    0  
    0  
    0  
    0  
    0  
    0  
    0  
    0  
    0  
    0  
    0  
    0  
    0  
    0  
    0  
    0  
    0  
    0  
    0  
    0  
    0  
    0  
    0  
    0  
    0  
    0  
    0  
    0  
    0  
    0  
    0  
    0  
    0  
    0  
    0  
    0  
    0  
    0  
    0  
    0  
    0  
    0  
    0  
    0  
    0  
    0  
    0  
    0  
    0  
    0  
    0  
    0  
    0  
    0  
    0  
    0  
    0  
    0  
    0  
    0  
    0  
    0  
    0  
    0  
    0  
    0  
    0  
    0  
    0  
    0  
    0  
    0  
    0  
    0  
    0  
    0  
    0  
    0  
    0  
    0  
    0  
    0  
    0  
    0  
    0  
    0  
    0  
    0  
    0  
    0  
    0  
    0  
    0  
    0  
    0  
    0  
    0  
    0  
    0  
    0  
    0  
    0  
    0  
    0  
    0  
    0  
    0  
    0  
    0  
    0  
    0  
    0  
    0  
    0  
    0  
    0  
    0  
    0  
    0  
    0  
    0  
    0  
    0  
    0  
    0  
    0  
    0  
    0  
    0  
    0  
    0  
    0  
    0  
    0  
    0  
    0  
    0  
    0  
    0  
    0  
    0  
    0  
    0  
    0  
    0  
    0  
    0  
    0  
    0  
    0  
    0  
    0  
    0  
    0  
    0  
    0  
    0  
    0  
    0  
    0  
    0  
    0  
    0  
    0  
    0  
    0  
    0  
    0  
    0  
    0  
    0  
    0  
    0  
    0  
    0  
    0  
    0  
    0  
    0  
    0  
    0  
    0  
    0  
    0  
    0  
    0  
    0  
    0  
    0  
    0  
    0  
    0  
    0  
    0  
    0  
    0  
    0  
    0  
    0  
    0  
    0  
    0  
    0  
    0  
    0  
    0  
    0  
    0  
    0  
    0  
    0  
    0  
    0  
    0  
    0  
    0  
    0  
    0  
    0  
    0  
    0  
    0  
    0  
    0  
    0  
    0  
    0  
    0  
    0  
    0  
    0  
    0  
    0  
    0  
    0  
    0  
    0  
    0  
    0  
    0  
    0  
    0  
    0  
    0  
    0  
    0  
    0  
    0  
    0  
    0  
    0  
    0  
    0  
    0  
    0  
    0  
    0  
    0  
    0  
    0  
    0  
    0  
    0  
    0  
    0  
    0  
    0  
    0  
    0  
    0  
    0  
    0  
    0  
    0  
    0  
    0  
    0  
    0  
    0  
    0  
    0  
    0  
    0  
    0  
    0  
    0  
    0  
    0  
    0  
    0  
    0  
    0  
    0  
    0  
    0  
    0  
    0  
    0  
    0  
    0  
    0  
    0  
    0  
    0  
    0  
    0  
    0  
    0  
    0  
    0  
    0  
    0  
    0  
    0  
    0  
    0  
    0  
    0  
    0  
    0  
    0  
    0  
    0  
    0  
    0  
    0  
    0  
    0  
    0  
    0  
    0  
    0  
    0  
    0  
    0  
    0  
    0  
    0  
    0  
    0  
    0  
    0  
    0  
    0  
    0  
    0  
    0  
    0  
    0  
    0  
    0  
    0  
    0  
    0  
    0  
    0  
    0  
    0  
    0  
    0  
    0  
    0  
    0  
    0  
    0  
    0  
    0  
    0  
    0  
    0  
    0  
    0  
    0  
    0  
    0  
    0  
    0  
    0  
    0  
    0  
    0  
    0  
    0  
    0  
    0  
    0  
    0  
    0  
    0  
    0  
    0  
    0  
    0  
    0  
    0  
    0  
    0  
    0  
    0  
    0  
    0  
    0  
    0  
    0  
    0  
    0  
    0  
    0  
    0  
    0  
    0  
    0  
    0  
    0  
    0  
    0  
    0  
    0  
    0  
    0  
    0  
    0  
    0  
    0  
    0  
    0  
    0  
    0  
    0  
    0  
    0  
    0  
    0  
    0  
    0  
    0  
    0  
    0  
    0  
    0  
    0  
    0  
    0  
    0  
    0  
    0  
    0  
    0  
    0  
    0  
    0  
    0  
    0  
    0  
    0  
    0  
    0  
    0  
    0  
    0  
    0  
    0  
    0  
    0  
    0  
    0  
    0  
    0  
    0  
    0  
    0  
    0  
    0  
    0  
    0  
    0  
    0  
    0  
    0  
    0  
    0  
    0  
    0  
    0  
    0  
    0  
    0  
    0  
    0  
    0  
    0  
    0  
    0  
    0  
    0  
    0  
    0  
    0  
    0  
    0  
    0  
    0  
    0  
    0  
    0  
    0  
    0  
    0  
    0  
    0  
    0  
    0  
    0  
    0  
    0  
    0  
    0  
    0  
    0  
    0  
    0  
    0  
    0  
    0  
    0  
    0  
    0  
    0  
    0  
    0  
    0  
    0  
    0  
    0  
    0  
    0  
    0  
    0  
    0  
    0  
    0  
    0  
    0  
    0  
    0  
    0  
    0  
    0  
    0  
    0  
    0  
    0  
    0  
    0  
    0  
    0  
    0  
    0  
    0  
    0  
    0  
    0  
    0  
    0  
    0  
    0  
    0  
    0  
    0  
    0  
    0  
    0  
    0  
    0  
    0  
    0  
    0  
    0  
    0  
    0  
    0  
    0  
    0  
    0  
    0  
    0  
    0  
    0  
    0  
    0  
    0  
    0  
    0  
    0  
    0  
    0  
    0  
    0  
    0  
    0  
    0  
    0  
    0  
    0  
    0  
    0  
    0  
    0  
    0  
    0  
    0  
    0  
    0  
    0  
    0  
    0  
    0  
    0  
    0  
    0  
    0  
    0  
    0  
    0  
    0  
    0  
    0  
    0  
    0  
    0  
    0  
    0  
    0  
    0  
    0  
    0  
    0  
    0  
    0  
    0  
    0  
    0  
    0  
    0  
    0  
    0  
    0  
    0  
    0  
    0  
    0  
    0  
    0  
    0  
    0  
    0  
    0  
    0  
    0  
    0  
    0  
    0  
    0  
    0  
    0  
    0  
    0  
    0  
    0  
    0  
    0  
    0  
    0  
    0  
    0  
    0  
    0  
    0  
    0  
    0  
    0  
    0  
    0  
    0  
    0  
    0  
    0  
    0  
    0  
    0  
    0  
    0  
    0  
    0  
    0  
    0  
    0  
    0  
    0  
    0  
    0  
    0  
    0  
    0  
    0  
    0  
    0  
    0  
    0  
    0  
    0  
    0  
    0  
    0  
    0  
    0  
    0  
    0  
    0  
    0  
    0  
    0  
    0  
    0  
    0  
    0  
    0  
    0  
    0  
    0  
    0  
    0  
    0  
    0  
    0  
    0  
    0  
    0  
    0  
    0  
    0  
    0  
    0  
    0  
    0  
    0  
    0  
    0  
    0  
    0  
    0  
    0  
    0  
    0  
    0  
    0  
    0  
    0  
    0  
    0  
    0  
    0  
    0  
    0  
    0  
    0  
    0  
    0  
    0  
    0  
    0  
    0  
    0  
    0  
    0  
    0  
    0  
    0  
    0  
    0  
    0  
    0  
    0  
    0  
    0  
    0  
    0  
    0  
    0  
    0  
    0  
    0  
    0  
    0  
    0  
    0  
    0  
    0  
    0  
    0  
    0  
    0  
    0  
    0  
    0  
    0  
    0  
    0  
    0  
    0  
    0  
    0  
    0  
    0  
    0  
    0  
    0  
    0  
    0  
    0  
    0  
    0  
    0  
    0  
    0  
    0  
    0  
    0  
    0  
    0  
    0  
    0  
    0  
    0  
    0  
    0  
    0  
    0  
    0  
    0  
    0  
    0  
    0  
    0  
    0  
    0  
    0  
    0  
    0  
    0  
    0  
    0  
    0  
    0  
    0  
    0  
    0  
    0  
    0  
    0  
    0  
    0  
    0  
    0  
    0  
    0  
    0  
    0  
    0  
    0  
    0  
    0  
    0  
    0  
    0  
    0  
    0  
    0  
    0  
    0  
    0  
    0  
    0  
    0  
    0  
    0  
    0  
    0  
    0  
    0  
    0  
    0  
    0  
    0  
    0  
    0  
    0  
    0  
    0  
    0  
    0  
    0  
    0  
    0  
    0  
    0  
    0  
    0  
    0  
    0  
    0  
    0  
    0  
    0  
    0  
    0  
    0  
    0  
    0  
    0  
    0  
    0  
    0  
    0  
    0  
    0  
    0  
    0  
    0  
    0  
    0  
    0  
    0  
    0  
    0  
    0  
    0  
    0  
    0  
    0  
    0  
    0  
    0  
    0  
    0  
    0  
    0  
    0  
    0  
    0  
    0  
    0  
    0  
    0  
    0  
    0  
    0  
    0  
    0  
    0  
    0  
    0  
    0  
    0  
    0  
    0  
    0  
    0  
    0  
    0  
    0  
    0  
    0  
    0  
    0  
    0  
    0  
    0  
    0  
    0  
    0  
    0  
    0  
    0  
    0  
    0  
    0  
    0  
    0  
    0  
    0  
    0  
    0  
    0  
    0  
    0  
    0  
    0  
    0  
    0  
    0  
    0  
    0  
    0  
    0  
    0  
    0  
    0  
    0  
    0  
    0  
    0  
    0  
    0  
    0  
    0  
    0  
    0  
    0  
    0  
    0  
    0  
    0  
    0  
    0  
    0  
    0  
    0  
    0  
    0  
    0  
    0  
    0  
    0  
    0  
    0  
    0  
    0  
    0  
    0  
    0  
    0  
    0  
    0  
    0  
    0  
    0  
    0  
    0  
    0  
    0  
    0  
    0  
    0  
    0  
    0  
    0  
    0  
    0  
    0  
    0  
    0  
    0  
    0  
    0  
    0  
    0  
    0  
    0  
    0  
    0  
    0  
    0  
    0  
    0  
    0  
    0  
    0  
    0  
    0  
    0  
    0  
    0  
    0  
    0  
    0  
    0  
    0  
    0  
    0  
    0  
    0  
    0  
    0  
    0  
    0  
    0  
    0  
    0  
    0  
    0  
    0  
    0  
    0  
    0  
    0  
    0  
    0  
    0  
    0  
    0  
    0  
    0  
    0  
    0  
    0  
    0  
    0  
    0  
    0  
    0  
    0  
    0  
    0  
    0  
    0  
    0  
    0  
    0  
    0  
    0  
    0  
    0  
    0  
    0  
    0  
    0  
    0  
    0  
    0  
    0  
    0  
    0  
    0  
    0  
    0  
    0  
    0  
    0  
    0  
    0  
    0  
    0  
    0  
    0  
    0  
    0  
    0  
    0  
    0  
    0  
    0  
    0  
    0  
    0  
    0  
    0  
    0  
    0  
    0  
    0  
    0  
    0  
    0  
    0  
    0  
    0  
    0  
    0  
    0  
    0  
    0  
    0  
    0  
    0  
    0  
    0  
    0  
    0  
    0  
    0  
    0  
    0  
    0  
    0  
    0  
    0  
    0  
    0  
    0  
    0  
    0  
    0  
    0  
    0  
    0  
    0  
    0  
    0  
    0  
    0  
    0  
    0  
    0  
    0  
    0  
    0  
    0  
    0  
    0  
    0  
    0  
    0  
    0  
    0  
    0  
    0  
    0  
    0  
    0  
    0  
    0  
    0  
    0  
    0  
    0  
    0  
    0  
    0  
    0  
    0  
    0  
    0  
    0  
    0  
    0  
    0  
    0  
    0  
    0  
    0  
    0  
    0  
    0  
    0  
    0  
    0  
    0  
    0  
    0  
    0  
    0  
    0  
    0  
    0  
    0  
    0  
    0  
    0  
    0  
    0  
    0  
    0  
    0  
    0  
    0  
    0  
    0  
    0  
    0  
    0  
    0  
    0  
    0  
    0  
    0  
    0  
    0  
    0  
    0  
    0  
    0  
    0  
    0  
    0  
    0  
    0  
    0  
    0  
    0  
    0  
    0  
    0  
    0  
    0  
    0  
    0  
    0  
    0  
    0  
    0  
    0  
    0  
    0  
    0  
    0  
    0  
    0  
    0  
    0  
    0  
    0  
    0  
    0  
    0  
    0  
    0  
    0  
    0  
    0  
    0  
    0  
    0  
    0  
    0  
    0  
    0  
    0  
    0  
    0  
    0  
    0  
    0  
    0  
    0  
    0  
    0  
    0  
    0  
    0  
    0  
    0  
    0  
    0  
    0  
    0  
    0  
    0  
    0  
    0  
    0  
    0  
    0  
    0  
    0  
    0  
    0  
    0  
    0  
    0  
    0  
    0  
    0  
    0  
    0  
    0  
    0  
    0  
    0  
    0  
    0  
    0  
    0  
    0  
    0  
    0  
    0  
    0  
    0  
    0  
    0  
    0  
    0  
    0  
    0  
    0  
    0  
    0  
    0  
    0  
    0  
    0  
    0  
    0  
    0  
    0  
    0  
    0  
    0  
    0  
    0  
    0  
    0  
    0  
    0  
    0  
    0  
    0  
    0  
    0  
    0  
    0  
    0  
    0  
    0  
    0  
    0  
    0  
    0  
    0  
    0  
    0  
    0  
    0  
    0  
    0  
    0  
    0  
    0  
    0  
    0  
    0  
    0  
    0  
    0  
    0  
    0  
    0  
    0  
    0  
    0  
    0  
    0  
    0  
    0  
    0  
    0  
    0  
    0  
    0  
    0  
    0  
    0  
    0  
    0  
    0  
    0  
    0  
    0  
    0  
    0  
    0  
    0  
    0  
    0  
    0  
    0  
    0  
    0  
    0  
    0  
    0  
    0  
    0  
    0  
    0  
    0  
    0  
    0  
    0  
    0  
    0  
    0  
    0  
    0  
    0  
    0  
    0  
    0  
    0  
    0  
    0  
    0  
    0  
    0  
    0  
    0  
    0  
    0  
    0  
    0  
    0  
    0  
    0  
    0  
    0  
    0  
    0  
    0  
    0  
    0  
    0  
    0  
    0  
    0  
    0  
    0  
    0  
    0  
    0  
    0  
    0  
    0  
    0  
    0  
    0  
    0  
    0  
    0  
    0  
    0  
    0  
    0  
    0  
    0  
    0  
    0  
    0  
    0  
    0  
    0  
    0  
    0  
    0  
    0  
    0  
    0  
    0  
    0  
    0  
    0  
    0  
    0  
    0  
    0  
    0  
    0  
    0  
    0  
    0  
    0  
    0  
    0  
    0  
    0  
    0  
    0  
    0  
    0  
    0  
    0  
    0  
    0  
    0  
    0  
    0  
    0  
    0  
    0  
    0  
    0  
    0  
    0  
    0  
    0  
    0  
    0  
    0  
    0  
    0  
    0  
    0  
    0  
    0  
    0  
    0  
    0  
    0  
    0  
    0  
    0  
    0  
    0  
    0  
    0  
    0  
    0  
    0  
    0  
    0  
    0  
    0  
    0  
    0  
    0  
    0  
    0  
    0  
    0  
    0  
    0  
    0  
    0  
    0  
    0  
    0  
    0  
    0  
    0  
    0  
    0  
    0  
    0  
    0  
    0  
    0  
    0  
    0  
    0  
    0  
    0  
    0  
    0  
    0  
    0  
    0  
    0  
    0  
    0  
    0  
    0  
    0  
    0  
    0  
    0  
    0  
    0  
    0  
    0  
    0  
    0  
    0  
    0  
    0  
    0  
    0  
    0  
    0  
    0  
    0  
    0  
    0  
    0  
    0  
    0  
    0  
    0  
    0  
    0  
    0  
    0  
    0  
    0  
    0  
    0  
    0  
    0  
    0  
    0  
    0  
    0  
    0  
    0  
    0  
    0  
    0  
    0  
    0  
    0  
    0  
    0  
    0  
    0  
    0  
    0  
    0  
    0  
    0  
    0  
    0  
    0  
    0  
    0  
    0  
    0  
    0  
    0  
    0  
    0  
    0  
    0  
    0  
    0  
    0  
    0  
    0  
    0  
    0  
    0  
    0  
    0  
    0  
    0  
    0  
    0  
    0  
    0  
    0  
    0  
    0  
    0  
    0  
    0  
    0  
    0  
    0  
    0  
    0  
    0  
    0  
    0  
    0  
    0  
    0  
    0  
    0  
    0  
    0  
    0  
    0  
    0  
    0  
    0  
    0  
    0  
    0  
    0  
    0  
    0  
    0  
    0  
    0  
    0  
    0  
    0  
    0  
    0  
    0  
    0  
    0  
    0  
    0  
    0  
    0  
    0  
    0  
    0  
    0  
    0  
    0  
    0  
    0  
    0  
    0  
    0  
    0  
    0  
    0  
    0  
    0  
    0  
    0  
    0  
    0  
    0  
    0  
    0  
    0  
    0  
    0  
    0  
    0  
    0  
    0  
    0  
    0  
    0  
    0  
    0  
    0  
    0  
    0  
    0  
    0  
    0  
    0  
    0  
    0  
    0  
    0  
    0  
    0  
    0  
    0  
    0  
    0  
    0  
    0  
    0  
    0  
    0  
    0  
    0  
    0  
    0  
    0  
    0  
    0  
    0  
    0  
    0  
    0  
    0  
    0  
    0  
    0  
    0  
    0  
    0  
    0  
    0  
    0  
    0  
    0  
    0  
    0  
    0  
    0  
    0  
    0  
    0  
    0  
    0  
    0  
    0  
    0  
    0  
    0  
    0  
    0  
    0  
    0  
    0  
    0  
    0  
    0  
    0  
    0  
    0  
    0  
    0  
    0  
    0  
    0  
    0  
    0  
    0  
    0  
    0  
    0  
    0  
    0  
    0  
    0  
    0  
    0  
    0  
    0  
    0  
    0  
    0  
    0  
    0  
    0  
    0  
    0  
    0  
    0  
    0  
    0  
    0  
    0  
    0  
    0  
    0  
    0  
    0  
    0  
    0  
    0  
    0  
    0  
    0  
    0  
    0  
    0  
    0  
    0  
    0  
    0  
    0  
    0  
    0  
    0  
    0  
    0  
    0  
    0  
    0  
    0  
    0  
    0  
    0  
    0  
    0  
    0  
    0  
    0  
    0  
    0  
    0  
    0  
    0  
    0  
    0  
    0  
    0  
    0  
    0  
    0  
    0  
    0  
    0  
    0  
    0  
    0  
    0  
    0  
    0  
    0  
    0  
    0  
    0  
    0  
    0  
    0  
    0  
    0  
    0  
    0  
    0  
    0  
    0  
    0  
    0  
    0  
    0  
    0  
    0  
    0  
    0  
    0  
    0  
    0  
    0  
    0  
    0  
    0  
    0  
    0  
    0  
    0  
    0  
    0  
    0  
    0  
    0  
    0  
    0  
    0  
    0  
    0  
    0  
    0  
    0  
    0  
    0  
    0  
    0  
    0  
    0  
    0  
    0  
    0  
    0  
    0  
    0  
    0  
    0  
    0  
    0  
    0  
    0  
    0  
    0  
    0  
    0  
    0  
    0  
    0  
    0  
    0  
    0  
    0  
    0  
    0  
    0  
    0  
    0  
    0  
    0  
    0  
    0  
    0  
    0  
    0  
    0  
    0  
    0  
    0  
    0  
    0  
    0  
    0  
    0  
    0  
    0  
    0  
    0  
    0  
    0  
    0  
    0  
    0  
    0  
    0  
    0  
    0  
    0  
    0  
    0  
    0  
    0  
    0  
    0  
    0  
    0  
    0  
    0  
    0  
    0  
    0  
    0  
    0  
    0  
    0  
    0  
    0  
    0  
    0  
    0  
    0  
    0  
    0  
    0  
    0  
    0  
    0  
    0  
    0  
    0  
    0  
    0  
    0  
    0  
    0  
    0  
    0  
    0  
    0  
    0  
    0  
    0  
    0  
