# Supplementary material for: Identification of target-binding peptide motifs by high-throughput sequencing of phage-selected peptides
Source: Nucleic Acids Res. 2014 Oct 27;42(22):e169. doi: 10.1093/nar/gku940 (PMC4267670; doi:10.1093/nar/gku940)
Supplement: SUPPLEMENTARY DATA [file supp_gku940_nar-01378-met-k-2014-File009.zip › Example Files/Target files/SrtA_LibraryA.txt]

MAACKRTHCLPPCCGGSG    743  ATGGCAGCATGCAAGCGTACCCATTGCCTCCCCCCCTGTTGTGGCGGTTCTGGCG
MAACPLLPPCADDCGGSG    701  ATGGCAGCATGCCCCTTGCTCCCTCCCTGCGCTGATGATTGTGGCGGTTCTGGCG
MAACSRHCLTLPPCGGSG    364  ATGGCAGCATGCAGTCGTCATTGCCTGACTCTTCCTCCGTGTGGCGGTTCTGGCG
MAACPLLPPCSLDCGGSG    317  ATGGCAGCATGCCCCCTGCTGCCGCCTTGCAGTCTGGATTGTGGCGGTTCTGGCG
MAACRQLPPCSFECGGSG    302  ATGGCAGCATGCAGGTAGCTTCCTCCTTGCTCTTTCGAGTGTGGCGGTTCTGGCG
MAACSWRCPSLPPCGGSG    194  ATGGCAGCATGCTCGTGGCGGTGCCCGTCTCTCCCTCCGTGTGGCGGTTCTGGCG
MAACSVLPPCSFSCGGSG    148  ATGGCAGCATGCTCTGTTCTTCCTCCCTGCTCCTTCTCGTGTGGCGGTTCTGGCG
MAACNTLCPYLPPCGGSG    146  ATGGCAGCATGCAATACTCTTTGCCCTTATCTGCCCCCTTGTGGCGGTTCTGGCG
MAACYQLPPCDHSCGGSG    140  ATGGCAGCATGCTACTAGTTGCCTCCCTGCGATCACAGTTGTGGCGGTTCTGGCG
MAACPILPPCHAHCGGSG    135  ATGGCAGCATGCCCCATTCTTCCCCCTTGCCATGCTCATTGTGGCGGTTCTGGCG
MAACHLPPCSLHLCGGSG    125  ATGGCAGCATGCCATCTTCCCCCTTGCTCCTTGCACTTGTGTGGCGGTTCTGGCG
MAACNTRCDVLPPLWRFW    117  ATGGCAGCATGCAACACTCGCTGCGATGTCCTCCCCCCCCTGTGGCGGTTCTGGCG
MAACPQLPPCRVSCGGSG    114  ATGGCAGCATGCCCTTAGCTCCCTCCCTGCCGCGTGTCTTGTGGCGGTTCTGGCG
MAACSILPPCSQNCGGSG    109  ATGGCAGCATGCTCTATCCTTCCTCCTTGCTCTTAGAATTGTGGCGGTTCTGGCG
MAACLLPPCSYIDCGGSG    107  ATGGCAGCATGCCTCCTCCCTCCTTGCTCTTACATTGACTGTGGCGGTTCTGGCG
MAARMKSSCLPPCCGGSG    106  ATGGCAGCACGCATGAAGAGTAGTTGCCTCCCTCCGTGCTGTGGCGGTTCTGGCG
MAACSNRCTLLPPCGGSG    104  ATGGCAGCATGCTCTAATCGGTGCACCTTGTTGCCGCCTTGTGGCGGTTCTGGCG
MAACNTKCSILPPCGGSG    103  ATGGCAGCATGCAACACTAAGTGCTCTATTCTCCCCCCCTGTGGCGGTTCTGGCG
MAACILPPCPYHCGGSG    102  ATGGCAGCATGCATCCTGCCCCCTTGCCCGTACCATTGTGGCGGTTCTGGCG
MAACQTGCPILPPCGGSG    98  ATGGCAGCATGCTAGACGGGTTGCCCGATTCTGCCTCCCTGTGGCGGTTCTGGCG
MAACSGLCTVLPPCGGSG    97  ATGGCAGCATGCAGTGGTTTGTGCACTGTCCTCCCTCCTTGTGGCGGTTCTGGCG
MAACLQLPPCNVSCGGSG    96  ATGGCAGCATGCCTGTAGCTTCCTCCTTGCAACGTGTCCTGTGGCGGTTCTGGCG
MAACYGQCTQLPPCGGSG    95  ATGGCAGCATGCTACGGTCAGTGCACTTAGCTGCCTCCTTGTGGCGGTTCTGGCG
MAACGIDCHPQGGCGGSG    93  ATGGCAGCATGCGGCATTGATTGCCATCCTTAGGGTGGGTGTGGCGGTTCTGGCG
MAACLQLPPCSSPCGGSG    92  ATGGCAGCATGCTTGTAGCTTCCTCCCTGCTCGTCCCCGTGTGGCGGTTCTGGCG
MAACHSRCPTLPPCGGSG    91  ATGGCAGCATGCCACTCTCGCTGCCCCACTTTGCCCCCTTGTGGCGGTTCTGGCG
MAACPSLPPCPWNCGGSG    91  ATGGCAGCATGCCCGAGTCTTCCCCCGTGCCCCTGGAATTGTGGCGGTTCTGGCG
MAACLLPPCTPLDCGGSG    89  ATGGCAGCATGCCTCCTTCCGCCCTGCACTCCCCTCGATTGTGGCGGTTCTGGCG
MAACSGYCPYLPPCGGSG    89  ATGGCAGCATGCAGCGGTTATTGCCCCTACCTCCCGCCTTGTGGCGGTTCTGGCG
MAACNGFCPSLPPCGGSG    86  ATGGCAGCATGCAATGGTTTTTGCCCGAGTCTCCCTCCTTGTGGCGGTTCTGGCG
MAACTNNCPLLPPCGGSG    86  ATGGCAGCATGCACTAACAATTGCCCCCTTTTGCCTCCTTGTGGCGGTTCTGGCG
MAACVSTCQILPPCGGSG    85  ATGGCAGCATGCGTTAGTACGTGCTAGATCCTCCCCCCTTGTGGCGGTTCTGGCG
MAACAILPPVRLELWRFW    82  ATGGCAGCATGCGCCATTCTCCCCCCCGTGCGACTAGAATTGTGGCGGTTCTGGCG
MAACGQVCLPPYCGGSG    81  ATGGCAGCATGCGGGTAGGTTTGCTTGCCTCCGTATTGTGGCGGTTCTGGCG
MAACRELPPCGHSCGGSG    81  ATGGCAGCATGCCGTGAGTTGCCGCCTTGCGGTCATTCGTGTGGCGGTTCTGGCG
MAACLLPPCSYIDCGGSG    81  ATGGCAGCATGCCTTCTTCCCCCTTGCTCCTACATCGATTGTGGCGGTTCTGGCG
MAACPLLPPCGIGCGGSG    79  ATGGCAGCATGCCCTCTGCTGCCTCCGTGCGGTATTGGCTGTGGCGGTTCTGGCG
MAACGWFYCSWTCGGSG    78  ATGGCAGCATGCGGTTGGTTCTATTGCTCTTGGACGTGTGGCGGTTCTGGCG
MAACQLLPPCPFNCGGSG    78  ATGGCAGCATGCTAGCTCCTTCCGCCTTGCCCTTTTAATTGTGGCGGTTCTGGCG
MAACILPPCSYTQCGGSG    78  ATGGCAGCATGCATCTTGCCTCCCTGCTCTTACACGTAGTGTGGCGGTTCTGGCG
MAACGGHCVILPPCGGSG    77  ATGGCAGCATGCGGTGGTCACTGCGTTATTCTCCCCCCGTGTGGCGGTTCTGGCG
MAACSILPPCTIQCGGSG    76  ATGGCAGCATGCTCTATTCTTCCTCCGTGCACGATTTAGTGTGGCGGTTCTGGCG
MAACNIQSCLPPCGGSG    75  ATGGCAGCATGCAACATTTAGTCTTGCCTTCCTCCTTGTGGCGGTTCTGGCG
MAACRGTCPVLPPCGGSG    75  ATGGCAGCATGCAGGGGCACCTGCCCCGTTCTGCCTCCTTGTGGCGGTTCTGGCG
MAACQELVLPPCFCGGSG    74  ATGGCAGCATGCTAGGAGTTGGTGCTCCCGCCATGTTTTTGTGGCGGTTCTGGCG
MAACPVLPPCPINCGGSG    74  ATGGCAGCATGCCCCGTCCTGCCTCCCTGCCCTATTAACTGTGGCGGTTCTGGCG
MAACFFPCGVLPPCGGSG    74  ATGGCAGCATGCTTCTTTCCGTGCGGTGTGCTTCCCCCTTGTGGCGGTTCTGGCG
MAACFGSSCCVICGGSG    72  ATGGCAGCATGCTTTGGGTCTAGCTGCTGTGTTATCTGTGGCGGTTCTGGCG
MAACPTLPPCEAPCGGSG    72  ATGGCAGCATGCCCCACTCTGCCCCCTTGCGAGGCCCCGTGTGGCGGTTCTGGCG
MAACGPPCILPPCGGSG    72  ATGGCAGCATGCGGTCCCCCCTGCATTTTGCCTCCCTGTGGCGGTTCTGGCG
MAACPYLPPCGTICGGSG    71  ATGGCAGCATGCCCCTATCTGCCTCCTTGCGGCACGATCTGTGGCGGTTCTGGCG
MAACSILPPCTTHCGGSG    70  ATGGCAGCATGCTCCATTTTGCCGCCTTGCACGACGCATTGTGGCGGTTCTGGCG
MAACGHGCPYLPPCGGSG    69  ATGGCAGCATGCGGTCACGGCTGCCCTTACCTGCCTCCTTGTGGCGGTTCTGGCG
MAACPSLPPCFHRCGGSG    69  ATGGCAGCATGCCCCAGTCTTCCCCCCTGCTTTCACCGCTGTGGCGGTTCTGGCG
MAACILPPCPSSCGGSG    68  ATGGCAGCATGCATTCTCCCCCCGTGCCCTTCTTCGTGTGGCGGTTCTGGCG
MAACSILPPCFQTCGGSG    68  ATGGCAGCATGCAGCATCTTGCCCCCCTGCTTCTAGACCTGTGGCGGTTCTGGCG
MAACDFTCGILPPCGGSG    67  ATGGCAGCATGCGATTTTACTTGCGGTATTCTGCCTCCGTGTGGCGGTTCTGGCG
MAACPSLPPCINSCGGSG    67  ATGGCAGCATGCCCCTCCCTGCCTCCCTGCATTAACTCGTGTGGCGGTTCTGGCG
MAACPVLPPCISNCGGSG    67  ATGGCAGCATGCCCCGTTCTCCCCCCCTGCATTAGTAATTGTGGCGGTTCTGGCG
MAACVMRCQVLPPCGGSG    65  ATGGCAGCATGCGTTATGCGTTGCTAGGTCCTGCCTCCCTGTGGCGGTTCTGGCG
MAACYRACSFKLVCGGSG    65  ATGGCAGCATGCTATCGTGCGTGCAGTTTTAAGTTGGTGTGTGGCGGTTCTGGCG
MAACSRSCPVLPPCGGSG    65  ATGGCAGCATGCTCTCGTTCCTGCCCTGTGCTTCCCCCCTGTGGCGGTTCTGGCG
MAACPVVCQWFTCGGSG    64  ATGGCAGCATGCCCTGTCGTTTGCTAGTGGTTCACCTGTGGCGGTTCTGGCG
MAACLQLPPCAWTCGGSG    64  ATGGCAGCATGCTTGCAGCTGCCCCCTTGCGCTTGGACGTGTGGCGGTTCTGGCG
MAACVLPPCSSLDCGGSG    63  ATGGCAGCATGCGTCCTGCCTCCCTGCTCCTCCTTGGACTGTGGCGGTTCTGGCG
MAACPALPPCQLSCGGSG    63  ATGGCAGCATGCCCTGCGTTGCCCCCGTGCTAGTTGTCTTGTGGCGGTTCTGGCG
MAACSICCMSEIQCGGSG    62  ATGGCAGCATGCAGCATCTGTTGCATGTCTGAGATTTAGTGTGGCGGTTCTGGCG
MAACVRACQLSLCGGSG    62  ATGGCAGCATGCGTTCGTGCTTGCTAGCTCAGTCTTTGTGGCGGTTCTGGCG
MAACPVLPPCLASCGGSG    62  ATGGCAGCATGCCCTGTGCTCCCGCCCTGCCTGGCTTCTTGTGGCGGTTCTGGCG
MAACHLPPCDATLCGGSG    60  ATGGCAGCATGCCACCTGCCGCCTTGCGATGCTACGCTTTGTGGCGGTTCTGGCG
MAACRQLPPCSDPCGGSG    59  ATGGCAGCATGCCGTTAGTTGCCTCCCTGCAGCGATCCCTGTGGCGGTTCTGGCG
MAACGILPPCAMSCGGSG    59  ATGGCAGCATGCGGGATTCTTCCTCCGTGCGCTATGTCTTGTGGCGGTTCTGGCG
MAACRAHCSVSLCGGSG    58  ATGGCAGCATGCCGTGCTCACTGCTCTGTCTCGCTCTGTGGCGGTTCTGGCG
MAACYLPPCSKSRCGGSG    57  ATGGCAGCATGCTACCTCCCTCCTTGCAGCAAGTCTCGGTGTGGCGGTTCTGGCG
MAACSVLPPCSVPCGGSG    57  ATGGCAGCATGCAGTGTCCTGCCTCCGTGCTCTGTCCCCTGTGGCGGTTCTGGCG
MAACATLPPCQAPCGGSG    56  ATGGCAGCATGCGCGACTCTCCCTCCTTGCTAGGCTCCTTGTGGCGGTTCTGGCG
MAACYALCLPPYQCGGSG    56  ATGGCAGCATGCTATGCGTTGTGCCTTCCCCCTTATCAGTGTGGCGGTTCTGGCG
MAACAYLPPCEANCGGSG    56  ATGGCAGCATGCGCGTATTTGCCCCCTTGCGAGGCTAATTGTGGCGGTTCTGGCG
MAACWVLPPCGSWCGGSG    55  ATGGCAGCATGCTGGGTGCTTCCTCCTTGCGGCTCTTGGTGTGGCGGTTCTGGCG
MAACSLVSCLPPCGGSG    55  ATGGCAGCATGCAGTCTCGTTAGTTGCTTGCCTCCCTGTGGCGGTTCTGGCG
MAACALLPPCNQNCGGSG    55  ATGGCAGCATGCGCTCTGCTGCCGCCCTGCAATTAGAACTGTGGCGGTTCTGGCG
MAACGHHACIQTWAVLA    55  ATGGCAGCATGCGGTCACCATGCTTGCATCTAGACCTGGGCGGTTCTGGCG
MAACLPPCPLLPCGGSG    54  ATGGCAGCATGCCTGCCTCCTTGCCCGTTGTTGCCGTGTGGCGGTTCTGGCG
MAACTIESCLPPCGGSG    53  ATGGCAGCATGCACGATTGAGTCTTGCCTTCCTCCTTGTGGCGGTTCTGGCG
MAACLLPPCNFLDCGGSG    52  ATGGCAGCATGCCTCCTTCCGCCTTGCAATTTTCTGGATTGTGGCGGTTCTGGCG
MAACKSVCLPPCCGGSG    52  ATGGCAGCATGCAAGTCTGTCTGCCTTCCTCCGTGCTGTGGCGGTTCTGGCG
MAACVSSCPSLPPCGGSG    52  ATGGCAGCATGCGTGTCCAGTTGCCCGAGTCTTCCCCCCTGTGGCGGTTCTGGCG
MAACTMLPPCSSNCGGSG    51  ATGGCAGCATGCACTATGTTGCCTCCTTGCTCGTCTAACTGTGGCGGTTCTGGCG
MAACKGQTCPQVVCGGSG    51  ATGGCAGCATGCAAGGGGTAGACGTGCCCTTAGGTTGTGTGTGGCGGTTCTGGCG
MAACILPPCPFSCGGSG    51  ATGGCAGCATGCATCTTGCCGCCTTGCCCCTTTTCCTGTGGCGGTTCTGGCG
MAACAFRCPICLRVAVLA    51  ATGGCAGCATGCGCGTTTCGGTGCCCTATCTGCCTCCGTGTGGCGGTTCTGGCG
MAACPSLPPCVLGCGGSG    50  ATGGCAGCATGCCCTTCTCTCCCTCCCTGCGTTCTTGGGTGTGGCGGTTCTGGCG
MAACLYPCGVLPPCGGSG    50  ATGGCAGCATGCCTGTACCCGTGCGGTGTGCTGCCCCCCTGTGGCGGTTCTGGCG
MAACYRSCHPRVLVAVLA    49  ATGGCAGCATGCTATCGCTCTTGCCATCCTAGGGTCCTTGTGGCGGTTCTGGCG
MAACSKRCNILPPCGGSG    49  ATGGCAGCATGCAGCAAGCGTTGCAATATTTTGCCCCCTTGTGGCGGTTCTGGCG
MAACYYTCLPPYCGGSG    49  ATGGCAGCATGCTACTATACGTGCTTGCCCCCGTATTGTGGCGGTTCTGGCG
MAACRELPPLQHQVWRFW    49  ATGGCAGCATGCCGTGAGCTTCCCCCCTTGCAGCACTAGGTGTGGCGGTTCTGGCG
MAACYLPPCDHSCGGSG    48  ATGGCAGCATGCTACCTGCCCCCGTGCGACCATTCCTGTGGCGGTTCTGGCG
MAACPSLPPCNQHCGGSG    48  ATGGCAGCATGCCCCTCTCTCCCTCCCTGCAATTAGCATTGTGGCGGTTCTGGCG
MAACPAGCMTTCSCGGSG    47  ATGGCAGCATGCCCTGCGGGTTGCATGACTACCTGTTCGTGTGGCGGTTCTGGCG
MAACKVGCLYSWCGGSG    47  ATGGCAGCATGCAAGGTTGGCTGCTTGTATAGTTGGTGTGGCGGTTCTGGCG
MAACHYTPCHQDSCGGSG    46  ATGGCAGCATGCCATTACACTCCTTGCCATTAGGATTCTTGTGGCGGTTCTGGCG
MAACTTTCSFVYCGGSG    46  ATGGCAGCATGCACTACTACTTGCTCGTTTGTGTACTGTGGCGGTTCTGGCG
MAACSQFCLPPFSCGGSG    46  ATGGCAGCATGCAGTCAGTTTTGCTTGCCTCCGTTCTCTTGTGGCGGTTCTGGCG
MAACRVACLPPCCGGSG    46  ATGGCAGCATGCCGTGTCGCCTGCCTTCCTCCTTGCTGTGGCGGTTCTGGCG
MAACNSSVCSCIICGGSG    46  ATGGCAGCATGCAATTCTAGTGTTTGCTCGTGTATCATTTGTGGCGGTTCTGGCG
MAACRILPPCADHCGGSG    45  ATGGCAGCATGCCGGATCCTCCCGCCTTGCGCTGATCATTGTGGCGGTTCTGGCG
MAACRVMRCLPPCCGGSG    45  ATGGCAGCATGCCGTGTCATGCGGTGCCTTCCTCCGTGTTGTGGCGGTTCTGGCG
MAACLHSCSDECLCGGSG    45  ATGGCAGCATGCTTGCACAGCTGCAGCGATGAGTGTCTTTGTGGCGGTTCTGGCG
MAACNYQCTLAYCGGSG    45  ATGGCAGCATGCAACTACCAGTGCACTCTTGCGTATTGTGGCGGTTCTGGCG
MAACIVQWCRVPCGGSG    45  ATGGCAGCATGCATTGTTTAGTGGTGCCGTGTTCCGTGTGGCGGTTCTGGCG
MAACSIITCLPPCGGSG    45  ATGGCAGCATGCTCCATCATCACGTGCTTGCCTCCTTGTGGCGGTTCTGGCG
MAACSPICWRYKCGGSG    45  ATGGCAGCATGCTCTCCTATCTGCTGGCGGTACAAGTGTGGCGGTTCTGGCG
MAACPALPPCHSDCGGSG    45  ATGGCAGCATGCCCTGCGCTGCCCCCGTGCCATTCCGATTGTGGCGGTTCTGGCG
MAACEVGCHPQFACGGSG    44  ATGGCAGCATGCGAGGTGGGTTGCCATCCTTAGTTTGCTTGTGGCGGTTCTGGCG
MAACLTYCLPTGCGGSG    44  ATGGCAGCATGCCTCACCTACTGCCTTCCGACTGGGTGTGGCGGTTCTGGCG
MAAWPLYLPSC*LWRFW    44  ATGGCAGCATGGCCTTTGTACCTGCCATCCTGTTAACTGTGGCGGTTCTGGCG
MAACILPPCQFKDCGGSG    44  ATGGCAGCATGCATTCTGCCTCCCTGCTAGTTCAAGGATTGTGGCGGTTCTGGCG
MAACNRTCHPQFPCGGSG    44  ATGGCAGCATGCAACCGGACGTGCCATCCCCAGTTCCCTTGTGGCGGTTCTGGCG
MAACPFLPPCSLKCGGSG    43  ATGGCAGCATGCCCGTTTCTTCCTCCGTGCTCTTTGAAGTGTGGCGGTTCTGGCG
MAACAKRVCTSCCGGSG    43  ATGGCAGCATGCGCTAAGCGGGTGTGCACTTCCTGTTGTGGCGGTTCTGGCG
MAACRSITCLPPCCGGSG    43  ATGGCAGCATGCCGGTCGATTACCTGCCTTCCTCCGTGCTGTGGCGGTTCTGGCG
MAACMNICLPPTNCGGSG    43  ATGGCAGCATGCATGAATATTTGCTTGCCTCCGACCAATTGTGGCGGTTCTGGCG
MAACPYLPPCNGHCGGSG    43  ATGGCAGCATGCCCGTATCTGCCTCCTTGCAATGGTCATTGTGGCGGTTCTGGCG
MAACFAPCNILPPCGGSG    43  ATGGCAGCATGCTTCGCTCCTTGCAACATCCTTCCCCCCTGTGGCGGTTCTGGCG
MAACSQGCPSLPPCGGSG    43  ATGGCAGCATGCAGTTAGGGGTGCCCGTCGCTGCCTCCGTGTGGCGGTTCTGGCG
MAACTRRCLILPPCGGSG    42  ATGGCAGCATGCACTCGTCGCTGCCTTATTCTCCCTCCGTGTGGCGGTTCTGGCG
MAACRFTCVKVPCGGSG    42  ATGGCAGCATGCAGGTTTACCTGCGTGAAGGTTCCCTGTGGCGGTTCTGGCG
MAACQGTCLLCGDCGGSG    42  ATGGCAGCATGCCAGGGTACTTGCCTGTTGTGTGGTGACTGTGGCGGTTCTGGCG
MAACTSRCPQLPPCGGSG    42  ATGGCAGCATGCACCTCGCGGTGCCCTCAGCTCCCTCCGTGTGGCGGTTCTGGCG
MAACMLTKCYIPKCGVLA    42  ATGGCAGCATGCATGCTTACCAAGTGCTACATTCCGAAGTGTGGGGTTCTGGCG
MAACPSYCTQGLPCGGSG    42  ATGGCAGCATGCCCTTCTTATTGCACTTAGGGCCTTCCCTGTGGCGGTTCTGGCG
MAACPLLPPCSGICGGSG    42  ATGGCAGCATGCCCCCTCCTGCCTCCCTGCTCTGGTATCTGTGGCGGTTCTGGCG
MAACAILPPLHAYLWRFW    42  ATGGCAGCATGCGCCATTCTCCCCCCCTTGCACGCTTACTTGTGGCGGTTCTGGCG
MAACQVFCSFDMFCGGSG    41  ATGGCAGCATGCTAGGTTTTCTGCTCGTTCGATATGTTTTGTGGCGGTTCTGGCG
MAACSLICSIGSCGGSG    41  ATGGCAGCATGCTCCTTGATTTGCAGCATTGGTTCTTGTGGCGGTTCTGGCG
MAACSGYCRTGVSWGGSG    41  ATGGCAGCATGCTCGGGTTATTGCAGGACGGGGGTTTCTTGGGGCGGTTCTGGCG
MAACCYACFQPCGCGGSG    41  ATGGCAGCATGCTGTTACGCCTGCTTTTAGCCTTGTGGTTGTGGCGGTTCTGGCG
MAACSSICAIGLCGGSG    41  ATGGCAGCATGCAGTAGTATTTGCGCTATTGGGTTGTGTGGCGGTTCTGGCG
MAACAELPPCNNPCGGSG    41  ATGGCAGCATGCGCGGAGCTGCCTCCTTGCAACAATCCTTGTGGCGGTTCTGGCG
MAACFGSCFNLLYCGGSG    41  ATGGCAGCATGCTTCGGTAGTTGCTTTAATCTCCTGTATTGTGGCGGTTCTGGCG
MAACLGGCYPVPCGGSG    41  ATGGCAGCATGCCTGGGCGGGTGCTATCCGGTTCCTTGTGGCGGTTCTGGCG
MAACCSLSCDLQTCGGSG    41  ATGGCAGCATGCTGCAGTCTTTCCTGCGACCTCTAGACTTGTGGCGGTTCTGGCG
MAACSVRCDTLPPCGGSG    41  ATGGCAGCATGCAGTGTGCGGTGCGATACTCTTCCTCCCTGTGGCGGTTCTGGCG
MAACTILPPCPSYCGGSG    41  ATGGCAGCATGCACTATTTTGCCCCCTTGCCCCTCTTATTGTGGCGGTTCTGGCG
MAACYGECQVLPPCGGSG    41  ATGGCAGCATGCTACGGCGAGTGCTAGGTGTTGCCTCCTTGTGGCGGTTCTGGCG
MAACSILPPCNSPCGGSG    41  ATGGCAGCATGCTCGATTCTGCCGCCGTGCAATAGTCCTTGTGGCGGTTCTGGCG
MAACPSLPPCTHRCGGSG    41  ATGGCAGCATGCCCGTCTCTTCCCCCCTGCACTCATAGGTGTGGCGGTTCTGGCG
MAACSYLCPQSFCGGSG    40  ATGGCAGCATGCTCTTATCTTTGCCCCTAGTCCTTTTGTGGCGGTTCTGGCG
MAACVLPPCFYHDCGGSG    40  ATGGCAGCATGCGTTCTCCCTCCGTGCTTTTATCATGATTGTGGCGGTTCTGGCG
MAACPTLPPCSYRCGGSG    40  ATGGCAGCATGCCCCACTTTGCCTCCTTGCTCTTACAGGTGTGGCGGTTCTGGCG
MAACPSRCMNVICGGSG    40  ATGGCAGCATGCCCTTCGAGGTGCATGAACGTGATCTGTGGCGGTTCTGGCG
MAACHSRCPQLPPCGGSG    40  ATGGCAGCATGCCATAGTAGGTGCCCCTAGCTTCCCCCGTGTGGCGGTTCTGGCG
MAACTQRCPQLPPCGGSG    40  ATGGCAGCATGCACCTAGAGGTGCCCTCAGCTCCCCCCCTGTGGCGGTTCTGGCG
MAACPLLPPALTSVAVLA    40  ATGGCAGCATGCCCCCTGCTCCCCCCTGCCCTCACTAGTGTGGCGGTTCTGGCG
MAACLRYCTQLPPCGGSG    40  ATGGCAGCATGCTTGCGTTATTGCACCTAGCTTCCCCCCTGTGGCGGTTCTGGCG
MAACCNKRVCLDCCGGSG    39  ATGGCAGCATGCTGTAACAAGCGGGTGTGCCTTGACTGTTGTGGCGGTTCTGGCG
MAACERVCHVDSACGGSG    39  ATGGCAGCATGCGAGCGTGTGTGCCATGTGGATTCTGCGTGTGGCGGTTCTGGCG
MAACPFVPCLPPCGGSG    39  ATGGCAGCATGCCCTTTCGTCCCTTGCCTTCCTCCTTGTGGCGGTTCTGGCG
MAACMGYCSCWAQCGGSG    39  ATGGCAGCATGCATGGGTTATTGCTCGTGCTGGGCTTAGTGTGGCGGTTCTGGCG
MAACRNQCLILPPCGGSG    39  ATGGCAGCATGCCGCAACCAGTGCTTGATTCTTCCTCCCTGTGGCGGTTCTGGCG
MAACILPPCELNHCGGSG    39  ATGGCAGCATGCATTCTTCCTCCCTGCGAGCTTAATCATTGTGGCGGTTCTGGCG
MAACHILPPCDSICGGSG    39  ATGGCAGCATGCCACATTTTGCCCCCTTGCGACTCTATTTGTGGCGGTTCTGGCG
MAACQRVCSRWQCGGSG    38  ATGGCAGCATGCTAGAGGGTTTGCAGTAGGTGGCAGTGTGGCGGTTCTGGCG
MAACVSNCPYLPPCGGSG    38  ATGGCAGCATGCGTTTCTAATTGCCCCTACTTGCCGCCGTGTGGCGGTTCTGGCG
MAACVLACPYLPPCGGSG    38  ATGGCAGCATGCGTCCTGGCCTGCCCCTATCTTCCCCCCTGTGGCGGTTCTGGCG
MAACPILPPCHIMCGGSG    38  ATGGCAGCATGCCCTATTTTGCCTCCGTGCCACATCATGTGTGGCGGTTCTGGCG
MAACVDRCFILPPCGGSG    38  ATGGCAGCATGCGTTGATCGCTGCTTTATTCTTCCCCCGTGTGGCGGTTCTGGCG
MAACSYELCLPPCGGSG    37  ATGGCAGCATGCAGTTATGAGTTGTGCCTCCCTCCTTGTGGCGGTTCTGGCG
MAACMYDCGYTYCGGSG    37  ATGGCAGCATGCATGTATGACTGCGGCTATACCTACTGTGGCGGTTCTGGCG
MAACSSSICNHICGGSG    37  ATGGCAGCATGCTCCAGTAGTATTTGCAATCACATTTGTGGCGGTTCTGGCG
MAACFAPCPFLPPCGGSG    37  ATGGCAGCATGCTTCGCTCCTTGCCCGTTCTTGCCTCCTTGTGGCGGTTCTGGCG
MAACTTNCVNQMCGGSG    37  ATGGCAGCATGCACCACTAATTGCGTGAACTAGATGTGTGGCGGTTCTGGCG
MAACVQRCLLDLECGGSG    37  ATGGCAGCATGCGTTTAGCGTTGCCTGTTGGACCTTGAGTGTGGCGGTTCTGGCG
MAACIQRSCVTHLCGGSG    37  ATGGCAGCATGCATTTAGCGTAGTTGCGTCACCCACCTTTGTGGCGGTTCTGGCG
MAACISLCPQLPPCGGSG    37  ATGGCAGCATGCATTTCTCTTTGCCCTCAGCTCCCTCCTTGTGGCGGTTCTGGCG
MAACLLPPCSYMECGGSG    37  ATGGCAGCATGCCTTCTGCCTCCTTGCAGCTATATGGAGTGTGGCGGTTCTGGCG
MAACYTSCPVLPPCGGSG    37  ATGGCAGCATGCTACACTTCTTGCCCTGTTCTGCCTCCCTGTGGCGGTTCTGGCG
MAACSKHCTTLPPCGGSG    37  ATGGCAGCATGCAGTAAGCATTGCACCACGCTCCCTCCTTGTGGCGGTTCTGGCG
MAACHPQNCPLVFCGGSG    37  ATGGCAGCATGCCACCCTTAGAATTGCCCCCTCGTGTTTTGTGGCGGTTCTGGCG
MAACLPPCYHHFLCGGSG    37  ATGGCAGCATGCCTTCCCCCGTGCTATCATCACTTTCTCTGTGGCGGTTCTGGCG
MAACILPPCSSVDCGGSG    37  ATGGCAGCATGCATTTTGCCCCCCTGCTCGAGTGTTGATTGTGGCGGTTCTGGCG
MAACHVNACYALSCGGSG    36  ATGGCAGCATGCCACGTTAACGCTTGCTATGCGTTGTCCTGTGGCGGTTCTGGCG
MAACLRSNCSLVACGGSG    36  ATGGCAGCATGCCTCAGGAGTAATTGCTCGTTGGTTGCTTGTGGCGGTTCTGGCG
MAACASRCHQLPPCGGSG    36  ATGGCAGCATGCGCCTCCAGGTGCCACCAGCTGCCTCCGTGTGGCGGTTCTGGCG
MAACPRLPPCSSSCGGSG    36  ATGGCAGCATGCCCGCGTTTGCCTCCTTGCTCGAGTTCTTGTGGCGGTTCTGGCG
MAACDALMCTHSSCGGSG    36  ATGGCAGCATGCGATGCTTTGATGTGCACCCATAGCTCTTGTGGCGGTTCTGGCG
MAACVLPPCFTYDCGGSG    36  ATGGCAGCATGCGTGCTCCCGCCGTGCTTTACTTATGATTGTGGCGGTTCTGGCG
MAACTILPPCVSNCGGSG    36  ATGGCAGCATGCACCATCTTGCCGCCTTGCGTGTCCAACTGTGGCGGTTCTGGCG
MAACLLYSCEDQCGGSG    36  ATGGCAGCATGCCTCCTCTACAGTTGCGAGGACTAGTGTGGCGGTTCTGGCG
MAACDYYTCWQFPCGGSG    36  ATGGCAGCATGCGACTATTATACGTGCTGGTAGTTCCCTTGTGGCGGTTCTGGCG
MAACGQLPPCSVVCGGSG    36  ATGGCAGCATGCGGGTAGCTCCCTCCCTGCTCCGTTGTCTGTGGCGGTTCTGGCG
MAACQHRCCDVHFCGGSG    36  ATGGCAGCATGCTAGCATCGTTGTTGCGATGTGCATTTTTGTGGCGGTTCTGGCG
MAACHSGCYVLPPCGGSG    36  ATGGCAGCATGCCACTCGGGGTGCTACGTTCTGCCTCCGTGTGGCGGTTCTGGCG
MAACDSRCPRLPPCGGSG    36  ATGGCAGCATGCGATAGTCGGTGCCCTCGGCTCCCCCCTTGTGGCGGTTCTGGCG
MAACLPPYSWTDCGGSG    36  ATGGCAGCATGCCTGCCCCCTTACAGCTGGACCGACTGTGGCGGTTCTGGCG
MAACILLRAPFSSVAVLA    36  ATGGCAGCATGCATCCTCCTCCGTGCACCCTTCTCGAGTGTGGCGGTTCTGGCG
MAACHGKCAFLPPCGGSG    36  ATGGCAGCATGCCACGGTAAGTGCGCGTTTTTGCCCCCCTGTGGCGGTTCTGGCG
MAACPQLPPCKYICGGSG    36  ATGGCAGCATGCCCTTAGCTTCCCCCTTGCAAGTACATTTGTGGCGGTTCTGGCG
MAACNKGCNYPVCGGSG    35  ATGGCAGCATGCAACAAGGGTTGCAATTATCCTGTGTGTGGCGGTTCTGGCG
MAACQQSCLYKACGGSG    35  ATGGCAGCATGCTAGCAGTCGTGCTTGTACAAGGCGTGTGGCGGTTCTGGCG
MAACMLPPCFYDICGGSG    35  ATGGCAGCATGCATGCTCCCTCCTTGCTTCTATGATATTTGTGGCGGTTCTGGCG
MAACQSICAVPGFCGGSG    35  ATGGCAGCATGCTAGTCGATCTGCGCTGTCCCTGGCTTTTGTGGCGGTTCTGGCG
MAACSRYNMCPFMCGGSG    35  ATGGCAGCATGCTCCCGGTATAATATGTGCCCGTTCATGTGTGGCGGTTCTGGCG
MAACNLYPLCSPYCGGSG    35  ATGGCAGCATGCAATCTGTATCCTCTCTGCAGCCCCTACTGTGGCGGTTCTGGCG
MAACILPPCGLFYCGGSG    35  ATGGCAGCATGCATTCTCCCGCCCTGCGGTCTGTTTTATTGTGGCGGTTCTGGCG
MAACSRKCVELPPCGGSG    35  ATGGCAGCATGCTCCAGGAAGTGCGTGGAGTTGCCTCCGTGTGGCGGTTCTGGCG
MAACVLPPCTFADCGGSG    35  ATGGCAGCATGCGTTCTTCCCCCTTGCACCTTTGCGGACTGTGGCGGTTCTGGCG
MAACPRARCLPPCCGGSG    35  ATGGCAGCATGCCCTCGGGCTCGGTGCCTTCCTCCCTGCTGTGGCGGTTCTGGCG
MAACSHQCPVLPPCGGSG    35  ATGGCAGCATGCTCGCACCAGTGCCCTGTGCTCCCTCCTTGTGGCGGTTCTGGCG
MAACRLLPPCTFRCGGSG    34  ATGGCAGCATGCAGGTTGCTTCCTCCGTGCACCTTCCGGTGTGGCGGTTCTGGCG
MAACSAKCYVLPPCGGSG    34  ATGGCAGCATGCAGCGCGAAGTGCTACGTTCTTCCTCCGTGTGGCGGTTCTGGCG
MAACYLPPCMTYPCGGSG    34  ATGGCAGCATGCTATCTTCCGCCTTGCATGACGTACCCGTGTGGCGGTTCTGGCG
MAACKHLCLTNSCGGSG    34  ATGGCAGCATGCAAGCATTTGTGCCTTACTAATTCCTGTGGCGGTTCTGGCG
MAACILSCGYPAHCGGSG    34  ATGGCAGCATGCATTCTCTCTTGCGGTTATCCTGCTCATTGTGGCGGTTCTGGCG
MAACGCVRKCYTSCGGSG    34  ATGGCAGCATGCGGTTGTGTTCGTAAGTGCTATACTTCGTGTGGCGGTTCTGGCG
MAACFQHCSYSQVCGGSG    34  ATGGCAGCATGCTTCTAGCATTGCTCTTATTCTCAGGTTTGTGGCGGTTCTGGCG
MAACMSIYCGLPTCGGSG    34  ATGGCAGCATGCATGTCCATTTATTGCGGTCTCCCGACTTGTGGCGGTTCTGGCG
MAACEFLCPFSLCCGGSG    34  ATGGCAGCATGCGAGTTTTTGTGCCCCTTTTCCCTGTGTTGTGGCGGTTCTGGCG
MAACALLPPCPNACGGSG    34  ATGGCAGCATGCGCGCTGTTGCCGCCTTGCCCTAATGCGTGTGGCGGTTCTGGCG
MAACAQSACFVFCGGSG    34  ATGGCAGCATGCGCTTAGTCTGCTTGCTTCGTGTTCTGTGGCGGTTCTGGCG
MAACGNPCALLPPCGGSG    34  ATGGCAGCATGCGGGAATCCGTGCGCTCTTCTCCCTCCTTGTGGCGGTTCTGGCG
MAACIQDCPSSAECGGSG    34  ATGGCAGCATGCATTTAGGACTGCCCCTCTTCTGCTGAGTGTGGCGGTTCTGGCG
MAACSRLCPYLPPCGGSG    34  ATGGCAGCATGCTCTCGTCTTTGCCCCTATCTCCCTCCTTGTGGCGGTTCTGGCG
MAACPESCHPQNCGGSG    34  ATGGCAGCATGCCCGGAGTCTTGCCATCCTCAGAATTGTGGCGGTTCTGGCG
MAACSVLPPCQANCGGSG    34  ATGGCAGCATGCTCCGTTTTGCCCCCGTGCCAGGCGAATTGTGGCGGTTCTGGCG
MAACLFSTCLAQACGGSG    34  ATGGCAGCATGCTTGTTTTCTACTTGCCTTGCCTAGGCCTGTGGCGGTTCTGGCG
MAACPALPPCVIACGGSG    34  ATGGCAGCATGCCCCGCCCTTCCCCCCTGCGTCATTGCGTGTGGCGGTTCTGGCG
MAACTSLPPCFTPCGGSG    34  ATGGCAGCATGCACGTCCCTGCCCCCTTGCTTCACGCCCTGTGGCGGTTCTGGCG
MAACTSLPPCSFGCGGSG    33  ATGGCAGCATGCACTTCTCTCCCTCCGTGCTCGTTTGGTTGTGGCGGTTCTGGCG
MAACSPRCSKSFCGGSG    33  ATGGCAGCATGCAGTCCTCGGTGCTCTAAGTCTTTTTGTGGCGGTTCTGGCG
MAACLMRCFLRSVAVLA    33  ATGGCAGCATGCCTCATGCGTTGCTTCCTTAGATCTGTGGCGGTTCTGGCG
MAACQGGCIIVTCGGSG    33  ATGGCAGCATGCTAGGGTGGGTGCATTATTGTCACTTGTGGCGGTTCTGGCG
MAACLPAHCSSRCGGSG    33  ATGGCAGCATGCCTTCCTGCGCATTGCTCCAGTAGGTGTGGCGGTTCTGGCG
MAACAKVCLNCNSCGGSG    33  ATGGCAGCATGCGCTAAGGTCTGCCTCAATTGTAATTCTTGTGGCGGTTCTGGCG
MAACNFACSILPPCGGSG    33  ATGGCAGCATGCAACTTCGCCTGCAGCATTTTGCCCCCTTGTGGCGGTTCTGGCG
MAACIDVCHPSSVAVLA    33  ATGGCAGCATGCATCGATGTCTGCCATCCTAGTTCTGTGGCGGTTCTGGCG
MAACDDRCTKHSCGGSG    32  ATGGCAGCATGCGATGATCGTTGCACGAAGCACAGTTGTGGCGGTTCTGGCG
MAACGYLPPCPLSCGGSG    32  ATGGCAGCATGCGGTTATCTCCCTCCCTGCCCTCTCTCCTGTGGCGGTTCTGGCG
MAACSVLPPCYGSCGGSG    32  ATGGCAGCATGCTCCGTCTTGCCTCCGTGCTACGGTTCCTGTGGCGGTTCTGGCG
MAACSLLPPCSNECGGSG    32  ATGGCAGCATGCTCCTTGTTGCCTCCCTGCTCTAACGAGTGTGGCGGTTCTGGCG
MAACNMSCQSAMCGGSG    32  ATGGCAGCATGCAACATGAGCTGCTAGAGCGCTATGTGTGGCGGTTCTGGCG
MAACINLCLPPWQCGGSG    32  ATGGCAGCATGCATTAATCTCTGCCTTCCGCCCTGGCAGTGTGGCGGTTCTGGCG
MAACASSCYLNTDCGGSG    32  ATGGCAGCATGCGCGTCCTCTTGCTATCTTAATACTGATTGTGGCGGTTCTGGCG
MAACSRYCFSVQCGGSG    32  ATGGCAGCATGCTCGAGGTACTGCTTCTCCGTTTAGTGTGGCGGTTCTGGCG
MAACFSYCHEVVDCGGSG    32  ATGGCAGCATGCTTTAGCTATTGCCATGAGGTCGTGGATTGTGGCGGTTCTGGCG
MAACTILPPCHMNCGGSG    32  ATGGCAGCATGCACGATTCTGCCTCCCTGCCACATGAACTGTGGCGGTTCTGGCG
MAACHALYCFWVGCGGSG    32  ATGGCAGCATGCCATGCGCTTTATTGCTTCTGGGTTGGGTGTGGCGGTTCTGGCG
MAACSSSCDDRPCGGSG    32  ATGGCAGCATGCTCCAGCTCGTGCGACGATCGGCCTTGTGGCGGTTCTGGCG
MAACNKDCNYVVLCGGSG    31  ATGGCAGCATGCAATAAGGATTGCAATTATGTTGTCCTTTGTGGCGGTTCTGGCG
MAACRQLNCLVPTCGGSG    31  ATGGCAGCATGCCGTTAGCTTAATTGCCTCGTTCCGACGTGTGGCGGTTCTGGCG
MAACSGCCTRHNCGGSG    31  ATGGCAGCATGCTCGGGCTGTTGCACTCGTCACAATTGTGGCGGTTCTGGCG
MAACFQDCFVSLACGGSG    31  ATGGCAGCATGCTTTCAGGACTGCTTTGTTAGCCTTGCGTGTGGCGGTTCTGGCG
MAACRSVLGCVHGCGGSG    31  ATGGCAGCATGCAGGAGTGTTCTTGGTTGCGTTCACGGGTGTGGCGGTTCTGGCG
MAACMSPSCIPYHCGGSG    31  ATGGCAGCATGCATGTCGCCGTCGTGCATCCCTTATCACTGTGGCGGTTCTGGCG
MAACLPRCSILPPCGGSG    31  ATGGCAGCATGCCTTCCGAGGTGCAGCATCTTGCCTCCGTGTGGCGGTTCTGGCG
MAACESRCQLLPPCGGSG    31  ATGGCAGCATGCGAGTCGAGGTGCCAGCTTCTCCCTCCGTGTGGCGGTTCTGGCG
MAACGILPPCIKTCGGSG    31  ATGGCAGCATGCGGTATTCTTCCTCCTTGCATTAAGACTTGTGGCGGTTCTGGCG
MAACVHKFCFSCACGGSG    31  ATGGCAGCATGCGTCCACAAGTTTTGCTTCTCCTGCGCGTGTGGCGGTTCTGGCG
MAACSVLPPCPTSCGGSG    31  ATGGCAGCATGCTCTGTTCTGCCTCCGTGCCCTACCTCGTGTGGCGGTTCTGGCG
MAACIRICSQLPPCGGSG    31  ATGGCAGCATGCATTAGGATCTGCAGTCAGTTGCCTCCCTGTGGCGGTTCTGGCG
MAACRSVTCVLPCGGSG    31  ATGGCAGCATGCCGCAGTGTCACTTGCGTTCTCCCTTGTGGCGGTTCTGGCG
MAACGRTCDLRDHCGGSG    31  ATGGCAGCATGCGGTAGGACTTGCGACCTTCGTGATCATTGTGGCGGTTCTGGCG
MAACHISFCFLGRCGGSG    31  ATGGCAGCATGCCACATCTCGTTCTGCTTCCTTGGCCGTTGTGGCGGTTCTGGCG
MAACHWECGFRMVCGGSG    31  ATGGCAGCATGCCACTGGGAGTGCGGGTTTCGTATGGTGTGTGGCGGTTCTGGCG
MAACVDGCHPQFPCGGSG    31  ATGGCAGCATGCGTTGATGGCTGCCACCCGTAGTTCCCCTGTGGCGGTTCTGGCG
MAACTVLPPCNYKCGGSG    31  ATGGCAGCATGCACCGTCTTGCCCCCGTGCAATTATAAGTGTGGCGGTTCTGGCG
MAACILPPCAWFDCGGSG    31  ATGGCAGCATGCATCCTCCCCCCCTGCGCTTGGTTCGACTGTGGCGGTTCTGGCG
MAACPYLPPCQLACGGSG    31  ATGGCAGCATGCCCCTACCTTCCTCCCTGCTAGCTGGCGTGTGGCGGTTCTGGCG
MAACGVLPPCQRECGGSG    31  ATGGCAGCATGCGGCGTTCTTCCTCCCTGCTAGAGGGAGTGTGGCGGTTCTGGCG
MAACNPSCITRWCGGSG    30  ATGGCAGCATGCAATCCGTCTTGCATCACTAGGTGGTGTGGCGGTTCTGGCG
MAACNHAQCAVGWCGGSG    30  ATGGCAGCATGCAACCACGCGTAGTGCGCTGTTGGGTGGTGTGGCGGTTCTGGCG
MAACNFALCSIGACGGSG    30  ATGGCAGCATGCAATTTCGCTCTCTGCAGCATCGGTGCGTGTGGCGGTTCTGGCG
MAACTQFCSTSSMCGGSG    30  ATGGCAGCATGCACCTAGTTTTGCAGTACGAGCAGTATGTGTGGCGGTTCTGGCG
MAACILPPCTQIQCGGSG    30  ATGGCAGCATGCATTTTGCCGCCGTGCACTCAGATCTAGTGTGGCGGTTCTGGCG
MAACGYGCWLSVCGGSG    30  ATGGCAGCATGCGGCTATGGTTGCTGGTTGAGTGTGTGTGGCGGTTCTGGCG
MAACYKYCSRLPPCGGSG    30  ATGGCAGCATGCTATAAGTATTGCTCGCGTCTGCCTCCTTGTGGCGGTTCTGGCG
MAACYILPPCSGTCGGSG    30  ATGGCAGCATGCTATATCTTGCCTCCCTGCTCGGGCACTTGTGGCGGTTCTGGCG
MAACYCNSCENLCGGSG    30  ATGGCAGCATGCTATTGCAACTCCTGCGAGAATTTGTGTGGCGGTTCTGGCG
MAACSKRVCWHCCGGSG    30  ATGGCAGCATGCAGCAAGAGGGTGTGCTGGCACTGTTGTGGCGGTTCTGGCG
MAACILPPCPLNFCGGSG    30  ATGGCAGCATGCATCCTCCCGCCTTGCCCTCTGAATTTCTGTGGCGGTTCTGGCG
MAACHDGCLVLPPCGGSG    30  ATGGCAGCATGCCACGACGGCTGCTTGGTTCTTCCTCCGTGTGGCGGTTCTGGCG
MAACDRRCVYSLDCGGSG    30  ATGGCAGCATGCGACCGCCGCTGCGTGTACTCTTTGGATTGTGGCGGTTCTGGCG
MAACVILPPCALGCGGSG    30  ATGGCAGCATGCGTTATTCTGCCTCCTTGCGCCCTTGGGTGTGGCGGTTCTGGCG
MAACYICLCSSQHCGGSG    30  ATGGCAGCATGCTATATCTGTCTGTGCAGCAGCTAGCATTGTGGCGGTTCTGGCG
MAACFLGATCLALCGGSG    30  ATGGCAGCATGCTTTCTGGGGGCTACCTGCCTTGCGTTGTGTGGCGGTTCTGGCG
MAACILPPCNDHDCGGSG    30  ATGGCAGCATGCATTCTGCCGCCTTGCAATGACCATGATTGTGGCGGTTCTGGCG
MAACQSSCVVLPPCGGSG    30  ATGGCAGCATGCTAGAGTTCCTGCGTGGTGCTCCCGCCTTGTGGCGGTTCTGGCG
MAACPYALCDCLDCGGSG    30  ATGGCAGCATGCCCTTATGCTTTGTGCGATTGCCTTGATTGTGGCGGTTCTGGCG
MAACSNNCPLLPPCGGSG    30  ATGGCAGCATGCTCCAACAACTGCCCGCTTCTGCCGCCGTGTGGCGGTTCTGGCG
MAACTEVCPMLPPCGGSG    30  ATGGCAGCATGCACGGAGGTCTGCCCGATGCTTCCCCCCTGTGGCGGTTCTGGCG
MAACPINCPVLPPCGGSG    30  ATGGCAGCATGCCCTATCAACTGCCCTGTTCTGCCCCCGTGTGGCGGTTCTGGCG
MAACVLPPCQMTVCGGSG    29  ATGGCAGCATGCGTCCTTCCTCCTTGCTAGATGACTGTGTGTGGCGGTTCTGGCG
MAACVKCLPPYFPCGGSG    29  ATGGCAGCATGCGTGAAGTGTTTGCCACCGTATTTTCCATGTGGCGGTTCTGGCG
MAACMEAECQVTCGGSG    29  ATGGCAGCATGCATGGAGGCGGAGTGCTAGGTCACGTGTGGCGGTTCTGGCG
MAACHVICNHIYDCGGSG    29  ATGGCAGCATGCCACGTGATTTGCAACCATATTTACGATTGTGGCGGTTCTGGCG
MAACPVSCSLPYCGGSG    29  ATGGCAGCATGCCCGGTCAGTTGCTCCCTGCCGTACTGTGGCGGTTCTGGCG
MAACPRLSLLSLQLWRFW    29  ATGGCAGCATGCCCTAGGCTGTCATTGCTTTCCCTGTAGTTGTGGCGGTTCTGGCG
MAACLLPPCDYKACGGSG    29  ATGGCAGCATGCCTCTTGCCTCCGTGCGATTACAAGGCTTGTGGCGGTTCTGGCG
MAACARLCNSTQCGGSG    29  ATGGCAGCATGCGCGCGGTTGTGCAACAGTACGCAGTGTGGCGGTTCTGGCG
MAACQQLPCKLECGGSG    29  ATGGCAGCATGCTAGCAGTTGCCGTGCAAGCTCGAGTGTGGCGGTTCTGGCG
MAACLTTWCVHRICGGSG    29  ATGGCAGCATGCTTGACCACTTGGTGCGTGCATAGGATTTGTGGCGGTTCTGGCG
MAACLFWCLPPYSCGGSG    29  ATGGCAGCATGCTTGTTCTGGTGCCTGCCTCCGTACTCCTGTGGCGGTTCTGGCG
MAACRGHCPILPPCGGSG    29  ATGGCAGCATGCCGTGGCCATTGCCCTATCCTCCCTCCTTGTGGCGGTTCTGGCG
MAACVSKMCTSLLCGGSG    29  ATGGCAGCATGCGTCTCCAAGATGTGCACTAGTCTGTTGTGTGGCGGTTCTGGCG
MAACQFVC*FLLVAVLA    29  ATGGCAGCATGCTAGTTCGTCTGTTGATTCTTACTTGTGGCGGTTCTGGCG
MAACSLSLCLPPCGGSG    29  ATGGCAGCATGCTCGCTCAGCCTTTGCCTGCCCCCTTGTGGCGGTTCTGGCG
MAACLVLPPCQISCGGSG    29  ATGGCAGCATGCTTGGTGTTGCCTCCTTGCTAGATCTCCTGTGGCGGTTCTGGCG
MAACRHYNCTSDCGGSG    29  ATGGCAGCATGCCGTCACTATAACTGCACCTCCGACTGTGGCGGTTCTGGCG
MAACLASCNVHECGGSG    29  ATGGCAGCATGCTTGGCCAGTTGCAATGTGCACGAGTGTGGCGGTTCTGGCG
MAACLWSCYLAHCGGSG    29  ATGGCAGCATGCTTGTGGAGCTGCTATCTTGCCCACTGTGGCGGTTCTGGCG
MAACHFECSVSKFCGGSG    29  ATGGCAGCATGCCATTTTGAGTGCAGTGTGTCCAAGTTTTGTGGCGGTTCTGGCG
MAACLTKSLCMSSCGGSG    29  ATGGCAGCATGCCTTACCAAGAGTCTCTGCATGTCGTCTTGTGGCGGTTCTGGCG
MAACHQRCFFLPPCGGSG    29  ATGGCAGCATGCCATTAGCGCTGCTTTTTCCTCCCTCCCTGTGGCGGTTCTGGCG
MAACPVDCHPQVGCGGSG    29  ATGGCAGCATGCCCTGTTGATTGCCATCCTTAGGTTGGCTGTGGCGGTTCTGGCG
MAACAGVHLPPYSCGGSG    29  ATGGCAGCATGCGCTGGTGTTCACCTGCCCCCATACTCTTGTGGCGGTTCTGGCG
MAACGFVCPMLPPCGGSG    29  ATGGCAGCATGCGGTTTCGTGTGCCCCATGCTCCCTCCTTGTGGCGGTTCTGGCG
MAACPSLPPCVVRCGGSG    29  ATGGCAGCATGCCCGTCGCTTCCGCCCTGCGTTGTTAGGTGTGGCGGTTCTGGCG
MAACEIASCLPPCGGSG    29  ATGGCAGCATGCGAGATTGCCTCGTGCCTCCCCCCTTGTGGCGGTTCTGGCG
MAACPFLPPCSMSCGGSG    28  ATGGCAGCATGCCCTTTTCTGCCTCCGTGCTCTATGTCCTGTGGCGGTTCTGGCG
MAACLLPPCPFFCGGSG    28  ATGGCAGCATGCCTTCTCCCGCCGTGCCCTTTCTTTTGTGGCGGTTCTGGCG
MAACVDTCYPPLCGGSG    28  ATGGCAGCATGCGTCGATACGTGCTATCCTCCGCTTTGTGGCGGTTCTGGCG
MAACNLRCSSLPPCGGSG    28  ATGGCAGCATGCAACCTCAGGTGCTCTTCGCTGCCTCCTTGTGGCGGTTCTGGCG
MAACNTYVCGRTCGGSG    28  ATGGCAGCATGCAATACCTACGTGTGCGGTCGTACGTGTGGCGGTTCTGGCG
MAACNSMCVLCPCGGSG    28  ATGGCAGCATGCAATTCTATGTGCGTTTTGTGTCCTTGTGGCGGTTCTGGCG
MAACSVGCLHHPCGGSG    28  ATGGCAGCATGCAGCGTTGGGTGCCTTCATCACCCTTGTGGCGGTTCTGGCG
MAACHAKCRANICGGSG    28  ATGGCAGCATGCCACGCTAAGTGCCGTGCGAACATTTGTGGCGGTTCTGGCG
MAACANCCESDQCGGSG    28  ATGGCAGCATGCGCGAATTGCTGCGAGAGTGATCAGTGTGGCGGTTCTGGCG
MAACVLPPCYLHMCGGSG    28  ATGGCAGCATGCGTGTTGCCTCCCTGCTATCTTCATATGTGTGGCGGTTCTGGCG
MAACVIPCFILPPCGGSG    28  ATGGCAGCATGCGTTATTCCGTGCTTTATTCTCCCTCCGTGTGGCGGTTCTGGCG
MAACSQSCHMLPPCGGSG    28  ATGGCAGCATGCTCTTAGTCCTGCCATATGTTGCCTCCCTGTGGCGGTTCTGGCG
MAACLILPPCPVKCGGSG    28  ATGGCAGCATGCTTGATCCTTCCGCCTTGCCCGGTGAAGTGTGGCGGTTCTGGCG
MAACTGGQCRSPCGGSG    28  ATGGCAGCATGCACGGGTGGCTAGTGCCGTTCTCCTTGTGGCGGTTCTGGCG
MAACRIHSCPTPTCGGSG    28  ATGGCAGCATGCCGGATCCACTCGTGCCCCACTCCTACCTGTGGCGGTTCTGGCG
MAACVSTQSCTHQCGGSG    28  ATGGCAGCATGCGTGAGTACGTAGAGTTGCACTCACTAGTGTGGCGGTTCTGGCG
MAACYVAAWCWPSCGGSG    28  ATGGCAGCATGCTACGTCGCGGCTTGGTGCTGGCCTTCGTGTGGCGGTTCTGGCG
MAACMVTCAPALRCGGSG    28  ATGGCAGCATGCATGGTGACGTGCGCTCCCGCTTTGCGCTGTGGCGGTTCTGGCG
MAACGTHCMQAYSCGGSG    28  ATGGCAGCATGCGGGACTCATTGCATGTAGGCTTATTCCTGTGGCGGTTCTGGCG
MAACGMLPPCHISCGGSG    28  ATGGCAGCATGCGGTATGCTGCCTCCCTGCCATATCAGTTGTGGCGGTTCTGGCG
MAACVFPSCYSHFCGGSG    28  ATGGCAGCATGCGTGTTTCCCTCTTGCTATAGTCATTTCTGTGGCGGTTCTGGCG
MAACINIQCVNSCGGSG    28  ATGGCAGCATGCATCAATATTTAGTGCGTTAATAGCTGTGGCGGTTCTGGCG
MAACQGVCPTLPPCGGSG    28  ATGGCAGCATGCTAGGGGGTCTGCCCCACGCTCCCTCCCTGTGGCGGTTCTGGCG
MAACTSDCPFLPPCGGSG    28  ATGGCAGCATGCACTAGTGATTGCCCTTTCCTCCCCCCTTGTGGCGGTTCTGGCG
MAACTGACVVNPCGGSG    27  ATGGCAGCATGCACGGGTGCTTGCGTTGTGAATCCGTGTGGCGGTTCTGGCG
MAACMTNCNGSSCGGSG    27  ATGGCAGCATGCATGACCAATTGCAATGGGTCTAGCTGTGGCGGTTCTGGCG
MAACDGCCCTNQGCGGSG    27  ATGGCAGCATGCGATGGCTGCTGCTGCACTAACTAGGGTTGTGGCGGTTCTGGCG
MAACYIGCCLNVDCGGSG    27  ATGGCAGCATGCTACATTGGTTGCTGTCTTAACGTTGATTGTGGCGGTTCTGGCG
MAACYLPPCDIQCGGSG    27  ATGGCAGCATGCTATTTGCCCCCGTGCGACATCCAGTGTGGCGGTTCTGGCG
MAACSKTCLHSICGGSG    27  ATGGCAGCATGCAGTAAGACGTGCCTGCACAGCATTTGTGGCGGTTCTGGCG
MAACDWYSCWYACGGSG    27  ATGGCAGCATGCGATTGGTACAGTTGCTGGTACGCGTGTGGCGGTTCTGGCG
MAACATLPPCNAPCGGSG    27  ATGGCAGCATGCGCGACTCTCCCTCCCTGCAATGCCCCTTGTGGCGGTTCTGGCG
MAACVYQSTCRYMCGGSG    27  ATGGCAGCATGCGTGTACCAGAGCACGTGCCGCTATATGTGTGGCGGTTCTGGCG
MAACMGRCGSLHCGGSG    27  ATGGCAGCATGCATGGGTCGCTGCGGCAGTCTCCATTGTGGCGGTTCTGGCG
MAACQAQDCNRICGGSG    27  ATGGCAGCATGCCAGGCCTAGGACTGCAATCGGATTTGTGGCGGTTCTGGCG
MAACRLLPPCSWECGGSG    27  ATGGCAGCATGCCGTCTCTTGCCTCCGTGCTCTTGGGAGTGTGGCGGTTCTGGCG
MAACVCLDCTLPPCGGSG    27  ATGGCAGCATGCGTGTGTCTCGACTGCACGCTCCCTCCCTGTGGCGGTTCTGGCG
MAACSVRDQCNSLCGGSG    27  ATGGCAGCATGCTCGGTTCGGGACCAGTGCAACTCCTTGTGTGGCGGTTCTGGCG
MAACINSECCTGFCGGSG    27  ATGGCAGCATGCATCAACAGTGAGTGCTGTACTGGGTTCTGTGGCGGTTCTGGCG
MAACPQSCCLQLCGGSG    27  ATGGCAGCATGCCCGTAGTCCTGTTGCTTGTAGCTTTGTGGCGGTTCTGGCG
MAACPQLPPCNGSCGGSG    27  ATGGCAGCATGCCCTTAGCTTCCGCCGTGCAACGGGAGTTGTGGCGGTTCTGGCG
MAACVPQCPDLVECGGSG    27  ATGGCAGCATGCGTCCCGTAGTGCCCCGACCTTGTGGAGTGTGGCGGTTCTGGCG
MAACYVLSCTAPCGGSG    27  ATGGCAGCATGCTATGTCCTCTCGTGCACTGCTCCTTGTGGCGGTTCTGGCG
MAACWCRCIISQCGGSG    27  ATGGCAGCATGCTGGTGTAGGTGCATTATCAGCTAGTGTGGCGGTTCTGGCG
MAACRFNCQKYVPCGGSG    27  ATGGCAGCATGCAGGTTCAACTGCTAGAAGTATGTCCCGTGTGGCGGTTCTGGCG
MAACSTLCRSGLLCGGSG    27  ATGGCAGCATGCAGTACTTTGTGCAGGAGTGGTCTTTTGTGTGGCGGTTCTGGCG
MAACQTTCMQHHCGGSG    26  ATGGCAGCATGCCAGACGACGTGCATGCAGCATCATTGTGGCGGTTCTGGCG
MAACAVSCSHLECGGSG    26  ATGGCAGCATGCGCCGTCTCCTGCAGTCATCTGGAGTGTGGCGGTTCTGGCG
MAACALPFCQQSHCGGSG    26  ATGGCAGCATGCGCTTTGCCTTTCTGCCAGTAGAGTCATTGTGGCGGTTCTGGCG
MAACGGTCFDKGCGGSG    26  ATGGCAGCATGCGGTGGCACGTGCTTTGATAAGGGTTGTGGCGGTTCTGGCG
MAACVTRDCHLYLCGGSG    26  ATGGCAGCATGCGTTACTCGCGATTGCCATCTTTATCTTTGTGGCGGTTCTGGCG
MAACQMYCLTISCCGGSG    26  ATGGCAGCATGCTAGATGTACTGCCTGACTATTTCCTGCTGTGGCGGTTCTGGCG
MAACWIHSPCLYMCGGSG    26  ATGGCAGCATGCTGGATCCACTCTCCTTGCTTGTACATGTGTGGCGGTTCTGGCG
MAACWSRCHSLVCGGSG    26  ATGGCAGCATGCTGGTCTCGTTGCCATAGTCTTGTCTGTGGCGGTTCTGGCG
MAACNVLPPCSSHCGGSG    26  ATGGCAGCATGCAACGTCTTGCCGCCTTGCTCCTCTCATTGTGGCGGTTCTGGCG
MAACSSPYCLHVCGGSG    26  ATGGCAGCATGCAGCTCTCCCTATTGCCTCCACGTCTGTGGCGGTTCTGGCG
MAACPILPLRALLWRFW    26  ATGGCAGCATGCCCCATCCTTCCTCTGCGGGCTTTACTGTGGCGGTTCTGGCG
MAACRISCPSLPPCGGSG    26  ATGGCAGCATGCCGCATTTCCTGCCCGTCCCTCCCTCCTTGTGGCGGTTCTGGCG
MAACRTNCNVVDCGGSG    26  ATGGCAGCATGCCGTACTAACTGCAACGTTGTGGACTGTGGCGGTTCTGGCG
MAACLGKCCGITCGGSG    26  ATGGCAGCATGCCTGGGTAAGTGCTGCGGTATTACGTGTGGCGGTTCTGGCG
MAACEPQHCLAFCGGSG    26  ATGGCAGCATGCGAGCCGTAGCATTGCTTGGCGTTTTGTGGCGGTTCTGGCG
MAACVGGCDFCTVCGGSG    26  ATGGCAGCATGCGTCGGTGGGTGCGACTTTTGCACGGTGTGTGGCGGTTCTGGCG
MAACQLSCDVQVCGGSG    26  ATGGCAGCATGCTAGCTCTCCTGCGATGTTCAGGTGTGTGGCGGTTCTGGCG
MAACWSDCGDENCGGSG    26  ATGGCAGCATGCTGGAGTGACTGCGGGGACGAGAACTGTGGCGGTTCTGGCG
MAACMIACGFEFCGGSG    26  ATGGCAGCATGCATGATTGCCTGCGGGTTCGAGTTCTGTGGCGGTTCTGGCG
MAACSQKCFQLPPCGGSG    26  ATGGCAGCATGCTCTTAGAAGTGCTTTTAGCTTCCTCCTTGTGGCGGTTCTGGCG
MAACFGTCPVLPPCGGSG    26  ATGGCAGCATGCTTTGGCACGTGCCCCGTTCTGCCGCCGTGTGGCGGTTCTGGCG
MAACFCLCSGTVFCGGSG    26  ATGGCAGCATGCTTTTGTCTGTGCTCGGGTACGGTCTTCTGTGGCGGTTCTGGCG
MAACTEYCYSCICGGSG    26  ATGGCAGCATGCACGGAGTACTGCTACTCCTGCATCTGTGGCGGTTCTGGCG
MAACHYNCDSAICGGSG    26  ATGGCAGCATGCCATTACAATTGCGATAGTGCGATCTGTGGCGGTTCTGGCG
MAACLRTCLPPHCGGSG    26  ATGGCAGCATGCCTGCGCACCTGCTTGCCCCCCCACTGTGGCGGTTCTGGCG
MAACLHSCGEVFRCGGSG    26  ATGGCAGCATGCTTGCATTCTTGCGGGGAGGTTTTTCGGTGTGGCGGTTCTGGCG
MAACKWTMCRKCCGGSG    26  ATGGCAGCATGCAAGTGGACCATGTGCAGGAAGTGTTGTGGCGGTTCTGGCG
MAACTAQCCNMSCGGSG    25  ATGGCAGCATGCACCGCGCAGTGCTGTAATATGAGCTGTGGCGGTTCTGGCG
MAACMLLCLLLFCGGSG    25  ATGGCAGCATGCATGCTTCTTTGCCTTCTTTTGTTTTGTGGCGGTTCTGGCG
MAACGYACVFSHCGGSG    25  ATGGCAGCATGCGGTTATGCCTGCGTGTTCTCGCATTGTGGCGGTTCTGGCG
MAACSTDSCILRNCGGSG    25  ATGGCAGCATGCTCTACCGACAGTTGCATTTTGCGCAATTGTGGCGGTTCTGGCG
MAACKLIACHPQVCGGSG    25  ATGGCAGCATGCAAGCTGATTGCCTGCCATCCTCAGGTCTGTGGCGGTTCTGGCG
MAACIVSDMCCNQCGGSG    25  ATGGCAGCATGCATTGTTAGTGATATGTGCTGTAACCAGTGTGGCGGTTCTGGCG
MAACHISCPFLPPCGGSG    25  ATGGCAGCATGCCATATTTCTTGCCCCTTTTTGCCGCCTTGTGGCGGTTCTGGCG
MAACPILPPCFLTCGGSG    25  ATGGCAGCATGCCCTATTCTTCCGCCGTGCTTCTTGACTTGTGGCGGTTCTGGCG
MAACPILPPCSHSCGGSG    25  ATGGCAGCATGCCCTATTTTGCCGCCCTGCAGTCACAGCTGTGGCGGTTCTGGCG
MAACLQHCTWVSSCGGSG    25  ATGGCAGCATGCCTTCAGCACTGCACTTGGGTGTCCTCTTGTGGCGGTTCTGGCG
MAACLDFSCSLTYCGGSG    25  ATGGCAGCATGCCTTGACTTTTCGTGCTCCCTTACGTATTGTGGCGGTTCTGGCG
MAACEPECGSRGACGGSG    25  ATGGCAGCATGCGAGCCGGAGTGCGGTAGTCGTGGTGCGTGTGGCGGTTCTGGCG
MAACESTQACLTYCGGSG    25  ATGGCAGCATGCGAGTCCACGTAGGCCTGCCTTACGTACTGTGGCGGTTCTGGCG
MAACDVMCPVLPPCGGSG    25  ATGGCAGCATGCGATGTGATGTGCCCTGTCTTGCCTCCCTGTGGCGGTTCTGGCG
MAACYLQFCGQTCGGSG    25  ATGGCAGCATGCTACCTTTAGTTCTGCGGGCAGACCTGTGGCGGTTCTGGCG
MAACSTVNCHTYCGGSG    25  ATGGCAGCATGCTCTACTGTCAATTGCCACACTTACTGTGGCGGTTCTGGCG
MAACSTRCDFQPVCGGSG    25  ATGGCAGCATGCAGCACTCGTTGCGATTTTTAGCCGGTTTGTGGCGGTTCTGGCG
MAACIRPCHPQFCGGSG    25  ATGGCAGCATGCATCCGTCCGTGCCATCCTTAGTTTTGTGGCGGTTCTGGCG
MAACPTCGCGNDCGGSG    25  ATGGCAGCATGCCCCACTTGTGGTTGCGGGAACGATTGTGGCGGTTCTGGCG
MAACPKSCLSGSCGGSG    25  ATGGCAGCATGCCCTAAGTCCTGCTTGTCTGGTAGCTGTGGCGGTTCTGGCG
MAACLSLICDCPYCGGSG    25  ATGGCAGCATGCCTCTCTCTCATTTGCGATTGCCCTTACTGTGGCGGTTCTGGCG
MAACSYWCGYSKVCGGSG    25  ATGGCAGCATGCTCTTATTGGTGCGGGTATTCCAAGGTGTGTGGCGGTTCTGGCG
MAACMKNCYSTPCGGSG    25  ATGGCAGCATGCATGAAGAATTGCTATAGCACGCCCTGTGGCGGTTCTGGCG
MAACPYQCTEFPLCGGSG    25  ATGGCAGCATGCCCTTATCAGTGCACTGAGTTTCCCCTTTGTGGCGGTTCTGGCG
MAACARQCSSPSCGGSG    25  ATGGCAGCATGCGCGAGGTAGTGCAGTAGCCCGTCCTGTGGCGGTTCTGGCG
MAACRLGCPTLPPCGGSG    25  ATGGCAGCATGCCGTTTGGGTTGCCCGACCCTTCCCCCTTGTGGCGGTTCTGGCG
MAACTFLCIDTMCGGSG    24  ATGGCAGCATGCACTTTCTTGTGCATCGACACTATGTGTGGCGGTTCTGGCG
MAACSIGFCNHSQCGGSG    24  ATGGCAGCATGCAGTATTGGGTTTTGCAATCACAGCCAGTGTGGCGGTTCTGGCG
MAACARDCVHPNSCGGSG    24  ATGGCAGCATGCGCGCGGGATTGCGTTCATCCTAACAGTTGTGGCGGTTCTGGCG
MAACGILPPCVVTCGGSG    24  ATGGCAGCATGCGGGATTTTGCCTCCTTGCGTCGTGACTTGTGGCGGTTCTGGCG
MAACVINVTCLPPCGGSG    24  ATGGCAGCATGCGTGATCAATGTCACGTGCCTTCCTCCTTGTGGCGGTTCTGGCG
MAACYLPPCQSWNCGGSG    24  ATGGCAGCATGCTATCTCCCTCCGTGCCAGTCGTGGAATTGTGGCGGTTCTGGCG
MAACYSPVCYYICGGSG    24  ATGGCAGCATGCTATTCGCCGGTCTGCTACTACATCTGTGGCGGTTCTGGCG
MAACFLPPCSASRCGGSG    24  ATGGCAGCATGCTTCTTGCCTCCCTGCTCGGCCTCCAGGTGTGGCGGTTCTGGCG
MAACFDARCPCVSCGGSG    24  ATGGCAGCATGCTTTGACGCGCGCTGCCCGTGTGTTTCTTGTGGCGGTTCTGGCG
MAACILPPCHQDCGGSG    24  ATGGCAGCATGCATCCTTCCGCCTTGCCACTAGGACTGTGGCGGTTCTGGCG
MAACITLPPCLYSCGGSG    24  ATGGCAGCATGCATTACGTTGCCTCCTTGCCTTTACTCCTGTGGCGGTTCTGGCG
MAACIPKCRSSFCGGSG    24  ATGGCAGCATGCATTCCTAAGTGCCGTTCCTCCTTTTGTGGCGGTTCTGGCG
MAACPKRVCLSCCGGSG    24  ATGGCAGCATGCCCTAAGCGTGTTTGCTTGTCTTGTTGTGGCGGTTCTGGCG
MAACPRVCVHLPPCGGSG    24  ATGGCAGCATGCCCTCGCGTGTGCGTCCATTTGCCTCCTTGTGGCGGTTCTGGCG
MAACPYLPPCSYTCGGSG    24  ATGGCAGCATGCCCTTACCTTCCGCCGTGCTCCTACACTTGTGGCGGTTCTGGCG
MAACGLTCYLSTCGGSG    24  ATGGCAGCATGCGGCCTCACGTGCTATCTGTCTACTTGTGGCGGTTCTGGCG
MAACVLQSCLPPCGGSG    24  ATGGCAGCATGCGTCTTGTAGTCTTGCCTGCCTCCTTGTGGCGGTTCTGGCG
MAACCKMCFHHICGGSG    24  ATGGCAGCATGCTGCAAGATGTGCTTCCACCACATTTGTGGCGGTTCTGGCG
MAACLYQGCSGKTCGGSG    24  ATGGCAGCATGCTTGTATCAGGGCTGCAGCGGGAAGACTTGTGGCGGTTCTGGCG
MAACVGRCFTLPPCGGSG    24  ATGGCAGCATGCGTCGGTAGGTGCTTTACGTTGCCTCCCTGTGGCGGTTCTGGCG
MAACQHLHCSLRNCGGSG    24  ATGGCAGCATGCTAGCATTTGCACTGCTCCTTGCGCAATTGTGGCGGTTCTGGCG
MAACSQLPPCDPGCGGSG    24  ATGGCAGCATGCTCTCAGCTCCCTCCTTGCGATCCTGGTTGTGGCGGTTCTGGCG
MAACSTLSCVQSCGGSG    24  ATGGCAGCATGCAGTACGCTGAGTTGCGTGTAGTCCTGTGGCGGTTCTGGCG
MAACQFGCRSVQHCGGSG    24  ATGGCAGCATGCCAGTTCGGTTGCCGTAGTGTTTAGCATTGTGGCGGTTCTGGCG
MAACRTGCYHNPCGGSG    24  ATGGCAGCATGCCGCACGGGTTGCTATCACAATCCTTGTGGCGGTTCTGGCG
MAACLEICFRHPCGGSG    24  ATGGCAGCATGCCTGGAGATTTGCTTTCGTCACCCCTGTGGCGGTTCTGGCG
MAACSTYSTCPIFCGGSG    23  ATGGCAGCATGCAGTACGTATAGTACGTGCCCGATCTTTTGTGGCGGTTCTGGCG
MAACQQKCQLFSICGGSG    23  ATGGCAGCATGCCAGCAGAAGTGCTAGCTGTTTAGCATCTGTGGCGGTTCTGGCG
MAACLRHCSLANCGGSG    23  ATGGCAGCATGCCTCAGGCATTGCTCCCTCGCTAACTGTGGCGGTTCTGGCG
MAACVNRCEILPPCGGSG    23  ATGGCAGCATGCGTCAATCGGTGCGAGATTCTTCCTCCGTGTGGCGGTTCTGGCG
MAACKELPPCLSKCGGSG    23  ATGGCAGCATGCAAGGAGCTTCCGCCGTGCCTTTCCAAGTGTGGCGGTTCTGGCG
MAACSMGCKTEGCGGSG    23  ATGGCAGCATGCAGTATGGGTTGCAAGACCGAGGGCTGTGGCGGTTCTGGCG
MAACILPPCGTLDCGGSG    23  ATGGCAGCATGCATCCTTCCGCCTTGCGGCACTCTTGATTGTGGCGGTTCTGGCG
MAACHDAGCMETQCGGSG    23  ATGGCAGCATGCCACGACGCTGGTTGCATGGAGACGTAGTGTGGCGGTTCTGGCG
MAACHLPPCYQQICGGSG    23  ATGGCAGCATGCCATTTGCCGCCTTGCTACTAGCAGATCTGTGGCGGTTCTGGCG
MAACRTNCSPMVCGGSG    23  ATGGCAGCATGCCGTACTAACTGCTCGCCCATGGTTTGTGGCGGTTCTGGCG
MAACLRMCYTLPPCGGSG    23  ATGGCAGCATGCCTTCGCATGTGCTATACTTTGCCTCCCTGTGGCGGTTCTGGCG
MAACVQQVCRDRCGGSG    23  ATGGCAGCATGCGTCCAGCAGGTGTGCCGTGATCGCTGTGGCGGTTCTGGCG
MAACVKTQCSFQHCGGSG    23  ATGGCAGCATGCGTGAAGACGCAGTGCTCTTTTTAGCATTGTGGCGGTTCTGGCG
MAACSARHCSNHSCGGSG    23  ATGGCAGCATGCTCTGCTCGTCACTGCTCTAACCATTCGTGTGGCGGTTCTGGCG
MAACLGHCYPFLCGGSG    23  ATGGCAGCATGCTTGGGTCACTGCTATCCGTTCCTCTGTGGCGGTTCTGGCG
MAACKFGCISTYCGGSG    23  ATGGCAGCATGCAAGTTTGGCTGCATTTCCACTTATTGTGGCGGTTCTGGCG
MAACNLSLCLPPCGGSG    23  ATGGCAGCATGCAATCTCAGTCTCTGCCTGCCTCCTTGTGGCGGTTCTGGCG
MAACTYNCKYDFNCGGSG    23  ATGGCAGCATGCACTTATAATTGCAAGTATGATTTCAACTGTGGCGGTTCTGGCG
MAACRASCTILPPCGGSG    23  ATGGCAGCATGCCGTGCCTCGTGCACGATCCTTCCTCCTTGTGGCGGTTCTGGCG
MAACAVLCLPPWTCGGSG    23  ATGGCAGCATGCGCCGTGCTGTGCTTGCCTCCCTGGACTTGTGGCGGTTCTGGCG
MAACNNVCAILPPCGGSG    22  ATGGCAGCATGCAATAATGTTTGCGCTATTTTGCCTCCCTGTGGCGGTTCTGGCG
MAACSGGCFILPPCGGSG    22  ATGGCAGCATGCAGCGGTGGGTGCTTCATTCTTCCTCCGTGTGGCGGTTCTGGCG
MAACRTYAACVLYCGGSG    22  ATGGCAGCATGCAGGACCTATGCTGCTTGCGTTCTTTATTGTGGCGGTTCTGGCG
MAACRQERCAGHSCGGSG    22  ATGGCAGCATGCAGGTAGGAGAGGTGCGCTGGTCATAGTTGTGGCGGTTCTGGCG
MAACRSCCHLLPPCGGSG    22  ATGGCAGCATGCAGGTCGTGTTGCCATCTTCTGCCTCCCTGTGGCGGTTCTGGCG
MAACIYDCEYFHFCGGSG    22  ATGGCAGCATGCATCTACGATTGCGAGTATTTTCATTTCTGTGGCGGTTCTGGCG
MAACHLDCTTQVACGGSG    22  ATGGCAGCATGCCATTTGGATTGCACCACTTAGGTCGCGTGTGGCGGTTCTGGCG
MAACDFRCATVHCGGSG    22  ATGGCAGCATGCGACTTCAGGTGCGCGACGGTGCATTGTGGCGGTTCTGGCG
MAACDESRCTKDYCGGSG    22  ATGGCAGCATGCGATGAGTCGCGGTGCACTAAGGACTACTGTGGCGGTTCTGGCG
MAACVHPCVPPLHCGGSG    22  ATGGCAGCATGCGTCCACCCGTGCGTCCCTCCCCTCCACTGTGGCGGTTCTGGCG
MAACVNPCLHSVCGGSG    22  ATGGCAGCATGCGTGAATCCTTGCCTTCATTCGGTCTGTGGCGGTTCTGGCG
MAACSSACFQLPLCGGSG    22  ATGGCAGCATGCTCCTCTGCTTGCTTCTAGTTGCCGTTGTGTGGCGGTTCTGGCG
MAGMQLSLQCRAYLWRFW    22  ATGGCAGGCATGCAGCTCTCACTGCAATGTCGCGCATATCTGTGGCGGTTCTGGCG
MAACNPRTHCGTVCGGSG    22  ATGGCAGCATGCAATCCGCGCACTCATTGCGGTACGGTCTGTGGCGGTTCTGGCG
MAACIYQITCPTICGGSG    22  ATGGCAGCATGCATTTATTAGATTACTTGCCCGACTATTTGTGGCGGTTCTGGCG
MAACLVLPPCSDSCGGSG    22  ATGGCAGCATGCCTTGTCCTTCCTCCCTGCTCGGATTCCTGTGGCGGTTCTGGCG
MAACASPYQCWVVCGGSG    22  ATGGCAGCATGCGCTAGCCCTTACTAGTGCTGGGTGGTTTGTGGCGGTTCTGGCG
MAACITRSCFSSTCGGSG    21  ATGGCAGCATGCATCACGCGTAGCTGCTTTTCGTCTACGTGTGGCGGTTCTGGCG
MAACIQSACSHMKCGGSG    21  ATGGCAGCATGCATTTAGAGTGCGTGCAGCCATATGAAGTGTGGCGGTTCTGGCG
MAACPSLPPCHTHCGGSG    21  ATGGCAGCATGCCCTTCGTTGCCTCCTTGCCATACTCACTGTGGCGGTTCTGGCG
MAACLNLCYVNAYCGGSG    21  ATGGCAGCATGCCTTAACCTGTGCTATGTTAATGCTTACTGTGGCGGTTCTGGCG
MAACARVDCNIYCGGSG    21  ATGGCAGCATGCGCTAGGGTGGATTGCAATATCTATTGTGGCGGTTCTGGCG
MAACAQLPPCSLPCGGSG    21  ATGGCAGCATGCGCTTAGTTGCCGCCGTGCTCTCTTCCGTGTGGCGGTTCTGGCG
MAACGQLPPLRCYVWRFW    21  ATGGCAGCATGCGGCTAGCTGCCCCCCCTGCGATGCTATGTGTGGCGGTTCTGGCG
MAACVPSCGSNIGCGGSG    21  ATGGCAGCATGCGTCCCTAGCTGCGGCTCCAACATTGGGTGTGGCGGTTCTGGCG
MAACQLISCLPPCGGSG    21  ATGGCAGCATGCTAGCTTATCTCTTGCTTGCCCCCTTGTGGCGGTTCTGGCG
MAACSTRCNLLPPCGGSG    21  ATGGCAGCATGCTCCACTAGGTGCAATTTGCTTCCGCCCTGTGGCGGTTCTGGCG
MAACSSWCSYDFGCGGSG    21  ATGGCAGCATGCTCCAGTTGGTGCTCCTATGACTTCGGGTGTGGCGGTTCTGGCG
MAACSLSCISIWCGGSG    21  ATGGCAGCATGCTCCCTCAGCTGCATTTCTATTTGGTGTGGCGGTTCTGGCG
MAACSTGCLTLRPCGGSG    21  ATGGCAGCATGCTCGACTGGGTGCCTCACGCTTCGTCCTTGTGGCGGTTCTGGCG
MAACSVRRVCYSCCGGSG    21  ATGGCAGCATGCTCGGTGCGGCGTGTTTGCTACTCGTGCTGTGGCGGTTCTGGCG
MAACLIKCGWRDCGGSG    21  ATGGCAGCATGCTTGATTAAGTGCGGTTGGCGGGACTGTGGCGGTTCTGGCG
MAACLRMCGGYYSCGGSG    21  ATGGCAGCATGCTTGCGCATGTGCGGGGGCTATTACTCGTGTGGCGGTTCTGGCG
MAACLDSCLPPLTCGGSG    21  ATGGCAGCATGCTTGGATTCGTGCTTGCCTCCCCTTACTTGTGGCGGTTCTGGCG
MAACFHNCFGAQCGGSG    21  ATGGCAGCATGCTTTCATAATTGCTTTGGCGCTTAGTGTGGCGGTTCTGGCG
MAACFFGCPWNYDCGGSG    21  ATGGCAGCATGCTTTTTTGGTTGCCCTTGGAATTATGATTGTGGCGGTTCTGGCG
MAACNTLPPCHVSCGGSG    20  ATGGCAGCATGCAACACCCTTCCGCCGTGCCATGTCTCGTGTGGCGGTTCTGGCG
MAACTYDCFIATCGGSG    20  ATGGCAGCATGCACGTATGATTGCTTCATTGCTACTTGTGGCGGTTCTGGCG
MAACSNPCLILPPCGGSG    20  ATGGCAGCATGCAGCAATCCTTGCCTCATTTTGCCTCCTTGTGGCGGTTCTGGCG
MAACRSCCILPPCGGSG    20  ATGGCAGCATGCAGGTCTTGCTGCATCTTGCCCCCTTGTGGCGGTTCTGGCG
MAACSHRCDVLPPCGGSG    20  ATGGCAGCATGCAGTCACAGGTGCGATGTTCTGCCTCCCTGTGGCGGTTCTGGCG
MAACMEPWCQVTQCGGSG    20  ATGGCAGCATGCATGGAGCCCTGGTGCTAGGTGACTCAGTGTGGCGGTTCTGGCG
MAACQHNIRCTSLCGGSG    20  ATGGCAGCATGCCAGCATAACATCCGTTGCACTAGTTTGTGTGGCGGTTCTGGCG
MAACQEFCLPPGNCGGSG    20  ATGGCAGCATGCCAGGAGTTTTGCCTTCCTCCGGGGAACTGTGGCGGTTCTGGCG
MAACQSVCYQISCGGSG    20  ATGGCAGCATGCCAGTCGGTCTGCTACTAGATCTCTTGTGGCGGTTCTGGCG
MAACQWVNCVPTRCGGSG    20  ATGGCAGCATGCCAGTGGGTGAACTGCGTTCCTACGCGTTGTGGCGGTTCTGGCG
MAACPSVCPVLPPCGGSG    20  ATGGCAGCATGCCCGTCTGTTTGCCCGGTCCTCCCTCCGTGTGGCGGTTCTGGCG
MAACRQTCPDFMYCGGSG    20  ATGGCAGCATGCCGGTAGACTTGCCCGGACTTTATGTATTGTGGCGGTTCTGGCG
MAACRMYCCLDGYCGGSG    20  ATGGCAGCATGCCGTATGTATTGCTGCTTGGATGGCTATTGTGGCGGTTCTGGCG
MAACRAQCDCHYPCGGSG    20  ATGGCAGCATGCCGTGCGTAGTGCGATTGTCACTACCCTTGTGGCGGTTCTGGCG
MAACLRVCDPKPTCGGSG    20  ATGGCAGCATGCCTGCGTGTTTGCGACCCCAAGCCTACTTGTGGCGGTTCTGGCG
MAACLPPCPAFPCGGSG    20  ATGGCAGCATGCCTTCCGCCTTGCCCTGCTTTCCCGTGTGGCGGTTCTGGCG
MAACDKTCNGKPRCGGSG    20  ATGGCAGCATGCGATAAGACGTGCAATGGCAAGCCTCGCTGTGGCGGTTCTGGCG
MAACDSVCMPISRCGGSG    20  ATGGCAGCATGCGATAGTGTTTGCATGCCCATTAGTCGGTGTGGCGGTTCTGGCG
MAACARYICRDHCGGSG    20  ATGGCAGCATGCGCGCGCTACATTTGCAGGGATCATTGTGGCGGTTCTGGCG
MAACARHCSILPPCGGSG    20  ATGGCAGCATGCGCGCGGCATTGCTCCATTTTGCCCCCTTGTGGCGGTTCTGGCG
MAACAQACMSQSGCGGSG    20  ATGGCAGCATGCGCTCAGGCGTGCATGTCGTAGTCTGGTTGTGGCGGTTCTGGCG
MAACGQLPPCSGSCGGSG    20  ATGGCAGCATGCGGCTAGCTTCCCCCTTGCTCTGGTTCTTGTGGCGGTTCTGGCG
MAACGRGPCGCYGCGGSG    20  ATGGCAGCATGCGGTAGGGGTCCTTGCGGTTGCTACGGCTGTGGCGGTTCTGGCG
MAACGGACVILPPCGGSG    20  ATGGCAGCATGCGGTGGGGCGTGCGTTATTTTGCCTCCTTGTGGCGGTTCTGGCG
MAACVLPPCTFFDCGGSG    20  ATGGCAGCATGCGTCCTCCCTCCCTGCACGTTTTTTGACTGTGGCGGTTCTGGCG
MAACVLDACQDHRCGGSG    20  ATGGCAGCATGCGTGCTTGACGCGTGCCAGGATCATAGGTGTGGCGGTTCTGGCG
MAACVLGCSVLPPCGGSG    20  ATGGCAGCATGCGTGCTTGGGTGCTCCGTCCTCCCTCCGTGTGGCGGTTCTGGCG
MAACVAQPCGHVSCGGSG    20  ATGGCAGCATGCGTTGCTTAGCCTTGCGGCCATGTCAGTTGTGGCGGTTCTGGCG
MAACVGHLLPPYFLWRFW    20  ATGGCAGCATGCGTTGGGCACTTATTGCCACCGTACTTTCTGTGGCGGTTCTGGCG
MAACYSRACFPSSCGGSG    20  ATGGCAGCATGCTACAGCCGTGCGTGCTTCCCTTCCTCGTGTGGCGGTTCTGGCG
MAACYFSDCCNGWCGGSG    20  ATGGCAGCATGCTACTTTAGCGATTGCTGTAACGGTTGGTGTGGCGGTTCTGGCG
MAACYSWLCFHTLCGGSG    20  ATGGCAGCATGCTATAGCTGGCTCTGCTTTCATACGCTGTGTGGCGGTTCTGGCG
MAACSNYCPRRHCGGSG    20  ATGGCAGCATGCTCCAACTATTGCCCGCGCAGGCACTGTGGCGGTTCTGGCG
MAACSTRCAMQAQCGGSG    20  ATGGCAGCATGCTCCACGAGGTGCGCGATGCAGGCCTAGTGTGGCGGTTCTGGCG
MAACSVPCCSQLCGGSG    20  ATGGCAGCATGCTCCGTGCCGTGCTGCAGTTAGCTCTGTGGCGGTTCTGGCG
MAACSFLPPCPLSCGGSG    20  ATGGCAGCATGCTCCTTCCTGCCTCCTTGCCCTCTGTCCTGTGGCGGTTCTGGCG
MAACCTDCVINDCGGSG    20  ATGGCAGCATGCTGTACGGACTGCGTTATTAATGACTGTGGCGGTTCTGGCG
MAACFRAPCITVCGGSG    20  ATGGCAGCATGCTTCCGTGCCCCGTGCATCACTGTCTGTGGCGGTTCTGGCG
MAACLARCPSHQSCGGSG    20  ATGGCAGCATGCTTGGCTCGTTGCCCTTCTCACTAGTCCTGTGGCGGTTCTGGCG
MAACNTYCELGFCGGSG    19  ATGGCAGCATGCAACACTTATTGCGAGCTTGGATTTTGTGGCGGTTCTGGCG
MAACNPECVYARCGGSG    19  ATGGCAGCATGCAACCCGGAGTGCGTTTACGCGAGGTGTGGCGGTTCTGGCG
MAACNPWVCLFPWCGGSG    19  ATGGCAGCATGCAACCCTTGGGTCTGCCTTTTCCCTTGGTGTGGCGGTTCTGGCG
MAACKMQLCSDQCGGSG    19  ATGGCAGCATGCAAGATGTAGCTGTGCTCCGATCAGTGTGGCGGTTCTGGCG
MAACNKAACDGDCGGSG    19  ATGGCAGCATGCAATAAGGCTGCGTGCGACGGTGACTGTGGCGGTTCTGGCG
MAACNAPRLLRELVWRFW    19  ATGGCAGCATGCAATGCGCCGAGGCTTCTGCGCGAGCTTGTGTGGCGGTTCTGGCG
MAACNGGCTSLRCGGSG    19  ATGGCAGCATGCAATGGCGGCTGCACTTCCCTTAGGTGTGGCGGTTCTGGCG
MAACTPLCCLQPDCGGSG    19  ATGGCAGCATGCACCCCTCTCTGCTGCTTGTAGCCTGATTGTGGCGGTTCTGGCG
MAACTTQVCAFPCGGSG    19  ATGGCAGCATGCACGACCTAGGTGTGCGCGTTTCCTTGTGGCGGTTCTGGCG
MAACTSRCHYLPPCGGSG    19  ATGGCAGCATGCACGTCGCGGTGCCATTACCTTCCTCCCTGTGGCGGTTCTGGCG
MAACILPPCYYSHCGGSG    19  ATGGCAGCATGCATCCTTCCGCCCTGCTATTATAGTCACTGTGGCGGTTCTGGCG
MAACMGISCSLHCGGSG    19  ATGGCAGCATGCATGGGGATTTCCTGCAGTTTGCATTGTGGCGGTTCTGGCG
MAACMFPFCISSHCGGSG    19  ATGGCAGCATGCATGTTCCCGTTCTGCATTAGTTCGCACTGTGGCGGTTCTGGCG
MAACILPPCSSFECGGSG    19  ATGGCAGCATGCATTCTGCCTCCCTGCTCCTCTTTTGAGTGTGGCGGTTCTGGCG
MAACHPQVCPSTCGGSG    19  ATGGCAGCATGCCACCCTTAGGTGTGCCCGTCTACTTGTGGCGGTTCTGGCG
MAACHINSCLPPCGGSG    19  ATGGCAGCATGCCATATCAACTCGTGCCTTCCCCCGTGTGGCGGTTCTGGCG
MAACHDLCYRVVKCGGSG    19  ATGGCAGCATGCCATGACCTTTGCTATCGGGTCGTCAAGTGTGGCGGTTCTGGCG
MAACPMLPPCPSECGGSG    19  ATGGCAGCATGCCCCATGTTGCCGCCTTGCCCTTCCGAGTGTGGCGGTTCTGGCG
MAACPSTCPTLPPCGGSG    19  ATGGCAGCATGCCCGAGCACGTGCCCGACGTTGCCTCCCTGTGGCGGTTCTGGCG
MAACPHACKYPLCGGSG    19  ATGGCAGCATGCCCTCACGCTTGCAAGTATCCTCTTTGTGGCGGTTCTGGCG
MAACPHGCSSMLYCGGSG    19  ATGGCAGCATGCCCTCACGGCTGCAGTTCGATGCTGTACTGTGGCGGTTCTGGCG
MAACRVCCDRLPPCGGSG    19  ATGGCAGCATGCCGGGTTTGTTGCGATCGTCTCCCTCCTTGTGGCGGTTCTGGCG
MAACRMACLELPPCGGSG    19  ATGGCAGCATGCCGTATGGCTTGCCTTGAGCTTCCTCCCTGTGGCGGTTCTGGCG
MAACRFQDTCFAQCGGSG    19  ATGGCAGCATGCCGTTTTCAGGATACGTGCTTCGCGCAGTGTGGCGGTTCTGGCG
MAACLPPCPNFSCGGSG    19  ATGGCAGCATGCCTGCCTCCGTGCCCCAATTTCAGCTGTGGCGGTTCTGGCG
MAACLGRCPGLPPCGGSG    19  ATGGCAGCATGCCTTGGTAGGTGCCCGGGGCTTCCTCCTTGTGGCGGTTCTGGCG
MAACEDLCFFWFCGGSG    19  ATGGCAGCATGCGAGGACCTTTGCTTTTTCTGGTTTTGTGGCGGTTCTGGCG
MAACEFVCLPPYACGGSG    19  ATGGCAGCATGCGAGTTTGTGTGCTTGCCTCCTTATGCTTGTGGCGGTTCTGGCG
MAACASDCNRFGCGGSG    19  ATGGCAGCATGCGCGTCTGACTGCAACCGTTTTGGGTGTGGCGGTTCTGGCG
MAACACRCNWSQACGGSG    19  ATGGCAGCATGCGCGTGTAGGTGCAACTGGAGCTAGGCGTGTGGCGGTTCTGGCG
MAACAILPPCVVHCGGSG    19  ATGGCAGCATGCGCTATCCTGCCTCCCTGCGTCGTCCATTGTGGCGGTTCTGGCG
MAACAQLPPCQVTCGGSG    19  ATGGCAGCATGCGCTCAGCTTCCGCCTTGCTAGGTGACGTGTGGCGGTTCTGGCG
MAACAGCGCQCQYCGGSG    19  ATGGCAGCATGCGCTGGTTGTGGCTGCCAGTGTTAGTACTGTGGCGGTTCTGGCG
MAACGLSSCSE*PLWRFW    19  ATGGCAGCATGCGGCCTCTCCAGCTGCAGCGAGTAACCATTGTGGCGGTTCTGGCG
MAACGSRCFTKGSCGGSG    19  ATGGCAGCATGCGGCTCGCGGTGCTTTACGAAGGGTTCGTGTGGCGGTTCTGGCG
MAACGTEFCWFFYCGGSG    19  ATGGCAGCATGCGGGACGGAGTTCTGCTGGTTTTTCTATTGTGGCGGTTCTGGCG
MAACGVRKICILCCGGSG    19  ATGGCAGCATGCGGTGTTCGTAAGATTTGCATTCTTTGCTGTGGCGGTTCTGGCG
MAACVISCQSLVNCGGSG    19  ATGGCAGCATGCGTCATCTCTTGCTAGTCCCTTGTTAATTGTGGCGGTTCTGGCG
MAACVRTLCHAYSCGGSG    19  ATGGCAGCATGCGTCCGTACTCTCTGCCACGCTTACTCGTGTGGCGGTTCTGGCG
MAACVLPPCGLHECGGSG    19  ATGGCAGCATGCGTCCTTCCCCCTTGCGGGTTGCATGAGTGTGGCGGTTCTGGCG
MAACVSQVRCTDICGGSG    19  ATGGCAGCATGCGTCTCCTAGGTGCGGTGCACGGACATCTGTGGCGGTTCTGGCG
MAACVSECIDLFVCGGSG    19  ATGGCAGCATGCGTTAGCGAGTGCATCGATCTCTTCGTTTGTGGCGGTTCTGGCG
MAACYELPPLRSLLWRFW    19  ATGGCAGCATGCTACGAGCTGCCCCCCCTGCGGTCACTACTGTGGCGGTTCTGGCG
MAACQNVCSDRMCGGSG    19  ATGGCAGCATGCTAGAATGTGTGCAGTGATCGTATGTGTGGCGGTTCTGGCG
MAACQYYQGCPSTCGGSG    19  ATGGCAGCATGCTAGTACTATCAGGGGTGCCCGAGTACCTGTGGCGGTTCTGGCG
MAACYSGCITLPPCGGSG    19  ATGGCAGCATGCTATAGCGGTTGCATCACGTTGCCTCCTTGTGGCGGTTCTGGCG
MAACYLLPPLLVGLWRFW    19  ATGGCAGCATGCTATCTGCTTCCCCCCTTGCTAGTTGGGCTGTGGCGGTTCTGGCG
MAACSAYCPWRKDCGGSG    19  ATGGCAGCATGCTCCGCGTATTGCCCTTGGAGGAAGGATTGTGGCGGTTCTGGCG
MAACSSLATFRLFVAVLA    19  ATGGCAGCATGCTCCTCTCTTGCGACCTTTCGTTTATTTGTGGCGGTTCTGGCG
MAACSVPCSIASCGGSG    19  ATGGCAGCATGCTCGGTGCCTTGCTCCATTGCTAGTTGTGGCGGTTCTGGCG
MAACSSWECRVFCGGSG    19  ATGGCAGCATGCTCTAGTTGGGAGTGCCGTGTGTTCTGTGGCGGTTCTGGCG
MAACSVLPPCARTCGGSG    19  ATGGCAGCATGCTCTGTTCTGCCCCCCTGCGCTCGGACGTGTGGCGGTTCTGGCG
MAACWVLPPCPNDCGGSG    19  ATGGCAGCATGCTGGGTTTTGCCTCCCTGCCCTAATGATTGTGGCGGTTCTGGCG
MAACWLPPCQLRLCGGSG    19  ATGGCAGCATGCTGGTTGCCTCCTTGCTAGCTTCGGCTCTGTGGCGGTTCTGGCG
MAGML*YLLPA*LWRFW    19  ATGGCAGGCATGCTATAATATCTCTTGCCGGCGTGACTGTGGCGGTTCTGGCG
MAAYLRFHCLPPCCGGSG    18  ATGGCAGCATACCTTAGGTTCCACTGCTTGCCCCCTTGCTGTGGCGGTTCTGGCG
MAACNCSHGCYSVCGGSG    18  ATGGCAGCATGCAACTGCAGCCATGGGTGCTACTCGGTCTGTGGCGGTTCTGGCG
MAACTQLPPCSDHCGGSG    18  ATGGCAGCATGCACCTAGCTGCCTCCCTGCTCTGATCACTGTGGCGGTTCTGGCG
MAACTFCRHCFAFCGGSG    18  ATGGCAGCATGCACCTTCTGTCGCCACTGCTTCGCCTTTTGTGGCGGTTCTGGCG
MAACTKVLLAHSLWRFW    18  ATGGCAGCATGCACGAAAGTCCTGCTGGCCCATTCGTTGTGGCGGTTCTGGCG
MAACTRSCCAYTCGGSG    18  ATGGCAGCATGCACGCGTTCGTGTTGCGCTTATACTTGTGGCGGTTCTGGCG
MAACTQQCVSVMRCGGSG    18  ATGGCAGCATGCACGTAGCAGTGCGTGTCGGTTATGCGGTGTGGCGGTTCTGGCG
MAACTQGCDIATTCGGSG    18  ATGGCAGCATGCACGTAGGGTTGCGATATTGCCACCACGTGTGGCGGTTCTGGCG
MAACTSTCHCYFCGGSG    18  ATGGCAGCATGCACTAGCACGTGCCATTGTTATTTCTGTGGCGGTTCTGGCG
MAACSLVTCLPPCGGSG    18  ATGGCAGCATGCAGCCTGGTGACTTGCCTGCCTCCTTGTGGCGGTTCTGGCG
MAACSFRCTLLNCGGSG    18  ATGGCAGCATGCAGTTTTCGCTGCACGCTTTTGAATTGTGGCGGTTCTGGCG
MAACIRSCNSLLSCGGSG    18  ATGGCAGCATGCATCCGGAGTTGCAACTCCCTTCTGTCTTGTGGCGGTTCTGGCG
MAACILSCGPELYCGGSG    18  ATGGCAGCATGCATCCTGTCTTGCGGGCCCGAGCTCTATTGTGGCGGTTCTGGCG
MAACILPPVPPC*LWRFW    18  ATGGCAGCATGCATCCTTCCCCCCGTGCCACCGTGCTGATTGTGGCGGTTCTGGCG
MAACIQPCTMDLTCGGSG    18  ATGGCAGCATGCATCTAGCCCTGCACTATGGATCTTACGTGTGGCGGTTCTGGCG
MAACMHDVCFLGCGGSG    18  ATGGCAGCATGCATGCACGACGTGTGCTTTCTGGGTTGTGGCGGTTCTGGCG
MAACMFGCIILPPCGGSG    18  ATGGCAGCATGCATGTTCGGTTGCATTATTCTGCCTCCTTGTGGCGGTTCTGGCG
MAACILPPALCRVAVLA    18  ATGGCAGCATGCATTCTTCCTCCTGCCCTCTGCCGTGTGGCGGTTCTGGCG
MAACHKVCIAENCGGSG    18  ATGGCAGCATGCCACAAGGTGTGCATTGCTGAGAATTGTGGCGGTTCTGGCG
MAACHPQVCPINCGGSG    18  ATGGCAGCATGCCACCCTTAGGTCTGCCCGATCAATTGTGGCGGTTCTGGCG
MAACQSVCSYKLLCGGSG    18  ATGGCAGCATGCCAGTCTGTTTGCAGTTATAAGTTGCTCTGTGGCGGTTCTGGCG
MAACPIIPLAPSLVAVLA    18  ATGGCAGCATGCCCCATCATCCCCCTTGCTCCATCTCTTGTGGCGGTTCTGGCG
MAACPYNCRNTQGCGGSG    18  ATGGCAGCATGCCCGTATAATTGCCGTAACACGTAGGGTTGTGGCGGTTCTGGCG
MAACPNVACQYTCGGSG    18  ATGGCAGCATGCCCTAACGTGGCTTGCTAGTATACGTGTGGCGGTTCTGGCG
MAACPVLPPCSVVCGGSG    18  ATGGCAGCATGCCCTGTTCTCCCCCCGTGCTCTGTTGTGTGTGGCGGTTCTGGCG
MAACPQLPPCHVYCGGSG    18  ATGGCAGCATGCCCTTAGCTCCCTCCGTGCCACGTTTACTGTGGCGGTTCTGGCG
MAACRLQCLPPYSCGGSG    18  ATGGCAGCATGCCGCCTCCAGTGCCTTCCTCCGTATTCGTGTGGCGGTTCTGGCG
MAACRSTMCAIDPCGGSG    18  ATGGCAGCATGCCGCTCCACGATGTGCGCGATTGATCCCTGTGGCGGTTCTGGCG
MAACRYLDCFILECGGSG    18  ATGGCAGCATGCCGGTATCTTGACTGCTTCATTCTCGAGTGTGGCGGTTCTGGCG
MAACRSMCASVLKCGGSG    18  ATGGCAGCATGCCGGTCTATGTGCGCTAGTGTCCTCAAGTGTGGCGGTTCTGGCG
MAACRGVTCLPPCCGGSG    18  ATGGCAGCATGCCGTGGGGTTACCTGCCTTCCTCCTTGCTGTGGCGGTTCTGGCG
MAACLYPCWWYHCGGSG    18  ATGGCAGCATGCCTCTACCCGTGCTGGTGGTATCATTGTGGCGGTTCTGGCG
MAACLFQRCFFQGCGGSG    18  ATGGCAGCATGCCTCTTTCAGCGGTGCTTTTTCTAGGGTTGTGGCGGTTCTGGCG
MAACLFDCNIPDCGGSG    18  ATGGCAGCATGCCTCTTTGATTGCAATATTCCTGACTGTGGCGGTTCTGGCG
MAACLTYCPSGMGCGGSG    18  ATGGCAGCATGCCTGACTTACTGCCCTAGCGGTATGGGTTGTGGCGGTTCTGGCG
MAACLLPPCTYYSCGGSG    18  ATGGCAGCATGCCTGCTTCCTCCGTGCACGTATTATAGTTGTGGCGGTTCTGGCG
MAACLTRCLPPCCGGSG    18  ATGGCAGCATGCCTTACGCGCTGCTTGCCTCCTTGTTGTGGCGGTTCTGGCG
MAACDNCNCSMITCGGSG    18  ATGGCAGCATGCGACAATTGTAATTGCTCCATGATTACGTGTGGCGGTTCTGGCG
MAACDHLCIYLLCGGSG    18  ATGGCAGCATGCGACCATCTCTGCATCTATCTTCTTTGTGGCGGTTCTGGCG
MAACEKRCLQLPPCGGSG    18  ATGGCAGCATGCGAGAAGCGTTGCCTGCAGCTCCCCCCTTGTGGCGGTTCTGGCG
MAACESTNCFTRLCGGSG    18  ATGGCAGCATGCGAGAGTACTAATTGCTTCACGCGTTTGTGTGGCGGTTCTGGCG
MAACDSICLPGVCGGSG    18  ATGGCAGCATGCGATAGTATTTGCTTGCCTGGTGTGTGTGGCGGTTCTGGCG
MAACDHTSRCNHVCGGSG    18  ATGGCAGCATGCGATCACACGAGTCGTTGCAATCATGTCTGTGGCGGTTCTGGCG
MAACDAKPCLNIDCGGSG    18  ATGGCAGCATGCGATGCCAAGCCTTGCCTCAATATCGACTGTGGCGGTTCTGGCG
MAACDVSDACFPLCGGSG    18  ATGGCAGCATGCGATGTTAGTGATGCTTGCTTTCCGCTCTGTGGCGGTTCTGGCG
MAACDLLCFVKLCGGSG    18  ATGGCAGCATGCGATTTGCTGTGCTTCGTTAAGTTGTGTGGCGGTTCTGGCG
MAACATLPPCSYNCGGSG    18  ATGGCAGCATGCGCCACCCTTCCTCCTTGCTCCTATAATTGTGGCGGTTCTGGCG
MAACALRCPRCFLCGGSG    18  ATGGCAGCATGCGCGCTCAGGTGCCCTCGCTGCTTTCTGTGTGGCGGTTCTGGCG
MAACAQHQCHYTPCGGSG    18  ATGGCAGCATGCGCGTAGCATCAGTGCCATTATACGCCTTGTGGCGGTTCTGGCG
MAACARDSCPYDWCGGSG    18  ATGGCAGCATGCGCTCGTGATAGCTGCCCTTACGACTGGTGTGGCGGTTCTGGCG
MAACAARLCMHQCGGSG    18  ATGGCAGCATGCGCTGCTCGTTTGTGCATGCATTAGTGTGGCGGTTCTGGCG
MAACAQACSVRLCGGSG    18  ATGGCAGCATGCGCTTAGGCCTGCTCTGTCCGTCTGTGTGGCGGTTCTGGCG
MAACGILPPCEWSCGGSG    18  ATGGCAGCATGCGGCATCCTGCCTCCTTGCGAGTGGAGTTGTGGCGGTTCTGGCG
MAACGSGCAILPPCGGSG    18  ATGGCAGCATGCGGTAGTGGGTGCGCGATCCTCCCTCCGTGTGGCGGTTCTGGCG
MAACGYLPPCPHFCGGSG    18  ATGGCAGCATGCGGTTATTTGCCGCCTTGCCCTCATTTTTGTGGCGGTTCTGGCG
MAACVTLPPCTSWCGGSG    18  ATGGCAGCATGCGTCACTCTTCCTCCCTGCACGTCTTGGTGTGGCGGTTCTGGCG
MAACVSGCLTGWCGGSG    18  ATGGCAGCATGCGTGAGCGGTTGCCTTACTGGGTGGTGTGGCGGTTCTGGCG
MAACVTNCTGPTCGGSG    18  ATGGCAGCATGCGTTACGAATTGCACTGGGCCCACTTGTGGCGGTTCTGGCG
MAACYQRCRVDVCGGSG    18  ATGGCAGCATGCTACCAGCGTTGCCGGGTCGATGTTTGTGGCGGTTCTGGCG
MAACYLPPCSVILCGGSG    18  ATGGCAGCATGCTACCTGCCCCCGTGCTCTGTTATCCTTTGTGGCGGTTCTGGCG
MAACQSFSCVHLCGGSG    18  ATGGCAGCATGCTAGAGTTTTTCTTGCGTTCATCTTTGTGGCGGTTCTGGCG
MAACQQSCLTYHCGGSG    18  ATGGCAGCATGCTAGCAGTCTTGCCTTACGTATCATTGTGGCGGTTCTGGCG
MAACQVWECRIFCGGSG    18  ATGGCAGCATGCTAGGTGTGGGAGTGCCGGATTTTTTGTGGCGGTTCTGGCG
MAACSSACTFTECGGSG    18  ATGGCAGCATGCTCCTCTGCCTGCACCTTCACTGAGTGTGGCGGTTCTGGCG
MAACSTSCSQSSSCGGSG    18  ATGGCAGCATGCTCGACTTCCTGCAGTCAGAGTAGTAGCTGTGGCGGTTCTGGCG
MAACSVDICHLNRCGGSG    18  ATGGCAGCATGCTCGGTCGACATCTGCCATCTTAATCGGTGTGGCGGTTCTGGCG
MAACSQTCYGLGYCGGSG    18  ATGGCAGCATGCTCGTAGACGTGCTATGGCCTTGGCTATTGTGGCGGTTCTGGCG
MAACSGRCGVTYGCGGSG    18  ATGGCAGCATGCTCTGGGCGCTGCGGCGTCACGTACGGGTGTGGCGGTTCTGGCG
MAACSLLPPCYQTCGGSG    18  ATGGCAGCATGCTCTTTGCTGCCCCCTTGCTACTAGACCTGTGGCGGTTCTGGCG
MAACCVFCPTYLECGGSG    18  ATGGCAGCATGCTGCGTGTTCTGCCCGACTTATCTCGAGTGTGGCGGTTCTGGCG
MAACFILPPCDGDCGGSG    18  ATGGCAGCATGCTTCATCCTTCCTCCTTGCGATGGTGATTGTGGCGGTTCTGGCG
MAACFLPPCPWNCGGSG    18  ATGGCAGCATGCTTCCTGCCCCCGTGCCCGTGGAATTGTGGCGGTTCTGGCG
MAACLLETCILQVCGGSG    18  ATGGCAGCATGCTTGCTTGAGACGTGCATTCTGTAGGTCTGTGGCGGTTCTGGCG
MAACFILPPCGGTCGGSG    18  ATGGCAGCATGCTTTATTCTTCCCCCGTGCGGTGGTACTTGTGGCGGTTCTGGCG
MAACFSHCLPPFQCGGSG    18  ATGGCAGCATGCTTTTCGCACTGCCTGCCTCCTTTCTAGTGTGGCGGTTCTGGCG
MAACKLLCGYSQCGGSG    17  ATGGCAGCATGCAAGTTGCTGTGCGGGTATTCTTAGTGTGGCGGTTCTGGCG
MAACNLNSCCDFLCGGSG    17  ATGGCAGCATGCAATCTCAATTCTTGCTGCGACTTCTTGTGTGGCGGTTCTGGCG
MAACTVKCDVLPPCGGSG    17  ATGGCAGCATGCACCGTTAAGTGCGACGTGCTCCCGCCCTGTGGCGGTTCTGGCG
MAACSNDCVTLICGGSG    17  ATGGCAGCATGCAGCAATGACTGCGTTACGCTCATTTGTGGCGGTTCTGGCG
MAACSSSCHELPPLWRFW    17  ATGGCAGCATGCAGCAGCTCCTGCCACGAGTTGCCCCCCCTGTGGCGGTTCTGGCG
MAACSGACQMINDCGGSG    17  ATGGCAGCATGCAGCGGGGCCTGCCAGATGATTAACGATTGTGGCGGTTCTGGCG
MAACSFACLRNVCGGSG    17  ATGGCAGCATGCAGCTTCGCTTGCTTGCGTAATGTGTGTGGCGGTTCTGGCG
MAACREFCSSDYECGGSG    17  ATGGCAGCATGCAGGGAGTTTTGCTCCTCGGATTACGAGTGTGGCGGTTCTGGCG
MAACSPNCICLMCGGSG    17  ATGGCAGCATGCAGTCCTAATTGCATCTGTCTGATGTGTGGCGGTTCTGGCG
MAACILPPCSYRVCGGSG    17  ATGGCAGCATGCATCCTTCCTCCCTGCAGTTATCGTGTGTGTGGCGGTTCTGGCG
MAACMRDCPTIPCGGSG    17  ATGGCAGCATGCATGCGTGACTGCCCTACGATTCCGTGTGGCGGTTCTGGCG
MAACMLASCSGPICGGSG    17  ATGGCAGCATGCATGCTTGCGTCTTGCTCCGGCCCGATTTGTGGCGGTTCTGGCG
MAACINDCQLWICGGSG    17  ATGGCAGCATGCATTAACGACTGCCAGCTTTGGATTTGTGGCGGTTCTGGCG
MAACIQASCGLFECGGSG    17  ATGGCAGCATGCATTTAGGCTAGCTGCGGGTTGTTTGAGTGTGGCGGTTCTGGCG
MAACHIDCDYLDCGGSG    17  ATGGCAGCATGCCACATCGATTGCGACTATCTTGATTGTGGCGGTTCTGGCG
MAACQLLPPCDFHCGGSG    17  ATGGCAGCATGCCAGCTCCTTCCTCCCTGCGATTTCCACTGTGGCGGTTCTGGCG
MAACQWGCVESPLCGGSG    17  ATGGCAGCATGCCAGTGGGGTTGCGTCGAGTCCCCCCTGTGTGGCGGTTCTGGCG
MAACHNWCLPPYECGGSG    17  ATGGCAGCATGCCATAATTGGTGCTTGCCTCCGTATGAGTGTGGCGGTTCTGGCG
MAACHSNTCQLRYCGGSG    17  ATGGCAGCATGCCATAGCAACACTTGCCAGTTGCGTTACTGTGGCGGTTCTGGCG
MAACHITNCLPPCGGSG    17  ATGGCAGCATGCCATATCACCAATTGCCTCCCTCCGTGTGGCGGTTCTGGCG
MAACHRVCHWKECGGSG    17  ATGGCAGCATGCCATCGTGTCTGCCACTGGAAGGAGTGTGGCGGTTCTGGCG
MAACPAQYCHHLPCGGSG    17  ATGGCAGCATGCCCCGCTTAGTACTGCCACCACCTCCCCTGTGGCGGTTCTGGCG
MAACPQLPPVPVSLWRFW    17  ATGGCAGCATGCCCCTAGCTCCCCCCCGTGCCTGTATCCTTGTGGCGGTTCTGGCG
MAACPQLPPCLYPCGGSG    17  ATGGCAGCATGCCCCTAGCTCCCCCCGTGCCTGTATCCTTGTGGCGGTTCTGGCG
MAACPQLCHPQAGCGGSG    17  ATGGCAGCATGCCCCTAGCTCTGCCACCCTCAGGCTGGCTGTGGCGGTTCTGGCG
MAACPRLPPCKTSCGGSG    17  ATGGCAGCATGCCCGCGTTTGCCCCCTTGCAAGACGAGCTGTGGCGGTTCTGGCG
MAACPQLPCPSPHCGGSG    17  ATGGCAGCATGCCCGTAGCTCCCTTGCCCCTCTCCTCATTGTGGCGGTTCTGGCG
MAACPFLPPCSPICGGSG    17  ATGGCAGCATGCCCTTTCCTTCCCCCTTGCAGCCCGATCTGTGGCGGTTCTGGCG
MAACRLGDVQLEVWRFW    17  ATGGCAGCATGCCGTCTCGGCGATGTGCAGCTCGAAGTGTGGCGGTTCTGGCG
MAACLAHCYGLSCGGSG    17  ATGGCAGCATGCCTTGCTCACTGCTACGGTCTGAGTTGTGGCGGTTCTGGCG
MAACDRNGCTSELCGGSG    17  ATGGCAGCATGCGACAGGAATGGGTGCACCTCGGAGCTCTGTGGCGGTTCTGGCG
MAACDIDNCSYNPCGGSG    17  ATGGCAGCATGCGACATTGACAATTGCTCGTATAACCCTTGTGGCGGTTCTGGCG
MAACEAFCLQHPCGGSG    17  ATGGCAGCATGCGAGGCCTTTTGCCTTTAGCATCCTTGTGGCGGTTCTGGCG
MAACDYACAYLDCGGSG    17  ATGGCAGCATGCGATTATGCCTGCGCTTATTTGGATTGTGGCGGTTCTGGCG
MAACDFFCNSFFSCGGSG    17  ATGGCAGCATGCGATTTCTTTTGCAATTCGTTTTTTAGTTGTGGCGGTTCTGGCG
MAACAVWCLPPPHLWRFW    17  ATGGCAGCATGCGCGGTGTGGTGCCTGCCCCCCCCACACTTGTGGCGGTTCTGGCG
MAACALPGCLPPCGGSG    17  ATGGCAGCATGCGCGTTGCCTGGGTGCCTTCCTCCCTGTGGCGGTTCTGGCG
MAACAYLPPCAFRCGGSG    17  ATGGCAGCATGCGCTTACCTCCCTCCTTGCGCCTTTCGCTGTGGCGGTTCTGGCG
MAACGISCSILPPCGGSG    17  ATGGCAGCATGCGGCATCTCTTGCAGCATCCTGCCCCCCTGTGGCGGTTCTGGCG
MAACGVTCSAQACGGSG    17  ATGGCAGCATGCGGTGTGACGTGCAGTGCTTAGGCCTGTGGCGGTTCTGGCG
MAACVPRCFFANFCGGSG    17  ATGGCAGCATGCGTCCCGCGGTGCTTCTTTGCCAACTTCTGTGGCGGTTCTGGCG
MAACVAVNCFSSCGGSG    17  ATGGCAGCATGCGTCGCGGTTAATTGCTTTTCCTCGTGTGGCGGTTCTGGCG
MAACVGQCLILPPCGGSG    17  ATGGCAGCATGCGTCGGGCAGTGCCTCATTCTTCCTCCGTGTGGCGGTTCTGGCG
MAACVLHQFCPTVCGGSG    17  ATGGCAGCATGCGTCTTGCACTAGTTCTGCCCGACTGTCTGTGGCGGTTCTGGCG
MAACVLSCSDSSNCGGSG    17  ATGGCAGCATGCGTGCTTTCTTGCAGTGATTCTAGCAATTGTGGCGGTTCTGGCG
MAACVYFRCQSGRCGGSG    17  ATGGCAGCATGCGTGTATTTTCGCTGCCAGTCTGGCCGGTGTGGCGGTTCTGGCG
MAACVSMCFVGYVCGGSG    17  ATGGCAGCATGCGTGTCGATGTGCTTCGTTGGTTATGTGTGTGGCGGTTCTGGCG
MAACVKGCLTLPPCGGSG    17  ATGGCAGCATGCGTTAAGGGTTGCTTGACGCTTCCTCCGTGTGGCGGTTCTGGCG
MAACVTSCPDDDCGGSG    17  ATGGCAGCATGCGTTACTTCTTGCCCCGATGATGACTGTGGCGGTTCTGGCG
MAACVIACPILPPCGGSG    17  ATGGCAGCATGCGTTATTGCTTGCCCTATTTTGCCTCCTTGTGGCGGTTCTGGCG
MAACVDRCPLIVKCGGSG    17  ATGGCAGCATGCGTTGACCGGTGCCCGCTCATCGTGAAGTGTGGCGGTTCTGGCG
MAACVVRCIDSTLCGGSG    17  ATGGCAGCATGCGTTGTTCGGTGCATTGATAGCACTCTTTGTGGCGGTTCTGGCG
MAACVSRCTATSCGGSG    17  ATGGCAGCATGCGTTTCCCGTTGCACTGCGACCTCTTGTGGCGGTTCTGGCG
MAACVLECPILPPCGGSG    17  ATGGCAGCATGCGTTTTGGAGTGCCCGATTCTTCCCCCTTGTGGCGGTTCTGGCG
MAACYPLSCTRVSCGGSG    17  ATGGCAGCATGCTACCCTTTGTCGTGCACCAGGGTTAGTTGTGGCGGTTCTGGCG
MAACYLNCAVMELVAVLA    17  ATGGCAGCATGCTACCTTAATTGCGCTGTTATGGAGCTTGTGGCGGTTCTGGCG
MAACYGRCLSLPPCGGSG    17  ATGGCAGCATGCTACGGGAGGTGCCTGTCCCTGCCCCCTTGTGGCGGTTCTGGCG
MAACQNSCSDDLACGGSG    17  ATGGCAGCATGCTAGAATTCTTGCAGTGACGATTTGGCTTGTGGCGGTTCTGGCG
MAACYATCNNFPMCGGSG    17  ATGGCAGCATGCTATGCCACTTGCAATAACTTTCCTATGTGTGGCGGTTCTGGCG
MAACSTNSCWPVCGGSG    17  ATGGCAGCATGCTCCACTAATTCGTGCTGGCCCGTTTGTGGCGGTTCTGGCG
MAACSRPGCFNDVCGGSG    17  ATGGCAGCATGCTCCAGGCCCGGTTGCTTCAATGACGTTTGTGGCGGTTCTGGCG
MAACSSWCLRPNCGGSG    17  ATGGCAGCATGCTCCTCGTGGTGCTTGCGTCCGAATTGTGGCGGTTCTGGCG
MAACWILPPCPTNCGGSG    17  ATGGCAGCATGCTGGATCCTGCCCCCGTGCCCCACCAATTGTGGCGGTTCTGGCG
MAACLELPPCGVSCGGSG    17  ATGGCAGCATGCTTGGAGTTGCCCCCTTGCGGTGTTTCCTGTGGCGGTTCTGGCG
MAACLQNVICMCLCGGSG    17  ATGGCAGCATGCTTGTAGAATGTTATCTGCATGTGTCTGTGTGGCGGTTCTGGCG
MAACLSTCRTSPLCGGSG    17  ATGGCAGCATGCTTGTCGACCTGCCGTACTTCGCCTTTGTGTGGCGGTTCTGGCG
MAACFSLNCITRCGGSG    17  ATGGCAGCATGCTTTAGTTTGAATTGCATTACGCGGTGTGGCGGTTCTGGCG
MAVCLNRLRRYSLWRFW    17  ATGGCAGTATGCCTTAATCGTCTGCGTCGTTACTCTTTGTGGCGGTTCTGGCG
MAAYLRFHCLPPLLWRFW    16  ATGGCAGCATACCTTAGGTTCCACTGCTTGCCCCCCTTGCTGTGGCGGTTCTGGCG
MAACNLTRSCSNPCGGSG    16  ATGGCAGCATGCAACCTCACCCGCTCGTGCTCTAATCCTTGTGGCGGTTCTGGCG
MAACKSQCGDWFGCGGSG    16  ATGGCAGCATGCAAGTCGCAGTGCGGGGACTGGTTTGGTTGTGGCGGTTCTGGCG
MAACTPPCTILPPCGGSG    16  ATGGCAGCATGCACTCCCCCCTGCACCATTCTTCCGCCCTGTGGCGGTTCTGGCG
MAACTSICTHGACGGSG    16  ATGGCAGCATGCACTTCTATTTGCACGCACGGTGCTTGTGGCGGTTCTGGCG
MAACRPNCIRPASVAVLA    16  ATGGCAGCATGCAGGCCCAACTGCATTCGTCCGGCTTCCGTGGCGGTTCTGGCG
MAACRPPCLLPPGCGGSG    16  ATGGCAGCATGCAGGCCTCCTTGCCTCCTTCCTCCTGGTTGTGGCGGTTCTGGCG
MAACRDWCLMRVQCGGSG    16  ATGGCAGCATGCAGGGACTGGTGCCTCATGCGTGTGTAGTGTGGCGGTTCTGGCG
MAACRWCRCFYPRCGGSG    16  ATGGCAGCATGCAGGTGGTGTCGTTGCTTTTACCCGAGGTGTGGCGGTTCTGGCG
MAACSQVCCVSIDCGGSG    16  ATGGCAGCATGCAGTCAGGTCTGTTGCGTGTCCATCGATTGTGGCGGTTCTGGCG
MAACSRFCSHLPPCGGSG    16  ATGGCAGCATGCAGTCGGTTCTGCTCTCATCTCCCTCCGTGTGGCGGTTCTGGCG
MAACSGSMCVLSCGGSG    16  ATGGCAGCATGCAGTGGCAGTATGTGCGTTTTGTCCTGTGGCGGTTCTGGCG
MAACSSNRSCQGRCGGSG    16  ATGGCAGCATGCAGTTCTAATCGTTCTTGCTAGGGGCGTTGTGGCGGTTCTGGCG
MAACILPPCLPMDCGGSG    16  ATGGCAGCATGCATCCTGCCCCCTTGCCTTCCGATGGATTGTGGCGGTTCTGGCG
MAACIAPFACSILCGGSG    16  ATGGCAGCATGCATCGCTCCCTTCGCCTGCTCTATCCTTTGTGGCGGTTCTGGCG
MAACIVSCGSNTCGGSG    16  ATGGCAGCATGCATCGTGTCTTGCGGCTCCAATACCTGTGGCGGTTCTGGCG
MAACMFGPCFQCSCGGSG    16  ATGGCAGCATGCATGTTTGGTCCGTGCTTTTAGTGTTCCTGTGGCGGTTCTGGCG
MAACILPPCHSIDCGGSG    16  ATGGCAGCATGCATTCTGCCCCCGTGCCATTCTATTGATTGTGGCGGTTCTGGCG
MAACILLPPCNIPCGGSG    16  ATGGCAGCATGCATTCTGCTTCCGCCTTGCAACATCCCTTGTGGCGGTTCTGGCG
MAACISQCAVLPPCGGSG    16  ATGGCAGCATGCATTTCTCAGTGCGCTGTCTTGCCTCCTTGTGGCGGTTCTGGCG
MAACHRHCLTLPPCGGSG    16  ATGGCAGCATGCCACCGTCACTGCCTCACCCTCCCGCCTTGTGGCGGTTCTGGCG
MAACHLPPCDNRRCGGSG    16  ATGGCAGCATGCCACCTTCCTCCGTGCGACAACCGGCGTTGTGGCGGTTCTGGCG
MAACHVLPPCQRSCGGSG    16  ATGGCAGCATGCCACGTCCTCCCGCCTTGCTAGAGGTCCTGTGGCGGTTCTGGCG
MAACHLSCFDQLSCGGSG    16  ATGGCAGCATGCCATTTGTCTTGCTTTGATCAGCTTTCTTGTGGCGGTTCTGGCG
MAACHLLPPCNVLCGGSG    16  ATGGCAGCATGCCATTTGTTGCCTCCGTGCAACGTTCTTTGTGGCGGTTCTGGCG
MAACPGINCGVLVCGGSG    16  ATGGCAGCATGCCCCGGGATTAATTGCGGGGTTCTGGTTTGTGGCGGTTCTGGCG
MAACPVHICDGVWCGGSG    16  ATGGCAGCATGCCCCGTTCATATTTGCGATGGGGTCTGGTGTGGCGGTTCTGGCG
MAACPSLPPCRESCGGSG    16  ATGGCAGCATGCCCGAGCCTTCCCCCTTGCCGTGAGAGCTGTGGCGGTTCTGGCG
MAACPQVPPCWFQCGGSG    16  ATGGCAGCATGCCCGCAGGTTCCTCCTTGCTGGTTTCAGTGTGGCGGTTCTGGCG
MAACPYLPPCPLVCGGSG    16  ATGGCAGCATGCCCGTATTTGCCGCCCTGCCCCTTGGTTTGTGGCGGTTCTGGCG
MAACPFWCALDPFCGGSG    16  ATGGCAGCATGCCCGTTTTGGTGCGCGTTGGATCCGTTCTGTGGCGGTTCTGGCG
MAACPKHCDSAPCGGSG    16  ATGGCAGCATGCCCTAAGCATTGCGATTCTGCCCCCTGTGGCGGTTCTGGCG
MAACPPLLCNNYCGGSG    16  ATGGCAGCATGCCCTCCGCTCCTGTGCAACAATTATTGTGGCGGTTCTGGCG
MAACRELPPCVSDCGGSG    16  ATGGCAGCATGCCGCGAGCTTCCGCCTTGCGTTTCGGACTGTGGCGGTTCTGGCG
MAACRSHCQALICGGSG    16  ATGGCAGCATGCCGGTCGCATTGCTAGGCCCTGATCTGTGGCGGTTCTGGCG
MAACLSLPPCVSTCGGSG    16  ATGGCAGCATGCCTCAGTCTGCCGCCTTGCGTCAGTACCTGTGGCGGTTCTGGCG
MAACLDTCPFLPPCGGSG    16  ATGGCAGCATGCCTCGATACTTGCCCTTTTCTTCCTCCTTGTGGCGGTTCTGGCG
MAACLLPTCAFKLCGGSG    16  ATGGCAGCATGCCTGCTCCCTACCTGCGCGTTCAAGTTGTGTGGCGGTTCTGGCG
MAACLNLCISQIPCGGSG    16  ATGGCAGCATGCCTTAATCTCTGCATCAGTCAGATTCCTTGTGGCGGTTCTGGCG
MAACLPQRHCTHACGGSG    16  ATGGCAGCATGCCTTCCCTAGAGGCACTGCACGCACGCTTGTGGCGGTTCTGGCG
MAACLSTCRLSLLVAVLA    16  ATGGCAGCATGCCTTTCTACCTGCCGACTCAGCCTGCTTGTGGCGGTTCTGGCG
MAACLLPPCVRTQCGGSG    16  ATGGCAGCATGCCTTTTGCCCCCTTGCGTTCGTACCCAGTGTGGCGGTTCTGGCG
MAACDDSLCTLELCGGSG    16  ATGGCAGCATGCGACGACAGCCTCTGCACTCTCGAGCTTTGTGGCGGTTCTGGCG
MAACDFSCGVLPPCGGSG    16  ATGGCAGCATGCGACTTTTCCTGCGGGGTTTTGCCTCCGTGTGGCGGTTCTGGCG
MAACDRVCQMGDCGGSG    16  ATGGCAGCATGCGATCGCGTCTGCCAGATGGGGGATTGTGGCGGTTCTGGCG
MAACDFVCLPPNPCGGSG    16  ATGGCAGCATGCGATTTCGTGTGCCTTCCCCCGAATCCGTGTGGCGGTTCTGGCG
MAACAQSHCVTFNCGGSG    16  ATGGCAGCATGCGCGCAGTCTCATTGCGTTACTTTCAACTGTGGCGGTTCTGGCG
MAACALLPPCGYKCGGSG    16  ATGGCAGCATGCGCGCTCCTCCCGCCTTGCGGTTATAAGTGTGGCGGTTCTGGCG
MAACAGPCWMLPPCGGSG    16  ATGGCAGCATGCGCGGGGCCCTGCTGGATGCTCCCTCCTTGTGGCGGTTCTGGCG
MAACADVCPSLPPCGGSG    16  ATGGCAGCATGCGCTGACGTGTGCCCTTCCCTCCCTCCGTGTGGCGGTTCTGGCG
MAACAVTCTLRPCGGSG    16  ATGGCAGCATGCGCTGTGACTTGCACCTTGCGGCCTTGTGGCGGTTCTGGCG
MAACGQLPPCTPFCGGSG    16  ATGGCAGCATGCGGGTAGCTCCCCCCGTGCACTCCCTTTTGTGGCGGTTCTGGCG
MAACGYQLGCVYWCGGSG    16  ATGGCAGCATGCGGTTATCAGTTGGGCTGCGTTTATTGGTGTGGCGGTTCTGGCG
MAACVSRFCVYQCGGSG    16  ATGGCAGCATGCGTTTCCAGGTTCTGCGTTTACCAGTGTGGCGGTTCTGGCG
MAACVLPPCHASCGGSG    16  ATGGCAGCATGCGTTTTGCCCCCGTGCCACGCGAGCTGTGGCGGTTCTGGCG
MAACYRNCRPCPFCGGSG    16  ATGGCAGCATGCTACCGCAACTGCCGTCCCTGTCCGTTTTGTGGCGGTTCTGGCG
MAACQNIRCDCVQCGGSG    16  ATGGCAGCATGCTAGAATATTCGTTGCGATTGCGTGCAGTGTGGCGGTTCTGGCG
MAACYLLPPCQLGCGGSG    16  ATGGCAGCATGCTATCTGCTTCCCCCTTGCTAGTTGGGCTGTGGCGGTTCTGGCG
MAACYSLSCHQQTCGGSG    16  ATGGCAGCATGCTATTCTCTTTCTTGCCACCAGTAGACTTGTGGCGGTTCTGGCG
MAACSSDCYYLHQCGGSG    16  ATGGCAGCATGCTCCTCTGATTGCTATTATTTGCATCAGTGTGGCGGTTCTGGCG
MAACSILPPCDFNCGGSG    16  ATGGCAGCATGCTCGATCCTGCCGCCTTGCGATTTTAATTGTGGCGGTTCTGGCG
MAACSEHCPYGTCGGSG    16  ATGGCAGCATGCTCGGAGCATTGCCCCTATGGCACGTGTGGCGGTTCTGGCG
MAACSAQRYCSSSCGGSG    16  ATGGCAGCATGCTCGGCCTAGCGCTATTGCTCTTCTAGTTGTGGCGGTTCTGGCG
MAACSGACSVLPPCGGSG    16  ATGGCAGCATGCTCGGGTGCTTGCTCTGTCCTGCCCCCCTGTGGCGGTTCTGGCG
MAACSTVCFILPPCGGSG    16  ATGGCAGCATGCTCTACCGTTTGCTTTATCCTTCCCCCGTGTGGCGGTTCTGGCG
MAACSRKHCTLRCGGSG    16  ATGGCAGCATGCTCTCGTAAGCATTGCACGTTGCGTTGTGGCGGTTCTGGCG
MAACSDTSCSIFKCGGSG    16  ATGGCAGCATGCTCTGATACGTCGTGCAGCATCTTCAAGTGTGGCGGTTCTGGCG
MAACSSLPCGFILCGGSG    16  ATGGCAGCATGCTCTTCTCTGCCTTGCGGGTTCATCTTGTGTGGCGGTTCTGGCG
MAACFWEYCSFLCGGSG    16  ATGGCAGCATGCTTCTGGGAGTATTGCTCTTTTCTGTGTGGCGGTTCTGGCG
MAACLASSCDIGHCGGSG    16  ATGGCAGCATGCTTGGCTTCTTCGTGCGATATCGGCCACTGTGGCGGTTCTGGCG
MAACFLPCLSLICGGSG    16  ATGGCAGCATGCTTTCTGCCTTGCTTGTCGCTCATTTGTGGCGGTTCTGGCG
MAACFGDCKVPPWCGGSG    16  ATGGCAGCATGCTTTGGGGATTGCAAGGTCCCTCCGTGGTGTGGCGGTTCTGGCG
MAACKRVCDTCYACGGSG    15  ATGGCAGCATGCAAGCGTGTTTGCGATACCTGTTATGCGTGTGGCGGTTCTGGCG
MAACNMSSCRIACGGSG    15  ATGGCAGCATGCAATATGTCTTCCTGCCGTATCGCTTGTGGCGGTTCTGGCG
MAACNLRCYQSACGGSG    15  ATGGCAGCATGCAATCTTCGGTGCTACCAGTCGGCGTGTGGCGGTTCTGGCG
MAACNSYTCLSIFCGGSG    15  ATGGCAGCATGCAATTCTTACACCTGCCTCAGTATTTTTTGTGGCGGTTCTGGCG
MAACTTGVCGVDDCGGSG    15  ATGGCAGCATGCACCACGGGTGTTTGCGGTGTGGATGATTGTGGCGGTTCTGGCG
MAACTHRCVVSPCGGSG    15  ATGGCAGCATGCACCCACCGCTGCGTTGTGTCTCCCTGTGGCGGTTCTGGCG
MAACTCGNCHALNCGGSG    15  ATGGCAGCATGCACCTGCGGTAATTGCCACGCCCTCAATTGTGGCGGTTCTGGCG
MAACTSQKPCYFSCGGSG    15  ATGGCAGCATGCACGAGCTAGAAGCCGTGCTATTTCAGTTGTGGCGGTTCTGGCG
MAACTGGCSSMHLCGGSG    15  ATGGCAGCATGCACGGGCGGGTGCTCCTCTATGCATCTGTGTGGCGGTTCTGGCG
MAACTFPLCHDLCGGSG    15  ATGGCAGCATGCACGTTTCCTCTGTGCCATGACTTGTGTGGCGGTTCTGGCG
MAACSGQFCGKLACGGSG    15  ATGGCAGCATGCAGCGGTTAGTTCTGCGGCAAGTTGGCCTGTGGCGGTTCTGGCG
MAACRTLPPCVYDCGGSG    15  ATGGCAGCATGCAGGACGCTGCCTCCCTGCGTGTATGATTGTGGCGGTTCTGGCG
MAACRHFCDLSQCGGSG    15  ATGGCAGCATGCAGGCATTTCTGCGATTTGTCTCAGTGTGGCGGTTCTGGCG
MAACRPTCLFFLLVAVLA    15  ATGGCAGCATGCAGGCCCACCTGCCTATTCTTCCTCCTTGTGGCGGTTCTGGCG
MAACSLVYCLPPCGGSG    15  ATGGCAGCATGCAGTCTGGTGTATTGCTTGCCCCCTTGTGGCGGTTCTGGCG
MAACSYLRCGNFLCGGSG    15  ATGGCAGCATGCAGTTATCTTCGCTGCGGGAATTTTCTTTGTGGCGGTTCTGGCG
MAACSWSNSCSVHCGGSG    15  ATGGCAGCATGCAGTTGGTCTAATTCTTGCTCTGTTCATTGTGGCGGTTCTGGCG
MAACIIILTCLLFCGGSG    15  ATGGCAGCATGCATCATTATTCTGACCTGCCTGCTCTTTTGTGGCGGTTCTGGCG
MAACILPPCHRADCGGSG    15  ATGGCAGCATGCATCCTTCCCCCGTGCCACCGTGCTGATTGTGGCGGTTCTGGCG
MAACILPPCPVRNCGGSG    15  ATGGCAGCATGCATCCTTCCTCCCTGCCCCGTCAGGAATTGTGGCGGTTCTGGCG
MAACIAKCNYQACGGSG    15  ATGGCAGCATGCATCGCTAAGTGCAATTATTAGGCGTGTGGCGGTTCTGGCG
MAACMSYCNLELCGGSG    15  ATGGCAGCATGCATGAGTTATTGCAATCTTGAGCTGTGTGGCGGTTCTGGCG
MAACMRGCTYVYCGGSG    15  ATGGCAGCATGCATGCGCGGTTGCACTTATGTCTATTGTGGCGGTTCTGGCG
MAACIHPQFCTFNCGGSG    15  ATGGCAGCATGCATTCACCCCTAGTTTTGCACTTTTAATTGTGGCGGTTCTGGCG
MAACIDGMCFRVCGGSG    15  ATGGCAGCATGCATTGATGGTATGTGCTTCCGCGTGTGTGGCGGTTCTGGCG
MAACIGSCHNSIRCGGSG    15  ATGGCAGCATGCATTGGGTCGTGCCACAATTCTATTCGTTGTGGCGGTTCTGGCG
MAACHVNPCLCVCGGSG    15  ATGGCAGCATGCCACGTTAATCCTTGCCTTTGTGTGTGTGGCGGTTCTGGCG
MAACQVLPPVLDYVWRFW    15  ATGGCAGCATGCCAGGTCCTTCCCCCCGTGCTAGATTACGTGTGGCGGTTCTGGCG
MAACQFNCRELQFCGGSG    15  ATGGCAGCATGCCAGTTTAATTGCCGTGAGTTGCAGTTTTGTGGCGGTTCTGGCG
MAACHILPPCPNTCGGSG    15  ATGGCAGCATGCCATATTCTCCCTCCGTGCCCTAATACTTGTGGCGGTTCTGGCG
MAACHLPPCDVFVCGGSG    15  ATGGCAGCATGCCATCTTCCTCCTTGCGACGTCTTTGTTTGTGGCGGTTCTGGCG
MAACHFICPDPNVCGGSG    15  ATGGCAGCATGCCATTTCATTTGCCCTGATCCCAATGTTTGTGGCGGTTCTGGCG
MAACPTLPPCEDQCGGSG    15  ATGGCAGCATGCCCCACCTTGCCCCCCTGCGAGGATCAGTGTGGCGGTTCTGGCG
MAACPIHCIATTMCGGSG    15  ATGGCAGCATGCCCCATCCATTGCATCGCTACTACGATGTGTGGCGGTTCTGGCG
MAACPP*VLWYQLVWRFW    15  ATGGCAGCATGCCCCCCCTGAGTGCTTTGGTACTAGCTTGTGTGGCGGTTCTGGCG
MAACPAHWDCWLFCGGSG    15  ATGGCAGCATGCCCGGCGCACTGGGACTGCTGGCTGTTTTGTGGCGGTTCTGGCG
MAACPLLPPCSLICGGSG    15  ATGGCAGCATGCCCGTTGCTCCCCCCGTGCTCCCTTATCTGTGGCGGTTCTGGCG
MAACPTICFTKLSCGGSG    15  ATGGCAGCATGCCCTACGATTTGCTTCACGAAGTTGTCGTGTGGCGGTTCTGGCG
MAACRISCLDARHCGGSG    15  ATGGCAGCATGCCGCATTTCCTGCTTGGACGCTCGGCATTGTGGCGGTTCTGGCG
MAACRSLCHGYSCGGSG    15  ATGGCAGCATGCCGGAGTCTGTGCCATGGGTACTCCTGTGGCGGTTCTGGCG
MAACRSPRFCNSSCGGSG    15  ATGGCAGCATGCCGGTCTCCCCGTTTTTGCAACTCTTCCTGTGGCGGTTCTGGCG
MAACRTLSCPNLSCGGSG    15  ATGGCAGCATGCCGTACGCTTTCTTGCCCTAATCTCTCGTGTGGCGGTTCTGGCG
MAACRVSCYSLLNCGGSG    15  ATGGCAGCATGCCGTGTGTCCTGCTATTCGCTTCTTAACTGTGGCGGTTCTGGCG
MAACLTTCVVKSCGGSG    15  ATGGCAGCATGCCTCACTACGTGCGTCGTGAAGTCTTGTGGCGGTTCTGGCG
MAACLRIACITACGGSG    15  ATGGCAGCATGCCTCAGGATTGCGTGCATTACGGCGTGTGGCGGTTCTGGCG
MAACLRLTDCIKGCGGSG    15  ATGGCAGCATGCCTCCGTCTGACTGACTGCATTAAGGGGTGTGGCGGTTCTGGCG
MAACLLSCAWGLLVAVLA    15  ATGGCAGCATGCCTCCTCTCTTGCGCTTGGGGTTTGCTTGTGGCGGTTCTGGCG
MAACLCLPPCTRDCGGSG    15  ATGGCAGCATGCCTCTGCTTGCCTCCGTGCACCAGGGACTGTGGCGGTTCTGGCG
MAACLMLPPCSGTCGGSG    15  ATGGCAGCATGCCTTATGCTTCCGCCTTGCTCCGGCACTTGTGGCGGTTCTGGCG
MAACLHSSCFAHHCGGSG    15  ATGGCAGCATGCCTTCACAGCTCCTGCTTCGCTCATCATTGTGGCGGTTCTGGCG
MAACLLPPCMDWSCGGSG    15  ATGGCAGCATGCCTTTTGCCGCCTTGCATGGATTGGTCGTGTGGCGGTTCTGGCG
MAACEYTNCHPQNCGGSG    15  ATGGCAGCATGCGAGTATACCAACTGCCATCCGTAGAACTGTGGCGGTTCTGGCG
MAACDLYCQFLTCCGGSG    15  ATGGCAGCATGCGATCTCTATTGCCAGTTTTTGACCTGTTGTGGCGGTTCTGGCG
MAACDFGCTQSGRCGGSG    15  ATGGCAGCATGCGATTTTGGTTGCACTTAGTCGGGGCGTTGTGGCGGTTCTGGCG
MAACAASCPLLPPCGGSG    15  ATGGCAGCATGCGCCGCGTCGTGCCCTCTTCTTCCGCCCTGTGGCGGTTCTGGCG
MAACAQLCTHTPCGGSG    15  ATGGCAGCATGCGCTTAGCTTTGCACTCATACTCCGTGTGGCGGTTCTGGCG
MAACAFLPPCSNGCGGSG    15  ATGGCAGCATGCGCTTTTTTGCCTCCTTGCAGCAATGGTTGTGGCGGTTCTGGCG
MAACGPQICREKGCGGSG    15  ATGGCAGCATGCGGGCCTCAGATTTGCCGCGAGAAGGGTTGTGGCGGTTCTGGCG
MAACGVTCHSRVCGGSG    15  ATGGCAGCATGCGGGGTCACTTGCCATTCCCGCGTTTGTGGCGGTTCTGGCG
MAACGKQACDSLHCGGSG    15  ATGGCAGCATGCGGTAAGCAGGCTTGCGATAGCCTGCATTGTGGCGGTTCTGGCG
MAACGATCNKAQTCGGSG    15  ATGGCAGCATGCGGTGCGACTTGCAACAAGGCTTAGACGTGTGGCGGTTCTGGCG
MAACGVLPPCYRSCGGSG    15  ATGGCAGCATGCGGTGTTCTTCCTCCTTGCTATCGTTCCTGTGGCGGTTCTGGCG
MAACGSPCPASHCGGSG    15  ATGGCAGCATGCGGTTCTCCTTGCCCTGCTTCGCACTGTGGCGGTTCTGGCG
MAACVWSHCWSHCGGSG    15  ATGGCAGCATGCGTCTGGAGTCATTGCTGGTCGCATTGTGGCGGTTCTGGCG
MAACVLPPCSGVRCGGSG    15  ATGGCAGCATGCGTCTTGCCCCCTTGCAGTGGTGTGAGGTGTGGCGGTTCTGGCG
MAACVHACTVASMCGGSG    15  ATGGCAGCATGCGTGCACGCTTGCACTGTTGCTAGCATGTGTGGCGGTTCTGGCG
MAACVLPPCFSAECGGSG    15  ATGGCAGCATGCGTGCTCCCTCCGTGCTTCAGTGCTGAGTGTGGCGGTTCTGGCG
MAACVLYQTCVTHCGGSG    15  ATGGCAGCATGCGTGCTTTACTAGACGTGCGTTACCCACTGTGGCGGTTCTGGCG
MAACVGVCRSFHCGGSG    15  ATGGCAGCATGCGTGGGCGTTTGCCGTAGTTTCCATTGTGGCGGTTCTGGCG
MAACVQSCSAYWCGGSG    15  ATGGCAGCATGCGTGTAGAGTTGCAGTGCCTATTGGTGTGGCGGTTCTGGCG
MAACVQLPPCTMSCGGSG    15  ATGGCAGCATGCGTGTAGTTGCCTCCCTGCACCATGAGTTGTGGCGGTTCTGGCG
MAACVSPCASFNCGGSG    15  ATGGCAGCATGCGTGTCCCCTTGCGCCTCGTTTAATTGTGGCGGTTCTGGCG
MAACVAMCMKTTACGGSG    15  ATGGCAGCATGCGTTGCCATGTGCATGAAGACGACTGCTTGTGGCGGTTCTGGCG
MAACVAACHMGSCGGSG    15  ATGGCAGCATGCGTTGCGGCTTGCCACATGGGGTCGTGTGGCGGTTCTGGCG
MAACVGHCKSGPCCGGSG    15  ATGGCAGCATGCGTTGGTCATTGCAAGAGTGGGCCGTGTTGTGGCGGTTCTGGCG
MAACYGQSYCSPICGGSG    15  ATGGCAGCATGCTACGGGTAGTCCTATTGCTCGCCTATTTGTGGCGGTTCTGGCG
MAACYFNRCTVRYCGGSG    15  ATGGCAGCATGCTACTTTAACCGTTGCACGGTGCGGTATTGTGGCGGTTCTGGCG
MAACQSPCHHDICGGSG    15  ATGGCAGCATGCTAGAGTCCGTGCCATCACGACATCTGTGGCGGTTCTGGCG
MAACQPPCYLPPCGGSG    15  ATGGCAGCATGCTAGCCTCCTTGCTATCTGCCCCCTTGTGGCGGTTCTGGCG
MAACQLLPPCSYSCGGSG    15  ATGGCAGCATGCTAGCTGTTGCCCCCGTGCTCTTATTCCTGTGGCGGTTCTGGCG
MAACQADCDQHYNCGGSG    15  ATGGCAGCATGCTAGGCTGACTGCGACCAGCACTATAATTGTGGCGGTTCTGGCG
MAACYVMVCLLLFCGGSG    15  ATGGCAGCATGCTATGTCATGGTTTGCCTTCTGTTGTTCTGTGGCGGTTCTGGCG
MAACYVHSCMVQCGGSG    15  ATGGCAGCATGCTATGTTCATAGCTGCATGGTGTAGTGTGGCGGTTCTGGCG
MAACYFGCTLTRCGGSG    15  ATGGCAGCATGCTATTTCGGTTGCACGCTTACTCGCTGTGGCGGTTCTGGCG
MAACSILPPCNTSCGGSG    15  ATGGCAGCATGCTCCATTCTGCCCCCCTGCAACACTAGTTGTGGCGGTTCTGGCG
MAACSAGCHSPLCCGGSG    15  ATGGCAGCATGCTCCGCGGGTTGCCATTCGCCTCTGTGTTGTGGCGGTTCTGGCG
MAACSRICVLLPPCGGSG    15  ATGGCAGCATGCTCGCGTATTTGCGTCTTGCTTCCCCCCTGTGGCGGTTCTGGCG
MAACSRGCLYSVLCGGSG    15  ATGGCAGCATGCTCTCGTGGTTGCCTGTATTCCGTTCTTTGTGGCGGTTCTGGCG
MAACSVPCSVLPPCGGSG    15  ATGGCAGCATGCTCTGTTCCTTGCAGCGTTCTTCCTCCTTGTGGCGGTTCTGGCG
MAACCSLCPPVYQCGGSG    15  ATGGCAGCATGCTGCAGTCTCTGCCCGCCTGTGTACTAGTGTGGCGGTTCTGGCG
MAACCSRSCFVLDCGGSG    15  ATGGCAGCATGCTGCTCGCGTAGTTGCTTCGTTCTCGATTGTGGCGGTTCTGGCG
MAACWINCTWVSCGGSG    15  ATGGCAGCATGCTGGATTAACTGCACGTGGGTTAGTTGTGGCGGTTCTGGCG
MAACWHSCATFSWCGGSG    15  ATGGCAGCATGCTGGCATTCTTGCGCTACTTTTTCCTGGTGTGGCGGTTCTGGCG
MAACCVNCIQAIGCGGSG    15  ATGGCAGCATGCTGTGTCAATTGCATCTAGGCGATTGGTTGTGGCGGTTCTGGCG
MAACFTACSDSICGGSG    15  ATGGCAGCATGCTTCACGGCTTGCTCTGATTCGATTTGTGGCGGTTCTGGCG
MAACFLLCLSLYCGGSG    15  ATGGCAGCATGCTTCCTCCTTTGCCTGAGCTTGTATTGTGGCGGTTCTGGCG
MAACFAFCGHWDCGGSG    15  ATGGCAGCATGCTTCGCGTTCTGCGGGCATTGGGATTGTGGCGGTTCTGGCG
MAACLNTVCMHVHCGGSG    15  ATGGCAGCATGCTTGAATACCGTTTGCATGCACGTTCATTGTGGCGGTTCTGGCG
MAACLQLPPCSLSCGGSG    15  ATGGCAGCATGCTTGTAGCTCCCTCCGTGCAGTCTCAGCTGTGGCGGTTCTGGCG
MAACLSRYCPTMACGGSG    15  ATGGCAGCATGCTTGTCTAGGTACTGCCCTACCATGGCCTGTGGCGGTTCTGGCG
MAACFFSCFYYPFCGGSG    15  ATGGCAGCATGCTTTTTCAGTTGCTTCTATTATCCTTTCTGTGGCGGTTCTGGCG
MAGCVPSCRTLNCGGSG    15  ATGGCAGGATGCGTCCCTTCGTGCCGGACTCTTAACTGTGGCGGTTCTGGCG
MAACNGFCVSFQCGGSG    14  ATGGCAGCATGCAACGGCTTCTGCGTGTCGTTTCAGTGTGGCGGTTCTGGCG
MAACKWHCYMFNCGGSG    14  ATGGCAGCATGCAAGTGGCATTGCTATATGTTTAATTGTGGCGGTTCTGGCG
MAACNQSLCFRSWCGGSG    14  ATGGCAGCATGCAATCAGAGCCTGTGCTTTCGTTCGTGGTGTGGCGGTTCTGGCG
MAACNLVCLPPYQCGGSG    14  ATGGCAGCATGCAATCTTGTGTGCTTGCCTCCTTACCAGTGTGGCGGTTCTGGCG
MAACNGACPRLPPCGGSG    14  ATGGCAGCATGCAATGGTGCTTGCCCTAGGCTTCCTCCGTGTGGCGGTTCTGGCG
MAACNVRLCFCGCGGSG    14  ATGGCAGCATGCAATGTGAGGTTGTGCTTCTGTGGCTGTGGCGGTTCTGGCG
MAACTTLPPCDSNCGGSG    14  ATGGCAGCATGCACGACCCTGCCGCCGTGCGACTCTAACTGTGGCGGTTCTGGCG
MAACTHACALCECGGSG    14  ATGGCAGCATGCACGCACGCCTGCGCTCTCTGCGAGTGTGGCGGTTCTGGCG
MAACTRICGLFSLCGGSG    14  ATGGCAGCATGCACGCGCATTTGCGGTCTCTTTAGCTTGTGTGGCGGTTCTGGCG
MAACTSFCGYVRSCGGSG    14  ATGGCAGCATGCACTAGCTTCTGCGGCTACGTGCGGTCTTGTGGCGGTTCTGGCG
MAACTRTLCVSGCGGSG    14  ATGGCAGCATGCACTCGCACTCTCTGCGTCTCTGGGTGTGGCGGTTCTGGCG
MAACTYPCALIPCGGSG    14  ATGGCAGCATGCACTTATCCTTGCGCCTTGATTCCTTGTGGCGGTTCTGGCG
MAACTSGCPRLPPCGGSG    14  ATGGCAGCATGCACTTCGGGGTGCCCCCGGCTTCCCCCGTGTGGCGGTTCTGGCG
MAACTFVCKPYPCGGSG    14  ATGGCAGCATGCACTTTCGTGTGCAAGCCCTACCCGTGTGGCGGTTCTGGCG
MAACSSSCHELPPCGGSG    14  ATGGCAGCATGCAGCAGCTCCTGCCACGAGTTGCCCCCCTGTGGCGGTTCTGGCG
MAACRGSSCSYHQCGGSG    14  ATGGCAGCATGCAGGGGCTCTTCGTGCAGCTATCACTAGTGTGGCGGTTCTGGCG
MAACSHACDWFLCGGSG    14  ATGGCAGCATGCAGTCACGCGTGCGACTGGTTCCTGTGTGGCGGTTCTGGCG
MAACSPYCLRCHPCGGSG    14  ATGGCAGCATGCAGTCCTTATTGCTTGCGCTGTCATCCTTGTGGCGGTTCTGGCG
MAACSRSCWHPTCGGSG    14  ATGGCAGCATGCAGTCGTTCCTGCTGGCACCCTACTTGTGGCGGTTCTGGCG
MAACSLLCSSSRCGGSG    14  ATGGCAGCATGCAGTCTCCTTTGCTCCAGCTCGAGGTGTGGCGGTTCTGGCG
MAACSVLPPLRFLVWRFW    14  ATGGCAGCATGCAGTGTCTTGCCCCCCCTGCGCTTCCTCGTGTGGCGGTTCTGGCG
MAACILLRAPPRIVAVLA    14  ATGGCAGCATGCATCCTCCTCCGTGCTCCCCCCAGGATTGTGGCGGTTCTGGCG
MAACIDSCGHPNDCGGSG    14  ATGGCAGCATGCATCGATTCTTGCGGGCATCCCAATGACTGTGGCGGTTCTGGCG
MAACIGKCPVIPPCGGSG    14  ATGGCAGCATGCATCGGGAAGTGCCCTGTTATCCCTCCTTGTGGCGGTTCTGGCG
MAACISIQCTHVVCGGSG    14  ATGGCAGCATGCATCTCGATTCAGTGCACGCACGTTGTCTGTGGCGGTTCTGGCG
MAACILNQCLPPCGGSG    14  ATGGCAGCATGCATCTTGAATCAGTGCCTGCCCCCGTGTGGCGGTTCTGGCG
MAACMILPPCSKHCGGSG    14  ATGGCAGCATGCATGATTCTTCCGCCGTGCTCCAAGCATTGTGGCGGTTCTGGCG
MAACMPRGCIIACGGSG    14  ATGGCAGCATGCATGCCTCGCGGTTGCATTATCGCGTGTGGCGGTTCTGGCG
MAACMYLPPCFTDCGGSG    14  ATGGCAGCATGCATGTACCTTCCCCCGTGCTTTACGGATTGTGGCGGTTCTGGCG
MAACIDMGCQHSICGGSG    14  ATGGCAGCATGCATTGATATGGGTTGCCAGCATAGTATCTGTGGCGGTTCTGGCG
MAACIDGCPIIPPCGGSG    14  ATGGCAGCATGCATTGATGGTTGCCCTATCATTCCGCCCTGTGGCGGTTCTGGCG
MAACQIRDCTSFPCGGSG    14  ATGGCAGCATGCCAGATTAGGGATTGCACTTCCTTTCCTTGTGGCGGTTCTGGCG
MAACQGTCVAQSCGGSG    14  ATGGCAGCATGCCAGGGCACGTGCGTCGCTTAGTCTTGTGGCGGTTCTGGCG
MAACHTLPPCDYPCGGSG    14  ATGGCAGCATGCCATACGCTTCCGCCTTGCGACTACCCCTGTGGCGGTTCTGGCG
MAACHMKRCARSCGGSG    14  ATGGCAGCATGCCATATGAAGAGGTGCGCTCGGTCCTGTGGCGGTTCTGGCG
MAACHHRCCTSGKCGGSG    14  ATGGCAGCATGCCATCATAGGTGTTGCACCTCTGGTAAGTGTGGCGGTTCTGGCG
MAACHPQNCFIRHCGGSG    14  ATGGCAGCATGCCATCCGTAGAATTGCTTCATCAGGCATTGTGGCGGTTCTGGCG
MAACHPQVCPRSCGGSG    14  ATGGCAGCATGCCATCCTTAGGTCTGCCCGCGTTCGTGTGGCGGTTCTGGCG
MAACPYLPPCNMQCGGSG    14  ATGGCAGCATGCCCCTACCTCCCGCCTTGCAATATGTAGTGTGGCGGTTCTGGCG
MAACPNRCMVKLGCGGSG    14  ATGGCAGCATGCCCGAATCGTTGCATGGTGAAGTTGGGGTGTGGCGGTTCTGGCG
MAACP*LRLQLDWLWRFW    14  ATGGCAGCATGCCCGTAATTACGGCTGCAGTTAGATTGGTTGTGGCGGTTCTGGCG
MAACPQFCYRPSCGGSG    14  ATGGCAGCATGCCCGTAGTTTTGCTATCGGCCTAGCTGTGGCGGTTCTGGCG
MAACPSPCMLLPPCGGSG    14  ATGGCAGCATGCCCGTCTCCTTGCATGCTTTTGCCTCCTTGTGGCGGTTCTGGCG
MAACPLLPPCSRLCGGSG    14  ATGGCAGCATGCCCGTTGCTTCCTCCGTGCTCCCGTCTTTGTGGCGGTTCTGGCG
MAACPHNRCMHDNCGGSG    14  ATGGCAGCATGCCCTCATAACCGTTGCATGCATGACAACTGTGGCGGTTCTGGCG
MAACPRLPPCMQICGGSG    14  ATGGCAGCATGCCCTCGCTTGCCCCCGTGCATGTAGATCTGTGGCGGTTCTGGCG
MAACPFLPPCSSACGGSG    14  ATGGCAGCATGCCCTTTCTTGCCCCCCTGCTCGAGTGCTTGTGGCGGTTCTGGCG
MAACRTPTCLLTVCGGSG    14  ATGGCAGCATGCCGGACTCCGACTTGCCTCCTTACTGTTTGTGGCGGTTCTGGCG
MAACLSDCPQAICGGSG    14  ATGGCAGCATGCCTCAGCGACTGCCCGCAGGCGATTTGTGGCGGTTCTGGCG
MAACLATCPTLPPCGGSG    14  ATGGCAGCATGCCTCGCCACGTGCCCGACGCTTCCTCCTTGTGGCGGTTCTGGCG
MAACLAHTCQFRYCGGSG    14  ATGGCAGCATGCCTCGCTCATACCTGCTAGTTCCGGTATTGTGGCGGTTCTGGCG
MAACLGKCTVLPPCGGSG    14  ATGGCAGCATGCCTGGGCAAGTGCACTGTTCTTCCTCCCTGTGGCGGTTCTGGCG
MAACLQICDKYNVCGGSG    14  ATGGCAGCATGCCTGTAGATCTGCGATAAGTATAATGTTTGTGGCGGTTCTGGCG
MAACLDSCKYSRCGGSG    14  ATGGCAGCATGCCTTGACTCTTGCAAGTATAGTCGGTGTGGCGGTTCTGGCG
MAACLGSCLFPKCGGSG    14  ATGGCAGCATGCCTTGGTAGCTGCCTCTTCCCCAAGTGTGGCGGTTCTGGCG
MAACLSHYTCLSDCGGSG    14  ATGGCAGCATGCCTTTCGCATTATACGTGCCTTTCCGACTGTGGCGGTTCTGGCG
MAACLSTCAIDYCGGSG    14  ATGGCAGCATGCCTTTCTACGTGCGCTATCGACTATTGTGGCGGTTCTGGCG
MAACDLCCHPQFCGGSG    14  ATGGCAGCATGCGATCTTTGCTGCCATCCCTAGTTCTGTGGCGGTTCTGGCG
MAACDWVCHNRNTCGGSG    14  ATGGCAGCATGCGATTGGGTTTGCCACAATCGGAATACCTGTGGCGGTTCTGGCG
MAACAKRCLTLPPCGGSG    14  ATGGCAGCATGCGCCAAGCGCTGCCTTACTCTTCCGCCTTGTGGCGGTTCTGGCG
MAACAAACPLLPPCGGSG    14  ATGGCAGCATGCGCCGCGGCTTGCCCTTTGCTTCCTCCGTGTGGCGGTTCTGGCG
MAACAYFLCERSGCGGSG    14  ATGGCAGCATGCGCCTACTTTTTGTGCGAGAGGTCCGGTTGTGGCGGTTCTGGCG
MAACASTICSTLCGGSG    14  ATGGCAGCATGCGCGAGTACCATCTGCTCTACCCTCTGTGGCGGTTCTGGCG
MAACARFICLPPCCGGSG    14  ATGGCAGCATGCGCGCGCTTCATTTGCCTCCCTCCCTGCTGTGGCGGTTCTGGCG
MAACADSCPSLPPCGGSG    14  ATGGCAGCATGCGCGGATTCGTGCCCCAGTCTTCCTCCCTGTGGCGGTTCTGGCG
MAACATYCCRDQCGGSG    14  ATGGCAGCATGCGCTACTTACTGTTGCCGGGATCAGTGTGGCGGTTCTGGCG
MAACAVWQCVRLCGGSG    14  ATGGCAGCATGCGCTGTGTGGTAGTGCGTTAGGCTTTGTGGCGGTTCTGGCG
MAACAVLPPLLLELWRFW    14  ATGGCAGCATGCGCTGTTCTCCCCCCCTTGCTCCTGGAGTTGTGGCGGTTCTGGCG
MAACAVLPPCSWSCGGSG    14  ATGGCAGCATGCGCTGTTCTCCCCCCTTGCTCCTGGAGTTGTGGCGGTTCTGGCG
MAACGILCDSRFCGGSG    14  ATGGCAGCATGCGGCATTCTTTGCGATTCCCGTTTTTGTGGCGGTTCTGGCG
MAACGQLPPLLWFLWRFW    14  ATGGCAGCATGCGGCTAGCTTCCCCCCTTGCTCTGGTTCTTGTGGCGGTTCTGGCG
MAACGWLPPCYSPCGGSG    14  ATGGCAGCATGCGGCTGGCTTCCTCCGTGCTATTCTCCTTGTGGCGGTTCTGGCG
MAACGMVCQAVNCGGSG    14  ATGGCAGCATGCGGGATGGTCTGCTAGGCCGTGAATTGTGGCGGTTCTGGCG
MAACGRACPVLPPCGGSG    14  ATGGCAGCATGCGGGCGGGCGTGCCCTGTCTTGCCTCCCTGTGGCGGTTCTGGCG
MAACGYRNCSFSYCGGSG    14  ATGGCAGCATGCGGGTACCGCAATTGCTCCTTTTCGTATTGTGGCGGTTCTGGCG
MAACGHQCDPSICGGSG    14  ATGGCAGCATGCGGTCACCAGTGCGATCCTAGTATTTGTGGCGGTTCTGGCG
MAACGEACNFRDHCGGSG    14  ATGGCAGCATGCGGTGAGGCCTGCAATTTTAGGGATCACTGTGGCGGTTCTGGCG
MAACVPMCRNTLCGGSG    14  ATGGCAGCATGCGTCCCGATGTGCCGCAATACTCTTTGTGGCGGTTCTGGCG
MAACVFDCSLPLCGGSG    14  ATGGCAGCATGCGTGTTTGACTGCTCCTTGCCTTTGTGTGGCGGTTCTGGCG
MAACVSEICRGYCGGSG    14  ATGGCAGCATGCGTTTCGGAGATTTGCCGCGGGTATTGTGGCGGTTCTGGCG
MAACYGMCTANQVCGGSG    14  ATGGCAGCATGCTACGGGATGTGCACTGCGAATTAGGTGTGTGGCGGTTCTGGCG
MAACQESCDWSRCGGSG    14  ATGGCAGCATGCTAGGAGTCTTGCGATTGGAGTCGGTGTGGCGGTTCTGGCG
MAACQDDPCGSCGCGGSG    14  ATGGCAGCATGCTAGGATGACCCGTGCGGGTCCTGTGGTTGTGGCGGTTCTGGCG
MAACQGVCIFSDCGGSG    14  ATGGCAGCATGCTAGGGTGTCTGCATCTTCTCCGACTGTGGCGGTTCTGGCG
MAACYNGCHILPPCGGSG    14  ATGGCAGCATGCTATAATGGTTGCCACATCTTGCCTCCCTGTGGCGGTTCTGGCG
MAACYTTCRGQVWCGGSG    14  ATGGCAGCATGCTATACTACTTGCCGGGGTTAGGTTTGGTGTGGCGGTTCTGGCG
MAACYFVCSRDTCGGSG    14  ATGGCAGCATGCTATTTTGTTTGCTCGAGGGATACGTGTGGCGGTTCTGGCG
MAACSDRCSNTVCGGSG    14  ATGGCAGCATGCTCGGATCGTTGCTCGAATACTGTTTGTGGCGGTTCTGGCG
MAACSFGCTINSCGGSG    14  ATGGCAGCATGCTCGTTTGGCTGCACCATCAACTCGTGTGGCGGTTCTGGCG
MAACSIPCSIFPYCGGSG    14  ATGGCAGCATGCTCTATTCCGTGCTCGATCTTCCCGTATTGTGGCGGTTCTGGCG
MAACSPACRVDKCGGSG    14  ATGGCAGCATGCTCTCCCGCTTGCCGGGTGGATAAGTGTGGCGGTTCTGGCG
MAACSRSCSKVRCGGSG    14  ATGGCAGCATGCTCTCGGAGTTGCTCGAAGGTCCGGTGTGGCGGTTCTGGCG
MAACSVKCSSALCGGSG    14  ATGGCAGCATGCTCTGTCAAGTGCTCTTCCGCGCTGTGTGGCGGTTCTGGCG
MAACWYECPLLSLCGGSG    14  ATGGCAGCATGCTGGTACGAGTGCCCGCTCCTTTCTCTTTGTGGCGGTTCTGGCG
MAACWQIACNRRSCGGSG    14  ATGGCAGCATGCTGGTAGATCGCTTGCAATCGGAGGTCTTGTGGCGGTTCTGGCG
MAACCDCCSRPQFCGGSG    14  ATGGCAGCATGCTGTGATTGTTGCTCCAGGCCTCAGTTCTGTGGCGGTTCTGGCG
MAACFRQGCRMLCGGSG    14  ATGGCAGCATGCTTCCGGTAGGGTTGCAGGATGCTGTGTGGCGGTTCTGGCG
MAACFRLHCNVGACGGSG    14  ATGGCAGCATGCTTCCGTCTGCATTGCAACGTCGGCGCTTGTGGCGGTTCTGGCG
MAACLRSDCFLFNCGGSG    14  ATGGCAGCATGCTTGAGGTCTGATTGCTTTCTCTTTAATTGTGGCGGTTCTGGCG
MAACLPHVCVIPCGGSG    14  ATGGCAGCATGCTTGCCTCATGTCTGCGTGATTCCTTGTGGCGGTTCTGGCG
MAACLLPPCSFSQCGGSG    14  ATGGCAGCATGCTTGCTTCCGCCGTGCAGCTTTTCCCAGTGTGGCGGTTCTGGCG
MAACLGLPCPVSFCGGSG    14  ATGGCAGCATGCTTGGGTCTTCCGTGCCCTGTGTCTTTCTGTGGCGGTTCTGGCG
MAACFKGCALSRVCGGSG    14  ATGGCAGCATGCTTTAAGGGGTGCGCTCTTAGTCGTGTTTGTGGCGGTTCTGGCG
MAACKSLPPCSLPCGGSG    13  ATGGCAGCATGCAAGTCTCTGCCTCCTTGCAGTCTCCCCTGTGGCGGTTCTGGCG
MAACNTRKVCVNCCGGSG    13  ATGGCAGCATGCAATACCAGGAAGGTCTGCGTTAACTGCTGTGGCGGTTCTGGCG
MAACNLACPSLPPCGGSG    13  ATGGCAGCATGCAATCTCGCCTGCCCTAGTCTTCCGCCTTGTGGCGGTTCTGGCG
MAACNAVCTELPSCGGSG    13  ATGGCAGCATGCAATGCCGTCTGCACTGAGTTGCCTAGTTGTGGCGGTTCTGGCG
MAACNQPCAHSSICGGSG    13  ATGGCAGCATGCAATTAGCCGTGCGCGCATTCCTCCATCTGTGGCGGTTCTGGCG
MAACTSDCVCDTCGGSG    13  ATGGCAGCATGCACCAGTGATTGCGTTTGCGATACGTGTGGCGGTTCTGGCG
MAACTASGHCRFNCGGSG    13  ATGGCAGCATGCACCGCGTCGGGGCATTGCCGCTTCAATTGTGGCGGTTCTGGCG
MAACTAQCCTPMGCGGSG    13  ATGGCAGCATGCACGGCCCAGTGCTGTACTCCTATGGGTTGTGGCGGTTCTGGCG
MAACTWSCSFRNCGGSG    13  ATGGCAGCATGCACTTGGAGTTGCTCCTTTAGGAACTGTGGCGGTTCTGGCG
MAACTWACPLLPPCGGSG    13  ATGGCAGCATGCACTTGGGCCTGCCCTCTGCTTCCCCCGTGTGGCGGTTCTGGCG
MAACRKVCHTVLMCGGSG    13  ATGGCAGCATGCAGGAAGGTTTGCCATACCGTTCTCATGTGTGGCGGTTCTGGCG
MAACRVLCFVPECGGSG    13  ATGGCAGCATGCAGGGTTCTGTGCTTCGTCCCTGAGTGTGGCGGTTCTGGCG
MAACRYLPPCDLDCGGSG    13  ATGGCAGCATGCAGGTACCTCCCCCCCTGCGATTTGGACTGTGGCGGTTCTGGCG
MAACSITCSSNSMCGGSG    13  ATGGCAGCATGCAGTATCACTTGCAGTTCTAATTCTATGTGTGGCGGTTCTGGCG
MAACSRIICQSGWCGGSG    13  ATGGCAGCATGCAGTCGTATTATCTGCTAGTCTGGGTGGTGTGGCGGTTCTGGCG
MAACSVLPPCNIPCGGSG    13  ATGGCAGCATGCAGTGTGCTTCCGCCCTGCAACATTCCTTGTGGCGGTTCTGGCG
MAACILPPCAVTMCGGSG    13  ATGGCAGCATGCATCCTTCCTCCCTGCGCGGTCACTATGTGTGGCGGTTCTGGCG
MAACILPPCNFSDCGGSG    13  ATGGCAGCATGCATCTTGCCGCCGTGCAACTTTTCCGATTGTGGCGGTTCTGGCG
MAACILPPCPFEGCGGSG    13  ATGGCAGCATGCATCTTGCCTCCGTGCCCTTTTGAGGGGTGTGGCGGTTCTGGCG
MAACMLLPPCYTPCGGSG    13  ATGGCAGCATGCATGCTGCTCCCTCCTTGCTACACTCCCTGTGGCGGTTCTGGCG
MAACMSMCRCCLPVVVLA    13  ATGGCAGCATGCATGTCTATGTGCCGTTGTTGCCTCCCTGTGGTGGTTCTGGCG
MAACITKCFILPPCGGSG    13  ATGGCAGCATGCATTACGAAGTGCTTCATCCTCCCCCCTTGTGGCGGTTCTGGCG
MAACITRCSGLLCGGSG    13  ATGGCAGCATGCATTACGCGGTGCAGCGGCCTTTTGTGTGGCGGTTCTGGCG
MAACHHRPCLLIGCGGSG    13  ATGGCAGCATGCCACCACCGGCCTTGCTTGTTGATCGGTTGTGGCGGTTCTGGCG
MAACHGFCPMLPPCGGSG    13  ATGGCAGCATGCCATGGGTTTTGCCCGATGCTCCCCCCGTGTGGCGGTTCTGGCG
MAACHVLPPCHLQCGGSG    13  ATGGCAGCATGCCATGTTCTGCCCCCGTGCCATTTGCAGTGTGGCGGTTCTGGCG
MAACHLPPCNFSLCGGSG    13  ATGGCAGCATGCCATTTGCCGCCCTGCAATTTCTCGTTGTGTGGCGGTTCTGGCG
MAACPPLPPCPFSCGGSG    13  ATGGCAGCATGCCCCCCGCTTCCGCCGTGCCCGTTTAGTTGTGGCGGTTCTGGCG
MAACPPSSAVLYYLWRFW    13  ATGGCAGCATGCCCCCCGTCTTCCGCCGTGCTTTATTACTTGTGGCGGTTCTGGCG
MAACPGLSCSENCGGSG    13  ATGGCAGCATGCCCCGGCCTGAGCTGCAGCGAGAATTGTGGCGGTTCTGGCG
MAACPILPPCLTYCGGSG    13  ATGGCAGCATGCCCGATCCTGCCCCCTTGCTTGACTTATTGTGGCGGTTCTGGCG
MAACPIVCIRSTRCGGSG    13  ATGGCAGCATGCCCGATCGTCTGCATTCGCAGCACGCGTTGTGGCGGTTCTGGCG
MAACPVSCRPPDCGGSG    13  ATGGCAGCATGCCCGGTTTCTTGCCGGCCCCCTGATTGTGGCGGTTCTGGCG
MAACPQPCVTYSLCGGSG    13  ATGGCAGCATGCCCGTAGCCGTGCGTCACCTACTCTCTCTGTGGCGGTTCTGGCG
MAACPPYCPEYPCGGSG    13  ATGGCAGCATGCCCTCCTTATTGCCCGGAGTATCCTTGTGGCGGTTCTGGCG
MAACPVWCPNRVDCGGSG    13  ATGGCAGCATGCCCTGTTTGGTGCCCTAACCGTGTTGATTGTGGCGGTTCTGGCG
MAACPFLPPCVSTCGGSG    13  ATGGCAGCATGCCCTTTTCTCCCGCCGTGCGTCTCTACTTGTGGCGGTTCTGGCG
MAACRNSRSTVLNCGGSG    13  ATGGCAGCATGCCGCAACTCTCGCTCGACGGTCTTGAATTGTGGCGGTTCTGGCG
MAACRHWCSSGDICGGSG    13  ATGGCAGCATGCCGGCATTGGTGCTCGTCCGGCGACATCTGTGGCGGTTCTGGCG
MAACRCRCLNGSCGGSG    13  ATGGCAGCATGCCGGTGTAGGTGCCTGAATGGTTCCTGTGGCGGTTCTGGCG
MAACLKACTFHVCGGSG    13  ATGGCAGCATGCCTCAAGGCGTGCACGTTTCATGTGTGTGGCGGTTCTGGCG
MAACLTMCELFDCGGSG    13  ATGGCAGCATGCCTCACCATGTGCGAGCTTTTTGATTGTGGCGGTTCTGGCG
MAACLGACPYLPPCGGSG    13  ATGGCAGCATGCCTGGGCGCTTGCCCTTACCTGCCCCCGTGTGGCGGTTCTGGCG
MAACDQSCKCTSCGGSG    13  ATGGCAGCATGCGACCAGTCTTGCAAGTGTACTTCCTGTGGCGGTTCTGGCG
MAACDAKCFYWNCGGSG    13  ATGGCAGCATGCGACGCCAAGTGCTTTTATTGGAATTGTGGCGGTTCTGGCG
MAACEKYCSIFRGCGGSG    13  ATGGCAGCATGCGAGAAGTACTGCTCCATTTTTAGGGGTTGTGGCGGTTCTGGCG
MAACEILCLPPCCGGSG    13  ATGGCAGCATGCGAGATTCTCTGCCTTCCCCCCTGCTGTGGCGGTTCTGGCG
MAACELDCPYCPCGGSG    13  ATGGCAGCATGCGAGCTGGATTGCCCCTACTGTCCCTGTGGCGGTTCTGGCG
MAACEGQMCMRSCGGSG    13  ATGGCAGCATGCGAGGGTTAGATGTGCATGAGGAGCTGTGGCGGTTCTGGCG
MAACDSLGSCRFSCGGSG    13  ATGGCAGCATGCGATTCTTTGGGTTCTTGCCGTTTTAGTTGTGGCGGTTCTGGCG
MAACDFVECVSKNCGGSG    13  ATGGCAGCATGCGATTTCGTTGAGTGCGTCAGCAAGAACTGTGGCGGTTCTGGCG
MAACAAVCSRNRCGGSG    13  ATGGCAGCATGCGCCGCTGTCTGCTCCCGTAACCGTTGTGGCGGTTCTGGCG
MAACAHNCWLSSCGGSG    13  ATGGCAGCATGCGCGCATAATTGCTGGCTTTCGAGCTGTGGCGGTTCTGGCG
MAACALGCAGKHTCGGSG    13  ATGGCAGCATGCGCGCTGGGTTGCGCGGGCAAGCATACGTGTGGCGGTTCTGGCG
MAACAAWHCRIYDCGGSG    13  ATGGCAGCATGCGCGGCGTGGCATTGCAGGATCTATGACTGTGGCGGTTCTGGCG
MAACASFCLPPWLCGGSG    13  ATGGCAGCATGCGCGTCTTTTTGCCTTCCTCCTTGGCTTTGTGGCGGTTCTGGCG
MAACAAFCHPQFNCGGSG    13  ATGGCAGCATGCGCTGCTTTCTGCCACCCGTAGTTCAACTGTGGCGGTTCTGGCG
MAACACTMCSEIPCGGSG    13  ATGGCAGCATGCGCTTGCACGATGTGCTCTGAGATTCCCTGTGGCGGTTCTGGCG
MAACGVLPPCGRICGGSG    13  ATGGCAGCATGCGGCGTCCTGCCTCCCTGCGGGCGCATCTGTGGCGGTTCTGGCG
MAACGSGCSPLACGGSG    13  ATGGCAGCATGCGGGAGTGGTTGCTCTCCCCTGGCTTGTGGCGGTTCTGGCG
MAACVLLPPVQQCVWRFW    13  ATGGCAGCATGCGTGCTCCTTCCCCCCGTGCAATAGTGCGTGTGGCGGTTCTGGCG
MAACVVRCLAGTLCGGSG    13  ATGGCAGCATGCGTGGTCCGGTGCTTGGCTGGGACTCTCTGTGGCGGTTCTGGCG
MAACVSDCCANVYCGGSG    13  ATGGCAGCATGCGTGTCCGATTGCTGTGCTAATGTCTATTGTGGCGGTTCTGGCG
MAACVLPPCTHFNCGGSG    13  ATGGCAGCATGCGTGTTGCCTCCTTGCACCCATTTTAATTGTGGCGGTTCTGGCG
MAACYASCIYQVCGGSG    13  ATGGCAGCATGCTACGCCTCCTGCATTTATCAGGTCTGTGGCGGTTCTGGCG
MAACYLPPCSESCGGSG    13  ATGGCAGCATGCTACTTGCCGCCGTGCTCTGAGTCGTGTGGCGGTTCTGGCG
MAACYLLPPLQSPLWRFW    13  ATGGCAGCATGCTACTTGCTGCCCCCCCTGCAATCACCCCTGTGGCGGTTCTGGCG
MAACQGICPTVSCGGSG    13  ATGGCAGCATGCTAGGGTATTTGCCCCACCGTTTCGTGTGGCGGTTCTGGCG
MAACQSYTCYHYHCGGSG    13  ATGGCAGCATGCTAGTCGTACACTTGCTATCACTACCACTGTGGCGGTTCTGGCG
MAACYRHCPSDPCGGSG    13  ATGGCAGCATGCTATCGGCACTGCCCCTCCGATCCTTGTGGCGGTTCTGGCG
MAACYLASCQKMCGGSG    13  ATGGCAGCATGCTATCTCGCTAGCTGCTAGAAGATGTGTGGCGGTTCTGGCG
MAACYDRCLQKQWCGGSG    13  ATGGCAGCATGCTATGATAGGTGCCTTTAGAAGCAGTGGTGTGGCGGTTCTGGCG
MAACYFERCPQSLCGGSG    13  ATGGCAGCATGCTATTTCGAGCGTTGCCCCTAGTCGCTTTGTGGCGGTTCTGGCG
MAACYLLDCHSHICGGSG    13  ATGGCAGCATGCTATTTGCTGGATTGCCACTCTCATATTTGTGGCGGTTCTGGCG
MAACSRQCLFLPPCGGSG    13  ATGGCAGCATGCTCCCGTCAGTGCCTGTTCCTTCCCCCTTGTGGCGGTTCTGGCG
MAACSDIYCYARTCGGSG    13  ATGGCAGCATGCTCCGATATTTATTGCTATGCCCGTACGTGTGGCGGTTCTGGCG
MAACSVSNYCQTACGGSG    13  ATGGCAGCATGCTCCGTTTCGAACTACTGCTAGACGGCGTGTGGCGGTTCTGGCG
MAACSQGVCNQQCGGSG    13  ATGGCAGCATGCTCCTAGGGCGTGTGCAATCAGCAGTGTGGCGGTTCTGGCG
MAACSRNCVNSFCGGSG    13  ATGGCAGCATGCTCGCGTAACTGCGTGAATAGTTTTTGTGGCGGTTCTGGCG
MAACSDACVLSASCGGSG    13  ATGGCAGCATGCTCGGATGCGTGCGTTCTTTCGGCTTCTTGTGGCGGTTCTGGCG
MAACSTRCVHPICGGSG    13  ATGGCAGCATGCTCTACTCGCTGCGTGCACCCCATCTGTGGCGGTTCTGGCG
MAACSRLCTGFNCGGSG    13  ATGGCAGCATGCTCTCGGCTCTGCACCGGCTTCAATTGTGGCGGTTCTGGCG
MAACSRQCYWPLPCGGSG    13  ATGGCAGCATGCTCTCGTCAGTGCTATTGGCCGCTTCCCTGTGGCGGTTCTGGCG
MAACSRRCTDLACGGSG    13  ATGGCAGCATGCTCTCGTCGTTGCACTGATTTGGCTTGTGGCGGTTCTGGCG
MAACSAHRDCPDQCGGSG    13  ATGGCAGCATGCTCTGCTCATCGGGACTGCCCCGATTAGTGTGGCGGTTCTGGCG
MAACSVGCIYVSRCGGSG    13  ATGGCAGCATGCTCTGTGGGCTGCATTTATGTTTCGCGTTGTGGCGGTTCTGGCG
MAACSCPHCGMSACGGSG    13  ATGGCAGCATGCTCTTGTCCCCATTGCGGGATGAGTGCTTGTGGCGGTTCTGGCG
MAACCHKACQCYSCGGSG    13  ATGGCAGCATGCTGCCATAAGGCCTGCTAGTGCTATTCTTGTGGCGGTTCTGGCG
MAACCRKCMFSTCGGSG    13  ATGGCAGCATGCTGCCGCAAGTGCATGTTCTCGACCTGTGGCGGTTCTGGCG
MAACWNECLGGPCGGSG    13  ATGGCAGCATGCTGGAATGAGTGCTTGGGTGGGCCTTGTGGCGGTTCTGGCG
MAACWPRCCTGTCGGSG    13  ATGGCAGCATGCTGGCCTCGTTGCTGCACTGGTACTTGTGGCGGTTCTGGCG
MAACLHACYYTSCGGSG    13  ATGGCAGCATGCTTGCACGCTTGCTACTATACTAGCTGTGGCGGTTCTGGCG
MAACLLPPCDTFSCGGSG    13  ATGGCAGCATGCTTGCTCCCCCCGTGCGATACCTTTTCGTGTGGCGGTTCTGGCG
MAACFTPCHQVSLCGGSG    13  ATGGCAGCATGCTTTACGCCCTGCCATCAGGTCTCTCTTTGTGGCGGTTCTGGCG
MAACFTPCLILPPCGGSG    13  ATGGCAGCATGCTTTACTCCTTGCTTGATCTTGCCTCCGTGTGGCGGTTCTGGCG
MAACFSSCPTLPPCGGSG    13  ATGGCAGCATGCTTTAGCTCTTGCCCCACTTTGCCTCCCTGTGGCGGTTCTGGCG
MAACFQGRCWRGSCGGSG    13  ATGGCAGCATGCTTTCAGGGTAGGTGCTGGCGGGGGAGTTGTGGCGGTTCTGGCG
MAACNQVVCVSQYCGGSG    12  ATGGCAGCATGCAACCAGGTCGTTTGCGTTTCTTAGTATTGTGGCGGTTCTGGCG
MAACKSGCYLPQCGGSG    12  ATGGCAGCATGCAAGAGTGGTTGCTATCTTCCGCAGTGTGGCGGTTCTGGCG
MAACKILPPCSFHCGGSG    12  ATGGCAGCATGCAAGATTCTGCCCCCTTGCTCGTTTCACTGTGGCGGTTCTGGCG
MAACKDICYSTSGCGGSG    12  ATGGCAGCATGCAAGGACATTTGCTATTCTACTTCCGGGTGTGGCGGTTCTGGCG
MAACNTSNCISLRCGGSG    12  ATGGCAGCATGCAATACGAGTAACTGCATTAGCCTGCGCTGTGGCGGTTCTGGCG
MAACNAGLLCFSSCGGSG    12  ATGGCAGCATGCAATGCTGGGTTGCTTTGCTTTAGCTCCTGTGGCGGTTCTGGCG
MAACNGIFHCGGDCGGSG    12  ATGGCAGCATGCAATGGTATTTTTCATTGCGGTGGCGATTGTGGCGGTTCTGGCG
MAACTMGCHVDTVCGGSG    12  ATGGCAGCATGCACCATGGGCTGCCATGTGGATACTGTCTGTGGCGGTTCTGGCG
MAACTLALCLPPCGGSG    12  ATGGCAGCATGCACGCTTGCTCTGTGCCTCCCTCCCTGTGGCGGTTCTGGCG
MAACTSPFCSSFCGGSG    12  ATGGCAGCATGCACTAGTCCTTTTTGCTCTTCTTTTTGTGGCGGTTCTGGCG
MAACTPPLHHSSALWRFW    12  ATGGCAGCATGCACTCCCCCCCTGCACCATTCTTCCGCCCTGTGGCGGTTCTGGCG
MAACTRVCADFDCGGSG    12  ATGGCAGCATGCACTCGTGTCTGCGCTGATTTTGACTGTGGCGGTTCTGGCG
MAACTRFCRFCQLCGGSG    12  ATGGCAGCATGCACTCGTTTTTGCCGGTTTTGTCAGCTTTGTGGCGGTTCTGGCG
MAACTAQQCGHYTCGGSG    12  ATGGCAGCATGCACTGCCCAGCAGTGCGGGCATTATACTTGTGGCGGTTCTGGCG
MAACRTSRCVNCGCGGSG    12  ATGGCAGCATGCAGGACCTCGAGGTGCGTGAATTGTGGTTGTGGCGGTTCTGGCG
MAACSSRGCGRLPCGGSG    12  ATGGCAGCATGCAGTAGCCGCGGTTGCGGTCGGCTCCCGTGTGGCGGTTCTGGCG
MAACSRWGCSYSLCGGSG    12  ATGGCAGCATGCAGTCGGTGGGGGTGCAGTTACTCTCTCTGTGGCGGTTCTGGCG
MAACSLKCLGFHCGGSG    12  ATGGCAGCATGCAGTCTGAAGTGCCTGGGTTTTCATTGTGGCGGTTCTGGCG
MAACSQSCPCLHSCGGSG    12  ATGGCAGCATGCAGTTAGTCTTGCCCGTGTCTTCATTCTTGTGGCGGTTCTGGCG
MAACISRCGSTPCGGSG    12  ATGGCAGCATGCATCAGCAGGTGCGGTTCTACCCCCTGTGGCGGTTCTGGCG
MAACIIPTCCADDCGGSG    12  ATGGCAGCATGCATCATCCCTACCTGCTGCGCTGATGATTGTGGCGGTTCTGGCG
MAACILPPLLDHAVWRFW    12  ATGGCAGCATGCATCCTTCCCCCCTTGCTAGATCACGCGGTGTGGCGGTTCTGGCG
MAACIDYCLAYFCGGSG    12  ATGGCAGCATGCATCGATTATTGCCTGGCCTACTTCTGTGGCGGTTCTGGCG
MAACIQTCLPPFNCGGSG    12  ATGGCAGCATGCATCTAGACGTGCCTCCCTCCGTTTAACTGTGGCGGTTCTGGCG
MAACMQICLPPLNCGGSG    12  ATGGCAGCATGCATGCAGATCTGCCTGCCTCCTTTGAATTGTGGCGGTTCTGGCG
MAACMVSYCGFLCGGSG    12  ATGGCAGCATGCATGGTTTCTTATTGCGGGTTTCTGTGTGGCGGTTCTGGCG
MAACILPPCLLGSVAVLA    12  ATGGCAGCATGCATTCTCCCTCCGTGCCTGTTAGGGAGTGTGGCGGTTCTGGCG
MAACISYECSLSCGGSG    12  ATGGCAGCATGCATTTCGTACGAGTGCTCGCTTTCTTGTGGCGGTTCTGGCG
MAACISLEPCDYACGGSG    12  ATGGCAGCATGCATTTCTCTCGAGCCGTGCGATTACGCGTGTGGCGGTTCTGGCG
MAACISQRCFGDPCGGSG    12  ATGGCAGCATGCATTTCTTAGCGCTGCTTCGGGGATCCCTGTGGCGGTTCTGGCG
MAACILPPCQLISCGGSG    12  ATGGCAGCATGCATTTTGCCGCCTTGCTAGCTCATTTCGTGTGGCGGTTCTGGCG
MAACILPPCSIRYCGGSG    12  ATGGCAGCATGCATTTTGCCTCCTTGCTCCATCCGCTACTGTGGCGGTTCTGGCG
MAACHKACMDFGTCGGSG    12  ATGGCAGCATGCCACAAGGCGTGCATGGATTTTGGGACTTGTGGCGGTTCTGGCG
MAACHRYCGQLPPLWRFW    12  ATGGCAGCATGCCACCGTTATTGCGGTTAGCTTCCCCCCCTGTGGCGGTTCTGGCG
MAACHEECCSQFCGGSG    12  ATGGCAGCATGCCACGAGGAGTGCTGTTCGCAGTTTTGTGGCGGTTCTGGCG
MAACQRMCNTPQCGGSG    12  ATGGCAGCATGCCAGCGTATGTGCAACACGCCTCAGTGTGGCGGTTCTGGCG
MAACQSRCSSLDCGGSG    12  ATGGCAGCATGCCAGTCTCGGTGCTCTTCTCTCGATTGTGGCGGTTCTGGCG
MAACHSPLCGHGCGGSG    12  ATGGCAGCATGCCATTCGCCGCTTTGCGGTCATGGGTGTGGCGGTTCTGGCG
MAACPTLPPCFFACGGSG    12  ATGGCAGCATGCCCCACGCTCCCTCCGTGCTTTTTCGCCTGTGGCGGTTCTGGCG
MAACPIYCDTLPNCGGSG    12  ATGGCAGCATGCCCCATTTACTGCGACACGCTTCCCAACTGTGGCGGTTCTGGCG
MAACPEECANKLECGGSG    12  ATGGCAGCATGCCCCGAGGAGTGCGCTAACAAGTTGGAGTGTGGCGGTTCTGGCG
MAACPALCLFNFHCGGSG    12  ATGGCAGCATGCCCCGCTTTGTGCCTTTTCAACTTTCATTGTGGCGGTTCTGGCG
MAACPVFCVKQICGGSG    12  ATGGCAGCATGCCCCGTCTTTTGCGTCAAGTAGATCTGTGGCGGTTCTGGCG
MAACPHRCQLYLGCGGSG    12  ATGGCAGCATGCCCGCATCGGTGCCAGCTTTATTTGGGTTGTGGCGGTTCTGGCG
MAACPLLPPCWTACGGSG    12  ATGGCAGCATGCCCGCTTCTTCCTCCTTGCTGGACTGCGTGTGGCGGTTCTGGCG
MAACPAQCSTSRDCGGSG    12  ATGGCAGCATGCCCGGCTTAGTGCTCTACCTCGCGGGACTGTGGCGGTTCTGGCG
MAACPYLPPLRLPLWRFW    12  ATGGCAGCATGCCCGTATCTCCCCCCCCTGCGACTTCCTCTGTGGCGGTTCTGGCG
MAACPTSGCAQDSCGGSG    12  ATGGCAGCATGCCCTACTAGTGGGTGCGCCCAGGATTCTTGTGGCGGTTCTGGCG
MAACPHSPCFYSHCGGSG    12  ATGGCAGCATGCCCTCATAGCCCCTGCTTCTATTCGCATTGTGGCGGTTCTGGCG
MAACPDNNKCSIPCGGSG    12  ATGGCAGCATGCCCTGATAATAACAAGTGCAGCATTCCGTGTGGCGGTTCTGGCG
MAACPFMCLPPYFCGGSG    12  ATGGCAGCATGCCCTTTTATGTGCCTGCCGCCGTATTTCTGTGGCGGTTCTGGCG
MAACRNPCGGSPCGGSG    12  ATGGCAGCATGCCGCAACCCCTGCGGTGGGTCCCCCTGTGGCGGTTCTGGCG
MAACRKSCVGHVVCGGSG    12  ATGGCAGCATGCCGCAAGTCTTGCGTTGGTCATGTGGTCTGTGGCGGTTCTGGCG
MAACRIVACCPKYCGGSG    12  ATGGCAGCATGCCGCATCGTGGCTTGCTGTCCGAAGTACTGTGGCGGTTCTGGCG
MAACRCRCPEWFLWRFW    12  ATGGCAGCATGCCGGTGTAGGTGCCCTGAATGGTTCCTGTGGCGGTTCTGGCG
MAACRRVCPTCIPCGGSG    12  ATGGCAGCATGCCGTCGGGTTTGCCCGACCTGTATTCCGTGTGGCGGTTCTGGCG
MAACRGCCSILPPCGGSG    12  ATGGCAGCATGCCGTGGGTGTTGCTCGATCCTTCCCCCGTGTGGCGGTTCTGGCG
MAACLQTRCSTLNCGGSG    12  ATGGCAGCATGCCTCCAGACGCGTTGCTCCACGCTTAATTGTGGCGGTTCTGGCG
MAACLFLPPCDDFCGGSG    12  ATGGCAGCATGCCTCTTCCTGCCCCCTTGCGATGACTTCTGTGGCGGTTCTGGCG
MAACLKCCYGRLDCGGSG    12  ATGGCAGCATGCCTGAAGTGTTGCTATGGTAGGCTTGATTGTGGCGGTTCTGGCG
MAACLIMLACVLPCGGSG    12  ATGGCAGCATGCCTGATTATGCTCGCTTGCGTCCTTCCGTGTGGCGGTTCTGGCG
MAACLRPIRCLPPCGGSG    12  ATGGCAGCATGCCTGCGCCCTATCAGGTGCTTGCCTCCTTGTGGCGGTTCTGGCG
MAACLVVCGQYSPCGGSG    12  ATGGCAGCATGCCTGGTCGTTTGCGGGTAGTACTCTCCTTGTGGCGGTTCTGGCG
MAACLYGCGVVPQCGGSG    12  ATGGCAGCATGCCTGTATGGCTGCGGTGTTGTCCCCTAGTGTGGCGGTTCTGGCG
MAACLFFLCVSSACGGSG    12  ATGGCAGCATGCCTGTTCTTTCTTTGCGTGTCCAGCGCGTGTGGCGGTTCTGGCG
MAACLPPCPFFPCGGSG    12  ATGGCAGCATGCCTTCCGCCGTGCCCGTTCTTCCCCTGTGGCGGTTCTGGCG
MAACLLAMDCHLLCGGSG    12  ATGGCAGCATGCCTTCTGGCGATGGACTGCCATCTTCTCTGTGGCGGTTCTGGCG
MAACLDFCGYRRSCGGSG    12  ATGGCAGCATGCCTTGATTTCTGCGGTTACCGTAGGTCTTGTGGCGGTTCTGGCG
MAACLQTCSSRLCGGSG    12  ATGGCAGCATGCCTTTAGACTTGCTCGTCGCGCTTGTGTGGCGGTTCTGGCG
MAACLLPPCDYLVCGGSG    12  ATGGCAGCATGCCTTTTGCCTCCGTGCGATTATTTGGTGTGTGGCGGTTCTGGCG
MAACLFLPPCLLECGGSG    12  ATGGCAGCATGCCTTTTTCTCCCGCCTTGCCTTCTGGAGTGTGGCGGTTCTGGCG
MAACDGNSCSSRTCGGSG    12  ATGGCAGCATGCGACGGGAATTCCTGCAGCTCCCGTACGTGTGGCGGTTCTGGCG
MAACELACSSYHVCGGSG    12  ATGGCAGCATGCGAGCTTGCGTGCTCTTCTTATCACGTTTGTGGCGGTTCTGGCG
MAACDTTGQCRAYCGGSG    12  ATGGCAGCATGCGATACTACTGGCTAGTGCCGTGCTTATTGTGGCGGTTCTGGCG
MAACDQSDCHPQVCGGSG    12  ATGGCAGCATGCGATCAGAGTGATTGCCATCCTTAGGTGTGTGGCGGTTCTGGCG
MAACDHHYCLTNHCGGSG    12  ATGGCAGCATGCGATCATCATTACTGCCTGACTAACCATTGTGGCGGTTCTGGCG
MAACDHFCCNNPACGGSG    12  ATGGCAGCATGCGATCATTTCTGTTGCAACAATCCTGCTTGTGGCGGTTCTGGCG
MAACDLLCSCDLACGGSG    12  ATGGCAGCATGCGATCTGCTCTGCTCGTGTGACTTGGCTTGTGGCGGTTCTGGCG
MAACDGLCLILPPCGGSG    12  ATGGCAGCATGCGATGGCTTGTGCCTGATCTTGCCCCCTTGTGGCGGTTCTGGCG
MAACDQKCDSAYCGGSG    12  ATGGCAGCATGCGATTAGAAGTGCGATTCCGCTTACTGTGGCGGTTCTGGCG
MAACDYVSGCVYNCGGSG    12  ATGGCAGCATGCGATTATGTTTCCGGGTGCGTGTATAACTGTGGCGGTTCTGGCG
MAACAILPPCQPRCGGSG    12  ATGGCAGCATGCGCCATTCTCCCTCCGTGCTAGCCTCGGTGTGGCGGTTCTGGCG
MAACAHSGCLMTCGGSG    12  ATGGCAGCATGCGCCCATTCGGGGTGCCTTATGACTTGTGGCGGTTCTGGCG
MAACAFRCPWLPPCGGSG    12  ATGGCAGCATGCGCCTTCCGTTGCCCGTGGTTGCCCCCCTGTGGCGGTTCTGGCG
MAACATCCSAYFCGGSG    12  ATGGCAGCATGCGCGACCTGTTGCAGTGCGTATTTCTGTGGCGGTTCTGGCG
MAACARFCQHPQVCGGSG    12  ATGGCAGCATGCGCGCGGTTTTGCTAGCATCCCCAGGTTTGTGGCGGTTCTGGCG
MAACASFCWYVGWCGGSG    12  ATGGCAGCATGCGCGTCCTTCTGCTGGTATGTCGGTTGGTGTGGCGGTTCTGGCG
MAACASACQILPPCGGSG    12  ATGGCAGCATGCGCTAGCGCGTGCTAGATTCTCCCGCCTTGTGGCGGTTCTGGCG
MAACAHLSCMYAICGGSG    12  ATGGCAGCATGCGCTCATCTGTCGTGCATGTATGCTATTTGTGGCGGTTCTGGCG
MAACGQLPPCDAMCGGSG    12  ATGGCAGCATGCGGCTAGCTGCCCCCCTGCGATGCTATGTGTGGCGGTTCTGGCG
MAACGAQPCDNSCGGSG    12  ATGGCAGCATGCGGGGCGTAGCCCTGCGACAATTCCTGTGGCGGTTCTGGCG
MAACGVQPLCAYSCGGSG    12  ATGGCAGCATGCGGGGTTTAGCCCCTCTGCGCTTATTCGTGTGGCGGTTCTGGCG
MAACGATCLIRSCGGSG    12  ATGGCAGCATGCGGTGCTACGTGCCTTATCCGGTCCTGTGGCGGTTCTGGCG
MAACVHSCLFAVCGGSG    12  ATGGCAGCATGCGTCCACTCGTGCCTGTTCGCCGTTTGTGGCGGTTCTGGCG
MAACVFTCGQGMCGGSG    12  ATGGCAGCATGCGTCTTTACTTGCGGTCAGGGTATGTGTGGCGGTTCTGGCG
MAACVNVICHDYQCGGSG    12  ATGGCAGCATGCGTGAATGTCATTTGCCACGACTATTAGTGTGGCGGTTCTGGCG
MAACVNRCMGRFCGGSG    12  ATGGCAGCATGCGTTAATCGTTGCATGGGGCGCTTCTGTGGCGGTTCTGGCG
MAACVRMCLPTACGGSG    12  ATGGCAGCATGCGTTAGGATGTGCCTTCCCACTGCGTGTGGCGGTTCTGGCG
MAACVLLPPCSFHCGGSG    12  ATGGCAGCATGCGTTCTCTTGCCCCCGTGCAGTTTTCATTGTGGCGGTTCTGGCG
MAACYAACSGRVSVAVLA    12  ATGGCAGCATGCTACGCTGCGTGCTCTGGTCGCGTCTCTGTGGCGGTTCTGGCG
MAACQSGPCVYSCGGSG    12  ATGGCAGCATGCTAGAGCGGTCCCTGCGTTTACTCCTGTGGCGGTTCTGGCG
MAACQLRCLPPYFCGGSG    12  ATGGCAGCATGCTAGCTTCGCTGCTTGCCTCCTTATTTTTGTGGCGGTTCTGGCG
MAACQARACDLSCGGSG    12  ATGGCAGCATGCTAGGCTCGTGCGTGCGACCTCTCTTGTGGCGGTTCTGGCG
MAACQVLPPCGFICGGSG    12  ATGGCAGCATGCTAGGTGCTTCCTCCGTGCGGTTTCATCTGTGGCGGTTCTGGCG
MAACYMDCNHVGVCGGSG    12  ATGGCAGCATGCTATATGGATTGCAATCATGTCGGTGTCTGTGGCGGTTCTGGCG
MAACYDLCWQFWPCGGSG    12  ATGGCAGCATGCTATGACCTTTGCTGGTAGTTTTGGCCGTGTGGCGGTTCTGGCG
MAACYGGCQQLPPCGGSG    12  ATGGCAGCATGCTATGGTGGTTGCCAGCAGCTTCCTCCTTGTGGCGGTTCTGGCG
MAACSTLPPCFVSCGGSG    12  ATGGCAGCATGCTCCACCTTGCCCCCTTGCTTTGTCAGTTGTGGCGGTTCTGGCG
MAACSARCKLLPPCGGSG    12  ATGGCAGCATGCTCCGCCCGTTGCAAGCTTTTGCCCCCTTGTGGCGGTTCTGGCG
MAACSLICLPPFQCGGSG    12  ATGGCAGCATGCTCGCTTATTTGCTTGCCGCCGTTTTAGTGTGGCGGTTCTGGCG
MAACSDACPPSASVWRFW    12  ATGGCAGCATGCTCGGACGCTTGCCCCCCATCTGCCTCCGTGTGGCGGTTCTGGCG
MAACSYRCVVDYCGGSG    12  ATGGCAGCATGCTCGTACCGCTGCGTTGTTGATTATTGTGGCGGTTCTGGCG
MAACSFHPCLSPLCGGSG    12  ATGGCAGCATGCTCGTTTCACCCTTGCCTCAGTCCGTTGTGTGGCGGTTCTGGCG
MAACSTGSCRANGCGGSG    12  ATGGCAGCATGCTCTACTGGTTCTTGCCGTGCGAATGGCTGTGGCGGTTCTGGCG
MAACSLQRACGSCGGSG    12  ATGGCAGCATGCTCTCTTTAGCGCGCTTGTGGTTCGTGTGGCGGTTCTGGCG
MAACSLLPPCFTACGGSG    12  ATGGCAGCATGCTCTCTTTTGCCCCCTTGCTTCACTGCGTGTGGCGGTTCTGGCG
MAACSVPRSCKQSCGGSG    12  ATGGCAGCATGCTCTGTTCCCCGTTCGTGCAAGTAGAGCTGTGGCGGTTCTGGCG
MAACSVLPPLRSDVWRFW    12  ATGGCAGCATGCTCTGTTCTGCCCCCCCTGCGCTCGGACGTGTGGCGGTTCTGGCG
MAACSSSCLYGKCGGSG    12  ATGGCAGCATGCTCTTCTTCCTGCCTCTATGGGAAGTGTGGCGGTTCTGGCG
MAACCRTCQFLPPCGGSG    12  ATGGCAGCATGCTGCAGGACTTGCCAGTTTCTTCCTCCTTGTGGCGGTTCTGGCG
MAACWTCNCDASWCGGSG    12  ATGGCAGCATGCTGGACTTGTAATTGCGACGCTTCGTGGTGTGGCGGTTCTGGCG
MAACWMLPPCSQDCGGSG    12  ATGGCAGCATGCTGGATGCTTCCTCCGTGCAGTCAGGATTGTGGCGGTTCTGGCG
MAACWGIACPQRTCGGSG    12  ATGGCAGCATGCTGGGGTATCGCCTGCCCGTAGCGGACTTGTGGCGGTTCTGGCG
MAACCLYCDQTQECGGSG    12  ATGGCAGCATGCTGTCTCTATTGCGATCAGACTCAGGAGTGTGGCGGTTCTGGCG
MAACFKRCSTLPPCGGSG    12  ATGGCAGCATGCTTCAAGCGTTGCTCTACTCTCCCCCCGTGTGGCGGTTCTGGCG
MAACFWNCGAHDLCGGSG    12  ATGGCAGCATGCTTCTGGAATTGCGGCGCTCATGATTTGTGTGGCGGTTCTGGCG
MAACLPPHNCWLHCGGSG    12  ATGGCAGCATGCTTGCCCCCCCATAACTGCTGGCTTCATTGTGGCGGTTCTGGCG
MAACLPPCPIHPCGGSG    12  ATGGCAGCATGCTTGCCGCCTTGCCCTATTCATCCCTGTGGCGGTTCTGGCG
MAACLYLLCNNLGCGGSG    12  ATGGCAGCATGCTTGTATCTGCTGTGCAACAATTTGGGTTGTGGCGGTTCTGGCG
MAACFNGCRCTVCGGSG    12  ATGGCAGCATGCTTTAACGGTTGCCGGTGTACTGTGTGTGGCGGTTCTGGCG
MAACFTMCDSTVCGGSG    12  ATGGCAGCATGCTTTACGATGTGCGATTCTACTGTGTGTGGCGGTTCTGGCG
MAACFTACQLQVCGGSG    12  ATGGCAGCATGCTTTACTGCCTGCTAGCTTCAGGTCTGTGGCGGTTCTGGCG
MAACFRTCSYPICGGSG    12  ATGGCAGCATGCTTTCGGACCTGCAGTTACCCGATTTGTGGCGGTTCTGGCG
MAAGGYTCLPPCCGGSG    11  ATGGCAGCAGGCGGCTACACTTGCTTGCCTCCTTGCTGTGGCGGTTCTGGCG
MAACNRSCQVLPPCGGSG    11  ATGGCAGCATGCAACCGGAGTTGCTAGGTGTTGCCTCCCTGTGGCGGTTCTGGCG
MAACNALCSRGMCGGSG    11  ATGGCAGCATGCAACGCCTTGTGCAGCCGTGGCATGTGTGGCGGTTCTGGCG
MAACNGARCCLSLCGGSG    11  ATGGCAGCATGCAACGGGGCGCGGTGCTGCCTTTCGCTTTGTGGCGGTTCTGGCG
MAACNVIQCPSFNCGGSG    11  ATGGCAGCATGCAACGTCATCTAGTGCCCCAGTTTCAATTGTGGCGGTTCTGGCG
MAACKGPCILLRVAVLA    11  ATGGCAGCATGCAAGGGCCCGTGCATCCTCCTCCGTGTGGCGGTTCTGGCG
MAACNPVFYCVQSCGGSG    11  ATGGCAGCATGCAATCCGGTTTTCTATTGCGTTTAGTCCTGTGGCGGTTCTGGCG
MAACTSTCVPYYLCGGSG    11  ATGGCAGCATGCACCAGCACCTGCGTTCCCTACTACCTCTGTGGCGGTTCTGGCG
MAACTPVCPIRQCGGSG    11  ATGGCAGCATGCACCCCTGTGTGCCCGATTCGGCAGTGTGGCGGTTCTGGCG
MAACTQKCDILPPCGGSG    11  ATGGCAGCATGCACCTAGAAGTGCGATATCCTGCCCCCGTGTGGCGGTTCTGGCG
MAACTRIGCHPSSCGGSG    11  ATGGCAGCATGCACGCGTATCGGCTGCCATCCCTCCAGTTGTGGCGGTTCTGGCG
MAACTYLCTASSHCGGSG    11  ATGGCAGCATGCACGTACTTGTGCACGGCTTCGTCCCACTGTGGCGGTTCTGGCG
MAACTLVGCPYVACGGSG    11  ATGGCAGCATGCACGTTGGTCGGGTGCCCGTATGTTGCCTGTGGCGGTTCTGGCG
MAACTLFCGYAMGCGGSG    11  ATGGCAGCATGCACGTTGTTTTGCGGGTATGCCATGGGTTGTGGCGGTTCTGGCG
MAACTPPHCNPLCGGSG    11  ATGGCAGCATGCACTCCGCCCCACTGCAATCCGCTCTGTGGCGGTTCTGGCG
MAACSPGNWHLFRLWRFW    11  ATGGCAGCATGCAGCCCCGGTAATTGGCACCTATTCCGACTGTGGCGGTTCTGGCG
MAACSVLPPCSYTCGGSG    11  ATGGCAGCATGCAGCGTTCTTCCCCCCTGCAGTTACACGTGTGGCGGTTCTGGCG
MAACSQVLCTTRCGGSG    11  ATGGCAGCATGCAGCTAGGTTTTGTGCACTACTCGTTGTGGCGGTTCTGGCG
MAACSYICATGSGCGGSG    11  ATGGCAGCATGCAGCTATATCTGCGCTACTGGGAGTGGGTGTGGCGGTTCTGGCG
MAACRLVCHPQAPCGGSG    11  ATGGCAGCATGCAGGCTTGTTTGCCACCCGCAGGCTCCGTGTGGCGGTTCTGGCG
MAACRDWCLMSSPCGGSG    11  ATGGCAGCATGCAGGGACTGGTGCTTGATGTCTTCCCCGTGTGGCGGTTCTGGCG
MAACSVRCCLKLYCGGSG    11  ATGGCAGCATGCAGTGTTAGGTGTTGCCTGAAGTTGTATTGTGGCGGTTCTGGCG
MAACSLSVCLPPCGGSG    11  ATGGCAGCATGCAGTTTGTCCGTGTGCCTCCCTCCGTGTGGCGGTTCTGGCG
MAACIRSFPCNILCGGSG    11  ATGGCAGCATGCATACGGTCTTTCCCGTGCAACATTCTTTGTGGCGGTTCTGGCG
MAACILPPCGSNICGGSG    11  ATGGCAGCATGCATCCTGCCGCCTTGCGGGAGCAACATTTGTGGCGGTTCTGGCG
MAACILPPCGDSYCGGSG    11  ATGGCAGCATGCATCCTTCCCCCGTGCGGCGATTCGTACTGTGGCGGTTCTGGCG
MAACIFHCNSLQCGGSG    11  ATGGCAGCATGCATCTTCCATTGCAATTCGTTGTAGTGTGGCGGTTCTGGCG
MAACIHTCSGLFNCGGSG    11  ATGGCAGCATGCATTCACACGTGCTCTGGTCTCTTCAATTGTGGCGGTTCTGGCG
MAACILPPCDFHYCGGSG    11  ATGGCAGCATGCATTCTGCCCCCGTGCGATTTTCATTACTGTGGCGGTTCTGGCG
MAACILPPCGSSSCGGSG    11  ATGGCAGCATGCATTCTTCCGCCCTGCGGCTCGAGTAGCTGTGGCGGTTCTGGCG
MAACILPPCSVKYCGGSG    11  ATGGCAGCATGCATTCTTCCTCCGTGCAGTGTGAAGTACTGTGGCGGTTCTGGCG
MAACIAHCISSFRCGGSG    11  ATGGCAGCATGCATTGCCCATTGCATTTCCAGTTTTCGTTGTGGCGGTTCTGGCG
MAACHLPPCDTSLCGGSG    11  ATGGCAGCATGCCACCTGCCTCCCTGCGATACCAGCTTGTGTGGCGGTTCTGGCG
MAACHVNCPAAFCGGSG    11  ATGGCAGCATGCCACGTTAATTGCCCCGCTGCGTTCTGTGGCGGTTCTGGCG
MAACHLPPCIYDNCGGSG    11  ATGGCAGCATGCCACTTGCCTCCTTGCATTTACGACAACTGTGGCGGTTCTGGCG
MAACQIECNLMGMCGGSG    11  ATGGCAGCATGCCAGATCGAGTGCAACCTGATGGGGATGTGTGGCGGTTCTGGCG
MAACQRFCQHPQVCGGSG    11  ATGGCAGCATGCCAGCGTTTCTGCTAGCACCCTCAGGTGTGTGGCGGTTCTGGCG
MAACQGWWCPFFTCGGSG    11  ATGGCAGCATGCCAGGGTTGGTGGTGCCCCTTTTTCACTTGTGGCGGTTCTGGCG
MAACQVLPPCQITCGGSG    11  ATGGCAGCATGCCAGGTCCTTCCCCCGTGCTAGATTACGTGTGGCGGTTCTGGCG
MAACQVGCPTSVCGGSG    11  ATGGCAGCATGCCAGGTGGGTTGCCCTACCAGTGTATGTGGCGGTTCTGGCG
MAACHIRCLPPYCGGSG    11  ATGGCAGCATGCCATATCAGGTGCCTCCCCCCCTATTGTGGCGGTTCTGGCG
MAACHQTCHPQNCGGSG    11  ATGGCAGCATGCCATCAGACTTGCCACCCTTAGAATTGTGGCGGTTCTGGCG
MAACHLEFCVAHWCGGSG    11  ATGGCAGCATGCCATCTCGAGTTCTGCGTGGCGCACTGGTGTGGCGGTTCTGGCG
MAACHAQCPIAHRCGGSG    11  ATGGCAGCATGCCATGCCCAGTGCCCTATCGCTCATCGCTGTGGCGGTTCTGGCG
MAACPNTCINWACGGSG    11  ATGGCAGCATGCCCCAACACGTGCATCAACTGGGCTTGTGGCGGTTCTGGCG
MAACPSLPPCTVQCGGSG    11  ATGGCAGCATGCCCCAGTCTCCCCCCGTGCACTGTCCAGTGTGGCGGTTCTGGCG
MAACPMIDCPSSRCGGSG    11  ATGGCAGCATGCCCCATGATCGATTGCCCTTCTTCTCGTTGTGGCGGTTCTGGCG
MAACPHNCPHTSSCGGSG    11  ATGGCAGCATGCCCCCACAATTGCCCGCATACTAGCTCCTGTGGCGGTTCTGGCG
MAACPHGCPVLPPCGGSG    11  ATGGCAGCATGCCCCCATGGCTGCCCTGTCCTGCCCCCGTGTGGCGGTTCTGGCG
MAACPDACSAVGCGGSG    11  ATGGCAGCATGCCCCGACGCTTGCTCGGCTGTTGGGTGTGGCGGTTCTGGCG
MAACPVLPPCSRPCGGSG    11  ATGGCAGCATGCCCCGTGTTGCCCCCTTGCAGTCGTCCTTGTGGCGGTTCTGGCG
MAACPLLPPCYNNCGGSG    11  ATGGCAGCATGCCCCTTGTTGCCGCCTTGCTACAACAATTGTGGCGGTTCTGGCG
MAACPRDRCSFRLCGGSG    11  ATGGCAGCATGCCCGAGGGATCGGTGCTCTTTTCGTCTCTGTGGCGGTTCTGGCG
MAACPLGLCAAACGGSG    11  ATGGCAGCATGCCCGCTGGGTTTGTGCGCTGCGGCCTGTGGCGGTTCTGGCG
MAACPALPPCVRGCGGSG    11  ATGGCAGCATGCCCGGCCTTGCCTCCTTGCGTGCGGGGGTGTGGCGGTTCTGGCG
MAACPVDCHPQTCGGSG    11  ATGGCAGCATGCCCGGTTGACTGCCATCCTTAGACCTGTGGCGGTTCTGGCG
MAACPQPCFGGCSCGGSG    11  ATGGCAGCATGCCCGTAGCCTTGCTTTGGTGGCTGTTCCTGTGGCGGTTCTGGCG
MAACPLACLQVYSCGGSG    11  ATGGCAGCATGCCCGTTGGCCTGCTTGTAGGTCTACAGCTGTGGCGGTTCTGGCG
MAACPRSCDRPYCGGSG    11  ATGGCAGCATGCCCTCGCAGCTGCGACAGGCCTTATTGTGGCGGTTCTGGCG
MAACPRYPCLGNLCGGSG    11  ATGGCAGCATGCCCTCGCTACCCGTGCCTGGGTAACCTCTGTGGCGGTTCTGGCG
MAACPRLPPCPFLCGGSG    11  ATGGCAGCATGCCCTCGCTTGCCCCCTTGCCCGTTCTTGTGTGGCGGTTCTGGCG
MAACPQLPPCGTFCGGSG    11  ATGGCAGCATGCCCTTAGCTGCCCCCTTGCGGTACTTTTTGTGGCGGTTCTGGCG
MAACRLMGCVHDICGGSG    11  ATGGCAGCATGCCGCCTGATGGGTTGCGTCCATGATATCTGTGGCGGTTCTGGCG
MAACRKVCQCQSCGGSG    11  ATGGCAGCATGCCGGAAGGTCTGCCAGTGTCAGTCGTGTGGCGGTTCTGGCG
MAACRRDCQKLMHCGGSG    11  ATGGCAGCATGCCGGCGTGACTGCTAGAAGCTCATGCACTGTGGCGGTTCTGGCG
MAACRFLPPCNQHCGGSG    11  ATGGCAGCATGCCGGTTTCTCCCGCCTTGCAACTAGCACTGTGGCGGTTCTGGCG
MAACRTVSCMVVMCGGSG    11  ATGGCAGCATGCCGTACCGTTAGTTGCATGGTGGTGATGTGTGGCGGTTCTGGCG
MAACRQPNCSECCGGSG    11  ATGGCAGCATGCCGTCAGCCTAATTGCTCCGAGTGTTGTGGCGGTTCTGGCG
MAACRHLCSWSMCGGSG    11  ATGGCAGCATGCCGTCATCTTTGCTCGTGGTCTATGTGTGGCGGTTCTGGCG
MAACRPHRCHYLCGGSG    11  ATGGCAGCATGCCGTCCTCACCGTTGCCATTATCTCTGTGGCGGTTCTGGCG
MAACRLSCDVLPPCGGSG    11  ATGGCAGCATGCCGTCTGTCTTGCGATGTCCTCCCTCCGTGTGGCGGTTCTGGCG
MAACRELPPCRLQCGGSG    11  ATGGCAGCATGCCGTGAGCTCCCGCCTTGCCGCCTTCAGTGTGGCGGTTCTGGCG
MAACLKGMCLRPFCGGSG    11  ATGGCAGCATGCCTCAAGGGCATGTGCCTTAGGCCTTTCTGTGGCGGTTCTGGCG
MAACLLPPCSEARCGGSG    11  ATGGCAGCATGCCTCCTCCCTCCCTGCTCGGAGGCTCGTTGTGGCGGTTCTGGCG
MAACLDVCRLMRNCGGSG    11  ATGGCAGCATGCCTCGACGTGTGCAGGTTGATGCGGAATTGTGGCGGTTCTGGCG
MAACLVHGCALSLCGGSG    11  ATGGCAGCATGCCTCGTGCATGGTTGCGCGCTTTCTTTGTGTGGCGGTTCTGGCG
MAACLPPCPTWKCGGSG    11  ATGGCAGCATGCCTGCCTCCCTGCCCGACTTGGAAGTGTGGCGGTTCTGGCG
MAACLLPPCNLHDCGGSG    11  ATGGCAGCATGCCTGCTGCCGCCCTGCAATTTGCACGATTGTGGCGGTTCTGGCG
MAACLFPCPSFPRCGGSG    11  ATGGCAGCATGCCTGTTCCCCTGCCCTTCCTTTCCCCGCTGTGGCGGTTCTGGCG
MAACLPDCPRDMCGGSG    11  ATGGCAGCATGCCTTCCGGACTGCCCCCGTGATATGTGTGGCGGTTCTGGCG
MAACLRNCPLNACGGSG    11  ATGGCAGCATGCCTTCGCAATTGCCCTCTTAACGCGTGTGGCGGTTCTGGCG
MAACLYDCTSHFCGGSG    11  ATGGCAGCATGCCTTTACGATTGCACTAGCCATTTTTGTGGCGGTTCTGGCG
MAACDSDCSYTQMCGGSG    11  ATGGCAGCATGCGACTCCGATTGCTCTTATACGCAGATGTGTGGCGGTTCTGGCG
MAACDWDCVATGRCGGSG    11  ATGGCAGCATGCGACTGGGACTGCGTGGCGACGGGTAGGTGTGGCGGTTCTGGCG
MAACEILPPCRYGCGGSG    11  ATGGCAGCATGCGAGATTTTGCCTCCGTGCAGGTATGGGTGTGGCGGTTCTGGCG
MAACERVRCPNSNCGGSG    11  ATGGCAGCATGCGAGCGCGTTCGGTGCCCCAACTCCAATTGTGGCGGTTCTGGCG
MAACDIFLRCQFLCGGSG    11  ATGGCAGCATGCGATATTTTTCTTCGCTGCTAGTTTCTGTGTGGCGGTTCTGGCG
MAACDQRCYSQHCGGSG    11  ATGGCAGCATGCGATCAGCGGTGCTATAGTTAGCATTGTGGCGGTTCTGGCG
MAACDRFSCTFPTCGGSG    11  ATGGCAGCATGCGATCGCTTCTCTTGCACCTTTCCGACCTGTGGCGGTTCTGGCG
MAACDFLECLKVCGGSG    11  ATGGCAGCATGCGATTTTCTCGAGTGCCTTAAGGTGTGTGGCGGTTCTGGCG
MAACAATCPMSFRCGGSG    11  ATGGCAGCATGCGCGGCCACCTGCCCCATGTCGTTCAGGTGTGGCGGTTCTGGCG
MAACALRCQYGKLCGGSG    11  ATGGCAGCATGCGCTCTGCGTTGCCAGTACGGTAAGCTGTGTGGCGGTTCTGGCG
MAACALFDCLTYCGGSG    11  ATGGCAGCATGCGCTTTGTTTGATTGCCTGACCTACTGTGGCGGTTCTGGCG
MAACGAVVCAYQACGGSG    11  ATGGCAGCATGCGGCGCTGTTGTGTGCGCGTACTAGGCGTGTGGCGGTTCTGGCG
MAACGSPCNCIPCGGSG    11  ATGGCAGCATGCGGGTCGCCCTGCAACTGTATTCCGTGTGGCGGTTCTGGCG
MAACGNYCQILPPCGGSG    11  ATGGCAGCATGCGGTAACTATTGCTAGATTCTGCCTCCGTGTGGCGGTTCTGGCG
MAACGIGRCWTRGCGGSG    11  ATGGCAGCATGCGGTATCGGTAGGTGCTGGACTAGGGGGTGTGGCGGTTCTGGCG
MAACGMSCKYFTSCGGSG    11  ATGGCAGCATGCGGTATGAGTTGCAAGTATTTTACTAGTTGTGGCGGTTCTGGCG
MAACGVNCPLLCCGGSG    11  ATGGCAGCATGCGGTGTTAACTGCCCGCTTTTGTGCTGTGGCGGTTCTGGCG
MAACVLPPLRVA*VWRFW    11  ATGGCAGCATGCGTCCTTCCCCCCTTGCGGGTTGCATGAGTGTGGCGGTTCTGGCG
MAACVKYCTDRICGGSG    11  ATGGCAGCATGCGTGAAGTACTGCACGGATAGGATCTGTGGCGGTTCTGGCG
MAACVHKSCALCRCGGSG    11  ATGGCAGCATGCGTGCACAAGAGTTGCGCCCTTTGTCGTTGTGGCGGTTCTGGCG
MAACVPMCGKDCECGGSG    11  ATGGCAGCATGCGTGCCCATGTGCGGGAAGGACTGCGAGTGTGGCGGTTCTGGCG
MAACVLPPCSNTRCGGSG    11  ATGGCAGCATGCGTGCTCCCTCCGTGCTCGAATACTCGCTGTGGCGGTTCTGGCG
MAACVIPDLCGEMCGGSG    11  ATGGCAGCATGCGTTATCCCTGACCTCTGCGGTGAGATGTGTGGCGGTTCTGGCG
MAACVHTCCSRSLCGGSG    11  ATGGCAGCATGCGTTCATACTTGCTGCTCCCGTTCTCTCTGTGGCGGTTCTGGCG
MAACVRKTTCRFFCGGSG    11  ATGGCAGCATGCGTTCGTAAGACTACGTGCCGTTTCTTCTGTGGCGGTTCTGGCG
MAACVLPPCNMSHCGGSG    11  ATGGCAGCATGCGTTCTTCCCCCTTGCAACATGTCGCACTGTGGCGGTTCTGGCG
MAACVFQCTLLPPCGGSG    11  ATGGCAGCATGCGTTTTCTAGTGCACGTTGTTGCCTCCTTGTGGCGGTTCTGGCG
MAACVLPPCPTHSCGGSG    11  ATGGCAGCATGCGTTTTGCCTCCTTGCCCCACTCACTCTTGTGGCGGTTCTGGCG
MAACVFLCQYSVCGGSG    11  ATGGCAGCATGCGTTTTTCTGTGCCAGTATAGTGTTTGTGGCGGTTCTGGCG
MAACYLRCYTRFCGGSG    11  ATGGCAGCATGCTACCTTAGGTGCTATACGCGGTTCTGTGGCGGTTCTGGCG
MAACYGTTCFHSTCGGSG    11  ATGGCAGCATGCTACGGTACGACTTGCTTTCACAGCACGTGTGGCGGTTCTGGCG
MAACQYACMEGALCGGSG    11  ATGGCAGCATGCTAGTATGCTTGCATGGAGGGCGCTCTTTGTGGCGGTTCTGGCG
MAACQLACNILPPCGGSG    11  ATGGCAGCATGCTAGTTGGCGTGCAATATTTTGCCCCCGTGTGGCGGTTCTGGCG
MAACYNTCIILPPCGGSG    11  ATGGCAGCATGCTATAATACCTGCATCATTCTCCCTCCTTGTGGCGGTTCTGGCG
MAACYLPPCYIWLCGGSG    11  ATGGCAGCATGCTATCTGCCGCCTTGCTATATTTGGTTGTGTGGCGGTTCTGGCG
MAACYLPPCYLQFCGGSG    11  ATGGCAGCATGCTATCTTCCTCCTTGCTATTTGTAGTTCTGTGGCGGTTCTGGCG
MAACYQTCTIDECGGSG    11  ATGGCAGCATGCTATTAGACGTGCACTATTGACGAGTGTGGCGGTTCTGGCG
MAACSTIHCNNNRCGGSG    11  ATGGCAGCATGCTCCACCATCCATTGCAACAATAACAGGTGTGGCGGTTCTGGCG
MAACSTGSTCVYMCGGSG    11  ATGGCAGCATGCTCCACTGGTTCCACCTGCGTTTACATGTGTGGCGGTTCTGGCG
MAACSAVCPYIDCGGSG    11  ATGGCAGCATGCTCCGCCGTGTGCCCTTACATTGACTGTGGCGGTTCTGGCG
MAACSSYGVCQFVCGGSG    11  ATGGCAGCATGCTCCTCTTACGGCGTCTGCTAGTTTGTGTGTGGCGGTTCTGGCG
MAACSISCRHRLCGGSG    11  ATGGCAGCATGCTCGATTTCGTGCCGTCACCGTCTCTGTGGCGGTTCTGGCG
MAACSVHSHCIGTCGGSG    11  ATGGCAGCATGCTCGGTCCACAGCCATTGCATTGGTACCTGTGGCGGTTCTGGCG
MAACSNPFCAEDGCGGSG    11  ATGGCAGCATGCTCTAACCCTTTTTGCGCGGAGGATGGTTGTGGCGGTTCTGGCG
MAACSKFCTKLMCGGSG    11  ATGGCAGCATGCTCTAAGTTCTGCACTAAGTTGATGTGTGGCGGTTCTGGCG
MAACSTMCITRFCGGSG    11  ATGGCAGCATGCTCTACCATGTGCATTACGCGGTTTTGTGGCGGTTCTGGCG
MAACSIFRCLRDCGGSG    11  ATGGCAGCATGCTCTATTTTCCGGTGCCTTCGCGACTGTGGCGGTTCTGGCG
MAACSFGCFILPPCGGSG    11  ATGGCAGCATGCTCTTTCGGCTGCTTCATTCTGCCCCCTTGTGGCGGTTCTGGCG
MAACCLACADLNDCGGSG    11  ATGGCAGCATGCTGCCTTGCGTGCGCTGATCTTAACGACTGTGGCGGTTCTGGCG
MAACWRICDILPPCGGSG    11  ATGGCAGCATGCTGGCGTATTTGCGACATTTTGCCGCCTTGTGGCGGTTCTGGCG
MAACWLPCFYVWSCGGSG    11  ATGGCAGCATGCTGGCTGCCCTGCTTCTACGTGTGGTCGTGTGGCGGTTCTGGCG
MAACWSRTCYLNCGGSG    11  ATGGCAGCATGCTGGTCCCGGACTTGCTATCTCAACTGTGGCGGTTCTGGCG
MAACWSRRCDTLCGGSG    11  ATGGCAGCATGCTGGTCCCGTCGGTGCGACACTCTTTGTGGCGGTTCTGGCG
MAACCGPQACPVWCGGSG    11  ATGGCAGCATGCTGTGGTCCTCAGGCGTGCCCTGTTTGGTGTGGCGGTTCTGGCG
MAACCLMCANVHCGGSG    11  ATGGCAGCATGCTGTTTGATGTGCGCGAATGTTCATTGTGGCGGTTCTGGCG
MAACFNQPACLFGVAVLA    11  ATGGCAGCATGCTTCAATCAGCCTGCGTGCCTTTTCGGTGTGGCGGTTCTGGCG
MAACFRVCQLLPPCGGSG    11  ATGGCAGCATGCTTCCGCGTTTGCTAGCTCCTCCCTCCTTGTGGCGGTTCTGGCG
MAACFSACCYCQLCGGSG    11  ATGGCAGCATGCTTCTCTGCCTGCTGCTATTGCCAGCTTTGTGGCGGTTCTGGCG
MAACLSVPCGIKRCGGSG    11  ATGGCAGCATGCTTGAGCGTCCCTTGCGGTATCAAGCGGTGTGGCGGTTCTGGCG
MAACLQLYCTPFKCGGSG    11  ATGGCAGCATGCTTGCAGCTCTATTGCACCCCTTTCAAGTGTGGCGGTTCTGGCG
MAACLPRCPHLPPCGGSG    11  ATGGCAGCATGCTTGCCCCGCTGCCCGCATCTTCCGCCCTGTGGCGGTTCTGGCG
MAACLPPCSMVLCGGSG    11  ATGGCAGCATGCTTGCCGCCTTGCTCTATGGTTTTGTGTGGCGGTTCTGGCG
MAACLELPPCFSKCGGSG    11  ATGGCAGCATGCTTGGAGCTTCCCCCGTGCTTCAGTAAGTGTGGCGGTTCTGGCG
MAACLSLCILPPCGGSG    11  ATGGCAGCATGCTTGTCTCTGTGCATTTTGCCCCCCTGTGGCGGTTCTGGCG
MAACFTERCMGRTCGGSG    11  ATGGCAGCATGCTTTACTGAGCGGTGCATGGGTCGGACTTGTGGCGGTTCTGGCG
MAACFPTGCHQSCGGSG    11  ATGGCAGCATGCTTTCCGACGGGTTGCCATCAGAGCTGTGGCGGTTCTGGCG
MAACFPLECRSLCGGSG    11  ATGGCAGCATGCTTTCCGCTTGAGTGCCGTAGCCTTTGTGGCGGTTCTGGCG
MAACFLLPPCGFTCGGSG    11  ATGGCAGCATGCTTTCTCCTGCCGCCTTGCGGGTTCACTTGTGGCGGTTCTGGCG
MAACFVSGCLSLCGGSG    11  ATGGCAGCATGCTTTGTTTCGGGGTGCTTGTCCCTTTGTGGCGGTTCTGGCG
MAACFFIDTCQRQCGGSG    11  ATGGCAGCATGCTTTTTCATCGATACTTGCTAGAGGCAGTGTGGCGGTTCTGGCG
MAGMRQVLPCGWSCGGSG    11  ATGGCAGGCATGCGTTAGGTATTGCCTTGTGGGTGGTCCTGTGGCGGTTCTGGCG
MAAGGMLCYPLPPCGGSG    10  ATGGCAGCAGGCGGTATGTTGTGCTACCCGCTCCCCCCTTGTGGCGGTTCTGGCG
MAACNSTCSILPPCGGSG    10  ATGGCAGCATGCAACAGCACGTGCAGTATTCTTCCTCCCTGTGGCGGTTCTGGCG
MAACNSSYCSFRCGGSG    10  ATGGCAGCATGCAACAGCTCTTATTGCTCGTTTAGGTGTGGCGGTTCTGGCG
MAACNHGCWLPPHCGGSG    10  ATGGCAGCATGCAACCACGGGTGCTGGCTGCCTCCTCACTGTGGCGGTTCTGGCG
MAACNLGCLLHRVCGGSG    10  ATGGCAGCATGCAACCTGGGCTGCCTGCTCCATCGGGTCTGTGGCGGTTCTGGCG
MAACNYECVCIQSCGGSG    10  ATGGCAGCATGCAACTACGAGTGTGTTTGCATTTAGTCCTGTGGCGGTTCTGGCG
MAACKGVCNGETCGGSG    10  ATGGCAGCATGCAAGGGCGTGTGCAATGGTGAGACTTGTGGCGGTTCTGGCG
MAACKSLCGPDLCGGSG    10  ATGGCAGCATGCAAGTCTCTGTGCGGCCCTGACCTGTGTGGCGGTTCTGGCG
MAACNQDFCLDLRCGGSG    10  ATGGCAGCATGCAATCAGGATTTCTGCTTGGACTTGCGCTGTGGCGGTTCTGGCG
MAACNLGCDGSTCGGSG    10  ATGGCAGCATGCAATCTTGGTTGCGATGGTAGCACTTGTGGCGGTTCTGGCG
MAACNFRPCPFYGCGGSG    10  ATGGCAGCATGCAATTTTCGTCCTTGCCCCTTTTACGGTTGTGGCGGTTCTGGCG
MAACTKFCPFLQSCGGSG    10  ATGGCAGCATGCACCAAGTTTTGCCCTTTCCTTCAGAGTTGTGGCGGTTCTGGCG
MAACTRYCSSNIICGGSG    10  ATGGCAGCATGCACCAGGTATTGCAGTAGTAACATCATTTGTGGCGGTTCTGGCG
MAACTISGCWTRCGGSG    10  ATGGCAGCATGCACCATTTCTGGCTGCTGGACTCGCTGTGGCGGTTCTGGCG
MAACTLMCPIQICGGSG    10  ATGGCAGCATGCACCCTGATGTGCCCCATTTAGATTTGTGGCGGTTCTGGCG
MAACTFLPCLSDQCGGSG    10  ATGGCAGCATGCACCTTTCTGCCGTGCTTGTCCGATCAGTGTGGCGGTTCTGGCG
MAACTIGSCKSKTCGGSG    10  ATGGCAGCATGCACGATCGGTTCCTGCAAGTCCAAGACTTGTGGCGGTTCTGGCG
MAACTIPCFASLVAVLA    10  ATGGCAGCATGCACGATTCCCTGCTTTGCCAGCCTTGTGGCGGTTCTGGCG
MAACTGTTCQLNCGGSG    10  ATGGCAGCATGCACGGGTACGACTTGCCAGCTTAACTGTGGCGGTTCTGGCG
MAACTVRCQTSGACGGSG    10  ATGGCAGCATGCACGGTCCGTTGCTAGACCTCGGGTGCTTGTGGCGGTTCTGGCG
MAACTVLPPCHGNCGGSG    10  ATGGCAGCATGCACGGTCCTGCCGCCTTGCCATGGTAACTGTGGCGGTTCTGGCG
MAACTKPLPCSSVCGGSG    10  ATGGCAGCATGCACTAAGCCTTTGCCCTGCAGTAGCGTTTGTGGCGGTTCTGGCG
MAACTILPPCGHHCGGSG    10  ATGGCAGCATGCACTATCCTCCCGCCTTGCGGGCATCACTGTGGCGGTTCTGGCG
MAACTHLCPYIYCGGSG    10  ATGGCAGCATGCACTCACCTTTGCCCTTACATCTACTGTGGCGGTTCTGGCG
MAACTGYCCDQSCGGSG    10  ATGGCAGCATGCACTGGTTACTGCTGCGATCAGTCGTGTGGCGGTTCTGGCG
MAACTYVRCGFSVCGGSG    10  ATGGCAGCATGCACTTACGTCCGGTGCGGGTTTTCGGTCTGTGGCGGTTCTGGCG
MAACTQPCSPVYCGGSG    10  ATGGCAGCATGCACTTAGCCCTGCAGTCCCGTCTACTGTGGCGGTTCTGGCG
MAACSRSCNLAHCGGSG    10  ATGGCAGCATGCAGCCGTAGTTGCAATCTCGCTCATTGTGGCGGTTCTGGCG
MAACSGSCSQRVWCGGSG    10  ATGGCAGCATGCAGCGGGTCTTGCTCTCAGCGGGTTTGGTGTGGCGGTTCTGGCG
MAACSVSCVQSPECGGSG    10  ATGGCAGCATGCAGCGTTAGTTGCGTCTAGAGTCCTGAGTGTGGCGGTTCTGGCG
MAACSWSSCHPQNCGGSG    10  ATGGCAGCATGCAGCTGGTCGAGTTGCCATCCGTAGAATTGTGGCGGTTCTGGCG
MAACRHVCVANACGGSG    10  ATGGCAGCATGCAGGCACGTTTGCGTCGCCAATGCTTGTGGCGGTTCTGGCG
MAACRHQCDSTGCGGSG    10  ATGGCAGCATGCAGGCACTAGTGCGATAGTACCGGCTGTGGCGGTTCTGGCG
MAACRASCGANPCGGSG    10  ATGGCAGCATGCAGGGCGTCCTGCGGGGCTAATCCTTGTGGCGGTTCTGGCG
MAACRFLGCMLSYCGGSG    10  ATGGCAGCATGCAGGTTTCTCGGTTGCATGTTGAGCTATTGTGGCGGTTCTGGCG
MAACSDACEYIDCGGSG    10  ATGGCAGCATGCAGTGACGCTTGCGAGTACATTGACTGTGGCGGTTCTGGCG
MAACISLCPVLPPCGGSG    10  ATGGCAGCATGCATCAGCCTTTGCCCTGTTTTGCCCCCCTGTGGCGGTTCTGGCG
MAACIMLRCNSHCGGSG    10  ATGGCAGCATGCATCATGCTGCGCTGCAACAGTCACTGTGGCGGTTCTGGCG
MAACILPPVRRFVLWRFW    10  ATGGCAGCATGCATCCTTCCCCCCGTGCGGCGATTCGTACTGTGGCGGTTCTGGCG
MAACIGDCLRNLCGGSG    10  ATGGCAGCATGCATCGGTGATTGCCTGCGTAACCTGTGTGGCGGTTCTGGCG
MAACMPTCHPQVACGGSG    10  ATGGCAGCATGCATGCCTACCTGCCATCCGTAGGTTGCCTGTGGCGGTTCTGGCG
MAACMLQSWCALSCGGSG    10  ATGGCAGCATGCATGCTGTAGAGCTGGTGCGCTCTGTCTTGTGGCGGTTCTGGCG
MAACMDICLPPTSCGGSG    10  ATGGCAGCATGCATGGATATCTGCTTGCCGCCTACTTCCTGTGGCGGTTCTGGCG
MAACITKCGVLPPCGGSG    10  ATGGCAGCATGCATTACCAAGTGCGGTGTTCTCCCGCCGTGTGGCGGTTCTGGCG
MAACILPPCQSMHCGGSG    10  ATGGCAGCATGCATTCTCCCCCCTTGCTAGAGCATGCACTGTGGCGGTTCTGGCG
MAACILLPPCDWPCGGSG    10  ATGGCAGCATGCATTCTCTTGCCTCCGTGCGATTGGCCTTGTGGCGGTTCTGGCG
MAACIVLPPCSNSCGGSG    10  ATGGCAGCATGCATTGTCTTGCCCCCGTGCTCCAATTCGTGTGGCGGTTCTGGCG
MAACHSSHCLGRCGGSG    10  ATGGCAGCATGCCACTCGAGTCATTGCCTTGGGCGGTGTGGCGGTTCTGGCG
MAACHFTPCKSRLCGGSG    10  ATGGCAGCATGCCACTTCACTCCTTGCAAGTCGAGGTTGTGTGGCGGTTCTGGCG
MAACHFSCTSGRPCGGSG    10  ATGGCAGCATGCCACTTTTCGTGCACGAGTGGTCGCCCGTGTGGCGGTTCTGGCG
MAACQSLPPCDFGCGGSG    10  ATGGCAGCATGCCAGTCCCTCCCTCCTTGCGATTTCGGTTGTGGCGGTTCTGGCG
MAACQWGCVESPPVWRFW    10  ATGGCAGCATGCCAGTGGGGTTGCGTCGAGTCCCCCCCTGTGTGGCGGTTCTGGCG
MAACHIKSCVSPGCGGSG    10  ATGGCAGCATGCCATATCAAGTCTTGCGTGAGCCCCGGTTGTGGCGGTTCTGGCG
MAACHPQNCSMLACGGSG    10  ATGGCAGCATGCCATCCTCAGAATTGCAGCATGTTGGCCTGTGGCGGTTCTGGCG
MAACHGVCEVIHCGGSG    10  ATGGCAGCATGCCATGGTGTGTGCGAGGTTATTCATTGTGGCGGTTCTGGCG
MAACHFTCENICYCGGSG    10  ATGGCAGCATGCCATTTCACGTGCGAGAATATTTGTTACTGTGGCGGTTCTGGCG
MAACPNSCDSLSACGGSG    10  ATGGCAGCATGCCCGAATTCTTGCGATTCCCTGTCTGCTTGTGGCGGTTCTGGCG
MAACPTASCVYCTCGGSG    10  ATGGCAGCATGCCCGACGGCTAGTTGCGTCTACTGCACTTGTGGCGGTTCTGGCG
MAACPSCCNSDSGCGGSG    10  ATGGCAGCATGCCCGAGTTGTTGCAATTCTGACTCGGGGTGTGGCGGTTCTGGCG
MAACPMQCSTYPCGGSG    10  ATGGCAGCATGCCCGATGTAGTGCTCCACTTACCCGTGTGGCGGTTCTGGCG
MAACPLLPPCGSPCGGSG    10  ATGGCAGCATGCCCGCTGCTGCCGCCCTGCGGCTCTCCTTGTGGCGGTTCTGGCG
MAACPLTRCSQDPCGGSG    10  ATGGCAGCATGCCCGCTTACTCGTTGCAGTTAGGATCCCTGTGGCGGTTCTGGCG
MAACPYLPPCVVQCGGSG    10  ATGGCAGCATGCCCGTATTTGCCCCCTTGCGTTGTTTAGTGTGGCGGTTCTGGCG
MAACPKPCIPTWCGGSG    10  ATGGCAGCATGCCCTAAGCCTTGCATTCCGACGTGGTGTGGCGGTTCTGGCG
MAACPTLPPCINPCGGSG    10  ATGGCAGCATGCCCTACTCTGCCCCCGTGCATCAATCCCTGTGGCGGTTCTGGCG
MAACPLIQCLDGCGGSG    10  ATGGCAGCATGCCCTCTGATCTAGTGCCTTGATGGTTGTGGCGGTTCTGGCG
MAACPDQWCYTACGGSG    10  ATGGCAGCATGCCCTGATCAGTGGTGCTACACGGCCTGTGGCGGTTCTGGCG
MAACPGGCNHLPPCGGSG    10  ATGGCAGCATGCCCTGGCGGGTGCAATCACCTCCCTCCTTGTGGCGGTTCTGGCG
MAACPQLPPLRYFLWRFW    10  ATGGCAGCATGCCCTTAGCTGCCCCCCTTGCGGTACTTTTTGTGGCGGTTCTGGCG
MAACPYLPPCPLDCGGSG    10  ATGGCAGCATGCCCTTATCTCCCTCCTTGCCCTTTGGATTGTGGCGGTTCTGGCG
MAACPSALCQLMCGGSG    10  ATGGCAGCATGCCCTTCCGCGCTCTGCCAGCTCATGTGTGGCGGTTCTGGCG
MAACPWTVGCVVGCGGSG    10  ATGGCAGCATGCCCTTGGACGGTGGGCTGCGTGGTTGGCTGTGGCGGTTCTGGCG
MAACPWPCGRSHGCGGSG    10  ATGGCAGCATGCCCTTGGCCCTGCGGTCGGTCTCACGGTTGTGGCGGTTCTGGCG
MAACPFLPPCLSPCGGSG    10  ATGGCAGCATGCCCTTTTCTCCCTCCTTGCCTCTCCCCCTGTGGCGGTTCTGGCG
MAACRTLCPFVWCGGSG    10  ATGGCAGCATGCCGCACGCTGTGCCCCTTTGTCTGGTGTGGCGGTTCTGGCG
MAACRTGCQILPPCGGSG    10  ATGGCAGCATGCCGCACGGGGTGCCAGATTCTTCCCCCTTGTGGCGGTTCTGGCG
MAACRISCSYSSCGGSG    10  ATGGCAGCATGCCGCATCTCGTGCAGTTACAGTAGTTGTGGCGGTTCTGGCG
MAACRPDCIPSHFCGGSG    10  ATGGCAGCATGCCGCCCCGATTGCATCCCCTCGCATTTCTGTGGCGGTTCTGGCG
MAACRVTCLPPCCGGSG    10  ATGGCAGCATGCCGCGTCACTTGCCTGCCGCCGTGTTGTGGCGGTTCTGGCG
MAACRYLPPCSFGCGGSG    10  ATGGCAGCATGCCGCTACTTGCCTCCCTGCAGTTTCGGGTGTGGCGGTTCTGGCG
MAACRSECDAYSCGGSG    10  ATGGCAGCATGCCGCTCGGAGTGCGATGCGTATAGTTGTGGCGGTTCTGGCG
MAACRTLCAGKNCGGSG    10  ATGGCAGCATGCCGTACTCTGTGCGCGGGCAAGAACTGTGGCGGTTCTGGCG
MAACRIYHCYGYGCGGSG    10  ATGGCAGCATGCCGTATCTATCATTGCTATGGTTACGGGTGTGGCGGTTCTGGCG
MAACRRVCAACHQCGGSG    10  ATGGCAGCATGCCGTCGTGTGTGCGCGGCGTGTCATCAGTGTGGCGGTTCTGGCG
MAACRLPCATQFCGGSG    10  ATGGCAGCATGCCGTCTTCCGTGCGCTACGTAGTTCTGTGGCGGTTCTGGCG
MAACRLECSCEACGGSG    10  ATGGCAGCATGCCGTTTGGAGTGCTCTTGCGAGGCCTGTGGCGGTTCTGGCG
MAACLQSCTHRSCGGSG    10  ATGGCAGCATGCCTCCAGTCTTGCACTCATCGTTCCTGTGGCGGTTCTGGCG
MAACLPPVPVEDDLWRFW    10  ATGGCAGCATGCCTCCCCCCCGTGCCCGTCGAGGACGATTTGTGGCGGTTCTGGCG
MAACLPPCPSRTICGGSG    10  ATGGCAGCATGCCTCCCCCCGTGCCCGTCGAGGACGATTTGTGGCGGTTCTGGCG
MAACLSSICAREICGGSG    10  ATGGCAGCATGCCTCTCTAGTATTTGCGCTCGTGAGATTTGTGGCGGTTCTGGCG
MAACLAESCSISCGGSG    10  ATGGCAGCATGCCTGGCCGAGTCCTGCAGCATTTCCTGTGGCGGTTCTGGCG
MAACLLCDCPNHQCGGSG    10  ATGGCAGCATGCCTGTTGTGCGATTGCCCTAATCATTAGTGTGGCGGTTCTGGCG
MAACLIGCLPYFWCGGSG    10  ATGGCAGCATGCCTTATCGGTTGCTTGCCCTATTTTTGGTGTGGCGGTTCTGGCG
MAACLRSCLPPLFCGGSG    10  ATGGCAGCATGCCTTCGGAGTTGCCTCCCGCCTTTGTTCTGTGGCGGTTCTGGCG
MAACLVSCSHAVCGGSG    10  ATGGCAGCATGCCTTGTTAGTTGCAGCCATGCCGTTTGTGGCGGTTCTGGCG
MAACDMISPCNYPCGGSG    10  ATGGCAGCATGCGACATGATTTCGCCCTGCAATTACCCCTGTGGCGGTTCTGGCG
MAACDIYCSFRNSCGGSG    10  ATGGCAGCATGCGACATTTATTGCTCTTTTCGTAATAGCTGTGGCGGTTCTGGCG
MAACDLTLCPTLNCGGSG    10  ATGGCAGCATGCGACCTGACCCTCTGCCCGACGCTCAATTGTGGCGGTTCTGGCG
MAACEGLCIALPCGGSG    10  ATGGCAGCATGCGAGGGTTTGTGCATCGCCCTCCCTTGTGGCGGTTCTGGCG
MAACELLCGTYDSCGGSG    10  ATGGCAGCATGCGAGTTGTTGTGCGGGACGTATGACTCGTGTGGCGGTTCTGGCG
MAACDSHVLCGIPCGGSG    10  ATGGCAGCATGCGATAGCCACGTTCTCTGCGGCATCCCGTGTGGCGGTTCTGGCG
MAACDESCPYLPPCGGSG    10  ATGGCAGCATGCGATGAGTCTTGCCCTTACCTTCCTCCTTGTGGCGGTTCTGGCG
MAACDFKCRVLPPCGGSG    10  ATGGCAGCATGCGATTTCAAGTGCCGGGTCCTGCCTCCTTGTGGCGGTTCTGGCG
MAACAGTCYMLPPCGGSG    10  ATGGCAGCATGCGCCGGCACGTGCTATATGCTTCCCCCGTGTGGCGGTTCTGGCG
MAACASLLCTPISCGGSG    10  ATGGCAGCATGCGCGTCTTTGCTTTGCACCCCCATCTCGTGTGGCGGTTCTGGCG
MAACAMLCCMPQGCGGSG    10  ATGGCAGCATGCGCTATGCTTTGTTGCATGCCCCAGGGTTGTGGCGGTTCTGGCG
MAACALSLCLPPCGGSG    10  ATGGCAGCATGCGCTCTTTCCCTGTGCCTTCCGCCGTGTGGCGGTTCTGGCG
MAACAESANCFSHCGGSG    10  ATGGCAGCATGCGCTGAGAGTGCTAATTGCTTCTCTCATTGTGGCGGTTCTGGCG
MAACGQLQCADRNCGGSG    10  ATGGCAGCATGCGGCCAGCTGCAGTGCGCTGACCGGAATTGTGGCGGTTCTGGCG
MAACGHRCSESQCGGSG    10  ATGGCAGCATGCGGCCATCGCTGCAGCGAGTCCCAGTGTGGCGGTTCTGGCG
MAACGRPCAFVWHCGGSG    10  ATGGCAGCATGCGGCCGGCCTTGCGCGTTTGTTTGGCATTGTGGCGGTTCTGGCG
MAACGAACASPKCGGSG    10  ATGGCAGCATGCGGCGCCGCCTGCGCGTCTCCCAAGTGTGGCGGTTCTGGCG
MAACGNSTCNCALCGGSG    10  ATGGCAGCATGCGGGAATAGTACGTGCAATTGTGCTTTGTGTGGCGGTTCTGGCG
MAACGPMCDFIGCGGSG    10  ATGGCAGCATGCGGGCCTATGTGCGACTTCATTGGTTGTGGCGGTTCTGGCG
MAACGYPCGSNPFCGGSG    10  ATGGCAGCATGCGGGTATCCCTGCGGGAGTAATCCTTTTTGTGGCGGTTCTGGCG
MAACGEVCPPYSCGGSG    10  ATGGCAGCATGCGGTGAGGTGTGCCCTCCTTACTCGTGTGGCGGTTCTGGCG
MAACGAYWCGFSSCGGSG    10  ATGGCAGCATGCGGTGCTTATTGGTGCGGCTTTTCGTCGTGTGGCGGTTCTGGCG
MAACGGNFCRCPCGGSG    10  ATGGCAGCATGCGGTGGTAATTTCTGCCGCTGCCCTTGTGGCGGTTCTGGCG
MAACVLTCTFWSCGGSG    10  ATGGCAGCATGCGTCCTCACCTGCACGTTCTGGTCTTGTGGCGGTTCTGGCG
MAACVLSCHPQFPCGGSG    10  ATGGCAGCATGCGTCCTTTCGTGCCATCCGTAGTTTCCGTGTGGCGGTTCTGGCG
MAACVFRYTCSLSCGGSG    10  ATGGCAGCATGCGTCTTCCGGTACACTTGCTCCTTGTCCTGTGGCGGTTCTGGCG
MAACVFNLCSSSHCGGSG    10  ATGGCAGCATGCGTCTTTAACCTTTGCAGTAGTTCTCATTGTGGCGGTTCTGGCG
MAACVIGCSFPQDCGGSG    10  ATGGCAGCATGCGTGATCGGCTGCAGTTTCCCTTAGGATTGTGGCGGTTCTGGCG
MAACVLLPPCNSACGGSG    10  ATGGCAGCATGCGTGCTCCTTCCCCCGTGCAATAGTGCGTGTGGCGGTTCTGGCG
MAACVKLCAVVDCGGSG    10  ATGGCAGCATGCGTTAAGCTTTGCGCCGTTGTTGATTGTGGCGGTTCTGGCG
MAACVLPPCTYGSCGGSG    10  ATGGCAGCATGCGTTCTGCCCCCGTGCACCTACGGCTCTTGTGGCGGTTCTGGCG
MAACVGGCDNDRCGGSG    10  ATGGCAGCATGCGTTGGGGGTTGCGACAATGATCGGTGTGGCGGTTCTGGCG
MAACVSLDCRQSSCGGSG    10  ATGGCAGCATGCGTTTCGTTGGATTGCCGTTAGAGCTCTTGTGGCGGTTCTGGCG
MAACVSPCVLLPPCGGSG    10  ATGGCAGCATGCGTTTCTCCGTGCGTGTTGCTCCCCCCTTGTGGCGGTTCTGGCG
MAACYTLPPCPFNCGGSG    10  ATGGCAGCATGCTACACTTTGCCTCCCTGCCCGTTTAATTGTGGCGGTTCTGGCG
MAACYLQECSLSCGGSG    10  ATGGCAGCATGCTACCTCTAGGAGTGCTCCCTCTCTTGTGGCGGTTCTGGCG
MAACYAHRCYHFSCGGSG    10  ATGGCAGCATGCTACGCGCACCGGTGCTACCATTTTTCTTGTGGCGGTTCTGGCG
MAACYLPPCSSILCGGSG    10  ATGGCAGCATGCTACTTGCCTCCGTGCTCCTCCATTTTGTGTGGCGGTTCTGGCG
MAACQMDCVANSCGGSG    10  ATGGCAGCATGCTAGATGGACTGCGTTGCCAACTCGTGTGGCGGTTCTGGCG
MAACQMGCQTLPPCGGSG    10  ATGGCAGCATGCTAGATGGGGTGCTAGACTCTTCCCCCGTGTGGCGGTTCTGGCG
MAACQDTSTCPDCCGGSG    10  ATGGCAGCATGCTAGGATACGTCTACTTGCCCTGATTGTTGTGGCGGTTCTGGCG
MAACQDFCGLHHCGGSG    10  ATGGCAGCATGCTAGGATTTCTGCGGCCTTCATCATTGTGGCGGTTCTGGCG
MAACQGRCSKLPPCGGSG    10  ATGGCAGCATGCTAGGGCAGGTGCAGTAAGTTGCCTCCGTGTGGCGGTTCTGGCG
MAACQGDFCWFKHCGGSG    10  ATGGCAGCATGCTAGGGTGATTTTTGCTGGTTCAAGCATTGTGGCGGTTCTGGCG
MAACQVVCLPPWSCGGSG    10  ATGGCAGCATGCTAGGTCGTCTGCTTGCCTCCGTGGTCTTGTGGCGGTTCTGGCG
MAACQVLPPCSHYCGGSG    10  ATGGCAGCATGCTAGGTGCTTCCCCCTTGCTCGCATTATTGTGGCGGTTCTGGCG
MAACYPFCSHYTCGGSG    10  ATGGCAGCATGCTATCCGTTCTGCTCCCATTATACCTGTGGCGGTTCTGGCG
MAACYLPPCQVTCGGSG    10  ATGGCAGCATGCTATCTGCCCCCTTGCTAGGTCACGTGTGGCGGTTCTGGCG
MAACYLPPCFMYTCGGSG    10  ATGGCAGCATGCTATCTTCCCCCCTGCTTTATGTACACCTGTGGCGGTTCTGGCG
MAACSMLPPCGIRCGGSG    10  ATGGCAGCATGCTCCATGCTCCCTCCTTGCGGTATCAGGTGTGGCGGTTCTGGCG
MAACSLLPPCAFQCGGSG    10  ATGGCAGCATGCTCCCTGCTCCCTCCCTGCGCCTTTTAGTGTGGCGGTTCTGGCG
MAACSLVTCSSNHCGGSG    10  ATGGCAGCATGCTCCCTTGTCACTTGCTCCTCGAATCATTGTGGCGGTTCTGGCG
MAACSQQSACNPRCGGSG    10  ATGGCAGCATGCTCCTAGCAGAGCGCGTGCAATCCTCGGTGTGGCGGTTCTGGCG
MAACSYWCPWSFCGGSG    10  ATGGCAGCATGCTCCTATTGGTGCCCCTGGTCGTTTTGTGGCGGTTCTGGCG
MAACSSMPCIANVCGGSG    10  ATGGCAGCATGCTCCTCCATGCCCTGCATCGCTAACGTGTGTGGCGGTTCTGGCG
MAACSRMCLPPTHCGGSG    10  ATGGCAGCATGCTCGCGCATGTGCCTCCCTCCCACGCATTGTGGCGGTTCTGGCG
MAACSAPCDLPYCGGSG    10  ATGGCAGCATGCTCGGCCCCTTGCGACTTGCCTTATTGTGGCGGTTCTGGCG
MAACSGTRLRALSLWRFW    10  ATGGCAGCATGCTCGGGCACCCGGTTGCGCGCGCTTTCCCTGTGGCGGTTCTGGCG
MAACSVACGPIIMCGGSG    10  ATGGCAGCATGCTCGGTGGCGTGCGGTCCTATCATCATGTGTGGCGGTTCTGGCG
MAACSSVCFFEPCGGSG    10  ATGGCAGCATGCTCGTCTGTCTGCTTCTTCGAGCCTTGTGGCGGTTCTGGCG
MAACSIAMCLPPCGGSG    10  ATGGCAGCATGCTCTATCGCTATGTGCCTTCCCCCGTGTGGCGGTTCTGGCG
MAACSVLPPCHPSCGGSG    10  ATGGCAGCATGCTCTGTCCTTCCTCCCTGCCATCCGAGTTGTGGCGGTTCTGGCG
MAACSSRCLYLPPCGGSG    10  ATGGCAGCATGCTCTTCTCGTTGCCTTTACCTGCCTCCGTGTGGCGGTTCTGGCG
MAACSCGCQHDSSCGGSG    10  ATGGCAGCATGCTCTTGCGGGTGCTAGCATGACTCGAGTTGTGGCGGTTCTGGCG
MAACCGSCVCPHCGGSG    10  ATGGCAGCATGCTGCGGCTCGTGCGTCTGTCCTCACTGTGGCGGTTCTGGCG
MAACWVFCRHCNSCGGSG    10  ATGGCAGCATGCTGGGTTTTTTGCAGGCATTGTAATTCTTGTGGCGGTTCTGGCG
MAACWWSCNNNPCGGSG    10  ATGGCAGCATGCTGGTGGAGCTGCAATAACAATCCTTGTGGCGGTTCTGGCG
MAACCLNRCKGFCGGSG    10  ATGGCAGCATGCTGTCTTAATAGGTGCAAGGGCTTTTGTGGCGGTTCTGGCG
MAACCGEDCCARKCGGSG    10  ATGGCAGCATGCTGTGGCGAGGATTGTTGCGCGCGTAAATGTGGCGGTTCTGGCG
MAACCQGCTLDVCGGSG    10  ATGGCAGCATGCTGTTAGGGGTGCACGCTTGATGTCTGTGGCGGTTCTGGCG
MAACFKIWCFDGCGGSG    10  ATGGCAGCATGCTTCAAGATCTGGTGCTTTGATGGGTGTGGCGGTTCTGGCG
MAACFDTCLPPYICGGSG    10  ATGGCAGCATGCTTCGATACGTGCTTGCCGCCGTATATTTGTGGCGGTTCTGGCG
MAACFQGCSSGSHCGGSG    10  ATGGCAGCATGCTTCTAGGGTTGCTCGTCGGGTTCGCACTGTGGCGGTTCTGGCG
MAACLTNCTFLLCGGSG    10  ATGGCAGCATGCTTGACGAACTGCACGTTTTTGCTCTGTGGCGGTTCTGGCG
MAACLLPPVRYLFVWRFW    10  ATGGCAGCATGCTTGCTCCCCCCCGTGCGATACCTTTTCGTGTGGCGGTTCTGGCG
MAACFSSICRPICGGSG    10  ATGGCAGCATGCTTTAGTTCTATTTGCCGTCCGATCTGTGGCGGTTCTGGCG
MAACFPDQCMALCGGSG    10  ATGGCAGCATGCTTTCCCGATTAGTGCATGGCGCTCTGTGGCGGTTCTGGCG
MAACFAQCCLGAQCGGSG    10  ATGGCAGCATGCTTTGCTTAGTGCTGTCTTGGTGCTCAGTGTGGCGGTTCTGGCG
MAACFSGYCIAGGCGGSG    10  ATGGCAGCATGCTTTTCTGGCTATTGCATCGCTGGCGGGTGTGGCGGTTCTGGCG
MAAWLDTDICALECGGSG    10  ATGGCAGCATGGCTCGATACCGATATTTGCGCTCTTGAGTGTGGCGGTTCTGGCG
MAACNTSCISNIICGGSG    9  ATGGCAGCATGCAACACCTCGTGCATTAGTAATATCATTTGTGGCGGTTCTGGCG
MAACNRPCSMYVCGGSG    9  ATGGCAGCATGCAACCGGCCTTGCTCCATGTACGTTTGTGGCGGTTCTGGCG
MAACNVLPPCFTQCGGSG    9  ATGGCAGCATGCAACGTGCTTCCTCCGTGCTTTACCTAGTGTGGCGGTTCTGGCG
MAACKQLPPCHSTCGGSG    9  ATGGCAGCATGCAAGCAGCTGCCTCCTTGCCACTCGACCTGTGGCGGTTCTGGCG
MAACKVLPPCDNSCGGSG    9  ATGGCAGCATGCAAGGTCTTGCCCCCTTGCGATAATAGTTGTGGCGGTTCTGGCG
MAACNKTCSQLPPCGGSG    9  ATGGCAGCATGCAATAAGACCTGCAGTTAGCTGCCCCCGTGTGGCGGTTCTGGCG
MAACNTLCWSKLDCGGSG    9  ATGGCAGCATGCAATACCCTTTGCTGGTCCAAGCTCGATTGTGGCGGTTCTGGCG
MAACNLPTCVHSCGGSG    9  ATGGCAGCATGCAATCTTCCCACTTGCGTCCACTCCTGTGGCGGTTCTGGCG
MAACTKRCLHFNCGGSG    9  ATGGCAGCATGCACCAAGCGGTGCCTGCACTTCAATTGTGGCGGTTCTGGCG
MAACTMLPPCVQSCGGSG    9  ATGGCAGCATGCACCATGTTGCCGCCTTGCGTCTAGAGTTGTGGCGGTTCTGGCG
MAACTRVCHFIGCGGSG    9  ATGGCAGCATGCACCCGCGTGTGCCATTTTATTGGTTGTGGCGGTTCTGGCG
MAACTRNFCPYSRCGGSG    9  ATGGCAGCATGCACCCGGAACTTTTGCCCGTACAGTCGGTGTGGCGGTTCTGGCG
MAACTDDHCMTSCGGSG    9  ATGGCAGCATGCACCGACGACCATTGCATGACTTCTTGTGGCGGTTCTGGCG
MAACTSSYNCKLPCGGSG    9  ATGGCAGCATGCACCTCGAGCTACAATTGCAAGCTTCCGTGTGGCGGTTCTGGCG
MAACTLWCSYFSHCGGSG    9  ATGGCAGCATGCACGCTGTGGTGCTCTTATTTTAGCCATTGTGGCGGTTCTGGCG
MAACTLALCLPPCGGSG    9  ATGGCAGCATGCACGCTTGCTTTGTGCTTGCCTCCGTGTGGCGGTTCTGGCG
MAACTVLPPCNWVCGGSG    9  ATGGCAGCATGCACGGTTCTTCCTCCCTGCAATTGGGTGTGTGGCGGTTCTGGCG
MAACTWTCPATGSCGGSG    9  ATGGCAGCATGCACGTGGACCTGCCCCGCGACCGGGAGTTGTGGCGGTTCTGGCG
MAACTNHCCTGGQCGGSG    9  ATGGCAGCATGCACTAATCATTGCTGCACTGGCGGTCAGTGTGGCGGTTCTGGCG
MAACTEGGCSETRCGGSG    9  ATGGCAGCATGCACTGAGGGTGGGTGCTCGGAGACCCGTTGTGGCGGTTCTGGCG
MAACSYLCCDNGVCGGSG    9  ATGGCAGCATGCAGCTACTTGTGCTGCGATAATGGCGTTTGTGGCGGTTCTGGCG
MAACRYLPPLRFGLWRFW    9  ATGGCAGCATGCAGGTACCTCCCCCCCCTGCGATTTGGACTGTGGCGGTTCTGGCG
MAACSIRCGLNRCGGSG    9  ATGGCAGCATGCAGTATCCGTTGCGGCCTCAACCGTTGTGGCGGTTCTGGCG
MAACSIECAPWQCGGSG    9  ATGGCAGCATGCAGTATCGAGTGCGCTCCTTGGCAGTGTGGCGGTTCTGGCG
MAACSDECFLSFCGGSG    9  ATGGCAGCATGCAGTGACGAGTGCTTCTTGTCTTTTTGTGGCGGTTCTGGCG
MAACSGRCTCTPSCGGSG    9  ATGGCAGCATGCAGTGGCAGGTGTACGTGCACGCCCTCGTGTGGCGGTTCTGGCG
MAACSSSCVVLPPCGGSG    9  ATGGCAGCATGCAGTTCGTCCTGCGTCGTCTTGCCTCCCTGTGGCGGTTCTGGCG
MAACITGTCSSLHCGGSG    9  ATGGCAGCATGCATCACTGGCACTTGCAGCTCGCTTCATTGTGGCGGTTCTGGCG
MAACISTCPTLPPCGGSG    9  ATGGCAGCATGCATCAGCACTTGCCCTACGCTTCCCCCTTGTGGCGGTTCTGGCG
MAACILYRSEFGVCGGSG    9  ATGGCAGCATGCATCCTCTATCGCAGTGAGTTCGGTGTGTGTGGCGGTTCTGGCG
MAACILPPCPLSLCGGSG    9  ATGGCAGCATGCATCCTTCCGCCCTGCCCTCTGAGCCTCTGTGGCGGTTCTGGCG
MAACILPPCAVNLCGGSG    9  ATGGCAGCATGCATCCTTCCTCCGTGCGCGGTTAATCTTTGTGGCGGTTCTGGCG
MAACMDRICSSSTCGGSG    9  ATGGCAGCATGCATGGACCGGATTTGCTCGTCCTCCACCTGTGGCGGTTCTGGCG
MAACMYMCPVLPPCGGSG    9  ATGGCAGCATGCATGTACATGTGCCCCGTGCTCCCTCCGTGTGGCGGTTCTGGCG
MAACMSPCSFSLCGGSG    9  ATGGCAGCATGCATGTCTCCTTGCAGCTTTAGTCTGTGTGGCGGTTCTGGCG
MAACIKYCLPPPDVWRFW    9  ATGGCAGCATGCATTAAGTACTGCCTCCCCCCCCCTGATGTGTGGCGGTTCTGGCG
MAACIIYCPSGQYCGGSG    9  ATGGCAGCATGCATTATTTATTGCCCTTCCGGCTAGTACTGTGGCGGTTCTGGCG
MAACIERTCAYFACGGSG    9  ATGGCAGCATGCATTGAGCGGACTTGCGCCTACTTCGCTTGTGGCGGTTCTGGCG
MAACIGRRVCYVCCGGSG    9  ATGGCAGCATGCATTGGGCGTAGGGTCTGCTACGTTTGTTGTGGCGGTTCTGGCG
MAACICYWDCTLPCGGSG    9  ATGGCAGCATGCATTTGCTACTGGGACTGCACTCTCCCGTGTGGCGGTTCTGGCG
MAACIFLRCLPPCCGGSG    9  ATGGCAGCATGCATTTTTCTCCGCTGCCTCCCCCCTTGTTGTGGCGGTTCTGGCG
MAACHKRCVHLPPCGGSG    9  ATGGCAGCATGCCACAAGCGCTGCGTTCACCTCCCTCCGTGTGGCGGTTCTGGCG
MAACHLPPCYWTICGGSG    9  ATGGCAGCATGCCACCTCCCGCCCTGCTACTGGACGATTTGTGGCGGTTCTGGCG
MAACHAVCFYSACGGSG    9  ATGGCAGCATGCCACGCCGTTTGCTTTTATTCCGCGTGTGGCGGTTCTGGCG
MAACHGISCAIFRCGGSG    9  ATGGCAGCATGCCACGGGATTTCTTGCGCCATCTTCCGTTGTGGCGGTTCTGGCG
MAACHLPPCYYHICGGSG    9  ATGGCAGCATGCCACTTGCCTCCCTGCTATTATCACATTTGTGGCGGTTCTGGCG
MAACHLRCFSLPPCGGSG    9  ATGGCAGCATGCCACTTGCGCTGCTTCAGTCTGCCCCCTTGTGGCGGTTCTGGCG
MAACQTLPPCFSSCGGSG    9  ATGGCAGCATGCCAGACTCTTCCTCCGTGCTTCTCTTCCTGTGGCGGTTCTGGCG
MAACQAPLKCSNRCGGSG    9  ATGGCAGCATGCCAGGCTCCGTTGAAGTGCTCGAATAGGTGTGGCGGTTCTGGCG
MAACQGQMCIPLCGGSG    9  ATGGCAGCATGCCAGGGGCAGATGTGCATCCCTCTTTGTGGCGGTTCTGGCG
MAACHGRCALLPPCGGSG    9  ATGGCAGCATGCCATGGTCGTTGCGCCCTTCTTCCTCCTTGTGGCGGTTCTGGCG
MAACPIIPPCSISCGGSG    9  ATGGCAGCATGCCCCATCATCCCCCCTTGCTCCATCTCTTGTGGCGGTTCTGGCG
MAACPPRLHVFGLWRFW    9  ATGGCAGCATGCCCCCCACGTCTGCATGTTTTTGGATTGTGGCGGTTCTGGCG
MAACPSLPPLP*ELWRFW    9  ATGGCAGCATGCCCGAGCCTTCCCCCCTTGCCGTGAGAGCTGTGGCGGTTCTGGCG
MAACPRLPPCDMGCGGSG    9  ATGGCAGCATGCCCGCGTTTGCCTCCGTGCGATATGGGTTGTGGCGGTTCTGGCG
MAACPLLPPCWSSCGGSG    9  ATGGCAGCATGCCCGCTGTTGCCCCCCTGCTGGTCTTCCTGTGGCGGTTCTGGCG
MAACPVPCGQQFICGGSG    9  ATGGCAGCATGCCCGGTCCCCTGCGGGCAGTAGTTTATCTGTGGCGGTTCTGGCG
MAACPVLPPCLSPCGGSG    9  ATGGCAGCATGCCCGGTTCTCCCGCCTTGCCTTTCTCCCTGTGGCGGTTCTGGCG
MAACPYLPPCGESCGGSG    9  ATGGCAGCATGCCCGTACCTTCCCCCGTGCGGGGAGAGTTGTGGCGGTTCTGGCG
MAACPWSECWYGVCGGSG    9  ATGGCAGCATGCCCGTGGAGCGAGTGCTGGTATGGTGTGTGTGGCGGTTCTGGCG
MAACPFFCRSTECGGSG    9  ATGGCAGCATGCCCGTTTTTCTGCCGTAGCACGGAGTGTGGCGGTTCTGGCG
MAACPLLCHLARGCGGSG    9  ATGGCAGCATGCCCTCTTCTTTGCCATCTCGCTCGCGGCTGTGGCGGTTCTGGCG
MAACPGRPCDQLCGGSG    9  ATGGCAGCATGCCCTGGGCGGCCTTGCGATTAGCTTTGTGGCGGTTCTGGCG
MAACPFVACAIICGGSG    9  ATGGCAGCATGCCCTTTTGTTGCGTGCGCTATCATCTGTGGCGGTTCTGGCG
MAACRLVCLPPYCGGSG    9  ATGGCAGCATGCCGCCTCGTTTGCCTTCCTCCGTACTGTGGCGGTTCTGGCG
MAACRVLRCLQLNCGGSG    9  ATGGCAGCATGCCGCGTTCTCCGCTGCTTGTAGCTGAATTGTGGCGGTTCTGGCG
MAACRCSVDCYDICGGSG    9  ATGGCAGCATGCCGCTGCAGTGTTGACTGCTATGATATTTGTGGCGGTTCTGGCG
MAACRCICFHKRCGGSG    9  ATGGCAGCATGCCGCTGTATTTGCTTTCATAAGCGGTGTGGCGGTTCTGGCG
MAACRNYDCHRIVCGGSG    9  ATGGCAGCATGCCGGAATTACGATTGCCATCGGATCGTCTGTGGCGGTTCTGGCG
MAACRRLCSTNYMCGGSG    9  ATGGCAGCATGCCGGAGGCTGTGCTCGACCAACTACATGTGTGGCGGTTCTGGCG
MAACRGSCVILPPCGGSG    9  ATGGCAGCATGCCGGGGCAGTTGCGTGATTCTCCCTCCTTGTGGCGGTTCTGGCG
MAACRNRSCISTMCGGSG    9  ATGGCAGCATGCCGTAACAGGAGTTGCATTTCCACGATGTGTGGCGGTTCTGGCG
MAACRNHCMLFKCGGSG    9  ATGGCAGCATGCCGTAACCATTGCATGCTCTTTAAGTGTGGCGGTTCTGGCG
MAACRHGCPILPPCGGSG    9  ATGGCAGCATGCCGTCACGGTTGCCCTATCTTGCCCCCGTGTGGCGGTTCTGGCG
MAACRHRCHLLPPCGGSG    9  ATGGCAGCATGCCGTCATCGTTGCCATTTGTTGCCCCCCTGTGGCGGTTCTGGCG
MAACRCTCNPFSCGGSG    9  ATGGCAGCATGCCGTTGCACGTGCAATCCGTTCTCGTGTGGCGGTTCTGGCG
MAACLHSCVTRLFCGGSG    9  ATGGCAGCATGCCTCCATTCTTGCGTTACTCGCCTCTTCTGTGGCGGTTCTGGCG
MAACLPYCGMYGCGGSG    9  ATGGCAGCATGCCTCCCGTATTGCGGGATGTACGGGTGTGGCGGTTCTGGCG
MAACLPSVCSAICGGSG    9  ATGGCAGCATGCCTCCCGTCCGTTTGCTCGGCTATCTGTGGCGGTTCTGGCG
MAACLSHCFLFLCGGSG    9  ATGGCAGCATGCCTCTCGCATTGCTTTCTGTTTCTTTGTGGCGGTTCTGGCG
MAACLSPLLCVAPVWRFW    9  ATGGCAGCATGCCTGTCCCCCCTGCTTTGTGTTGCCCCCGTGTGGCGGTTCTGGCG
MAACLSDGCSFAMCGGSG    9  ATGGCAGCATGCCTGTCTGACGGGTGCTCGTTTGCTATGTGTGGCGGTTCTGGCG
MAACLTLPPCGSSCGGSG    9  ATGGCAGCATGCCTTACCCTTCCGCCCTGCGGTAGCTCCTGTGGCGGTTCTGGCG
MAACLRRTVCGITCGGSG    9  ATGGCAGCATGCCTTCGCAGGACTGTTTGCGGGATTACCTGTGGCGGTTCTGGCG
MAACLDACLPPISCGGSG    9  ATGGCAGCATGCCTTGACGCTTGCCTCCCGCCCATCTCCTGTGGCGGTTCTGGCG
MAACLVSCLGAALCGGSG    9  ATGGCAGCATGCCTTGTGTCGTGCCTGGGTGCCGCGTTGTGTGGCGGTTCTGGCG
MAACLSEECKRRSCGGSG    9  ATGGCAGCATGCCTTTCGGAGGAGTGCAAGCGGCGGTCCTGTGGCGGTTCTGGCG
MAACDTRCLSNQFCGGSG    9  ATGGCAGCATGCGACACCCGTTGCTTGTCCAATCAGTTTTGTGGCGGTTCTGGCG
MAACDLWTCHPICGGSG    9  ATGGCAGCATGCGACTTGTGGACTTGCCACCCCATTTGTGGCGGTTCTGGCG
MAACEASFCSLTCGGSG    9  ATGGCAGCATGCGAGGCTTCTTTTTGCAGTCTGACCTGTGGCGGTTCTGGCG
MAACECTRCIAACGGSG    9  ATGGCAGCATGCGAGTGCACGAGGTGCATCGCGGCTTGTGGCGGTTCTGGCG
MAACDHDCSFYACGGSG    9  ATGGCAGCATGCGATCATGATTGCTCTTTTTATGCGTGTGGCGGTTCTGGCG
MAACDDDCCWSYCGGSG    9  ATGGCAGCATGCGATGACGATTGTTGCTGGAGTTACTGTGGCGGTTCTGGCG
MAACDVLPPLPLGLWRFW    9  ATGGCAGCATGCGATGTCCTCCCCCCCTTGCCATTAGGACTGTGGCGGTTCTGGCG
MAACAHSCLIAWCGGSG    9  ATGGCAGCATGCGCCCATTCGTGCTTGATCGCTTGGTGTGGCGGTTCTGGCG
MAACALLSCPPQSCGGSG    9  ATGGCAGCATGCGCCTTGCTTTCTTGCCCTCCCCAGTCTTGTGGCGGTTCTGGCG
MAACAKVWCTQMRCGGSG    9  ATGGCAGCATGCGCGAAGGTCTGGTGCACGTAGATGCGGTGTGGCGGTTCTGGCG
MAACATQCSHYLDCGGSG    9  ATGGCAGCATGCGCGACCTAGTGCTCGCACTACCTTGACTGTGGCGGTTCTGGCG
MAACATLPPCPFSCGGSG    9  ATGGCAGCATGCGCGACTCTCCCTCCCTGCCCGTTCTCCTGTGGCGGTTCTGGCG
MAACAIDQCLPPCGGSG    9  ATGGCAGCATGCGCGATCGACTAGTGCCTTCCCCCGTGTGGCGGTTCTGGCG
MAACALACNRHTCGGSG    9  ATGGCAGCATGCGCGCTCGCCTGCAATAGGCACACTTGTGGCGGTTCTGGCG
MAACAELPPCMAHCGGSG    9  ATGGCAGCATGCGCGGAGCTCCCCCCGTGCATGGCGCACTGTGGCGGTTCTGGCG
MAACAVWCLPPHTCGGSG    9  ATGGCAGCATGCGCGGTGTGGTGCCTGCCCCCCCACACTTGTGGCGGTTCTGGCG
MAACAVGDCAWHYCGGSG    9  ATGGCAGCATGCGCGGTTGGGGACTGCGCGTGGCACTATTGTGGCGGTTCTGGCG
MAACAWSCERVVGCGGSG    9  ATGGCAGCATGCGCGTGGTCTTGCGAGCGTGTGGTCGGGTGTGGCGGTTCTGGCG
MAACARMCGQLSSCGGSG    9  ATGGCAGCATGCGCTCGGATGTGCGGCTAGCTGTCCAGTTGTGGCGGTTCTGGCG
MAACAYGWVCGWYCGGSG    9  ATGGCAGCATGCGCTTATGGGTGGGTTTGCGGTTGGTATTGTGGCGGTTCTGGCG
MAACGHQCWSGGCGGSG    9  ATGGCAGCATGCGGCCATTAGTGCTGGTCTGGTGGTTGTGGCGGTTCTGGCG
MAACGPRTCQHQTCGGSG    9  ATGGCAGCATGCGGCCCGCGTACGTGCCAGCATTAGACTTGTGGCGGTTCTGGCG
MAACGLLPPCRGSCGGSG    9  ATGGCAGCATGCGGCCTCCTCCCGCCCTGCCGTGGCTCCTGTGGCGGTTCTGGCG
MAACGMLPPCDPVCGGSG    9  ATGGCAGCATGCGGGATGCTCCCTCCTTGCGATCCTGTGTGTGGCGGTTCTGGCG
MAACGHPCRNENFCGGSG    9  ATGGCAGCATGCGGGCATCCTTGCCGTAATGAGAACTTTTGTGGCGGTTCTGGCG
MAACGPTCISSSCGGSG    9  ATGGCAGCATGCGGGCCGACTTGCATTAGCAGCAGCTGTGGCGGTTCTGGCG
MAACGRAVCASSNCGGSG    9  ATGGCAGCATGCGGGCGCGCCGTGTGCGCGTCGTCCAATTGTGGCGGTTCTGGCG
MAACGQFCLPPTVAVLA    9  ATGGCAGCATGCGGGTAGTTCTGCCTTCCTCCTACTGTGGCGGTTCTGGCG
MAACGFSCDLVHKCGGSG    9  ATGGCAGCATGCGGGTTTTCTTGCGATCTTGTGCACAAGTGTGGCGGTTCTGGCG
MAACGHLPPCFSNCGGSG    9  ATGGCAGCATGCGGTCACCTTCCTCCGTGCTTTTCCAACTGTGGCGGTTCTGGCG
MAACGQLPPLLGLVWRFW    9  ATGGCAGCATGCGGTCAGTTGCCCCCCCTGCTCGGTTTAGTGTGGCGGTTCTGGCG
MAACVGRCEVLPPCGGSG    9  ATGGCAGCATGCGTCGGGCGTTGCGAGGTTTTGCCTCCTTGTGGCGGTTCTGGCG
MAACVNMCSGGLCGGSG    9  ATGGCAGCATGCGTGAATATGTGCTCCGGCGGCCTCTGTGGCGGTTCTGGCG
MAACVLGLCLPPCGGSG    9  ATGGCAGCATGCGTGCTTGGGCTCTGCCTTCCGCCGTGTGGCGGTTCTGGCG
MAACVLPPCSYTNCGGSG    9  ATGGCAGCATGCGTTCTTCCCCCCTGCAGTTATACCAACTGTGGCGGTTCTGGCG
MAACVAPGSCQVFCGGSG    9  ATGGCAGCATGCGTTGCCCCGGGGAGCTGCTAGGTGTTTTGTGGCGGTTCTGGCG
MAACVASRCLHPPLWRFW    9  ATGGCAGCATGCGTTGCGTCTCGCTGCCTGCATCCCCCCTTGTGGCGGTTCTGGCG
MAACVGPCVNRLYCGGSG    9  ATGGCAGCATGCGTTGGTCCTTGCGTCAATCGCCTGTACTGTGGCGGTTCTGGCG
MAACVQHCPFLPPCGGSG    9  ATGGCAGCATGCGTTTAGCACTGCCCTTTTCTCCCGCCTTGTGGCGGTTCTGGCG
MAACVSNCPTLPPCGGSG    9  ATGGCAGCATGCGTTTCCAACTGCCCTACTCTCCCCCCTTGTGGCGGTTCTGGCG
MAACVFRCLSLECGGSG    9  ATGGCAGCATGCGTTTTCCGCTGCCTTTCTCTTGAGTGTGGCGGTTCTGGCG
MAACYIRHCCGHCGGSG    9  ATGGCAGCATGCTACATTAGGCACTGCTGCGGCCACTGTGGCGGTTCTGGCG
MAACYRRCLPPCCGGSG    9  ATGGCAGCATGCTACCGTAGGTGCCTGCCTCCTTGCTGTGGCGGTTCTGGCG
MAACYELGCPFHCGGSG    9  ATGGCAGCATGCTACGAGCTTGGTTGCCCGTTTCATTGTGGCGGTTCTGGCG
MAACYLPPCDSDCGGSG    9  ATGGCAGCATGCTACTTGCCTCCCTGCGACTCTGATTGTGGCGGTTCTGGCG
MAACQNECSWQECGGSG    9  ATGGCAGCATGCTAGAATGAGTGCTCTTGGCAGGAGTGTGGCGGTTCTGGCG
MAACQPHTCGCSCGGSG    9  ATGGCAGCATGCTAGCCCCATACGTGCGGGTGCTCTTGTGGCGGTTCTGGCG
MAACQRGCITWLCGGSG    9  ATGGCAGCATGCTAGCGCGGTTGCATTACTTGGCTTTGTGGCGGTTCTGGCG
MAACQLECESLLMCGGSG    9  ATGGCAGCATGCTAGCTCGAGTGCGAGAGCTTGCTTATGTGTGGCGGTTCTGGCG
MAACYNYCRSGHCGGSG    9  ATGGCAGCATGCTATAATTACTGCCGGTCTGGGCACTGTGGCGGTTCTGGCG
MAACYLPPCYAPCGGSG    9  ATGGCAGCATGCTATCTGCCCCCCTGCTACGCTCCCTGTGGCGGTTCTGGCG
MAACYYHCQILPPCGGSG    9  ATGGCAGCATGCTATTACCATTGCTAGATTTTGCCCCCCTGTGGCGGTTCTGGCG
MAACYQLPPCSSFCGGSG    9  ATGGCAGCATGCTATTAGCTCCCCCCTTGCTCTTCCTTTTGTGGCGGTTCTGGCG
MAACSPCAVVTSFVAVLA    9  ATGGCAGCATGCTCACCATGTGCTGTCGTCACGTCTTTTGTGGCGGTTCTGGCG
MAACSPICDPFITCGGSG    9  ATGGCAGCATGCTCCCCTATTTGCGACCCGTTCATCACTTGTGGCGGTTCTGGCG
MAACSVPICGSSCGGSG    9  ATGGCAGCATGCTCCGTCCCTATTTGCGGTTCGAGTTGTGGCGGTTCTGGCG
MAACSNVCPTLPPCGGSG    9  ATGGCAGCATGCTCGAATGTGTGCCCCACTTTGCCTCCTTGTGGCGGTTCTGGCG
MAACSSYGCSTLCGGSG    9  ATGGCAGCATGCTCGAGCTACGGCTGCAGCACTCTGTGTGGCGGTTCTGGCG
MAACSLTCYQLTCGGSG    9  ATGGCAGCATGCTCGCTGACCTGCTATTAGCTCACCTGTGGCGGTTCTGGCG
MAACSDGCTTLTCGGSG    9  ATGGCAGCATGCTCGGACGGCTGCACTACGCTGACTTGTGGCGGTTCTGGCG
MAACSESICYGLCGGSG    9  ATGGCAGCATGCTCGGAGTCTATTTGCTATGGTTTGTGTGGCGGTTCTGGCG
MAACSILPPCLAHCGGSG    9  ATGGCAGCATGCTCTATTCTGCCTCCGTGCCTTGCCCATTGTGGCGGTTCTGGCG
MAACSEQRCAVVDCGGSG    9  ATGGCAGCATGCTCTGAGCAGCGCTGCGCTGTCGTCGACTGTGGCGGTTCTGGCG
MAACSVLPPVR*QLWRFW    9  ATGGCAGCATGCTCTGTGCTCCCCCCCGTGCGGTGACAACTGTGGCGGTTCTGGCG
MAACSLLPPLLLDLWRFW    9  ATGGCAGCATGCTCTTTGCTGCCCCCCTTGCTACTAGACCTGTGGCGGTTCTGGCG
MAACWNRCSLKWCGGSG    9  ATGGCAGCATGCTGGAACAGGTGCTCTCTGAAGTGGTGTGGCGGTTCTGGCG
MAACWLQVCLPPCGGSG    9  ATGGCAGCATGCTGGCTTTAGGTGTGCCTGCCCCCCTGTGGCGGTTCTGGCG
MAACWELPPCEFKCGGSG    9  ATGGCAGCATGCTGGGAGCTGCCGCCTTGCGAGTTTAAGTGTGGCGGTTCTGGCG
MAACWVESCPILSCGGSG    9  ATGGCAGCATGCTGGGTCGAGAGTTGCCCGATTTTGTCTTGTGGCGGTTCTGGCG
MAACWFRASCKCLCGGSG    9  ATGGCAGCATGCTGGTTCCGCGCTTCCTGCAAGTGTCTGTGTGGCGGTTCTGGCG
MAACCWESRCPSHCGGSG    9  ATGGCAGCATGCTGTTGGGAGTCCCGTTGCCCTTCCCACTGTGGCGGTTCTGGCG
MAACFHNCPLLPPCGGSG    9  ATGGCAGCATGCTTCCATAACTGCCCTCTCCTGCCTCCTTGTGGCGGTTCTGGCG
MAACLSGCTILPPCGGSG    9  ATGGCAGCATGCTTGAGCGGTTGCACTATTCTTCCCCCGTGTGGCGGTTCTGGCG
MAACLQLPPCDIRCGGSG    9  ATGGCAGCATGCTTGCAGCTTCCTCCCTGCGACATTCGCTGTGGCGGTTCTGGCG
MAACLPKNCMIRCGGSG    9  ATGGCAGCATGCTTGCCTAAGAATTGCATGATTCGGTGTGGCGGTTCTGGCG
MAACLLYPCYASCGGSG    9  ATGGCAGCATGCTTGCTTTATCCTTGCTATGCGTCGTGTGGCGGTTCTGGCG
MAACLEYCALLQECGGSG    9  ATGGCAGCATGCTTGGAGTATTGCGCCCTCTTGTAGGAGTGTGGCGGTTCTGGCG
MAACLAVCPSQTFCGGSG    9  ATGGCAGCATGCTTGGCTGTGTGCCCCTCTTAGACGTTCTGTGGCGGTTCTGGCG
MAACFNNQCQFLCGGSG    9  ATGGCAGCATGCTTTAATAACTAGTGCTAGTTCCTTTGTGGCGGTTCTGGCG
MAACFGRVCYDNICGGSG    9  ATGGCAGCATGCTTTGGCCGTGTTTGCTATGACAACATTTGTGGCGGTTCTGGCG
MAACFVLPPCGLHCGGSG    9  ATGGCAGCATGCTTTGTGTTGCCCCCGTGCGGCCTTCATTGTGGCGGTTCTGGCG
MAACFSLCDWFRDCGGSG    9  ATGGCAGCATGCTTTTCTCTTTGCGACTGGTTTAGGGACTGTGGCGGTTCTGGCG
MAAWPLRGCTPYSCGGSG    9  ATGGCAGCATGGCCTCTCCGTGGCTGCACTCCGTACTCGTGTGGCGGTTCTGGCG
MAAWAGRLFASCSVAVLA    9  ATGGCAGCATGGGCGGGCCGTCTCTTTGCTTCATGTTCTGTGGCGGTTCTGGCG
MAALH*LSLLS*LWRFW    9  ATGGCAGCATTGCACTGACTATCATTGCTCTCTTGATTGTGGCGGTTCTGGCG
MAALRLPLLESQDVGGSG    9  ATGGCAGCATTGCGTTTGCCATTGCTGGAGTCCCAAGACGTGGGCGGTTCTGGCG
MAGMLDRDLHHGLLWRFW    9  ATGGCAGGCATGCTTGATCGTGATTTGCATCACGGATTACTGTGGCGGTTCTGGCG
MAACNKQCLLDSVCGGSG    8  ATGGCAGCATGCAACAAGCAGTGCCTTCTTGATAGCGTTTGTGGCGGTTCTGGCG
MAACNIQVCLPPCGGSG    8  ATGGCAGCATGCAACATTTAGGTTTGCCTTCCTCCGTGTGGCGGTTCTGGCG
MAACNPMLCSAPLCGGSG    8  ATGGCAGCATGCAACCCCATGCTCTGCTCTGCCCCTTTGTGTGGCGGTTCTGGCG
MAACKMGCPASYTCGGSG    8  ATGGCAGCATGCAAGATGGGGTGCCCGGCTAGCTATACTTGTGGCGGTTCTGGCG
MAACNIRSCLPPCGGSG    8  ATGGCAGCATGCAATATCAGGTCGTGCCTGCCCCCCTGTGGCGGTTCTGGCG
MAACNAPCHQCQSCGGSG    8  ATGGCAGCATGCAATGCTCCTTGCCACCAGTGTTAGTCTTGTGGCGGTTCTGGCG
MAACNVPCTMFPVAVLA    8  ATGGCAGCATGCAATGTCCCCTGCACTATGTTTCCTGTGGCGGTTCTGGCG
MAACNVLPPCSLHCGGSG    8  ATGGCAGCATGCAATGTGCTGCCTCCCTGCAGCCTTCACTGTGGCGGTTCTGGCG
MAACNQVCPSPFSCGGSG    8  ATGGCAGCATGCAATTAGGTCTGCCCGAGTCCGTTCTCGTGTGGCGGTTCTGGCG
MAACNSIICYQVCGGSG    8  ATGGCAGCATGCAATTCTATTATCTGCTATTAGGTTTGTGGCGGTTCTGGCG
MAACTELPPCARDCGGSG    8  ATGGCAGCATGCACCGAGTTGCCCCCTTGCGCTCGCGACTGTGGCGGTTCTGGCG
MAACTQVAAPFFVAVLA    8  ATGGCAGCATGCACCTAGGTCGCTGCACCGTTTTTTGTGGCGGTTCTGGCG
MAACTRICLPPLNCGGSG    8  ATGGCAGCATGCACGAGGATCTGCCTGCCTCCGTTGAACTGTGGCGGTTCTGGCG
MAACTHRCTAYLSCGGSG    8  ATGGCAGCATGCACGCATCGTTGCACGGCCTATCTGAGCTGTGGCGGTTCTGGCG
MAACTVLPPAIGCVAVLA    8  ATGGCAGCATGCACGGTTCTTCCTCCTGCAATTGGGTGTGTGGCGGTTCTGGCG
MAACTSFPLCRPFCGGSG    8  ATGGCAGCATGCACGTCTTTTCCGCTCTGCAGGCCTTTTTGTGGCGGTTCTGGCG
MAACTLPPCQPNCGGSG    8  ATGGCAGCATGCACTCTGCCGCCGTGCTAGCCGAATTGTGGCGGTTCTGGCG
MAACTVPCQILPPCGGSG    8  ATGGCAGCATGCACTGTTCCTTGCTAGATCTTGCCCCCTTGTGGCGGTTCTGGCG
MAACSKAPCSFPQCGGSG    8  ATGGCAGCATGCAGCAAGGCGCCCTGCAGTTTCCCGTAGTGTGGCGGTTCTGGCG
MAACSGNCLLLPPCGGSG    8  ATGGCAGCATGCAGCGGTAATTGCCTTCTGCTCCCTCCCTGTGGCGGTTCTGGCG
MAACSYASCGVYPCGGSG    8  ATGGCAGCATGCAGCTATGCTAGTTGCGGCGTTTACCCGTGTGGCGGTTCTGGCG
MAACSSVALIFPRVAVLA    8  ATGGCAGCATGCAGCTCCGTTGCCCTTATCTTCCCCCGTGTGGCGGTTCTGGCG
MAACRHGVCVLDTCGGSG    8  ATGGCAGCATGCAGGCACGGGGTGTGCGTTCTGGATACTTGTGGCGGTTCTGGCG
MAACRGLFVQLSLVWRFW    8  ATGGCAGCATGCAGGGGGCTCTTCGTGCAGCTATCACTAGTGTGGCGGTTCTGGCG
MAACRYGACFPSCGGSG    8  ATGGCAGCATGCAGGTACGGGGCGTGCTTCCCCAGTTGTGGCGGTTCTGGCG
MAACRQTPSCLPTCGGSG    8  ATGGCAGCATGCAGGTAGACCCCTTCGTGCCTTCCTACTTGTGGCGGTTCTGGCG
MAACSHACNDGSCGGSG    8  ATGGCAGCATGCAGTCACGCTTGCAACGACGGCTCTTGTGGCGGTTCTGGCG
MAACSRRCFALPPCGGSG    8  ATGGCAGCATGCAGTCGCCGTTGCTTCGCGCTGCCTCCCTGTGGCGGTTCTGGCG
MAACINNCTILPPCGGSG    8  ATGGCAGCATGCATCAATAACTGCACCATCTTGCCTCCTTGTGGCGGTTCTGGCG
MAACILPPCPDHGCGGSG    8  ATGGCAGCATGCATCCTCCCGCCCTGCCCCGATCACGGGTGTGGCGGTTCTGGCG
MAACIIRRCSALYCGGSG    8  ATGGCAGCATGCATTATCAGGCGTTGCTCCGCTTTGTATTGTGGCGGTTCTGGCG
MAACIISCDHQTCGGSG    8  ATGGCAGCATGCATTATCTCTTGCGATCACTAGACGTGTGGCGGTTCTGGCG
MAACIPPCTLLPPCGGSG    8  ATGGCAGCATGCATTCCCCCCTGCACCCTGCTCCCGCCCTGTGGCGGTTCTGGCG
MAACISPCPLPEYCGGSG    8  ATGGCAGCATGCATTTCGCCTTGCCCCCTTCCCGAGTACTGTGGCGGTTCTGGCG
MAACISTACFSKCGGSG    8  ATGGCAGCATGCATTTCTACGGCCTGCTTCAGTAAGTGTGGCGGTTCTGGCG
MAACHQQQCPLFCGGSG    8  ATGGCAGCATGCCACCAGCAGCAGTGCCCTTTGTTTTGTGGCGGTTCTGGCG
MAACHRGCCLLRLCGGSG    8  ATGGCAGCATGCCACCGTGGCTGCTGTCTCCTTCGTCTTTGTGGCGGTTCTGGCG
MAACHATCREQLCGGSG    8  ATGGCAGCATGCCACGCGACGTGCAGGGAGTAGCTCTGTGGCGGTTCTGGCG
MAACQMPCHVPDCCGGSG    8  ATGGCAGCATGCCAGATGCCCTGCCATGTCCCTGATTGCTGTGGCGGTTCTGGCG
MAACQLTVLCSYNCGGSG    8  ATGGCAGCATGCCAGCTTACTGTGCTGTGCTCGTATAATTGTGGCGGTTCTGGCG
MAACQSDCCEAAMCGGSG    8  ATGGCAGCATGCCAGTCCGACTGCTGTGAGGCTGCTATGTGTGGCGGTTCTGGCG
MAACHQHCTQTLSCGGSG    8  ATGGCAGCATGCCATCAGCATTGCACTTAGACTCTCTCCTGTGGCGGTTCTGGCG
MAACHPQCPPLFCGGSG    8  ATGGCAGCATGCCATCCTCAGTGCCCGCCTCTCTTTTGTGGCGGTTCTGGCG
MAACHLPTCGAVCGGSG    8  ATGGCAGCATGCCATCTCCCTACGTGCGGTGCTGTCTGTGGCGGTTCTGGCG
MAACHLPPCYVSQCGGSG    8  ATGGCAGCATGCCATCTTCCTCCGTGCTATGTTTCGCAGTGTGGCGGTTCTGGCG
MAACHSAHCIAPCGGSG    8  ATGGCAGCATGCCATTCTGCGCATTGCATCGCCCCCTGTGGCGGTTCTGGCG
MAACHLNGCYYGCGGSG    8  ATGGCAGCATGCCATTTGAACGGCTGCTATTACGGTTGTGGCGGTTCTGGCG
MAACPMLPPCPSRCGGSG    8  ATGGCAGCATGCCCCATGTTGCCTCCTTGCCCCAGTCGGTGTGGCGGTTCTGGCG
MAACPILPPCVAWCGGSG    8  ATGGCAGCATGCCCCATTTTGCCCCCTTGCGTTGCTTGGTGTGGCGGTTCTGGCG
MAACPHVCMFLDCGGSG    8  ATGGCAGCATGCCCCCACGTCTGCATGTTTTTGGATTGTGGCGGTTCTGGCG
MAACPHNCNDLWCGGSG    8  ATGGCAGCATGCCCGCACAATTGCAATGATCTCTGGTGTGGCGGTTCTGGCG
MAACPVLPPCPRYCGGSG    8  ATGGCAGCATGCCCGGTGCTTCCCCCTTGCCCTCGCTATTGTGGCGGTTCTGGCG
MAACPVLPPCGDHCGGSG    8  ATGGCAGCATGCCCGGTGTTGCCCCCTTGCGGGGACCATTGTGGCGGTTCTGGCG
MAACPYLPPCDFLCGGSG    8  ATGGCAGCATGCCCGTATCTCCCCCCCTGCGACTTCCTCTGTGGCGGTTCTGGCG
MAACPSRCLIQFHCGGSG    8  ATGGCAGCATGCCCGTCCCGCTGCTTGATTTAGTTCCACTGTGGCGGTTCTGGCG
MAACPSLPPCSSHCGGSG    8  ATGGCAGCATGCCCGTCCCTTCCCCCCTGCTCCTCGCACTGTGGCGGTTCTGGCG
MAACPSLPPCSVLCGGSG    8  ATGGCAGCATGCCCGTCGCTTCCCCCTTGCAGCGTTCTCTGTGGCGGTTCTGGCG
MAACPKRCAAPCCGGSG    8  ATGGCAGCATGCCCTAAGCGGTGCGCGGCGCCGTGTTGTGGCGGTTCTGGCG
MAACPNDCHPQNCGGSG    8  ATGGCAGCATGCCCTAATGACTGCCATCCCCAGAATTGTGGCGGTTCTGGCG
MAACPTICRPAMCGGSG    8  ATGGCAGCATGCCCTACGATTTGCCGTCCCGCCATGTGTGGCGGTTCTGGCG
MAACPSLPPCIALCGGSG    8  ATGGCAGCATGCCCTAGTTTGCCTCCTTGCATTGCTCTGTGTGGCGGTTCTGGCG
MAACPILLRASRRVAVLA    8  ATGGCAGCATGCCCTATCCTCCTCCGTGCAAGTCGACGTGTGGCGGTTCTGGCG
MAACRNKCTRWVCGGSG    8  ATGGCAGCATGCCGCAACAAGTGCACTCGTTGGGTGTGTGGCGGTTCTGGCG
MAACRLLCLPPYHCGGSG    8  ATGGCAGCATGCCGCCTCCTGTGCCTGCCCCCGTACCATTGTGGCGGTTCTGGCG
MAACRSMCCSAMTCGGSG    8  ATGGCAGCATGCCGCTCCATGTGCTGCTCCGCTATGACTTGTGGCGGTTCTGGCG
MAACRSICSPEICGGSG    8  ATGGCAGCATGCCGCTCTATCTGCAGTCCTGAGATTTGTGGCGGTTCTGGCG
MAACRLGYCLPPCGGSG    8  ATGGCAGCATGCCGCTTGGGGTACTGCCTGCCCCCTTGTGGCGGTTCTGGCG
MAACRKGECSSNYCGGSG    8  ATGGCAGCATGCCGGAAGGGTGAGTGCAGTTCTAATTATTGTGGCGGTTCTGGCG
MAACRKVVCLMKCGGSG    8  ATGGCAGCATGCCGGAAGGTTGTCTGCCTTATGAAGTGTGGCGGTTCTGGCG
MAACRLGYCSTFFCGGSG    8  ATGGCAGCATGCCGGCTTGGTTATTGCAGCACGTTCTTCTGTGGCGGTTCTGGCG
MAACRGPCPWVSNCGGSG    8  ATGGCAGCATGCCGGGGGCCTTGCCCTTGGGTTTCGAATTGTGGCGGTTCTGGCG
MAACRQLPPCDHFCGGSG    8  ATGGCAGCATGCCGGTAGTTGCCGCCTTGCGACCATTTCTGTGGCGGTTCTGGCG
MAACRYSRCQTWCGGSG    8  ATGGCAGCATGCCGGTATTCCCGTTGCTAGACCTGGTGTGGCGGTTCTGGCG
MAACRNSNCLYHDCGGSG    8  ATGGCAGCATGCCGTAACTCCAATTGCCTTTATCATGACTGTGGCGGTTCTGGCG
MAACRKIVSCTLCCGGSG    8  ATGGCAGCATGCCGTAAGATCGTCTCTTGCACTTTGTGCTGTGGCGGTTCTGGCG
MAACRHLCSFIRCGGSG    8  ATGGCAGCATGCCGTCATCTTTGCAGCTTCATTCGCTGTGGCGGTTCTGGCG
MAACRHVCSHAYCGGSG    8  ATGGCAGCATGCCGTCATGTGTGCTCCCACGCTTATTGTGGCGGTTCTGGCG
MAACRGFCTFMTCGGSG    8  ATGGCAGCATGCCGTGGCTTTTGCACCTTTATGACCTGTGGCGGTTCTGGCG
MAACRYSCTTCSCGGSG    8  ATGGCAGCATGCCGTTACTCTTGCACCACCTGCTCTTGTGGCGGTTCTGGCG
MAACLTKRCIDFCGGSG    8  ATGGCAGCATGCCTCACTAAGCGGTGCATTGATTTTTGTGGCGGTTCTGGCG
MAACLILPPCALDCGGSG    8  ATGGCAGCATGCCTCATCTTGCCTCCCTGCGCCCTCGACTGTGGCGGTTCTGGCG
MAACLPPCELPPCGGSG    8  ATGGCAGCATGCCTCCCTCCTTGCGAGCTTCCGCCTTGTGGCGGTTCTGGCG
MAACLDSTCSTLCGGSG    8  ATGGCAGCATGCCTCGATTCGACGTGCAGTACGCTTTGTGGCGGTTCTGGCG
MAACLSLLASRYVWRFW    8  ATGGCAGCATGCCTCTCGCTGCTAGCTTCGCGTTATGTGTGGCGGTTCTGGCG
MAACLSLSCNGKSCGGSG    8  ATGGCAGCATGCCTGAGCCTCTCCTGCAACGGGAAGTCTTGTGGCGGTTCTGGCG
MAACLILPPCSFLCGGSG    8  ATGGCAGCATGCCTGATTCTCCCCCCGTGCTCCTTTCTTTGTGGCGGTTCTGGCG
MAACLLPPCSRTQCGGSG    8  ATGGCAGCATGCCTGCTGCCTCCGTGCTCTCGCACTCAGTGTGGCGGTTCTGGCG
MAACLAILVCVLYCGGSG    8  ATGGCAGCATGCCTGGCGATTTTGGTGTGCGTCCTTTATTGTGGCGGTTCTGGCG
MAACLQHCFRLVCGGSG    8  ATGGCAGCATGCCTGTAGCATTGCTTTCGCTTGGTCTGTGGCGGTTCTGGCG
MAACLKRCYSDYCGGSG    8  ATGGCAGCATGCCTTAAGCGTTGCTACTCTGACTATTGTGGCGGTTCTGGCG
MAACLSRSCHSASCGGSG    8  ATGGCAGCATGCCTTAGTCGTTCTTGCCACTCGGCCAGTTGTGGCGGTTCTGGCG
MAACLPTCDDYRCGGSG    8  ATGGCAGCATGCCTTCCGACTTGCGACGATTATCGCTGTGGCGGTTCTGGCG
MAACDSSPCRLLGCGGSG    8  ATGGCAGCATGCGACAGTAGCCCTTGCCGTTTGCTCGGGTGTGGCGGTTCTGGCG
MAACDLWPCHVTCGGSG    8  ATGGCAGCATGCGACCTGTGGCCTTGCCATGTCACTTGTGGCGGTTCTGGCG
MAACDYLPPCSISCGGSG    8  ATGGCAGCATGCGACTATTTGCCTCCTTGCAGTATCTCGTGTGGCGGTTCTGGCG
MAACDFGCLFLSYCGGSG    8  ATGGCAGCATGCGACTTCGGTTGCCTTTTCCTGTCCTATTGTGGCGGTTCTGGCG
MAACEKRCLQLPPLWRFW    8  ATGGCAGCATGCGAGAAGCGTTGCCTGCAGCTCCCCCCCTTGTGGCGGTTCTGGCG
MAACETLCSARSCGGSG    8  ATGGCAGCATGCGAGACGCTTTGCTCCGCGCGGTCTTGTGGCGGTTCTGGCG
MAACESGCTSLPPCGGSG    8  ATGGCAGCATGCGAGAGCGGGTGCACCAGTCTGCCCCCTTGTGGCGGTTCTGGCG
MAACEQPCHVLHCGGSG    8  ATGGCAGCATGCGAGCAGCCCTGCCATGTGCTGCACTGTGGCGGTTCTGGCG
MAACELKYCLPPCGGSG    8  ATGGCAGCATGCGAGCTCAAGTACTGCCTGCCGCCGTGTGGCGGTTCTGGCG
MAACEGTYTCGLFCGGSG    8  ATGGCAGCATGCGAGGGCACGTATACGTGCGGTTTGTTCTGTGGCGGTTCTGGCG
MAACEGSYCTRLCGGSG    8  ATGGCAGCATGCGAGGGTAGCTACTGCACTCGTCTCTGTGGCGGTTCTGGCG
MAACDLPCWYFGCGGSG    8  ATGGCAGCATGCGATCTGCCTTGCTGGTACTTCGGGTGTGGCGGTTCTGGCG
MAACDASHCSCRVCGGSG    8  ATGGCAGCATGCGATGCGAGCCATTGCAGCTGCCGCGTGTGTGGCGGTTCTGGCG
MAACDVLPPCFISCGGSG    8  ATGGCAGCATGCGATGTGCTCCCCCCGTGCTTCATTTCCTGTGGCGGTTCTGGCG
MAACDSRCFACSACGGSG    8  ATGGCAGCATGCGATTCGCGGTGCTTCGCTTGTAGCGCGTGTGGCGGTTCTGGCG
MAACDFVCVASLCGGSG    8  ATGGCAGCATGCGATTTTGTCTGCGTGGCCTCTCTCTGTGGCGGTTCTGGCG
MAACATVCGKSMCGGSG    8  ATGGCAGCATGCGCCACGGTCTGCGGCAAGTCGATGTGTGGCGGTTCTGGCG
MAACARRCNILPPCGGSG    8  ATGGCAGCATGCGCCCGTCGGTGCAATATTCTTCCCCCGTGTGGCGGTTCTGGCG
MAACAVGCPILPPCGGSG    8  ATGGCAGCATGCGCCGTTGGGTGCCCCATTTTGCCTCCCTGTGGCGGTTCTGGCG
MAACASLCHGVLICGGSG    8  ATGGCAGCATGCGCCTCGTTGTGCCATGGGGTGCTCATTTGTGGCGGTTCTGGCG
MAACAFTNCFRNYCGGSG    8  ATGGCAGCATGCGCCTTCACCAATTGCTTTAGGAATTACTGTGGCGGTTCTGGCG
MAACALNCPPLRCGGSG    8  ATGGCAGCATGCGCCTTGAATTGCCCGCCTCTCCGTTGTGGCGGTTCTGGCG
MAACALIDCASVQCGGSG    8  ATGGCAGCATGCGCCTTGATCGATTGCGCGAGTGTTCAGTGTGGCGGTTCTGGCG
MAACALEWCYYEFCGGSG    8  ATGGCAGCATGCGCGCTGGAGTGGTGCTATTATGAGTTTTGTGGCGGTTCTGGCG
MAACAVMDCNWQVCGGSG    8  ATGGCAGCATGCGCGGTGATGGATTGCAATTGGCAGGTGTGTGGCGGTTCTGGCG
MAACAWACSDVWGCGGSG    8  ATGGCAGCATGCGCGTGGGCGTGCAGCGACGTTTGGGGCTGTGGCGGTTCTGGCG
MAACAFRCRTINCGGSG    8  ATGGCAGCATGCGCGTTCCGGTGCCGGACTATTAACTGTGGCGGTTCTGGCG
MAACARQCFVLPPCGGSG    8  ATGGCAGCATGCGCTCGTCAGTGCTTTGTTTTGCCGCCGTGTGGCGGTTCTGGCG
MAACALLCHGSEVCGGSG    8  ATGGCAGCATGCGCTCTGTTGTGCCACGGGTCTGAGGTTTGTGGCGGTTCTGGCG
MAACAYLPPCSTPCGGSG    8  ATGGCAGCATGCGCTTACCTTCCCCCGTGCTCTACTCCTTGTGGCGGTTCTGGCG
MAACASNCRQGSPCGGSG    8  ATGGCAGCATGCGCTTCCAATTGCCGCTAGGGGTCCCCGTGTGGCGGTTCTGGCG
MAACACVDCTLPPCGGSG    8  ATGGCAGCATGCGCTTGCGTGGACTGCACCTTGCCCCCGTGTGGCGGTTCTGGCG
MAACGKMCVTLDSCGGSG    8  ATGGCAGCATGCGGCAAGATGTGCGTCACGCTCGATTCTTGTGGCGGTTCTGGCG
MAACGTSCRKDCCGGSG    8  ATGGCAGCATGCGGCACTTCCTGCCGTAAGGATTGTTGTGGCGGTTCTGGCG
MAACGYLAHCVSLCGGSG    8  ATGGCAGCATGCGGCTACCTCGCGCATTGCGTCAGCCTCTGTGGCGGTTCTGGCG
MAACGQCCGVYVCGGSG    8  ATGGCAGCATGCGGCTAGTGCTGCGGTGTGTACGTGTGTGGCGGTTCTGGCG
MAACGHSCKVLPPCGGSG    8  ATGGCAGCATGCGGGCATTCGTGCAAGGTCCTTCCCCCTTGTGGCGGTTCTGGCG
MAACGPRCCSVHACGGSG    8  ATGGCAGCATGCGGGCCTCGTTGCTGCTCCGTTCATGCGTGTGGCGGTTCTGGCG
MAACGATCDCFSSCGGSG    8  ATGGCAGCATGCGGGGCTACCTGCGATTGTTTTAGTAGTTGTGGCGGTTCTGGCG
MAACGAQCVSYPSCGGSG    8  ATGGCAGCATGCGGGGCTCAGTGCGTGTCGTATCCGTCTTGTGGCGGTTCTGGCG
MAACGVPCSFKFCGGSG    8  ATGGCAGCATGCGGGGTCCCGTGCTCCTTTAAGTTCTGTGGCGGTTCTGGCG
MAACGVLPPCNKSCGGSG    8  ATGGCAGCATGCGGGGTCCTGCCCCCTTGCAACAAGTCTTGTGGCGGTTCTGGCG
MAACGQLPPVHSLLWRFW    8  ATGGCAGCATGCGGGTAGCTCCCCCCCGTGCACTCCCTTTTGTGGCGGTTCTGGCG
MAACGDFCLPPYACGGSG    8  ATGGCAGCATGCGGTGACTTTTGCCTCCCGCCCTATGCCTGTGGCGGTTCTGGCG
MAACGVLPPLLQVLWRFW    8  ATGGCAGCATGCGGTGTGCTCCCCCCCTTGCTCTAGGTTCTGTGGCGGTTCTGGCG
MAACGYLPLAPRSVAVLA    8  ATGGCAGCATGCGGTTATCTCCCCCTTGCCCCTCGTTCTGTGGCGGTTCTGGCG
MAACGFRNCWATRCGGSG    8  ATGGCAGCATGCGGTTTCCGCAACTGCTGGGCCACTCGTTGTGGCGGTTCTGGCG
MAACVNSCSLLPPCGGSG    8  ATGGCAGCATGCGTCAATTCGTGCTCGTTGCTCCCCCCTTGTGGCGGTTCTGGCG
MAACVTTCLPPLVLWRFW    8  ATGGCAGCATGCGTCACTACCTGCCTGCCCCCCTTGGTCTTGTGGCGGTTCTGGCG
MAACVSKCGVLPPCGGSG    8  ATGGCAGCATGCGTCAGTAAGTGCGGCGTTTTGCCTCCCTGTGGCGGTTCTGGCG
MAACVLSTCMGMPCGGSG    8  ATGGCAGCATGCGTCCTCTCGACTTGCATGGGTATGCCCTGTGGCGGTTCTGGCG
MAACVLPPCTLVQCGGSG    8  ATGGCAGCATGCGTCCTGCCTCCCTGCACTCTGGTTTAGTGTGGCGGTTCTGGCG
MAACVGRCHYYLCGGSG    8  ATGGCAGCATGCGTCGGTCGCTGCCATTATTACCTCTGTGGCGGTTCTGGCG
MAACVIFCDHTVCGGSG    8  ATGGCAGCATGCGTGATCTTTTGCGATCACACGGTTTGTGGCGGTTCTGGCG
MAACVGFYRQSRYCGGSG    8  ATGGCAGCATGCGTGGGGTTCTACCGTTAGAGTCGGTACTGTGGCGGTTCTGGCG
MAACVSLPPCTQSCGGSG    8  ATGGCAGCATGCGTTAGCCTTCCGCCCTGCACTTAGTCTTGTGGCGGTTCTGGCG
MAACVDRICTAHDCGGSG    8  ATGGCAGCATGCGTTGACCGCATCTGCACCGCGCACGACTGTGGCGGTTCTGGCG
MAACVYPACLLFLCGGSG    8  ATGGCAGCATGCGTTTATCCGGCTTGCCTGCTTTTTTTGTGTGGCGGTTCTGGCG
MAACYHNCTSRFFCGGSG    8  ATGGCAGCATGCTACCATAACTGCACTTCCAGGTTTTTTTGTGGCGGTTCTGGCG
MAACYRAGCTHHCGGSG    8  ATGGCAGCATGCTACCGGGCGGGTTGCACTCACCATTGTGGCGGTTCTGGCG
MAACYLPPCFHTICGGSG    8  ATGGCAGCATGCTACCTCCCCCCTTGCTTCCACACTATCTGTGGCGGTTCTGGCG
MAACYLPPCTMEDCGGSG    8  ATGGCAGCATGCTACCTGCCGCCCTGCACCATGGAGGATTGTGGCGGTTCTGGCG
MAACYLPPCSVARCGGSG    8  ATGGCAGCATGCTACCTTCCCCCGTGCTCTGTCGCGCGTTGTGGCGGTTCTGGCG
MAACYDPFCFWNWCGGSG    8  ATGGCAGCATGCTACGATCCGTTTTGCTTTTGGAATTGGTGTGGCGGTTCTGGCG
MAACYATCFAFQCGGSG    8  ATGGCAGCATGCTACGCCACGTGCTTTGCGTTTCAGTGTGGCGGTTCTGGCG
MAACYGTCPTLPPCGGSG    8  ATGGCAGCATGCTACGGCACGTGCCCCACCCTCCCTCCGTGTGGCGGTTCTGGCG
MAACYYSACKAPHCGGSG    8  ATGGCAGCATGCTACTATTCGGCGTGCAAGGCCCCTCACTGTGGCGGTTCTGGCG
MAACYLLPPCNHPCGGSG    8  ATGGCAGCATGCTACTTGCTGCCCCCCTGCAATCACCCCTGTGGCGGTTCTGGCG
MAACQTKCLNLICGGSG    8  ATGGCAGCATGCTAGACCAAGTGCCTCAATCTGATTTGTGGCGGTTCTGGCG
MAACQTSGCVYVRCGGSG    8  ATGGCAGCATGCTAGACCTCTGGCTGCGTCTACGTCCGTTGTGGCGGTTCTGGCG
MAACQTVQCSAIRCGGSG    8  ATGGCAGCATGCTAGACGGTTCAGTGCTCTGCGATTCGTTGTGGCGGTTCTGGCG
MAACQHRQCSTRSCGGSG    8  ATGGCAGCATGCTAGCATAGGCAGTGCTCGACGCGGTCTTGTGGCGGTTCTGGCG
MAACQAGRCSNFMCGGSG    8  ATGGCAGCATGCTAGGCTGGGCGTTGCTCCAACTTTATGTGTGGCGGTTCTGGCG
MAACQGLCYGHLCGGSG    8  ATGGCAGCATGCTAGGGTTTGTGCTACGGCCATCTGTGTGGCGGTTCTGGCG
MAACYNNCLQSVCGGSG    8  ATGGCAGCATGCTATAATAACTGCCTCTAGTCTGTGTGTGGCGGTTCTGGCG
MAACYTSRCSIYFVAVLA    8  ATGGCAGCATGCTATACCAGTAGGTGCTCGATTTATTTTGTGGCGGTTCTGGCG
MAACYPLCNILPPCGGSG    8  ATGGCAGCATGCTATCCTCTTTGCAATATTCTCCCCCCCTGTGGCGGTTCTGGCG
MAACYLQSCRSCCGGSG    8  ATGGCAGCATGCTATCTTTAGAGCTGCCGTTCTTGTTGTGGCGGTTCTGGCG
MAACYDLCNKLNNCGGSG    8  ATGGCAGCATGCTATGATCTCTGCAATAAGCTCAACAATTGTGGCGGTTCTGGCG
MAACYQNTCHMLCGGSG    8  ATGGCAGCATGCTATTAGAATACCTGCCACATGCTTTGTGGCGGTTCTGGCG
MAACYWSSCKFSSCGGSG    8  ATGGCAGCATGCTATTGGTCCTCCTGCAAGTTTTCCTCGTGTGGCGGTTCTGGCG
MAACSTGHCGIRCGGSG    8  ATGGCAGCATGCTCCACGGGGCATTGCGGGATCCGGTGTGGCGGTTCTGGCG
MAACSRLCPYSVCGGSG    8  ATGGCAGCATGCTCCCGCCTCTGCCCGTACAGTGTGTGTGGCGGTTCTGGCG
MAACSEGCSNLMCGGSG    8  ATGGCAGCATGCTCCGAGGGCTGCAGTAATCTGATGTGTGGCGGTTCTGGCG
MAACSSACGYSYICGGSG    8  ATGGCAGCATGCTCCTCTGCCTGCGGGTATTCTTACATCTGTGGCGGTTCTGGCG
MAACSTSCWPSRCGGSG    8  ATGGCAGCATGCTCGACCTCTTGCTGGCCGTCTCGGTGTGGCGGTTCTGGCG
MAACSILPPCRTFCGGSG    8  ATGGCAGCATGCTCGATCTTGCCCCCGTGCCGGACCTTCTGTGGCGGTTCTGGCG
MAACSHPQNCTDYCGGSG    8  ATGGCAGCATGCTCGCACCCTCAGAATTGCACCGATTACTGTGGCGGTTCTGGCG
MAACSNRCGTQMCGGSG    8  ATGGCAGCATGCTCTAATCGCTGCGGGACTCAGATGTGTGGCGGTTCTGGCG
MAACSTRCPLLPPCGGSG    8  ATGGCAGCATGCTCTACGAGGTGCCCTTTGCTCCCTCCGTGTGGCGGTTCTGGCG
MAACSTLCSYTSYCGGSG    8  ATGGCAGCATGCTCTACGCTGTGCTCTTATACCTCCTATTGTGGCGGTTCTGGCG
MAACSSFCWVYGYCGGSG    8  ATGGCAGCATGCTCTAGTTTTTGCTGGGTTTACGGCTACTGTGGCGGTTCTGGCG
MAACSPPCSHIVRCGGSG    8  ATGGCAGCATGCTCTCCTCCCTGCAGTCACATTGTCCGTTGTGGCGGTTCTGGCG
MAACSAINCPPGQCGGSG    8  ATGGCAGCATGCTCTGCCATCAATTGCCCCCCCGGGTAGTGTGGCGGTTCTGGCG
MAACSVLPPCGDNCGGSG    8  ATGGCAGCATGCTCTGTGCTCCCCCCGTGCGGTGACAACTGTGGCGGTTCTGGCG
MAACFTLCPHSSHCGGSG    8  ATGGCAGCATGCTTCACTCTTTGCCCGCATAGCTCCCATTGTGGCGGTTCTGGCG
MAACFDRCLQLPPCGGSG    8  ATGGCAGCATGCTTCGATCGCTGCCTTTAGTTGCCCCCTTGTGGCGGTTCTGGCG
MAACFANFCFQRSCGGSG    8  ATGGCAGCATGCTTCGCTAACTTCTGCTTTTAGAGGAGTTGTGGCGGTTCTGGCG
MAACFQACIRSDCGGSG    8  ATGGCAGCATGCTTCTAGGCCTGCATCAGGAGTGACTGTGGCGGTTCTGGCG
MAACLPPCPARPCGGSG    8  ATGGCAGCATGCTTGCCCCCGTGCCCCGCTCGTCCTTGTGGCGGTTCTGGCG
MAACLLPPCDYLYCGGSG    8  ATGGCAGCATGCTTGCTTCCGCCTTGCGATTATTTGTATTGTGGCGGTTCTGGCG
MAACLDWCNITWCGGSG    8  ATGGCAGCATGCTTGGACTGGTGCAATATCACTTGGTGTGGCGGTTCTGGCG
MAACLCGCQGFEDCGGSG    8  ATGGCAGCATGCTTGTGTGGTTGCCAGGGGTTTGAGGATTGTGGCGGTTCTGGCG
MAACLFPHSCLRPCGGSG    8  ATGGCAGCATGCTTGTTCCCGCACTCTTGCCTGCGTCCCTGTGGCGGTTCTGGCG
MAACLLLPPCTGFCGGSG    8  ATGGCAGCATGCTTGTTGTTGCCGCCCTGCACTGGCTTCTGTGGCGGTTCTGGCG
MAACFSGCAERPGCGGSG    8  ATGGCAGCATGCTTTAGTGGTTGCGCCGAGCGTCCCGGGTGTGGCGGTTCTGGCG
MAACFMDCWLVSPCGGSG    8  ATGGCAGCATGCTTTATGGATTGCTGGCTGGTTTCTCCCTGTGGCGGTTCTGGCG
MAACFHHCPMSTYCGGSG    8  ATGGCAGCATGCTTTCATCATTGCCCCATGAGTACTTATTGTGGCGGTTCTGGCG
MAACFDNCTILPPCGGSG    8  ATGGCAGCATGCTTTGACAATTGCACGATTTTGCCTCCTTGTGGCGGTTCTGGCG
MAACFQKCFNLPPCGGSG    8  ATGGCAGCATGCTTTTAGAAGTGCTTCAATTTGCCCCCGTGTGGCGGTTCTGGCG
MAACFSWCWISENCGGSG    8  ATGGCAGCATGCTTTTCCTGGTGCTGGATTTCTGAGAACTGTGGCGGTTCTGGCG
MAACFSQKCVADWCGGSG    8  ATGGCAGCATGCTTTTCTTAGAAGTGCGTCGCGGACTGGTGTGGCGGTTCTGGCG
MAACFCRCNNPNCGGSG    8  ATGGCAGCATGCTTTTGCCGTTGCAATAACCCGAACTGTGGCGGTTCTGGCG
MAGMHRWGLHYGFLWRFW    8  ATGGCAGGCATGCACCGGTGGGGGCTGCACTATGGCTTTTTGTGGCGGTTCTGGCG
MASMRS*VRLLLSVWRFW    8  ATGGCCAGCATGCGGTCTTGAGTACGCCTGCTGCTCTCAGTGTGGCGGTTCTGGCG
MAAYPNNQCSLPACGGSG    7  ATGGCAGCATACCCTAACAACCAGTGCTCTCTTCCTGCTTGTGGCGGTTCTGGCG
MAACNGNCIIDLSCGGSG    7  ATGGCAGCATGCAACGGCAACTGCATTATCGACCTTTCTTGTGGCGGTTCTGGCG
MAACKHTCGDARPCGGSG    7  ATGGCAGCATGCAAGCATACGTGCGGTGATGCGCGGCCCTGTGGCGGTTCTGGCG
MAACKPTVCPVQCGGSG    7  ATGGCAGCATGCAAGCCCACTGTCTGCCCGGTTTAGTGTGGCGGTTCTGGCG
MAACKGACPSLPPCGGSG    7  ATGGCAGCATGCAAGGGGGCTTGCCCCTCTCTCCCTCCTTGTGGCGGTTCTGGCG
MAACNSICPTLPPCGGSG    7  ATGGCAGCATGCAATAGTATTTGCCCGACGCTGCCTCCCTGTGGCGGTTCTGGCG
MAACNPRCAFNMCGGSG    7  ATGGCAGCATGCAATCCGCGGTGCGCCTTTAATATGTGTGGCGGTTCTGGCG
MAACNLFCAHSFCGGSG    7  ATGGCAGCATGCAATCTCTTTTGCGCCCACTCGTTTTGTGGCGGTTCTGGCG
MAACTTVCLPPLQCGGSG    7  ATGGCAGCATGCACGACCGTCTGCTTGCCTCCTCTGCAGTGTGGCGGTTCTGGCG
MAACTLRCPLLPPCGGSG    7  ATGGCAGCATGCACGCTTCGGTGCCCTCTCCTGCCCCCTTGTGGCGGTTCTGGCG
MAACTSWSCATRCGGSG    7  ATGGCAGCATGCACGTCGTGGTCTTGCGCCACGAGGTGTGGCGGTTCTGGCG
MAACTHTCVILPPCGGSG    7  ATGGCAGCATGCACTCACACTTGCGTCATCTTGCCTCCTTGTGGCGGTTCTGGCG
MAACTRGGVLGHQVWRFW    7  ATGGCAGCATGCACTCGGGGGGGAGTGCTAGGTCATCAAGTGTGGCGGTTCTGGCG
MAACTLLPPLLC*LWRFW    7  ATGGCAGCATGCACTCTGCTCCCCCCCTTGCTCTGCTAATTGTGGCGGTTCTGGCG
MAACTDICPYIRCGGSG    7  ATGGCAGCATGCACTGACATTTGCCCTTATATCCGGTGTGGCGGTTCTGGCG
MAACTVRSCDWASCGGSG    7  ATGGCAGCATGCACTGTGCGGTCGTGCGATTGGGCTAGTTGTGGCGGTTCTGGCG
MAACTVGCSLDSCGGSG    7  ATGGCAGCATGCACTGTGGGGTGCTCTCTGGATTCGTGTGGCGGTTCTGGCG
MAACTWSCLPPHLCGGSG    7  ATGGCAGCATGCACTTGGTCCTGCCTCCCCCCCCACCTCTGTGGCGGTTCTGGCG
MAACSKRICAVCCGGSG    7  ATGGCAGCATGCAGCAAGCGGATTTGCGCTGTGTGCTGTGGCGGTTCTGGCG
MAACSVYCLPPRNCGGSG    7  ATGGCAGCATGCAGCGTGTATTGCCTTCCTCCGCGCAATTGTGGCGGTTCTGGCG
MAACSSSQCMVPQCGGSG    7  ATGGCAGCATGCAGCTCTAGTCAGTGCATGGTTCCCCAGTGTGGCGGTTCTGGCG
MAACRSPCTTPDCGGSG    7  ATGGCAGCATGCAGGAGCCCGTGCACGACCCCTGACTGTGGCGGTTCTGGCG
MAACSSTTLCYSTCGGSG    7  ATGGCAGCATGCAGTAGCACTACGCTTTGCTATTCTACTTGTGGCGGTTCTGGCG
MAACSSSSCSRNLCGGSG    7  ATGGCAGCATGCAGTAGCTCTTCTTGCTCGCGCAACCTTTGTGGCGGTTCTGGCG
MAACSHFCPSLPPCGGSG    7  ATGGCAGCATGCAGTCATTTCTGCCCGTCTCTTCCGCCTTGTGGCGGTTCTGGCG
MAACSLEHCLPPCGGSG    7  ATGGCAGCATGCAGTCTCGAGCACTGCCTCCCTCCGTGTGGCGGTTCTGGCG
MAACSAMHCYFLSCGGSG    7  ATGGCAGCATGCAGTGCGATGCACTGCTACTTCTTGTCCTGTGGCGGTTCTGGCG
MAACSADTCRYIHCGGSG    7  ATGGCAGCATGCAGTGCGGACACTTGCCGCTATATCCACTGTGGCGGTTCTGGCG
MAACSVLPPCASSCGGSG    7  ATGGCAGCATGCAGTGTCTTGCCCCCCTGCGCTTCCTCGTGTGGCGGTTCTGGCG
MAACIRNCVWSVCGGSG    7  ATGGCAGCATGCATCCGTAACTGCGTCTGGAGCGTTTGTGGCGGTTCTGGCG
MAACILPPCFDNFCGGSG    7  ATGGCAGCATGCATCCTCCCTCCTTGCTTCGACAACTTTTGTGGCGGTTCTGGCG
MAACILLPAPTVTVAVLA    7  ATGGCAGCATGCATCCTCCTCCCTGCCCCAACAGTGACTGTGGCGGTTCTGGCG
MAACILPPCLLRGVAVLA    7  ATGGCAGCATGCATCTTGCCTCCGTGCCTTTTGAGGGGTGTGGCGGTTCTGGCG
MAACMLDQCWLHCGGSG    7  ATGGCAGCATGCATGCTGGACCAGTGCTGGTTGCATTGTGGCGGTTCTGGCG
MAACMAVCPILPPCGGSG    7  ATGGCAGCATGCATGGCGGTCTGCCCGATTCTCCCGCCCTGTGGCGGTTCTGGCG
MAACMSMCPLLPPCGGSG    7  ATGGCAGCATGCATGTCTATGTGCCCGTTGTTGCCTCCCTGTGGTGGTTCTGGCG
MAACITSCPDLPCGGSG    7  ATGGCAGCATGCATTACCAGCTGCCCTGATTTGCCCTGTGGCGGTTCTGGCG
MAACIGLLSCTPGCGGSG    7  ATGGCAGCATGCATTGGTCTTCTTTCCTGCACGCCGGGTTGTGGCGGTTCTGGCG
MAACISSCHPQVGCGGSG    7  ATGGCAGCATGCATTTCTAGTTGCCATCCCCAGGTCGGGTGTGGCGGTTCTGGCG
MAACIFDCAVLPPCGGSG    7  ATGGCAGCATGCATTTTCGATTGCGCGGTTTTGCCCCCTTGTGGCGGTTCTGGCG
MAACHTFCHPQNCGGSG    7  ATGGCAGCATGCCACACTTTTTGCCATCCCTAGAATTGTGGCGGTTCTGGCG
MAACHQLPPCNFDCGGSG    7  ATGGCAGCATGCCACCAGTTGCCCCCGTGCAATTTTGACTGTGGCGGTTCTGGCG
MAACHRYCGQLPPCGGSG    7  ATGGCAGCATGCCACCGTTATTGCGGTTAGCTTCCCCCCTGTGGCGGTTCTGGCG
MAACHYPCHSIDLCGGSG    7  ATGGCAGCATGCCACTACCCGTGCCACTCCATCGATCTTTGTGGCGGTTCTGGCG
MAACHSRGMCVTQCGGSG    7  ATGGCAGCATGCCACTCGCGTGGTATGTGCGTTACTTAGTGTGGCGGTTCTGGCG
MAACQDGVCDISRCGGSG    7  ATGGCAGCATGCCAGGATGGGGTTTGCGACATTAGTCGTTGTGGCGGTTCTGGCG
MAACQVLPPCTHDCGGSG    7  ATGGCAGCATGCCAGGTCTTGCCCCCGTGCACCCATGATTGTGGCGGTTCTGGCG
MAACQYRCPKLPPCGGSG    7  ATGGCAGCATGCCAGTATCGGTGCCCTAAGCTTCCCCCTTGTGGCGGTTCTGGCG
MAACQYFCNSQICGGSG    7  ATGGCAGCATGCCAGTATTTTTGCAATTCTCAGATTTGTGGCGGTTCTGGCG
MAACHGLCPQLPPCGGSG    7  ATGGCAGCATGCCATGGGCTTTGCCCGTAGCTTCCCCCCTGTGGCGGTTCTGGCG
MAACPILPPCFFHCGGSG    7  ATGGCAGCATGCCCCATCCTGCCTCCCTGCTTTTTCCACTGTGGCGGTTCTGGCG
MAACPILPPCRGMCGGSG    7  ATGGCAGCATGCCCCATCCTTCCGCCCTGCCGTGGCATGTGTGGCGGTTCTGGCG
MAACPPECFGTSLCGGSG    7  ATGGCAGCATGCCCCCCTGAGTGCTTTGGTACTAGCTTGTGTGGCGGTTCTGGCG
MAACPGLCPVLPPCGGSG    7  ATGGCAGCATGCCCCGGGCTTTGCCCTGTTTTGCCGCCTTGTGGCGGTTCTGGCG
MAACPSTCIDQICCGGSG    7  ATGGCAGCATGCCCCTCCACGTGCATCGATTAGATTTGTTGTGGCGGTTCTGGCG
MAACPSLPPCYQYCGGSG    7  ATGGCAGCATGCCCCTCTCTCCCGCCTTGCTATCAGTACTGTGGCGGTTCTGGCG
MAACPFLPPCPNNCGGSG    7  ATGGCAGCATGCCCCTTCTTGCCGCCTTGCCCTAACAACTGTGGCGGTTCTGGCG
MAACPFLPPCPSQCGGSG    7  ATGGCAGCATGCCCCTTTCTCCCTCCTTGCCCGTCCCAGTGTGGCGGTTCTGGCG
MAACPTLPPCVLKCGGSG    7  ATGGCAGCATGCCCGACCCTGCCGCCGTGCGTGCTGAAGTGTGGCGGTTCTGGCG
MAACPTVCATYGSCGGSG    7  ATGGCAGCATGCCCGACTGTTTGCGCGACTTATGGTAGTTGTGGCGGTTCTGGCG
MAACPVLPLAGTIVAVLA    7  ATGGCAGCATGCCCGGTGTTGCCCCTTGCGGGGACCATTGTGGCGGTTCTGGCG
MAACPYLPPCLLGCGGSG    7  ATGGCAGCATGCCCGTACTTGCCTCCTTGCCTGTTGGGCTGTGGCGGTTCTGGCG
MAACPFSGCIPICGGSG    7  ATGGCAGCATGCCCGTTCTCGGGTTGCATTCCTATTTGTGGCGGTTCTGGCG
MAACPQLPPCRAGCGGSG    7  ATGGCAGCATGCCCTCAGCTCCCCCCGTGCCGTGCGGGGTGTGGCGGTTCTGGCG
MAACPHLPPCFLLCGGSG    7  ATGGCAGCATGCCCTCATTTGCCCCCGTGCTTCCTTCTTTGTGGCGGTTCTGGCG
MAACPDTCNHNAACGGSG    7  ATGGCAGCATGCCCTGACACCTGCAATCATAACGCTGCCTGTGGCGGTTCTGGCG
MAACPVVPCRVQRCGGSG    7  ATGGCAGCATGCCCTGTTGTTCCTTGCAGGGTGCAGCGTTGTGGCGGTTCTGGCG
MAACPFGCPLLPPCGGSG    7  ATGGCAGCATGCCCTTTCGGCTGCCCCTTGCTTCCGCCTTGTGGCGGTTCTGGCG
MAACRNSYCTSYVCGGSG    7  ATGGCAGCATGCCGCAATTCTTACTGCACTTCGTACGTTTGTGGCGGTTCTGGCG
MAACRILPPCRTSCGGSG    7  ATGGCAGCATGCCGGATTCTTCCTCCCTGCCGTACTTCTTGTGGCGGTTCTGGCG
MAACRHSCYEDSCGGSG    7  ATGGCAGCATGCCGGCATTCCTGCTATGAGGACTCTTGTGGCGGTTCTGGCG
MAACRPHPCMAPCGGSG    7  ATGGCAGCATGCCGGCCCCATCCCTGCATGGCCCCCTGTGGCGGTTCTGGCG
MAACRGRCMTLPPCGGSG    7  ATGGCAGCATGCCGGGGTCGCTGCATGACCTTGCCGCCTTGTGGCGGTTCTGGCG
MAACRGGYCNSEECGGSG    7  ATGGCAGCATGCCGGGGTGGTTATTGCAATAGCGAGGAGTGTGGCGGTTCTGGCG
MAACRKICFTCHPCGGSG    7  ATGGCAGCATGCCGTAAGATCTGCTTTACTTGCCACCCTTGTGGCGGTTCTGGCG
MAACRPQLACIACCGGSG    7  ATGGCAGCATGCCGTCCTCAGCTCGCGTGCATCGCTTGTTGTGGCGGTTCTGGCG
MAACRPWCSISACGGSG    7  ATGGCAGCATGCCGTCCTTGGTGCTCTATCTCTGCGTGTGGCGGTTCTGGCG
MAACRGCCSILPPVWRFW    7  ATGGCAGCATGCCGTGGGTGTTGCTCGATCCTTCCCCCCGTGTGGCGGTTCTGGCG
MAACRYLCPPSSCGGSG    7  ATGGCAGCATGCCGTTATCTGTGCCCGCCTAGCTCTTGTGGCGGTTCTGGCG
MAACLPPCPQQDLCGGSG    7  ATGGCAGCATGCCTCCCTCCTTGCCCCTAGCAGGATCTGTGTGGCGGTTCTGGCG
MAACLDSCHYETCGGSG    7  ATGGCAGCATGCCTCGACTCCTGCCATTATGAGACTTGTGGCGGTTCTGGCG
MAACLDFCSAETHCGGSG    7  ATGGCAGCATGCCTCGATTTTTGCTCGGCTGAGACTCATTGTGGCGGTTCTGGCG
MAACLVACPIPSCGGSG    7  ATGGCAGCATGCCTCGTTGCTTGCCCCATCCCTTCCTGTGGCGGTTCTGGCG
MAACLILPPCTVPCGGSG    7  ATGGCAGCATGCCTGATCTTGCCCCCTTGCACTGTGCCGTGTGGCGGTTCTGGCG
MAACLPPFSCYPICGGSG    7  ATGGCAGCATGCCTGCCGCCCTTCAGTTGCTACCCTATTTGTGGCGGTTCTGGCG
MAACLPPCPSYPCGGSG    7  ATGGCAGCATGCCTGCCGCCTTGCCCGTCGTATCCTTGTGGCGGTTCTGGCG
MAACLLPPCNYHLCGGSG    7  ATGGCAGCATGCCTGCTCCCGCCGTGCAATTATCACCTTTGTGGCGGTTCTGGCG
MAACLLLPPCVLSCGGSG    7  ATGGCAGCATGCCTGCTCCTTCCTCCCTGCGTTTTGTCTTGTGGCGGTTCTGGCG
MAACLLPPCQLAYCGGSG    7  ATGGCAGCATGCCTGCTGCCTCCCTGCTAGCTCGCCTATTGTGGCGGTTCTGGCG
MAACLASCGTQICGGSG    7  ATGGCAGCATGCCTGGCTTCTTGCGGTACGTAGATCTGTGGCGGTTCTGGCG
MAACLSLCEILPPCGGSG    7  ATGGCAGCATGCCTGTCGCTTTGCGAGATCTTGCCTCCTTGTGGCGGTTCTGGCG
MAACLLPPCPSTGCGGSG    7  ATGGCAGCATGCCTGTTGCCCCCGTGCCCGAGCACCGGGTGTGGCGGTTCTGGCG
MAACLYGFTCFSECGGSG    7  ATGGCAGCATGCCTTTACGGCTTTACGTGCTTTAGCGAGTGTGGCGGTTCTGGCG
MAACDLLPPCHGGCGGSG    7  ATGGCAGCATGCGACCTTCTCCCCCCTTGCCATGGTGGCTGTGGCGGTTCTGGCG
MAACDEGCGQSLTCGGSG    7  ATGGCAGCATGCGACGAGGGGTGCGGGTAGTCGTTGACGTGTGGCGGTTCTGGCG
MAACERCCTLLPPCGGSG    7  ATGGCAGCATGCGAGCGCTGTTGCACGCTTTTGCCTCCTTGTGGCGGTTCTGGCG
MAACEQLCYSDGVCGGSG    7  ATGGCAGCATGCGAGTAGCTCTGCTACTCGGATGGCGTCTGTGGCGGTTCTGGCG
MAACDSACFHVFQCGGSG    7  ATGGCAGCATGCGATAGTGCCTGCTTCCATGTGTTCCAGTGTGGCGGTTCTGGCG
MAACDPSCSVSSICGGSG    7  ATGGCAGCATGCGATCCTTCGTGCTCTGTGTCTAGCATTTGTGGCGGTTCTGGCG
MAACDLMCTPPRCGGSG    7  ATGGCAGCATGCGATCTTATGTGCACTCCCCCCCGTTGTGGCGGTTCTGGCG
MAACDVLPPVLHFLWRFW    7  ATGGCAGCATGCGATGTGCTCCCCCCCGTGCTTCATTTCCTGTGGCGGTTCTGGCG
MAACATSCAYFVPCGGSG    7  ATGGCAGCATGCGCCACGTCTTGCGCGTATTTCGTCCCTTGTGGCGGTTCTGGCG
MAACAIWEHCINRCGGSG    7  ATGGCAGCATGCGCCATCTGGGAGCATTGCATCAATAGGTGTGGCGGTTCTGGCG
MAACAELPPCNVGCGGSG    7  ATGGCAGCATGCGCCGAGCTTCCCCCGTGCAATGTCGGTTGTGGCGGTTCTGGCG
MAACASVGACRSPCGGSG    7  ATGGCAGCATGCGCGAGTGTCGGTGCTTGCCGCTCGCCTTGTGGCGGTTCTGGCG
MAACAPQCVVRNCDGSG    7  ATGGCAGCATGCGCGCCCCAGTGCGTTGTGCGGAATTGTGACGGTTCTGGCG
MAACAPLCESSICGGSG    7  ATGGCAGCATGCGCGCCTCTGTGCGAGTCGTCCATTTGTGGCGGTTCTGGCG
MAACAGCCPGHCTCGGSG    7  ATGGCAGCATGCGCGGGTTGTTGCCCTGGGCATTGCACGTGTGGCGGTTCTGGCG
MAACAVSCPSSDCGGSG    7  ATGGCAGCATGCGCGGTGAGTTGCCCGTCTTCTGATTGTGGCGGTTCTGGCG
MAACALQFCTRAACGGSG    7  ATGGCAGCATGCGCGTTGTAGTTCTGCACGCGCGCTGCTTGTGGCGGTTCTGGCG
MAACAFCCPGTNFCGGSG    7  ATGGCAGCATGCGCGTTTTGTTGCCCGGGTACGAACTTTTGTGGCGGTTCTGGCG
MAACANRCVMNQSCGGSG    7  ATGGCAGCATGCGCTAATCGTTGCGTCATGAATTAGTCTTGTGGCGGTTCTGGCG
MAACADTDCTPYLCGGSG    7  ATGGCAGCATGCGCTGACACTGACTGCACTCCGTACCTGTGTGGCGGTTCTGGCG
MAACAFFASLQQWLWRFW    7  ATGGCAGCATGCGCTTTTTTTGCCTCCTTGCAGCAATGGTTGTGGCGGTTCTGGCG
MAACGRCCVLLPPCGGSG    7  ATGGCAGCATGCGGCCGGTGCTGCGTCCTGCTGCCTCCCTGTGGCGGTTCTGGCG
MAACGSPDCPFSCGGSG    7  ATGGCAGCATGCGGCTCGCCTGATTGCCCCTTCTCGTGTGGCGGTTCTGGCG
MAACGNPCVPISCGGSG    7  ATGGCAGCATGCGGGAACCCCTGCGTGCCTATTTCTTGTGGCGGTTCTGGCG
MAACGTLCQPFCVAVLA    7  ATGGCAGCATGCGGGACGTTGTGCTAGCCTTTTTGTGTGGCGGTTCTGGCG
MAACGQACRMVWCGGSG    7  ATGGCAGCATGCGGTCAGGCCTGCCGCATGGTTTGGTGTGGCGGTTCTGGCG
MAACGPFSQCQRFCGGSG    7  ATGGCAGCATGCGGTCCTTTTTCGTAGTGCCAGCGGTTCTGTGGCGGTTCTGGCG
MAACGLTFCPSWSCGGSG    7  ATGGCAGCATGCGGTCTCACGTTTTGCCCCTCGTGGTCTTGTGGCGGTTCTGGCG
MAACGVLPPCSRFCGGSG    7  ATGGCAGCATGCGGTGTGCTCCCCCCTTGCTCTAGGTTCTGTGGCGGTTCTGGCG
MAACGVLPPCSASCGGSG    7  ATGGCAGCATGCGGTGTGCTGCCTCCCTGCTCGGCTTCGTGTGGCGGTTCTGGCG
MAACGSERCFSSTCGGSG    7  ATGGCAGCATGCGGTTCGGAGCGTTGCTTTTCTAGTACTTGTGGCGGTTCTGGCG
MAACVKSCSLTYCGGSG    7  ATGGCAGCATGCGTCAAGTCTTGCTCGCTGACTTACTGTGGCGGTTCTGGCG
MAACVNHCDRIHCGGSG    7  ATGGCAGCATGCGTCAATCATTGCGACCGGATTCACTGTGGCGGTTCTGGCG
MAACVTTCLPPWSCGGSG    7  ATGGCAGCATGCGTCACTACCTGCCTGCCCCCTTGGTCTTGTGGCGGTTCTGGCG
MAACVRGDCYPALCGGSG    7  ATGGCAGCATGCGTCCGTGGCGATTGCTATCCCGCGCTTTGTGGCGGTTCTGGCG
MAACVLPPLQWCEVWRFW    7  ATGGCAGCATGCGTCTTGCCCCCCTTGCAGTGGTGTGAGGTGTGGCGGTTCTGGCG
MAACVFRCAGLALCGGSG    7  ATGGCAGCATGCGTCTTTCGGTGCGCGGGTCTGGCGTTGTGTGGCGGTTCTGGCG
MAACVNWCDTNPCGGSG    7  ATGGCAGCATGCGTGAATTGGTGCGACACGAATCCTTGTGGCGGTTCTGGCG
MAACVRALACAQSCGGSG    7  ATGGCAGCATGCGTGCGGGCTTTGGCTTGCGCTCAGTCTTGTGGCGGTTCTGGCG
MAACVARCSVLPPCGGSG    7  ATGGCAGCATGCGTGGCGCGTTGCTCTGTCCTGCCTCCCTGTGGCGGTTCTGGCG
MAACVVRCVGIDRCGGSG    7  ATGGCAGCATGCGTGGTGCGCTGCGTCGGGATTGATCGTTGTGGCGGTTCTGGCG
MAACVKLCFGPTTCGGSG    7  ATGGCAGCATGCGTTAAGCTCTGCTTCGGCCCCACTACCTGTGGCGGTTCTGGCG
MAACVTLPPCDYQCGGSG    7  ATGGCAGCATGCGTTACTCTTCCCCCGTGCGATTATCAGTGTGGCGGTTCTGGCG
MAACVRTTCILPPCGGSG    7  ATGGCAGCATGCGTTCGTACCACTTGCATCCTCCCCCCGTGTGGCGGTTCTGGCG
MAACVLPPLQHVALWRFW    7  ATGGCAGCATGCGTTCTTCCCCCCTTGCAACATGTCGCACTGTGGCGGTTCTGGCG
MAACVVKCSTLPPCGGSG    7  ATGGCAGCATGCGTTGTGAAGTGCAGTACTCTTCCTCCGTGTGGCGGTTCTGGCG
MAACYNECAYARCGGSG    7  ATGGCAGCATGCTACAATGAGTGCGCTTATGCCCGCTGTGGCGGTTCTGGCG
MAACYTTGCGVPCGGSG    7  ATGGCAGCATGCTACACGACCGGTTGCGGTGTGCCTTGTGGCGGTTCTGGCG
MAACYPTVCLQSNCGGSG    7  ATGGCAGCATGCTACCCTACTGTCTGCTTGCAGTCCAACTGTGGCGGTTCTGGCG
MAACYLPPCHVSCGGSG    7  ATGGCAGCATGCTACCTGCCTCCTTGCCATGTGTCGTGTGGCGGTTCTGGCG
MAACYELPPCGHYCGGSG    7  ATGGCAGCATGCTACGAGCTGCCCCCCTGCGGTCACTACTGTGGCGGTTCTGGCG
MAACYGTCPTLLRVAVLA    7  ATGGCAGCATGCTACGGCACGTGCCCCACCCTCCTCCGTGTGGCGGTTCTGGCG
MAACQMPCSDIYCGGSG    7  ATGGCAGCATGCTAGATGCCGTGCTCCGATATCTATTGTGGCGGTTCTGGCG
MAACQILPPCFQPCGGSG    7  ATGGCAGCATGCTAGATTTTGCCGCCGTGCTTTCAGCCCTGTGGCGGTTCTGGCG
MAACQLLPCSLSSCGGSG    7  ATGGCAGCATGCTAGCTCCTGCCCTGCTCGCTCAGCTCCTGTGGCGGTTCTGGCG
MAACQWLCALQACGGSG    7  ATGGCAGCATGCTAGTGGTTGTGCGCGTTGTAGGCGTGTGGCGGTTCTGGCG
MAACYHSCPQLPPCGGSG    7  ATGGCAGCATGCTATCATAGCTGCCCCTAGCTCCCCCCTTGTGGCGGTTCTGGCG
MAACYPSALRLLVAVLA    7  ATGGCAGCATGCTATCCTAGTGCGTTGCGTCTACTTGTGGCGGTTCTGGCG
MAACYRLRCVLSCGGSG    7  ATGGCAGCATGCTATCGTCTTCGCTGCGTTTTGTCCTGTGGCGGTTCTGGCG
MAACYLPPLLRSLWRFW    7  ATGGCAGCATGCTATCTGCCCCCCCTGCTACGCTCCCTGTGGCGGTTCTGGCG
MAACYGMCGHYTPCGGSG    7  ATGGCAGCATGCTATGGTATGTGCGGGCATTACACGCCCTGTGGCGGTTCTGGCG
MAACYSGGKCEDICGGSG    7  ATGGCAGCATGCTATTCTGGCGGGAAGTGCGAGGATATTTGTGGCGGTTCTGGCG
MAACYSGCILPPCGGSG    7  ATGGCAGCATGCTATTCTGGCTGCATTTTGCCTCCTTGTGGCGGTTCTGGCG
MAACSHRKCSPTCGGSG    7  ATGGCAGCATGCTCCCATCGTAAGTGCAGCCCTACGTGTGGCGGTTCTGGCG
MAACSPTCTVSSGCGGSG    7  ATGGCAGCATGCTCCCCCACGTGCACGGTCAGTTCTGGCTGTGGCGGTTCTGGCG
MAACSPVCIAQEACGGSG    7  ATGGCAGCATGCTCCCCCGTTTGCATCGCTTAGGAGGCTTGTGGCGGTTCTGGCG
MAACSLLSGCVNMCGGSG    7  ATGGCAGCATGCTCCCTCTTGTCGGGGTGCGTTAACATGTGTGGCGGTTCTGGCG
MAACSLQHCLPPCGGSG    7  ATGGCAGCATGCTCCCTGCAGCATTGCTTGCCCCCGTGTGGCGGTTCTGGCG
MAACSEHCRLHVGCGGSG    7  ATGGCAGCATGCTCCGAGCATTGCAGGCTGCATGTGGGTTGTGGCGGTTCTGGCG
MAACSELPPCSLVCGGSG    7  ATGGCAGCATGCTCCGAGCTTCCTCCGTGCTCGCTTGTCTGTGGCGGTTCTGGCG
MAACSSICSVLPPCGGSG    7  ATGGCAGCATGCTCCTCCATTTGCAGTGTTTTGCCCCCGTGTGGCGGTTCTGGCG
MAACSFPCHSGFVCGGSG    7  ATGGCAGCATGCTCCTTTCCGTGCCATAGTGGTTTCGTCTGTGGCGGTTCTGGCG
MAACSGACVYPNFCGGSG    7  ATGGCAGCATGCTCGGGGGCGTGCGTGTATCCGAATTTCTGTGGCGGTTCTGGCG
MAACSYSCSCNACGGSG    7  ATGGCAGCATGCTCGTACAGTTGCTCTTGCAATGCCTGTGGCGGTTCTGGCG
MAACSYVCSQFTLCGGSG    7  ATGGCAGCATGCTCGTATGTTTGCTCCTAGTTCACGTTGTGTGGCGGTTCTGGCG
MAACSNACGVPAPCGGSG    7  ATGGCAGCATGCTCTAACGCGTGCGGCGTCCCCGCGCCTTGTGGCGGTTCTGGCG
MAACSTVCFILPPVWRFW    7  ATGGCAGCATGCTCTACCGTTTGCTTTATCCTTCCCCCCGTGTGGCGGTTCTGGCG
MAACSHLCPSLPPCGGSG    7  ATGGCAGCATGCTCTCACCTTTGCCCCTCCCTTCCGCCCTGTGGCGGTTCTGGCG
MAACSAGCHMLPPCGGSG    7  ATGGCAGCATGCTCTGCCGGGTGCCATATGCTTCCTCCGTGTGGCGGTTCTGGCG
MAACSGATWCSKFCGGSG    7  ATGGCAGCATGCTCTGGCGCGACTTGGTGCTCTAAGTTTTGTGGCGGTTCTGGCG
MAACSSVPCYSGFCGGSG    7  ATGGCAGCATGCTCTTCTGTTCCTTGCTACTCTGGGTTCTGTGGCGGTTCTGGCG
MAACCNNCFNCTCGGSG    7  ATGGCAGCATGCTGCAATAATTGCTTCAATTGTACCTGTGGCGGTTCTGGCG
MAACCGSFSCCLSCGGSG    7  ATGGCAGCATGCTGCGGCAGCTTTTCTTGCTGTCTCTCCTGTGGCGGTTCTGGCG
MAACWNACPLLPPCGGSG    7  ATGGCAGCATGCTGGAATGCTTGCCCTTTGCTGCCCCCTTGTGGCGGTTCTGGCG
MAACWSGCYDFWWCGGSG    7  ATGGCAGCATGCTGGAGCGGTTGCTACGATTTTTGGTGGTGTGGCGGTTCTGGCG
MAACWILPPCRFNCGGSG    7  ATGGCAGCATGCTGGATTCTCCCTCCTTGCCGGTTTAATTGTGGCGGTTCTGGCG
MAACWLACLDPWECGGSG    7  ATGGCAGCATGCTGGCTGGCGTGCCTTGACCCGTGGGAGTGTGGCGGTTCTGGCG
MAACWSSCHVSPGCGGSG    7  ATGGCAGCATGCTGGTCTTCTTGCCATGTTTCTCCCGGCTGTGGCGGTTCTGGCG
MAACFITCFGYPCGGSG    7  ATGGCAGCATGCTTCATCACGTGCTTTGGTTACCCCTGTGGCGGTTCTGGCG
MAACFRYCLPPYCGGSG    7  ATGGCAGCATGCTTCCGGTATTGCCTTCCTCCGTATTGTGGCGGTTCTGGCG
MAACFQRACHVTVCGGSG    7  ATGGCAGCATGCTTCTAGCGCGCTTGCCATGTGACCGTTTGTGGCGGTTCTGGCG
MAACFSRCCSTGCGGSG    7  ATGGCAGCATGCTTCTCCCGTTGCTGCTCCACCGGTTGTGGCGGTTCTGGCG
MAACFSLPPCSYGCGGSG    7  ATGGCAGCATGCTTCTCGCTCCCTCCTTGCTCGTACGGTTGTGGCGGTTCTGGCG
MAACLNPCSSLFTCGGSG    7  ATGGCAGCATGCTTGAATCCCTGCAGCTCTCTGTTCACGTGTGGCGGTTCTGGCG
MAACLTLPPCTYGCGGSG    7  ATGGCAGCATGCTTGACCCTTCCGCCGTGCACTTACGGTTGTGGCGGTTCTGGCG
MAACLQCICELFRCGGSG    7  ATGGCAGCATGCTTGCAGTGTATTTGCGAGCTGTTCCGTTGTGGCGGTTCTGGCG
MAACLPPCPTFRCGGSG    7  ATGGCAGCATGCTTGCCCCCGTGCCCCACGTTCCGTTGTGGCGGTTCTGGCG
MAACLLACPYLPPCGGSG    7  ATGGCAGCATGCTTGCTGGCGTGCCCCTACCTGCCCCCTTGTGGCGGTTCTGGCG
MAACLLPPCPVTCGGSG    7  ATGGCAGCATGCTTGCTTCCGCCGTGCCCCGTTACTTGTGGCGGTTCTGGCG
MAACLSVPCSVICGGSG    7  ATGGCAGCATGCTTGTCGGTCCCTTGCAGCGTGATCTGTGGCGGTTCTGGCG
MAACFEYCGVALHCGGSG    7  ATGGCAGCATGCTTTGAGTACTGCGGGGTGGCTTTGCACTGTGGCGGTTCTGGCG
MAACFYTFCTTQFCGGSG    7  ATGGCAGCATGCTTTTACACTTTCTGCACGACTTAGTTCTGTGGCGGTTCTGGCG
MAAGDSISCPALCGGSG    6  ATGGCAGCAGGCGACAGCATTTCTTGCCCTGCCCTCTGTGGCGGTTCTGGCG
MAACNRLVCRVPCGGSG    6  ATGGCAGCATGCAACAGGTTGGTCTGCAGGGTCCCTTGTGGCGGTTCTGGCG
MAACNMHCDFVSCGGSG    6  ATGGCAGCATGCAACATGCATTGCGATTTTGTCTCCTGTGGCGGTTCTGGCG
MAACNQTCDSYIAVAVLA    6  ATGGCAGCATGCAACCAGACGTGCGATTCTTATATCGCTGTGGCGGTTCTGGCG
MAACNLDTCLPPCGGSG    6  ATGGCAGCATGCAACCTCGATACGTGCCTTCCCCCTTGTGGCGGTTCTGGCG
MAACNALPVCLKECGGSG    6  ATGGCAGCATGCAACGCCCTTCCCGTTTGCCTCAAGGAGTGTGGCGGTTCTGGCG
MAACNGGWCPDGFCGGSG    6  ATGGCAGCATGCAACGGTGGGTGGTGCCCTGATGGCTTTTGTGGCGGTTCTGGCG
MAACNFTCSEPDDCGGSG    6  ATGGCAGCATGCAACTTCACTTGCTCCGAGCCCGACGATTGTGGCGGTTCTGGCG
MAACNLLPPCGNTCGGSG    6  ATGGCAGCATGCAACTTGCTGCCGCCGTGCGGTAATACGTGTGGCGGTTCTGGCG
MAACKRVCYACNRCGGSG    6  ATGGCAGCATGCAAGAGGGTTTGCTATGCCTGTAATAGGTGTGGCGGTTCTGGCG
MAACKHKCPVLPPCGGSG    6  ATGGCAGCATGCAAGCACAAGTGCCCGGTTCTTCCTCCTTGTGGCGGTTCTGGCG
MAACKREQLCSSSCGGSG    6  ATGGCAGCATGCAAGCGGGAGCAGTTGTGCTCTAGTTCTTGTGGCGGTTCTGGCG
MAACKVLPPLR*QLWRFW    6  ATGGCAGCATGCAAGGTCTTGCCCCCCTTGCGATAATAGTTGTGGCGGTTCTGGCG
MAACKSLPPLQQ*VWRFW    6  ATGGCAGCATGCAAGTCCCTGCCCCCCCTGCAGCAATGAGTGTGGCGGTTCTGGCG
MAACKLLPPCGNSCGGSG    6  ATGGCAGCATGCAAGTTGTTGCCTCCGTGCGGCAACTCCTGTGGCGGTTCTGGCG
MAACNRFCVSLPPCGGSG    6  ATGGCAGCATGCAATCGCTTCTGCGTTTCGCTCCCGCCTTGTGGCGGTTCTGGCG
MAACNLWVCLPPCGGSG    6  ATGGCAGCATGCAATCTGTGGGTCTGCCTTCCGCCCTGTGGCGGTTCTGGCG
MAACTTPCFTPRCGGSG    6  ATGGCAGCATGCACCACCCCTTGCTTTACCCCTCGTTGTGGCGGTTCTGGCG
MAACTRHLCFNNICGGSG    6  ATGGCAGCATGCACCCGTCACCTCTGCTTTAATAACATCTGTGGCGGTTCTGGCG
MAACTRACIHNNHCGGSG    6  ATGGCAGCATGCACCCGTGCGTGCATCCACAACAATCATTGTGGCGGTTCTGGCG
MAACTDYCHVDSVCGGSG    6  ATGGCAGCATGCACCGACTATTGCCACGTTGATTCGGTCTGTGGCGGTTCTGGCG
MAACTELPPLRSRLWRFW    6  ATGGCAGCATGCACCGAGTTGCCCCCCTTGCGCTCGCGACTGTGGCGGTTCTGGCG
MAACTKNCAVLPPCGGSG    6  ATGGCAGCATGCACGAAGAATTGCGCCGTGCTGCCCCCCTGTGGCGGTTCTGGCG
MAACTTQCPIIPPCGGSG    6  ATGGCAGCATGCACGACGCAGTGCCCGATTATTCCTCCGTGTGGCGGTTCTGGCG
MAACTPLCLILPPCGGSG    6  ATGGCAGCATGCACGCCGCTTTGCCTGATTCTCCCGCCTTGTGGCGGTTCTGGCG
MAACTVLPPCTVSCGGSG    6  ATGGCAGCATGCACGGTCCTCCCTCCGTGCACGGTTAGTTGTGGCGGTTCTGGCG
MAACTFASCSGVWCGGSG    6  ATGGCAGCATGCACGTTTGCTAGCTGCTCCGGGGTTTGGTGTGGCGGTTCTGGCG
MAACTTLPPCMSGCGGSG    6  ATGGCAGCATGCACTACTCTCCCCCCCTGCATGAGTGGCTGTGGCGGTTCTGGCG
MAACTRHSCYNSVCGGSG    6  ATGGCAGCATGCACTCGCCATAGTTGCTATAACAGTGTGTGTGGCGGTTCTGGCG
MAACTDTCKWVTCGGSG    6  ATGGCAGCATGCACTGATACCTGCAAGTGGGTGACTTGTGGCGGTTCTGGCG
MAACTSRCTHLPPCGGSG    6  ATGGCAGCATGCACTTCCCGCTGCACTCATCTTCCCCCCTGTGGCGGTTCTGGCG
MAACTSECLSFVTCGGSG    6  ATGGCAGCATGCACTTCTGAGTGCCTTTCTTTTGTGACGTGTGGCGGTTCTGGCG
MAACSILPPCKSRCGGSG    6  ATGGCAGCATGCAGCATTCTTCCCCCGTGCAAGTCCCGTTGTGGCGGTTCTGGCG
MAACSGSCYIYRCGGSG    6  ATGGCAGCATGCAGCGGCAGCTGCTATATTTATCGGTGTGGCGGTTCTGGCG
MAACSVLPPLQLHVWRFW    6  ATGGCAGCATGCAGCGTTCTTCCCCCCCTGCAGTTACACGTGTGGCGGTTCTGGCG
MAACRSFCLPPYPCGGSG    6  ATGGCAGCATGCAGGAGCTTTTGCTTGCCCCCGTACCCCTGTGGCGGTTCTGGCG
MAACRYNCQILPPCGGSG    6  ATGGCAGCATGCAGGTACAACTGCTAGATCTTGCCCCCTTGTGGCGGTTCTGGCG
MAACRYGACFPQLWRFW    6  ATGGCAGCATGCAGGTACGGGGCGTGCTTCCCCCAGTTGTGGCGGTTCTGGCG
MAACSIRLCLPPCGGSG    6  ATGGCAGCATGCAGTATCCGTTTGTGCCTCCCCCCGTGTGGCGGTTCTGGCG
MAACSIDSACGRSCGGSG    6  ATGGCAGCATGCAGTATCGATTCGGCTTGCGGGCGGAGTTGTGGCGGTTCTGGCG
MAACSQLPPCIFSCGGSG    6  ATGGCAGCATGCAGTCAGCTGCCTCCGTGCATTTTTTCCTGTGGCGGTTCTGGCG
MAACSVRISCDHSCGGSG    6  ATGGCAGCATGCAGTGTGAGGATCTCCTGCGACCACAGCTGTGGCGGTTCTGGCG
MAACISTCPTLPPLWRFW    6  ATGGCAGCATGCATCAGCACTTGCCCTACGCTTCCCCCCTTGTGGCGGTTCTGGCG
MAACISLCPVLPPLWRFW    6  ATGGCAGCATGCATCAGCCTTTGCCCTGTTTTGCCCCCCCTGTGGCGGTTCTGGCG
MAACIRACWHTSVCGGSG    6  ATGGCAGCATGCATCAGGGCTTGCTGGCACACCAGTGTCTGTGGCGGTTCTGGCG
MAACIPFCANRICGGSG    6  ATGGCAGCATGCATCCCTTTCTGCGCTAATCGCATCTGTGGCGGTTCTGGCG
MAACIRSCLPPFCGGSG    6  ATGGCAGCATGCATCCGCTCGTGCCTTCCTCCTTTTTGTGGCGGTTCTGGCG
MAACILPPCPSHYCGGSG    6  ATGGCAGCATGCATCCTCCCGCCTTGCCCGTCCCACTATTGTGGCGGTTCTGGCG
MAACILPPCQITRCGGSG    6  ATGGCAGCATGCATCCTTCCCCCTTGCTAGATCACGCGGTGTGGCGGTTCTGGCG
MAACMNVCEHPTCGGSG    6  ATGGCAGCATGCATGAACGTTTGCGAGCATCCCACTTGTGGCGGTTCTGGCG
MAACMLLPPCLSPCGGSG    6  ATGGCAGCATGCATGCTGCTCCCGCCTTGCCTTTCTCCTTGTGGCGGTTCTGGCG
MAACMEHCSGVGNCGGSG    6  ATGGCAGCATGCATGGAGCATTGCAGCGGTGTGGGTAACTGTGGCGGTTCTGGCG
MAACMGSCDILPPCGGSG    6  ATGGCAGCATGCATGGGCTCTTGCGACATTCTTCCCCCCTGTGGCGGTTCTGGCG
MAACMGLCGDWSVCGGSG    6  ATGGCAGCATGCATGGGTCTTTGCGGTGATTGGTCCGTGTGTGGCGGTTCTGGCG
MAACMYLPPVLYGLWRFW    6  ATGGCAGCATGCATGTACCTTCCCCCCGTGCTTTACGGATTGTGGCGGTTCTGGCG
MAACINICLPPVCGGSG    6  ATGGCAGCATGCATTAACATTTGCCTCCCCCCTGTTTGTGGCGGTTCTGGCG
MAACITHHCYGVICGGSG    6  ATGGCAGCATGCATTACTCATCATTGCTATGGGGTCATTTGTGGCGGTTCTGGCG
MAACIRQCPVLPPCGGSG    6  ATGGCAGCATGCATTAGGCAGTGCCCTGTGTTGCCTCCGTGTGGCGGTTCTGGCG
MAACILPPCPVRECGGSG    6  ATGGCAGCATGCATTCTCCCTCCGTGCCCTGTTAGGGAGTGTGGCGGTTCTGGCG
MAACILPPCDFVCGGSG    6  ATGGCAGCATGCATTCTTCCGCCCTGCGACTTTGTTTGTGGCGGTTCTGGCG
MAACIQLPPCSQECGGSG    6  ATGGCAGCATGCATTTAGCTTCCCCCTTGCTCGCAGGAGTGTGGCGGTTCTGGCG
MAACILPPAGPSVAVLA    6  ATGGCAGCATGCATTTTGCCGCCTGCGGGGCCATCTGTGGCGGTTCTGGCG
MAACIFLRCLPPLLWRFW    6  ATGGCAGCATGCATTTTTCTCCGCTGCCTCCCCCCCTTGTTGTGGCGGTTCTGGCG
MAACHPQVCRLEECGGSG    6  ATGGCAGCATGCCACCCTCAGGTCTGCCGGTTGGAGGAGTGTGGCGGTTCTGGCG
MAACHDFFCFSTWCGGSG    6  ATGGCAGCATGCCACGATTTCTTCTGCTTTAGTACTTGGTGTGGCGGTTCTGGCG
MAACQQGCRFNFLCGGSG    6  ATGGCAGCATGCCAGCAGGGGTGCAGGTTTAACTTCTTGTGTGGCGGTTCTGGCG
MAACQRADSCGVTCGGSG    6  ATGGCAGCATGCCAGCGTGCGGACTCCTGCGGCGTTACGTGTGGCGGTTCTGGCG
MAACQLHCFSSTDCGGSG    6  ATGGCAGCATGCCAGCTTCATTGCTTTAGTAGCACGGATTGTGGCGGTTCTGGCG
MAACQSFHCSVHPCGGSG    6  ATGGCAGCATGCCAGTCCTTCCACTGCAGCGTTCACCCCTGTGGCGGTTCTGGCG
MAACHKSAVLGGVAVLA    6  ATGGCAGCATGCCATAAGTCTGCCGTTCTGGGAGGTGTGGCGGTTCTGGCG
MAACHAPQICASNCGGSG    6  ATGGCAGCATGCCATGCGCCCCAGATTTGCGCTAGCAACTGTGGCGGTTCTGGCG
MAACPSACSSCLCGGSG    6  ATGGCAGCATGCCCCAGTGCGTGCAGCTCGTGCTTGTGTGGCGGTTCTGGCG
MAACPILPPCFPHCGGSG    6  ATGGCAGCATGCCCCATCTTGCCCCCCTGCTTTCCTCACTGTGGCGGTTCTGGCG
MAACPQLLCKEFWCGGSG    6  ATGGCAGCATGCCCCCAGCTGCTCTGCAAGGAGTTTTGGTGTGGCGGTTCTGGCG
MAACPRSQPCYVVCGGSG    6  ATGGCAGCATGCCCCCGCTCGCAGCCCTGCTATGTTGTGTGTGGCGGTTCTGGCG
MAACPRFRRARLVVAVLA    6  ATGGCAGCATGCCCCCGCTTCCGCCGTGCCCGTTTAGTTGTGGCGGTTCTGGCG
MAACPRLLRQVDLWRFW    6  ATGGCAGCATGCCCCCGTCTTTTGCGTCAAGTAGATCTGTGGCGGTTCTGGCG
MAACPDLCVSSLCGGSG    6  ATGGCAGCATGCCCCGACCTTTGCGTGTCCTCGCTTTGTGGCGGTTCTGGCG
MAACPVLPPCPRVCGGSG    6  ATGGCAGCATGCCCCGTTCTTCCGCCGTGCCCGCGCGTTTGTGGCGGTTCTGGCG
MAACPILPPCLVMCGGSG    6  ATGGCAGCATGCCCGATTCTTCCCCCTTGCCTCGTGATGTGTGGCGGTTCTGGCG
MAACPPECPFFQCGGSG    6  ATGGCAGCATGCCCGCCCGAGTGCCCTTTCTTTCAGTGTGGCGGTTCTGGCG
MAACPRHACDSAYCGGSG    6  ATGGCAGCATGCCCGCGGCACGCGTGCGATTCTGCTTATTGTGGCGGTTCTGGCG
MAACPRACHAGRCGGSG    6  ATGGCAGCATGCCCGCGTGCTTGCCACGCTGGGCGGTGTGGCGGTTCTGGCG
MAACPLSCAKPRGCGGSG    6  ATGGCAGCATGCCCGCTCTCTTGCGCGAAGCCTCGGGGTTGTGGCGGTTCTGGCG
MAACPLLPPLLVFLWRFW    6  ATGGCAGCATGCCCGCTGTTGCCCCCCCTGCTGGTCTTCCTGTGGCGGTTCTGGCG
MAACPYTSCARPYCGGSG    6  ATGGCAGCATGCCCGTACACCTCGTGCGCGCGTCCTTATTGTGGCGGTTCTGGCG
MAACPSLPPCMFSCGGSG    6  ATGGCAGCATGCCCGTCGCTCCCGCCCTGCATGTTCTCGTGTGGCGGTTCTGGCG
MAACPSVCPVLPSVWRFW    6  ATGGCAGCATGCCCGTCTGTTTGCCCGGTCCTCCCCTCCGTGTGGCGGTTCTGGCG
MAACPNDCFLSECGGSG    6  ATGGCAGCATGCCCTAACGACTGCTTTTTGTCTGAGTGTGGCGGTTCTGGCG
MAACPTLPPCLFLCGGSG    6  ATGGCAGCATGCCCTACCTTGCCCCCCTGCCTCTTCCTGTGTGGCGGTTCTGGCG
MAACPTGCHPRACGGSG    6  ATGGCAGCATGCCCTACGGGTTGCCATCCTCGGGCCTGTGGCGGTTCTGGCG
MAACPTLPPCSISCGGSG    6  ATGGCAGCATGCCCTACTCTCCCGCCTTGCAGCATCTCTTGTGGCGGTTCTGGCG
MAACPRTCCGSFCGGSG    6  ATGGCAGCATGCCCTAGGACCTGCTGCGGGTCTTTTTGTGGCGGTTCTGGCG
MAACPMTCVGRCPCGGSG    6  ATGGCAGCATGCCCTATGACGTGCGTGGGCCGGTGTCCGTGTGGCGGTTCTGGCG
MAACPRLPPLPVLVWRFW    6  ATGGCAGCATGCCCTCGCTTGCCCCCCTTGCCCGTTCTTGTGTGGCGGTTCTGGCG
MAACPLLPPVRQAVWRFW    6  ATGGCAGCATGCCCTCTCCTCCCCCCCGTGCGCCAAGCAGTGTGGCGGTTCTGGCG
MAACPEHCWFSSLCGGSG    6  ATGGCAGCATGCCCTGAGCACTGCTGGTTTAGCTCTTTGTGTGGCGGTTCTGGCG
MAACPAPVCRSNCGGSG    6  ATGGCAGCATGCCCTGCGCCGGTCTGCCGGTCCAATTGTGGCGGTTCTGGCG
MAACPALPPCGAFCGGSG    6  ATGGCAGCATGCCCTGCTCTGCCGCCTTGCGGTGCTTTTTGTGGCGGTTCTGGCG
MAACPSLPPCLWMCGGSG    6  ATGGCAGCATGCCCTTCGCTCCCCCCTTGCTTGTGGATGTGTGGCGGTTCTGGCG
MAACRKGCCYLGSCGGSG    6  ATGGCAGCATGCCGCAAGGGTTGCTGCTATCTTGGCTCCTGTGGCGGTTCTGGCG
MAACRRVCCVPYQCGGSG    6  ATGGCAGCATGCCGCCGCGTGTGTTGCGTCCCCTACCAGTGTGGCGGTTCTGGCG
MAACRESPCTIWFCGGSG    6  ATGGCAGCATGCCGCGAGAGTCCGTGCACCATCTGGTTTTGTGGCGGTTCTGGCG
MAACRERCTILPPLWRFW    6  ATGGCAGCATGCCGCGAGCGGTGCACTATCCTTCCCCCCTTGTGGCGGTTCTGGCG
MAACRGVCDHNQRCGGSG    6  ATGGCAGCATGCCGCGGGGTGTGCGACCATAACCAGAGGTGTGGCGGTTCTGGCG
MAACRVDCNCHRRCGGSG    6  ATGGCAGCATGCCGCGTTGATTGCAATTGCCACCGCAGGTGTGGCGGTTCTGGCG
MAACRVVCPMLPPCGGSG    6  ATGGCAGCATGCCGCGTTGTTTGCCCTATGTTGCCTCCTTGTGGCGGTTCTGGCG
MAACRSASCMMSCGGSG    6  ATGGCAGCATGCCGCTCTGCCTCCTGCATGATGTCTTGTGGCGGTTCTGGCG
MAACRMPCSTLPPCGGSG    6  ATGGCAGCATGCCGGATGCCGTGCTCTACGCTCCCTCCCTGTGGCGGTTCTGGCG
MAACRASACSQGYCGGSG    6  ATGGCAGCATGCCGGGCGAGTGCGTGCAGCTAGGGGTACTGTGGCGGTTCTGGCG
MAACRGSCLLPPCGGSG    6  ATGGCAGCATGCCGGGGGTCTTGCCTCTTGCCTCCTTGTGGCGGTTCTGGCG
MAACRFPCLYSTGCGGSG    6  ATGGCAGCATGCCGGTTTCCTTGCCTTTATTCCACGGGCTGTGGCGGTTCTGGCG
MAACRTNTCSATCGGSG    6  ATGGCAGCATGCCGTACGAATACGTGCTCCGCGACTTGTGGCGGTTCTGGCG
MAACRTSYCNGVQCGGSG    6  ATGGCAGCATGCCGTACGTCCTACTGCAACGGCGTTCAGTGTGGCGGTTCTGGCG
MAACRVVCWERVLCGGSG    6  ATGGCAGCATGCCGTGTTGTCTGCTGGGAGCGGGTTTTGTGTGGCGGTTCTGGCG
MAACRYLPPCGQACGGSG    6  ATGGCAGCATGCCGTTATCTCCCGCCGTGCGGGTAGGCGTGTGGCGGTTCTGGCG
MAACRFCCLVLPPCGGSG    6  ATGGCAGCATGCCGTTTCTGCTGCCTCGTCCTTCCTCCGTGTGGCGGTTCTGGCG
MAACLNSGCCTFNCGGSG    6  ATGGCAGCATGCCTCAACTCGGGGTGTTGCACTTTCAACTGTGGCGGTTCTGGCG
MAACLSLCLPPYNCGGSG    6  ATGGCAGCATGCCTCAGCTTGTGCCTTCCCCCTTATAACTGTGGCGGTTCTGGCG
MAACLIGCFPSYSCGGSG    6  ATGGCAGCATGCCTCATCGGCTGCTTCCCGTCTTATAGTTGTGGCGGTTCTGGCG
MAACLHGCTFLPPCGGSG    6  ATGGCAGCATGCCTCCATGGTTGCACTTTTCTCCCGCCGTGTGGCGGTTCTGGCG
MAACLDACRVAVCGGSG    6  ATGGCAGCATGCCTCGACGCTTGCCGCGTCGCTGTCTGTGGCGGTTCTGGCG
MAACLIRCLPPYNCGGSG    6  ATGGCAGCATGCCTGATTCGTTGCCTCCCGCCTTATAATTGTGGCGGTTCTGGCG
MAACLQLPPCSLGCGGSG    6  ATGGCAGCATGCCTGCAGCTCCCGCCCTGCTCGTTGGGTTGTGGCGGTTCTGGCG
MAACLRQCPSLPPCGGSG    6  ATGGCAGCATGCCTGCGGCAGTGCCCTAGTTTGCCTCCCTGTGGCGGTTCTGGCG
MAACLIHECRYKSCGGSG    6  ATGGCAGCATGCCTTATTCACGAGTGCCGTTATAAGTCCTGTGGCGGTTCTGGCG
MAACLRICNSCVPCGGSG    6  ATGGCAGCATGCCTTCGGATCTGCAACAGCTGCGTGCCTTGTGGCGGTTCTGGCG
MAACLEACRVSSCGGSG    6  ATGGCAGCATGCCTTGAGGCGTGCAGGGTTTCTTCCTGTGGCGGTTCTGGCG
MAACLYSYSCVSHCGGSG    6  ATGGCAGCATGCCTTTATAGTTATTCCTGCGTTTCCCACTGTGGCGGTTCTGGCG
MAACLYPCWVLPPCGGSG    6  ATGGCAGCATGCCTTTATCCCTGCTGGGTTCTGCCTCCCTGTGGCGGTTCTGGCG
MAACLLHCNNRACGGSG    6  ATGGCAGCATGCCTTTTGCACTGCAACAATCGCGCCTGTGGCGGTTCTGGCG
MAACLLPPLRSYPVWRFW    6  ATGGCAGCATGCCTTTTGCCCCCCTTGCGTTCGTACCCAGTGTGGCGGTTCTGGCG
MAACDKFCLPPSNCGGSG    6  ATGGCAGCATGCGACAAGTTCTGCTTGCCTCCGAGTAATTGTGGCGGTTCTGGCG
MAACDFDCRKERCGGSG    6  ATGGCAGCATGCGACTTTGATTGCCGTAAGGAGAGGTGTGGCGGTTCTGGCG
MAACETICPRRFCGGSG    6  ATGGCAGCATGCGAGACGATCTGCCCTAGGCGGTTTTGTGGCGGTTCTGGCG
MAACESWDCFTPNCGGSG    6  ATGGCAGCATGCGAGAGTTGGGACTGCTTCACCCCGAATTGTGGCGGTTCTGGCG
MAACESFLCWLNDCGGSG    6  ATGGCAGCATGCGAGAGTTTTTTGTGCTGGTTGAATGATTGTGGCGGTTCTGGCG
MAACEILCLPPLLWRFW    6  ATGGCAGCATGCGAGATTCTCTGCCTTCCCCCCCTGCTGTGGCGGTTCTGGCG
MAACELQCWLLPPCGGSG    6  ATGGCAGCATGCGAGCTTCAGTGCTGGCTTCTTCCCCCGTGTGGCGGTTCTGGCG
MAACEARCPSVPPCGGSG    6  ATGGCAGCATGCGAGGCGCGTTGCCCTTCTGTTCCTCCTTGTGGCGGTTCTGGCG
MAACEARCTHLPPCGGSG    6  ATGGCAGCATGCGAGGCTAGGTGCACTCATCTTCCGCCTTGTGGCGGTTCTGGCG
MAACEVVCSCPYACGGSG    6  ATGGCAGCATGCGAGGTTGTGTGCAGTTGCCCCTATGCGTGTGGCGGTTCTGGCG
MAACDIHGDCFVVCGGSG    6  ATGGCAGCATGCGATATCCACGGCGACTGCTTCGTGGTGTGTGGCGGTTCTGGCG
MAACDRRICFSCCGGSG    6  ATGGCAGCATGCGATCGTCGTATCTGCTTTTCTTGTTGTGGCGGTTCTGGCG
MAACDACCRKWGYCGGSG    6  ATGGCAGCATGCGATGCTTGCTGCAGGAAGTGGGGTTACTGTGGCGGTTCTGGCG
MAACDVLPPCHQDCGGSG    6  ATGGCAGCATGCGATGTCCTCCCCCCTTGCCATTAGGACTGTGGCGGTTCTGGCG
MAACASVCPSLPPCGGSG    6  ATGGCAGCATGCGCCAGCGTGTGCCCTAGTCTTCCTCCGTGTGGCGGTTCTGGCG
MAACAITCNAQICGGSG    6  ATGGCAGCATGCGCCATCACTTGCAACGCTCAGATCTGTGGCGGTTCTGGCG
MAACAPICAEFHFCGGSG    6  ATGGCAGCATGCGCCCCTATCTGCGCCGAGTTTCATTTTTGTGGCGGTTCTGGCG
MAACARFCLADELCGGSG    6  ATGGCAGCATGCGCCCGCTTTTGCCTTGCGGATGAGCTCTGTGGCGGTTCTGGCG
MAACAELPPVQCRLWRFW    6  ATGGCAGCATGCGCCGAGCTTCCCCCCGTGCAATGTCGGTTGTGGCGGTTCTGGCG
MAACASALCGDFRCGGSG    6  ATGGCAGCATGCGCCTCGGCCCTGTGCGGGGACTTTAGGTGTGGCGGTTCTGGCG
MAACAFSCSILPPCGGSG    6  ATGGCAGCATGCGCCTTCTCGTGCAGTATCCTTCCCCCGTGTGGCGGTTCTGGCG
MAACATGTCLLPLCGGSG    6  ATGGCAGCATGCGCGACGGGTACGTGCTTGCTTCCGCTCTGTGGCGGTTCTGGCG
MAACATLPPARSPVAVLA    6  ATGGCAGCATGCGCGACTCTCCCTCCTGCCCGTTCTCCTGTGGCGGTTCTGGCG
MAACATACARPRCGGSG    6  ATGGCAGCATGCGCGACTGCCTGCGCGCGTCCGCGTTGTGGCGGTTCTGGCG
MAACAQGCHPQFGCGGSG    6  ATGGCAGCATGCGCGCAGGGTTGCCACCCTCAGTTCGGCTGTGGCGGTTCTGGCG
MAACARSCDSHPTCGGSG    6  ATGGCAGCATGCGCGCGTAGCTGCGATTCCCATCCCACTTGTGGCGGTTCTGGCG
MAACARPCGSCTGCGGSG    6  ATGGCAGCATGCGCGCGTCCTTGCGGCAGCTGTACGGGCTGTGGCGGTTCTGGCG
MAACALKVCLDCCGGSG    6  ATGGCAGCATGCGCGCTCAAGGTCTGCCTTGACTGTTGTGGCGGTTCTGGCG
MAACADACHPQFCGGSG    6  ATGGCAGCATGCGCGGACGCTTGCCATCCTTAGTTTTGTGGCGGTTCTGGCG
MAACAELPPVHGALWRFW    6  ATGGCAGCATGCGCGGAGCTCCCCCCCGTGCATGGCGCACTGTGGCGGTTCTGGCG
MAACAAFLCITDCGGSG    6  ATGGCAGCATGCGCGGCGTTCCTCTGCATCACTGATTGTGGCGGTTCTGGCG
MAACATGCDTFACGGSG    6  ATGGCAGCATGCGCTACTGGGTGCGACACTTTCGCCTGTGGCGGTTCTGGCG
MAACAMRCHLDLCCGGSG    6  ATGGCAGCATGCGCTATGCGGTGCCATTTGGATCTGTGCTGTGGCGGTTCTGGCG
MAACAHNCFASTCGGSG    6  ATGGCAGCATGCGCTCATAATTGCTTCGCTTCCACCTGTGGCGGTTCTGGCG
MAACARRVCASCCGGSG    6  ATGGCAGCATGCGCTCGCCGCGTCTGCGCTTCCTGTTGTGGCGGTTCTGGCG
MAACAQSFCFNYHCGGSG    6  ATGGCAGCATGCGCTTAGAGCTTCTGCTTTAATTACCATTGTGGCGGTTCTGGCG
MAACAYSSCHPQSCGGSG    6  ATGGCAGCATGCGCTTATAGTTCTTGCCATCCTCAGTCGTGTGGCGGTTCTGGCG
MAACASGCWLPPCGGSG    6  ATGGCAGCATGCGCTTCCGGTTGCTGGTTGCCCCCCTGTGGCGGTTCTGGCG
MAACGSTLCSLSLCGGSG    6  ATGGCAGCATGCGGCAGCACCCTTTGCAGCCTCTCTCTGTGTGGCGGTTCTGGCG
MAACGIQFCPYICGGSG    6  ATGGCAGCATGCGGCATTCAGTTCTGCCCCTATATTTGTGGCGGTTCTGGCG
MAACGQACTIGACGGSG    6  ATGGCAGCATGCGGCCAGGCCTGCACGATCGGGGCCTGTGGCGGTTCTGGCG
MAACGRFCVECRCGGSG    6  ATGGCAGCATGCGGCCGCTTTTGCGTCGAGTGTCGCTGTGGCGGTTCTGGCG
MAACGVNACLRTNCGGSG    6  ATGGCAGCATGCGGCGTCAATGCGTGCCTTCGTACCAACTGTGGCGGTTCTGGCG
MAACGQVCQSALHCGGSG    6  ATGGCAGCATGCGGCTAGGTCTGCTAGAGTGCCCTTCACTGTGGCGGTTCTGGCG
MAACGSPHCPIVCGGSG    6  ATGGCAGCATGCGGCTCGCCCCATTGCCCTATCGTTTGTGGCGGTTCTGGCG
MAACGCQQACSAYCGGSG    6  ATGGCAGCATGCGGCTGCCAGTAGGCTTGCAGTGCGTATTGTGGCGGTTCTGGCG
MAACGISLCLPPLWRFW    6  ATGGCAGCATGCGGGATCAGCTTGTGCCTCCCCCCCTTGTGGCGGTTCTGGCG
MAACGISLCLPPCGGSG    6  ATGGCAGCATGCGGGATCAGCTTGTGCCTCCCCCCTTGTGGCGGTTCTGGCG
MAACGRMCLQFVCGGSG    6  ATGGCAGCATGCGGGCGCATGTGCCTGCAGTTCGTGTGTGGCGGTTCTGGCG
MAACGLATCHIFICGGSG    6  ATGGCAGCATGCGGGCTCGCTACTTGCCACATTTTTATTTGTGGCGGTTCTGGCG
MAACGDRCVGSSPCGGSG    6  ATGGCAGCATGCGGGGACCGGTGCGTGGGGTCGAGTCCTTGTGGCGGTTCTGGCG
MAACGGLAPLRLFVWRFW    6  ATGGCAGCATGCGGGGGTTTAGCCCCTCTGCGCTTATTCGTGTGGCGGTTCTGGCG
MAACGVRSCSPRCGGSG    6  ATGGCAGCATGCGGGGTTCGTTCGTGCTCTCCTCGGTGTGGCGGTTCTGGCG
MAACGWWCLPPHVCGGSG    6  ATGGCAGCATGCGGGTGGTGGTGCCTTCCGCCCCATGTCTGTGGCGGTTCTGGCG
MAACGFLPPCSTMCGGSG    6  ATGGCAGCATGCGGGTTCCTTCCGCCGTGCAGTACTATGTGTGGCGGTTCTGGCG
MAACGKTACHSMCGGSG    6  ATGGCAGCATGCGGTAAGACTGCGTGCCACAGCATGTGTGGCGGTTCTGGCG
MAACGKPCLFNTQCGGSG    6  ATGGCAGCATGCGGTAAGCCCTGCCTGTTCAACACTCAGTGTGGCGGTTCTGGCG
MAACGSYALCNSNCGGSG    6  ATGGCAGCATGCGGTAGCTATGCCCTGTGCAATAGTAATTGTGGCGGTTCTGGCG
MAACGYLPPCPSFCGGSG    6  ATGGCAGCATGCGGTTATCTCCCCCCTTGCCCCTCGTTCTGTGGCGGTTCTGGCG
MAACGSFSCFNAWCGGSG    6  ATGGCAGCATGCGGTTCCTTTTCGTGCTTCAATGCGTGGTGTGGCGGTTCTGGCG
MAACVNCCKNQGCGGSG    6  ATGGCAGCATGCGTCAACTGCTGCAAGAACTAGGGCTGTGGCGGTTCTGGCG
MAACVLPPVQLGLVWRFW    6  ATGGCAGCATGCGTCCTCCCCCCCGTGCAGCTGGGCCTAGTGTGGCGGTTCTGGCG
MAACVRSSCFSLQCGGSG    6  ATGGCAGCATGCGTGCGCTCCAGCTGCTTTTCCTTGCAGTGTGGCGGTTCTGGCG
MAACVDNCHHNGCGGSG    6  ATGGCAGCATGCGTGGATAATTGCCACCACAACGGGTGTGGCGGTTCTGGCG
MAACVGLLCLFFCGGSG    6  ATGGCAGCATGCGTGGGGCTGTTGTGCTTGTTTTTTTGTGGCGGTTCTGGCG
MAACVWAECFDTCGGSG    6  ATGGCAGCATGCGTGTGGGCGGAGTGCTTTGACACTTGTGGCGGTTCTGGCG
MAACVNAAPSSIVAVLA    6  ATGGCAGCATGCGTTAACGCTGCTCCATCGTCTATTGTGGCGGTTCTGGCG
MAACVTPHCLHANCGGSG    6  ATGGCAGCATGCGTTACGCCCCACTGCTTGCATGCCAACTGTGGCGGTTCTGGCG
MAACVRRCLPPCCGGSG    6  ATGGCAGCATGCGTTCGGAGGTGCCTGCCCCCTTGCTGTGGCGGTTCTGGCG
MAACVLHCSSQEYCGGSG    6  ATGGCAGCATGCGTTCTTCACTGCTCTTCTCAGGAGTATTGTGGCGGTTCTGGCG
MAACVYQDCHPMSCGGSG    6  ATGGCAGCATGCGTTTACTAGGATTGCCATCCGATGTCTTGTGGCGGTTCTGGCG
MAACVYHCYWPYSCGGSG    6  ATGGCAGCATGCGTTTATCACTGCTATTGGCCGTACAGTTGTGGCGGTTCTGGCG
MAACVSVCPTFFCGGSG    6  ATGGCAGCATGCGTTTCGGTGTGCCCGACCTTCTTTTGTGGCGGTTCTGGCG
MAACVFGRCTTHCGGSG    6  ATGGCAGCATGCGTTTTTGGGCGCTGCACTACGCACTGTGGCGGTTCTGGCG
MAACYLPPCYYHQCGGSG    6  ATGGCAGCATGCTACCTTCCTCCCTGCTACTATCACCAGTGTGGCGGTTCTGGCG
MAACQLACPSLPPCGGSG    6  ATGGCAGCATGCTAGCTGGCCTGCCCTAGTCTCCCTCCCTGTGGCGGTTCTGGCG
MAACQVLPPLLALLWRFW    6  ATGGCAGCATGCTAGGTGCTTCCCCCCTTGCTCGCATTATTGTGGCGGTTCTGGCG
MAACYNRCGERWECGGSG    6  ATGGCAGCATGCTATAATCGCTGCGGGGAGCGTTGGGAGTGTGGCGGTTCTGGCG
MAACYTRCSAFHCGGSG    6  ATGGCAGCATGCTATACTAGGTGCTCGGCTTTCCATTGTGGCGGTTCTGGCG
MAACYPTPCFNAVCGGSG    6  ATGGCAGCATGCTATCCCACGCCGTGCTTTAATGCCGTTTGTGGCGGTTCTGGCG
MAACYPQCVASTCGGSG    6  ATGGCAGCATGCTATCCCTAGTGCGTTGCGTCTACTTGTGGCGGTTCTGGCG
MAACYLPPCSYSSCGGSG    6  ATGGCAGCATGCTATCTGCCCCCTTGCTCTTATTCTTCCTGTGGCGGTTCTGGCG
MAACYLPPCSDIQCGGSG    6  ATGGCAGCATGCTATCTTCCCCCCTGCTCTGATATTCAGTGTGGCGGTTCTGGCG
MAACYLPPCNPPQCGGSG    6  ATGGCAGCATGCTATCTTCCTCCGTGCAATCCTCCGTAGTGTGGCGGTTCTGGCG
MAACYLRCKSFSCGGSG    6  ATGGCAGCATGCTATCTTCGTTGCAAGAGTTTCTCTTGTGGCGGTTCTGGCG
MAACYAGCLDMVCGGSG    6  ATGGCAGCATGCTATGCGGGGTGCCTGGATATGGTGTGTGGCGGTTCTGGCG
MAACYFSCASMHHCGGSG    6  ATGGCAGCATGCTATTTCAGTTGCGCTTCTATGCATCATTGTGGCGGTTCTGGCG
MAACSILPPCRSGCGGSG    6  ATGGCAGCATGCTCCATTCTCCCTCCTTGCCGCAGCGGGTGTGGCGGTTCTGGCG
MAACSILPPLQHQLWRFW    6  ATGGCAGCATGCTCCATTCTGCCCCCCCTGCAACACTAGTTGTGGCGGTTCTGGCG
MAACSHLCPILPPCGGSG    6  ATGGCAGCATGCTCCCACCTCTGCCCTATTCTTCCGCCCTGTGGCGGTTCTGGCG
MAACSRPCTHTVQCGGSG    6  ATGGCAGCATGCTCCCGGCCCTGCACTCATACCGTTTAGTGTGGCGGTTCTGGCG
MAACSRLCWLPPCGGSG    6  ATGGCAGCATGCTCCCGTCTTTGCTGGCTTCCTCCTTGTGGCGGTTCTGGCG
MAACSLNHCFGRNCGGSG    6  ATGGCAGCATGCTCCCTCAACCATTGCTTTGGCCGCAATTGTGGCGGTTCTGGCG
MAACSNGCWPVICGGSG    6  ATGGCAGCATGCTCGAACGGTTGCTGGCCTGTTATTTGTGGCGGTTCTGGCG
MAACSLVDCSFVHCGGSG    6  ATGGCAGCATGCTCGCTTGTTGACTGCTCGTTCGTTCATTGTGGCGGTTCTGGCG
MAACSEHCPLWHVWRFW    6  ATGGCAGCATGCTCGGAGCATTGCCCCCTATGGCACGTGTGGCGGTTCTGGCG
MAACSAGCTSLPPCGGSG    6  ATGGCAGCATGCTCGGCCGGTTGCACGTCTTTGCCTCCTTGTGGCGGTTCTGGCG
MAACSYVQRCPQLCGGSG    6  ATGGCAGCATGCTCGTATGTGCAGCGGTGCCCGTAGCTCTGTGGCGGTTCTGGCG
MAACSSPRLRPHVWRFW    6  ATGGCAGCATGCTCGTCCCCCCGCCTGCGACCTCATGTGTGGCGGTTCTGGCG
MAACSTRCVHPHLWRFW    6  ATGGCAGCATGCTCTACTCGCTGCGTGCACCCCCATCTGTGGCGGTTCTGGCG
MAACSIELCMTACGGSG    6  ATGGCAGCATGCTCTATCGAGCTGTGCATGACGGCCTGTGGCGGTTCTGGCG
MAACSPPGALPRLVAVLA    6  ATGGCAGCATGCTCTCCTCCAGGTGCACTACCCAGACTTGTGGCGGTTCTGGCG
MAACSRMCAPVSCGGSG    6  ATGGCAGCATGCTCTCGCATGTGCGCCCCTGTGAGTTGTGGCGGTTCTGGCG
MAACSRRCTTLPPCGGSG    6  ATGGCAGCATGCTCTCGCCGTTGCACTACGCTGCCTCCTTGTGGCGGTTCTGGCG
MAACSRSCQSAVVCGGSG    6  ATGGCAGCATGCTCTCGTAGTTGCCAGTCGGCGGTTGTTTGTGGCGGTTCTGGCG
MAACSLHVCAAPHCGGSG    6  ATGGCAGCATGCTCTCTGCACGTTTGCGCGGCCCCTCACTGTGGCGGTTCTGGCG
MAACSLVGCVYVQCGGSG    6  ATGGCAGCATGCTCTCTTGTTGGGTGCGTCTATGTCCAGTGTGGCGGTTCTGGCG
MAACSEFCYAFKCGGSG    6  ATGGCAGCATGCTCTGAGTTCTGCTACGCCTTTAAGTGTGGCGGTTCTGGCG
MAACSADCLHDACGGSG    6  ATGGCAGCATGCTCTGCTGATTGCCTGCACGATGCGTGTGGCGGTTCTGGCG
MAACSVLPPAIRVVAVLA    6  ATGGCAGCATGCTCTGTCCTTCCTCCTGCCATCCGAGTTGTGGCGGTTCTGGCG
MAACSSICPTRECGDSG    6  ATGGCAGCATGCTCTTCCATCTGCCCCACCCGTGAGTGTGGCGATTCTGGCG
MAACCPVSGCPNTCGGSG    6  ATGGCAGCATGCTGCCCTGTCTCCGGTTGCCCGAATACTTGTGGCGGTTCTGGCG
MAACCLRCFVLPPCGGSG    6  ATGGCAGCATGCTGCCTTCGTTGCTTCGTGCTTCCTCCGTGTGGCGGTTCTGGCG
MAACCSAICSDACGGSG    6  ATGGCAGCATGCTGCTCCGCTATCTGCAGTGACGCTTGTGGCGGTTCTGGCG
MAACWNQCFDHSACGGSG    6  ATGGCAGCATGCTGGAACCAGTGCTTTGATCACTCCGCGTGTGGCGGTTCTGGCG
MAACWQACTLGGCGGSG    6  ATGGCAGCATGCTGGCAGGCTTGCACTCTTGGGGGTTGTGGCGGTTCTGGCG
MAACWDHCLPPYCGGSG    6  ATGGCAGCATGCTGGGACCATTGCTTGCCGCCGTATTGTGGCGGTTCTGGCG
MAACCKSPYCVYNCGGSG    6  ATGGCAGCATGCTGTAAGTCTCCGTACTGCGTTTATAACTGTGGCGGTTCTGGCG
MAACCPNCVPQYCAVLA    6  ATGGCAGCATGCTGTCCCAATTGCGTCCCGCAGTATTGTGCGGTTCTGGCG
MAACFPRICWGTMCGGSG    6  ATGGCAGCATGCTTCCCGCGCATCTGCTGGGGGACGATGTGTGGCGGTTCTGGCG
MAACFPRICWGDDVWRFW    6  ATGGCAGCATGCTTCCCGCGCATCTGCTGGGGGGACGATGTGTGGCGGTTCTGGCG
MAACFSNCANTSCGGSG    6  ATGGCAGCATGCTTCTCGAATTGCGCTAATACCTCGTGTGGCGGTTCTGGCG
MAACLTGCRILPPCGGSG    6  ATGGCAGCATGCTTGACTGGCTGCAGGATTTTGCCGCCTTGTGGCGGTTCTGGCG
MAACLRHCRLYFNCGGSG    6  ATGGCAGCATGCTTGCGTCACTGCCGCCTTTACTTCAACTGTGGCGGTTCTGGCG
MAACLRQCGDSCCGGSG    6  ATGGCAGCATGCTTGCGTCAGTGCGGGGATTCCTGTTGTGGCGGTTCTGGCG
MAACLLPPCDWMCGGSG    6  ATGGCAGCATGCTTGCTCCCCCCGTGCGATTGGATGTGTGGCGGTTCTGGCG
MAACLLPPCAESCGGSG    6  ATGGCAGCATGCTTGCTCCCCCCGTGCGCTGAGTCGTGTGGCGGTTCTGGCG
MAACLLPPCTSVNCGGSG    6  ATGGCAGCATGCTTGCTCCCTCCGTGCACGTCTGTCAACTGTGGCGGTTCTGGCG
MAACFTRPYGGLRVAVLA    6  ATGGCAGCATGCTTTACGCGGCCATACGGGGGATTACGTGTGGCGGTTCTGGCG
MAACFILPPVRWYLWRFW    6  ATGGCAGCATGCTTTATTCTTCCCCCCGTGCGGTGGTACTTGTGGCGGTTCTGGCG
MAACFILPPCAFKCGGSG    6  ATGGCAGCATGCTTTATTCTTCCTCCGTGCGCGTTCAAGTGTGGCGGTTCTGGCG
MAACFPVCPVLPPCGGSG    6  ATGGCAGCATGCTTTCCGGTGTGCCCTGTCCTTCCTCCTTGTGGCGGTTCTGGCG
MAACFDLWCFYSCGGSG    6  ATGGCAGCATGCTTTGACCTTTGGTGCTTCTACTCTTGTGGCGGTTCTGGCG
MAAAGCFAASLAVAVLA    5  ATGGCAGCAGCTGGATGCTTTGCGGCATCTCTCGCTGTGGCGGTTCTGGCG
MAACNDRCFAQICGGSG    5  ATGGCAGCATGCAACGATCGGTGCTTTGCTCAGATTTGTGGCGGTTCTGGCG
MAACNAECDIDSTCGGSG    5  ATGGCAGCATGCAACGCCGAGTGCGACATTGACTCTACCTGTGGCGGTTCTGGCG
MAACNGSFCPGAVCGGSG    5  ATGGCAGCATGCAACGGCAGCTTTTGCCCTGGTGCTGTCTGTGGCGGTTCTGGCG
MAACNGPCESLPPCGGSG    5  ATGGCAGCATGCAACGGGCCTTGCGAGTCTCTGCCCCCTTGTGGCGGTTCTGGCG
MAACNYHCSSHHACGGSG    5  ATGGCAGCATGCAACTACCACTGCAGCAGCCATCACGCTTGTGGCGGTTCTGGCG
MAACKICCGESHCGGSG    5  ATGGCAGCATGCAAGATCTGTTGCGGCGAGTCCCATTGTGGCGGTTCTGGCG
MAACKAECHPHYCGGSG    5  ATGGCAGCATGCAAGGCCGAGTGCCACCCGCATTATTGTGGCGGTTCTGGCG
MAACKAAFCNSQSCGGSG    5  ATGGCAGCATGCAAGGCGGCCTTTTGCAATTCGTAGTCTTGTGGCGGTTCTGGCG
MAACNSVCLPPYCGGSG    5  ATGGCAGCATGCAATAGCGTGTGCCTGCCGCCCTATTGTGGCGGTTCTGGCG
MAACNRFCYPRFCGGSG    5  ATGGCAGCATGCAATCGCTTTTGCTATCCGAGGTTTTGTGGCGGTTCTGGCG
MAACNLLPPCFLPCGGSG    5  ATGGCAGCATGCAATCTCCTTCCTCCTTGCTTCCTCCCCTGTGGCGGTTCTGGCG
MAACTSPCTRTICGGSG    5  ATGGCAGCATGCACCTCTCCGTGCACCCGCACCATCTGTGGCGGTTCTGGCG
MAACTFRCPRLPPCGGSG    5  ATGGCAGCATGCACCTTTCGGTGCCCCCGCTTGCCTCCTTGTGGCGGTTCTGGCG
MAACTNNCYQHTCGGSG    5  ATGGCAGCATGCACGAATAATTGCTATCAGCACACCTGTGGCGGTTCTGGCG
MAACTSGCLAFPNCGGSG    5  ATGGCAGCATGCACGAGCGGGTGCCTCGCCTTTCCTAATTGTGGCGGTTCTGGCG
MAACTLRLCRFHCGGSG    5  ATGGCAGCATGCACGCTCAGGCTTTGCAGGTTCCATTGTGGCGGTTCTGGCG
MAACTLPPVLLLPVWRFW    5  ATGGCAGCATGCACGCTTCCCCCCGTGCTTCTACTCCCAGTGTGGCGGTTCTGGCG
MAACTLPPCFYSQCGGSG    5  ATGGCAGCATGCACGCTTCCCCCGTGCTTCTACTCCCAGTGTGGCGGTTCTGGCG
MAACTDGCPTAVCGGSG    5  ATGGCAGCATGCACGGATGGGTGCCCCACTGCTGTCTGTGGCGGTTCTGGCG
MAACTDGCPHCCLWRFW    5  ATGGCAGCATGCACGGATGGGTGCCCCCACTGCTGTCTGTGGCGGTTCTGGCG
MAACTGPACLTIDCGGSG    5  ATGGCAGCATGCACGGGTCCCGCGTGCCTTACCATCGACTGTGGCGGTTCTGGCG
MAACTVLPPCQGPCGGSG    5  ATGGCAGCATGCACGGTCCTCCCTCCGTGCTAGGGCCCGTGTGGCGGTTCTGGCG
MAACTQACSMLPPCGGSG    5  ATGGCAGCATGCACGTAGGCGTGCTCTATGCTCCCGCCGTGTGGCGGTTCTGGCG
MAACTWACWYVECGGSG    5  ATGGCAGCATGCACGTGGGCCTGCTGGTATGTCGAGTGTGGCGGTTCTGGCG
MAACTQGCSFTPACGGSG    5  ATGGCAGCATGCACTCAGGGTTGCTCGTTCACCCCCGCTTGTGGCGGTTCTGGCG
MAACTRHACSCYFCGGSG    5  ATGGCAGCATGCACTCGCCACGCCTGCTCGTGTTATTTCTGTGGCGGTTCTGGCG
MAACTLICGIVSCGGSG    5  ATGGCAGCATGCACTCTCATTTGCGGGATCGTTAGTTGTGGCGGTTCTGGCG
MAACTLLPPCSANCGGSG    5  ATGGCAGCATGCACTCTGCTCCCCCCTTGCTCTGCTAATTGTGGCGGTTCTGGCG
MAACTQFCLPPLLWRFW    5  ATGGCAGCATGCACTTAGTTTTGCCTGCCCCCCCTATTGTGGCGGTTCTGGCG
MAACTSTCPHTACGGSG    5  ATGGCAGCATGCACTTCTACCTGCCCCCATACGGCCTGTGGCGGTTCTGGCG
MAACTLPPCPWYCGGSG    5  ATGGCAGCATGCACTTTGCCTCCGTGCCCTTGGTACTGTGGCGGTTCTGGCG
MAACSNSLCQSFSCGGSG    5  ATGGCAGCATGCAGCAACAGCCTGTGCTAGAGTTTTTCCTGTGGCGGTTCTGGCG
MAACSHGDCAYVHCGGSG    5  ATGGCAGCATGCAGCCATGGCGATTGCGCTTACGTTCATTGTGGCGGTTCTGGCG
MAACSDRCYQAPPCGGSG    5  ATGGCAGCATGCAGCGACCGGTGCTATTAGGCCCCTCCTTGTGGCGGTTCTGGCG
MAACSGRCYILPPCGGSG    5  ATGGCAGCATGCAGCGGGCGGTGCTATATCCTTCCGCCGTGTGGCGGTTCTGGCG
MAACRHTRCFALCGGSG    5  ATGGCAGCATGCAGGCACACTCGTTGCTTTGCGCTTTGTGGCGGTTCTGGCG
MAACRAGCFIPACGGSG    5  ATGGCAGCATGCAGGGCCGGGTGCTTCATTCCTGCTTGTGGCGGTTCTGGCG
MAACRSQCTQANCGGSG    5  ATGGCAGCATGCAGGTCCCAGTGCACGTAGGCCAATTGTGGCGGTTCTGGCG
MAACRSRCSLLPPCGGSG    5  ATGGCAGCATGCAGGTCCCGTTGCAGTCTTCTGCCCCCTTGTGGCGGTTCTGGCG
MAACRSCCILPPLWRFW    5  ATGGCAGCATGCAGGTCTTGCTGCATCTTGCCCCCCTTGTGGCGGTTCTGGCG
MAACRLRCFYLPPCGGSG    5  ATGGCAGCATGCAGGTTGAGGTGCTTCTACCTTCCGCCTTGTGGCGGTTCTGGCG
MAACSHGCDLLPPCGGSG    5  ATGGCAGCATGCAGTCATGGCTGCGACCTGCTCCCCCCGTGTGGCGGTTCTGGCG
MAACIRNCVNHDDCGGSG    5  ATGGCAGCATGCATCCGGAATTGCGTCAATCACGATGATTGTGGCGGTTCTGGCG
MAACILPPCQVFDCGGSG    5  ATGGCAGCATGCATCCTCCCCCCCTGCCAGGTCTTTGATTGTGGCGGTTCTGGCG
MAACILPCTNFQCGGSG    5  ATGGCAGCATGCATCCTCCCGTGCACGAACTTCCAGTGTGGCGGTTCTGGCG
MAACILLRAPPQDCGGSG    5  ATGGCAGCATGCATCCTCCTCCGTGCTCCCCCCCAGGATTGTGGCGGTTCTGGCG
MAACILPPHCDHPCGGSG    5  ATGGCAGCATGCATCTTGCCGCCCCATTGCGATCATCCCTGTGGCGGTTCTGGCG
MAACMHPCLPDSCGGSG    5  ATGGCAGCATGCATGCACCCTTGCCTCCCGGATAGCTGTGGCGGTTCTGGCG
MAACMLDCIPSRSCGGSG    5  ATGGCAGCATGCATGCTCGATTGCATTCCCTCGCGGAGTTGTGGCGGTTCTGGCG
MAACMGSCDILPPLWRFW    5  ATGGCAGCATGCATGGGCTCTTGCGACATTCTTCCCCCCCTGTGGCGGTTCTGGCG
MAACMFLCPYKAVAVLA    5  ATGGCAGCATGCATGTTTTTGTGCCCCTATAAGGCTGTGGCGGTTCTGGCG
MAACILPPCRTIDCGGSG    5  ATGGCAGCATGCATTTTGCCTCCGTGCCGGACCATCGATTGTGGCGGTTCTGGCG
MAACIFTCPVNQCGGSG    5  ATGGCAGCATGCATTTTTACCTGCCCTGTCAACCAGTGTGGCGGTTCTGGCG
MAACIFTCLSTSVAVLA    5  ATGGCAGCATGCATTTTTACCTGCCTGTCAACCAGTGTGGCGGTTCTGGCG
MAACHQHCIHVPCGGSG    5  ATGGCAGCATGCCACTAGCACTGCATCCATGTGCCTTGTGGCGGTTCTGGCG
MAACQRLPPCHDNCGGSG    5  ATGGCAGCATGCCAGCGTCTCCCGCCTTGCCATGACAACTGTGGCGGTTCTGGCG
MAACQDTCKGKVCGGSG    5  ATGGCAGCATGCCAGGATACTTGCAAGGGCAAGGTGTGTGGCGGTTCTGGCG
MAACQARCPRNYCGGSG    5  ATGGCAGCATGCCAGGCCCGGTGCCCTCGGAATTACTGTGGCGGTTCTGGCG
MAACQVACMAAVCGGSG    5  ATGGCAGCATGCCAGGTGGCTTGCATGGCGGCTGTGTGTGGCGGTTCTGGCG
MAACQYFCRDEHCGGSG    5  ATGGCAGCATGCCAGTATTTCTGCAGGGACGAGCACTGTGGCGGTTCTGGCG
MAACHTLCLPPYCGGSG    5  ATGGCAGCATGCCATACCTTGTGCCTTCCCCCGTATTGTGGCGGTTCTGGCG
MAACHITNCLPSVWRFW    5  ATGGCAGCATGCCATATCACCAATTGCCTCCCCTCCGTGTGGCGGTTCTGGCG
MAACHIRCLPPLLWRFW    5  ATGGCAGCATGCCATATCAGGTGCCTCCCCCCCCTATTGTGGCGGTTCTGGCG
MAACHMTDACGPRCGGSG    5  ATGGCAGCATGCCATATGACGGATGCGTGCGGCCCTCGGTGTGGCGGTTCTGGCG
MAACHQVVCHSSCGGSG    5  ATGGCAGCATGCCATCAGGTTGTGTGCCACTCCTCTTGTGGCGGTTCTGGCG
MAACHASRTCYDYCGGSG    5  ATGGCAGCATGCCATGCGTCGCGTACTTGCTATGACTACTGTGGCGGTTCTGGCG
MAACHVSCPILPPCGGSG    5  ATGGCAGCATGCCATGTCAGTTGCCCCATTTTGCCCCCCTGTGGCGGTTCTGGCG
MAACHQRCTRSHCGGSG    5  ATGGCAGCATGCCATTAGAGGTGCACTCGCTCCCATTGTGGCGGTTCTGGCG
MAACHSVCDTHGCGGSG    5  ATGGCAGCATGCCATTCTGTCTGCGACACCCACGGCTGTGGCGGTTCTGGCG
MAACHLPPCHHNGCGGSG    5  ATGGCAGCATGCCATTTGCCGCCTTGCCATCATAACGGGTGTGGCGGTTCTGGCG
MAACPRLPPCDSFCGGSG    5  ATGGCAGCATGCCCCAGGTTGCCCCCGTGCGATTCGTTCTGTGGCGGTTCTGGCG
MAACPIPYCYSLCGGSG    5  ATGGCAGCATGCCCCATCCCTTATTGCTATTCGTTGTGTGGCGGTTCTGGCG
MAACPHRCDTLPPCGGSG    5  ATGGCAGCATGCCCCCACAGGTGCGACACTCTCCCTCCGTGTGGCGGTTCTGGCG
MAACPHHPPLLHLLWRFW    5  ATGGCAGCATGCCCCCATCATCCCCCCTTGCTCCATCTCTTGTGGCGGTTCTGGCG
MAACPHLPPCIITCGGSG    5  ATGGCAGCATGCCCCCATCTCCCTCCGTGCATTATTACTTGTGGCGGTTCTGGCG
MAACPHLCWWSTCGGSG    5  ATGGCAGCATGCCCCCATCTTTGCTGGTGGTCTACGTGTGGCGGTTCTGGCG
MAACPPSLLVVYVWRFW    5  ATGGCAGCATGCCCCCCATCTTTGCTGGTGGTCTACGTGTGGCGGTTCTGGCG
MAACPPWLPCPAPVWRFW    5  ATGGCAGCATGCCCCCCATGGCTGCCCTGTCCTGCCCCCGTGTGGCGGTTCTGGCG
MAACPPGLRRVRLWRFW    5  ATGGCAGCATGCCCCCCGGGGTTGCGTCGTGTCCGCTTGTGGCGGTTCTGGCG
MAACPRPELQRELWRFW    5  ATGGCAGCATGCCCCCGGCCTGAGCTGCAGCGAGAATTGTGGCGGTTCTGGCG
MAACPRSYLRWGLVWRFW    5  ATGGCAGCATGCCCCCGTTCATATTTGCGATGGGGTCTGGTGTGGCGGTTCTGGCG
MAACPALPPCYYSCGGSG    5  ATGGCAGCATGCCCCGCGCTTCCGCCTTGCTATTACAGTTGTGGCGGTTCTGGCG
MAACPGPNCRYVCGGSG    5  ATGGCAGCATGCCCCGGCCCCAACTGCCGGTATGTGTGTGGCGGTTCTGGCG
MAACPGSCHIARNCGGSG    5  ATGGCAGCATGCCCCGGGTCGTGCCATATCGCTCGGAATTGTGGCGGTTCTGGCG
MAACPGWCNSTDGCGGSG    5  ATGGCAGCATGCCCCGGGTGGTGCAATTCCACGGATGGTTGTGGCGGTTCTGGCG
MAACPVLPPCRSDCGGSG    5  ATGGCAGCATGCCCCGTGTTGCCGCCTTGCCGCTCGGATTGTGGCGGTTCTGGCG
MAACPQVPPCFIPCGGSG    5  ATGGCAGCATGCCCCTAGGTGCCTCCGTGCTTCATTCCTTGTGGCGGTTCTGGCG
MAACPLLPPCTMNCGGSG    5  ATGGCAGCATGCCCCTTGCTTCCGCCCTGCACTATGAACTGTGGCGGTTCTGGCG
MAACPRFCFLTFCGGSG    5  ATGGCAGCATGCCCGAGGTTTTGCTTTCTGACCTTTTGTGGCGGTTCTGGCG
MAACPSSHCFYACGGSG    5  ATGGCAGCATGCCCGAGTAGCCATTGCTTCTATGCCTGTGGCGGTTCTGGCG
MAACPHRCTADICGGSG    5  ATGGCAGCATGCCCGCACCGTTGCACTGCGGACATTTGTGGCGGTTCTGGCG
MAACPRLPPLQDELWRFW    5  ATGGCAGCATGCCCGCGTTTGCCCCCCTTGCAAGACGAGCTGTGGCGGTTCTGGCG
MAACPLEVCQDIICGGSG    5  ATGGCAGCATGCCCGCTCGAGGTTTGCTAGGACATCATTTGTGGCGGTTCTGGCG
MAACPDGCSMFIHCGGSG    5  ATGGCAGCATGCCCGGACGGTTGCTCTATGTTCATCCACTGTGGCGGTTCTGGCG
MAACPGLPPCFIACGGSG    5  ATGGCAGCATGCCCGGGTCTCCCTCCCTGCTTCATTGCTTGTGGCGGTTCTGGCG
MAACPVDCTVHRCGGSG    5  ATGGCAGCATGCCCGGTTGACTGCACGGTGCATCGGTGTGGCGGTTCTGGCG
MAACPYLPPVRGELWRFW    5  ATGGCAGCATGCCCGTACCTTCCCCCCGTGCGGGGAGAGTTGTGGCGGTTCTGGCG
MAACPYWCLVNDTCGGSG    5  ATGGCAGCATGCCCGTACTGGTGCCTTGTGAACGATACTTGTGGCGGTTCTGGCG
MAACPYYCRGPVFCGGSG    5  ATGGCAGCATGCCCGTATTATTGCCGCGGCCCCGTGTTTTGTGGCGGTTCTGGCG
MAACPSLPPCFYHCGGSG    5  ATGGCAGCATGCCCGTCCTTGCCTCCCTGCTTTTATCATTGTGGCGGTTCTGGCG
MAACPSLPPLQRSLWRFW    5  ATGGCAGCATGCCCGTCGCTTCCCCCCTTGCAGCGTTCTCTGTGGCGGTTCTGGCG
MAACPLPCSPFDYCGGSG    5  ATGGCAGCATGCCCGTTGCCCTGCAGCCCGTTTGATTATTGTGGCGGTTCTGGCG
MAACPPYLCTFGCGGSG    5  ATGGCAGCATGCCCTCCGTATCTTTGCACTTTCGGTTGTGGCGGTTCTGGCG
MAACPLLPPCAKQCGGSG    5  ATGGCAGCATGCCCTCTCCTCCCCCCGTGCGCCAAGCAGTGTGGCGGTTCTGGCG
MAACPLLPPCGANCGGSG    5  ATGGCAGCATGCCCTCTTCTGCCCCCTTGCGGTGCGAATTGTGGCGGTTCTGGCG
MAACPEACPTLSCGGSG    5  ATGGCAGCATGCCCTGAGGCTTGCCCGACCCTCAGTTGTGGCGGTTCTGGCG
MAACPASCLRSGCGGSG    5  ATGGCAGCATGCCCTGCTAGTTGCTTGCGTTCTGGTTGTGGCGGTTCTGGCG
MAACPGKCRSHPLCGGSG    5  ATGGCAGCATGCCCTGGGAAGTGCCGTTCCCACCCCCTGTGTGGCGGTTCTGGCG
MAACPGLCVAQPVCGGSG    5  ATGGCAGCATGCCCTGGTCTGTGCGTTGCCCAGCCTGTGTGTGGCGGTTCTGGCG
MAACPSLVGCRGKCGGSG    5  ATGGCAGCATGCCCTTCTCTGGTGGGGTGCCGTGGTAAGTGTGGCGGTTCTGGCG
MAACRKDCDRTQTCGGSG    5  ATGGCAGCATGCCGCAAGGATTGCGACCGTACCTAGACTTGTGGCGGTTCTGGCG
MAACRSYCPVLPPCGGSG    5  ATGGCAGCATGCCGCAGCTATTGCCCGGTTCTCCCTCCTTGTGGCGGTTCTGGCG
MAACRPECRNLRTCGGSG    5  ATGGCAGCATGCCGCCCGGAGTGCAGGAATTTGAGGACGTGTGGCGGTTCTGGCG
MAACREACERGECGGSG    5  ATGGCAGCATGCCGCGAGGCTTGCGAGCGCGGCGAGTGTGGCGGTTCTGGCG
MAACRVLPPCEGFCGGSG    5  ATGGCAGCATGCCGCGTCCTCCCTCCTTGCGAGGGGTTCTGTGGCGGTTCTGGCG
MAACRWQCSMSLCGGSG    5  ATGGCAGCATGCCGCTGGTAGTGCAGTATGAGTCTGTGTGGCGGTTCTGGCG
MAACRAQPCLRVGCGGSG    5  ATGGCAGCATGCCGGGCCTAGCCCTGCTTGCGTGTCGGTTGTGGCGGTTCTGGCG
MAACRASACSQGVLWRFW    5  ATGGCAGCATGCCGGGCGAGTGCGTGCAGCTAGGGGGTACTGTGGCGGTTCTGGCG
MAACRAYGPCQLCCGGSG    5  ATGGCAGCATGCCGGGCGTATGGTCCGTGCTAGCTGTGTTGTGGCGGTTCTGGCG
MAACRVQGCALYRCGGSG    5  ATGGCAGCATGCCGGGTTTAGGGCTGCGCTCTGTATCGGTGTGGCGGTTCTGGCG
MAACLNNCHWHPPLWRFW    5  ATGGCAGCATGCCTCAACAATTGCCATTGGCACCCCCCATTGTGGCGGTTCTGGCG
MAACLTQCSVLPPCGGSG    5  ATGGCAGCATGCCTCACCTAGTGCTCCGTCCTCCCTCCTTGTGGCGGTTCTGGCG
MAACLLPPCSFGRCGGSG    5  ATGGCAGCATGCCTCCTCCCTCCGTGCTCCTTTGGCCGGTGTGGCGGTTCTGGCG
MAACLLPPCHSVDCGGSG    5  ATGGCAGCATGCCTCCTTCCCCCCTGCCACTCGGTCGATTGTGGCGGTTCTGGCG
MAACLKQCKVLPPCGGSG    5  ATGGCAGCATGCCTTAAGCAGTGCAAGGTCTTGCCTCCTTGTGGCGGTTCTGGCG
MAACLHCSCNGACGGSG    5  ATGGCAGCATGCCTTCATTGCAGTTGCAATGGGGCCTGTGGCGGTTCTGGCG
MAACLPPCVLPPCGGSG    5  ATGGCAGCATGCCTTCCCCCGTGCGTGCTGCCCCCGTGTGGCGGTTCTGGCG
MAACLSAVCTGMGCGGSG    5  ATGGCAGCATGCCTTTCTGCTGTGTGCACGGGCATGGGTTGTGGCGGTTCTGGCG
MAACDLPCRYNCCGGSG    5  ATGGCAGCATGCGACCTCCCTTGCCGCTATAATTGCTGTGGCGGTTCTGGCG
MAACDYLPPCSHSCGGSG    5  ATGGCAGCATGCGACTACCTGCCGCCTTGCTCTCACAGCTGTGGCGGTTCTGGCG
MAACDSKCWLLPPCGGSG    5  ATGGCAGCATGCGACTCCAAGTGCTGGCTGTTGCCTCCGTGTGGCGGTTCTGGCG
MAACETNDCMPLDCGGSG    5  ATGGCAGCATGCGAGACCAATGATTGCATGCCCCTGGATTGTGGCGGTTCTGGCG
MAACESGCTSLPPLWRFW    5  ATGGCAGCATGCGAGAGCGGGTGCACCAGTCTGCCCCCCTTGTGGCGGTTCTGGCG
MAACEPGAPLFPLVAVLA    5  ATGGCAGCATGCGAGCCAGGTGCCCCTCTCTTCCCCCTTGTGGCGGTTCTGGCG
MAACERPSCTIGACGGSG    5  ATGGCAGCATGCGAGCGGCCGAGCTGCACTATTGGGGCTTGTGGCGGTTCTGGCG
MAACELVSLCNSYCGGSG    5  ATGGCAGCATGCGAGCTGGTTTCTTTGTGCAATAGCTATTGTGGCGGTTCTGGCG
MAACEYYCSFQFCGGSG    5  ATGGCAGCATGCGAGTATTATTGCTCCTTTCAGTTTTGTGGCGGTTCTGGCG
MAACESACYMLPPCGGSG    5  ATGGCAGCATGCGAGTCCGCGTGCTATATGCTCCCGCCGTGTGGCGGTTCTGGCG
MAACDPTCWRRGCGGSG    5  ATGGCAGCATGCGATCCTACCTGCTGGCGCCGTGGTTGTGGCGGTTCTGGCG
MAACDCRCTFMRCGGSG    5  ATGGCAGCATGCGATTGTCGGTGCACCTTTATGCGCTGTGGCGGTTCTGGCG
MAACDFVCLPPESVWRFW    5  ATGGCAGCATGCGATTTCGTGTGCCTTCCCCCCGAATCCGTGTGGCGGTTCTGGCG
MAACDLIACEISLCGGSG    5  ATGGCAGCATGCGATTTGATTGCTTGCGAGATTAGTCTTTGTGGCGGTTCTGGCG
MAACALSCHPQFCGGSG    5  ATGGCAGCATGCGCCCTCAGCTGCCACCCGTAGTTTTGTGGCGGTTCTGGCG
MAACAGFPCHIHCGGSG    5  ATGGCAGCATGCGCCGGGTTCCCTTGCCACATTCATTGTGGCGGTTCTGGCG
MAACAVGCISLWECGGSG    5  ATGGCAGCATGCGCCGTTGGTTGCATTTCGCTCTGGGAGTGTGGCGGTTCTGGCG
MAACANSCSAETMCGGSG    5  ATGGCAGCATGCGCGAATAGTTGCAGTGCTGAGACTATGTGTGGCGGTTCTGGCG
MAACARSCAGTCCGGSG    5  ATGGCAGCATGCGCGCGCAGCTGCGCTGGTACGTGCTGTGGCGGTTCTGGCG
MAACADLQFCSQICGGSG    5  ATGGCAGCATGCGCGGATTTGCAGTTCTGCTCCTAGATCTGTGGCGGTTCTGGCG
MAACAARCSFSICGGSG    5  ATGGCAGCATGCGCGGCGCGTTGCTCCTTCTCTATCTGTGGCGGTTCTGGCG
MAACASATCSGDCCGGSG    5  ATGGCAGCATGCGCGTCTGCTACGTGCTCCGGGGATTGTTGTGGCGGTTCTGGCG
MAACAFRCINEACGGSG    5  ATGGCAGCATGCGCGTTCAGGTGCATCAATGAGGCGTGTGGCGGTTCTGGCG
MAACANLVCIFWTCGGSG    5  ATGGCAGCATGCGCTAACCTTGTCTGCATTTTTTGGACCTGTGGCGGTTCTGGCG
MAACAQIVGCGTSCGGSG    5  ATGGCAGCATGCGCTCAGATTGTGGGTTGCGGCACGAGTTGTGGCGGTTCTGGCG
MAACALQTCPDRSCGGSG    5  ATGGCAGCATGCGCTCTTCAGACTTGCCCCGATCGGAGCTGTGGCGGTTCTGGCG
MAACAANCASAACCGGSG    5  ATGGCAGCATGCGCTGCCAATTGCGCTAGCGCGGCTTGCTGTGGCGGTTCTGGCG
MAACAGTCSELPPCGGSG    5  ATGGCAGCATGCGCTGGTACGTGCAGTGAGCTCCCCCCTTGTGGCGGTTCTGGCG
MAACAVHICAHTCGGSG    5  ATGGCAGCATGCGCTGTCCATATTTGCGCCCATACTTGTGGCGGTTCTGGCG
MAACAVDCPYKVPCGGSG    5  ATGGCAGCATGCGCTGTGGATTGCCCTTACAAGGTTCCCTGTGGCGGTTCTGGCG
MAACAQPCNTRYCGGSG    5  ATGGCAGCATGCGCTTAGCCGTGCAATACTAGGTATTGTGGCGGTTCTGGCG
MAACASGCWLPPLWRFW    5  ATGGCAGCATGCGCTTCCGGTTGCTGGTTGCCCCCCCTGTGGCGGTTCTGGCG
MAACGTLPPCTYNCGGSG    5  ATGGCAGCATGCGGCACTCTTCCTCCGTGCACTTACAACTGTGGCGGTTCTGGCG
MAACGISCSILPPLWRFW    5  ATGGCAGCATGCGGCATCTCTTGCAGCATCCTGCCCCCCCTGTGGCGGTTCTGGCG
MAACGGQCSIVSCGGSG    5  ATGGCAGCATGCGGCGGGCAGTGCTCTATCGTTTCTTGTGGCGGTTCTGGCG
MAACGNICPYIWCGGSG    5  ATGGCAGCATGCGGGAACATTTGCCCCTACATCTGGTGTGGCGGTTCTGGCG
MAACGNLSCHLRCGGSG    5  ATGGCAGCATGCGGGAATTTGTCGTGCCACCTCAGGTGTGGCGGTTCTGGCG
MAACGTPCPVLPPCGGSG    5  ATGGCAGCATGCGGGACTCCTTGCCCGGTTCTGCCTCCTTGTGGCGGTTCTGGCG
MAACGTGCGLSICGGSG    5  ATGGCAGCATGCGGGACTGGTTGCGGCCTTTCGATCTGTGGCGGTTCTGGCG
MAACGSPCTSYTACGGSG    5  ATGGCAGCATGCGGGAGCCCTTGCACCAGTTATACTGCCTGTGGCGGTTCTGGCG
MAACGSASDCTPICGGSG    5  ATGGCAGCATGCGGGAGCGCTTCCGACTGCACCCCTATTTGTGGCGGTTCTGGCG
MAACGILPPCTSDCGGSG    5  ATGGCAGCATGCGGGATCCTGCCCCCGTGCACTAGTGACTGTGGCGGTTCTGGCG
MAACGYHGSCEYFCGGSG    5  ATGGCAGCATGCGGGTATCACGGCTCTTGCGAGTATTTCTGTGGCGGTTCTGGCG
MAACGSPDCPRWCGGSG    5  ATGGCAGCATGCGGGTCGCCGGACTGCCCTCGTTGGTGTGGCGGTTCTGGCG
MAACGFECTGAGLCGGSG    5  ATGGCAGCATGCGGGTTCGAGTGCACTGGGGCCGGGTTGTGTGGCGGTTCTGGCG
MAACGSPICPNECGGSG    5  ATGGCAGCATGCGGTAGCCCGATTTGCCCGAATGAGTGTGGCGGTTCTGGCG
MAACGMICIADSCGGSG    5  ATGGCAGCATGCGGTATGATTTGCATCGCCGATTCGTGTGGCGGTTCTGGCG
MAACGGFCPIVPPCGGSG    5  ATGGCAGCATGCGGTGGTTTTTGCCCGATCGTGCCCCCGTGTGGCGGTTCTGGCG
MAACGYLPLALVLWRFW    5  ATGGCAGCATGCGGTTATCTCCCCCTTGCCCTCGTTCTGTGGCGGTTCTGGCG
MAACVKPCRAHICGGSG    5  ATGGCAGCATGCGTCAAGCCCTGCCGGGCGCACATTTGTGGCGGTTCTGGCG
MAACVTVCPRIQQCGGSG    5  ATGGCAGCATGCGTCACGGTTTGCCCGCGTATTTAGCAGTGTGGCGGTTCTGGCG
MAACVFRFCALHSCGGSG    5  ATGGCAGCATGCGTCTTCAGGTTCTGCGCTCTTCACTCTTGTGGCGGTTCTGGCG
MAACVLHQFCRLSVAVLA    5  ATGGCAGCATGCGTCTTGCACTAGTTCTGCCGACTGTCTGTGGCGGTTCTGGCG
MAACVPHSCGYFYCGGSG    5  ATGGCAGCATGCGTGCCCCACAGCTGCGGGTATTTTTATTGTGGCGGTTCTGGCG
MAACVLPPCAIGRCGGSG    5  ATGGCAGCATGCGTGTTGCCCCCTTGCGCTATTGGCAGGTGTGGCGGTTCTGGCG
MAACVSLCLPPLLWRFW    5  ATGGCAGCATGCGTTAGTCTGTGCTTGCCCCCCCTATTGTGGCGGTTCTGGCG
MAACVRTTCILPPVWRFW    5  ATGGCAGCATGCGTTCGTACCACTTGCATCCTCCCCCCCGTGTGGCGGTTCTGGCG
MAACVGGLRQ*SVWRFW    5  ATGGCAGCATGCGTTGGGGGGTTGCGACAATGATCGGTGTGGCGGTTCTGGCG
MAACVSQSRCPSLCGGSG    5  ATGGCAGCATGCGTTTCGTAGTCGCGGTGCCCTAGTCTGTGTGGCGGTTCTGGCG
MAACVSDCPHYLSCGGSG    5  ATGGCAGCATGCGTTTCTGATTGCCCCCACTACCTTTCCTGTGGCGGTTCTGGCG
MAACYILLCLFICGGSG    5  ATGGCAGCATGCTACATTCTCCTCTGCCTCTTTATCTGTGGCGGTTCTGGCG
MAACYQECLPPFCGGSG    5  ATGGCAGCATGCTACTAGGAGTGCCTCCCCCCCTTCTGTGGCGGTTCTGGCG
MAACQKTCCLSHYCGGSG    5  ATGGCAGCATGCTAGAAGACCTGCTGCTTGTCGCATTATTGTGGCGGTTCTGGCG
MAACQTAHCSLFICGGSG    5  ATGGCAGCATGCTAGACGGCGCACTGCTCCCTTTTCATCTGTGGCGGTTCTGGCG
MAACQLISCLPPLWRFW    5  ATGGCAGCATGCTAGCTTATCTCTTGCTTGCCCCCCTTGTGGCGGTTCTGGCG
MAACYDSLYCVFWCGGSG    5  ATGGCAGCATGCTATGACTCCCTGTATTGCGTTTTTTGGTGTGGCGGTTCTGGCG
MAACYGRCRPIARCGGSG    5  ATGGCAGCATGCTATGGGCGCTGCAGGCCCATCGCTCGGTGTGGCGGTTCTGGCG
MAACYQLPPLLFLLWRFW    5  ATGGCAGCATGCTATTAGCTCCCCCCCTTGCTCTTCCTTTTGTGGCGGTTCTGGCG
MAACYYGCLRQSCGGSG    5  ATGGCAGCATGCTATTATGGCTGCCTCAGGCAGTCGTGTGGCGGTTCTGGCG
MAACYLPPCDYFCGGSG    5  ATGGCAGCATGCTATTTGCCTCCGTGCGATTATTTCTGTGGCGGTTCTGGCG
MAACSTRDCPIPSCGGSG    5  ATGGCAGCATGCTCCACCCGCGACTGCCCTATCCCGAGTTGTGGCGGTTCTGGCG
MAACSIPCAIAHCGGSG    5  ATGGCAGCATGCTCCATCCCGTGCGCTATCGCCCACTGTGGCGGTTCTGGCG
MAACSIISCLPPCGGSG    5  ATGGCAGCATGCTCCATTATTTCTTGCCTCCCCCCTTGTGGCGGTTCTGGCG
MAACSPRLHRLGGLWRFW    5  ATGGCAGCATGCTCCCCCCGTTTGCATCGCTTAGGAGGCTTGTGGCGGTTCTGGCG
MAACSPHASCQTSCGGSG    5  ATGGCAGCATGCTCCCCGCATGCGAGCTGCTAGACTTCCTGTGGCGGTTCTGGCG
MAACSRPCHDMICGGSG    5  ATGGCAGCATGCTCCCGGCCCTGCCACGATATGATTTGTGGCGGTTCTGGCG
MAACSVYTCLPPCGGSG    5  ATGGCAGCATGCTCCGTTTATACGTGCCTGCCGCCTTGTGGCGGTTCTGGCG
MAACSYIPRCTSPCGGSG    5  ATGGCAGCATGCTCCTATATCCCCCGGTGCACTTCCCCTTGTGGCGGTTCTGGCG
MAACSYAVCSYYCGGSG    5  ATGGCAGCATGCTCCTATGCCGTGTGCTCCTATTATTGTGGCGGTTCTGGCG
MAACSSTICYTSCGGSG    5  ATGGCAGCATGCTCCTCGACTATTTGCTACACTTCCTGTGGCGGTTCTGGCG
MAACSSTCVILPPCGGSG    5  ATGGCAGCATGCTCCTCTACGTGCGTCATTCTTCCCCCTTGTGGCGGTTCTGGCG
MAACSHDCNQSFCGGSG    5  ATGGCAGCATGCTCGCACGATTGCAACCAGTCTTTCTGTGGCGGTTCTGGCG
MAACSLIFLCLFLCGGSG    5  ATGGCAGCATGCTCGCTCATTTTTTTGTGCCTCTTCTTGTGTGGCGGTTCTGGCG
MAACSDSCSFYCCGGSG    5  ATGGCAGCATGCTCGGACAGCTGCAGCTTCTATTGTTGTGGCGGTTCTGGCG
MAACSDACPHLPPCGGSG    5  ATGGCAGCATGCTCGGACGCTTGCCCCCATCTGCCTCCGTGTGGCGGTTCTGGCG
MAACSDHACPSFECGGSG    5  ATGGCAGCATGCTCGGATCACGCTTGCCCTTCGTTCGAGTGTGGCGGTTCTGGCG
MAACSGNCLRNSSCGGSG    5  ATGGCAGCATGCTCGGGCAATTGCCTTCGCAATTCCAGTTGTGGCGGTTCTGGCG
MAACSGRCTYLPPCGGSG    5  ATGGCAGCATGCTCGGGCCGTTGCACCTATCTTCCGCCTTGTGGCGGTTCTGGCG
MAACSQECSKIFVCGGSG    5  ATGGCAGCATGCTCGTAGGAGTGCTCCAAGATTTTCGTTTGTGGCGGTTCTGGCG
MAACSLLCQWWLDCGGSG    5  ATGGCAGCATGCTCGTTGCTCTGCCAGTGGTGGCTTGACTGTGGCGGTTCTGGCG
MAACSKYCTILPPCGGSG    5  ATGGCAGCATGCTCTAAGTACTGCACGATTTTGCCCCCTTGTGGCGGTTCTGGCG
MAACSTACVVLPPCGGSG    5  ATGGCAGCATGCTCTACTGCTTGCGTTGTGCTGCCTCCTTGTGGCGGTTCTGGCG
MAACSIEVCLPPCGGSG    5  ATGGCAGCATGCTCTATCGAGGTGTGCCTGCCCCCTTGTGGCGGTTCTGGCG
MAACSIEACLPPCGGSG    5  ATGGCAGCATGCTCTATTGAGGCGTGCCTCCCGCCCTGTGGCGGTTCTGGCG
MAACSLTHCLPPCGGSG    5  ATGGCAGCATGCTCTCTTACGCATTGCCTTCCCCCTTGTGGCGGTTCTGGCG
MAACSAINCPPRVVWRFW    5  ATGGCAGCATGCTCTGCCATCAATTGCCCCCCCCGGGTAGTGTGGCGGTTCTGGCG
MAACSGQCAMLPPCGGSG    5  ATGGCAGCATGCTCTGGGTAGTGCGCCATGCTTCCTCCCTGTGGCGGTTCTGGCG
MAACCKVCQIPNCGGSG    5  ATGGCAGCATGCTGCAAGGTCTGCTAGATCCCTAATTGTGGCGGTTCTGGCG
MAACCGSCDARRTVAVLA    5  ATGGCAGCATGCTGCGGCAGTTGCGATGCTCGCCGGACTGTGGCGGTTCTGGCG
MAACWGYRLPVADLWRFW    5  ATGGCAGCATGCTGGGGGTATCGCCTGCCCGTAGCGGACTTGTGGCGGTTCTGGCG
MAACWQACLPPTIVAVLA    5  ATGGCAGCATGCTGGTAGGCTTGCCTTCCTCCTACCATTGTGGCGGTTCTGGCG
MAACWCRVCPSCCGGSG    5  ATGGCAGCATGCTGGTGCAGGGTCTGCCCCAGCTGCTGTGGCGGTTCTGGCG
MAACCLPPCSGTCCGGSG    5  ATGGCAGCATGCTGTCTCCCCCCCTGCAGCGGGACTTGTTGTGGCGGTTCTGGCG
MAACFKSGSCIAYCGGSG    5  ATGGCAGCATGCTTCAAGTCGGGGTCCTGCATTGCGTATTGTGGCGGTTCTGGCG
MAACFNGCAILPPCGGSG    5  ATGGCAGCATGCTTCAATGGCTGCGCCATTTTGCCCCCTTGTGGCGGTTCTGGCG
MAACFTLPPCNYICGGSG    5  ATGGCAGCATGCTTCACTTTGCCTCCTTGCAACTATATTTGTGGCGGTTCTGGCG
MAACFSCRCVCTTCGGSG    5  ATGGCAGCATGCTTCAGCTGTCGGTGCGTCTGCACCACTTGTGGCGGTTCTGGCG
MAACFIQGCCVTLCGGSG    5  ATGGCAGCATGCTTCATCCAGGGCTGTTGCGTCACTCTGTGTGGCGGTTCTGGCG
MAACFIYSCADDCGGSG    5  ATGGCAGCATGCTTCATCTATAGCTGCGCCGATGATTGTGGCGGTTCTGGCG
MAACFQTGCIISCGGSG    5  ATGGCAGCATGCTTCTAGACGGGCTGCATTATCTCCTGTGGCGGTTCTGGCG
MAACLPICFPSLCGGSG    5  ATGGCAGCATGCTTGCCTATTTGCTTCCCTTCTTTGTGTGGCGGTTCTGGCG
MAACLRMCGGLLLVWRFW    5  ATGGCAGCATGCTTGCGCATGTGCGGGGGGCTATTACTCGTGTGGCGGTTCTGGCG
MAACLLPPVRLDVWRFW    5  ATGGCAGCATGCTTGCTCCCCCCCGTGCGATTGGATGTGTGGCGGTTCTGGCG
MAACLELPPVLQ*VWRFW    5  ATGGCAGCATGCTTGGAGCTTCCCCCCGTGCTTCAGTAAGTGTGGCGGTTCTGGCG
MAACLGLPCLCLSVAVLA    5  ATGGCAGCATGCTTGGGTCTTCCGTGCCTGTGTCTTTCTGTGGCGGTTCTGGCG
MAACLSHCSVLPPCGGSG    5  ATGGCAGCATGCTTGTCGCACTGCAGCGTTTTGCCCCCTTGTGGCGGTTCTGGCG
MAACLSLCILPPLWRFW    5  ATGGCAGCATGCTTGTCTCTGTGCATTTTGCCCCCCCTGTGGCGGTTCTGGCG
MAACLSLPPCHFTCGGSG    5  ATGGCAGCATGCTTGTCTTTGCCGCCTTGCCATTTCACTTGTGGCGGTTCTGGCG
MAACFRSPCEISPCGGSG    5  ATGGCAGCATGCTTTAGGTCGCCTTGCGAGATTAGCCCCTGTGGCGGTTCTGGCG
MAACFLHCLPPFSCGGSG    5  ATGGCAGCATGCTTTCTCCATTGCCTCCCTCCCTTTTCCTGTGGCGGTTCTGGCG
MAACFLGSCGYLDCGGSG    5  ATGGCAGCATGCTTTCTCGGTAGTTGCGGTTATCTGGATTGTGGCGGTTCTGGCG
MAACFLWCLPPTSCGGSG    5  ATGGCAGCATGCTTTCTCTGGTGCCTCCCCCCCACCTCGTGTGGCGGTTCTGGCG
MAACFLLPPVRLPLWRFW    5  ATGGCAGCATGCTTTCTGCTCCCCCCCGTGCGATTACCACTGTGGCGGTTCTGGCG
MAACFLECNQVLCGGSG    5  ATGGCAGCATGCTTTCTTGAGTGCAATTAGGTCCTCTGTGGCGGTTCTGGCG
MAACFGTCTSLPPCGGSG    5  ATGGCAGCATGCTTTGGTACCTGCACCTCCCTCCCTCCGTGTGGCGGTTCTGGCG
MAACFVLPPCDLPVAVLA    5  ATGGCAGCATGCTTTGTTTTGCCGCCCTGCGATCTGCCTGTGGCGGTTCTGGCG
MAAGGMLCYPLPPLWRFW    4  ATGGCAGCAGGCGGTATGTTGTGCTACCCGCTCCCCCCCTTGTGGCGGTTCTGGCG
MAAGGENVCLPPLLWRFW    4  ATGGCAGCAGGCGGTGAGAACGTGTGCTTGCCCCCCTTGCTGTGGCGGTTCTGGCG
MAACNRSCRELPPCGGSG    4  ATGGCAGCATGCAACCGTTCGTGCCGTGAGCTCCCGCCTTGTGGCGGTTCTGGCG
MAACNFICPILPPCGGSG    4  ATGGCAGCATGCAACTTTATTTGCCCGATCCTGCCTCCCTGTGGCGGTTCTGGCG
MAACKYLPPLQSFLWRFW    4  ATGGCAGCATGCAAGTATCTTCCCCCCCTGCAGTCTTTCCTGTGGCGGTTCTGGCG
MAACKYLPPCSLSCGGSG    4  ATGGCAGCATGCAAGTATCTTCCCCCCTGCAGTCTTTCCTGTGGCGGTTCTGGCG
MAACKSLPPCSNECGGSG    4  ATGGCAGCATGCAAGTCCCTGCCCCCCTGCAGCAATGAGTGTGGCGGTTCTGGCG
MAACNNRCIQLSSCGGSG    4  ATGGCAGCATGCAATAATCGGTGCATTTAGCTTTCCTCCTGTGGCGGTTCTGGCG
MAACNPTPVCHNECGGSG    4  ATGGCAGCATGCAATCCCACTCCTGTTTGCCATAATGAGTGTGGCGGTTCTGGCG
MAACTRYLCNSHLCGGSG    4  ATGGCAGCATGCACCCGGTACCTCTGCAATTCGCACCTTTGTGGCGGTTCTGGCG
MAACTALCTRFVFCGGSG    4  ATGGCAGCATGCACCGCCCTTTGCACGCGTTTTGTTTTTTGTGGCGGTTCTGGCG
MAACTACAILLVVAVLA    4  ATGGCAGCATGCACCGCGTGTGCCATTTTATTGGTTGTGGCGGTTCTGGCG
MAACTGYCLPGSCGGSG    4  ATGGCAGCATGCACCGGTTATTGCTTGCCTGGTTCTTGTGGCGGTTCTGGCG
MAACTVLPPCPLICGGSG    4  ATGGCAGCATGCACCGTCCTTCCCCCGTGCCCTTTGATCTGTGGCGGTTCTGGCG
MAACTLLPAASRRVAVLA    4  ATGGCAGCATGCACCTTGCTTCCTGCCGCGTCAAGACGTGTGGCGGTTCTGGCG
MAACTTRACTLPICGGSG    4  ATGGCAGCATGCACGACCAGGGCGTGCACTCTCCCTATTTGTGGCGGTTCTGGCG
MAACTPPCLPSMFCGGSG    4  ATGGCAGCATGCACGCCCCCGTGCCTTCCGTCGATGTTCTGTGGCGGTTCTGGCG
MAACTRLCLPPFLWRFW    4  ATGGCAGCATGCACGCGCCTTTGCTTGCCCCCCTTTTTGTGGCGGTTCTGGCG
MAACTSICYVRTGCGGSG    4  ATGGCAGCATGCACGTCTATCTGCTACGTGCGTACCGGTTGTGGCGGTTCTGGCG
MAACTLQRTCQAPCGGSG    4  ATGGCAGCATGCACGTTGCAGCGTACGTGCTAGGCCCCGTGTGGCGGTTCTGGCG
MAACTSMHICSAPCGGSG    4  ATGGCAGCATGCACTAGCATGCACATTTGCTCTGCTCCTTGTGGCGGTTCTGGCG
MAACTSLPPCYFDCGGSG    4  ATGGCAGCATGCACTAGTCTCCCCCCTTGCTACTTTGATTGTGGCGGTTCTGGCG
MAACTHVTCPLPTCGGSG    4  ATGGCAGCATGCACTCACGTCACGTGCCCCTTGCCCACCTGTGGCGGTTCTGGCG
MAACTQLPPCSGLCGGSG    4  ATGGCAGCATGCACTCAGCTCCCTCCTTGCTCCGGGTTGTGTGGCGGTTCTGGCG
MAACTHTHPCGSLCGGSG    4  ATGGCAGCATGCACTCATACTCACCCCTGCGGCTCCCTCTGTGGCGGTTCTGGCG
MAACTDNCLQIKCGGSG    4  ATGGCAGCATGCACTGACAATTGCCTCTAGATTAAGTGTGGCGGTTCTGGCG
MAACTYICLPPLLWRFW    4  ATGGCAGCATGCACTTACATTTGCTTGCCCCCCCTACTGTGGCGGTTCTGGCG
MAACTYICLPPYCGGSG    4  ATGGCAGCATGCACTTACATTTGCTTGCCCCCCTACTGTGGCGGTTCTGGCG
MAACTWACPLLPPVWRFW    4  ATGGCAGCATGCACTTGGGCCTGCCCTCTGCTTCCCCCCGTGTGGCGGTTCTGGCG
MAACTWSCLPPPPLWRFW    4  ATGGCAGCATGCACTTGGTCCTGCCTCCCCCCCCCACCTCTGTGGCGGTTCTGGCG
MAACSQACALLNCGGSG    4  ATGGCAGCATGCAGCCAGGCTTGCGCCCTCCTCAATTGTGGCGGTTCTGGCG
MAACSFICVYQNCGGSG    4  ATGGCAGCATGCAGCTTTATCTGCGTCTACTAGAACTGTGGCGGTTCTGGCG
MAACRILCFHPGVAVLA    4  ATGGCAGCATGCAGGATTCTGTGCTTTCATCCGGGTGTGGCGGTTCTGGCG
MAACRVSCAASSNCGGSG    4  ATGGCAGCATGCAGGGTGTCCTGCGCTGCGTCCTCTAACTGTGGCGGTTCTGGCG
MAACSLSCGVDSCGGSG    4  ATGGCAGCATGCAGTCTGTCTTGCGGTGTGGACAGTTGTGGCGGTTCTGGCG
MAACSVLPPCVFSCGGSG    4  ATGGCAGCATGCAGTGTCCTTCCCCCGTGCGTTTTTTCTTGTGGCGGTTCTGGCG
MAACSSRVCSWPSCGGSG    4  ATGGCAGCATGCAGTTCCCGTGTCTGCTCTTGGCCTTCCTGTGGCGGTTCTGGCG
MAACSSLPPCFSNCGGSG    4  ATGGCAGCATGCAGTTCCTTGCCCCCGTGCTTCTCCAATTGTGGCGGTTCTGGCG
MAACIPSSCPDPDCGGSG    4  ATGGCAGCATGCATCCCGAGCTCGTGCCCCGATCCTGATTGTGGCGGTTCTGGCG
MAACIRRICNTCSCGGSG    4  ATGGCAGCATGCATCCGTAGGATTTGCAACACGTGCAGCTGTGGCGGTTCTGGCG
MAACILPPCPNSDCGGSG    4  ATGGCAGCATGCATCCTCCCTCCCTGCCCCAACAGTGACTGTGGCGGTTCTGGCG
MAACILPPCSPWSCGGSG    4  ATGGCAGCATGCATCCTGCCTCCGTGCTCTCCGTGGTCGTGTGGCGGTTCTGGCG
MAACILPPCTVLIVAVLA    4  ATGGCAGCATGCATCCTTCCCCCGTGCACCGTGCTGATTGTGGCGGTTCTGGCG
MAACILNQCLPPVWRFW    4  ATGGCAGCATGCATCTTGAATCAGTGCCTGCCCCCCGTGTGGCGGTTCTGGCG
MAACMTQCRIYPCGGSG    4  ATGGCAGCATGCATGACGCAGTGCCGCATTTACCCTTGTGGCGGTTCTGGCG
MAACMGDFLQFALWRFW    4  ATGGCAGCATGCATGGGGGATTTCCTGCAGTTTGCATTGTGGCGGTTCTGGCG
MAACMVGCQLPTFCGGSG    4  ATGGCAGCATGCATGGTGGGCTGCTAGCTGCCGACTTTTTGTGGCGGTTCTGGCG
MAACMVSCLPPFCGGSG    4  ATGGCAGCATGCATGGTGTCTTGCCTTCCTCCTTTTTGTGGCGGTTCTGGCG
MAACIIRPLHYAHLWRFW    4  ATGGCAGCATGCATTATCCGTCCCCTGCATTACGCTCACCTGTGGCGGTTCTGGCG
MAACIRDCVWAYSCGGSG    4  ATGGCAGCATGCATTCGTGATTGCGTCTGGGCGTATTCTTGTGGCGGTTCTGGCG
MAACILPPCGFSCGGSG    4  ATGGCAGCATGCATTCTTCCCCCTTGCGGTTTTAGCTGTGGCGGTTCTGGCG
MAACIAVCGVAYGCGGSG    4  ATGGCAGCATGCATTGCCGTCTGCGGCGTCGCTTATGGTTGTGGCGGTTCTGGCG
MAACISFCPMLPPVWRFW    4  ATGGCAGCATGCATTTCCTTTTGCCCGATGCTCCCCCCCGTGTGGCGGTTCTGGCG
MAACISFCPMLPPCGGSG    4  ATGGCAGCATGCATTTCCTTTTGCCCGATGCTCCCCCCGTGTGGCGGTTCTGGCG
MAACISPCPPSRVLWRFW    4  ATGGCAGCATGCATTTCGCCTTGCCCCCCTTCCCGAGTACTGTGGCGGTTCTGGCG
MAACILPPCDAKFCGGSG    4  ATGGCAGCATGCATTTTGCCGCCGTGCGATGCGAAGTTTTGTGGCGGTTCTGGCG
MAACILPPCERFFCGGSG    4  ATGGCAGCATGCATTTTGCCTCCCTGCGAGCGCTTTTTTTGTGGCGGTTCTGGCG
MAACHILPPCPIICGGSG    4  ATGGCAGCATGCCACATCCTCCCTCCTTGCCCTATCATTTGTGGCGGTTCTGGCG
MAACHPPCSVRPCGGSG    4  ATGGCAGCATGCCACCCGCCCTGCAGCGTCCGTCCCTGTGGCGGTTCTGGCG
MAACHLKCKQPSSCGGSG    4  ATGGCAGCATGCCACCTGAAGTGCAAGCAGCCCTCGTCGTGTGGCGGTTCTGGCG
MAACHLPPCTVGLCGGSG    4  ATGGCAGCATGCCACCTGCCGCCCTGCACGGTCGGGCTTTGTGGCGGTTCTGGCG
MAACHLPPCFLFTCGGSG    4  ATGGCAGCATGCCACCTTCCCCCGTGCTTTCTCTTTACTTGTGGCGGTTCTGGCG
MAACHDLGVCLDTCGGSG    4  ATGGCAGCATGCCACGATTTGGGCGTTTGCCTCGATACCTGTGGCGGTTCTGGCG
MAACHYNVCIIQLVAVLA    4  ATGGCAGCATGCCACTATAATGTCTGCATTATCCAGCTTGTGGCGGTTCTGGCG
MAACHLPPCNKFICGGSG    4  ATGGCAGCATGCCACTTGCCCCCTTGCAACAAGTTTATCTGTGGCGGTTCTGGCG
MAACQRRSCLLMCCGGSG    4  ATGGCAGCATGCCAGCGTAGGAGCTGCTTGCTCATGTGCTGTGGCGGTTCTGGCG
MAACQLFCDVYKCGGSG    4  ATGGCAGCATGCCAGCTGTTCTGCGATGTGTACAAGTGTGGCGGTTCTGGCG
MAACQLGCAQLPPCGGSG    4  ATGGCAGCATGCCAGCTTGGCTGCGCGTAGCTTCCTCCTTGTGGCGGTTCTGGCG
MAACQLRCERVSCGGSG    4  ATGGCAGCATGCCAGTTGCGCTGCGAGCGCGTTTCGTGTGGCGGTTCTGGCG
MAACHINSCLPPVWRFW    4  ATGGCAGCATGCCATATCAACTCGTGCCTTCCCCCCGTGTGGCGGTTCTGGCG
MAACHLPPCQDFLCGGSG    4  ATGGCAGCATGCCATCTTCCGCCTTGCTAGGACTTCCTCTGTGGCGGTTCTGGCG
MAACHVLPPCKFDCGGSG    4  ATGGCAGCATGCCATGTCCTCCCTCCCTGCAAGTTCGACTGTGGCGGTTCTGGCG
MAACHYTCPLLPPCGGSG    4  ATGGCAGCATGCCATTATACGTGCCCTCTTCTTCCGCCTTGTGGCGGTTCTGGCG
MAACPSGCFQHLCGGSG    4  ATGGCAGCATGCCCCAGCGGTTGCTTCCAGCATTTGTGTGGCGGTTCTGGCG
MAACPSLPPVHCPVWRFW    4  ATGGCAGCATGCCCCAGTCTCCCCCCCGTGCACTGTCCAGTGTGGCGGTTCTGGCG
MAACPQHVHQLGLWRFW    4  ATGGCAGCATGCCCCCAACACGTGCATCAACTGGGCTTGTGGCGGTTCTGGCG
MAACPHLLRHASQLWRFW    4  ATGGCAGCATGCCCCCATTTACTGCGACACGCTTCCCAACTGTGGCGGTTCTGGCG
MAACPPAALQGVLVWRFW    4  ATGGCAGCATGCCCCCCAGCTGCTCTGCAAGGAGTTTTGGTGTGGCGGTTCTGGCG
MAACPPSPSVHYYLWRFW    4  ATGGCAGCATGCCCCCCATCTCCCTCCGTGCATTATTACTTGTGGCGGTTCTGGCG
MAACPRSCHPQVPCGGSG    4  ATGGCAGCATGCCCCCGCAGTTGCCACCCCTAGGTCCCCTGTGGCGGTTCTGGCG
MAACPRALPCFAALWRFW    4  ATGGCAGCATGCCCCCGGGCTTTGCCCTGTTTTGCCGCCTTGTGGCGGTTCTGGCG
MAACPV*LP*HVGLWRFW    4  ATGGCAGCATGCCCCGTATAATTGCCGTAACACGTAGGGTTGTGGCGGTTCTGGCG
MAACPYFCDIIPLCGGSG    4  ATGGCAGCATGCCCCTATTTTTGCGACATTATCCCGTTGTGTGGCGGTTCTGGCG
MAACPCPCCRSPGCGGSG    4  ATGGCAGCATGCCCCTGCCCCTGCTGCAGGTCCCCTGGCTGTGGCGGTTCTGGCG
MAACPFHSCVISTCGGSG    4  ATGGCAGCATGCCCCTTCCATTCGTGCGTTATCTCGACGTGTGGCGGTTCTGGCG
MAACPLHWLPGLPLWRFW    4  ATGGCAGCATGCCCCTTGCACTGGCTCCCGGGATTACCACTGTGGCGGTTCTGGCG
MAACPSTCRRCLPVAVLA    4  ATGGCAGCATGCCCGAGCACGTGCCGACGTTGCCTCCCTGTGGCGGTTCTGGCG
MAACPRSCYVLPPCGGSG    4  ATGGCAGCATGCCCGCGGAGTTGCTATGTCCTTCCCCCGTGTGGCGGTTCTGGCG
MAACPRLPPCGRDCGGSG    4  ATGGCAGCATGCCCGCGTCTGCCGCCCTGCGGCCGGGATTGTGGCGGTTCTGGCG
MAACPALPPVRAFLWRFW    4  ATGGCAGCATGCCCGGCGCTCCCCCCCGTGCGAGCTTTTTTGTGGCGGTTCTGGCG
MAACPALPPCGYHCGGSG    4  ATGGCAGCATGCCCGGCGCTTCCGCCGTGCGGCTACCATTGTGGCGGTTCTGGCG
MAACPVPCVLSRCGGSG    4  ATGGCAGCATGCCCGGTCCCGTGCGTGCTTTCTCGGTGTGGCGGTTCTGGCG
MAACPSLPPCSVDCGGSG    4  ATGGCAGCATGCCCTAGTCTCCCGCCCTGCTCGGTTGATTGTGGCGGTTCTGGCG
MAACPSSCKLRGLCGGSG    4  ATGGCAGCATGCCCTAGTTCGTGCAAGCTCCGTGGCCTTTGTGGCGGTTCTGGCG
MAACPMLPPCYVYCGGSG    4  ATGGCAGCATGCCCTATGCTGCCCCCTTGCTATGTCTATTGTGGCGGTTCTGGCG
MAACPHLPPCSLGCGGSG    4  ATGGCAGCATGCCCTCACCTGCCGCCTTGCTCGCTTGGCTGTGGCGGTTCTGGCG
MAACPHTSCLRLCGGSG    4  ATGGCAGCATGCCCTCATACGTCGTGCCTGCGTCTTTGTGGCGGTTCTGGCG
MAACPHSPLLLFALWRFW    4  ATGGCAGCATGCCCTCATAGCCCCCTGCTTCTATTCGCATTGTGGCGGTTCTGGCG
MAACPPPLCLGHRCGGSG    4  ATGGCAGCATGCCCTCCCCCTTTGTGCCTCGGGCATAGGTGTGGCGGTTCTGGCG
MAACPEYCGTGYCGGSG    4  ATGGCAGCATGCCCTGAGTATTGCGGTACGGGCTATTGTGGCGGTTCTGGCG
MAACPALPPCTFNCGGSG    4  ATGGCAGCATGCCCTGCCCTCCCGCCTTGCACTTTTAATTGTGGCGGTTCTGGCG
MAACPVPACVGQDCGGSG    4  ATGGCAGCATGCCCTGTGCCCGCTTGCGTGGGTTAGGATTGTGGCGGTTCTGGCG
MAACPVLPPCYSVCGGSG    4  ATGGCAGCATGCCCTGTGCTCCCTCCCTGCTACTCTGTCTGTGGCGGTTCTGGCG
MAACPFLPPLLECLWRFW    4  ATGGCAGCATGCCCTTTCTTGCCCCCCCTGCTCGAGTGCTTGTGGCGGTTCTGGCG
MAACRTLCPLCLVWRFW    4  ATGGCAGCATGCCGCACGCTGTGCCCCCTTTGTCTGGTGTGGCGGTTCTGGCG
MAACRTTLEGYFVCGGSG    4  ATGGCAGCATGCCGCACTACTTTGGAGGGCTACTTTGTCTGTGGCGGTTCTGGCG
MAACRRVCCVPLPVWRFW    4  ATGGCAGCATGCCGCCGCGTGTGTTGCGTCCCCCTACCAGTGTGGCGGTTCTGGCG
MAACRERCTILPPCGGSG    4  ATGGCAGCATGCCGCGAGCGGTGCACTATCCTTCCCCCTTGTGGCGGTTCTGGCG
MAACRGVPCFAFCGGSG    4  ATGGCAGCATGCCGCGGGGTGCCTTGCTTTGCTTTTTGTGGCGGTTCTGGCG
MAACRSCCSITRRVAVLA    4  ATGGCAGCATGCCGCTCGTGCTGCTCGATCACCCGTAGGGTGGCGGTTCTGGCG
MAACRFSLLYAAVVWRFW    4  ATGGCAGCATGCCGCTTCTCTCTGCTCTACGCCGCTGTCGTGTGGCGGTTCTGGCG
MAACRTAMCPIYKCGGSG    4  ATGGCAGCATGCCGGACCGCGATGTGCCCTATTTACAAGTGTGGCGGTTCTGGCG
MAACRPECGSMECGGSG    4  ATGGCAGCATGCCGGCCTGAGTGCGGCTCGATGGAGTGTGGCGGTTCTGGCG
MAACRRAVCGDDCGGSG    4  ATGGCAGCATGCCGGCGTGCGGTCTGCGGGGATGACTGTGGCGGTTCTGGCG
MAACRVCPCSGHNCGGSG    4  ATGGCAGCATGCCGGGTGTGTCCGTGCTCGGGTCATAATTGTGGCGGTTCTGGCG
MAACRCRDCYCVGCGGSG    4  ATGGCAGCATGCCGGTGCCGTGACTGCTACTGCGTCGGCTGTGGCGGTTCTGGCG
MAACRSVCLPPCCGGSG    4  ATGGCAGCATGCCGTAGCGTTTGCTTGCCTCCGTGCTGTGGCGGTTCTGGCG
MAACRPGCSSVSSCGGSG    4  ATGGCAGCATGCCGTCCTGGCTGCTCCAGTGTTTCTTCTTGTGGCGGTTCTGGCG
MAACRYNCLITLCGGSG    4  ATGGCAGCATGCCGTTACAACTGCCTCATTACTCTTTGTGGCGGTTCTGGCG
MAACRSDCHPQFCGGSG    4  ATGGCAGCATGCCGTTCGGACTGCCATCCTTAGTTCTGTGGCGGTTCTGGCG
MAACRSKCPPNYGCGGSG    4  ATGGCAGCATGCCGTTCTAAGTGCCCGCCTAATTATGGTTGTGGCGGTTCTGGCG
MAACLLPPCMVIQCGGSG    4  ATGGCAGCATGCCTCCTTCCGCCGTGCATGGTTATCCAGTGTGGCGGTTCTGGCG
MAACLARCGPVFCGGSG    4  ATGGCAGCATGCCTCGCTCGTTGCGGCCCCGTTTTTTGTGGCGGTTCTGGCG
MAACLPPCPVFYCGGSG    4  ATGGCAGCATGCCTGCCCCCCTGCCCGGTTTTTTACTGTGGCGGTTCTGGCG
MAACLPDVRCLRCCGGSG    4  ATGGCAGCATGCCTGCCGGACGTTCGCTGCTTGCGTTGTTGTGGCGGTTCTGGCG
MAACLGPCMVLPPCGGSG    4  ATGGCAGCATGCCTGGGGCCCTGCATGGTGCTGCCCCCGTGTGGCGGTTCTGGCG
MAACLPPVRAAPRVAVLA    4  ATGGCAGCATGCCTTCCCCCCGTGCGTGCTGCCCCCCGTGTGGCGGTTCTGGCG
MAACLPPVRAAPVWRFW    4  ATGGCAGCATGCCTTCCCCCCGTGCGTGCTGCCCCCGTGTGGCGGTTCTGGCG
MAACLRTVCGDSNCGGSG    4  ATGGCAGCATGCCTTCGCACGGTTTGCGGTGATAGCAACTGTGGCGGTTCTGGCG
MAACLGTPCWWEFCGGSG    4  ATGGCAGCATGCCTTGGTACCCCCTGCTGGTGGGAGTTCTGTGGCGGTTCTGGCG
MAACLGVVCIHGECGGSG    4  ATGGCAGCATGCCTTGGTGTGGTCTGCATCCATGGCGAGTGTGGCGGTTCTGGCG
MAACDTESCFTPSCGGSG    4  ATGGCAGCATGCGACACGGAGAGCTGCTTTACTCCCTCTTGTGGCGGTTCTGGCG
MAACDPGCKRRFACGGSG    4  ATGGCAGCATGCGACCCTGGGTGCAAGCGGCGGTTCGCTTGTGGCGGTTCTGGCG
MAACDLPCRDMRLCGGSG    4  ATGGCAGCATGCGACCTCCCTTGCCGCGACATGCGCTTGTGTGGCGGTTCTGGCG
MAACDLSCPTINCGGSG    4  ATGGCAGCATGCGACCTGTCTTGCCCCACTATCAACTGTGGCGGTTCTGGCG
MAACDGPCLQLPPVWRFW    4  ATGGCAGCATGCGACGGGCCCTGCCTCTAGCTGCCCCCCGTGTGGCGGTTCTGGCG
MAACDVKCIDRAVAVLA    4  ATGGCAGCATGCGACGTGAAGTGCATCGACCGAGCTGTGGCGGTTCTGGCG
MAACEKSCLRQACGGSG    4  ATGGCAGCATGCGAGAAGTCTTGCCTTAGGCAGGCTTGTGGCGGTTCTGGCG
MAACETRCNLLPPCGGSG    4  ATGGCAGCATGCGAGACCCGGTGCAACCTGTTGCCTCCGTGTGGCGGTTCTGGCG
MAACETICLGGFVAVLA    4  ATGGCAGCATGCGAGACGATCTGCCTAGGCGGTTTTGTGGCGGTTCTGGCG
MAACEILPPCHKKCGGSG    4  ATGGCAGCATGCGAGATTCTCCCGCCGTGCCACAAGAAGTGTGGCGGTTCTGGCG
MAACELACPFLPPCGGSG    4  ATGGCAGCATGCGAGCTCGCGTGCCCCTTTCTGCCCCCGTGTGGCGGTTCTGGCG
MAACELATCLPPCGGSG    4  ATGGCAGCATGCGAGCTGGCGACTTGCCTCCCCCCCTGTGGCGGTTCTGGCG
MAACELVCPLLPPCGGSG    4  ATGGCAGCATGCGAGCTGGTCTGCCCTCTGCTTCCTCCCTGTGGCGGTTCTGGCG
MAACEDFLCTTSYLWRFW    4  ATGGCAGCATGCGAGGACTTTCTCTGCACTACGTCATACTTGTGGCGGTTCTGGCG
MAACEDKLCPIRICGGSG    4  ATGGCAGCATGCGAGGATAAGCTGTGCCCTATCCGGATTTGTGGCGGTTCTGGCG
MAACELPPCSIHCGGSG    4  ATGGCAGCATGCGAGTTGCCCCCGTGCTCTATTCATTGTGGCGGTTCTGGCG
MAACEFFCQQRSCGGSG    4  ATGGCAGCATGCGAGTTTTTTTGCTAGCAGCGGTCGTGTGGCGGTTCTGGCG
MAACDHTCPSLPPCGGSG    4  ATGGCAGCATGCGATCACACCTGCCCGTCGCTCCCCCCCTGTGGCGGTTCTGGCG
MAACDQDCPYGSKCGGSG    4  ATGGCAGCATGCGATCAGGACTGCCCGTACGGTTCCAAGTGTGGCGGTTCTGGCG
MAACDPRCLQPTCGGSG    4  ATGGCAGCATGCGATCCCCGTTGCTTGTAGCCTACCTGTGGCGGTTCTGGCG
MAACDRVCQMGGLWRFW    4  ATGGCAGCATGCGATCGCGTCTGCCAGATGGGGGGATTGTGGCGGTTCTGGCG
MAACDLLAGTSGVAVLA    4  ATGGCAGCATGCGATCTGCTTGCTGGTACTTCGGGTGTGGCGGTTCTGGCG
MAACDGRCNQPPPCGGSG    4  ATGGCAGCATGCGATGGCAGGTGCAACTAGCCCCCGCCGTGTGGCGGTTCTGGCG
MAACDSLPPCTVNCGGSG    4  ATGGCAGCATGCGATTCTCTCCCCCCTTGCACGGTCAATTGTGGCGGTTCTGGCG
MAACDLLPPCDFQCGGSG    4  ATGGCAGCATGCGATTTGCTTCCCCCGTGCGATTTTTAGTGTGGCGGTTCTGGCG
MAACAILPPCDTFCGGSG    4  ATGGCAGCATGCGCCATTCTTCCTCCCTGCGACACTTTCTGTGGCGGTTCTGGCG
MAACALGHCLPPCGGSG    4  ATGGCAGCATGCGCCCTTGGGCATTGCTTGCCCCCGTGTGGCGGTTCTGGCG
MAACAVQCAVAWCGGSG    4  ATGGCAGCATGCGCCGTCCAGTGCGCTGTCGCTTGGTGTGGCGGTTCTGGCG
MAACAYLPPVQCLVWRFW    4  ATGGCAGCATGCGCCTACCTCCCCCCCGTGCAATGTCTCGTGTGGCGGTTCTGGCG
MAACAYLPPCNVSCGGSG    4  ATGGCAGCATGCGCCTACCTCCCCCCGTGCAATGTCTCGTGTGGCGGTTCTGGCG
MAACAFSCSILPPVWRFW    4  ATGGCAGCATGCGCCTTCTCGTGCAGTATCCTTCCCCCCGTGTGGCGGTTCTGGCG
MAACATLPPCLDSCGGSG    4  ATGGCAGCATGCGCGACTCTTCCCCCGTGCCTTGATTCCTGTGGCGGTTCTGGCG
MAACASRCFQLPPCGGSG    4  ATGGCAGCATGCGCGAGCAGGTGCTTTTAGCTCCCTCCTTGTGGCGGTTCTGGCG
MAACAQHHCFSFLCGGSG    4  ATGGCAGCATGCGCGCAGCACCACTGCTTCTCCTTCTTGTGTGGCGGTTCTGGCG
MAACAPRHCCMRICGGSG    4  ATGGCAGCATGCGCGCCCCGTCACTGCTGTATGCGGATCTGTGGCGGTTCTGGCG
MAACARVCGNLSMCGGSG    4  ATGGCAGCATGCGCGCGCGTTTGCGGGAACTTGTCTATGTGTGGCGGTTCTGGCG
MAACAGGCNLLPPCGGSG    4  ATGGCAGCATGCGCGGGTGGCTGCAATCTGCTTCCGCCCTGTGGCGGTTCTGGCG
MAACASACWQSYICGGSG    4  ATGGCAGCATGCGCGTCTGCGTGCTGGCAGTCCTATATTTGTGGCGGTTCTGGCG
MAACASPTCGNLDCGGSG    4  ATGGCAGCATGCGCTAGTCCCACCTGCGGCAACTTGGATTGTGGCGGTTCTGGCG
MAACADGLCVHSCGGSG    4  ATGGCAGCATGCGCTGACGGCTTGTGCGTCCACTCGTGTGGCGGTTCTGGCG
MAACAGSCRVPHCGGSG    4  ATGGCAGCATGCGCTGGGTCCTGCAGGGTCCCCCATTGTGGCGGTTCTGGCG
MAACAGTCSELPPLWRFW    4  ATGGCAGCATGCGCTGGTACGTGCAGTGAGCTCCCCCCCTTGTGGCGGTTCTGGCG
MAACGRLCSDFEYCGGSG    4  ATGGCAGCATGCGGCAGGCTCTGCTCTGACTTCGAGTATTGTGGCGGTTCTGGCG
MAACGPAWCAFTCGGSG    4  ATGGCAGCATGCGGCCCTGCGTGGTGCGCCTTTACCTGTGGCGGTTCTGGCG
MAACGYLPPLQ*RLWRFW    4  ATGGCAGCATGCGGCTACCTCCCCCCCTTGCAATAACGCTTGTGGCGGTTCTGGCG
MAACGYAYSCLSRCGGSG    4  ATGGCAGCATGCGGCTATGCTTACTCGTGCCTCTCTCGCTGTGGCGGTTCTGGCG
MAACGSRYCASLSCGGSG    4  ATGGCAGCATGCGGCTCGAGGTACTGCGCTTCGTTGTCCTGTGGCGGTTCTGGCG
MAACGTTCQVLPPCGGSG    4  ATGGCAGCATGCGGGACGACGTGCTAGGTCTTGCCCCCTTGTGGCGGTTCTGGCG
MAACGSISCHIPICGGSG    4  ATGGCAGCATGCGGGAGCATTTCGTGCCATATTCCTATCTGTGGCGGTTCTGGCG
MAACGEPCLLQSVCGGSG    4  ATGGCAGCATGCGGGGAGCCCTGCCTGCTTTAGTCTGTTTGTGGCGGTTCTGGCG
MAACGGKCEIRNCGGSG    4  ATGGCAGCATGCGGGGGGAAGTGCGAGATTAGGAACTGTGGCGGTTCTGGCG
MAACGGHCCDGSSCGGSG    4  ATGGCAGCATGCGGGGGTCATTGCTGTGACGGCAGCTCCTGTGGCGGTTCTGGCG
MAACGSPHCPRRCGGSG    4  ATGGCAGCATGCGGGTCCCCGCACTGCCCTCGTCGTTGTGGCGGTTCTGGCG
MAACGKICYYLPPLWRFW    4  ATGGCAGCATGCGGTAAGATCTGCTATTACCTCCCCCCCCTGTGGCGGTTCTGGCG
MAACGKICYYLPPCGGSG    4  ATGGCAGCATGCGGTAAGATCTGCTATTACCTCCCCCCCTGTGGCGGTTCTGGCG
MAACGRGSLRLLRLWRFW    4  ATGGCAGCATGCGGTAGGGGGTCCTTGCGGTTGCTACGGCTGTGGCGGTTCTGGCG
MAACGILPPCTIHCGGSG    4  ATGGCAGCATGCGGTATCCTGCCGCCTTGCACTATCCACTGTGGCGGTTCTGGCG
MAACGFPCSLSPTCGGSG    4  ATGGCAGCATGCGGTTTTCCCTGCAGTCTGTCCCCCACCTGTGGCGGTTCTGGCG
MAACGFLPPVP*QLWRFW    4  ATGGCAGCATGCGGTTTTCTTCCCCCCGTGCCCTGACAATTGTGGCGGTTCTGGCG
MAACVPPLLLR*LWRFW    4  ATGGCAGCATGCGTCCCCCCCCTACTGCTTCGCTGATTGTGGCGGTTCTGGCG
MAACVLPPCSNHGCGGSG    4  ATGGCAGCATGCGTCCTGCCCCCTTGCTCCAACCATGGTTGTGGCGGTTCTGGCG
MAACVGRCATVDCGGSG    4  ATGGCAGCATGCGTCGGTCGCTGCGCGACTGTTGACTGTGGCGGTTCTGGCG
MAACVHSCLPPFDCGGSG    4  ATGGCAGCATGCGTGCACTCGTGCCTCCCGCCCTTTGATTGTGGCGGTTCTGGCG
MAACVRICSTLPPCGGSG    4  ATGGCAGCATGCGTGCGCATCTGCTCCACTCTTCCTCCGTGTGGCGGTTCTGGCG
MAACVRSCSNSYCGGSG    4  ATGGCAGCATGCGTGCGTAGTTGCTCGAACTCTTATTGTGGCGGTTCTGGCG
MAACVLRCTYLPPLWRFW    4  ATGGCAGCATGCGTGCTCCGCTGCACTTACTTGCCCCCCCTGTGGCGGTTCTGGCG
MAACVLPPCQFSCGGSG    4  ATGGCAGCATGCGTGCTGCCTCCTTGCTAGTTCTCCTGTGGCGGTTCTGGCG
MAACVEWHCRLECGGSG    4  ATGGCAGCATGCGTGGAGTGGCATTGCCGCCTTGAGTGTGGCGGTTCTGGCG
MAACVARCDTLPPLWRFW    4  ATGGCAGCATGCGTGGCTCGCTGCGATACGCTGCCCCCCCTGTGGCGGTTCTGGCG
MAACVASCPYLPPCGGSG    4  ATGGCAGCATGCGTGGCTTCCTGCCCCTACTTGCCTCCCTGTGGCGGTTCTGGCG
MAACVGRSCGLQECGGSG    4  ATGGCAGCATGCGTGGGTCGGTCCTGCGGGCTTTAGGAGTGTGGCGGTTCTGGCG
MAACVYIACHPQNCGGSG    4  ATGGCAGCATGCGTGTACATCGCCTGCCATCCCCAGAATTGTGGCGGTTCTGGCG
MAACVNGCSIVYCGGSG    4  ATGGCAGCATGCGTTAACGGCTGCTCCATCGTCTATTGTGGCGGTTCTGGCG
MAACVTRCNHPYVCGGSG    4  ATGGCAGCATGCGTTACGCGTTGCAACCACCCGTACGTGTGTGGCGGTTCTGGCG
MAACVTGCPMLPPLWRFW    4  ATGGCAGCATGCGTTACGGGGTGCCCCATGCTTCCCCCCTTGTGGCGGTTCTGGCG
MAACVPLICLPPCGGSG    4  ATGGCAGCATGCGTTCCCCTCATCTGCCTCCCTCCTTGTGGCGGTTCTGGCG
MAACVLPPCSPSCGGSG    4  ATGGCAGCATGCGTTCTGCCCCCGTGCAGCCCGTCGTGTGGCGGTTCTGGCG
MAACVATCLPPYNCGGSG    4  ATGGCAGCATGCGTTGCGACCTGCCTGCCCCCGTATAACTGTGGCGGTTCTGGCG
MAACVGNCDVQGCGGSG    4  ATGGCAGCATGCGTTGGTAACTGCGACGTTTAGGGGTGTGGCGGTTCTGGCG
MAACVQLPRCNRGCGGSG    4  ATGGCAGCATGCGTTTAGCTGCCCCGCTGCAATAGGGGTTGTGGCGGTTCTGGCG
MAACYKTCDVTRNCGGSG    4  ATGGCAGCATGCTACAAGACGTGCGACGTTACTCGTAATTGTGGCGGTTCTGGCG
MAACYSRACFPFLVWRFW    4  ATGGCAGCATGCTACAGCCGTGCGTGCTTCCCCTTCCTCGTGTGGCGGTTCTGGCG
MAACYPRNFCPSKCGGSG    4  ATGGCAGCATGCTACCCGCGCAACTTCTGCCCTAGCAAGTGTGGCGGTTCTGGCG
MAACYQECLPPLLWRFW    4  ATGGCAGCATGCTACTAGGAGTGCCTCCCCCCCCTTCTGTGGCGGTTCTGGCG
MAACQMGCQTLPPVWRFW    4  ATGGCAGCATGCTAGATGGGGTGCTAGACTCTTCCCCCCGTGTGGCGGTTCTGGCG
MAACQRYCVYHVCGGSG    4  ATGGCAGCATGCTAGCGCTACTGCGTTTACCATGTGTGTGGCGGTTCTGGCG
MAACQLSCAVKQGCGGSG    4  ATGGCAGCATGCTAGCTCTCTTGCGCGGTTAAGCAGGGGTGTGGCGGTTCTGGCG
MAACQELPPCSPTCGGSG    4  ATGGCAGCATGCTAGGAGCTTCCTCCGTGCTCTCCTACTTGTGGCGGTTCTGGCG
MAACQATCSPSPCGGSG    4  ATGGCAGCATGCTAGGCGACTTGCTCCCCGTCGCCCTGTGGCGGTTCTGGCG
MAACQSLCTRSLCGGSG    4  ATGGCAGCATGCTAGTCCCTGTGCACCAGGTCTCTTTGTGGCGGTTCTGGCG
MAACQFRCTVLPPVWRFW    4  ATGGCAGCATGCTAGTTTCGTTGCACTGTTCTTCCCCCCGTGTGGCGGTTCTGGCG
MAACYHGCLILPPCGGSG    4  ATGGCAGCATGCTATCACGGGTGCTTGATTCTGCCCCCTTGTGGCGGTTCTGGCG
MAACYLPPLLYVHLWRFW    4  ATGGCAGCATGCTATCTTCCCCCCCTGCTTTATGTACACCTGTGGCGGTTCTGGCG
MAACYEGCSPVQCGGSG    4  ATGGCAGCATGCTATGAGGGTTGCTCTCCCGTGCAGTGTGGCGGTTCTGGCG
MAACSILPPCFWKCGGSG    4  ATGGCAGCATGCTCCATCCTTCCCCCCTGCTTTTGGAAGTGTGGCGGTTCTGGCG
MAACSPACELLDFLWRFW    4  ATGGCAGCATGCTCCCCCGCATGCGAGCTGCTAGACTTCCTGTGGCGGTTCTGGCG
MAACSPVLPCQQFLWRFW    4  ATGGCAGCATGCTCCCCCGTCTTGCCGTGTTAGCAGTTTTTGTGGCGGTTCTGGCG
MAACSRQCLFLPPLWRFW    4  ATGGCAGCATGCTCCCGTCAGTGCCTGTTCCTTCCCCCCTTGTGGCGGTTCTGGCG
MAACSRVDCTASCGGSG    4  ATGGCAGCATGCTCCCGTGTTGATTGCACGGCTTCCTGTGGCGGTTCTGGCG
MAACSLISCLPPCGGSG    4  ATGGCAGCATGCTCCCTCATTAGCTGCTTGCCCCCGTGTGGCGGTTCTGGCG
MAACSELPPVPVQLWRFW    4  ATGGCAGCATGCTCCGAGCTTCCCCCCGTGCCTGTTCAATTGTGGCGGTTCTGGCG
MAACSGSCIISGCGGSG    4  ATGGCAGCATGCTCCGGGTCCTGCATCATTTCTGGTTGTGGCGGTTCTGGCG
MAACSVLPPCVTTCGGSG    4  ATGGCAGCATGCTCCGTCTTGCCCCCTTGCGTGACGACTTGTGGCGGTTCTGGCG
MAACSVYFCISRRCGGSG    4  ATGGCAGCATGCTCCGTTTACTTTTGCATCTCGCGTCGTTGTGGCGGTTCTGGCG
MAACSSHFCGGDCCGGSG    4  ATGGCAGCATGCTCCTCCCACTTTTGCGGGGGCGACTGTTGTGGCGGTTCTGGCG
MAACSDVSPCGLSCGGSG    4  ATGGCAGCATGCTCGGACGTGTCGCCTTGCGGTCTTTCTTGTGGCGGTTCTGGCG
MAACSGACSVLPPLWRFW    4  ATGGCAGCATGCTCGGGTGCTTGCTCTGTCCTGCCCCCCCTGTGGCGGTTCTGGCG
MAACSYRCPTLPPCGGSG    4  ATGGCAGCATGCTCGTACCGCTGCCCTACCCTCCCCCCGTGTGGCGGTTCTGGCG
MAACSSYYRCPRSCGGSG    4  ATGGCAGCATGCTCGTCGTACTACAGGTGCCCTCGCTCCTGTGGCGGTTCTGGCG
MAACSKSCADKRGCGGSG    4  ATGGCAGCATGCTCTAAGAGTTGCGCTGATAAGAGGGGCTGTGGCGGTTCTGGCG
MAACSIRCGMLGPCGGSG    4  ATGGCAGCATGCTCTATCAGGTGCGGGATGCTGGGCCCTTGTGGCGGTTCTGGCG
MAACSRFCSTNFCGGSG    4  ATGGCAGCATGCTCTCGGTTCTGCTCCACCAATTTCTGTGGCGGTTCTGGCG
MAACSLAVCLPPCGGSG    4  ATGGCAGCATGCTCTCTTGCCGTTTGCCTGCCGCCGTGTGGCGGTTCTGGCG
MAACSDRCKFLPPCGGSG    4  ATGGCAGCATGCTCTGACCGTTGCAAGTTTTTGCCCCCCTGTGGCGGTTCTGGCG
MAACSELPPCFTACGGSG    4  ATGGCAGCATGCTCTGAGTTGCCCCCGTGCTTTACTGCTTGTGGCGGTTCTGGCG
MAACSGFCSILPPCGGSG    4  ATGGCAGCATGCTCTGGCTTTTGCTCCATTCTCCCTCCTTGTGGCGGTTCTGGCG
MAACSVWHPCRPICGGSG    4  ATGGCAGCATGCTCTGTCTGGCACCCTTGCAGGCCGATTTGTGGCGGTTCTGGCG
MAACSVLGCMPRPCGGSG    4  ATGGCAGCATGCTCTGTCTTGGGGTGCATGCCCAGGCCTTGTGGCGGTTCTGGCG
MAACCRLPCSRFTCGGSG    4  ATGGCAGCATGCTGCAGGCTCCCCTGCTCTCGCTTCACCTGTGGCGGTTCTGGCG
MAACCLNCVDSSPCGGSG    4  ATGGCAGCATGCTGCCTTAACTGCGTCGATTCCTCTCCCTGTGGCGGTTCTGGCG
MAACWILPRAPPIVAVLA    4  ATGGCAGCATGCTGGATCCTGCCCCGTGCCCCACCAATTGTGGCGGTTCTGGCG
MAACWLPPCSSVRCGGSG    4  ATGGCAGCATGCTGGCTTCCTCCCTGCTCTTCTGTCCGGTGTGGCGGTTCTGGCG
MAACWSWCLPPPHLWRFW    4  ATGGCAGCATGCTGGTCGTGGTGCTTGCCCCCCCCACATCTGTGGCGGTTCTGGCG
MAACWLPPCTFSDCGGSG    4  ATGGCAGCATGCTGGTTGCCTCCGTGCACTTTTTCCGACTGTGGCGGTTCTGGCG
MAACCRSCVDVQACGGSG    4  ATGGCAGCATGCTGTAGGTCGTGCGTCGATGTTTAGGCTTGTGGCGGTTCTGGCG
MAACCDDPYCLERCGGSG    4  ATGGCAGCATGCTGTGATGATCCGTATTGCCTCGAGCGTTGTGGCGGTTCTGGCG
MAACFTYCHILPPCGGSG    4  ATGGCAGCATGCTTCACTTATTGCCATATCCTGCCTCCGTGTGGCGGTTCTGGCG
MAACFISCLPPLLWRFW    4  ATGGCAGCATGCTTCATCAGCTGCCTGCCCCCCTTACTGTGGCGGTTCTGGCG
MAACFILPPCPSHCGGSG    4  ATGGCAGCATGCTTCATCCTTCCGCCCTGCCCGTCCCACTGTGGCGGTTCTGGCG
MAACFLDCLPPYCGGSG    4  ATGGCAGCATGCTTCCTCGACTGCCTTCCCCCGTACTGTGGCGGTTCTGGCG
MAACFLACPMFLVCGGSG    4  ATGGCAGCATGCTTCCTCGCCTGCCCTATGTTCCTCGTTTGTGGCGGTTCTGGCG
MAACFLKRVCIACCGGSG    4  ATGGCAGCATGCTTCCTTAAGAGGGTGTGCATCGCTTGCTGTGGCGGTTCTGGCG
MAACFAALCPTSCGGSG    4  ATGGCAGCATGCTTCGCGGCCCTTTGCCCTACTTCTTGTGGCGGTTCTGGCG
MAACFGVSCWGLLCGGSG    4  ATGGCAGCATGCTTCGGTGTTAGCTGCTGGGGGCTCCTCTGTGGCGGTTCTGGCG
MAACFVLPPWPLRCGGSG    4  ATGGCAGCATGCTTCGTTCTCCCTCCTTGGCCTCTCCGTTGTGGCGGTTCTGGCG
MAACFVSCSGLLCGGSG    4  ATGGCAGCATGCTTCGTTTCCTGCTCCGGGCTCCTGTGTGGCGGTTCTGGCG
MAACLPPYNCAHECGGSG    4  ATGGCAGCATGCTTGCCCCCTTATAACTGCGCGCACGAGTGTGGCGGTTCTGGCG
MAACLPACSVLLPCGGSG    4  ATGGCAGCATGCTTGCCTGCCTGCTCGGTCCTTCTCCCTTGTGGCGGTTCTGGCG
MAACLELPPLRCFLWRFW    4  ATGGCAGCATGCTTGGAGTTGCCCCCCTTGCGGTGTTTCCTGTGGCGGTTCTGGCG
MAACLWSYNCQPWCGGSG    4  ATGGCAGCATGCTTGTGGTCTTACAACTGCTAGCCTTGGTGTGGCGGTTCTGGCG
MAACFTACPVRIHCGGSG    4  ATGGCAGCATGCTTTACGGCCTGCCCCGTCCGTATTCATTGTGGCGGTTCTGGCG
MAACFSSCPHFASLWRFW    4  ATGGCAGCATGCTTTAGCTCTTGCCCCCACTTTGCCTCCCTGTGGCGGTTCTGGCG
MAACFQFCLPPL*LWRFW    4  ATGGCAGCATGCTTTCAGTTTTGCCTCCCCCCCCTTTGACTGTGGCGGTTCTGGCG
MAACFLGRCPYKACGGSG    4  ATGGCAGCATGCTTTCTCGGGCGGTGCCCCTACAAGGCGTGTGGCGGTTCTGGCG
MAACFFGCVSLPPCGGSG    4  ATGGCAGCATGCTTTTTCGGTTGCGTTTCCCTCCCTCCTTGTGGCGGTTCTGGCG
MAAMRLLLLPPYAVWRSG    3  ATGGCAGCAATGCGATTGTTGCTGCTCCCTCCGTACGCTGTGTGGCGGTCTGGCG
MAAGGENVCLPPCCGGSG    3  ATGGCAGCAGGCGGTGAGAACGTGTGCTTGCCCCCTTGCTGTGGCGGTTCTGGCG
MAACNHRCASLPPCGGSG    3  ATGGCAGCATGCAACCATCGCTGCGCTAGCCTCCCCCCTTGTGGCGGTTCTGGCG
MAACNPICQTDYDCGGSG    3  ATGGCAGCATGCAACCCGATTTGCTAGACGGACTATGATTGTGGCGGTTCTGGCG
MAACNLDTCLPPLWRFW    3  ATGGCAGCATGCAACCTCGATACGTGCCTTCCCCCCTTGTGGCGGTTCTGGCG
MAACNVNCVFLNPCGGSG    3  ATGGCAGCATGCAACGTCAACTGCGTTTTCCTGAATCCTTGTGGCGGTTCTGGCG
MAACKMLCLQLPPCGGSG    3  ATGGCAGCATGCAAGATGCTTTGCCTGCAGTTGCCCCCTTGTGGCGGTTCTGGCG
MAACKILPPLLVSLWRFW    3  ATGGCAGCATGCAAGATTCTGCCCCCCTTGCTCGTTTCACTGTGGCGGTTCTGGCG
MAACKRLCPNSSCGGSG    3  ATGGCAGCATGCAAGCGCTTGTGCCCCAATTCCTCTTGTGGCGGTTCTGGCG
MAACKRTHCLPPCGGSG    3  ATGGCAGCATGCAAGCGTACCCATTGCCTCCCCCCCTGTGGCGGTTCTGGCG
MAACKLPPCSPVECGGSG    3  ATGGCAGCATGCAAGCTGCCGCCCTGCTCCCCCGTCGAGTGTGGCGGTTCTGGCG
MAACKELPPCNITCGGSG    3  ATGGCAGCATGCAAGGAGCTCCCGCCCTGCAATATCACCTGTGGCGGTTCTGGCG
MAACNKTCSQLPPVWRFW    3  ATGGCAGCATGCAATAAGACCTGCAGTTAGCTGCCCCCCGTGTGGCGGTTCTGGCG
MAACNPPLRSHAVWRFW    3  ATGGCAGCATGCAATCCCCCCTTGCGCTCACATGCCGTGTGGCGGTTCTGGCG
MAACNPCSSCLVICGGSG    3  ATGGCAGCATGCAATCCGTGTTCCTCGTGCCTCGTGATTTGTGGCGGTTCTGGCG
MAACNLAHCSFLRCGGSG    3  ATGGCAGCATGCAATCTCGCTCATTGCAGCTTTCTTCGCTGTGGCGGTTCTGGCG
MAACNEVRCRVTCGGSG    3  ATGGCAGCATGCAATGAGGTGCGCTGCAGGGTTACTTGTGGCGGTTCTGGCG
MAACNESSCGHMCGGSG    3  ATGGCAGCATGCAATGAGTCCAGTTGCGGGCACATGTGTGGCGGTTCTGGCG
MAACNARCDTPHCGGSG    3  ATGGCAGCATGCAATGCGCGCTGCGACACGCCGCATTGTGGCGGTTCTGGCG
MAACNSARACPNVCGGSG    3  ATGGCAGCATGCAATTCTGCTCGGGCTTGCCCGAATGTCTGTGGCGGTTCTGGCG
MAACNCGCAMARCGGSG    3  ATGGCAGCATGCAATTGCGGCTGCGCGATGGCCCGGTGTGGCGGTTCTGGCG
MAACNFACGLIYTVAVLA    3  ATGGCAGCATGCAATTTTGCTTGCGGGCTCATCTACACTGTGGCGGTTCTGGCG
MAACTTPCFTPSLWRFW    3  ATGGCAGCATGCACCACCCCTTGCTTTACCCCCTCGTTGTGGCGGTTCTGGCG
MAACTTLALPLVVAVLA    3  ATGGCAGCATGCACCACCCTTGCTTTACCCCTCGTTGTGGCGGTTCTGGCG
MAACTIPVCNATRCGGSG    3  ATGGCAGCATGCACCATTCCTGTCTGCAACGCTACTCGTTGTGGCGGTTCTGGCG
MAACTHRCLPPWFCGGSG    3  ATGGCAGCATGCACCCACAGGTGCCTCCCTCCTTGGTTTTGTGGCGGTTCTGGCG
MAACTELPPCNFACGGSG    3  ATGGCAGCATGCACCGAGCTTCCGCCGTGCAATTTTGCTTGTGGCGGTTCTGGCG
MAACTAPVPVQQSLWRFW    3  ATGGCAGCATGCACCGCCCCCGTGCCCGTTCAGTAGTCCCTGTGGCGGTTCTGGCG
MAACTAVCHNTLCGGSG    3  ATGGCAGCATGCACCGCGGTCTGCCATAACACCCTTTGTGGCGGTTCTGGCG
MAACTGTSAIRTFVAVLA    3  ATGGCAGCATGCACCGGTACCTCTGCAATTCGCACCTTTGTGGCGGTTCTGGCG
MAACTVLPPCQFLCGGSG    3  ATGGCAGCATGCACCGTCCTGCCCCCTTGCCAGTTTCTGTGTGGCGGTTCTGGCG
MAACTQKCDILPPVWRFW    3  ATGGCAGCATGCACCTAGAAGTGCGATATCCTGCCCCCCGTGTGGCGGTTCTGGCG
MAACTFRCPPLASLWRFW    3  ATGGCAGCATGCACCTTTCGGTGCCCCCCGCTTGCCTCCTTGTGGCGGTTCTGGCG
MAACTIPCPLLPPCGGSG    3  ATGGCAGCATGCACGATTCCTTGCCCCCTGCTCCCCCCCTGTGGCGGTTCTGGCG
MAACTPPVPSVDVLWRFW    3  ATGGCAGCATGCACGCCCCCCGTGCCTTCCGTCGATGTTCTGTGGCGGTTCTGGCG
MAACTPECHHEQCGGSG    3  ATGGCAGCATGCACGCCTGAGTGCCATCATGAGCAGTGTGGCGGTTCTGGCG
MAACTRLCLPPFCGGSG    3  ATGGCAGCATGCACGCGCCTTTGCTTGCCCCCTTTTTGTGGCGGTTCTGGCG
MAACTLLPPCTISCGGSG    3  ATGGCAGCATGCACGCTGCTGCCTCCCTGCACCATTAGTTGTGGCGGTTCTGGCG
MAACTLLPPCTPDQCGGS    3  ATGGCAGCATGCACGCTGTTGCCTCCTTGCACGCCGGATTAGTGTGGCGGTTCTGG
MAACTVPLCAPHTCGGSG    3  ATGGCAGCATGCACGGTGCCTCTTTGCGCCCCGCACACGTGTGGCGGTTCTGGCG
MAACTVLPPVQ**VWRFW    3  ATGGCAGCATGCACGGTGCTTCCCCCCGTGCAGTAATGAGTGTGGCGGTTCTGGCG
MAACTQRCPALPPCGGSG    3  ATGGCAGCATGCACGTAGCGTTGCCCCGCTCTCCCTCCTTGTGGCGGTTCTGGCG
MAACTWTCPRDRELWRFW    3  ATGGCAGCATGCACGTGGACCTGCCCCCGCGACCGGGAGTTGTGGCGGTTCTGGCG
MAACTSLPPLLL*LWRFW    3  ATGGCAGCATGCACTAGTCTCCCCCCCTTGCTACTTTGATTGTGGCGGTTCTGGCG
MAACTILRLAGITVAVLA    3  ATGGCAGCATGCACTATCCTCCGCCTTGCGGGCATCACTGTGGCGGTTCTGGCG
MAACTIRCQLNTCGGSG    3  ATGGCAGCATGCACTATTCGCTGCTAGTTGAACACTTGTGGCGGTTCTGGCG
MAACTRGECQVIKCGGSG    3  ATGGCAGCATGCACTCGGGGGGAGTGCTAGGTCATCAAGTGTGGCGGTTCTGGCG
MAACTAPAVRALYLWRFW    3  ATGGCAGCATGCACTGCCCCAGCAGTGCGGGCATTATACTTGTGGCGGTTCTGGCG
MAACTQFCLPPYCGGSG    3  ATGGCAGCATGCACTTAGTTTTGCCTGCCCCCCTATTGTGGCGGTTCTGGCG
MAACSILPPVQVPLWRFW    3  ATGGCAGCATGCAGCATTCTTCCCCCCGTGCAAGTCCCGTTGTGGCGGTTCTGGCG
MAACSRPCAQYSHCGGSG    3  ATGGCAGCATGCAGCCGGCCCTGCGCCCAGTATTCGCATTGTGGCGGTTCTGGCG
MAACSLTCLPFPGCGGSG    3  ATGGCAGCATGCAGCCTGACTTGCCTTCCCTTCCCTGGTTGTGGCGGTTCTGGCG
MAACSDRCLELPPCGGSG    3  ATGGCAGCATGCAGCGACCGGTGCTTGGAGCTCCCCCCTTGTGGCGGTTCTGGCG
MAACSAYCDQLLGCGGSG    3  ATGGCAGCATGCAGCGCGTACTGCGACTAGCTGCTTGGCTGTGGCGGTTCTGGCG
MAACSSLCSRGACGGSG    3  ATGGCAGCATGCAGCTCTTTGTGCTCGCGCGGCGCCTGTGGCGGTTCTGGCG
MAACRTSCLLLPAVWRFW    3  ATGGCAGCATGCAGGACTTCGTGCCTGTTGCTCCCCGCCGTGTGGCGGTTCTGGCG
MAACRSYCPGMWRCGGSG    3  ATGGCAGCATGCAGGTCTTATTGCCCGGGCATGTGGCGTTGTGGCGGTTCTGGCG
MAACSNLCLPPWQCGGSG    3  ATGGCAGCATGCAGTAATCTTTGCTTGCCTCCCTGGCAGTGTGGCGGTTCTGGCG
MAACSIRLCLPPVWRFW    3  ATGGCAGCATGCAGTATCCGTTTGTGCCTCCCCCCCGTGTGGCGGTTCTGGCG
MAACSRMKCPRSDCGGSG    3  ATGGCAGCATGCAGTCGGATGAAGTGCCCGCGCTCGGATTGTGGCGGTTCTGGCG
MAACSRESCSSWDCGGSG    3  ATGGCAGCATGCAGTCGGGAGTCGTGCTCTAGTTGGGATTGTGGCGGTTCTGGCG
MAACSLVYCLPPLWRFW    3  ATGGCAGCATGCAGTCTGGTGTATTGCTTGCCCCCCTTGTGGCGGTTCTGGCG
MAACSDECFLSFLWRFW    3  ATGGCAGCATGCAGTGACGAGTGCTTCTTGTCTTTTTTGTGGCGGTTCTGGCG
MAACSELPPCSRRCGGSG    3  ATGGCAGCATGCAGTGAGCTCCCGCCTTGCTCTCGCCGGTGTGGCGGTTCTGGCG
MAACSVLPPVRFFLWRFW    3  ATGGCAGCATGCAGTGTCCTTCCCCCCGTGCGTTTTTTCTTGTGGCGGTTCTGGCG
MAACSVLPPCSQPCGGSG    3  ATGGCAGCATGCAGTGTCCTTCCCCCCTGCAGTCAGCCCTGTGGCGGTTCTGGCG
MAACSSSCVSCLPVAVLA    3  ATGGCAGCATGCAGTTCGTCCTGCGTCTCTTGCCTCCCTGTGGCGGTTCTGGCG
MAACSSICLPPYLVAVLA    3  ATGGCAGCATGCAGTTCTATTTGCCTTCCTCCCTACCTTGTGGCGGTTCTGGCG
MAACSFLCCTCTCGGSG    3  ATGGCAGCATGCAGTTTCCTGTGCTGTACTTGCACTTGTGGCGGTTCTGGCG
MAACIQRCAVPPCGGSG    3  ATGGCAGCATGCATCCAGCGCTGCGCTGTGCCTCCGTGTGGCGGTTCTGGCG
MAACIHACQFYRCGGSG    3  ATGGCAGCATGCATCCATGCGTGCCAGTTCTATCGCTGTGGCGGTTCTGGCG
MAACILPPLPSDGLWRFW    3  ATGGCAGCATGCATCCTGCCCCCCTTGCCTTCCGATGGATTGTGGCGGTTCTGGCG
MAACIVLPPCSFHCGGSG    3  ATGGCAGCATGCATCGTGCTTCCCCCTTGCAGCTTTCATTGTGGCGGTTCTGGCG
MAACILPPCSPSMCGGSG    3  ATGGCAGCATGCATCTTGCCGCCCTGCTCTCCCAGCATGTGTGGCGGTTCTGGCG
MAACMLGACLPPCGGSG    3  ATGGCAGCATGCATGCTGGGCGCGTGCCTTCCGCCGTGTGGCGGTTCTGGCG
MAACMGPDCSPYVCGGSG    3  ATGGCAGCATGCATGGGCCCCGATTGCAGCCCGTATGTCTGTGGCGGTTCTGGCG
MAACMVAASCRLFVAVLA    3  ATGGCAGCATGCATGGTGGCTGCTAGCTGCCGACTTTTTGTGGCGGTTCTGGCG
MAACINICLPPCLWRFW    3  ATGGCAGCATGCATTAACATTTGCCTCCCCCCCTGTTTGTGGCGGTTCTGGCG
MAACIKYCLPPLMCGGSG    3  ATGGCAGCATGCATTAAGTACTGCCTCCCCCCCCTGATGTGTGGCGGTTCTGGCG
MAACINLAGCGRACGGSG    3  ATGGCAGCATGCATTAATCTCGCGGGTTGCGGGCGCGCGTGTGGCGGTTCTGGCG
MAACILPPCTPDQCGGSG    3  ATGGCAGCATGCATTCTGCCTCCTTGCACGCCGGATTAGTGTGGCGGTTCTGGCG
MAACILPPCHLPQCGGSG    3  ATGGCAGCATGCATTCTTCCGCCGTGCCATCTTCCTTAGTGTGGCGGTTCTGGCG
MAACIVLPPVLQFVWRFW    3  ATGGCAGCATGCATTGTCTTGCCCCCCGTGCTCCAATTCGTGTGGCGGTTCTGGCG
MAACISSCHPPGRVWRFW    3  ATGGCAGCATGCATTTCTAGTTGCCATCCCCCAGGTCGGGTGTGGCGGTTCTGGCG
MAACILPPCERFFLWRFW    3  ATGGCAGCATGCATTTTGCCTCCCTGCGAGCGCTTTTTTTTGTGGCGGTTCTGGCG
MAACHHARCQGRACGGSG    3  ATGGCAGCATGCCACCACGCCCGCTGCTAGGGGCGCGCGTGTGGCGGTTCTGGCG
MAACHLPPCYIGRCGGSG    3  ATGGCAGCATGCCACCTTCCCCCGTGCTATATCGGCCGCTGTGGCGGTTCTGGCG
MAACHLLPPCNSPCGGSG    3  ATGGCAGCATGCCACCTTCTTCCTCCCTGCAATTCTCCTTGTGGCGGTTCTGGCG
MAACHDLASCPHPCGGSG    3  ATGGCAGCATGCCACGACCTCGCCAGCTGCCCGCACCCGTGTGGCGGTTCTGGCG
MAACHEHCPILPPCGGSG    3  ATGGCAGCATGCCACGAGCATTGCCCGATCCTTCCCCCCTGTGGCGGTTCTGGCG
MAACHVNCPRCVLWRFW    3  ATGGCAGCATGCCACGTTAATTGCCCCCGCTGCGTTCTGTGGCGGTTCTGGCG
MAACHYACCSDPRCGGSG    3  ATGGCAGCATGCCACTATGCCTGCTGCTCCGACCCTCGTTGTGGCGGTTCTGGCG
MAACHSGCSLLPPCGGSG    3  ATGGCAGCATGCCACTCCGGCTGCTCCCTGCTGCCTCCGTGTGGCGGTTCTGGCG
MAACHLPPLQQVYLWRFW    3  ATGGCAGCATGCCACTTGCCCCCCTTGCAACAAGTTTATCTGTGGCGGTTCTGGCG
MAACQRQCINLPPCGGSG    3  ATGGCAGCATGCCAGAGGCAGTGCATTAATCTTCCTCCCTGTGGCGGTTCTGGCG
MAACQRQCINLPPVAVLA    3  ATGGCAGCATGCCAGAGGCAGTGCATTAATCTTCCTCCTGTGGCGGTTCTGGCG
MAACQHYCPILPPCGGSG    3  ATGGCAGCATGCCAGCATTACTGCCCCATTCTCCCGCCGTGTGGCGGTTCTGGCG
MAACQGACEAPTCGGSG    3  ATGGCAGCATGCCAGGGTGCTTGCGAGGCCCCCACTTGTGGCGGTTCTGGCG
MAACQVPCVFLPPCGGSG    3  ATGGCAGCATGCCAGGTGCCGTGCGTCTTCCTGCCCCCGTGTGGCGGTTCTGGCG
MAACQVLAG*CMLVAVLA    3  ATGGCAGCATGCCAGGTGCTTGCGGGATGATGCATGCTTGTGGCGGTTCTGGCG
MAACHIKQDCSTVCGGSG    3  ATGGCAGCATGCCATATCAAGTAGGATTGCTCTACCGTCTGTGGCGGTTCTGGCG
MAACHRRCTRLCCGGSG    3  ATGGCAGCATGCCATCGCCGTTGCACCCGCTTGTGCTGTGGCGGTTCTGGCG
MAACHLPPCLTRLCGGSG    3  ATGGCAGCATGCCATCTTCCCCCCTGCCTTACCAGGCTGTGTGGCGGTTCTGGCG
MAACHAVDVCVANCGGSG    3  ATGGCAGCATGCCATGCGGTGGACGTTTGCGTGGCTAACTGTGGCGGTTCTGGCG
MAACHGNCEDSLCCGGSG    3  ATGGCAGCATGCCATGGCAACTGCGAGGATAGTCTCTGTTGTGGCGGTTCTGGCG
MAACHGKCPLTSCGGSG    3  ATGGCAGCATGCCATGGCAAGTGCCCCCTGACTAGTTGTGGCGGTTCTGGCG
MAACHGFCPMLPPVWRFW    3  ATGGCAGCATGCCATGGGTTTTGCCCGATGCTCCCCCCCGTGTGGCGGTTCTGGCG
MAACHVGCYMLPPCGGSG    3  ATGGCAGCATGCCATGTCGGGTGCTACATGCTCCCCCCTTGTGGCGGTTCTGGCG
MAACHVNCATASCGGSG    3  ATGGCAGCATGCCATGTTAATTGCGCTACCGCGAGCTGTGGCGGTTCTGGCG
MAACHSAHCIAPLWRFW    3  ATGGCAGCATGCCATTCTGCGCATTGCATCGCCCCCCTGTGGCGGTTCTGGCG
MAACPTLPPLRGSVWRFW    3  ATGGCAGCATGCCCCACCTTGCCCCCCCTGCGAGGATCAGTGTGGCGGTTCTGGCG
MAACPSLPPCGYPCGGSG    3  ATGGCAGCATGCCCCAGCTTGCCCCCCTGCGGGTATCCCTGTGGCGGTTCTGGCG
MAACPRLPPCSLNCGGSG    3  ATGGCAGCATGCCCCAGGTTGCCCCCGTGCAGCTTGAACTGTGGCGGTTCTGGCG
MAACPILPPLLSSLWRFW    3  ATGGCAGCATGCCCCATCTTGCCCCCCCTGCTTTCCTCACTGTGGCGGTTCTGGCG
MAACPHHTSCYVWCGGSG    3  ATGGCAGCATGCCCCCACCACACGTCTTGCTACGTTTGGTGTGGCGGTTCTGGCG
MAACPHAPSVLFRLWRFW    3  ATGGCAGCATGCCCCCACGCTCCCTCCGTGCTTTTTCGCCTGTGGCGGTTCTGGCG
MAACPHHPPCSISCGGSG    3  ATGGCAGCATGCCCCCATCATCCCCCTTGCTCCATCTCTTGTGGCGGTTCTGGCG
MAACPHPLLLFVVWRFW    3  ATGGCAGCATGCCCCCATCCCTTATTGCTATTCGTTGTGTGGCGGTTCTGGCG
MAACPHPSALPWHVWRFW    3  ATGGCAGCATGCCCCCATCCTTCCGCCCTGCCGTGGCATGTGTGGCGGTTCTGGCG
MAACPHLGCLHSLCGGSG    3  ATGGCAGCATGCCCCCATTTGGGTTGCTTGCACAGTCTGTGTGGCGGTTCTGGCG
MAACPPPHVLLRLVWRFW    3  ATGGCAGCATGCCCCCCACCACACGTCTTGCTACGTTTGGTGTGGCGGTTCTGGCG
MAACPPQALLAGLLWRFW    3  ATGGCAGCATGCCCCCCCCAAGCTCTGCTGGCAGGATTACTGTGGCGGTTCTGGCG
MAACPPLAALLCCVWRFW    3  ATGGCAGCATGCCCCCCGCTCGCAGCCCTGCTATGTTGTGTGTGGCGGTTCTGGCG
MAACPPSLRLPPPLWRFW    3  ATGGCAGCATGCCCCCCGTCGCTGCGTCTCCCTCCCCCCTTGTGGCGGTTCTGGCG
MAACPRRCVSLPPCGGSG    3  ATGGCAGCATGCCCCCGTCGCTGCGTCTCCCTCCCCCCTTGTGGCGGTTCTGGCG
MAACPRAASLLEYLWRFW    3  ATGGCAGCATGCCCCCGTGCTGCCTCCTTGCTCGAGTACCTGTGGCGGTTCTGGCG
MAACPLALPPSGWLWRFW    3  ATGGCAGCATGCCCCCTAGCTCTGCCACCCTCAGGCTGGCTGTGGCGGTTCTGGCG
MAACPDDHCSRYSCGGSG    3  ATGGCAGCATGCCCCGACGACCATTGCTCGCGCTACAGTTGTGGCGGTTCTGGCG
MAACPELPPCRSHCGGSG    3  ATGGCAGCATGCCCCGAGCTCCCCCCTTGCCGGAGCCATTGTGGCGGTTCTGGCG
MAACPEVPPCLYNCGGSG    3  ATGGCAGCATGCCCCGAGGTCCCCCCTTGCTTGTATAACTGTGGCGGTTCTGGCG
MAACPGACPMLPPCGGSG    3  ATGGCAGCATGCCCCGGTGCCTGCCCGATGCTTCCTCCGTGTGGCGGTTCTGGCG
MAACPGVLPPVSRCGGSG    3  ATGGCAGCATGCCCCGGTGTGCTGCCACCGGTTTCCCGTTGTGGCGGTTCTGGCG
MAACPVLPPCSAYCGGSG    3  ATGGCAGCATGCCCCGTGCTCCCCCCTTGCTCGGCTTACTGTGGCGGTTCTGGCG
MAACPVLPPCNPMCGGSG    3  ATGGCAGCATGCCCCGTGCTGCCGCCCTGCAATCCTATGTGTGGCGGTTCTGGCG
MAACPSVACQIFCGGSG    3  ATGGCAGCATGCCCCTCTGTCGCGTGCTAGATTTTCTGTGGCGGTTCTGGCG
MAACPLNCPISTCGGSG    3  ATGGCAGCATGCCCCTTGAACTGCCCCATTAGCACTTGTGGCGGTTCTGGCG
MAACPFIDCQALCGGSG    3  ATGGCAGCATGCCCCTTTATCGACTGCCAGGCTCTCTGTGGCGGTTCTGGCG
MAACPLPSDCPATCGGSG    3  ATGGCAGCATGCCCGCTTCCGAGCGACTGCCCGGCTACGTGTGGCGGTTCTGGCG
MAACPDMCPVLPPCGGSG    3  ATGGCAGCATGCCCGGACATGTGCCCCGTTTTGCCCCCTTGTGGCGGTTCTGGCG
MAACPALPPCNLSCGGSG    3  ATGGCAGCATGCCCGGCCCTCCCCCCTTGCAATCTTTCTTGTGGCGGTTCTGGCG
MAACPVYCCESNCGGSG    3  ATGGCAGCATGCCCGGTGTATTGCTGCGAGTCCAACTGTGGCGGTTCTGGCG
MAACPQLPCPLSSLWRFW    3  ATGGCAGCATGCCCGTAGCTCCCTTGCCCCCTCTCCTCATTGTGGCGGTTCTGGCG
MAACPYLPPLRCLVWRFW    3  ATGGCAGCATGCCCGTATTTGCCCCCCTTGCGTTGTTTAGTGTGGCGGTTCTGGCG
MAACPWLPPCKNDCGGSG    3  ATGGCAGCATGCCCGTGGTTGCCCCCCTGCAAGAATGACTGTGGCGGTTCTGGCG
MAACPFVCLTRAVCGGSG    3  ATGGCAGCATGCCCGTTCGTGTGCCTTACGAGGGCGGTGTGTGGCGGTTCTGGCG
MAACPPPFVPRAQVWRFW    3  ATGGCAGCATGCCCTCCCCCCTTTGTGCCTCGGGCATAGGTGTGGCGGTTCTGGCG
MAACPRLPPCTSVCGGSG    3  ATGGCAGCATGCCCTCGCTTGCCTCCCTGCACTTCGGTGTGTGGCGGTTCTGGCG
MAACPLPPLRSPRLWRFW    3  ATGGCAGCATGCCCTCTTCCCCCCTTGCGTTCCCCGCGACTGTGGCGGTTCTGGCG
MAACPLLPPLRCELWRFW    3  ATGGCAGCATGCCCTCTTCTGCCCCCCTTGCGGTGCGAATTGTGGCGGTTCTGGCG
MAACPDLCRVPICGGSG    3  ATGGCAGCATGCCCTGATTTGTGCCGGGTTCCTATCTGTGGCGGTTCTGGCG
MAACPALPPCHELCGGSG    3  ATGGCAGCATGCCCTGCGCTCCCTCCGTGCCATGAGCTTTGTGGCGGTTCTGGCG
MAACPVSCLSNLVCGGSG    3  ATGGCAGCATGCCCTGTTAGCTGCCTCTCCAACCTCGTCTGTGGCGGTTCTGGCG
MAACPCGTQCGNVCGGSG    3  ATGGCAGCATGCCCTTGCGGGACTCAGTGCGGCAATGTTTGTGGCGGTTCTGGCG
MAACPFLPPCPHSLWRFW    3  ATGGCAGCATGCCCTTTTCTGCCTCCTTGCCCCCATTCCCTGTGGCGGTTCTGGCG
MAACRRVCGPMPCCGGSG    3  ATGGCAGCATGCCGCAGGGTGTGCGGCCCGATGCCTTGTTGTGGCGGTTCTGGCG
MAACRRAPCISNCGGSG    3  ATGGCAGCATGCCGCCGGGCTCCGTGCATCTCCAACTGTGGCGGTTCTGGCG
MAACRGYCRISLLWRFW    3  ATGGCAGCATGCCGCGGGTACTGCCGTATTTCTCTATTGTGGCGGTTCTGGCG
MAACRGQCPVIPPCGGSG    3  ATGGCAGCATGCCGCGGTCAGTGCCCTGTCATTCCTCCCTGTGGCGGTTCTGGCG
MAACRVQICGNPGCGGSG    3  ATGGCAGCATGCCGCGTCTAGATCTGCGGTAATCCCGGTTGTGGCGGTTCTGGCG
MAACRYRCVHTSECGGSG    3  ATGGCAGCATGCCGCTATCGCTGCGTCCACACCAGTGAGTGTGGCGGTTCTGGCG
MAACRCRSCGAMICGGSG    3  ATGGCAGCATGCCGCTGCCGTTCGTGCGGTGCGATGATCTGTGGCGGTTCTGGCG
MAACRTPSAMCLVAVLA    3  ATGGCAGCATGCCGGACGCCTTCTGCTATGTGTCTTGTGGCGGTTCTGGCG
MAACRHLCHWTPCGGSG    3  ATGGCAGCATGCCGGCACCTGTGCCATTGGACCCCCTGTGGCGGTTCTGGCG
MAACRRAVCGG*LWRFW    3  ATGGCAGCATGCCGGCGTGCGGTCTGCGGGGGATGACTGTGGCGGTTCTGGCG
MAACRLPPCSVRECGGSG    3  ATGGCAGCATGCCGGCTGCCTCCCTGCTCTGTGCGGGAGTGTGGCGGTTCTGGCG
MAACRERCTILPPCGGSG    3  ATGGCAGCATGCCGGGAGCGGTGCACTATTCTCCCGCCCTGTGGCGGTTCTGGCG
MAACRGVLPDQRLWRFW    3  ATGGCAGCATGCCGGGGGGTACTGCCAGATTAGCGGTTGTGGCGGTTCTGGCG
MAACRFPPALPSQLWRFW    3  ATGGCAGCATGCCGGTTTCCCCCCGCCTTGCCATCACAATTGTGGCGGTTCTGGCG
MAACRMACLELPPVAVLA    3  ATGGCAGCATGCCGTATGGCTTGCCTTGAGCTTCCTCCTGTGGCGGTTCTGGCG
MAACRPKQCWQLQCGGSG    3  ATGGCAGCATGCCGTCCGAAGCAGTGCTGGCAGTTGTAGTGTGGCGGTTCTGGCG
MAACRGPCNAIPWCGGSG    3  ATGGCAGCATGCCGTGGGCCGTGCAACGCTATTCCGTGGTGTGGCGGTTCTGGCG
MAACRGGYLPSSLLWRFW    3  ATGGCAGCATGCCGTGGGGGTTACCTGCCTTCCTCCTTGCTGTGGCGGTTCTGGCG
MAACRVNCDWLSSCGGSG    3  ATGGCAGCATGCCGTGTGAATTGCGACTGGTTGTCCTCCTGTGGCGGTTCTGGCG
MAACLNNCHWHPHCGGSG    3  ATGGCAGCATGCCTCAACAATTGCCATTGGCACCCCCATTGTGGCGGTTCTGGCG
MAACLSLCLPPL*LWRFW    3  ATGGCAGCATGCCTCAGCTTGTGCCTTCCCCCCTTATAACTGTGGCGGTTCTGGCG
MAACLPPCHHNICGGSG    3  ATGGCAGCATGCCTCCCCCCGTGCCATCATAACATTTGTGGCGGTTCTGGCG
MAACLRTCLPPLTCGGSG    3  ATGGCAGCATGCCTCCGTACCTGCCTGCCTCCTCTCACCTGTGGCGGTTCTGGCG
MAACLLPPCVAQDCGGSG    3  ATGGCAGCATGCCTCCTCCCCCCCTGCGTTGCCTAGGATTGTGGCGGTTCTGGCG
MAACLLPPLLEQ*LWRFW    3  ATGGCAGCATGCCTCCTGCCCCCCCTGCTTGAGCAGTGACTGTGGCGGTTCTGGCG
MAACLLPPCLSSDCGGSG    3  ATGGCAGCATGCCTCCTGCCCCCCTGCTTGAGCAGTGACTGTGGCGGTTCTGGCG
MAACLELPPCTSICGGSG    3  ATGGCAGCATGCCTCGAGCTTCCGCCCTGCACTTCGATCTGTGGCGGTTCTGGCG
MAACLVACPHPFLWRFW    3  ATGGCAGCATGCCTCGTTGCTTGCCCCCATCCCTTCCTGTGGCGGTTCTGGCG
MAACLNYCLPPLICGGSG    3  ATGGCAGCATGCCTGAACTATTGCCTTCCGCCCCTTATTTGTGGCGGTTCTGGCG
MAACLPRCLILPPCGGSG    3  ATGGCAGCATGCCTGCCGCGCTGCCTGATTCTCCCGCCCTGTGGCGGTTCTGGCG
MAACLPPCDLSYCGGSG    3  ATGGCAGCATGCCTGCCTCCGTGCGATCTGAGTTATTGTGGCGGTTCTGGCG
MAACLLLPPCGVNCGGSG    3  ATGGCAGCATGCCTGCTGCTCCCGCCTTGCGGGGTTAATTGTGGCGGTTCTGGCG
MAACLADCTILPPCGGSG    3  ATGGCAGCATGCCTGGCCGATTGCACTATCTTGCCTCCCTGTGGCGGTTCTGGCG
MAACLYYYCWAEKCGGSG    3  ATGGCAGCATGCCTGTACTACTATTGCTGGGCCGAGAAGTGTGGCGGTTCTGGCG
MAACLSPCFVLPPCGGSG    3  ATGGCAGCATGCCTGTCCCCCTGCTTTGTGTTGCCCCCGTGTGGCGGTTCTGGCG
MAACLICCSPISVCGGSG    3  ATGGCAGCATGCCTTATCTGCTGCAGTCCCATTTCCGTGTGTGGCGGTTCTGGCG
MAACLQTNCATRPCGGSG    3  ATGGCAGCATGCCTTCAGACCAACTGCGCCACCAGGCCTTGTGGCGGTTCTGGCG
MAACLPPPYLHLELWRFW    3  ATGGCAGCATGCCTTCCCCCCCCCTACCTGCACCTGGAGTTGTGGCGGTTCTGGCG
MAACLVFRCSGGQCGGSG    3  ATGGCAGCATGCCTTGTTTTCCGTTGCAGTGGCGGTCAGTGTGGCGGTTCTGGCG
MAACLYLPPCANGCGGSG    3  ATGGCAGCATGCCTTTATCTGCCCCCGTGCGCTAATGGCTGTGGCGGTTCTGGCG
MAACLSAPCLGAICGGSG    3  ATGGCAGCATGCCTTTCGGCGCCGTGCCTTGGGGCGATTTGTGGCGGTTCTGGCG
MAACDTSDCVAPSCGGSG    3  ATGGCAGCATGCGACACCAGCGATTGCGTCGCCCCGTCCTGTGGCGGTTCTGGCG
MAACDMYCVPLGCGGSG    3  ATGGCAGCATGCGACATGTATTGCGTTCCTCTGGGTTGTGGCGGTTCTGGCG
MAACDQECLAHVCGGSG    3  ATGGCAGCATGCGACCAGGAGTGCCTGGCGCATGTTTGTGGCGGTTCTGGCG
MAACDPRCTVVVCGGSG    3  ATGGCAGCATGCGACCCCCGTTGCACTGTGGTTGTTTGTGGCGGTTCTGGCG
MAACDRRCPQITGCGGSG    3  ATGGCAGCATGCGACCGGCGCTGCCCTTAGATTACTGGGTGTGGCGGTTCTGGCG
MAACDLSCRVMPCGGSG    3  ATGGCAGCATGCGACCTCAGCTGCCGGGTGATGCCCTGTGGCGGTTCTGGCG
MAACDLLPPLPWWLWRFW    3  ATGGCAGCATGCGACCTTCTCCCCCCCTTGCCATGGTGGCTGTGGCGGTTCTGGCG
MAACDGDECRIGCCGGSG    3  ATGGCAGCATGCGACGGCGATGAGTGCCGCATTGGGTGTTGTGGCGGTTCTGGCG
MAACDVKCIDPSCGGSG    3  ATGGCAGCATGCGACGTGAAGTGCATCGACCCGAGCTGTGGCGGTTCTGGCG
MAACETHCLPPYSCGGSG    3  ATGGCAGCATGCGAGACCCATTGCTTGCCTCCTTACAGTTGTGGCGGTTCTGGCG
MAACETKCVELPPCGGSG    3  ATGGCAGCATGCGAGACTAAGTGCGTGGAGCTCCCCCCTTGTGGCGGTTCTGGCG
MAACESFFVLVE*LWRFW    3  ATGGCAGCATGCGAGAGTTTTTTTGTGCTGGTTGAATGATTGTGGCGGTTCTGGCG
MAACERIGCAPESCGGSG    3  ATGGCAGCATGCGAGCGCATCGGGTGCGCTCCTGAGAGCTGTGGCGGTTCTGGCG
MAACEGGCGARSICGGSG    3  ATGGCAGCATGCGAGGGCGGGTGCGGTGCTCGCTCGATCTGTGGCGGTTCTGGCG
MAACEFLPPCNTPCGGSG    3  ATGGCAGCATGCGAGTTCCTCCCCCCTTGCAATACCCCGTGTGGCGGTTCTGGCG
MAACEFGLPCLTHCGGSG    3  ATGGCAGCATGCGAGTTTGGCCTGCCGTGCCTCACCCATTGTGGCGGTTCTGGCG
MAACDPYCPPFCLWRFW    3  ATGGCAGCATGCGATCCGTACTGCCCCCCTTTTTGTCTGTGGCGGTTCTGGCG
MAACDLLPPCVWSCGGSG    3  ATGGCAGCATGCGATCTCTTGCCGCCGTGCGTTTGGTCTTGTGGCGGTTCTGGCG
MAACDLMCTPPPLWRFW    3  ATGGCAGCATGCGATCTTATGTGCACTCCCCCCCCGTTGTGGCGGTTCTGGCG
MAACDGPCLILPPCGGSG    3  ATGGCAGCATGCGATGGCCCCTGCTTGATTCTTCCTCCCTGTGGCGGTTCTGGCG
MAACDYRNTCLRTCGGSG    3  ATGGCAGCATGCGATTATCGTAATACTTGCCTGAGGACTTGTGGCGGTTCTGGCG
MAACDLLPPVRFLVWRFW    3  ATGGCAGCATGCGATTTGCTTCCCCCCGTGCGATTTTTAGTGTGGCGGTTCTGGCG
MAACANRCSFCRCGGSG    3  ATGGCAGCATGCGCCAATAGGTGCAGTTTTTGCAGGTGTGGCGGTTCTGGCG
MAACATLPPVRSDVWRFW    3  ATGGCAGCATGCGCCACTCTTCCCCCCGTGCGGTCAGACGTGTGGCGGTTCTGGCG
MAACATLPPCGQTCGGSG    3  ATGGCAGCATGCGCCACTCTTCCCCCGTGCGGTCAGACGTGTGGCGGTTCTGGCG
MAACAP*LLLSYQLWRFW    3  ATGGCAGCATGCGCCCCCTAATTGTTGCTGTCTTACCAATTGTGGCGGTTCTGGCG
MAACAGTCYMLPPVWRFW    3  ATGGCAGCATGCGCCGGCACGTGCTATATGCTTCCCCCCGTGTGGCGGTTCTGGCG
MAACAQLPPCNYNCGGSG    3  ATGGCAGCATGCGCCTAGCTTCCTCCTTGCAATTACAACTGTGGCGGTTCTGGCG
MAACALRCGNSTQCGGSG    3  ATGGCAGCATGCGCCTTGCGTTGCGGTAATTCCACTTAGTGTGGCGGTTCTGGCG
MAACAFWHCAERVCGGSG    3  ATGGCAGCATGCGCCTTTTGGCATTGCGCGGAGCGGGTCTGTGGCGGTTCTGGCG
MAACASTICSTSVAVLA    3  ATGGCAGCATGCGCGAGTACCATCTGCTCTACCTCTGTGGCGGTTCTGGCG
MAACASPCVQLPPCGGSG    3  ATGGCAGCATGCGCGAGTCCCTGCGTTCAGCTCCCCCCCTGTGGCGGTTCTGGCG
MAACAIDQCLPPVWRFW    3  ATGGCAGCATGCGCGATCGACTAGTGCCTTCCCCCCGTGTGGCGGTTCTGGCG
MAACARNMCARGCGGSG    3  ATGGCAGCATGCGCGCGGAATATGTGCGCGCGGGGCTGTGGCGGTTCTGGCG
MAACARHCSILPPLWRFW    3  ATGGCAGCATGCGCGCGGCATTGCTCCATTTTGCCCCCCTTGTGGCGGTTCTGGCG
MAACAVLPPCQSSCGGSG    3  ATGGCAGCATGCGCGGTGCTCCCGCCCTGCCAGTCTTCCTGTGGCGGTTCTGGCG
MAACAQTCLTRHCGGSG    3  ATGGCAGCATGCGCGTAGACTTGCCTCACGCGTCACTGTGGCGGTTCTGGCG
MAACAWLCLPPFPCGGSG    3  ATGGCAGCATGCGCGTGGCTTTGCCTTCCCCCTTTCCCGTGTGGCGGTTCTGGCG
MAACATLPPLP*FVWRFW    3  ATGGCAGCATGCGCTACTTTGCCCCCCCTGCCATGATTTGTGTGGCGGTTCTGGCG
MAACATFCLPPWGCGGSG    3  ATGGCAGCATGCGCTACTTTTTGCCTTCCTCCCTGGGGGTGTGGCGGTTCTGGCG
MAACAILPPCPYFCGGSG    3  ATGGCAGCATGCGCTATCCTTCCCCCGTGCCCCTACTTTTGTGGCGGTTCTGGCG
MAACAHGCNPGFCGGSG    3  ATGGCAGCATGCGCTCACGGGTGCAACCCGGGCTTTTGTGGCGGTTCTGGCG
MAACARFCLDHPCGGSG    3  ATGGCAGCATGCGCTCGTTTTTGCCTGGATCATCCTTGTGGCGGTTCTGGCG
MAACAAASPCVPFCGGSG    3  ATGGCAGCATGCGCTGCTGCGTCTCCGTGCGTGCCGTTCTGTGGCGGTTCTGGCG
MAACGPSPSCLTPCGGSG    3  ATGGCAGCATGCGGCCCGTCCCCTAGCTGCCTGACTCCGTGTGGCGGTTCTGGCG
MAACGAACPVHICGGSG    3  ATGGCAGCATGCGGCGCGGCTTGCCCCGTTCATATTTGTGGCGGTTCTGGCG
MAACGFLPPCLYQCGGSG    3  ATGGCAGCATGCGGCTTCCTCCCTCCGTGCCTTTATCAGTGTGGCGGTTCTGGCG
MAACGRVCLPPYCGGSG    3  ATGGCAGCATGCGGGAGGGTGTGCCTTCCTCCTTACTGTGGCGGTTCTGGCG
MAACGSGCSPPGLWRFW    3  ATGGCAGCATGCGGGAGTGGTTGCTCTCCCCCTGGCTTGTGGCGGTTCTGGCG
MAACGHSCKVLPPLWRFW    3  ATGGCAGCATGCGGGCATTCGTGCAAGGTCCTTCCCCCCTTGTGGCGGTTCTGGCG
MAACGRITCQQVYCGGSG    3  ATGGCAGCATGCGGGCGGATCACCTGCCAGTAGGTGTATTGTGGCGGTTCTGGCG
MAACGGSVRVVSVLWRFW    3  ATGGCAGCATGCGGGGGCTCAGTGCGTGTCGTATCCGTCTTGTGGCGGTTCTGGCG
MAACGGEVRDQELWRFW    3  ATGGCAGCATGCGGGGGGGAAGTGCGAGATTAGGAACTGTGGCGGTTCTGGCG
MAACGWGCEGTTQCGGSG    3  ATGGCAGCATGCGGGTGGGGTTGCGAGGGGACGACCCAGTGTGGCGGTTCTGGCG
MAACGFPQCSAPVAVLA    3  ATGGCAGCATGCGGGTTCCCCTAGTGCAGTGCACCTGTGGCGGTTCTGGCG
MAACGSGCAILLRVAVLA    3  ATGGCAGCATGCGGTAGTGGGTGCGCGATCCTCCTCCGTGTGGCGGTTCTGGCG
MAACGILPPCGPMCGGSG    3  ATGGCAGCATGCGGTATCTTGCCCCCTTGCGGTCCCATGTGTGGCGGTTCTGGCG
MAACGLTFCPLVVLWRFW    3  ATGGCAGCATGCGGTCTCACGTTTTGCCCCCTCGTGGTCTTGTGGCGGTTCTGGCG
MAACGGGVRYFASLWRFW    3  ATGGCAGCATGCGGTGGGGGCGTGCGTTATTTTGCCTCCTTGTGGCGGTTCTGGCG
MAACGYKPCSHIHCGGSG    3  ATGGCAGCATGCGGTTACAAGCCTTGCTCCCACATCCACTGTGGCGGTTCTGGCG
MAACGFPLQSVPHLWRFW    3  ATGGCAGCATGCGGTTTTCCCCTGCAGTCTGTCCCCCACCTGTGGCGGTTCTGGCG
MAACVNWCLPPYICGGSG    3  ATGGCAGCATGCGTCAACTGGTGCCTGCCTCCCTACATCTGTGGCGGTTCTGGCG
MAACVPPYCFADCGGSG    3  ATGGCAGCATGCGTCCCCCCCTACTGCTTCGCTGATTGTGGCGGTTCTGGCG
MAACVPAVLLCQLLWRFW    3  ATGGCAGCATGCGTCCCCGCGGTGCTTCTTTGCCAACTTCTGTGGCGGTTCTGGCG
MAACVLPPCTFLTVAVLA    3  ATGGCAGCATGCGTCCTCCCTCCCTGCACGTTTTTGACTGTGGCGGTTCTGGCG
MAACVLPPCTHTQCGGSG    3  ATGGCAGCATGCGTCCTGCCCCCCTGCACTCACACGCAGTGTGGCGGTTCTGGCG
MAACVLPPCHLPCGGSG    3  ATGGCAGCATGCGTCCTGCCGCCTTGCCATCTCCCGTGTGGCGGTTCTGGCG
MAACVLPPVPGAFLWRFW    3  ATGGCAGCATGCGTCCTTCCCCCCGTGCCCGGCGCTTTTCTGTGGCGGTTCTGGCG
MAACVPTCKVRQCGGSG    3  ATGGCAGCATGCGTGCCGACTTGCAAGGTCCGGCAGTGTGGCGGTTCTGGCG
MAACVRGCLPYLGVAVLA    3  ATGGCAGCATGCGTGCGCGGTTGCCTCCCCTACCTAGGTGTGGCGGTTCTGGCG
MAACVRWCDRVTPCGGSG    3  ATGGCAGCATGCGTGCGCTGGTGCGACCGTGTTACCCCCTGTGGCGGTTCTGGCG
MAACVRHHCFNPPCGGSG    3  ATGGCAGCATGCGTGCGGCATCACTGCTTTAATCCGCCTTGTGGCGGTTCTGGCG
MAACVGLLCLFFLWRFW    3  ATGGCAGCATGCGTGGGGCTGTTGTGCTTGTTTTTTTTGTGGCGGTTCTGGCG
MAACVLPPLRYWQVWRFW    3  ATGGCAGCATGCGTGTTGCCCCCCTTGCGCTATTGGCAGGTGTGGCGGTTCTGGCG
MAACVNFCSSHDCGGSG    3  ATGGCAGCATGCGTTAACTTCTGCTCCTCGCACGATTGTGGCGGTTCTGGCG
MAACVSLCLPPYCGGSG    3  ATGGCAGCATGCGTTAGTCTGTGCTTGCCCCCCTATTGTGGCGGTTCTGGCG
MAACVILPPCTNNCGGSG    3  ATGGCAGCATGCGTTATCTTGCCCCCTTGCACTAACAATTGTGGCGGTTCTGGCG
MAACVRRCLPPLLWRFW    3  ATGGCAGCATGCGTTCGGAGGTGCCTGCCCCCCTTGCTGTGGCGGTTCTGGCG
MAACVLLPPVQFSLWRFW    3  ATGGCAGCATGCGTTCTCTTGCCCCCCGTGCAGTTTTCATTGTGGCGGTTCTGGCG
MAACVAPIRCDYICGGSG    3  ATGGCAGCATGCGTTGCCCCGATTCGGTGCGACTATATCTGTGGCGGTTCTGGCG
MAACVASRCLHPPCGGSG    3  ATGGCAGCATGCGTTGCGTCTCGCTGCCTGCATCCCCCTTGTGGCGGTTCTGGCG
MAACVYPACLLFFVWRFW    3  ATGGCAGCATGCGTTTATCCGGCTTGCCTGCTTTTTTTTGTGTGGCGGTTCTGGCG
MAACVWDCHPRVLVAVLA    3  ATGGCAGCATGCGTTTGGGATTGCCATCCTAGGGTCCTTGTGGCGGTTCTGGCG
MAACVLPPVPRELWRFW    3  ATGGCAGCATGCGTTTTGCCCCCCGTGCCACGCGAGCTGTGGCGGTTCTGGCG
MAACVLECPILPPLWRFW    3  ATGGCAGCATGCGTTTTGGAGTGCCCGATTCTTCCCCCCTTGTGGCGGTTCTGGCG
MAACYSRCAGRSFWGGSG    3  ATGGCAGCATGCTACAGTCGCTGCGCGGGGCGGTCTTTTTGGGGCGGTTCTGGCG
MAACYQQGCMFPSCGGSG    3  ATGGCAGCATGCTACCAGCAGGGGTGCATGTTTCCGAGCTGTGGCGGTTCTGGCG
MAACYLPPLLPHYLWRFW    3  ATGGCAGCATGCTACCTCCCCCCCTTGCTTCCACACTATCTGTGGCGGTTCTGGCG
MAACYLLPPCLQSCGGSG    3  ATGGCAGCATGCTACCTCCTCCCCCCTTGCCTCCAGTCTTGTGGCGGTTCTGGCG
MAACYLPPVLCYPLWRFW    3  ATGGCAGCATGCTACCTGCCCCCCGTGCTCTGTTATCCTTTGTGGCGGTTCTGGCG
MAACYGTCPPSSVWRFW    3  ATGGCAGCATGCTACGGCACGTGCCCACCCTCCTCCGTGTGGCGGTTCTGGCG
MAACYGRCLSLPPLWRFW    3  ATGGCAGCATGCTACGGGAGGTGCCTGTCCCTGCCCCCCTTGTGGCGGTTCTGGCG
MAACYVAPHCWFTCGGSG    3  ATGGCAGCATGCTACGTTGCGCCCCACTGCTGGTTTACGTGTGGCGGTTCTGGCG
MAACYQECLPPSVAVLA    3  ATGGCAGCATGCTACTAGGAGTGCCTCCCCCCTTCTGTGGCGGTTCTGGCG
MAACYYSMCHPQFCGGSG    3  ATGGCAGCATGCTACTATAGCATGTGCCACCCTTAGTTTTGTGGCGGTTCTGGCG
MAACYCHRCTHFFCGGSG    3  ATGGCAGCATGCTACTGCCATCGTTGCACGCACTTTTTCTGTGGCGGTTCTGGCG
MAACYLPPCSSICVAVLA    3  ATGGCAGCATGCTACTTGCCTCCGTGCTCCTCCATTTGTGTGGCGGTTCTGGCG
MAACQTLPPCFAECGGSG    3  ATGGCAGCATGCTAGACCCTCCCTCCCTGCTTTGCTGAGTGTGGCGGTTCTGGCG
MAACQRACYLLPPCGGSG    3  ATGGCAGCATGCTAGAGGGCGTGCTATCTGCTTCCCCCCTGTGGCGGTTCTGGCG
MAACQITRCLPPCGGSG    3  ATGGCAGCATGCTAGATCACTCGCTGCCTGCCCCCGTGTGGCGGTTCTGGCG
MAACQIAPCLVVCGGSG    3  ATGGCAGCATGCTAGATTGCCCCTTGCCTGGTTGTCTGTGGCGGTTCTGGCG
MAACQQGCTVLPPCGGSG    3  ATGGCAGCATGCTAGCAGGGCTGCACTGTGCTTCCGCCCTGTGGCGGTTCTGGCG
MAACQHMCTTAICGGSG    3  ATGGCAGCATGCTAGCATATGTGCACTACCGCCATCTGTGGCGGTTCTGGCG
MAACQGMPCHAACGGSG    3  ATGGCAGCATGCTAGGGGATGCCCTGCCATGCGGCTTGTGGCGGTTCTGGCG
MAACQVACGSYQSVAVLA    3  ATGGCAGCATGCTAGGTCGCGTGCGGGAGCTATCAGTCTGTGGCGGTTCTGGCG
MAACYIACASPPRGGSG    3  ATGGCAGCATGCTATATTGCTTGTGCCTCCCCCCCTCGTGGCGGTTCTGGCG
MAACYRLCPSSYLCGGSG    3  ATGGCAGCATGCTATCGTTTGTGCCCCAGTAGCTACCTCTGTGGCGGTTCTGGCG
MAACYLPPLLGHVWRFW    3  ATGGCAGCATGCTATCTGCCCCCCTTGCTAGGTCACGTGTGGCGGTTCTGGCG
MAACYLPPCFDSCGGSG    3  ATGGCAGCATGCTATCTGCCCCCTTGCTTTGATTCCTGTGGCGGTTCTGGCG
MAACYLPPGCPAHCGGSG    3  ATGGCAGCATGCTATCTTCCCCCGGGTTGCCCGGCTCATTGTGGCGGTTCTGGCG
MAACYLPPCDYSGCGGSG    3  ATGGCAGCATGCTATCTTCCTCCGTGCGATTATTCTGGGTGTGGCGGTTCTGGCG
MAACYALCFPLTQCGGSG    3  ATGGCAGCATGCTATGCGTTGTGCTTCCCCCTTACTCAGTGTGGCGGTTCTGGCG
MAACYYHCQILPPLWRFW    3  ATGGCAGCATGCTATTACCATTGCTAGATTTTGCCCCCCCTGTGGCGGTTCTGGCG
MAACYFERCPLVALWRFW    3  ATGGCAGCATGCTATTTCGAGCGTTGCCCCCTAGTCGCTTTGTGGCGGTTCTGGCG
MAACSTACLSFFCGGSG    3  ATGGCAGCATGCTCCACGGCTTGCCTTAGTTTCTTTTGTGGCGGTTCTGGCG
MAACSARCPRLPPCGGSG    3  ATGGCAGCATGCTCCGCGCGTTGCCCTCGTCTCCCCCCCTGTGGCGGTTCTGGCG
MAACSGSCHGPRVCGGSG    3  ATGGCAGCATGCTCCGGGTCGTGCCATGGCCCTAGGGTGTGTGGCGGTTCTGGCG
MAACSSRSCQWQVCGGSG    3  ATGGCAGCATGCTCCTCCCGCAGTTGCCAGTGGCAGGTCTGTGGCGGTTCTGGCG
MAACSSCRGALTCVAVLA    3  ATGGCAGCATGCTCCTCTTGTCGGGGTGCGTTAACATGTGTGGCGGTTCTGGCG
MAACSLRAACSCKCGGSG    3  ATGGCAGCATGCTCCTTGCGCGCTGCCTGCTCGTGCAAGTGTGGCGGTTCTGGCG
MAACSLGQSCFPTCGGSG    3  ATGGCAGCATGCTCGCTCGGCTAGAGCTGCTTCCCCACTTGTGGCGGTTCTGGCG
MAACSASASCSLRCGGSG    3  ATGGCAGCATGCTCGGCTTCTGCGAGTTGCTCCTTGCGCTGTGGCGGTTCTGGCG
MAACSSVCFFDLVAVLA    3  ATGGCAGCATGCTCGTCTGTCTGCTTCTTCGACCTTGTGGCGGTTCTGGCG
MAACSLACLPPYDCGGSG    3  ATGGCAGCATGCTCGTTGGCGTGCCTTCCCCCTTATGACTGTGGCGGTTCTGGCG
MAACSKLPPCFQPCGGSG    3  ATGGCAGCATGCTCTAAGCTCCCCCCTTGCTTCTAGCCCTGTGGCGGTTCTGGCG
MAACSILPPCIYPCGGSG    3  ATGGCAGCATGCTCTATCCTTCCCCCCTGCATTTACCCCTGTGGCGGTTCTGGCG
MAACSIEVCLPPLWRFW    3  ATGGCAGCATGCTCTATCGAGGTGTGCCTGCCCCCCTTGTGGCGGTTCTGGCG
MAACSLLPPCTGSCGGSG    3  ATGGCAGCATGCTCTCTTCTCCCGCCTTGCACTGGTAGCTGTGGCGGTTCTGGCG
MAACSDRCKFLPPLWRFW    3  ATGGCAGCATGCTCTGACCGTTGCAAGTTTTTGCCCCCCCTGTGGCGGTTCTGGCG
MAACSDFCAAPTCGGSG    3  ATGGCAGCATGCTCTGATTTTTGCGCGGCTCCTACTTGTGGCGGTTCTGGCG
MAACSVPPFVQVELWRFW    3  ATGGCAGCATGCTCTGTTCCCCCGTTCGTGCAAGTAGAGCTGTGGCGGTTCTGGCG
MAACSYKCPPEQVWRFW    3  ATGGCAGCATGCTCTTACAAGTGCCCCCCCGAGTAGGTGTGGCGGTTCTGGCG
MAACSLNLCYRGGLWRFW    3  ATGGCAGCATGCTCTTTGAATTTGTGCTATCGGGGGGGGTTGTGGCGGTTCTGGCG
MAACSLNLCYRGGCGGSG    3  ATGGCAGCATGCTCTTTGAATTTGTGCTATCGGGGGGGTTGTGGCGGTTCTGGCG
MAACCIYRCVSLFCGGSG    3  ATGGCAGCATGCTGCATTTACCGCTGCGTCAGTCTTTTTTGTGGCGGTTCTGGCG
MAACWPDSPCAVACGGSG    3  ATGGCAGCATGCTGGCCGGACTCCCCTTGCGCCGTTGCGTGTGGCGGTTCTGGCG
MAACWSWCLPPHICGGSG    3  ATGGCAGCATGCTGGTCGTGGTGCTTGCCCCCCCACATCTGTGGCGGTTCTGGCG
MAACWFVCSQRPICGGSG    3  ATGGCAGCATGCTGGTTTGTCTGCTCTCAGCGTCCCATTTGTGGCGGTTCTGGCG
MAACCPRNCFNLCGGSG    3  ATGGCAGCATGCTGTCCCCGTAATTGCTTCAACCTTTGTGGCGGTTCTGGCG
MAACCGMCTTSRICGGSG    3  ATGGCAGCATGCTGTGGTATGTGCACCACCTCCAGGATCTGTGGCGGTTCTGGCG
MAACFTACHLGLCGGSG    3  ATGGCAGCATGCTTCACGGCTTGCCACCTTGGCCTTTGTGGCGGTTCTGGCG
MAACFSPCHMFNCGGSG    3  ATGGCAGCATGCTTCAGCCCTTGCCACATGTTCAACTGTGGCGGTTCTGGCG
MAACFISCLPPYCGGSG    3  ATGGCAGCATGCTTCATCAGCTGCCTGCCCCCTTACTGTGGCGGTTCTGGCG
MAACFPPLLPPSVLWRFW    3  ATGGCAGCATGCTTCCCCCCGCTTTTGCCTCCCTCCGTGTTGTGGCGGTTCTGGCG
MAACFPPNCQTVCGGSG    3  ATGGCAGCATGCTTCCCTCCTAACTGCCAGACTGTTTGTGGCGGTTCTGGCG
MAACFLPPVPVELWRFW    3  ATGGCAGCATGCTTCCTGCCCCCCGTGCCCGTGGAATTGTGGCGGTTCTGGCG
MAACFDRCLQLPPLWRFW    3  ATGGCAGCATGCTTCGATCGCTGCCTTTAGTTGCCCCCCTTGTGGCGGTTCTGGCG
MAACFAPACVRSQCGGSG    3  ATGGCAGCATGCTTCGCCCCGGCGTGCGTGCGTAGTCAGTGTGGCGGTTCTGGCG
MAACFGPCVFYKICGGSG    3  ATGGCAGCATGCTTCGGCCCGTGCGTGTTTTATAAGATTTGTGGCGGTTCTGGCG
MAACFVTPCFCGSCGGSG    3  ATGGCAGCATGCTTCGTTACGCCGTGCTTTTGTGGCTCGTGTGGCGGTTCTGGCG
MAACLTLPPCLGDCGGSG    3  ATGGCAGCATGCTTGACCCTTCCTCCTTGCCTTGGCGACTGTGGCGGTTCTGGCG
MAACLPPP*LLASLWRFW    3  ATGGCAGCATGCTTGCCCCCCCCATAACTGCTGGCTTCATTGTGGCGGTTCTGGCG
MAACLPPCPLAPCGGSG    3  ATGGCAGCATGCTTGCCCCCTTGCCCCCTGGCCCCTTGTGGCGGTTCTGGCG
MAACLPPCPSLSCGGSG    3  ATGGCAGCATGCTTGCCTCCCTGCCCCAGCCTTTCCTGTGGCGGTTCTGGCG
MAACLSHCSVLPPLWRFW    3  ATGGCAGCATGCTTGTCGCACTGCAGCGTTTTGCCCCCCTTGTGGCGGTTCTGGCG
MAACFTRPYGDYVWRFW    3  ATGGCAGCATGCTTTACGCGGCCATACGGGGATTACGTGTGGCGGTTCTGGCG
MAACFIPVCVLDSCGGSG    3  ATGGCAGCATGCTTTATTCCGGTGTGCGTGCTGGATAGCTGTGGCGGTTCTGGCG
MAACFQFCLPPFDCGGSG    3  ATGGCAGCATGCTTTCAGTTTTGCCTCCCCCCCTTTGACTGTGGCGGTTCTGGCG
MAACFLWCLPPHLVWRFW    3  ATGGCAGCATGCTTTCTCTGGTGCCTCCCCCCCCACCTCGTGTGGCGGTTCTGGCG
MAACFVLPPVRPSLWRFW    3  ATGGCAGCATGCTTTGTGTTGCCCCCCGTGCGGCCTTCATTGTGGCGGTTCTGGCG
MAVRCPLPPYQCCGGSG    3  ATGGCAGTGCGCTGCCCCTTGCCGCCGTATTAGTGTTGTGGCGGTTCTGGCG
MASMRVSVPGHFSLWRSG    3  ATGGCCAGCATGCGCGTGTCAGTGCCCGGTCACTTTTCACTGTGGCGTTCTGGCG
MAAGAKYCFFLPPCGGSG    2  ATGGCAGCAGGCGCGAAGTATTGCTTCTTTTTGCCCCCTTGTGGCGGTTCTGGCG
MAACKVSVRP*PVWRFW    2  ATGGCAGCATGCAAAGTCTCTGTGCGGCCCTGACCTGTGTGGCGGTTCTGGCG
MAACNIRSCLPPLWRFW    2  ATGGCAGCATGCAACATTCGTTCGTGCCTTCCCCCCTTGTGGCGGTTCTGGCG
MAACNIRSCLPPCGGSG    2  ATGGCAGCATGCAACATTCGTTCGTGCCTTCCCCCTTGTGGCGGTTCTGGCG
MAACNYLPPCHAPCGGSG    2  ATGGCAGCATGCAACTATCTGCCTCCTTGCCACGCTCCTTGTGGCGGTTCTGGCG
MAACNSKLCCSHKCGGSG    2  ATGGCAGCATGCAACTCGAAGCTCTGCTGTTCGCACAAGTGTGGCGGTTCTGGCG
MAACKSGCYLRSVAVLA    2  ATGGCAGCATGCAAGAGTGGTTGCTATCTTCGCAGTGTGGCGGTTCTGGCG
MAACKPRCPSLPPCGGSG    2  ATGGCAGCATGCAAGCCGCGGTGCCCTAGCTTGCCCCCGTGTGGCGGTTCTGGCG
MAACKRVHSCFVSCGGSG    2  ATGGCAGCATGCAAGCGGGTGCACTCTTGCTTTGTTTCTTGTGGCGGTTCTGGCG
MAACKRTHCLPPVVGGSG    2  ATGGCAGCATGCAAGCGTACCCATTGCCTCCCCCCTGTTGTCGGCGGTTCTGGCG
MAACKGRCVYLPPCGGSG    2  ATGGCAGCATGCAAGGGGCGGTGCGTCTACTTGCCCCCGTGTGGCGGTTCTGGCG
MAACKVPCDAFNCGGSG    2  ATGGCAGCATGCAAGGTCCCCTGCGATGCTTTCAACTGTGGCGGTTCTGGCG
MAACKSTCPFVYCGGSG    2  ATGGCAGCATGCAAGTCGACCTGCCCTTTTGTGTATTGTGGCGGTTCTGGCG
MAACKSTCLLCIVAVLA    2  ATGGCAGCATGCAAGTCGACCTGCCTTTTGTGTATTGTGGCGGTTCTGGCG
MAACKSLPPCSLPLWRFW    2  ATGGCAGCATGCAAGTCTCTGCCTCCTTGCAGTCTCCCCCTGTGGCGGTTCTGGCG
MAACNILPPVLSCVWRFW    2  ATGGCAGCATGCAATATTCTCCCCCCCGTGCTCTCTTGTGTGTGGCGGTTCTGGCG
MAACNILPPCSLVCGGSG    2  ATGGCAGCATGCAATATTCTCCCCCCGTGCTCTCTTGTGTGTGGCGGTTCTGGCG
MAACNGGCHSECSCGGSG    2  ATGGCAGCATGCAATGGCGGGTGCCATTCCGAGTGTTCTTGTGGCGGTTCTGGCG
MAACNGNCTTPGCGGSG    2  ATGGCAGCATGCAATGGTAACTGCACCACCCCTGGGTGTGGCGGTTCTGGCG
MAACNSCTCISFNCGGSG    2  ATGGCAGCATGCAATTCTTGTACTTGCATCTCGTTTAACTGTGGCGGTTCTGGCG
MAACTPSPLL**HLWRFW    2  ATGGCAGCATGCACCCCGTCACCTCTGCTTTAATAACATCTGTGGCGGTTCTGGCG
MAACTLRCFDAACGGSG    2  ATGGCAGCATGCACCCTCCGCTGCTTTGATGCTGCCTGTGGCGGTTCTGGCG
MAACTVLPPLPVSVWRFW    2  ATGGCAGCATGCACCGTCCTGCCCCCCTTGCCAGTTTCTGTGTGGCGGTTCTGGCG
MAACTQTCPSPLNCGGSG    2  ATGGCAGCATGCACCTAGACGTGCCCGTCCCCTCTTAATTGTGGCGGTTCTGGCG
MAACTKNCAVLPPLWRFW    2  ATGGCAGCATGCACGAAGAATTGCGCCGTGCTGCCCCCCCTGTGGCGGTTCTGGCG
MAACTRLCLPPFFVAVLA    2  ATGGCAGCATGCACGCGCCTTTGCTTGCCCCCCTTTTTTGTGGCGGTTCTGGCG
MAACTLNQCLPPCGGSG    2  ATGGCAGCATGCACGCTGAACCAGTGCCTGCCCCCGTGTGGCGGTTCTGGCG
MAACTLRCPLLPPLWRFW    2  ATGGCAGCATGCACGCTTCGGTGCCCTCTCCTGCCCCCCTTGTGGCGGTTCTGGCG
MAACTGRCVSVFGCGGSG    2  ATGGCAGCATGCACGGGGCGCTGCGTGAGTGTGTTCGGTTGTGGCGGTTCTGGCG
MAACTSSCPIIPPCGGSG    2  ATGGCAGCATGCACGTCCAGCTGCCCGATCATTCCTCCTTGTGGCGGTTCTGGCG
MAACTSRCHYLPPCGGSA    2  ATGGCAGCATGCACGTCGCGGTGCCATTACCTTCCTCCCTGTGGCGGTTCTGCG
MAACTSFPLCRPFLWRFW    2  ATGGCAGCATGCACGTCTTTTCCGCTCTGCAGGCCTTTTTTGTGGCGGTTCTGGCG
MAACTKPLPLQQRLWRFW    2  ATGGCAGCATGCACTAAGCCTTTGCCCCTGCAGTAGCGTTTGTGGCGGTTCTGGCG
MAACTTVCPSLPPCGGSG    2  ATGGCAGCATGCACTACCGTCTGCCCGTCCCTCCCTCCGTGTGGCGGTTCTGGCG
MAACTLRRASRIVAVLA    2  ATGGCAGCATGCACTCTGCGCCGTGCTAGCCGAATTGTGGCGGTTCTGGCG
MAACTSTCPPYGLWRFW    2  ATGGCAGCATGCACTTCTACCTGCCCCCCATACGGCCTGTGGCGGTTCTGGCG
MAACTWSCLPPTSVAVLA    2  ATGGCAGCATGCACTTGGTCCTGCCTCCCCCCCACCTCTGTGGCGGTTCTGGCG
MAACSNFCPAAPCGGSG    2  ATGGCAGCATGCAGCAATTTCTGCCCGGCGGCTCCCTGTGGCGGTTCTGGCG
MAACSTGLCLYSCGGSG    2  ATGGCAGCATGCAGCACTGGGCTGTGCTTGTATTCGTGTGGCGGTTCTGGCG
MAACSHRRCTGLCGGSG    2  ATGGCAGCATGCAGCCACCGGCGTTGCACGGGCCTCTGTGGCGGTTCTGGCG
MAACSLLPPLPLQLWRFW    2  ATGGCAGCATGCAGCCTGCTGCCCCCCTTGCCCCTACAGTTGTGGCGGTTCTGGCG
MAACSLLPPCPYSCGGSG    2  ATGGCAGCATGCAGCCTGCTGCCCCCTTGCCCCTACAGTTGTGGCGGTTCTGGCG
MAACSSVALIFPPCGGSG    2  ATGGCAGCATGCAGCTCCGTTGCCCTTATCTTCCCCCCGTGTGGCGGTTCTGGCG
MAACRMICLPPVLWRFW    2  ATGGCAGCATGCAGGATGATCTGCCTTCCCCCCGTGCTGTGGCGGTTCTGGCG
MAACRMICLPPCCGGSG    2  ATGGCAGCATGCAGGATGATCTGCCTTCCCCCGTGCTGTGGCGGTTCTGGCG
MAACRILCFHPGCGGSG    2  ATGGCAGCATGCAGGATTCTGTGCTTTCATCCCGGGTGTGGCGGTTCTGGCG
MAACRLQCVTLPRVAVLA    2  ATGGCAGCATGCAGGTTGCAGTGCGTCACTTTGCCCCGTGTGGCGGTTCTGGCG
MAACSRPCSTSVVCGGSG    2  ATGGCAGCATGCAGTCGGCCGTGCTCGACGTCCGTTGTCTGTGGCGGTTCTGGCG
MAACSVLPPCSGICGGSG    2  ATGGCAGCATGCAGTGTCCTGCCTCCCTGCTCTGGTATCTGTGGCGGTTCTGGCG
MAACSSSCTPRPLCGGSG    2  ATGGCAGCATGCAGTTCGTCGTGCACCCCTCGCCCTCTGTGTGGCGGTTCTGGCG
MAACSFAARF*IVAVLA    2  ATGGCAGCATGCAGTTTCGCTGCACGCTTTTGAATTGTGGCGGTTCTGGCG
MAACISRCSLLPPCGGSG    2  ATGGCAGCATGCATCAGCCGCTGCTCTCTTTTGCCTCCGTGTGGCGGTTCTGGCG
MAACISFALFCPPVAVLA    2  ATGGCAGCATGCATCAGCTTTGCCCTGTTTTGCCCCCCTGTGGCGGTTCTGGCG
MAACIILPAALMIVAVLA    2  ATGGCAGCATGCATCATCCTACCTGCTGCGCTGATGATTGTGGCGGTTCTGGCG
MAACIPSACNGPVCGGSG    2  ATGGCAGCATGCATCCCCAGTGCTTGCAATGGCCCGGTGTGTGGCGGTTCTGGCG
MAACILPPARRPFVAVLA    2  ATGGCAGCATGCATCCTCCCCCCTGCCCGTCGACCATTTGTGGCGGTTCTGGCG
MAACILRARTSSVAVLA    2  ATGGCAGCATGCATCCTCCGTGCACGAACTTCCAGTGTGGCGGTTCTGGCG
MAACILLRAPPRIVGGSG    2  ATGGCAGCATGCATCCTCCTCCGTGCTCCCCCCAGGATTGTCGGCGGTTCTGGCG
MAACILPPCPSYCGGSG    2  ATGGCAGCATGCATCCTGCCCCCTTGCCCCTCTTATTGTGGCGGTTCTGGCG
MAACILPPAVIVCVAVLA    2  ATGGCAGCATGCATCCTTCCTCCTGCAGTTATCGTGTGTGTGGCGGTTCTGGCG
MAACILPPAPSGIVAVLA    2  ATGGCAGCATGCATCCTTCCTCCTGCCCCGTCAGGAATTGTGGCGGTTCTGGCG
MAACIAACGESACGGSG    2  ATGGCAGCATGCATCGCGGCGTGCGGCGAGTCCGCTTGTGGCGGTTCTGGCG
MAACIVLPPLQLSLWRFW    2  ATGGCAGCATGCATCGTGCTTCCCCCCTTGCAGCTTTCATTGTGGCGGTTCTGGCG
MAACMSPCVGHVRCGGSG    2  ATGGCAGCATGCATGAGTCCTTGCGTCGGCCATGTCAGGTGTGGCGGTTCTGGCG
MAACMHDCAFWVVAVLA    2  ATGGCAGCATGCATGCACGACTGTGCTTTCTGGGTTGTGGCGGTTCTGGCG
MAACMLPCPLSDCGGSG    2  ATGGCAGCATGCATGCTGCCTTGCCCCCTCTCGGACTGTGGCGGTTCTGGCG
MAACMGPDCSPVCLWRFW    2  ATGGCAGCATGCATGGGCCCCGATTGCAGCCCCGTATGTCTGTGGCGGTTCTGGCG
MAACMGPIAARMSVAVLA    2  ATGGCAGCATGCATGGGCCCGATTGCAGCCCGTATGTCTGTGGCGGTTCTGGCG
MAACMVGCQLPTFLWRFW    2  ATGGCAGCATGCATGGTGGGCTGCTAGCTGCCGACTTTTTTGTGGCGGTTCTGGCG
MAACMYMCPRAPSVWRFW    2  ATGGCAGCATGCATGTACATGTGCCCCCGTGCTCCCTCCGTGTGGCGGTTCTGGCG
MAACMFPVLHQFALWRFW    2  ATGGCAGCATGCATGTTTCCCGTTCTGCATTAGTTCGCACTGTGGCGGTTCTGGCG
MAACISLPPCLYNCGGSG    2  ATGGCAGCATGCATTAGCCTTCCCCCGTGCCTGTACAATTGTGGCGGTTCTGGCG
MAACIPPLHPAPALWRFW    2  ATGGCAGCATGCATTCCCCCCCTGCACCCTGCTCCCGCCCTGTGGCGGTTCTGGCG
MAACIRMSCSSHCGGSG    2  ATGGCAGCATGCATTCGCATGAGCTGCAGTAGCCACTGTGGCGGTTCTGGCG
MAACILPPCPVGLCGGSG    2  ATGGCAGCATGCATTCTCCCCCCTTGCCCCGTTGGTCTTTGTGGCGGTTCTGGCG
MAACILPLARACTVAVLA    2  ATGGCAGCATGCATTCTCCCCCTTGCTAGAGCATGCACTGTGGCGGTTCTGGCG
MAACILPPCDFITVAVLA    2  ATGGCAGCATGCATTCTGCCCCCGTGCGATTTCATTACTGTGGCGGTTCTGGCG
MAACIGSHCRDAICGGSG    2  ATGGCAGCATGCATTGGTTCCCACTGCCGTGATGCGATTTGTGGCGGTTCTGGCG
MAACIQLPPLLAGVWRFW    2  ATGGCAGCATGCATTTAGCTTCCCCCCTTGCTCGCAGGAGTGTGGCGGTTCTGGCG
MAACIFYLPCQPVWRFW    2  ATGGCAGCATGCATTTTTTACCTGCCCTGTCAACCAGTGTGGCGGTTCTGGCG
MAACHKACMDFGDLWRFW    2  ATGGCAGCATGCCACAAGGCGTGCATGGATTTTGGGGACTTGTGGCGGTTCTGGCG
MAACHNRACASSGCGGSG    2  ATGGCAGCATGCCACAATCGGGCCTGCGCTTCGTCTGGCTGTGGCGGTTCTGGCG
MAACHQLPPCSTVCGGSG    2  ATGGCAGCATGCCACCAGTTGCCTCCCTGCTCCACCGTGTGTGGCGGTTCTGGCG
MAACHPQVCPDQLWRFW    2  ATGGCAGCATGCCACCCTTAGGTCTGCCCCGATCAATTGTGGCGGTTCTGGCG
MAACHRQCGELPPCGGSG    2  ATGGCAGCATGCCACCGGCAGTGCGGTGAGCTTCCCCCTTGTGGCGGTTCTGGCG
MAACHLPPVLYRPLWRFW    2  ATGGCAGCATGCCACCTTCCCCCCGTGCTATATCGGCCGCTGTGGCGGTTCTGGCG
MAACHLPPCFYPCGGSG    2  ATGGCAGCATGCCACCTTCCCCCCTGCTTTTACCCCTGTGGCGGTTCTGGCG
MAACHEHCPDPSPLWRFW    2  ATGGCAGCATGCCACGAGCATTGCCCCGATCCTTCCCCCCTGTGGCGGTTCTGGCG
MAACHVLPALLEVLWRFW    2  ATGGCAGCATGCCACGTCCTCCCCGCCTTGCTAGAGGTCCTGTGGCGGTTCTGGCG
MAACHLRCFSLPPLWRFW    2  ATGGCAGCATGCCACTTGCGCTGCTTCAGTCTGCCCCCCTTGTGGCGGTTCTGGCG
MAACQKVCSTLPPCGGSG    2  ATGGCAGCATGCCAGAAGGTTTGCTCTACCCTGCCCCCGTGTGGCGGTTCTGGCG
MAACQPTCRSLLACGGSG    2  ATGGCAGCATGCCAGCCTACGTGCCGCAGCCTCCTTGCTTGTGGCGGTTCTGGCG
MAACQLPCRTLITCGGSG    2  ATGGCAGCATGCCAGCTCCCTTGCCGCACCCTTATTACCTGTGGCGGTTCTGGCG
MAACQEFCLPPGELWRFW    2  ATGGCAGCATGCCAGGAGTTTTGCCTTCCTCCGGGGGAACTGTGGCGGTTCTGGCG
MAACQGHVRRLVLWRFW    2  ATGGCAGCATGCCAGGGGCACGTGCGTCGCTTAGTCTTGTGGCGGTTCTGGCG
MAACQGQCRLFAWCGGSG    2  ATGGCAGCATGCCAGGGTCAGTGCAGGCTCTTCGCGTGGTGTGGCGGTTCTGGCG
MAACQGACEAPHLWRFW    2  ATGGCAGCATGCCAGGGTGCTTGCGAGGCCCCCCACTTGTGGCGGTTCTGGCG
MAACQGWWCPFFHLWRFW    2  ATGGCAGCATGCCAGGGTTGGTGGTGCCCCTTTTTTCACTTGTGGCGGTTCTGGCG
MAACQYRCPKLPPLWRFW    2  ATGGCAGCATGCCAGTATCGGTGCCCTAAGCTTCCCCCCTTGTGGCGGTTCTGGCG
MAACQSACPIIPPCGGSG    2  ATGGCAGCATGCCAGTCCGCCTGCCCTATTATCCCTCCTTGTGGCGGTTCTGGCG
MAACQSFHCSVHPLWRFW    2  ATGGCAGCATGCCAGTCCTTCCACTGCAGCGTTCACCCCCTGTGGCGGTTCTGGCG
MAACHTLCLPPVLWRFW    2  ATGGCAGCATGCCATACCTTGTGCCTTCCCCCCGTATTGTGGCGGTTCTGGCG
MAACHILPSVP*YLWRFW    2  ATGGCAGCATGCCATATTCTCCCCTCCGTGCCCTAATACTTGTGGCGGTTCTGGCG
MAACHPACPILPPCGGSG    2  ATGGCAGCATGCCATCCTGCTTGCCCTATCCTGCCTCCTTGTGGCGGTTCTGGCG
MAACHPQVCPAFVWRFW    2  ATGGCAGCATGCCATCCTTAGGTCTGCCCCGCGTTCGTGTGGCGGTTCTGGCG
MAACHLLPPCSMNCGGSG    2  ATGGCAGCATGCCATCTCTTGCCCCCGTGCTCCATGAACTGTGGCGGTTCTGGCG
MAACHAPPDLRQQLWRFW    2  ATGGCAGCATGCCATGCGCCCCCAGATTTGCGCTAGCAACTGTGGCGGTTCTGGCG
MAACHVLPPVPFAVWRFW    2  ATGGCAGCATGCCATGTTCTGCCCCCCGTGCCATTTGCAGTGTGGCGGTTCTGGCG
MAACPVCLQL*VALWRFW    2  ATGGCAGCATGCCCAGTCTGTTTGCAGTTATAAGTTGCTCTGTGGCGGTTCTGGCG
MAACPSLPRALSSVAVLA    2  ATGGCAGCATGCCCCAGTCTCCCCCGTGCACTGTCCAGTGTGGCGGTTCTGGCG
MAACPIIPLLHLLWRFW    2  ATGGCAGCATGCCCCATCATCCCCTTGCTCCATCTCTTGTGGCGGTTCTGGCG
MAACPIVACWWYYCGGSG    2  ATGGCAGCATGCCCCATTGTGGCCTGCTGGTGGTACTATTGTGGCGGTTCTGGCG
MAACPHMCSSRPDCGGSG    2  ATGGCAGCATGCCCCCACATGTGCTCCTCGCGGCCGGATTGTGGCGGTTCTGGCG
MAACPH*LPLPELLWRFW    2  ATGGCAGCATGCCCCCACTGATTGCCTCTACCTGAGCTCCTGTGGCGGTTCTGGCG
MAACPQVAPVRFVLWRFW    2  ATGGCAGCATGCCCCCAGGTTGCCCCCGTGCGATTCGTTCTGTGGCGGTTCTGGCG
MAACPQSPPVHCPVWRFW    2  ATGGCAGCATGCCCCCAGTCTCCCCCCGTGCACTGTCCAGTGTGGCGGTTCTGGCG
MAACPHKAACDKVCGGSG    2  ATGGCAGCATGCCCCCATAAGGCCGCTTGCGACAAGGTTTGTGGCGGTTCTGGCG
MAACPHPSCGYGHCGGSG    2  ATGGCAGCATGCCCCCATCCTTCCTGCGGCTACGGCCACTGTGGCGGTTCTGGCG
MAACPHFAPLRCLVWRFW    2  ATGGCAGCATGCCCCCATTTTGCCCCCTTGCGTTGCTTGGTGTGGCGGTTCTGGCG
MAACPP*GRLRQGLWRFW    2  ATGGCAGCATGCCCCCCATAAGGCCGCTTGCGACAAGGTTTGTGGCGGTTCTGGCG
MAACPPSFLRLRPLWRFW    2  ATGGCAGCATGCCCCCCATCCTTCCTGCGGCTACGGCCACTGTGGCGGTTCTGGCG
MAACPPASAVPVQLWRFW    2  ATGGCAGCATGCCCCCCGGCTTCCGCCGTGCCCGTTTAGTTGTGGCGGTTCTGGCG
MAACPRRPLLALQLWRFW    2  ATGGCAGCATGCCCCCGACGACCATTGCTCGCGCTACAGTTGTGGCGGTTCTGGCG
MAACPRELLGQHLWRFW    2  ATGGCAGCATGCCCCCGCGAGCTGCTAGGCTAGCATCTGTGGCGGTTCTGGCG
MAACPREAKCWLTCGGSG    2  ATGGCAGCATGCCCCCGCGAGGCCAAGTGCTGGCTGACCTGTGGCGGTTCTGGCG
MAACPRLVLPPPPLWRFW    2  ATGGCAGCATGCCCCCGCTTAGTACTGCCACCACCTCCCCTGTGGCGGTTCTGGCG
MAACPRPQLPVCVWRFW    2  ATGGCAGCATGCCCCCGGCCCCAACTGCCGGTATGTGTGTGGCGGTTCTGGCG
MAACPRD*LRGSGLWRFW    2  ATGGCAGCATGCCCCCGGGATTAATTGCGGGGTTCTGGTTTGTGGCGGTTCTGGCG
MAACPRGCVVSACGGSG    2  ATGGCAGCATGCCCCCGGGGTTGCGTCGTGTCCGCTTGTGGCGGTTCTGGCG
MAACPRCAATGFPLWRFW    2  ATGGCAGCATGCCCCCGGTGTGCTGCCACCGGTTTCCCGTTGTGGCGGTTCTGGCG
MAACPRVAALPLGLWRFW    2  ATGGCAGCATGCCCCCGTGTTGCCGCCTTGCCGCTCGGATTGTGGCGGTTCTGGCG
MAACPLCRVLDFLWRFW    2  ATGGCAGCATGCCCCCTCTGTCGCGTGCTAGATTTTCTGTGGCGGTTCTGGCG
MAACPLAPSLPRVLWRFW    2  ATGGCAGCATGCCCCCTTGCTCCCTCCCTGCCGCGTGTCTTGTGGCGGTTCTGGCG
MAACPLASALHYELWRFW    2  ATGGCAGCATGCCCCCTTGCTTCCGCCCTGCACTATGAACTGTGGCGGTTCTGGCG
MAACPLVAALLQQLWRFW    2  ATGGCAGCATGCCCCCTTGTTGCCGCCTTGCTACAACAATTGTGGCGGTTCTGGCG
MAACPASCQASICGGSG    2  ATGGCAGCATGCCCCGCGAGCTGCTAGGCTAGCATCTGTGGCGGTTCTGGCG
MAACPGVCNVLPPCGGSG    2  ATGGCAGCATGCCCCGGGGTTTGCAACGTCCTCCCTCCCTGTGGCGGTTCTGGCG
MAACPGQCKGIWCCGGSG    2  ATGGCAGCATGCCCCGGGTAGTGCAAGGGCATCTGGTGTTGTGGCGGTTCTGGCG
MAACPG*LHGASVWRFW    2  ATGGCAGCATGCCCCGGTTGACTGCACGGTGCATCGGTGTGGCGGTTCTGGCG
MAACPVLPPLQSSLWRFW    2  ATGGCAGCATGCCCCGTGTTGCCCCCCTTGCAGTCGTCCTTGTGGCGGTTCTGGCG
MAACP*RGLLVYVWRFW    2  ATGGCAGCATGCCCCTAACGTGGCTTGCTAGTATACGTGTGGCGGTTCTGGCG
MAACPYKGFCPTPCGGSG    2  ATGGCAGCATGCCCCTACAAGGGCTTTTGCCCCACTCCCTGTGGCGGTTCTGGCG
MAACPQTCDMLPPCGGSG    2  ATGGCAGCATGCCCCTAGACGTGCGATATGTTGCCCCCGTGTGGCGGTTCTGGCG
MAACPQFASLHCSVWRFW    2  ATGGCAGCATGCCCCTAGTTTGCCTCCTTGCATTGCTCTGTGTGGCGGTTCTGGCG
MAACPSAPVQQLLWRFW    2  ATGGCAGCATGCCCCTCCGCTCCTGTGCAACAATTATTGTGGCGGTTCTGGCG
MAACPNSCIKSRCGGSG    2  ATGGCAGCATGCCCGAATAGTTGCATTAAGTCGAGGTGTGGCGGTTCTGGCG
MAACPSFRRAFSFLWRFW    2  ATGGCAGCATGCCCGAGCTTCCGCCGTGCTTTCTCATTCTTGTGGCGGTTCTGGCG
MAACPSFRRAFLILVAVL    2  ATGGCAGCATGCCCGAGCTTCCGCCGTGCTTTTCTCATTCTTGTGGCGGTTCTGGG
MAACPHGCVTLPPVWRFW    2  ATGGCAGCATGCCCGCACGGCTGCGTCACCCTGCCCCCCGTGTGGCGGTTCTGGCG
MAACPQHICLVPRVAVLA    2  ATGGCAGCATGCCCGCAGCACATCTGCCTAGTTCCACGTGTGGCGGTTCTGGCG
MAACPRLPPCDMGCGGSA    2  ATGGCAGCATGCCCGCGTTTGCCTCCGTGCGATATGGGTTGTGGCGGTTCTGCG
MAACPLLPPLRLSLWRFW    2  ATGGCAGCATGCCCGCTGCTGCCGCCCCTGCGGCTCTCCTTGTGGCGGTTCTGGCG
MAACPLLPPCSALCGGSG    2  ATGGCAGCATGCCCGCTGTTGCCTCCTTGCTCTGCGCTGTGTGGCGGTTCTGGCG
MAACPLTRCSQDPVAVLA    2  ATGGCAGCATGCCCGCTTACTCGTTGCAGTTAGGATCCTGTGGCGGTTCTGGCG
MAACPARCRELPPCGGSG    2  ATGGCAGCATGCCCGGCCAGGTGCCGTGAGCTCCCGCCCTGTGGCGGTTCTGGCG
MAACPALPPCTISCGGSG    2  ATGGCAGCATGCCCGGCCCTCCCCCCGTGCACTATCAGTTGTGGCGGTTCTGGCG
MAACPALPPCVRGCGRFW    2  ATGGCAGCATGCCCGGCCTTGCCTCCTTGCGTGCGGGGGTGTGGGCGGTTCTGGCG
MAACPAPAGGASTVAVLA    2  ATGGCAGCATGCCCGGCGCCTGCCGGCGGGGCTAGCACTGTGGCGGTTCTGGCG
MAACPVLPPLPSLLWRFW    2  ATGGCAGCATGCCCGGTGCTTCCCCCCTTGCCCTCGCTATTGTGGCGGTTCTGGCG
MAACPYLPPCKPSCGGSG    2  ATGGCAGCATGCCCGTACTTGCCCCCGTGCAAGCCTTCGTGTGGCGGTTCTGGCG
MAACPC*PVARLSVAVLA    2  ATGGCAGCATGCCCGTGCTGACCGGTTGCGCGTCTATCTGTGGCGGTTCTGGCG
MAACPFCALRGRCVAVLA    2  ATGGCAGCATGCCCGTTCTGTGCCTTACGAGGGCGGTGTGTGGCGGTTCTGGCG
MAACPTTCDPLICGGSG    2  ATGGCAGCATGCCCTACGACGTGCGATCCGCTTATTTGTGGCGGTTCTGGCG
MAACPTLPPCGAYCGGSG    2  ATGGCAGCATGCCCTACGCTCCCGCCGTGCGGTGCCTACTGTGGCGGTTCTGGCG
MAACPSLPPCLGRCGGSG    2  ATGGCAGCATGCCCTAGCTTGCCGCCGTGCTTGGGCCGTTGTGGCGGTTCTGGCG
MAACPMSCSPPSGCGGSG    2  ATGGCAGCATGCCCTATGAGCTGCTCGCCTCCTTCCGGCTGTGGCGGTTCTGGCG
MAACPQLPPVPCGVWRFW    2  ATGGCAGCATGCCCTCAGCTCCCCCCCGTGCCGTGCGGGGTGTGGCGGTTCTGGCG
MAACPHLPPVLPSLWRFW    2  ATGGCAGCATGCCCTCATTTGCCCCCCGTGCTTCCTTCTTTGTGGCGGTTCTGGCG
MAACPRLPPVHVDLWRFW    2  ATGGCAGCATGCCCTCGCTTGCCCCCCGTGCATGTAGATCTGTGGCGGTTCTGGCG
MAACPRLPRACRSVAVLA    2  ATGGCAGCATGCCCTCGCTTGCCCCGTGCATGTAGATCTGTGGCGGTTCTGGCG
MAACPRACWVLPPLWRFW    2  ATGGCAGCATGCCCTCGTGCGTGCTGGGTCCTTCCCCCCCTGTGGCGGTTCTGGCG
MAACPECCGINACCGGSG    2  ATGGCAGCATGCCCTGAGTGCTGCGGTATTAATGCGTGCTGTGGCGGTTCTGGCG
MAACPARRVCYYCCGGSG    2  ATGGCAGCATGCCCTGCTAGGCGTGTTTGCTATTATTGCTGTGGCGGTTCTGGCG
MAACPVLPPVLCCVWRFW    2  ATGGCAGCATGCCCTGTTCTCCCCCCCGTGCTCTGTTGTGTGTGGCGGTTCTGGCG
MAACPQLPPCSVVCGGSG    2  ATGGCAGCATGCCCTTAGCTCCCTCCCTGCTCCGTTGTCTGTGGCGGTTCTGGCG
MAACPYLCPILPPCGGSG    2  ATGGCAGCATGCCCTTATTTGTGCCCGATTCTCCCCCCGTGTGGCGGTTCTGGCG
MAACPSLPPLLVDVWRFW    2  ATGGCAGCATGCCCTTCGCTCCCCCCCTTGCTTGTGGATGTGTGGCGGTTCTGGCG
MAACPSILRCLPPCGGSG    2  ATGGCAGCATGCCCTTCTATTCTTCGCTGCCTTCCCCCTTGTGGCGGTTCTGGCG
MAACPWQLPLPQVWRFW    2  ATGGCAGCATGCCCTTGGTAGCTGCCTCTTCCCCAAGTGTGGCGGTTCTGGCG
MAACPFLPPLQPDLWRFW    2  ATGGCAGCATGCCCTTTCCTTCCCCCCTTGCAGCCCGATCTGTGGCGGTTCTGGCG
MAACPFLPPCPIPCGGSG    2  ATGGCAGCATGCCCTTTTCTGCCTCCTTGCCCCATTCCCTGTGGCGGTTCTGGCG
MAACRSRAPRPCVAVLA    2  ATGGCAGCATGCCGAAGTCGTGCTCCTCGCCCCTGTGTGGCGGTTCTGGCG
MAACRRVCGPDALLWRFW    2  ATGGCAGCATGCCGCAGGGTGTGCGGCCCCGATGCCTTGTTGTGGCGGTTCTGGCG
MAACRHPCYNYSCGGSG    2  ATGGCAGCATGCCGCCATCCTTGCTATAACTATAGTTGTGGCGGTTCTGGCG
MAACRPTACHQQLCGGSG    2  ATGGCAGCATGCCGCCCGACGGCGTGCCATCAGCAGCTCTGTGGCGGTTCTGGCG
MAACRRECPLLPPCGGSG    2  ATGGCAGCATGCCGCCGGGAGTGCCCGCTTCTGCCTCCCTGTGGCGGTTCTGGCG
MAACRLLCLPPVPLWRFW    2  ATGGCAGCATGCCGCCTCCTGTGCCTGCCCCCCGTACCATTGTGGCGGTTCTGGCG
MAACRDVCGILPPCGGSG    2  ATGGCAGCATGCCGCGATGTTTGCGGCATCCTCCCCCCGTGTGGCGGTTCTGGCG
MAACRVRYCGQLTCGGSG    2  ATGGCAGCATGCCGCGTCCGGTATTGCGGTCAGCTGACCTGTGGCGGTTCTGGCG
MAACRVACPILPPCGGSG    2  ATGGCAGCATGCCGCGTTGCTTGCCCGATCCTTCCCCCGTGTGGCGGTTCTGGCG
MAACRYLPPLQFRVWRFW    2  ATGGCAGCATGCCGCTACTTGCCTCCCCTGCAGTTTCGGGTGTGGCGGTTCTGGCG
MAACRYSCVKSYCGGSG    2  ATGGCAGCATGCCGCTATTCGTGCGTTAAGAGCTATTGTGGCGGTTCTGGCG
MAACRSRCFEPLCGGSG    2  ATGGCAGCATGCCGCTCTCGCTGCTTCGAGCCTTTGTGTGGCGGTTCTGGCG
MAACRSRVCNVYPCGGSG    2  ATGGCAGCATGCCGCTCTCGTGTTTGCAACGTGTATCCTTGTGGCGGTTCTGGCG
MAACRLGVLPAPLVAVLA    2  ATGGCAGCATGCCGCTTGGGGGTACTGCCTGCCCCCCTTGTGGCGGTTCTGGCG
MAACRLGYCLPPLWRFW    2  ATGGCAGCATGCCGCTTGGGGTACTGCCTGCCCCCCTTGTGGCGGTTCTGGCG
MAACRILPPAVLLVAVLA    2  ATGGCAGCATGCCGGATTCTTCCTCCTGCCGTACTTCTTGTGGCGGTTCTGGCG
MAACRPRCLGAYMCGGSG    2  ATGGCAGCATGCCGGCCGCGGTGCCTCGGTGCGTATATGTGTGGCGGTTCTGGCG
MAACRELPPCTSECGGSG    2  ATGGCAGCATGCCGGGAGCTGCCTCCGTGCACTTCGGAGTGTGGCGGTTCTGGCG
MAACRGYCQISGCGGSG    2  ATGGCAGCATGCCGGGGGTACTGCCAGATTAGCGGTTGTGGCGGTTCTGGCG
MAACRGSLHDLAALWRFW    2  ATGGCAGCATGCCGGGGGTCGCTGCATGACCTTGCCGCCTTGTGGCGGTTCTGGCG
MAACRGWLLQQRGVWRFW    2  ATGGCAGCATGCCGGGGGTGGTTATTGCAATAGCGAGGAGTGTGGCGGTTCTGGCG
MAACRSQCPVLPPCGGSG    2  ATGGCAGCATGCCGGTCTCAGTGCCCGGTCTTGCCCCCTTGTGGCGGTTCTGGCG
MAACRCHRCYATDCGGSG    2  ATGGCAGCATGCCGGTGCCATAGGTGCTACGCGACTGATTGTGGCGGTTCTGGCG
MAACRNGCVQATGCGGSG    2  ATGGCAGCATGCCGTAATGGCTGCGTTTAGGCCACGGGGTGTGGCGGTTCTGGCG
MAACRPVCLPPRSCGGSG    2  ATGGCAGCATGCCGTCCCGTGTGCCTTCCTCCTAGGAGTTGTGGCGGTTCTGGCG
MAACREICGRMESCGGSG    2  ATGGCAGCATGCCGTGAGATTTGCGGCCGTATGGAGTCCTGTGGCGGTTCTGGCG
MAACRDSCSWNYCGGSG    2  ATGGCAGCATGCCGTGATAGCTGCTCCTGGAATTACTGTGGCGGTTCTGGCG
MAACRVGCQPAGCGGSG    2  ATGGCAGCATGCCGTGTTGGGTGCTAGCCGGCTGGCTGTGGCGGTTCTGGCG
MAACLTQCSVLPSLWRFW    2  ATGGCAGCATGCCTCACCTAGTGCTCCGTCCTCCCCTCCTTGTGGCGGTTCTGGCG
MAACLSDCPAGDLWRFW    2  ATGGCAGCATGCCTCAGCGACTGCCCCGCAGGCGATTTGTGGCGGTTCTGGCG
MAACLILPPCAPRLWRFW    2  ATGGCAGCATGCCTCATCTTGCCTCCCTGCGCCCCTCGACTGTGGCGGTTCTGGCG
MAACLHSCVTRLFCGGSA    2  ATGGCAGCATGCCTCCATTCTTGCGTTACTCGCCTCTTCTGTGGCGGTTCTGCG
MAACLPPTPAGTIVAVLA    2  ATGGCAGCATGCCTCCCCCCCACCCCTGCTGGTACAATTGTGGCGGTTCTGGCG
MAACLPPTLLVQLWRFW    2  ATGGCAGCATGCCTCCCCCCCACCCTGCTGGTACAATTGTGGCGGTTCTGGCG
MAACLPPHPCWYNCGGSG    2  ATGGCAGCATGCCTCCCCCCCCACCCCTGCTGGTACAATTGTGGCGGTTCTGGCG
MAACLPPCPRSTICGGSG    2  ATGGCAGCATGCCTCCCGCCCTGCCCGCGTTCTACGATCTGTGGCGGTTCTGGCG
MAACLPPCPLTPCGGSG    2  ATGGCAGCATGCCTCCCTCCCTGCCCCCTCACCCCCTGTGGCGGTTCTGGCG
MAACLRYRCLPNFCGGSG    2  ATGGCAGCATGCCTCCGTTACCGTTGCTTGCCGAATTTTTGTGGCGGTTCTGGCG
MAACLLPPLRCLGLWRFW    2  ATGGCAGCATGCCTCCTCCCCCCCCTGCGTTGCCTAGGATTGTGGCGGTTCTGGCG
MAACLLLPPCLRPCGGSG    2  ATGGCAGCATGCCTCCTCCTGCCCCCGTGCCTCCGCCCCTGTGGCGGTTCTGGCG
MAACLGACHLTRCGGSG    2  ATGGCAGCATGCCTCGGTGCCTGCCACCTTACCCGTTGTGGCGGTTCTGGCG
MAACLVRSCVERYCGGSG    2  ATGGCAGCATGCCTCGTGCGCAGTTGCGTCGAGCGGTACTGTGGCGGTTCTGGCG
MAACLYPCWWYHCGGSG    2  ATGGCAGCATGCCTCTACCCGTGCTGGTGGTATCATTGTGGCGGTTCTGGG
MAACLQLPPCDFQCGGSG    2  ATGGCAGCATGCCTCTAGCTTCCTCCCTGCGATTTTCAGTGTGGCGGTTCTGGCG
MAACLILFCDGKSCGGSG    2  ATGGCAGCATGCCTGATCCTTTTTTGCGACGGCAAGTCGTGTGGCGGTTCTGGCG
MAACLILPPLHCAVWRFW    2  ATGGCAGCATGCCTGATCTTGCCCCCCTTGCACTGTGCCGTGTGGCGGTTCTGGCG
MAACLPPLPGFLLWRFW    2  ATGGCAGCATGCCTGCCCCCCCTGCCCGGTTTTTTACTGTGGCGGTTCTGGCG
MAACLPPCHLSFCGGSG    2  ATGGCAGCATGCCTGCCTCCGTGCCATCTTTCTTTTTGTGGCGGTTCTGGCG
MAACLLPPVHVLQLWRFW    2  ATGGCAGCATGCCTGCTTCCTCCCGTGCACGTATTATAGTTGTGGCGGTTCTGGCG
MAACLGKCTVLPPVAVLA    2  ATGGCAGCATGCCTGGGCAAGTGCACTGTTCTTCCTCCTGTGGCGGTTCTGGCG
MAACLGRCPSFRLVAVLA    2  ATGGCAGCATGCCTGGGGAGGTGCCCTAGCTTCCGCCTTGTGGCGGTTCTGGCG
MAACLGPCMVLPPVWRFW    2  ATGGCAGCATGCCTGGGGCCCTGCATGGTGCTGCCCCCCGTGTGGCGGTTCTGGCG
MAACLYPPCPIMTCGGSG    2  ATGGCAGCATGCCTGTATCCGCCTTGCCCGATTATGACGTGTGGCGGTTCTGGCG
MAACLFKTCYNQLCGGSG    2  ATGGCAGCATGCCTGTTCAAGACGTGCTACAACTAGTTGTGTGGCGGTTCTGGCG
MAACLLPPVPEHRVWRFW    2  ATGGCAGCATGCCTGTTGCCCCCCGTGCCCGAGCACCGGGTGTGGCGGTTCTGGCG
MAACLSICLPPTGCGGSG    2  ATGGCAGCATGCCTTAGCATTTGCCTGCCCCCTACCGGCTGTGGCGGTTCTGGCG
MAACLPPPTCTWSCGGSG    2  ATGGCAGCATGCCTTCCCCCCCCTACCTGCACCTGGAGTTGTGGCGGTTCTGGCG
MAACLPDCPP*YVWRFW    2  ATGGCAGCATGCCTTCCGGACTGCCCCCCGTGATATGTGTGGCGGTTCTGGCG
MAACLPPCLGGPVAVLA    2  ATGGCAGCATGCCTTCCTCCCTGCCTCGGTGGCCCTGTGGCGGTTCTGGCG
MAACLLPPLQYS*LWRFW    2  ATGGCAGCATGCCTTCTGCCCCCCCTGCAATATTCTTGATTGTGGCGGTTCTGGCG
MAACLEKHCTIHICGGSG    2  ATGGCAGCATGCCTTGAGAAGCATTGCACCATTCATATCTGTGGCGGTTCTGGCG
MAACLVHCGYLRCGGSG    2  ATGGCAGCATGCCTTGTGCACTGCGGTTACCTGCGCTGTGGCGGTTCTGGCG
MAACLQMCIRNHCGGSG    2  ATGGCAGCATGCCTTTAGATGTGCATCCGCAATCATTGTGGCGGTTCTGGCG
MAACLQADCHPQSCGGSG    2  ATGGCAGCATGCCTTTAGGCGGATTGCCATCCTCAGTCGTGTGGCGGTTCTGGCG
MAACDTSDCVAPVLWRFW    2  ATGGCAGCATGCGACACCAGCGATTGCGTCGCCCCCGTCCTGTGGCGGTTCTGGCG
MAACDSACYQLPPCGGSG    2  ATGGCAGCATGCGACAGCGCGTGCTACCAGCTTCCTCCTTGTGGCGGTTCTGGCG
MAACDPPQLPAPLWRFW    2  ATGGCAGCATGCGACCCCCCGCAATTGCCTGCCCCCTTGTGGCGGTTCTGGCG
MAACDPLCWKTLCGGSG    2  ATGGCAGCATGCGACCCCCTGTGCTGGAAGACGCTCTGTGGCGGTTCTGGCG
MAACDGPCLQLPPCGGSG    2  ATGGCAGCATGCGACGGGCCCTGCCTCTAGCTGCCCCCGTGTGGCGGTTCTGGCG
MAACDGPCLQLPRVAVLA    2  ATGGCAGCATGCGACGGGCCCTGCCTCTAGCTGCCCCGTGTGGCGGTTCTGGCG
MAACDVTCDPQHCGGSG    2  ATGGCAGCATGCGACGTCACGTGCGACCCGCAGCACTGTGGCGGTTCTGGCG
MAACETVCSILPPCGGSG    2  ATGGCAGCATGCGAGACTGTCTGCAGCATTTTGCCCCCTTGTGGCGGTTCTGGCG
MAACELLPPCPYNCGGSG    2  ATGGCAGCATGCGAGCTGCTCCCGCCTTGCCCCTATAATTGTGGCGGTTCTGGCG
MAACELDCPLLSLWRFW    2  ATGGCAGCATGCGAGCTGGATTGCCCCCTACTGTCCCTGTGGCGGTTCTGGCG
MAACELQCWLLPPVWRFW    2  ATGGCAGCATGCGAGCTTCAGTGCTGGCTTCTTCCCCCCGTGTGGCGGTTCTGGCG
MAACELPPCSFNCGGSG    2  ATGGCAGCATGCGAGCTTCCTCCCTGCTCTTTTAACTGTGGCGGTTCTGGCG
MAACEVPCCAVTCGGSG    2  ATGGCAGCATGCGAGGTGCCTTGCTGCGCCGTGACGTGTGGCGGTTCTGGCG
MAACEFLPPCNTPVWRFW    2  ATGGCAGCATGCGAGTTCCTCCCCCCTTGCAATACCCCCGTGTGGCGGTTCTGGCG
MAACEFFLLAAVVWRFW    2  ATGGCAGCATGCGAGTTTTTTTTGCTAGCAGCGGTCGTGTGGCGGTTCTGGCG
MAACDSHVLCGIPVWRFW    2  ATGGCAGCATGCGATAGCCACGTTCTCTGCGGCATCCCCGTGTGGCGGTTCTGGCG
MAACDPYCPLFVCGGSG    2  ATGGCAGCATGCGATCCGTACTGCCCCCTTTTTGTCTGTGGCGGTTCTGGCG
MAACDAKPCPYNCGGSG    2  ATGGCAGCATGCGATGCCAAGCCTTGCCCCTATAATTGTGGCGGTTCTGGCG
MAACDGLCLILPPLWRFW    2  ATGGCAGCATGCGATGGCTTGTGCCTGATCTTGCCCCCCTTGTGGCGGTTCTGGCG
MAACDVLPPCGSMCGGSG    2  ATGGCAGCATGCGATGTCCTTCCCCCTTGCGGCTCTATGTGTGGCGGTTCTGGCG
MAACDVSCFSINCGGSG    2  ATGGCAGCATGCGATGTGAGTTGCTTCTCTATTAATTGTGGCGGTTCTGGCG
MAACDVGACRASTCGGSG    2  ATGGCAGCATGCGATGTGGGTGCCTGCCGCGCCTCGACTTGTGGCGGTTCTGGCG
MAACDLSAWPLSVAVLA    2  ATGGCAGCATGCGATTTGTCTGCGTGGCCTCTCTCTGTGGCGGTTCTGGCG
MAACARDPRCLVLCGGSG    2  ATGGCAGCATGCGCCCGCGACCCGCGGTGCCTCGTGTTGTGTGGCGGTTCTGGCG
MAACARNCRGTGWCGGSG    2  ATGGCAGCATGCGCCCGTAACTGCAGGGGTACTGGTTGGTGTGGCGGTTCTGGCG
MAACAAYCGVDLCGGSG    2  ATGGCAGCATGCGCCGCGTACTGCGGTGTTGATCTCTGTGGCGGTTCTGGCG
MAACAQPCKLLPPCGGSG    2  ATGGCAGCATGCGCCTAGCCGTGCAAGCTCCTCCCTCCCTGTGGCGGTTCTGGCG
MAACAYLPPCLVSCGGSG    2  ATGGCAGCATGCGCCTATCTTCCCCCTTGCTTGGTTTCTTGTGGCGGTTCTGGCG
MAACALRARPLAVAVLA    2  ATGGCAGCATGCGCCTTGCGTGCTAGGCCTTTGGCTGTGGCGGTTCTGGCG
MAACAQACGWIASCGGSG    2  ATGGCAGCATGCGCGCAGGCTTGCGGTTGGATCGCGAGTTGTGGCGGTTCTGGCG
MAACAPPSLLYADLWRFW    2  ATGGCAGCATGCGCGCCCCCGTCACTGCTGTATGCGGATCTGTGGCGGTTCTGGCG
MAACAPYCIWRNTCGGSG    2  ATGGCAGCATGCGCGCCGTATTGCATCTGGCGCAACACGTGTGGCGGTTCTGGCG
MAACARFICLPSLLWRFW    2  ATGGCAGCATGCGCGCGCTTCATTTGCCTCCCCTCCCTGCTGTGGCGGTTCTGGCG
MAACARPRCARQCGGSG    2  ATGGCAGCATGCGCGCGGCCGCGCTGCGCCCGGCAGTGTGGCGGTTCTGGCG
MAACALVCDVIPCGGSG    2  ATGGCAGCATGCGCGCTTGTGTGCGACGTTATCCCTTGTGGCGGTTCTGGCG
MAACAANACRARLCGGSG    2  ATGGCAGCATGCGCGGCCAATGCTTGCCGGGCCCGGCTTTGTGGCGGTTCTGGCG
MAACAGALLDAPSLWRFW    2  ATGGCAGCATGCGCGGGGGCCCTGCTGGATGCTCCCTCCTTGTGGCGGTTCTGGCG
MAACAVIPCFVPSCGGSG    2  ATGGCAGCATGCGCGGTCATTCCGTGCTTTGTCCCGTCCTGTGGCGGTTCTGGCG
MAACASLLCTPHLVWRFW    2  ATGGCAGCATGCGCGTCTTTGCTTTGCACCCCCCATCTCGTGTGGCGGTTCTGGCG
MAACASFLPSSLALWRFW    2  ATGGCAGCATGCGCGTCTTTTTTGCCTTCCTCCTTGGCTTTGTGGCGGTTCTGGCG
MAACAWLCLPPFPVWRFW    2  ATGGCAGCATGCGCGTGGCTTTGCCTTCCCCCCTTTCCCGTGTGGCGGTTCTGGCG
MAACALGCWVLPPCGGSG    2  ATGGCAGCATGCGCGTTGGGCTGCTGGGTGTTGCCCCCTTGTGGCGGTTCTGGCG
MAACAFFLL*ESCLRRFW    2  ATGGCAGCATGCGCGTTTTTTTTGCTCTAAGAATCGTGTTTGCGGCGGTTCTGGCG
MAACATLPPCHDLCGGSG    2  ATGGCAGCATGCGCTACTTTGCCCCCCTGCCATGATTTGTGTGGCGGTTCTGGCG
MAACATFCLPPWGVWRFW    2  ATGGCAGCATGCGCTACTTTTTGCCTTCCTCCCTGGGGGGTGTGGCGGTTCTGGCG
MAACASACQILPALWRFW    2  ATGGCAGCATGCGCTAGCGCGTGCTAGATTCTCCCCGCCTTGTGGCGGTTCTGGCG
MAACALLPPCHAPCGGSG    2  ATGGCAGCATGCGCTCTGCTCCCTCCTTGCCATGCCCCTTGTGGCGGTTCTGGCG
MAACAGPCHEMVCGGSG    2  ATGGCAGCATGCGCTGGGCCGTGCCATGAGATGGTCTGTGGCGGTTCTGGCG
MAACAYLPPCPSHCGGSG    2  ATGGCAGCATGCGCTTACCTTCCCCCGTGCCCTTCTCACTGTGGCGGTTCTGGCG
MAACAQLPPVLSSVWRFW    2  ATGGCAGCATGCGCTTAGTTGCCGCCCGTGCTCTCTTCCGTGTGGCGGTTCTGGCG
MAACGILPPCEWSCGGSA    2  ATGGCAGCATGCGGCATCCTGCCTCCTTGCGAGTGGAGTTGTGGCGGTTCTGCG
MAACGILCDSRFLWRFW    2  ATGGCAGCATGCGGCATTCTTTGCGATTCCCGTTTTTTGTGGCGGTTCTGGCG
MAACGPPLCAAGICGGSG    2  ATGGCAGCATGCGGCCCTCCCCTGTGCGCGGCTGGTATCTGTGGCGGTTCTGGCG
MAACGLSCYSRNCGGSG    2  ATGGCAGCATGCGGCCTTTCCTGCTATAGTAGGAACTGTGGCGGTTCTGGCG
MAACGELPPVRSEVWRFW    2  ATGGCAGCATGCGGCGAGCTTCCCCCCGTGCGATCGGAGGTGTGGCGGTTCTGGCG
MAACGECKMCTHGCGGSG    2  ATGGCAGCATGCGGCGAGTGCAAGATGTGCACCCACGGCTGTGGCGGTTCTGGCG
MAACGNPACLFLVAVLA    2  ATGGCAGCATGCGGGAACCCTGCGTGCCTATTTCTTGTGGCGGTTCTGGCG
MAACGTRTCCFLNCGGSG    2  ATGGCAGCATGCGGGACGCGGACTTGCTGCTTCCTCAATTGTGGCGGTTCTGGCG
MAACGRYCPRNLCGGSG    2  ATGGCAGCATGCGGGCGTTACTGCCCGCGCAATCTTTGTGGCGGTTCTGGCG
MAACGLLPPCHTVCGGSG    2  ATGGCAGCATGCGGGCTGCTCCCGCCTTGCCACACTGTTTGTGGCGGTTCTGGCG
MAACGDQLVPPPLVAVLA    2  ATGGCAGCATGCGGGGATCAGCTTGTGCCTCCCCCCCTTGTGGCGGTTCTGGCG
MAACGARRVRVVQLWRFW    2  ATGGCAGCATGCGGGGCGCGCCGTGTGCGCGTCGTCCAATTGTGGCGGTTCTGGCG
MAACGGALPALVCLWRFW    2  ATGGCAGCATGCGGGGGAGCCCTGCCTGCTTTAGTCTGTTTGTGGCGGTTCTGGCG
MAACGGVALRQFLWRFW    2  ATGGCAGCATGCGGGGGCGTAGCCCTGCGACAATTCCTGTGGCGGTTCTGGCG
MAACGGRCPRLPPCGGSG    2  ATGGCAGCATGCGGGGGGCGCTGCCCTCGTCTGCCGCCTTGTGGCGGTTCTGGCG
MAACGGALPSSAALWRFW    2  ATGGCAGCATGCGGGGGGGCGCTGCCCTCGTCTGCCGCCTTGTGGCGGTTCTGGCG
MAACGGSLL*RQLLWRFW    2  ATGGCAGCATGCGGGGGGTCATTGCTGTGACGGCAGCTCCTGTGGCGGTTCTGGCG
MAACGVLPPLQQVLWRFW    2  ATGGCAGCATGCGGGGTCCTGCCCCCCTTGCAACAAGTCTTGTGGCGGTTCTGGCG
MAACGVAPATVFRVAVLA    2  ATGGCAGCATGCGGGGTCGCCCCTGCAACTGTATTCCGTGTGGCGGTTCTGGCG
MAACGQFCLPPYCGGSG    2  ATGGCAGCATGCGGGTAGTTCTGCCTTCCTCCCTACTGTGGCGGTTCTGGCG
MAACGKVDLCQTRCGGSG    2  ATGGCAGCATGCGGTAAGGTTGATTTGTGCTAGACGCGTTGTGGCGGTTCTGGCG
MAACGSPPLPFQLWRFW    2  ATGGCAGCATGCGGTAGCCCCCCACTGCCCTTTCAACTGTGGCGGTTCTGGCG
MAACGILPPCLGTCGGSG    2  ATGGCAGCATGCGGTATCCTGCCTCCTTGCCTGGGGACCTGTGGCGGTTCTGGCG
MAACGQLPPCSVQCGGSG    2  ATGGCAGCATGCGGTCAGTTGCCCCCCTGCTCGGTTTAGTGTGGCGGTTCTGGCG
MAACGRATCSTNCGGSG    2  ATGGCAGCATGCGGTCGGGCTACGTGCAGCACGAATTGTGGCGGTTCTGGCG
MAACGVPCAFFGLWRFW    2  ATGGCAGCATGCGGTGTTCCTTGCGCGTTTTTTGGCTTGTGGCGGTTCTGGCG
MAACGYLPPCTTHCGGSG    2  ATGGCAGCATGCGGTTATTTGCCGCCTTGCACGACGCATTGTGGCGGTTCTGGCG
MAACGSVCAILPPCGGSG    2  ATGGCAGCATGCGGTTCCGTTTGCGCTATTCTTCCTCCTTGTGGCGGTTCTGGCG
MAACGFAGCHQPNCGGSG    2  ATGGCAGCATGCGGTTTCGCGGGGTGCCACTAGCCGAACTGTGGCGGTTCTGGCG
MAACGFLPPCPDNCGGSG    2  ATGGCAGCATGCGGTTTTCTTCCCCCGTGCCCTGACAATTGTGGCGGTTCTGGCG
MAACVNRCNTLPPCGGSG    2  ATGGCAGCATGCGTCAATCGCTGCAACACTCTTCCGCCTTGTGGCGGTTCTGGCG
MAACVTTLDCLLVCGGSG    2  ATGGCAGCATGCGTCACGACTCTCGATTGCCTGCTGGTTTGTGGCGGTTCTGGCG
MAACVTRCQVLPPLWRFW    2  ATGGCAGCATGCGTCACTCGGTGCTAGGTGCTCCCCCCCCTGTGGCGGTTCTGGCG
MAACVPPPTASLIVAVLA    2  ATGGCAGCATGCGTCCCCCCCCCTACTGCTTCGCTGATTGTGGCGGTTCTGGCG
MAACVPGCRFYKYCGGSG    2  ATGGCAGCATGCGTCCCCGGGTGCCGGTTTTATAAGTATTGTGGCGGTTCTGGCG
MAACVLPPCSWAQCGGSG    2  ATGGCAGCATGCGTCCTCCCCCCGTGCAGCTGGGCCTAGTGTGGCGGTTCTGGCG
MAACVLPPLHSHAVWRFW    2  ATGGCAGCATGCGTCCTGCCCCCCCTGCACTCACACGCAGTGTGGCGGTTCTGGCG
MAACVLPPCPALFCGGSG    2  ATGGCAGCATGCGTCCTTCCCCCGTGCCCGGCGCTTTTCTGTGGCGGTTCTGGCG
MAACVGQPCWHLQCGGSG    2  ATGGCAGCATGCGTCGGCCAGCCGTGCTGGCATCTCCAGTGTGGCGGTTCTGGCG
MAACVGRARFCLLVAVLA    2  ATGGCAGCATGCGTCGGGCGTGCGAGGTTTTGCCTCCTTGTGGCGGTTCTGGCG
MAACVVLPPLRLRLWRFW    2  ATGGCAGCATGCGTCGTTCTGCCCCCCCTGCGGCTCCGGTTGTGGCGGTTCTGGCG
MAACVQGSCPPVVWRFW    2  ATGGCAGCATGCGTCTAGGGTAGTTGCCCCCCAGTCGTGTGGCGGTTCTGGCG
MAACVWESCEVYLCGGSG    2  ATGGCAGCATGCGTCTGGGAGTCCTGCGAGGTTTACTTGTGTGGCGGTTCTGGCG
MAACVFGCPAFLLVAVLA    2  ATGGCAGCATGCGTCTTCGGGTGCCCAGCCTTCCTCCTTGTGGCGGTTCTGGCG
MAACVLPPLQQDSLWRFW    2  ATGGCAGCATGCGTCTTGCCCCCCTTGCAGTAGGACTCGTTGTGGCGGTTCTGGCG
MAACVIFLRSHGLWRFW    2  ATGGCAGCATGCGTGATCTTTTTGCGATCACACGGTTTGTGGCGGTTCTGGCG
MAACVRGCLPLPRCGGSG    2  ATGGCAGCATGCGTGCGCGGTTGCCTCCCCCTACCTAGGTGTGGCGGTTCTGGCG
MAACVLPPCSDLLCGGSG    2  ATGGCAGCATGCGTGCTGCCGCCTTGCTCGGATCTTCTTTGTGGCGGTTCTGGCG
MAACVQSCSAYWCGGSG    2  ATGGCAGCATGCGTGTAGAGTTGCAGTGCCTATTGGTGTGGCGGTTCTGGG
MAACVSCYCSMDCGGSG    2  ATGGCAGCATGCGTGTCCTGCTACTGCTCGATGGATTGTGGCGGTTCTGGCG
MAACVLPPCPAYCGGSG    2  ATGGCAGCATGCGTGTTGCCTCCCTGCCCTGCCTACTGTGGCGGTTCTGGCG
MAACVNVPCPLACGGSG    2  ATGGCAGCATGCGTTAATGTCCCTTGCCCTTTGGCTTGTGGCGGTTCTGGCG
MAACVTPPLLACQLWRFW    2  ATGGCAGCATGCGTTACGCCCCCACTGCTTGCATGCCAACTGTGGCGGTTCTGGCG
MAACVSARCRTLGCGGSG    2  ATGGCAGCATGCGTTAGTGCGCGCTGCCGCACCCTGGGCTGTGGCGGTTCTGGCG
MAACVRTCTFLGCGGSG    2  ATGGCAGCATGCGTTCGCACCTGCACGTTCCTCGGCTGTGGCGGTTCTGGCG
MAACVLPPCPIVFCGGSG    2  ATGGCAGCATGCGTTCTCCCCCCGTGCCCTATTGTCTTCTGTGGCGGTTCTGGCG
MAACVLPPVHLRLLWRFW    2  ATGGCAGCATGCGTTCTGCCCCCCGTGCACCTACGGCTCTTGTGGCGGTTCTGGCG
MAACVAPGELLGVLWRFW    2  ATGGCAGCATGCGTTGCCCCCGGGGAGCTGCTAGGTGTTTTGTGGCGGTTCTGGCG
MAACVYPPCKLPPCGGSG    2  ATGGCAGCATGCGTTTACCCGCCTTGCAAGCTTCCGCCGTGTGGCGGTTCTGGCG
MAACVQHCPFLPALWRFW    2  ATGGCAGCATGCGTTTAGCACTGCCCTTTTCTCCCCGCCTTGTGGCGGTTCTGGCG
MAACVSDCPPLPFLWRFW    2  ATGGCAGCATGCGTTTCTGATTGCCCCCCACTACCTTTCCTGTGGCGGTTCTGGCG
MAACYILSASLSVAVLA    2  ATGGCAGCATGCTACATTCTCTCTGCCTCTTTATCTGTGGCGGTTCTGGCG
MAACYLPPCQIPCGGSG    2  ATGGCAGCATGCTACCTCCCCCCGTGCTAGATCCCCTGTGGCGGTTCTGGCG
MAACYGTCPPSLRVAVLA    2  ATGGCAGCATGCTACGGCACGTGCCCACCCTCCCTCCGTGTGGCGGTTCTGGCG
MAACYYSACKAPSLWRFW    2  ATGGCAGCATGCTACTATTCGGCGTGCAAGGCCCCCTCACTGTGGCGGTTCTGGCG
MAACQKCVQ*SYVWRFW    2  ATGGCAGCATGCTAGAAATGTGTGCAGTGATCGTATGTGTGGCGGTTCTGGCG
MAACQSFFLRSSLWRFW    2  ATGGCAGCATGCTAGAGTTTTTTCTTGCGTTCATCTTTGTGGCGGTTCTGGCG
MAACQMGVLDSSPVWRFW    2  ATGGCAGCATGCTAGATGGGGGTGCTAGACTCTTCCCCCGTGTGGCGGTTCTGGCG
MAACQIAPLPGCLWRFW    2  ATGGCAGCATGCTAGATTGCCCCCTTGCCTGGTTGTCTGTGGCGGTTCTGGCG
MAACQATCSPVALWRFW    2  ATGGCAGCATGCTAGGCGACTTGCTCCCCCGTCGCCCTGTGGCGGTTCTGGCG
MAACQVPCVTYEHCGGSG    2  ATGGCAGCATGCTAGGTGCCGTGCGTTACCTATGAGCACTGTGGCGGTTCTGGCG
MAACQFRCTVLPPCGGSG    2  ATGGCAGCATGCTAGTTTCGTTGCACTGTTCTTCCCCCGTGTGGCGGTTCTGGCG
MAACYIACASPPVAVLA    2  ATGGCAGCATGCTATATTGCTTGTGCCTCCCCCCCTGTGGCGGTTCTGGCG
MAACYPLCNILPPLWRFW    2  ATGGCAGCATGCTATCCTCTTTGCAATATTCTCCCCCCCCTGTGGCGGTTCTGGCG
MAACYRHCPLRSLWRFW    2  ATGGCAGCATGCTATCGGCACTGCCCCCTCCGATCCTTGTGGCGGTTCTGGCG
MAACYLPPLL*YSVWRFW    2  ATGGCAGCATGCTATCTTCCCCCCCTGCTCTGATATTCAGTGTGGCGGTTCTGGCG
MAACYLPPGLPGSLWRFW    2  ATGGCAGCATGCTATCTTCCCCCCGGGTTGCCCGGCTCATTGTGGCGGTTCTGGCG
MAACYLPPCGLQLCGGSG    2  ATGGCAGCATGCTATCTTCCTCCGTGCGGTCTGTAGCTGTGTGGCGGTTCTGGCG
MAACYYHCQILPPVAVLA    2  ATGGCAGCATGCTATTACCATTGCTAGATTTTGCCCCCTGTGGCGGTTCTGGCG
MAACYCICQRMYCGGSG    2  ATGGCAGCATGCTATTGCATTTGCTAGCGGATGTATTGTGGCGGTTCTGGCG
MAACYWACDLLWACGGSG    2  ATGGCAGCATGCTATTGGGCCTGCGACTTGCTGTGGGCCTGTGGCGGTTCTGGCG
MAACSILPPLLLEVWRFW    2  ATGGCAGCATGCTCCATCCTTCCCCCCCTGCTTTTGGAAGTGTGGCGGTTCTGGCG
MAACSILPPCLASCGGSG    2  ATGGCAGCATGCTCCATTCTTCCCCCCTGCCTGGCTTCTTGTGGCGGTTCTGGCG
MAACSPYLRPVHHLWRFW    2  ATGGCAGCATGCTCCCCCTATTTGCGACCCGTTCATCACTTGTGGCGGTTCTGGCG
MAACSPSCRVSSFCGGSG    2  ATGGCAGCATGCTCCCCGTCTTGCCGTGTTAGCAGTTTTTGTGGCGGTTCTGGCG
MAACSRLCRTVCVAVLA    2  ATGGCAGCATGCTCCCGCCTCTGCCGTACAGTGTGTGTGGCGGTTCTGGCG
MAACSLISCLPPVWRFW    2  ATGGCAGCATGCTCCCTCATTAGCTGCTTGCCCCCCGTGTGGCGGTTCTGGCG
MAACSLLPPCWNDCGGSG    2  ATGGCAGCATGCTCCCTGCTTCCCCCGTGCTGGAATGATTGTGGCGGTTCTGGCG
MAACSDICRHPSSCGGSG    2  ATGGCAGCATGCTCCGACATTTGCCGGCATCCGTCCTCCTGTGGCGGTTCTGGCG
MAACSELPPCLFNCGGSG    2  ATGGCAGCATGCTCCGAGCTTCCCCCGTGCCTGTTCAATTGTGGCGGTTCTGGCG
MAACSYIPGALPLVAVLA    2  ATGGCAGCATGCTCCTATATCCCCGGTGCACTTCCCCTTGTGGCGGTTCTGGCG
MAACSSMPCIANVCGGS    2  ATGGCAGCATGCTCCTCCATGCCCTGCATCGCTAACGTGTGTGGCGGTTCTGG
MAACSSTCVILPPLWRFW    2  ATGGCAGCATGCTCCTCTACGTGCGTCATTCTTCCCCCCTTGTGGCGGTTCTGGCG
MAACSLLPPCADDCGGSG    2  ATGGCAGCATGCTCCTTGTTGCCTCCCTGCGCTGATGATTGTGGCGGTTCTGGCG
MAACSRICVLLPPLWRFW    2  ATGGCAGCATGCTCGCGTATTTGCGTCTTGCTTCCCCCCCTGTGGCGGTTCTGGCG
MAACSLIFFVPLLVWRFW    2  ATGGCAGCATGCTCGCTCATTTTTTTTGTGCCTCTTCTTGTGTGGCGGTTCTGGCG
MAACSSPACDLMCGGSG    2  ATGGCAGCATGCTCGTCCCCCGCCTGCGACCTCATGTGTGGCGGTTCTGGCG
MAACSKYCTILPPLWRFW    2  ATGGCAGCATGCTCTAAGTACTGCACGATTTTGCCCCCCTTGTGGCGGTTCTGGCG
MAACSTYCLPPLRCGGSG    2  ATGGCAGCATGCTCTACCTATTGCCTTCCCCCGCTGCGGTGTGGCGGTTCTGGCG
MAACSIAMCLPPVWRFW    2  ATGGCAGCATGCTCTATCGCTATGTGCCTTCCCCCCGTGTGGCGGTTCTGGCG
MAACSHPSCHYKSCGGSG    2  ATGGCAGCATGCTCTCATCCCAGCTGCCATTACAAGAGCTGTGGCGGTTCTGGCG
MAACSLLPPLLLPLWRFW    2  ATGGCAGCATGCTCTCTGTTGCCCCCCTTGCTTTTACCCCTGTGGCGGTTCTGGCG
MAACSLTHCLPPLWRFW    2  ATGGCAGCATGCTCTCTTACGCATTGCCTTCCCCCCTTGTGGCGGTTCTGGCG
MAACSGLGCRCLDCGRFW    2  ATGGCAGCATGCTCTGGCTTGGGGTGCCGGTGTCTGGATTGTGGGCGGTTCTGGCG
MAACSVLPPALGRVAVLA    2  ATGGCAGCATGCTCTGTTCTGCCCCCTGCGCTCGGACGTGTGGCGGTTCTGGCG
MAACSYKVPPRVGVAVLA    2  ATGGCAGCATGCTCTTACAAAGTGCCCCCCCGAGTAGGTGTGGCGGTTCTGGCG
MAACSYKCPPSRCGGSG    2  ATGGCAGCATGCTCTTACAAGTGCCCCCCGAGTAGGTGTGGCGGTTCTGGCG
MAACSFDCTSVLCVAVLA    2  ATGGCAGCATGCTCTTTTGATTGCACCAGTGTCCTCTGTGTGGCGGTTCTGGCG
MAACCRTCPVSSSLWRFW    2  ATGGCAGCATGCTGCAGGACTTGCCCAGTTTCTTCCTCCTTGTGGCGGTTCTGGCG
MAACCIYRCVSLFLWRFW    2  ATGGCAGCATGCTGCATTTACCGCTGCGTCAGTCTTTTTTTGTGGCGGTTCTGGCG
MAACCRLCCGKTCGGSG    2  ATGGCAGCATGCTGCCGTCTCTGCTGCGGTAAGACCTGTGGCGGTTCTGGCG
MAACWTYCLPPLNCGGSG    2  ATGGCAGCATGCTGGACCTATTGCCTTCCGCCCTTGAATTGTGGCGGTTCTGGCG
MAACWQACTLGGLWRFW    2  ATGGCAGCATGCTGGCAGGCTTGCACTCTTGGGGGGTTGTGGCGGTTCTGGCG
MAACWHSCATFFLVWRFW    2  ATGGCAGCATGCTGGCATTCTTGCGCTACTTTTTTCCTGGTGTGGCGGTTCTGGCG
MAACWPDSPLRRCVWRFW    2  ATGGCAGCATGCTGGCCGGACTCCCCCTTGCGCCGTTGCGTGTGGCGGTTCTGGCG
MAACWRTCGLPGCGGSG    2  ATGGCAGCATGCTGGCGTACGTGCGGCCTTCCTGGTTGTGGCGGTTCTGGCG
MAACWLICSRDIHCGGSG    2  ATGGCAGCATGCTGGCTGATCTGCTCGAGGGATATTCACTGTGGCGGTTCTGGCG
MAACCTDCVINAVAVLA    2  ATGGCAGCATGCTGTACGGACTGCGTTATTAATGCTGTGGCGGTTCTGGCG
MAACCPP*LLQPLWRFW    2  ATGGCAGCATGCTGTCCCCCGTAATTGCTTCAACCTTTGTGGCGGTTCTGGCG
MAACCLPPAAGLVVAVLA    2  ATGGCAGCATGCTGTCTCCCCCCTGCAGCGGGACTTGTTGTGGCGGTTCTGGCG
MAACCLYCDQTQECGGS    2  ATGGCAGCATGCTGTCTCTATTGCGATCAGACTCAGGAGTGTGGCGGTTCTGG
MAACCGPQACLFGVAVLA    2  ATGGCAGCATGCTGTGGTCCTCAGGCGTGCCTGTTTGGTGTGGCGGTTCTGGCG
MAACCQGVHA*CLWRFW    2  ATGGCAGCATGCTGTTAGGGGGTGCACGCTTGATGTCTGTGGCGGTTCTGGCG
MAACFKRCSTLPRVAVLA    2  ATGGCAGCATGCTTCAAGCGTTGCTCTACTCTCCCCCGTGTGGCGGTTCTGGCG
MAACFNAAPFCPLVAVLA    2  ATGGCAGCATGCTTCAATGCTGCGCCATTTTGCCCCCTTGTGGCGGTTCTGGCG
MAACFRRCSPHEACGGSG    2  ATGGCAGCATGCTTCCGCCGGTGCTCCCCCCACGAGGCCTGTGGCGGTTCTGGCG
MAACFRAPVHHCLWRFW    2  ATGGCAGCATGCTTCCGTGCCCCCGTGCATCACTGTCTGTGGCGGTTCTGGCG
MAACFLPPVPRGIVAVLA    2  ATGGCAGCATGCTTCCTGCCCCCCGTGCCCCGTGGAATTGTGGCGGTTCTGGCG
MAACFLPPCFAGMCGGSG    2  ATGGCAGCATGCTTCCTGCCTCCGTGCTTTGCGGGTATGTGTGGCGGTTCTGGCG
MAACFAPGVRAQSVWRFW    2  ATGGCAGCATGCTTCGCCCCCGGCGTGCGTGCGTAGTCAGTGTGGCGGTTCTGGCG
MAACFSGCARFPQCGGSG    2  ATGGCAGCATGCTTCTCTGGTTGCGCTAGGTTTCCCCAGTGTGGCGGTTCTGGCG
MAACFWNCGAS*FVWRFW    2  ATGGCAGCATGCTTCTGGAATTGCGGCGCCTCATGATTTGTGTGGCGGTTCTGGCG
MAACFFGCRIFEACGGSG    2  ATGGCAGCATGCTTCTTTGGTTGCCGTATCTTTGAGGCTTGTGGCGGTTCTGGCG
MAACLNFCLPPLACGGSG    2  ATGGCAGCATGCTTGAACTTCTGCCTTCCTCCGTTGGCTTGTGGCGGTTCTGGCG
MAACLSGCTILPPVWRFW    2  ATGGCAGCATGCTTGAGCGGTTGCACTATTCTTCCCCCCGTGTGGCGGTTCTGGCG
MAACLQLPPATFAVAVLA    2  ATGGCAGCATGCTTGCAGCTTCCTCCTGCGACATTCGCTGTGGCGGTTCTGGCG
MAACLPPHNCLASLWRFW    2  ATGGCAGCATGCTTGCCCCCCCATAACTGCCTGGCTTCATTGTGGCGGTTCTGGCG
MAACLPPCPRSVVAVLA    2  ATGGCAGCATGCTTGCCCCCGTGCCCACGTTCCGTTGTGGCGGTTCTGGCG
MAACLPPCPYSSLWRFW    2  ATGGCAGCATGCTTGCCGCCTTGCCCCTATTCATCCCTGTGGCGGTTCTGGCG
MAACLRSCRGVACGGSG    2  ATGGCAGCATGCTTGCGCAGCTGCCGGGGTGTCGCTTGTGGCGGTTCTGGCG
MAACLLPPVR*VVWRFW    2  ATGGCAGCATGCTTGCTCCCCCCCGTGCGCTGAGTCGTGTGGCGGTTCTGGCG
MAACLLPPCFQDQCGGSG    2  ATGGCAGCATGCTTGCTCCCGCCCTGCTTTTAGGATCAGTGTGGCGGTTCTGGCG
MAACLLPPCGPSSCGGSG    2  ATGGCAGCATGCTTGCTGCCGCCTTGCGGGCCTTCCTCCTGTGGCGGTTCTGGCG
MAACLELPPCAGDCGGSG    2  ATGGCAGCATGCTTGGAGTTGCCCCCCTGCGCGGGCGACTGTGGCGGTTCTGGCG
MAACLYPCGLLPPCGGSG    2  ATGGCAGCATGCTTGTATCCTTGCGGTCTTCTGCCCCCCTGTGGCGGTTCTGGCG
MAACLSLLPCMLYTCAVL    2  ATGGCAGCATGCTTGTCTCTTCTTCCTTGCATGTTGTATACTTGTGCGGTTCTGGG
MAACFQGRCWRGELWRFW    2  ATGGCAGCATGCTTTCAGGGTAGGTGCTGGCGGGGGGAGTTGTGGCGGTTCTGGCG
MAACFLGRCPLQGVWRFW    2  ATGGCAGCATGCTTTCTCGGGCGGTGCCCCCTACAAGGCGTGTGGCGGTTCTGGCG
MAACFLLPPCDYHCGGSG    2  ATGGCAGCATGCTTTCTGCTCCCCCCGTGCGATTACCACTGTGGCGGTTCTGGCG
MAACFASGCKVLICGGSG    2  ATGGCAGCATGCTTTGCTAGCGGCTGCAAGGTCCTGATTTGTGGCGGTTCTGGCG
MAACFVGQGCSAICGGSG    2  ATGGCAGCATGCTTTGTGGGGTAGGGTTGCTCTGCTATTTGTGGCGGTTCTGGCG
MAACFVSGVLVPLWRFW    2  ATGGCAGCATGCTTTGTTTCGGGGGTGCTTGTCCCTTTGTGGCGGTTCTGGCG
MAACFVLPPCDLPCGGSG    2  ATGGCAGCATGCTTTGTTTTGCCGCCCTGCGATCTGCCCTGTGGCGGTTCTGGCG
MAACFLPPCTRSDCGGSG    2  ATGGCAGCATGCTTTTTGCCGCCCTGCACTCGTAGTGACTGTGGCGGTTCTGGCG
MAACFLPLQ*PELWRFW    2  ATGGCAGCATGCTTTTTGCCGTTGCAATAACCCGAACTGTGGCGGTTCTGGCG
MAACFFHRYLLEAVWRFW    2  ATGGCAGCATGCTTTTTTCATCGATACTTGCTAGAGGCAGTGTGGCGGTTCTGGCG
MAACFFGRCGSLDCGGSG    2  ATGGCAGCATGCTTTTTTGGCCGGTGCGGGAGCCTGGATTGTGGCGGTTCTGGCG
MAACFFWLPLEL*LWRFW    2  ATGGCAGCATGCTTTTTTTGGTTGCCCTTGGAATTATGATTGTGGCGGTTCTGGCG
MAACRVQGCALYRCGGSG    2  ATGGCAGCATGTCGGGTTTAGGGCTGCGCTCTGTATCGGTGTGGCGGTTCTGGCG
MATCSSTICYTSCGGSG    1  ATGGCAACATGCTCCTCGACTATTTGCTACACTTCCTGTGGCGGTTCTGGCG
MATCSFGCFILPPCGGSG    1  ATGGCAACATGCTCTTTCGGCTGCTTCATTCTGCCCCCTTGTGGCGGTTCTGGCG
MAHARATAAALCVAVLA    1  ATGGCACATGCTCGAGCTACGGCTGCAGCACTCTGTGTGGCGGTTCTGGCG
MAHASVPRASLSVAVLA    1  ATGGCACATGCTTCCGTGCCCCGTGCATCACTGTCTGTGGCGGTTCTGGCG
MADAILVNCRLSCCGGSG    1  ATGGCAGATGCAATACTCGTAAACTGCCGCCTTAGTTGTTGTGGCGGTTCTGGCG
MADAFFPLATCRTVAVLA    1  ATGGCAGATGCGTTCTTCCCCCTTGCAACATGTCGCACTGTGGCGGTTCTGGCG
MADAFTRLASFRRVAVLA    1  ATGGCAGATGCGTTTACCCGCCTTGCAAGCTTCCGCCGTGTGGCGGTTCTGGCG
MAARMKSSCLPPCGGSG    1  ATGGCAGCACGCATGAAGAGTAGTTGCCTCCCTCCGTGTGGCGGTTCTGGCG
MAAASGRVAGCCVAVLA    1  ATGGCAGCAGCTTCCGGTAGGGTTGCAGGATGCTGTGTGGCGGTTCTGGCG
MAAGDSISCPCPLWRFW    1  ATGGCAGCAGGCGACAGCATTTCTTGCCCCTGCCCTCTGTGGCGGTTCTGGCG
MAAGGYTLLASLLWRFW    1  ATGGCAGCAGGCGGCTACACGTTGCTTGCCTCCTTGCTGTGGCGGTTCTGGCG
MAAGGYTCLPSLLWRFW    1  ATGGCAGCAGGCGGCTACACTTGCTTGCCCTCCTTGCTGTGGCGGTTCTGGCG
MAAGGYTCLPPFCGGSG    1  ATGGCAGCAGGCGGCTACACTTGCTTGCCTCCTTTCTGTGGCGGTTCTGGCG
MAAYNRFCVSLPPCGGSG    1  ATGGCAGCATACAATCGCTTCTGCGTTTCGCTCCCGCCTTGTGGCGGTTCTGGCG
MAAYMLQSWCALSCGGSG    1  ATGGCAGCATACATGCTGTAGAGCTGGTGCGCTCTGTCTTGTGGCGGTTCTGGCG
MAAYHPQVCPINCGGSG    1  ATGGCAGCATACCACCCTTAGGTCTGCCCGATCAATTGTGGCGGTTCTGGCG
MAAYLRFHCLPPVAVLA    1  ATGGCAGCATACCTTAGGTTCCACTGCTTGCCCCCTGTGGCGGTTCTGGCG
MAAYLRFHCLPPCLWRFW    1  ATGGCAGCATACCTTAGGTTCCACTGCTTGCCCCCTTGCCTGTGGCGGTTCTGGCG
MAAYDSRCFACSACGGSG    1  ATGGCAGCATACGATTCGCGGTGCTTCGCTTGTAGCGCGTGTGGCGGTTCTGGCG
MAAYATYCCRDQCGGSG    1  ATGGCAGCATACGCTACTTACTGTTGCCGGGATCAGTGTGGCGGTTCTGGCG
MAAYSFLPPCPLSCGGSG    1  ATGGCAGCATACTCCTTCCTGCCTCCTTGCCCTCTGTCCTGTGGCGGTTCTGGCG
MAA*QRWVPSSPLWRFWD    1  ATGGCAGCATGACAGCGTTGGGTGCCTTCATCACCCTTGTGGCGGTTCTGGGACGG
MAACKPRVLAASSLWRFW    1  ATGGCAGCATGCAAACCACGGGTGCTGGCTGCCTCCTCACTGTGGCGGTTCTGGCG
MAACKPSLRQPPPLWRFW    1  ATGGCAGCATGCAAACCATCGCTGCGCTAGCCTCCCCCCTTGTGGCGGTTCTGGCG
MAACKRSVLCSDLWRFW    1  ATGGCAGCATGCAAACGATCGGTGCTTTGCTCAGATTTGTGGCGGTTCTGGCG
MAACKRLLRVVSVWRFW    1  ATGGCAGCATGCAAACGGCTTCTGCGTGTCGTTTCAGTGTGGCGGTTCTGGCG
MAACKLQPWVLLGLWRFW    1  ATGGCAGCATGCAAACTGCAGCCATGGGTGCTACTCGGTCTGTGGCGGTTCTGGCG
MAACKDLLRRVPLWRFW    1  ATGGCAGCATGCAAAGATCTGTTGCGGCGAGTCCCATTGTGGCGGTTCTGGCG
MAACKGHLLFYFRVWRFW    1  ATGGCAGCATGCAAAGGACATTTGCTATTCTACTTCCGGGTGTGGCGGTTCTGGCG
MAACKGACANGETCGGSG    1  ATGGCAGCATGCAAAGGGGCGTGTGCAAATGGTGAGACTTGTGGCGGTTCTGGCG
MAACKYQVVPAPPCGGSG    1  ATGGCAGCATGCAAATATCAGGTCGTGCCTGCCCCCCCCTGTGGCGGTTCTGGCG
MAACKSSHLRPLLWRFW    1  ATGGCAGCATGCAAATCTTCCCACTTGCGTCCACTCCTGTGGCGGTTCTGGCG
MAACNKAVPS*QRLWRFW    1  ATGGCAGCATGCAACAAAGCAGTGCCTTCTTGATAGCGTTTGTGGCGGTTCTGGCG
MAACNTLPPCNTYCGGSG    1  ATGGCAGCATGCAACACCCTTCCTCCTTGCAACACCTATTGTGGCGGTTCTGGCG
MAACNTRSRCPPPCGGSG    1  ATGGCAGCATGCAACACTCGCTCGCGATGTCCTCCCCCCTGTGGCGGTTCTGGCG
MAACNTRCDVLPPCGGSG    1  ATGGCAGCATGCAACACTCGCTGCGATGTCCTCCCTCCTTGTGGCGGTTCTGGCG
MAACNTYCELGFVAVLA    1  ATGGCAGCATGCAACACTTATTGCGAGCTTGGATTTGTGGCGGTTCTGGCG
MAACNSSYSLRLGVAVLA    1  ATGGCAGCATGCAACAGCTCTTATTCGCTCCGTTTAGGTGTGGCGGTTCTGGCG
MAACNSSYCSFRCGGSG    1  ATGGCAGCATGCAACAGCTCTTATTGCTCGTTTAGGTGTGGCGGTTCTGGG
MAACNIQVCLPPYCGGSG    1  ATGGCAGCATGCAACATTTAGGTTTGCTTGCCTCCGTATTGTGGCGGTTCTGGCG
MAACNQTCDSYIGCGGSG    1  ATGGCAGCATGCAACCAGACGTGCGATTCTTATATCGGCTGTGGCGGTTCTGGCG
MAACNQVGLRFLVLWRFW    1  ATGGCAGCATGCAACCAGGTCGGTTTGCGTTTCTTAGTATTGTGGCGGTTCTGGCG
MAACNQVVCVSQYCGGFW    1  ATGGCAGCATGCAACCAGGTCGTTTGCGTTTCTTAGTATTGTGGCGGTTTCTGGCG
MAACNPMLCSALCVAVLA    1  ATGGCAGCATGCAACCCCATGCTCTGCTCTGCCCTTTGTGTGGCGGTTCTGGCG
MAACNPECALREVWRFW    1  ATGGCAGCATGCAACCCGGAGTGCGCTTTACGCGAGGTGTGGCGGTTCTGGCG
MAACNPALLPSYVCGGSG    1  ATGGCAGCATGCAACCCGGCCTTGCTCCCATCGTACGTTTGTGGCGGTTCTGGCG
MAACNPSGLPFPLVWRFW    1  ATGGCAGCATGCAACCCTTCGGGTCTGCCTTTTCCCTTGGTGTGGCGGTTCTGGCG
MAACNPWVCLFPLVWRFW    1  ATGGCAGCATGCAACCCTTGGGTCTGCCTTTTTCCCTTGGTGTGGCGGTTCTGGCG
MAACNRACSETPCGGSG    1  ATGGCAGCATGCAACCGCGCCTGCAGTGAGACGCCCTGTGGCGGTTCTGGCG
MAACNRPCSMYVCGGSG    1  ATGGCAGCATGCAACCGGCCTTGCTCCATGTACGTTTGTGGCGGTTCTGGGCG
MAACNLGCLLYRVCGGSG    1  ATGGCAGCATGCAACCTGGGCTGCCTGCTCTATCGGGTCTGTGGCGGTTCTGGCG
MAACNARVRH*LYLWRFW    1  ATGGCAGCATGCAACGCCCGAGTGCGACATTGACTCTACCTGTGGCGGTTCTGGCG
MAACNALHCHTFSCGGSG    1  ATGGCAGCATGCAACGCGCTTCACTGCCATACTTTTTCGTGTGGCGGTTCTGGCG
MAACNGDCIVASPLWRFW    1  ATGGCAGCATGCAACGGCGACTGCATCGTAGCTTCCCCCCTGTGGCGGTTCTGGCG
MAACNGPCESLPPLWRFW    1  ATGGCAGCATGCAACGGGCCTTGCGAGTCTCTGCCCCCCTTGTGGCGGTTCTGGCG
MAACNGARCWRGSCGGSG    1  ATGGCAGCATGCAACGGGGCGCGGTGCTGGCGGGGGAGTTGTGGCGGTTCTGGCG
MAACNGSCYGSTCGGSG    1  ATGGCAGCATGCAACGGGTCCTGCTACGGCAGCACCTGTGGCGGTTCTGGCG
MAACNGGWSP*WLLWRFW    1  ATGGCAGCATGCAACGGTGGGTGGTCGCCCTGATGGCTTTTGTGGCGGTTCTGGCG
MAACNVIQCPQFQLWRFW    1  ATGGCAGCATGCAACGTCATCTAGTGCCCCCAGTTTCAATTGTGGCGGTTCTGGCG
MAACNVLPPCFTQCAVLA    1  ATGGCAGCATGCAACGTGCTTCCTCCGTGCTTTACCTAGTGTGCGGTTCTGGCG
MAACNYHCSSHHACGGSA    1  ATGGCAGCATGCAACTACCACTGCAGCAGCCATCACGCTTGTGGCGGTTCTGCG
MAACNFTCSDARRLWRFW    1  ATGGCAGCATGCAACTTCACTTGCTCCGACGCCCGACGATTGTGGCGGTTCTGGCG
MAACNFASQHLPPCGGSG    1  ATGGCAGCATGCAACTTCGCCTCGCAGCATTTGCCCCCTTGTGGCGGTTCTGGCG
MAACNFACTILPPCGGSG    1  ATGGCAGCATGCAACTTCGCCTGCACCATCTTGCCTCCTTGTGGCGGTTCTGGCG
MAACNFAAAVR*YVWRFW    1  ATGGCAGCATGCAACTTCGCTGCCGCCGTGCGGTAATACGTGTGGCGGTTCTGGCG
MAACKILPPCGSGCGGSG    1  ATGGCAGCATGCAAGATTCTGCCCCCCTGCGGCTCCGGTTGTGGCGGTTCTGGCG
MAACKILPPCSFHCGGSG    1  ATGGCAGCATGCAAGATTCTGCCCCCTTGCTCGTTTCACTGTGGCGGTTCTGGG
MAACKPTVCPGLVWRFW    1  ATGGCAGCATGCAAGCCCACTGTCTGCCCCGGTTTAGTGTGGCGGTTCTGGCG
MAACKRTHCLPPLLWRSG    1  ATGGCAGCATGCAAGCGTACCCATTGCCTCCCCCCCCTGTTGTGGCGGTCTGGCG
MAACKRTHCLPPVCGGSG    1  ATGGCAGCATGCAAGCGTACCCATTGCCTCCCCCCTGTTTGTGGCGGTTCTGGCG
MAACKRTDAPPGCGGSG    1  ATGGCAGCATGCAAGCGTACCGATGCTCCCCCTGGTTGTGGCGGTTCTGGCG
MAACKRVCDTCYRVWRFW    1  ATGGCAGCATGCAAGCGTGTTTGCGATACCTGTTATCGCGTGTGGCGGTTCTGGCG
MAACKLPPCSPRRVWRFW    1  ATGGCAGCATGCAAGCTGCCGCCCTGCTCCCCCCGTCGAGTGTGGCGGTTCTGGCG
MAACKLPPCSPVESWRFW    1  ATGGCAGCATGCAAGCTGCCGCCCTGCTCCCCCGTCGAGTCGTGGCGGTTCTGGCG
MAACKELPPSQYHLWRFW    1  ATGGCAGCATGCAAGGAGCTCCCGCCCTCGCAATATCACCTGTGGCGGTTCTGGCG
MAACKELPPCRVSCGGSG    1  ATGGCAGCATGCAAGGAGCTCCCGCCCTGCCGCGTGTCTTGTGGCGGTTCTGGCG
MAACKELPPCQVTCGGSG    1  ATGGCAGCATGCAAGGAGCTTCCGCCTTGCTAGGTGACGTGTGGCGGTTCTGGCG
MAACKGACPYIWCGGSG    1  ATGGCAGCATGCAAGGGGGCTTGCCCCTACATCTGGTGTGGCGGTTCTGGCG
MAACKGGLPLSPSLWRFW    1  ATGGCAGCATGCAAGGGGGGCTTGCCCCTCTCTCCCTCCTTGTGGCGGTTCTGGCG
MAACKVNYCGSLMCGGSG    1  ATGGCAGCATGCAAGGTCAACTACTGCGGGTCCCTGATGTGTGGCGGTTCTGGCG
MAACKSLPPAANECGGSG    1  ATGGCAGCATGCAAGTCCCTGCCCCCTGCAGCGAATGAGTGTGGCGGTTCTGGCG
MAACKSTCPFVYCGGSA    1  ATGGCAGCATGCAAGTCGACCTGCCCTTTTGTGTATTGTGGCGGTTCTGCG
MAACKSQCGGLVWLWRFW    1  ATGGCAGCATGCAAGTCGCAGTGCGGGGGACTGGTTTGGTTGTGGCGGTTCTGGCG
MAACKSWACNPPQCGGSG    1  ATGGCAGCATGCAAGTCGTGGGCGTGCAATCCTCCGTAGTGTGGCGGTTCTGGCG
MAACKSLPPCALGCGGSG    1  ATGGCAGCATGCAAGTCTCTGCCTCCTTGCGCCCTTGGGTGTGGCGGTTCTGGCG
MAACKSLCGP*PVWRFWA    1  ATGGCAGCATGCAAGTCTCTGTGCGGCCCCTGACCTGTGTGGCGGTTCTGGGCG
MAACKCRICAYAGCGGSG    1  ATGGCAGCATGCAAGTGCCGCATCTGCGCTTACGCTGGGTGTGGCGGTTCTGGCG
MAACKCRICALRWVWRFW    1  ATGGCAGCATGCAAGTGCCGCATCTGCGCTTTACGCTGGGTGTGGCGGTTCTGGCG
MAACNKARVRR*LWRFW    1  ATGGCAGCATGCAATAAGGCTCGCGTGCGACGGTGACTGTGGCGGTTCTGGCG
MAACNKAACEVTVAVLA    1  ATGGCAGCATGCAATAAGGCTGCGTGCGAGGTGACTGTGGCGGTTCTGGCG
MAACNKAVCDGDCGGSG    1  ATGGCAGCATGCAATAAGGCTGTGTGCGACGGTGACTGTGGCGGTTCTGGCG
MAACNTSNCISPALWRFW    1  ATGGCAGCATGCAATACGAGTAACTGCATTAGCCCTGCGCTGTGGCGGTTCTGGCG
MAACNTQ*LHQPALWRFW    1  ATGGCAGCATGCAATACGCAGTAACTGCATTAGCCTGCGCTGTGGCGGTTCTGGCG
MAACNTLCPYLPSLWRFW    1  ATGGCAGCATGCAATACTCTTTGCCCCTATCTCCCCTCCTTGTGGCGGTTCTGGCG
MAACNSVCLPPLLWRFW    1  ATGGCAGCATGCAATAGCGTGTGCCTGCCGCCCCTATTGTGGCGGTTCTGGCG
MAACNSICRRLPPCGGSG    1  ATGGCAGCATGCAATAGTATTTGCCGACGCTTGCCTCCCTGTGGCGGTTCTGGCG
MAACNIQVVPAPLWRFW    1  ATGGCAGCATGCAATATCCAGGTCGTGCCTGCCCCCCTGTGGCGGTTCTGGCG
MAACNMYYCMRSSCGGSG    1  ATGGCAGCATGCAATATGTACTACTGCATGCGCTCTTCTTGTGGCGGTTCTGGCG
MAACNMCSCRIACGGSG    1  ATGGCAGCATGCAATATGTGTTCCTGCCGTATCGCTTGTGGCGGTTCTGGCG
MAACNHLVCLRPLWRFW    1  ATGGCAGCATGCAATCATTTAGTCTGCCTTCGTCCGTTGTGGCGGTTCTGGCG
MAACNPPCAHMPCGGSG    1  ATGGCAGCATGCAATCCCCCTTGCGCTCACATGCCGTGTGGCGGTTCTGGCG
MAACNRRVRH*LYCGGSG    1  ATGGCAGCATGCAATCGCCGAGTGCGACATTGACTCTACTGTGGCGGTTCTGGCG
MAACNRFCVSLPALWRFW    1  ATGGCAGCATGCAATCGCTTCTGCGTTTCGCTCCCCGCCTTGTGGCGGTTCTGGCG
MAACNRFVYPRFCGGSG    1  ATGGCAGCATGCAATCGCTTTGTCTATCCGAGGTTTTGTGGCGGTTCTGGCG
MAACNLAHCSLSSLWRFW    1  ATGGCAGCATGCAATCTCGCTCATTGCAGCCTTTCTTCGCTGTGGCGGTTCTGGCG
MAACNLFAPTRFVAVLA    1  ATGGCAGCATGCAATCTCTTTGCGCCCACTCGTTTTGTGGCGGTTCTGGCG
MAACNAVCTDVAQLWRFW    1  ATGGCAGCATGCAATGCCGTCTGCACTGACGTTGCCTAGTTGTGGCGGTTCTGGCG
MAACNAWVCTYQNCGGSG    1  ATGGCAGCATGCAATGCCTGGGTGTGCACCTATTAGAACTGTGGCGGTTCTGGCG
MAACNAPRLLRELVWRFW    1  ATGGCAGCATGCAATGCGCCGAGACTTCTGCGCGAGCTTGTGTGGCGGTTCTGGCG
MAACNAGCHCLASCGGSG    1  ATGGCAGCATGCAATGCGGGCTGCCATTGCCTGGCGAGCTGTGGCGGTTCTGGCG
MAACNAGLLCFSSYGGSG    1  ATGGCAGCATGCAATGCTGGGTTGCTTTGCTTTAGCTCCTATGGCGGTTCTGGCG
MAACNGGCTSLRCGGSD    1  ATGGCAGCATGCAATGGCGGCTGCACTTCCCTTAGGTGTGGCGGTTCTGACG
MAACNGIFSLRWRLWRFW    1  ATGGCAGCATGCAATGGTATTTTTTCATTGCGGTGGCGATTGTGGCGGTTCTGGCG
MAACNGACPRLPPCGGSA    1  ATGGCAGCATGCAATGGTGCTTGCCCTAGGCTTCCTCCGTGTGGCGGTTCTGCG
MAACNGFARRLPPCGGSG    1  ATGGCAGCATGCAATGGTTTTGCCCGACGTCTCCCTCCTTGTGGCGGTTCTGGCG
MAACNVPVHYVSCGGSG    1  ATGGCAGCATGCAATGTCCCCGTGCACTATGTTTCCTGTGGCGGTTCTGGCG
MAACNVRLCFLVAVAVLA    1  ATGGCAGCATGCAATGTGAGGTTGTGCTTCCTCGTGGCTGTGGCGGTTCTGGCG
MAACNVRLCFLWLWRFW    1  ATGGCAGCATGCAATGTGAGGTTGTGCTTTCTGTGGCTGTGGCGGTTCTGGCG
MAACNQPVRAFLHLWRFW    1  ATGGCAGCATGCAATTAGCCCGTGCGCGCATTCCTCCATCTGTGGCGGTTCTGGCG
MAACNQPCAHSSICGGSG    1  ATGGCAGCATGCAATTAGCCGTGCGCGCATTCCTCCATCTGTGGTGGTTCTGGCG
MAACNYVSGCVYNCGGSG    1  ATGGCAGCATGCAATTATGTTTCCGGGTGCGTGTATAACTGTGGCGGTTCTGGCG
MAACNSIICYQVSWRFW    1  ATGGCAGCATGCAATTCTATTATCTGCTATTAGGTTTCGTGGCGGTTCTGGCG
MAACNSIICSLGLWRFW    1  ATGGCAGCATGCAATTCTATTATCTGCTCATTAGGTTTGTGGCGGTTCTGGCG
MAACNSARACPECLWRFW    1  ATGGCAGCATGCAATTCTGCTCGGGCTTGCCCCGAATGTCTGTGGCGGTTCTGGCG
MAACNSYTCPQYFLWRFW    1  ATGGCAGCATGCAATTCTTACACCTGCCCTCAGTATTTTTTGTGGCGGTTCTGGCG
MAACNFACGLIQHCGGSG    1  ATGGCAGCATGCAATTTTGCTTGCGGGCTCATCTAGCACTGTGGCGGTTCTGGCG
MAACNFACRAHLSLWRFW    1  ATGGCAGCATGCAATTTTGCTTGTCGGGCTCATCTATCACTGTGGCGGTTCTGGCG
MAACTLALCLPPCGGSG    1  ATGGCAGCATGCACACTTGCTTTGTGCTTGCCTCCGTGTGGCGGTTCTGGCG
MAACTLCRRATVVVAVLA    1  ATGGCAGCATGCACACTTTGCCGCCGTGCTACAGTAGTTGTGGCGGTTCTGGCG
MAACTNFCLPPFLVWRFW    1  ATGGCAGCATGCACCAATTTCTGCCTCCCCCCCTTTTTGGTGTGGCGGTTCTGGCG
MAACTNFCLPPFWCGGSG    1  ATGGCAGCATGCACCAATTTCTGCCTCCCCCCTTTTTGGTGTGGCGGTTCTGGCG
MAACTTGVCGSSCGGSG    1  ATGGCAGCATGCACCACGGGTGTTTGCGGTTCGAGTTGTGGCGGTTCTGGCG
MAACTTTCITHNAVAVLA    1  ATGGCAGCATGCACCACTACCTGCATTACTCATAATGCTGTGGCGGTTCTGGCG
MAACTSTCVPYFCGGSG    1  ATGGCAGCATGCACCAGCACCTGCGTTCCCTACTTTTGTGGCGGTTCTGGCG
MAACTRYSQQ*HHLWRFW    1  ATGGCAGCATGCACCAGGTATTCGCAGTAGTAACATCATTTGTGGCGGTTCTGGCG
MAACTILPPCSLDCGGSG    1  ATGGCAGCATGCACCATCTTGCCGCCTTGCAGTCTGGATTGTGGCGGTTCTGGCG
MAACTITHCTVSPLWRFW    1  ATGGCAGCATGCACCATTACTCATTGCACTGTGTCCCCCTTGTGGCGGTTCTGGCG
MAACTITHCTVSPCGGSG    1  ATGGCAGCATGCACCATTACTCATTGCACTGTGTCCCCTTGTGGCGGTTCTGGCG
MAACTIPVCKRYSLWRFW    1  ATGGCAGCATGCACCATTCCTGTCTGCAAACGCTACTCGTTGTGGCGGTTCTGGCG
MAACTIPCLQRYSLWRFW    1  ATGGCAGCATGCACCATTCCTTGTCTGCAACGCTACTCGTTGTGGCGGTTCTGGCG
MAACTHRCLPSLVLWRFW    1  ATGGCAGCATGCACCCACAGGTGCCTCCCCTCCTTGGTTTTGTGGCGGTTCTGGCG
MAACTHFWLLDSLWRFW    1  ATGGCAGCATGCACCCATTTCTGGCTGCTGGACTCGCTGTGGCGGTTCTGGCG
MAACTPSLLLVA*LWRFC    1  ATGGCAGCATGCACCCCCTCTCTGCTGCTTGTAGCCTGATTGTGGCGGTTCTGCG
MAACTPLCCLQPDCGGSG    1  ATGGCAGCATGCACCCCTCTCTGCTGCTTATAGCCTGATTGTGGCGGTTCTGGCG
MAACTRVCHLLVVAVLA    1  ATGGCAGCATGCACCCGCGTGTGCCATTTATTGGTTGTGGCGGTTCTGGCG
MAACTRTPCPFKYCGGSG    1  ATGGCAGCATGCACCCGGACTCCCTGCCCGTTCAAGTATTGTGGCGGTTCTGGCG
MAACTRYLCKFAPLWRFW    1  ATGGCAGCATGCACCCGGTACCTCTGCAAATTCGCACCTTTGTGGCGGTTCTGGCG
MAACTLMCPFRFVAVLA    1  ATGGCAGCATGCACCCTGATGTGCCCATTTAGATTTGTGGCGGTTCTGGCG
MAACTDRCHLLPTCGGSG    1  ATGGCAGCATGCACCGACCGCTGCCACTTGCTTCCCACCTGTGGCGGTTCTGGCG
MAACTELPPFASLWRFW    1  ATGGCAGCATGCACCGAGTTGCCCCCTTTTGCCTCCTTGTGGCGGTTCTGGCG
MAACTAPCPFSSPCGGSG    1  ATGGCAGCATGCACCGCCCCGTGCCCGTTCAGTAGTCCCTGTGGCGGTTCTGGCG
MAACTAPCSFSSPCGGSG    1  ATGGCAGCATGCACCGCCCCGTGCTCGTTCAGTAGTCCCTGTGGCGGTTCTGGCG
MAACTACAISLVVAVLA    1  ATGGCAGCATGCACCGCGTGTGCCATTTCATTGGTTGTGGCGGTTCTGGCG
MAACTVLPPVPFDLWRFW    1  ATGGCAGCATGCACCGTCCTTCCCCCCGTGCCCTTTGATCTGTGGCGGTTCTGGCG
MAACTVPCCSQLCGGSG    1  ATGGCAGCATGCACCGTGCCGTGCTGCAGTTAGCTCTGTGGCGGTTCTGGCG
MAACTVKCDVLPPCGGSG    1  ATGGCAGCATGCACCGTTAAGTGCGACGTGCTCCCGCCGTGTGGCGGTTCTGGCG
MAACTQTCPTLPPCGGSG    1  ATGGCAGCATGCACCTAGACGTGCCCCACCCTTCCCCCGTGTGGCGGTTCTGGCG
MAACTQLPPLL*SLWRFW    1  ATGGCAGCATGCACCTAGCTGCCTCCCCTGCTCTGATCACTGTGGCGGTTCTGGCG
MAACTQFAATSSMCGGSG    1  ATGGCAGCATGCACCTAGTTTGCAGCTACGAGCAGTATGTGTGGCGGTTCTGGCG
MAACTSRCFFANFCGGSG    1  ATGGCAGCATGCACCTCGCGGTGCTTCTTTGCCAACTTCTGTGGCGGTTCTGGCG
MAACTSPCTPHHLWRFW    1  ATGGCAGCATGCACCTCTCCGTGCACCCCGCACCATCTGTGGCGGTTCTGGCG
MAACTFCRHCFAFCGGSD    1  ATGGCAGCATGCACCTTCTGTCGCCACTGCTTCGCCTTTTGTGGCGGTTCTGACG
MAACTKNYAVLPPLWRFW    1  ATGGCAGCATGCACGAAGAATTACGCCGTGCTGCCCCCCCTGTGGCGGTTCTGGCG
MAACTTLPPCPTNCGGSG    1  ATGGCAGCATGCACGACCCTGCCGCCGTGCCCCACCAATTGTGGCGGTTCTGGCG
MAACTTQVCAFPCGGFW    1  ATGGCAGCATGCACGACCTAGGTGTGCGCGTTTCCTTGTGGCGGATTCTGGCG
MAACTSGCLAFP*LWRFW    1  ATGGCAGCATGCACGAGCGGGTGCCTCGCCTTTCCCTAATTGTGGCGGTTCTGGCG
MAACTIPCFAQPCGGSG    1  ATGGCAGCATGCACGATTCCCTGCTTTGCCCAGCCTTGTGGCGGTTCTGGCG
MAACTILPPCSNECGGSG    1  ATGGCAGCATGCACGATTCTGCCTCCCTGCTCTAACGAGTGTGGCGGTTCTGGCG
MAACTILPPCSGICGGSG    1  ATGGCAGCATGCACGATTCTGCCTCCCTGCTCTGGTATCTGTGGCGGTTCTGGCG
MAACTIESCLPPCCGGSG    1  ATGGCAGCATGCACGATTGAGTCTTGCCTCCCTCCGTGCTGTGGCGGTTCTGGCG
MAACTQSPCTPDQCGGSG    1  ATGGCAGCATGCACGCAGAGTCCTTGCACGCCGGATTAGTGTGGCGGTTCTGGCG
MAACTPLCLILPALWRFW    1  ATGGCAGCATGCACGCCGCTTTGCCTGATTCTCCCCGCCTTGTGGCGGTTCTGGCG
MAACTRSPFLPLCLWRFW    1  ATGGCAGCATGCACGCGGTCCCCTTTTTTGCCCTTATGTTTGTGGCGGTTCTGGCG
MAACTRSLFCPYVCGGSG    1  ATGGCAGCATGCACGCGGTCCCTTTTTTGCCCTTATGTTTGTGGCGGTTCTGGCG
MAACTRSVLRLYLWRFW    1  ATGGCAGCATGCACGCGTTCGGTGTTGCGCTTATACTTGTGGCGGTTCTGGCG
MAACTRSCLRLILVAVLA    1  ATGGCAGCATGCACGCGTTCGTGTTTGCGGCTTATACTTGTGGCGGTTCTGGCG
MAACTRFVLRLYLWRFW    1  ATGGCAGCATGCACGCGTTTCGTGTTGCGCTTATACTTGTGGCGGTTCTGGCG
MAACTLLPPLHHQLWRFW    1  ATGGCAGCATGCACGCTGCTGCCTCCCCTGCACCATTAGTTGTGGCGGTTCTGGCG
MAACTLWCSYFSHCGGSG    1  ATGGCAGCATGCACGCTGTGGTGCTCTTATTTTAGCCATTGTGGCGGTTCTGGG
MAACTLPPVLLLPVWRFQ    1  ATGGCAGCATGCACGCTTCCCCCCGTGCTTCTACTCCCAGTGTGGCGGTTCTAGCG
MAACTLALCLPSLWRFW    1  ATGGCAGCATGCACGCTTGCTCTGTGCCTCCCCTCCCTGTGGCGGTTCTGGCG
MAACTLALCLPSCGGSG    1  ATGGCAGCATGCACGCTTGCTTTGTGCTTGCCTTCGTGTGGCGGTTCTGGCG
MAACTLVVLLFQPLWRFW    1  ATGGCAGCATGCACGCTTGTGGTGCTCTTATTTTAGCCATTGTGGCGGTTCTGGCG
MAACTDMCAALNWCGGSG    1  ATGGCAGCATGCACGGACATGTGCGCGGCTCTGAATTGGTGTGGCGGTTCTGGCG
MAACTDGCPTAVCGGSG    1  ATGGCAGCATGCACGGATGGGTGCCCCACTGCTGTCTGTGGCGGTTCTGGG
MAACTDGCPHCCLWRFQ    1  ATGGCAGCATGCACGGATGGGTGCCCCCACTGCTGTCTGTGGCGGTTCTAGCG
MAACTGALRECVRLWRFW    1  ATGGCAGCATGCACGGGGGCGCTGCGTGAGTGTGTTCGGTTGTGGCGGTTCTGGCG
MAACTVIPPCTVSCGGSG    1  ATGGCAGCATGCACGGTCATCCCTCCGTGCACGGTTAGTTGTGGCGGTTCTGGCG
MAACTVLPSVHGQLWRFW    1  ATGGCAGCATGCACGGTCCTCCCCTCCGTGCACGGTTAGTTGTGGCGGTTCTGGCG
MAACTVLPPCQGRVAVLA    1  ATGGCAGCATGCACGGTCCTCCCTCCGTGCTAGGGCCGTGTGGCGGTTCTGGCG
MAACTVLPPCNKSCGGSG    1  ATGGCAGCATGCACGGTCCTGCCCCCTTGCAACAAGTCTTGTGGCGGTTCTGGCG
MAACTVPLCAPAHVWRFW    1  ATGGCAGCATGCACGGTGCCTCTTTGCGCCCCCGCACACGTGTGGCGGTTCTGGCG
MAACTVSSLRPAHVWRFW    1  ATGGCAGCATGCACGGTGTCCTCTTTGCGCCCCGCACACGTGTGGCGGTTCTGGCG
MAACTVLPPCNSGVWRFW    1  ATGGCAGCATGCACGGTTCTTCCTCCCTGCAATTCGGGTGTGTGGCGGTTCTGGCG
MAACT*SPAGPFVVAVLA    1  ATGGCAGCATGCACGTAAAGTCCTGCTGGCCCATTCGTTGTGGCGGTTCTGGCG
MAACTQRCPRSPSLWRFC    1  ATGGCAGCATGCACGTAGCGTTGCCCCCGCTCTCCCTCCTTGTGGCGGTTCTGCG
MAACTQRCPRSPSLWRFW    1  ATGGCAGCATGCACGTAGCGTTGCCCCCGCTCTCCCTCCTTGTGGCGGTTCTGGCG
MAACTQRCPAPPSLWRFW    1  ATGGCAGCATGCACGTAGCGTTGCCCCGCTCCTCCCTCCTTGTGGCGGTTCTGGCG
MAACTYFRLPSLALWRFW    1  ATGGCAGCATGCACGTATTTTCGATTGCCATCCTTAGCATTGTGGCGGTTCTGGCG
MAACTSPAPLPVPLWRFW    1  ATGGCAGCATGCACGTCCCCTGCCCCCTTGCCCGTACCATTGTGGCGGTTCTGGCG
MAACTSCPCFTSLWRFW    1  ATGGCAGCATGCACGTCCTGCCCCTGCTTCACGTCCCTGTGGCGGTTCTGGCG
MAACTSRCHYLPPVAVLA    1  ATGGCAGCATGCACGTCGCGGTGCCATTACCTTCCTCCTGTGGCGGTTCTGGCG
MAACTSRCPLPSSLWRFW    1  ATGGCAGCATGCACGTCGCGGTGCCCATTACCTTCCTCCCTGTGGCGGTTCTGGCG
MAACTSRCPSLPRVAVLA    1  ATGGCAGCATGCACGTCGCGGTGCCCTAGCTTGCCCCGTGTGGCGGTTCTGGCG
MAACTLQRTCQITCGGSG    1  ATGGCAGCATGCACGTTGCAGCGTACGTGCTAGATTACGTGTGGCGGTTCTGGCG
MAACTLQRTCQAPVWRFW    1  ATGGCAGCATGCACGTTGCAGCGTACGTGCTAGGCCCCCGTGTGGCGGTTCTGGCG
MAACTFPPCYLPPCGGSG    1  ATGGCAGCATGCACGTTTCCGCCGTGCTATCTTCCGCCCTGTGGCGGTTCTGGCG
MAACTFAAYVLGPVWRFW    1  ATGGCAGCATGCACGTTTGCAGCGTACGTGCTAGGCCCCGTGTGGCGGTTCTGGCG
MAACTNNCPHTSSCGGSG    1  ATGGCAGCATGCACTAACAATTGCCCGCATACTAGCTCCTGTGGCGGTTCTGGCG
MAACTTVCPSLPSVWRFW    1  ATGGCAGCATGCACTACCGTCTGCCCGTCCCTCCCCTCCGTGTGGCGGTTCTGGCG
MAACTTLPPLHEWLWRFW    1  ATGGCAGCATGCACTACTCTCCCCCCCCTGCATGAGTGGCTGTGGCGGTTCTGGCG
MAACTTLPPALTRVAVLA    1  ATGGCAGCATGCACTACTCTCCCCCCTGCATTAACTCGTGTGGCGGTTCTGGCG
MAACTTACVFNYTCGGSG    1  ATGGCAGCATGCACTACTGCTTGCGTCTTCAATTATACCTGTGGCGGTTCTGGCG
MAACTSPFFALLFCGGSG    1  ATGGCAGCATGCACTAGTCCCTTTTTTGCTCTTCTTTTTTGTGGCGGTTCTGGCG
MAACTILRLGGHHLWRFW    1  ATGGCAGCATGCACTATCCTCCGCCTTGGCGGGCATCACCTGTGGCGGTTCTGGCG
MAACTMLPPCSLPCGGSG    1  ATGGCAGCATGCACTATGTTGCCTCCTTGCAGTCTCCCCTGTGGCGGTTCTGGCG
MAACTILPPCHAHCGGSG    1  ATGGCAGCATGCACTATTTTGCCCCCTTGCCATGCTCATTGTGGCGGTTCTGGCG
MAACTHVTCPCPPVAVLA    1  ATGGCAGCATGCACTCACGTCACGTGCCCTTGCCCACCTGTGGCGGTTCTGGCG
MAACTQGCSFTPRLWRFW    1  ATGGCAGCATGCACTCAGGGTTGCTCGTTCACCCCCCGCTTGTGGCGGTTCTGGCG
MAACTQGCSFTPLVAVLA    1  ATGGCAGCATGCACTCAGGGTTGCTCGTTCACCCCGCTTGTGGCGGTTCTGGCG
MAACTPSPCFTPCGGSG    1  ATGGCAGCATGCACTCCCTCTCCCTGCTTCACACCTTGTGGCGGTTCTGGCG
MAACTPFPCGQLCGGSG    1  ATGGCAGCATGCACTCCCTTTCCCTGCGGCCAGCTGTGTGGCGGTTCTGGCG
MAACTPKYNCFSTCGGSG    1  ATGGCAGCATGCACTCCTAAGTACAATTGCTTTAGTACTTGTGGCGGTTCTGGCG
MAACTRAPCHLPQCGGSG    1  ATGGCAGCATGCACTCGGGCGCCGTGCCATCTTCCTTAGTGTGGCGGTTCTGGCG
MAACTRFLPVLSALWRFW    1  ATGGCAGCATGCACTCGTTTTTTGCCGGTTTTGTCAGCTTTGTGGCGGTTCTGGCG
MAACTLPPCYPPLCGGSG    1  ATGGCAGCATGCACTCTGCCGCCGTGCTATCCTCCGCTTTGTGGCGGTTCTGGCG
MAACTLRRRQPNCGGSG    1  ATGGCAGCATGCACTCTGCGCCGTCGCTAGCCGAATTGTGGCGGTTCTGGCG
MAACTLLPPCSSFCGGSG    1  ATGGCAGCATGCACTCTGCTCCCCCCTTGCTCTTCCTTTTGTGGCGGTTCTGGCG
MAACTDICPLYPVWRFW    1  ATGGCAGCATGCACTGACATTTGCCCCTTATATCCGGTGTGGCGGTTCTGGCG
MAACTAICLICLRVAVLA    1  ATGGCAGCATGCACTGCCATCTGCCTTATTTGCCTCCGTGTGGCGGTTCTGGCG
MAACTAQQCGHLYLWRFW    1  ATGGCAGCATGCACTGCCCAGCAGTGCGGGCATTTATACTTGTGGCGGTTCTGGCG
MAACTGYCCDQSCGGFW    1  ATGGCAGCATGCACTGGTTACTGCTGCGATCAGTCGTGTGGCGGTTTCTGGCG
MAACTVGVLSGFVWRFW    1  ATGGCAGCATGCACTGTGGGGGTGCTCTCTGGATTCGTGTGGCGGTTCTGGCG
MAACTYICLPPFCGGSG    1  ATGGCAGCATGCACTTACATTTGCTTGCCCCCTTTTTGTGGCGGTTCTGGCG
MAACTYVRCGVFGLWRFW    1  ATGGCAGCATGCACTTACGTCCGGTGCGGGGTTTTCGGTCTGTGGCGGTTCTGGCG
MAACTQSLQSRLLWRSW    1  ATGGCAGCATGCACTTAGTCCCTGCAGTCCCGTCTACTGTGGCGTTCGTGGCG
MAACTYPLRLDSLWRFW    1  ATGGCAGCATGCACTTATCCCTTGCGCCTTGATTCCTTGTGGCGGTTCTGGCG
MAACTSRCTHLPPLWRFW    1  ATGGCAGCATGCACTTCCCGCTGCACTCATCTTCCCCCCCTGTGGCGGTTCTGGCG
MAACTSRCTHLPPCGGSG    1  ATGGCAGCATGCACTTCCCGCTGCACTCATCTTCCGCCTTGTGGCGGTTCTGGCG
MAACTSGCPPASPVWRFW    1  ATGGCAGCATGCACTTCGGGGTGCCCCCCGGCTTCCCCCGTGTGGCGGTTCTGGCG
MAACTSNSCQLMLCGGSG    1  ATGGCAGCATGCACTTCTAATTCGTGCTAGTTGATGCTGTGTGGCGGTTCTGGCG
MAACTSICIARLLVAVLA    1  ATGGCAGCATGCACTTCTATTTGCATCGCACGGTTGCTTGTGGCGGTTCTGGCG
MAACTWSCLPPCCGGSG    1  ATGGCAGCATGCACTTGGTCCTGCCTCCCCCCCTGTTGTGGCGGTTCTGGCG
MAACTFMCKPYPCGGSG    1  ATGGCAGCATGCACTTTCATGTGCAAGCCCTACCCGTGTGGCGGTTCTGGCG
MAACTLPPCPWYCGGSG    1  ATGGCAGCATGCACTTTGCCTCCGTGCCCTTGGTACTGTGGCGGTTCTGGGCG
MAACTLLPPCSSLQCGGS    1  ATGGCAGCATGCACTTTGTTGCCGCCGTGCTCTTCTCTTCAGTGTGGCGGTTCTGG
MAACRGSCSQRVWCGGSG    1  ATGGCAGCATGCAGAGGGTCTTGCTCTCAGCGGGTTTGGTGTGGCGGTTCTGGCG
MAACSK*LRYAHLWRFW    1  ATGGCAGCATGCAGCAAATGACTGCGTTACGCTCATTTGTGGCGGTTCTGGCG
MAACSKRCTATSCGGSG    1  ATGGCAGCATGCAGCAAGCGTTGCACTGCGACCTCTTGTGGCGGTTCTGGCG
MAACSNPCLILPPCGGSS    1  ATGGCAGCATGCAGCAATCCTTGCCTCATTTTGCCTCCTTGTGGCGGTTCTAGCG
MAACSNPCLILPPCGGFW    1  ATGGCAGCATGCAGCAATCCTTGCCTCATTTTGCCTCCTTGTGGCGGTTTCTGGCG
MAACSNDCVYAHLWRFW    1  ATGGCAGCATGCAGCAATGACTGCGTTTACGCTCATTTGTGGCGGTTCTGGCG
MAACSTPALLSPFVAVLA    1  ATGGCAGCATGCAGCACCCCCGCGCTGCTTTCCCCATTTGTGGCGGTTCTGGCG
MAACSSSCHELPPLWRFC    1  ATGGCAGCATGCAGCAGCTCCTGCCACGAGTTGCCCCCCCTGTGGCGGTTCTGCG
MAACSILPPCNQNCGGSG    1  ATGGCAGCATGCAGCATCTTGCCGCCCTGCAATTAGAACTGTGGCGGTTCTGGCG
MAACSQRCEYLPRCGGSG    1  ATGGCAGCATGCAGCCAGCGTTGCGAATATTTGCCCCGTTGTGGCGGTTCTGGCG
MAACSHLLHV*DQCGGSG    1  ATGGCAGCATGCAGCCATCTGTTGCATGTCTGAGATTAGTGTGGCGGTTCTGGCG
MAACSHGDLRLRSLWRFW    1  ATGGCAGCATGCAGCCATGGCGATTTGCGCTTACGTTCATTGTGGCGGTTCTGGCG
MAACSHWCLPPFDCGGSG    1  ATGGCAGCATGCAGCCATTGGTGCCTCCCCCCCTTCGATTGTGGCGGTTCTGGCG
MAACSLVTCLLIFVAVL    1  ATGGCAGCATGCAGCCTGGTGACTTGCCTCCTTATTTTTGTGGCGGTTCTGGG
MAACSDRCLEPPPLWRFW    1  ATGGCAGCATGCAGCGACCGGTGCTTGGAGCCTCCCCCCTTGTGGCGGTTCTGGCG
MAACSGNCLLLPSLWRFW    1  ATGGCAGCATGCAGCGGTAATTGCCTTCTGCTCCCCTCCCTGTGGCGGTTCTGGCG
MAACSGYCPLLPPCGGSG    1  ATGGCAGCATGCAGCGGTTATTGCCCCCTTTTGCCTCCTTGTGGCGGTTCTGGCG
MAACSVLPPLLSPLWRFW    1  ATGGCAGCATGCAGCGTTCTTCCCCCCCTGCTTTCACCGCTGTGGCGGTTCTGGCG
MAACSVLPPCSSHCGGSG    1  ATGGCAGCATGCAGCGTTCTTCCCCCCTGCTCCTCGCACTGTGGCGGTTCTGGCG
MAACSVGCLPPCCGGSG    1  ATGGCAGCATGCAGCGTTGGGTGCCTTCCTCCGTGCTGTGGCGGTTCTGGCG
MAACSYQLCTRPFCGGSG    1  ATGGCAGCATGCAGCTACTAGCTCTGCACCCGTCCTTTTTGTGGCGGTTCTGGCG
MAACSQVCALLVVAVLA    1  ATGGCAGCATGCAGCTAGGTTTGTGCACTACTCGTTGTGGCGGTTCTGGCG
MAACSYRTCNTECGGSG    1  ATGGCAGCATGCAGCTATCGGACCTGCAATACTGAGTGTGGCGGTTCTGGCG
MAACSSACLPPVLLWRFW    1  ATGGCAGCATGCAGCTCTGCCTGCTTGCCCCCCGTATTATTGTGGCGGTTCTGGCG
MAACSSACLPPYYCGGSG    1  ATGGCAGCATGCAGCTCTGCCTGCTTGCCCCCGTATTATTGTGGCGGTTCTGGCG
MAACSSGLLAPVLLWRFW    1  ATGGCAGCATGCAGCTCTGGCCTGCTTGCCCCCGTATTATTGTGGCGGTTCTGGCG
MAACSWSSCHPQNCGGSG    1  ATGGCAGCATGCAGCTGGTCGAGTTGCCATCCGTAGAATTGTGGCGGTTCTGGGCG
MAACSFACLRKCVWRFW    1  ATGGCAGCATGCAGCTTCGCTTGCTTGCGTAAATGTGTGTGGCGGTTCTGGCG
MAACSLLPPCPHQCGGSG    1  ATGGCAGCATGCAGCTTGCTCCCCCCCTGCCCTCACTAGTGTGGCGGTTCTGGCG
MAACSLLPPALSIVAVLA    1  ATGGCAGCATGCAGCTTGCTCCCCCCTGCCCTTAGTATTGTGGCGGTTCTGGCG
MAACRTSCLLLPPCGGSG    1  ATGGCAGCATGCAGGACTTCGTGCCTGTTGCTCCCGCCGTGTGGCGGTTCTGGCG
MAACRSPCTTP*LSAVLA    1  ATGGCAGCATGCAGGAGCCCGTGCACGACCCCCTGACTGTCGGCGGTTCTGGCG
MAACRSPCTTP*LWRFW    1  ATGGCAGCATGCAGGAGCCCGTGCACGACCCCCTGACTGTGGCGGTTCTGGCG
MAACRSFCLPPYPLWRFW    1  ATGGCAGCATGCAGGAGCTTTTGCTTGCCCCCGTACCCCCTGTGGCGGTTCTGGCG
MAACRSFCLPRTPVAVL    1  ATGGCAGCATGCAGGAGCTTTTGCTTGCCCCGTACCCCTGTGGCGGTTCTGCG
MAACRHVCVRQCLWRFW    1  ATGGCAGCATGCAGGCACGTTTGCGTCCGCCAATGCTTGTGGCGGTTCTGGCG
MAACRHFSRFVSVWRFW    1  ATGGCAGCATGCAGGCATTTCTCGCGATTTGTCTCAGTGTGGCGGTTCTGGCG
MAACRPHSLLCALWRFW    1  ATGGCAGCATGCAGGCCACACTCGTTGCTTTGCGCTTTGTGGCGGTTCTGGCG
MAACRPTCPILPPCGGSG    1  ATGGCAGCATGCAGGCCCACCTGCCCTATTCTTCCTCCTTGTGGCGGTTCTGGCG
MAACRLLPPCHPDCGGSG    1  ATGGCAGCATGCAGGCTGCTTCCTCCTTGCCATCCTGATTGTGGCGGTTCTGGCG
MAACRLRLPPAGSVWRFW    1  ATGGCAGCATGCAGGCTTCGTTTGCCACCCGCAGGCTCCGTGTGGCGGTTCTGGCG
MAACRDWVPHACVVWRFW    1  ATGGCAGCATGCAGGGACTGGGTGCCTCATGCGTGTGTAGTGTGGCGGTTCTGGCG
MAACRDWCLMSSPCGGSG    1  ATGGCAGCATGCAGGGACTGGTGCTTGATGTCTTCCCCGTGTGGCGGTTCTGGG
MAACRASCGG*SLWRFW    1  ATGGCAGCATGCAGGGCGTCCTGCGGGGGCTAATCCTTGTGGCGGTTCTGGCG
MAACRASVCQAVSCGGSG    1  ATGGCAGCATGCAGGGCGTCGGTTTGCTAGGCGGTTTCTTGTGGCGGTTCTGGCG
MAACRGLFCPVSGCGGSG    1  ATGGCAGCATGCAGGGGTCTTTTTTGCCCTGTGTCGGGCTGTGGCGGTTCTGGCG
MAACRGLFLPCVGLWRFW    1  ATGGCAGCATGCAGGGGTCTTTTTTTGCCCTGTGTCGGGCTGTGGCGGTTCTGGCG
MAACRVPLQSSAPLWRFW    1  ATGGCAGCATGCAGGGTCCCGTTGCAGTCTTCTGCCCCCTTGTGGCGGTTCTGGCG
MAACRYNCQILPPLWRFW    1  ATGGCAGCATGCAGGTACAACTGCTAGATCTTGCCCCCCTTGTGGCGGTTCTGGCG
MAACRYLPPLRFRLWRFW    1  ATGGCAGCATGCAGGTACCTCCCCCCCCTGCGATTTAGACTGTGGCGGTTCTGGCG
MAACRYASSLVFRVWRFW    1  ATGGCAGCATGCAGGTACGCTTCCTCCCTTGTCTTTCGAGTGTGGCGGTTCTGGCG
MAACRYGACSPRVAVLA    1  ATGGCAGCATGCAGGTACGGGGCGTGCTCCCCCCGTGTGGCGGTTCTGGCG
MAACRQTPSCLPTLWRFW    1  ATGGCAGCATGCAGGTAGACCCCTTCGTGCCTTCCTACCTTGTGGCGGTTCTGGCG
MAACRQLPPCDPGCGGSG    1  ATGGCAGCATGCAGGTAGCTCCCTCCTTGCGATCCTGGTTGTGGCGGTTCTGGCG
MAACRQLPPCTFGCGGSG    1  ATGGCAGCATGCAGGTAGCTTCCTCCTTGCACTTTCGGTTGTGGCGGTTCTGGCG
MAACRQLPPCSQNCGGSG    1  ATGGCAGCATGCAGGTAGCTTCCTCCTTGCTCTTAGAATTGTGGCGGTTCTGGCG
MAACRSLLHLAPLWRFW    1  ATGGCAGCATGCAGGTCCTTGCTGCATCTTGCCCCCTTGTGGCGGTTCTGGCG
MAACRSPRFCNSSCGGSG    1  ATGGCAGCATGCAGGTCTCCCCGTTTTTGCAACTCTTCCTGTGGCGGTTCTGGCG
MAACRSYCSGMWRCGGSG    1  ATGGCAGCATGCAGGTCTTATTGCTCGGGCATGTGGCGTTGTGGCGGTTCTGGCG
MAACRLQCVTLPPVWRFW    1  ATGGCAGCATGCAGGTTGCAGTGCGTCACTTTGCCCCCCGTGTGGCGGTTCTGGCG
MAACRLQCVTLPPCGGSG    1  ATGGCAGCATGCAGGTTGCAGTGCGTCACTTTGCCCCCGTGTGGCGGTTCTGGCG
MAACRFLGCMLSYCGGSA    1  ATGGCAGCATGCAGGTTTCTCGGTTGCATGTTGAGCTATTGTGGCGGTTCTGCG
MAACSNLCLPPLAVWRFW    1  ATGGCAGCATGCAGTAATCTTTGCTTGCCTCCCCTGGCAGTGTGGCGGTTCTGGCG
MAACSIRLCLPPLLWRFW    1  ATGGCAGCATGCAGTATCCGTTTGTGCCTCCCCCCCCTGTTGTGGCGGTTCTGGCG
MAACSHACDWFPVWRFW    1  ATGGCAGCATGCAGTCACGCGTGCGACTGGTTCCCTGTGTGGCGGTTCTGGCG
MAACSHGCDLLPPVWRFW    1  ATGGCAGCATGCAGTCATGGCTGCGACCTGCTCCCCCCCGTGTGGCGGTTCTGGCG
MAACSHGCDLLPPCRRFW    1  ATGGCAGCATGCAGTCATGGCTGCGACCTGCTCCCCCCGTGTCGGCGGTTCTGGCG
MAACSRHEVPALGLWRFW    1  ATGGCAGCATGCAGTCGGCATGAAGTGCCCGCGCTCGGATTGTGGCGGTTCTGGCG
MAACSRWGVQLLSLWRFW    1  ATGGCAGCATGCAGTCGGTGGGGGGTGCAGTTACTCTCTCTGTGGCGGTTCTGGCG
MAACSRWGAVTLSVAVLA    1  ATGGCAGCATGCAGTCGGTGGGGTGCAGTTACTCTCTCTGTGGCGGTTCTGGCG
MAACSRIICQSGWCGGSA    1  ATGGCAGCATGCAGTCGTATTATCTGCTAGTCTGGGTGGTGTGGCGGTTCTGCG
MAACSRFLLAPYLWRFW    1  ATGGCAGCATGCAGTCGTTTCCTGCTGGCACCCTACTTGTGGCGGTTCTGGCG
MAACSLEHCLPPCGGSG    1  ATGGCAGCATGCAGTCTCGAGCACTGCCTCCCTCCGTGTGGTGGTTCTGGCG
MAACSLNVPGFSLWRFW    1  ATGGCAGCATGCAGTCTGAACGTGCCTGGGTTTTCATTGTGGCGGTTCTGGCG
MAACSLSCGPSRMCGGSG    1  ATGGCAGCATGCAGTCTGAGCTGCGGGCCCTCCCGCATGTGTGGCGGTTCTGGCG
MAACSLVYWLAPCGGSG    1  ATGGCAGCATGCAGTCTGGTGTATTGGCTTGCCCCTTGTGGCGGTTCTGGCG
MAACSELPALLSPVCGSG    1  ATGGCAGCATGCAGTGAGCTCCCCGCCTTGCTCTCGCCGGTGTGCGGTTCTGGCG
MAACSELPPCSHSCGGSG    1  ATGGCAGCATGCAGTGAGCTCCCGCCTTGCTCTCACAGCTGTGGCGGTTCTGGCG
MAACSELPPCSRPVWRFW    1  ATGGCAGCATGCAGTGAGCTCCCGCCTTGCTCTCGCCCGGTGTGGCGGTTCTGGCG
MAACSGSMCVLSCGGFW    1  ATGGCAGCATGCAGTGGCAGTATGTGCGTTTTGTCCTGTGGCGGTTTCTGGCG
MAACSGSMCVFVLWRFW    1  ATGGCAGCATGCAGTGGCAGTATGTGCGTTTTTGTCCTGTGGCGGTTCTGGCG
MAACSVLPPCSLLVAVLA    1  ATGGCAGCATGCAGTGTCCTGCCTCCGTGCTCCCTCCTTGTGGCGGTTCTGGCG
MAACSVLPPLQSALWRFW    1  ATGGCAGCATGCAGTGTCCTTCCCCCCCTGCAGTCAGCCCTGTGGCGGTTCTGGCG
MAACSVLPPVLDYVWRFW    1  ATGGCAGCATGCAGTGTCCTTCCCCCCGTGCTAGATTACGTGTGGCGGTTCTGGCG
MAACSVLPPSQSALWRFW    1  ATGGCAGCATGCAGTGTCCTTCCCCCCTCGCAGTCAGCCCTGTGGCGGTTCTGGCG
MAACSVLPPLPSLVWRFW    1  ATGGCAGCATGCAGTGTCTTGCCCCCCCTGCCCTCACTAGTGTGGCGGTTCTGGCG
MAACSVLPPLRHCVWRFW    1  ATGGCAGCATGCAGTGTCTTGCCCCCCCTGCGTCATTGCGTGTGGCGGTTCTGGCG
MAACSVLPPCTHRCGGSG    1  ATGGCAGCATGCAGTGTCTTGCCCCCCTGCACTCATAGGTGTGGCGGTTCTGGCG
MAACSVLPPCSYDCGGSG    1  ATGGCAGCATGCAGTGTCTTGCCTCCTTGCTCCTATGACTGTGGCGGTTCTGGCG
MAACSVPVLVSSSLWRFC    1  ATGGCAGCATGCAGTGTGCCCGTGCTCGTTTCTTCCTCCTTGTGGCGGTTCTGCG
MAACSVRVRYSSSCGGSG    1  ATGGCAGCATGCAGTGTGCGGGTGCGATACTCTTCCTCCTGTGGCGGTTCTGGCG
MAACSVLPPCALHCGGSG    1  ATGGCAGCATGCAGTGTGCTTCCTCCCTGCGCCTTGCATTGTGGCGGTTCTGGCG
MAACSSRVCSWPSCGGSA    1  ATGGCAGCATGCAGTTCCCGTGTCTGCTCTTGGCCTTCCTGTGGCGGTTCTGCG
MAACSSLPRASPIVAVLA    1  ATGGCAGCATGCAGTTCCTTGCCCCGTGCTTCTCCAATTGTGGCGGTTCTGGCG
MAACSSLPFSSSVWRFW    1  ATGGCAGCATGCAGTTCGTTGCCCTTCTCTTCCTCCGTGTGGCGGTTCTGGCG
MAACSCCPLLTDSLWRFW    1  ATGGCAGCATGCAGTTGCTGTCCTCTGCTCACCGATTCTTTGTGGCGGTTCTGGCG
MAACSWCSCLCPCGGSG    1  ATGGCAGCATGCAGTTGGTGCAGTTGCTTGTGTCCCTGTGGCGGTTCTGGCG
MAACSLSVCKPYPCGGSG    1  ATGGCAGCATGCAGTTTGTCCGTGTGCAAGCCCTACCCGTGTGGCGGTTCTGGCG
MAACSFSLHAF*IVAVLA    1  ATGGCAGCATGCAGTTTTTCGCTGCACGCTTTTTGAATTGTGGCGGTTCTGGCG
MAACIRSFPVQHSLWRFW    1  ATGGCAGCATGCATACGGTCTTTCCCCGTGCAACATTCTTTGTGGCGGTTCTGGCG
MAACIKSPLQGFLWRFW    1  ATGGCAGCATGCATCAAGAGTCCCCTGCAGGGCTTCTTGTGGCGGTTCTGGCG
MAACIKSPCRASCGGSG    1  ATGGCAGCATGCATCAAGAGTCCCTGCAGGGCTTCTTGTGGCGGTTCTGGCG
MAACITHHCLPPFVAVLA    1  ATGGCAGCATGCATCACGCATCACTGCCTCCCGCCTTTTGTGGCGGTTCTGGCG
MAACITHHCLPPFCGGSG    1  ATGGCAGCATGCATCACGCATCACTGCCTCCCGCCTTTTTGTGGCGGTTCTGGCG
MAACITHHCLPPFLWRFW    1  ATGGCAGCATGCATCACGCATCACTGCCTCCCGCCTTTTTTGTGGCGGTTCTGGCG
MAACISTCPTLPPCGGSG    1  ATGGCAGCATGCATCAGCACTTGCCCTACGCTTCCCCCGTGTGGCGGTTCTGGCG
MAACISRCGSTPLWRFW    1  ATGGCAGCATGCATCAGCAGGTGCGGTTCTACCCCCCTGTGGCGGTTCTGGCG
MAACISRCGSTPSWRFW    1  ATGGCAGCATGCATCAGCAGGTGCGGTTCTACCCCCTCGTGGCGGTTCTGGCG
MAACISLCPVLPPCGGSG    1  ATGGCAGCATGCATCAGCCTTTGCCCTGTTCTGCCTCCCTGTGGCGGTTCTGGCG
MAACIRLAGTPVSVAVLA    1  ATGGCAGCATGCATCAGGCTTGCTGGCACACCAGTGTCTGTGGCGGTTCTGGCG
MAACIIILDLPALLWRFW    1  ATGGCAGCATGCATCATTATTCTCGACCTGCCTGCTCTTTTGTGGCGGTTCTGGCG
MAACIIILTCLLFCGGFW    1  ATGGCAGCATGCATCATTATTCTGACCTGCCTGCTCTTTTGTGGCGGTTTCTGGCG
MAACIHACQFYRCGGSG    1  ATGGCAGCATGCATCCATGCGTGCCAGTTCTATCGCTGTGGCGGTTCTGGACG
MAACIPQCLQWPGVWRFW    1  ATGGCAGCATGCATCCCCCAGTGCTTGCAATGGCCCGGTGTGTGGCGGTTCTGGCG
MAACIPSSSPRS*LWRFW    1  ATGGCAGCATGCATCCCGAGCTCGTCGCCCCGATCCTGATTGTGGCGGTTCTGGCG
MAACIPSSCPRS*LWRFW    1  ATGGCAGCATGCATCCCGAGCTCGTGCCCCCGATCCTGATTGTGGCGGTTCTGGCG
MAACIPAPLPRTICGGSG    1  ATGGCAGCATGCATCCCTGCCCCCTTGCCCCGTACCATTTGTGGCGGTTCTGGCG
MAACILPPLPGL*LWRFW    1  ATGGCAGCATGCATCCTCCCCCCCCTGCCAGGTCTTTGATTGTGGCGGTTCTGGCG
MAACILPPVHCPVWRFW    1  ATGGCAGCATGCATCCTCCCCCCCGTGCACTGTCCAGTGTGGCGGTTCTGGCG
MAACILPPCDLDCGGSG    1  ATGGCAGCATGCATCCTCCCCCCCTGCGATTTGGACTGTGGCGGTTCTGGCG
MAACILPPCARTCGGSG    1  ATGGCAGCATGCATCCTCCCCCCCTGCGCTCGGACGTGTGGCGGTTCTGGCG
MAACILPPCDQNCGGSG    1  ATGGCAGCATGCATCCTCCCCCCGTGCGACTAGAATTGTGGCGGTTCTGGCG
MAACILPPALLVDLWRFW    1  ATGGCAGCATGCATCCTCCCCCCTGCCCTGCTTGTCGACCTGTGGCGGTTCTGGCG
MAACILPPCPQQ*LWRFW    1  ATGGCAGCATGCATCCTCCCTCCCTGCCCCCAACAGTGACTGTGGCGGTTCTGGCG
MAACILPPCSVVCGGSG    1  ATGGCAGCATGCATCCTCCCTCCCTGCTCCGTTGTCTGTGGCGGTTCTGGCG
MAACILPPCGIRCGGSG    1  ATGGCAGCATGCATCCTCCCTCCTTGCGGTATCAGGTGTGGCGGTTCTGGCG
MAACILRRALSFVAVLA    1  ATGGCAGCATGCATCCTCCGCCGTGCCCTTTCTTTTGTGGCGGTTCTGGCG
MAACILLPAPTRDCGGSG    1  ATGGCAGCATGCATCCTCCTCCCTGCCCCAACACGTGACTGTGGCGGTTCTGGCG
MAACILLRAPPLLSAVLA    1  ATGGCAGCATGCATCCTCCTCCGTGCTCCCCCCCTGTTGTCGGCGGTTCTGGCG
MAACILLLPNSDCGGSG    1  ATGGCAGCATGCATCCTCCTCCTGCCCAACAGTGACTGTGGCGGTTCTGGCG
MAACILLLASTTFVAVHG    1  ATGGCAGCATGCATCCTCCTCCTTGCTTCGACAACTTTTGTGGCGGTTCATGGCG
MAACILLLASTTFVAVLA    1  ATGGCAGCATGCATCCTCCTCCTTGCTTCGACAACTTTTGTGGCGGTTCTGGCG
MAACILPPLPCSLWRFW    1  ATGGCAGCATGCATCCTGCCCCCCTTGCCATGCTCATTGTGGCGGTTCTGGCG
MAACILPPCHSDCGGSG    1  ATGGCAGCATGCATCCTGCCCCCGTGCCATTCCGATTGTGGCGGTTCTGGCG
MAACILPPCTVNCGGSG    1  ATGGCAGCATGCATCCTGCCCCCTTGCACGGTCAATTGTGGCGGTTCTGGCG
MAACILPPCSLHLCGGSG    1  ATGGCAGCATGCATCCTGCCCCCTTGCTCCTTGCACTTGTGTGGCGGTTCTGGCG
MAACILPLARIHCGGSG    1  ATGGCAGCATGCATCCTGCCCCTTGCCCGTATCCATTGTGGCGGTTCTGGCG
MAACILPLARHHCGGSG    1  ATGGCAGCATGCATCCTGCCCCTTGCCCGTCACCATTGTGGCGGTTCTGGCG
MAACILPPCMDWSCGGSG    1  ATGGCAGCATGCATCCTGCCGCCTTGCATGGATTGGTCGTGTGGCGGTTCTGGCG
MAACILPPCSSVVVWRFW    1  ATGGCAGCATGCATCCTGCCTCCGTGCTCCTCCGTGGTCGTGTGGCGGTTCTGGCG
MAACILAPLPSDGLWRFW    1  ATGGCAGCATGCATCCTGGCCCCCTTGCCTTCCGATGGATTGTGGCGGTTCTGGCG
MAACILSCGPRALLWRFW    1  ATGGCAGCATGCATCCTGTCTTGCGGGCCCCGAGCTCTATTGTGGCGGTTCTGGCG
MAACILPPLLLALVWRFW    1  ATGGCAGCATGCATCCTTCCCCCCTTGCTCCTTGCACTTGTGTGGCGGTTCTGGCG
MAACILPPCHRARLWRFW    1  ATGGCAGCATGCATCCTTCCCCCGTGCCACCGTGCTCGATTGTGGCGGTTCTGGCG
MAACILPPCPWNCGGSG    1  ATGGCAGCATGCATCCTTCCCCCGTGCCCCTGGAATTGTGGCGGTTCTGGCG
MAACILPPCGVTCGGSG    1  ATGGCAGCATGCATCCTTCCCCCGTGCGGCGTTACGTGTGGCGGTTCTGGCG
MAACILPPCHAHCGGSG    1  ATGGCAGCATGCATCCTTCCCCCTTGCCATGCTCATTGTGGCGGTTCTGGCG
MAACILPPCPINCGGSG    1  ATGGCAGCATGCATCCTTCCGCCCTGCCCTATTAACTGTGGCGGTTCTGGCG
MAACILPPCSPVECGGSG    1  ATGGCAGCATGCATCCTTCCGCCCTGCTCCCCCGTCGAGTGTGGCGGTTCTGGCG
MAACILPPCPRQELWRFW    1  ATGGCAGCATGCATCCTTCCTCCCTGCCCCCGTCAGGAATTGTGGCGGTTCTGGCG
MAACILPPCSDSCGGSG    1  ATGGCAGCATGCATCCTTCCTCCCTGCTCGGATTCCTGTGGCGGTTCTGGCG
MAACILPPAPLLSVAVLA    1  ATGGCAGCATGCATCCTTCCTCCTGCTCCTCTTTTGAGTGTGGCGGTTCTGGCG
MAACIDVCHPQFCGGSA    1  ATGGCAGCATGCATCGATGTCTGCCATCCCTAGTTCTGTGGCGGTTCTGCG
MAACIDSCGHPNDCGGSW    1  ATGGCAGCATGCATCGATTCTTGCGGGCATCCCAATGACTGTGGCGGTTCGTGGCG
MAACIAPFALLYPLWRFW    1  ATGGCAGCATGCATCGCTCCCTTCGCCCTGCTCTATCCTTTGTGGCGGTTCTGGCG
MAACIGKCPVIPSLWRFW    1  ATGGCAGCATGCATCGGGAAGTGCCCTGTTATCCCCTCCTTGTGGCGGTTCTGGCG
MAACIGKCPVIPPCGGSA    1  ATGGCAGCATGCATCGGGAAGTGCCCTGTTATCCCTCCTTGTGGCGGTTCTGCG
MAACIGKCPVHPSLWRFW    1  ATGGCAGCATGCATCGGGAAGTGCCCTGTTCATCCCTCCTTGTGGCGGTTCTGGCG
MAACIGEVPCYPSLWRFW    1  ATGGCAGCATGCATCGGGGAAGTGCCCTGTTATCCCTCCTTGTGGCGGTTCTGGCG
MAACIGDCPA*PVWRFW    1  ATGGCAGCATGCATCGGTGATTGCCCTGCGTAACCTGTGTGGCGGTTCTGGCG
MAACIGDCLRNLSWRFW    1  ATGGCAGCATGCATCGGTGATTGCCTGCGTAACCTGTCGTGGCGGTTCTGGCG
MAACIGDCLRNLCGGLA    1  ATGGCAGCATGCATCGGTGATTGCCTGCGTAACCTGTGTGGCGGTCTGGCG
MAACIVSCGSNTCGGSG    1  ATGGCAGCATGCATCGTGTCTTGCGGCTCCAATACCTGTGGCGGTTCTGGCGG
MAACISSCLSGRRGRCRA    1  ATGGCAGCATGCATCTCGTCGTGCCTGTCTGGACGTCGTGGTCGGTGTCGTGCG
MAACIFHCNSLQCGGSS    1  ATGGCAGCATGCATCTTCCATTGCAATTCGTTGTAGTGTGGCGGTTCTAGCG
MAACIFSCESYSIVAVLA    1  ATGGCAGCATGCATCTTCTCCTGCGAGTCTTACTCGATTGTGGCGGTTCTGGCG
MAACILNQCLPPCGGSG    1  ATGGCAGCATGCATCTTGAATCAGTGCCTGCCCCCGTGTGGCGGTTCTGGG
MAACILNQCLPRVAVLA    1  ATGGCAGCATGCATCTTGAATCAGTGCCTGCCCCGTGTGGCGGTTCTGGCG
MAACILPPHCDHPCGGSG    1  ATGGCAGCATGCATCTTGCCGCCCCATTGCGATCATCCTTGTGGCGGTTCTGGCG
MAACILPPLLSQHVWRFW    1  ATGGCAGCATGCATCTTGCCGCCCCTGCTCTCCCAGCATGTGTGGCGGTTCTGGCG
MAACILPPCPRVCGGSG    1  ATGGCAGCATGCATCTTGCCGCCTTGCCCTCGTGTCTGTGGCGGTTCTGGCG
MAACILPPCPVQCGGSG    1  ATGGCAGCATGCATCTTGCCTCCCTGCCCGGTTCAGTGTGGCGGTTCTGGCG
MAACMSYCNLELCGGSS    1  ATGGCAGCATGCATGAGTTATTGCAATCTTGAGCTGTGTGGCGGTTCTAGCG
MAACMILPPCLQALWRFW    1  ATGGCAGCATGCATGATTCTTCCGCCGTGCCTCCAAGCATTGTGGCGGTTCTGGCG
MAACMHPCLPGQLWRFW    1  ATGGCAGCATGCATGCACCCTTGCCTCCCCGGATAGCTGTGGCGGTTCTGGCG
MAACMHLASRIAVAVLA    1  ATGGCAGCATGCATGCACCTTGCCTCCCGGATAGCTGTGGCGGTTCTGGCG
MAACMHDVCFLGCGGSA    1  ATGGCAGCATGCATGCACGACGTGTGCTTTCTGGGTTGTGGCGGTTCTGCG
MAACMPTCHPQVACGGSA    1  ATGGCAGCATGCATGCCTACCTGCCATCCGTAGGTTGCCTGTGGCGGTTCTGCG
MAACMRDCPTIPCGGSG    1  ATGGCAGCATGCATGCGTGACTGCCCTACGATTCCGTGCGGCGGTTCTGGCG
MAACMLPPVRSARVWRFW    1  ATGGCAGCATGCATGCTCCCTCCCGTGCGATCCGCGCGTGTGTGGCGGTTCTGGCG
MAACMLPPCDPRVCGGSG    1  ATGGCAGCATGCATGCTCCCTCCGTGCGATCCGCGCGTGTGTGGCGGTTCTGGCG
MAACMLPPCDRACVAVLA    1  ATGGCAGCATGCATGCTCCCTCCGTGCGATCGCGCGTGTGTGGCGGTTCTGGCG
MAACMLPPCDPVCGGSG    1  ATGGCAGCATGCATGCTCCCTCCTTGCGATCCTGTGTGTGGCGGTTCTGGCG
MAACMLPPCADDCGGSG    1  ATGGCAGCATGCATGCTCCCTCCTTGCGCTGATGATTGTGGCGGTTCTGGCG
MAACMLLRAIRACVAVLA    1  ATGGCAGCATGCATGCTCCTCCGTGCGATCCGCGCGTGTGTGGCGGTTCTGGCG
MAACMLPCPPLGLWRFW    1  ATGGCAGCATGCATGCTGCCTTGCCCCCCTCTCGGACTGTGGCGGTTCTGGCG
MAACMLLPALPFSLWRFW    1  ATGGCAGCATGCATGCTGCTCCCCGCCTTGCCTTTCTCCTTGTGGCGGTTCTGGCG
MAACMLILAP*FLVAVLA    1  ATGGCAGCATGCATGCTTATCCTTGCGCCTTGATTCCTTGTGGCGGTTCTGGCG
MAACMLPLPSFVCGGSG    1  ATGGCAGCATGCATGCTTCCTTTGCCTTCTTTTGTTTGTGGCGGTTCTGGCG
MAACMEPWCQVTSVWRFW    1  ATGGCAGCATGCATGGAGCCCTGGTGCTAGGTGACGTCAGTGTGGCGGTTCTGGCG
MAACMELLAILSCVAVLA    1  ATGGCAGCATGCATGGAGTTACTTGCAATCTTGAGCTGTGTGGCGGTTCTGGCG
MAACMAVCPILPPCGGSG    1  ATGGCAGCATGCATGGCGGTCTGCCCGATTCTCCCGCCGTGTGGCGGTTCTGGCG
MAACMGSCDILPPLWRFW    1  ATGGCAGCATGCATGGGCTCTTGCGACATTCTTCCCCCCCTGTGGCGGTTCTGGG
MAACMGISCSLPFVAGSG    1  ATGGCAGCATGCATGGGGATTTCCTGCAGTTTGCCATTTGTGGCGGGTTCTGGCG
MAACMGSCPIVPPCGGSG    1  ATGGCAGCATGCATGGGGTCCTGCCCCATCGTTCCTCCGTGTGGCGGTTCTGGCG
MAACMGSCPHRSSVWRFW    1  ATGGCAGCATGCATGGGGTCCTGCCCCCATCGTTCCTCCGTGTGGCGGTTCTGGCG
MAACMVGCQLPTFCGGSG    1  ATGGCAGCATGCATGGTCGGCTGCTAGCTGCCGACTTTTTGTGGCGGTTCTGGCG
MAACMVSCPSPPAVAVLA    1  ATGGCAGCATGCATGGTGTCTTGCCCTTCCCCCCCTGCTGTGGCGGTTCTGGCG
MAACMVLPPCLISVWRFW    1  ATGGCAGCATGCATGGTGTTGCCTCCGTGCCTCATCAGCGTGTGGCGGTTCTGGCG
MAACMVSYCGLSVWRFW    1  ATGGCAGCATGCATGGTTTCTTATTGCGGGCTTTCTGTGTGGCGGTTCTGGCG
MAACMYPLRPQPLWRFW    1  ATGGCAGCATGCATGTATCCGTTGCGGCCTCAACCGTTGTGGCGGTTCTGGCG
MAACMSMCPLLPPLWWFW    1  ATGGCAGCATGCATGTCTATGTGCCCGTTGTTGCCTCCCCTGTGGTGGTTCTGGCG
MAACMFGSHYSASLWRFW    1  ATGGCAGCATGCATGTTCGGTTCGCATTATTCTGCCTCCTTGTGGCGGTTCTGGCG
MAACMFGCIILPPCGDSG    1  ATGGCAGCATGCATGTTCGGTTGCATTATTCTGCCTCCTTGTGGCGATTCTGGCG
MAACMFGWHYSASLWRFW    1  ATGGCAGCATGCATGTTCGGTTGGCATTATTCTGCCTCCTTGTGGCGGTTCTGGCG
MAACMFLCPL*GCGGSG    1  ATGGCAGCATGCATGTTTTTGTGCCCCCTATAAGGCTGTGGCGGTTCTGGCG
MAACITKCFILPPLWRFW    1  ATGGCAGCATGCATTACGAAGTGCTTCATCCTCCCCCCCTTGTGGCGGTTCTGGCG
MAACITRCSGLCVAVLA    1  ATGGCAGCATGCATTACGCGGTGCAGCGGCCTTTGTGTGGCGGTTCTGGCG
MAACITRCSGLLCGGSG    1  ATGGCAGCATGCATTACGCGGTGCAGCGGCCTTTTGTGTGGCGGTTCTGGG
MAACIIVLRSLDVWRFW    1  ATGGCAGCATGCATTATCGTCTTGCGATCACTAGACGTGTGGCGGTTCTGGCG
MAACIIYCPSGQYCGGSG    1  ATGGCAGCATGCATTATTTATTGCCCTTCCGGCTAGTACTGTGGCGGTTCTGGG
MAACIHTCSGLFNCGGSG    1  ATGGCAGCATGCATTCACACGTGCTCTGGTCTCTTCAATTGTGGCGGTTCTGGTG
MAACIPPCTLAPALWRFW    1  ATGGCAGCATGCATTCCCCCCTGCACCCTCGCTCCCGCCCTGTGGCGGTTCTGGCG
MAACIPPLQRPVLWRFW    1  ATGGCAGCATGCATTCCCCCTCTGCAACGACCGGTCTTGTGGCGGTTCTGGCG
MAACIPLCNDRSCGGSG    1  ATGGCAGCATGCATTCCCCTCTGCAACGACCGGTCTTGTGGCGGTTCTGGCG
MAACIPLPMLPPCGGSG    1  ATGGCAGCATGCATTCCTTTGCCGATGCTCCCCCCGTGTGGCGGTTCTGGCG
MAACILFVVRSYFVWRFW    1  ATGGCAGCATGCATTCTATTCGTCGTGCGTAGCTATTTTGTGTGGCGGTTCTGGCG
MAACILPPRAPSSCGGSG    1  ATGGCAGCATGCATTCTCCCCCCCCGTGCCCCTTCTTCGTGTGGCGGTTCTGGCG
MAACILPPVQCLVWRFW    1  ATGGCAGCATGCATTCTCCCCCCCGTGCAATGTCTCGTGTGGCGGTTCTGGCG
MAACILPPLLHAPVAVLA    1  ATGGCAGCATGCATTCTCCCCCCCTTGCTTCACGCCCCTGTGGCGGTTCTGGCG
MAACILPPCPFSCGGSG    1  ATGGCAGCATGCATTCTCCCCCCGTGCCCGTTTAGTTGTGGCGGTTCTGGCG
MAACILPPCQIPCGGSG    1  ATGGCAGCATGCATTCTCCCCCCGTGCTAGATCCCCTGTGGCGGTTCTGGCG
MAACILPLARACMWRFW    1  ATGGCAGCATGCATTCTCCCCCTTGCTAGAGCATGCATGTGGCGGTTCTGGCG
MAACILPPCPHQCGGSG    1  ATGGCAGCATGCATTCTCCCGCCCTGCCCTCACTAGTGTGGCGGTTCTGGCG
MAACILPPCDLDCGGSG    1  ATGGCAGCATGCATTCTCCCGCCCTGCGATTTGGACTGTGGCGGTTCTGGCG
MAACILPPCHLQCGGSG    1  ATGGCAGCATGCATTCTCCCTCCGTGCCATTTGCAGTGTGGCGGTTCTGGCG
MAACILAPCHSIDCGGSG    1  ATGGCAGCATGCATTCTCGCCCCGTGCCATTCTATTGATTGTGGCGGTTCTGGCG
MAACILSCDLPYCGGSG    1  ATGGCAGCATGCATTCTCTCTTGCGACTTGCCTTATTGTGGCGGTTCTGGCG
MAACILSCSLHLCGGSG    1  ATGGCAGCATGCATTCTCTCTTGCTCCTTGCACTTGTGTGGCGGTTCTGGCG
MAACILLPSAPSLWRFW    1  ATGGCAGCATGCATTCTCTTGCCCTCTGCTCCCTCCTTGTGGCGGTTCTGGCG
MAACILPPCLFNCGGSG    1  ATGGCAGCATGCATTCTGCCCCCGTGCCTGTTCAATTGTGGCGGTTCTGGCG
MAACILPRATSSVAVLA    1  ATGGCAGCATGCATTCTGCCCCGTGCGACATCCAGTGTGGCGGTTCTGGCG
MAACILPRAIFITVAVLA    1  ATGGCAGCATGCATTCTGCCCCGTGCGATTTTCATTACTGTGGCGGTTCTGGCG
MAACILPPCNAPCGGSG    1  ATGGCAGCATGCATTCTGCCGCCTTGCAATGCCCCTTGTGGCGGTTCTGGCG
MAACILPPYSSFECGGSG    1  ATGGCAGCATGCATTCTGCCTCCCTACTCCTCTTTTGAGTGTGGCGGTTCTGGCG
MAACILPPCSSLSVAVLA    1  ATGGCAGCATGCATTCTGCCTCCCTGCTCCTCTTTGAGTGTGGCGGTTCTGGCG
MAACILPPCSSFECGGSA    1  ATGGCAGCATGCATTCTGCCTCCCTGCTCCTCTTTTGAGTGTGGCGGTTCTGCG
MAACILPPCTRVHCGGSG    1  ATGGCAGCATGCATTCTGCCTCCTTGCACGCGGGTTCATTGTGGCGGTTCTGGCG
MAACILPPCPPLSCGGSG    1  ATGGCAGCATGCATTCTGCCTCCTTGCCCGCCTCTGTCTTGTGGCGGTTCTGGCG
MAACILPPCAEYVCGGSG    1  ATGGCAGCATGCATTCTGCCTCCTTGCGCTGAGTATGTTTGTGGCGGTTCTGGCG
MAACILPPCVYTKCGGSG    1  ATGGCAGCATGCATTCTGCCTCCTTGCGTGTATACTAAGTGTGGCGGTTCTGGCG
MAACILPPCWQLQCGGSG    1  ATGGCAGCATGCATTCTGCCTCCTTGCTGGCAGTTGTAGTGTGGCGGTTCTGGCG
MAACILPPLLSPLWRFW    1  ATGGCAGCATGCATTCTTCCCCCCCTGCTTTCACCGCTGTGGCGGTTCTGGCG
MAACILPPLRFQLWRFW    1  ATGGCAGCATGCATTCTTCCCCCCTTGCGGTTTTAGCTGTGGCGGTTCTGGCG
MAACILPPCPLALCGGSG    1  ATGGCAGCATGCATTCTTCCCCCGTGCCCCTTGGCTCTTTGTGGCGGTTCTGGCG
MAACILPPLRLCLWRFW    1  ATGGCAGCATGCATTCTTCCGCCCCTGCGACTTTGTTTGTGGCGGTTCTGGCG
MAACILPPCPSLLVAVLA    1  ATGGCAGCATGCATTCTTCCGCCGTGCCCGTCTTTACTTGTGGCGGTTCTGGCG
MAACILPPCQLMLCGGSG    1  ATGGCAGCATGCATTCTTCCGCCGTGCTAGTTGATGCTGTGTGGCGGTTCTGGCG
MAACILPPCSEYNCGGSG    1  ATGGCAGCATGCATTCTTCCGCCGTGCTCTGAGTATAATTGTGGCGGTTCTGGCG
MAACILPPCSFLECGGSG    1  ATGGCAGCATGCATTCTTCCGCCGTGCTCTTTTTTGGAGTGTGGCGGTTCTGGCG
MAACILPPCHLPQCGGSG    1  ATGGCAGCATGCATTCTTCCGCCTTGCCATCTTCCTTAGTGTGGCGGTTCTGGCG
MAACILPPCDLSACGGSG    1  ATGGCAGCATGCATTCTTCCGCCTTGCGATTTGTCTGCGTGTGGCGGTTCTGGCG
MAACILPPCVLQQCGGSG    1  ATGGCAGCATGCATTCTTCCGCCTTGCGTGCTGCAGTAGTGTGGCGGTTCTGGCG
MAACILPPCNWVCGGSG    1  ATGGCAGCATGCATTCTTCCTCCCTGCAATTGGGTGTGTGGCGGTTCTGGCG
MAACILPPCSYTQCGGSG    1  ATGGCAGCATGCATTCTTCCTCCCTGCTCTTACACGTAGTGTGGCGGTTCTGGCG
MAACILPPCNPPQCGGSG    1  ATGGCAGCATGCATTCTTCCTCCGTGCAATCCTCCGTAGTGTGGCGGTTCTGGCG
MAACILPPCPYKLCGGSG    1  ATGGCAGCATGCATTCTTCCTCCTTGCCCTTATAAGCTGTGTGGCGGTTCTGGCG
MAACIDMGCQYSICGGSG    1  ATGGCAGCATGCATTGATATGGGTTGCCAGTATAGTATCTGTGGCGGTTCTGGCG
MAACIDGCPYHSALWRFW    1  ATGGCAGCATGCATTGATGGTTGCCCCTATCATTCCGCCCTGTGGCGGTTCTGGCG
MAACIDGCPIHSALWRFW    1  ATGGCAGCATGCATTGATGGTTGCCCTATCCATTCCGCCCTGTGGCGGTTCTGGCG
MAACIGPQGLLRLLWRFW    1  ATGGCAGCATGCATTGGGCCGTAGGGTCTGCTACGTTTGTTGTGGCGGTTCTGGCG
MAACIQATLRVV*VWRFW    1  ATGGCAGCATGCATTTAGGCTACGCTGCGGGTTGTTTGAGTGTGGCGGTTCTGGCG
MAACIQASCQKMCGGSG    1  ATGGCAGCATGCATTTAGGCTAGCTGCTAGAAGATGTGTGGCGGTTCTGGCG
MAACISPCPLPELLWRFW    1  ATGGCAGCATGCATTTCGCCTTGCCCCCTTCCCGAGTTACTGTGGCGGTTCTGGCG
MAACISTGLLQ*VWRFW    1  ATGGCAGCATGCATTTCTACCGGCCTGCTTCAGTAAGTGTGGCGGTTCTGGCG
MAACISSCIPRSGVAVLA    1  ATGGCAGCATGCATTTCTAGTTGCATCCCCAGGTCGGGTGTGGCGGTTCTGGCG
MAACIFDCAVLPPLWRFW    1  ATGGCAGCATGCATTTTCGATTGCGCGGTTTTGCCCCCCTTGTGGCGGTTCTGGCG
MAACILPPLQQ*VWRFW    1  ATGGCAGCATGCATTTTGCCCCCCCTGCAGCAATGAGTGTGGCGGTTCTGGCG
MAACILPPVPSSLVWRFW    1  ATGGCAGCATGCATTTTGCCGCCCGTGCCATCTTCCTTAGTGTGGCGGTTCTGGCG
MAACILPPCQFASCGGSG    1  ATGGCAGCATGCATTTTGCCGCCGTGCCAGTTTGCTTCGTGTGGCGGTTCTGGCG
MAACILPPCHLPQCGGSG    1  ATGGCAGCATGCATTTTGCCGCCGTGCCATCTTCCTTAGTGTGGCGGTTCTGGCG
MAACILPPCTTHCGGSG    1  ATGGCAGCATGCATTTTGCCGCCTTGCACGACGCATTGTGGCGGTTCTGGCG
MAACILPPCSNLSCGGSG    1  ATGGCAGCATGCATTTTGCCTCCCTGCAGTAATCTTAGTTGTGGCGGTTCTGGCG
MAACILPPCSGICGGSG    1  ATGGCAGCATGCATTTTGCCTCCCTGCTCTGGTATCTGTGGCGGTTCTGGCG
MAACILPPCQLNFCGGSG    1  ATGGCAGCATGCATTTTGCCTCCGTGCCAGCTGAATTTTTGTGGCGGTTCTGGCG
MAACILPPCPWYCGGSG    1  ATGGCAGCATGCATTTTGCCTCCGTGCCCTTGGTACTGTGGCGGTTCTGGCG
MAACILPPCRTIGLWRFW    1  ATGGCAGCATGCATTTTGCCTCCGTGCCGGACCATCGGATTGTGGCGGTTCTGGCG
MAACILPPCGLQLCGGSG    1  ATGGCAGCATGCATTTTGCCTCCGTGCGGTCTGTAGCTGTGTGGCGGTTCTGGCG
MAACILPPCSHPLLWRFW    1  ATGGCAGCATGCATTTTGCCTCCTTGCTCCCATCCGCTACTGTGGCGGTTCTGGCG
MAACIFLRCLPTCCGGSG    1  ATGGCAGCATGCATTTTTCTCCGCTGCCTCCCCACTTGTTGTGGCGGTTCTGGCG
MAACIFLRCLPPVWRFW    1  ATGGCAGCATGCATTTTTCTCCGCTGCCTCCCCCCCGTGTGGCGGTTCTGGCG
MAACIFAALQSGLWRFW    1  ATGGCAGCATGCATTTTTGCCGCCTTGCAGTCTGGATTGTGGCGGTTCTGGCG
MAACIFASVPDHRLWRFW    1  ATGGCAGCATGCATTTTTGCCTCCGTGCCGGACCATCGATTGTGGCGGTTCTGGCG
MAACQLRCERVSCGGSG    1  ATGGCAGCATGCCAATTGCGCTGCGAGCGCGTTTCGTGTGGCGGTTCTGGCG
MAACHKRCVHLPSVWRFW    1  ATGGCAGCATGCCACAAGCGCTGCGTTCACCTCCCCTCCGTGTGGCGGTTCTGGCG
MAACHKACMDLGLVAVLA    1  ATGGCAGCATGCCACAAGGCGTGCATGGATTTGGGACTTGTGGCGGTTCTGGCG
MAACHKVCITENCGGSG    1  ATGGCAGCATGCCACAAGGTGTGCATTACTGAGAATTGTGGCGGTTCTGGCG
MAACHTFSPSLELWRFW    1  ATGGCAGCATGCCACACTTTTTCGCCATCCCTAGAATTGTGGCGGTTCTGGG
MAACHTFCHPQNLWRFW    1  ATGGCAGCATGCCACACTTTTTGCCATCCCTAGAACTTGTGGCGGTTCTGGCG
MAACHRPCHYWTCGGSG    1  ATGGCAGCATGCCACAGGCCCTGCCACTACTGGACCTGTGGCGGTTCTGGCG
MAACHILLLALSFVAVLA    1  ATGGCAGCATGCCACATCCTCCTCCTTGCCCTATCATTTGTGGCGGTTCTGGCG
MAACHIDC*LS*FVAVLA    1  ATGGCAGCATGCCACATCGATTGCTGACTATCTTGATTTGTGGCGGTTCTGGCG
MAACHILPPFCLLVAVLA    1  ATGGCAGCATGCCACATTTTGCCCCCCTTTTGCCTCCTTGTGGCGGTTCTGGCG
MAACHILPPCSPICGGSG    1  ATGGCAGCATGCCACATTTTGCCCCCTTGCAGCCCGATCTGTGGCGGTTCTGGCG
MAACHHRRCTGLCGGSG    1  ATGGCAGCATGCCACCACCGGCGTTGCACGGGCCTCTGTGGCGGTTCTGGCG
MAACHQQQSPLFVAVLA    1  ATGGCAGCATGCCACCAGCAGCAGTCGCCTTTGTTTGTGGCGGTTCTGGCG
MAACHQLPPLLHRVWRFW    1  ATGGCAGCATGCCACCAGTTGCCTCCCCTGCTCCACCGTGTGTGGCGGTTCTGGCG
MAACHQLAPCNLTVAVLA    1  ATGGCAGCATGCCACCAGTTGGCCCCGTGCAATTTGACTGTGGCGGTTCTGGCG
MAACHPYGLPDQLWRFW    1  ATGGCAGCATGCCACCCTTACGGTCTGCCCGATCAATTGTGGCGGTTCTGGCG
MAACHPQVCPSTCGGSG    1  ATGGCAGCATGCCACCCTTAGGTGTGCCCATCTACTTGTGGCGGTTCTGGCG
MAACHRGCCPPSSLWRFW    1  ATGGCAGCATGCCACCGTGGCTGCTGTCCTCCTTCGTCTTTGTGGCGGTTCTGGCG
MAACHRYSRLASPLWRFW    1  ATGGCAGCATGCCACCGTTATTCGCGGTTAGCTTCCCCCCTGTGGCGGTTCTGGCG
MAACHRYCGSASPLWRFW    1  ATGGCAGCATGCCACCGTTATTGCGGTTCAGCTTCCCCCCTGTGGCGGTTCTGGCG
MAACHLPPLLLDDLWRFW    1  ATGGCAGCATGCCACCTCCCGCCCCTGCTACTGGACGATTTGTGGCGGTTCTGGCG
MAACHLPPCYWTICGGSG    1  ATGGCAGCATGCCACCTCCCGCCCTGCTACTGGACGATTTGTGGCGGTTCTGGGCG
MAACHLASAMLRFVAVLA    1  ATGGCAGCATGCCACCTCGCCTCTGCGATGCTACGCTTTGTGGCGGTTCTGGCG
MAACHLPPCPHFCGGSG    1  ATGGCAGCATGCCACCTGCCGCCTTGCCCTCATTTTTGTGGCGGTTCTGGCG
MAACHLPPCPAFPCGGSG    1  ATGGCAGCATGCCACCTGCCGCCTTGCCCTGCTTTCCCGTGTGGCGGTTCTGGCG
MAACHLPPLRYQLVWRFW    1  ATGGCAGCATGCCACCTGCCTCCCCTGCGATACCAGCTTGTGTGGCGGTTCTGGCG
MAACHLPPCDTQLVWRFW    1  ATGGCAGCATGCCACCTGCCTCCCTGCGATACCCAGCTTGTGTGGCGGTTCTGGCG
MAACHLPPCHRADCGGSG    1  ATGGCAGCATGCCACCTTCCCCCGTGCCACCGTGCTGATTGTGGCGGTTCTGGCG
MAACHLPPCYPPLCGGSG    1  ATGGCAGCATGCCACCTTCCCCCGTGCTATCCTCCGCTTTGTGGCGGTTCTGGCG
MAACHLLPPLQLHVWRFW    1  ATGGCAGCATGCCACCTTCTTCCCCCCCTGCAGTTACACGTGTGGCGGTTCTGGCG
MAACHDRCRGPFWCGGSG    1  ATGGCAGCATGCCACGACCGTTGCCGTGGCCCCTTTTGGTGTGGCGGTTCTGGCG
MAACHEHCPILPPVAVLA    1  ATGGCAGCATGCCACGAGCATTGCCCGATCCTTCCCCCTGTGGCGGTTCTGGCG
MAACHATCREQLLWRFW    1  ATGGCAGCATGCCACGCGACGTGCAGGGAGTAGCTCCTGTGGCGGTTCTGGCG
MAACHATCRGVALWRFW    1  ATGGCAGCATGCCACGCGACGTGCAGGGGAGTAGCTCTGTGGCGGTTCTGGCG
MAACHGPCHPWACGGSG    1  ATGGCAGCATGCCACGGCCCTTGCCACCCCTGGGCGTGTGGCGGTTCTGGCG
MAACHG*VPLRTFVAVHG    1  ATGGCAGCATGCCACGGCTAAGTGCCGCTGCGAACATTTGTGGCGGTTCATGGCG
MAACHGRVLLYASVWRFW    1  ATGGCAGCATGCCACGGGCGGGTGCTCCTCTATGCATCTGTGTGGCGGTTCTGGCG
MAACHGYDLPTLNCGGSG    1  ATGGCAGCATGCCACGGGTACGACTTGCCCACGCTTAACTGTGGCGGTTCTGGCG
MAACHVLPAPSPPVAVLA    1  ATGGCAGCATGCCACGTCCTCCCTGCCCCCTCACCCCCTGTGGCGGTTCTGGCG
MAACHVNPCLCVSWRFW    1  ATGGCAGCATGCCACGTTAATCCTTGCCTTTGTGTGTCGTGGCGGTTCTGGCG
MAACHVYCAFSPVCGGSG    1  ATGGCAGCATGCCACGTTTATTGCGCTTTTTCCCCGGTTTGTGGCGGTTCTGGCG
MAACHYPCHSIDLCGVLA    1  ATGGCAGCATGCCACTACCCGTGCCACTCCATCGATCTTTGTGGCGTTCTGGCG
MAACHQHCIHVPCGGSG    1  ATGGCAGCATGCCACTAGCACTGCATCCATGTGCCTTGTGGCGGTTCTGGG
MAACHYNVCIIQACGGSG    1  ATGGCAGCATGCCACTATAATGTCTGCATTATCCAGGCTTGTGGCGGTTCTGGCG
MAACHYSLLVEHLWRFW    1  ATGGCAGCATGCCACTATTCGCTGCTAGTTGAACACTTGTGGCGGTTCTGGCG
MAACHSSRLARGPVAVLA    1  ATGGCAGCATGCCACTCCTCCCGCCTTGCTAGAGGTCCTGTGGCGGTTCTGGCG
MAACHSTFALISGVAVLA    1  ATGGCAGCATGCCACTCGACATTTGCCCTTATATCCGGTGTGGCGGTTCTGGCG
MAACHSSHCLGRVAVLA    1  ATGGCAGCATGCCACTCGAGTCATTGCCTTGGGCGTGTGGCGGTTCTGGCG
MAACHSPSALFASVWRFW    1  ATGGCAGCATGCCACTCGCCATCTGCCTTATTTGCCTCCGTGTGGCGGTTCTGGCG
MAACHSSLPT*PPCGGSG    1  ATGGCAGCATGCCACTCGTCGCTGCCCACTTGACCCCCTTGTGGCGGTTCTGGCG
MAACHSRCPTLPPLWRFW    1  ATGGCAGCATGCCACTCTCGCTGCCCCACTTTGCCCCCCTTGTGGCGGTTCTGGG
MAACHLPPLPVPLWRFW    1  ATGGCAGCATGCCACTTGCCCCCCTTGCCCGTACCATTGTGGCGGTTCTGGCG
MAACHLPPLLLSHLWRFW    1  ATGGCAGCATGCCACTTGCCTCCCCTGCTATTATCACATTTGTGGCGGTTCTGGCG
MAACHFRARVVARVAVLA    1  ATGGCAGCATGCCACTTTCGTGCACGAGTGGTCGCCCGTGTGGCGGTTCTGGCG
MAACHFSCTSGRPVWRFW    1  ATGGCAGCATGCCACTTTTCGTGCACGAGTGGTCGCCCCGTGTGGCGGTTCTGGCG
MAACHFSCTSGRRVAVLA    1  ATGGCAGCATGCCACTTTTCGTGCACGAGTGGTCGCCGTGTGGCGGTTCTGGCG
MAACQTHCPVLPPCGGSG    1  ATGGCAGCATGCCAGACCCACTGCCCCGTTCTGCCCCCGTGTGGCGGTTCTGGCG
MAACQTLPPCEPFMCGGS    1  ATGGCAGCATGCCAGACTCTTCCGCCGTGCGAGCCTTTTATGTGTGGCGGTTCTGG
MAACQTLPPSLLFLWRFW    1  ATGGCAGCATGCCAGACTCTTCCTCCGTCGCTTCTCTTCCTGTGGCGGTTCTGGCG
MAACQTLPPCSSPVWRFW    1  ATGGCAGCATGCCAGACTCTTCCTCCGTGCTCGTCCCCCGTGTGGCGGTTCTGGCG
MAACQIALPCP*LLWRFW    1  ATGGCAGCATGCCAGATCGCCCTGCCATGTCCCTGATTGCTGTGGCGGTTCTGGCG
MAACQIRDCTFLSLWRFW    1  ATGGCAGCATGCCAGATTAGGGATTGCACCTTCCTTTCCTTGTGGCGGTTCTGGCG
MAACQHNIRYTSLCGGSG    1  ATGGCAGCATGCCAGCATAACATCCGTTACACTAGTTTGTGTGGCGGTTCTGGCG
MAACQHYCPILPPVWRFW    1  ATGGCAGCATGCCAGCATTACTGCCCCATTCTCCCGCCCGTGTGGCGGTTCTGGCG
MAACQHYCPHSPAVWRFW    1  ATGGCAGCATGCCAGCATTACTGCCCCCATTCTCCCGCCGTGTGGCGGTTCTGGCG
MAACQRMCNHRLSVAVLA    1  ATGGCAGCATGCCAGCGTATGTGCAATCACCGCCTCAGTGTGGCGGTTCTGGCG
MAACQRLPALP*QLWRFW    1  ATGGCAGCATGCCAGCGTCTCCCCGCCTTGCCATGACAACTGTGGCGGTTCTGGCG
MAACQRLPPCHDNCGGSD    1  ATGGCAGCATGCCAGCGTCTCCCGCCTTGCCATGACAACTGTGGCGGTTCTGACG
MAACQLGCAQLPPCGGSD    1  ATGGCAGCATGCCAGCTTGGCTGCGCGTAGCTTCCTCCTTGTGGCGGTTCTGACG
MAACQARCPSELLWRFW    1  ATGGCAGCATGCCAGGCCCGGTGCCCCTCGGAATTACTGTGGCGGTTCTGGCG
MAACQGSIRAPSFVAVLA    1  ATGGCAGCATGCCAGGGCAGTATCCGTGCTCCCTCTTTTGTGGCGGTTCTGGCG
MAACQGQMCIPSLWRFW    1  ATGGCAGCATGCCAGGGGCAGATGTGCATCCCCTCTTTGTGGCGGTTCTGGCG
MAACQGADVHPLFVAVLG    1  ATGGCAGCATGCCAGGGGGCAGATGTGCATCCCCTCTTTGTGGCGGTTCTTGGCG
MAACQGWWCPFFHLWRFW    1  ATGGCAGCATGCCAGGGTTGGTGGTGCCCCTTTTTCCACTTGTGGCGGTTCTGGCG
MAACQGWWCPFSLVAVLA    1  ATGGCAGCATGCCAGGGTTGGTGGTGCCCTTTTTCACTTGTGGCGGTTCTGGCG
MAACQVLPPVPVQLWRFW    1  ATGGCAGCATGCCAGGTCCTTCCCCCCGTGCCCGTTTAGTTGTGGCGGTTCTGGCG
MAACQVLPPVHP*LWRFW    1  ATGGCAGCATGCCAGGTCTTGCCCCCCGTGCACCCATGATTGTGGCGGTTCTGGCG
MAACQVLPPCTHDCGWFW    1  ATGGCAGCATGCCAGGTCTTGCCCCCGTGCACCCATGATTGTGGCTGGTTCTGGCG
MAACQVLPPCPTSCGGSG    1  ATGGCAGCATGCCAGGTGCTCCCGCCGTGCCCCACCTCCTGTGGCGGTTCTGGCG
MAACQVACGMMHACGGSG    1  ATGGCAGCATGCCAGGTGGCTTGCGGGATGATGCATGCTTGTGGCGGTTCTGGCG
MAACQVACGMMHACGGSG    1  ATGGCAGCATGCCAGGTGGCTTGTGGGATGATGCATGCTTGTGGCGGTTCTGGCG
MAACQVGCPYQCMWRFW    1  ATGGCAGCATGCCAGGTGGGTTGCCCCTACCAGTGTATGTGGCGGTTCTGGCG
MAACQVGCPTMCSVAVLA    1  ATGGCAGCATGCCAGGTGGGTTGCCCTACCATGTGTAGTGTGGCGGTTCTGGCG
MAACQQQLSLLVVWRFW    1  ATGGCAGCATGCCAGTAGTAGTTGTCGCTATTGGTTGTGTGGCGGTTCTGGCG
MAACQYRVP*ASPLWRFW    1  ATGGCAGCATGCCAGTATCGGGTGCCCTAAGCTTCCCCCTTGTGGCGGTTCTGGCG
MAACQYRSP*ASPLWRFW    1  ATGGCAGCATGCCAGTATCGGTCGCCCTAAGCTTCCCCCTTGTGGCGGTTCTGGCG
MAACQYFCRDEHCGGSG    1  ATGGCAGCATGCCAGTATTTCTGCAGGGACGAGCACTGTGGCGGTTCTGGGCG
MAACQYFLQFSDLWRFW    1  ATGGCAGCATGCCAGTATTTTTTGCAATTCTCAGATTTGTGGCGGTTCTGGCG
MAACQSPPSLRFRLWRFW    1  ATGGCAGCATGCCAGTCCCCTCCCTCCTTGCGATTTCGGTTGTGGCGGTTCTGGCG
MAACQSACPIIPSLWRFW    1  ATGGCAGCATGCCAGTCCGCCTGCCCTATTATCCCCTCCTTGTGGCGGTTCTGGCG
MAACQSFHFSVHPCGGSG    1  ATGGCAGCATGCCAGTCCTTCCACTTCAGCGTTCACCCCTGTGGCGGTTCTGGCG
MAACQSVCYQIFLWRFW    1  ATGGCAGCATGCCAGTCGGTCTGCTACTAGATCTTCTTGTGGCGGTTCTGGCG
MAACQSSLCGLQLCGGSG    1  ATGGCAGCATGCCAGTCGTCTTTGTGCGGTCTGTAGCTGTGTGGCGGTTCTGGCG
MAACQSVCSYKLLCGVLA    1  ATGGCAGCATGCCAGTCTGTTTGCAGTTATAAGTTGCTCTGTGGGGTTCTGGCG
MAACQSVCSL*VALWRFW    1  ATGGCAGCATGCCAGTCTGTTTGCAGTTTATAAGTTGCTCTGTGGCGGTTCTGGCG
MAACQWGLRRVPPVWRFW    1  ATGGCAGCATGCCAGTGGGGGTTGCGTCGAGTCCCCCCTGTGTGGCGGTTCTGGCG
MAACQWGCVESPLCGGLA    1  ATGGCAGCATGCCAGTGGGGTTGCGTCGAGTCCCCCCTGTGTGGCGGTCTGGCG
MAACQWVNCVPTLLWRFW    1  ATGGCAGCATGCCAGTGGGTGAACTGCGTTCCTACGCTGTTGTGGCGGTTCTGGCG
MAACHNWCLPPV*VWRFW    1  ATGGCAGCATGCCATAATTGGTGCTTGCCTCCCGTATGAGTGTGGCGGTTCTGGCG
MAACHNLVLASV*VWRFW    1  ATGGCAGCATGCCATAATTTGGTGCTTGCCTCCGTATGAGTGTGGCGGTTCTGGCG
MAACHTLPPCSLDCGGSG    1  ATGGCAGCATGCCATACGCTTCCGCCTTGCAGTCTGGATTGTGGCGGTTCTGGCG
MAACHTLPPCDYPLWRFW    1  ATGGCAGCATGCCATACGCTTCCGCCTTGCGACTACCCCCTGTGGCGGTTCTGGCG
MAACHIKVLREPRLWRFW    1  ATGGCAGCATGCCATATCAAAGTCTTGCGTGAGCCCCGGTTGTGGCGGTTCTGGCG
MAACHIKSCVSPRLWRFW    1  ATGGCAGCATGCCATATCAAGTCTTGCGTGAGCCCCCGGTTGTGGCGGTTCTGGCG
MAACHITNCLPSVWRFWA    1  ATGGCAGCATGCCATATCACCAATTGCCTCCCCTCCGTGTGGCGGTTCTGGGCG
MAACHITNCLPPVWRFW    1  ATGGCAGCATGCCATATCACCAATTGCCTCCCTCCCGTGTGGCGGTTCTGGCG
MAACHIRCLPPCCGGSG    1  ATGGCAGCATGCCATATCAGGTGCCTCCCCCCCTGTTGTGGCGGTTCTGGCG
MAACHILPPALLVVAVLA    1  ATGGCAGCATGCCATATCCTCCCTCCTGCCCTCTTAGTTGTGGCGGTTCTGGCG
MAACHMTDACVHSCGGSG    1  ATGGCAGCATGCCATATGACGGATGCGTGCGTCCACTCGTGTGGCGGTTCTGGCG
MAACHQTCHPLELWRFW    1  ATGGCAGCATGCCATCAGACTTGCCACCCCTTAGAATTGTGGCGGTTCTGGCG
MAACHHPPLLHLLWRFW    1  ATGGCAGCATGCCATCATCCCCCCTTGCTCCATCTCTTGTGGCGGTTCTGGCG
MAACHHAALQQSLWRFW    1  ATGGCAGCATGCCATCATGCTGCGCTGCAACAGTCACTGTGGCGGTTCTGGCG
MAACHPPGLLDQHLWRFW    1  ATGGCAGCATGCCATCCCCCCGGTCTGCTTGATTAGCACCTGTGGCGGTTCTGGCG
MAACHPPVCLISTCGGSG    1  ATGGCAGCATGCCATCCCCCGGTCTGCTTGATTAGCACCTGTGGCGGTTCTGGCG
MAACHPQCPPLFVAVLA    1  ATGGCAGCATGCCATCCTCAGTGCCCGCCTCTCTTTGTGGCGGTTCTGGCG
MAACHPQCLPLFCGGSG    1  ATGGCAGCATGCCATCCTCAGTGCCTGCCTCTCTTTTGTGGCGGTTCTGGCG
MAACHPAALPSCLWRFW    1  ATGGCAGCATGCCATCCTGCCGCCTTGCCCTCGTGTCTGTGGCGGTTCTGGCG
MAACHPQVCPRSVWRFW    1  ATGGCAGCATGCCATCCTTAGGTCTGCCCGCGTTCCGTGTGGCGGTTCTGGCG
MAACHR*LPA*PVWRFW    1  ATGGCAGCATGCCATCGGTGATTGCCTGCGTAACCTGTGTGGCGGTTCTGGCG
MAACHRVCHWNECGGSG    1  ATGGCAGCATGCCATCGTGTCTGCCACTGGAATGAGTGTGGCGGTTCTGGCG
MAACHLILPYVYYVWRFW    1  ATGGCAGCATGCCATCTCATTTTGCCTTACGTCTACTACGTGTGGCGGTTCTGGCG
MAACHLPPCEIFHCGGSG    1  ATGGCAGCATGCCATCTGCCTCCGTGCGAGATTTTCCACTGTGGCGGTTCTGGCG
MAACHLPPCSTRCGGSG    1  ATGGCAGCATGCCATCTTCCCCCTTGCAGCACTAGGTGTGGCGGTTCTGGCG
MAACHLPPCSISCGGSG    1  ATGGCAGCATGCCATCTTCCCCCTTGCTCCATCTCTTGTGGCGGTTCTGGCG
MAACHLPPCQDLPLWRFW    1  ATGGCAGCATGCCATCTTCCGCCTTGCTAGGACCTTCCTCTGTGGCGGTTCTGGCG
MAACHERLRASHLWRFW    1  ATGGCAGCATGCCATGAACGTTTGCGAGCATCCCACTTGTGGCGGTTCTGGCG
MAACHAPVPYRSSLWRFW    1  ATGGCAGCATGCCATGCCCCAGTGCCCTATCGCTCATCGCTGTGGCGGTTCTGGCG
MAACHGKCPPDQLWRFW    1  ATGGCAGCATGCCATGGCAAGTGCCCCCCTGACTAGTTGTGGCGGTTCTGGCG
MAACHGLCPQLPPLWRFW    1  ATGGCAGCATGCCATGGGCTTTGCCCGTAGCTTCCCCCCCTGTGGCGGTTCTGGCG
MAACHGRSRPSSSLWRFW    1  ATGGCAGCATGCCATGGTCGTTCGCGCCCTTCTTCCTCCTTGTGGCGGTTCTGGCG
MAACHVGCLHAPPLWRFW    1  ATGGCAGCATGCCATGTCGGGTGCCTACATGCTCCCCCCTTGTGGCGGTTCTGGCG
MAACHVGCYMLPPLWRFW    1  ATGGCAGCATGCCATGTCGGGTGCTACATGCTCCCCCCCTTGTGGCGGTTCTGGCG
MAACHVPAPVPFAVWRFW    1  ATGGCAGCATGCCATGTTCCTGCCCCCGTGCCATTTGCAGTGTGGCGGTTCTGGCG
MAACHVLPPCPYSCGGSG    1  ATGGCAGCATGCCATGTTCTGCCCCCTTGCCCCTACAGTTGTGGCGGTTCTGGCG
MAACHQRCTRSHCGGSG    1  ATGGCAGCATGCCATTAGAGGTGCACTCGCTCCCATTGTGGCGGTTCTGGTG
MAACHSASLLLFECGGSG    1  ATGGCAGCATGCCATTCTGCCTCCCTGCTCCTCTTTGAGTGTGGCGGTTCTGGCG
MAACHSAHSHRPLWRFW    1  ATGGCAGCATGCCATTCTGCGCATTCGCATCGCCCCCTGTGGCGGTTCTGGCG
MAACHSAHCIAPCGGSW    1  ATGGCAGCATGCCATTCTGCGCATTGCATCGCCCCCTGTGGCGGTTCGTGGCG
MAACHSGALHRPLWRFW    1  ATGGCAGCATGCCATTCTGGCGCATTGCATCGCCCCCTGTGGCGGTTCTGGCG
MAACHSSAVPSSLVWRFW    1  ATGGCAGCATGCCATTCTTCCGCCGTGCCATCTTCCTTAGTGTGGCGGTTCTGGCG
MAACHCKCPLTSCGGSG    1  ATGGCAGCATGCCATTGCAAGTGCCCCCTGACTAGTTGTGGCGGTTCTGGCG
MAACHWVVPHVFVVAVLA    1  ATGGCAGCATGCCATTGGGTAGTGCCACATGTATTCGTTGTGGCGGTTCTGGCG
MAACHLSRSVSKFCGGSG    1  ATGGCAGCATGCCATTTGAGTCGCAGTGTGTCCAAGTTTTGTGGCGGTTCTGGCG
MAACHLPPCNQHCGGSG    1  ATGGCAGCATGCCATTTGCCGCCCTGCAATTAGCATTGTGGCGGTTCTGGCG
MAACHLPPCTHRCGGSG    1  ATGGCAGCATGCCATTTGCCGCCCTGCACTCATAGGTGTGGCGGTTCTGGCG
MAACHLLPPCNSACGGSG    1  ATGGCAGCATGCCATTTGTTGCCTCCGTGCAATAGTGCGTGTGGCGGTTCTGGCG
MAACPLRLLPAASVWRFW    1  ATGGCAGCATGCCCACTCCGGCTGCTCCCTGCTGCCTCCGTGTGGCGGTTCTGGCG
MAACPALLPHSPAVWRFW    1  ATGGCAGCATGCCCAGCATTACTGCCCCATTCTCCCGCCGTGTGGCGGTTCTGGCG
MAACPGSVEVLEQVWRFW    1  ATGGCAGCATGCCCAGGCTCCGTTGAAGTGCTCGAATAGGTGTGGCGGTTCTGGCG
MAACPVGELRSYALWRFW    1  ATGGCAGCATGCCCAGTGGGTGAACTGCGTTCCTACGCGTTGTGGCGGTTCTGGCG
MAACPYAAAFLLLVAVLA    1  ATGGCAGCATGCCCATACGCTGCTGCTTTCCTCCTCCTTGTGGCGGTTCTGGCG
MAACPSLPLRIHRVAVLA    1  ATGGCAGCATGCCCATCCCTGCCCCTCCGCATACATCGTGTGGCGGTTCTGGCG
MAACPSFLSAAYCGGSG    1  ATGGCAGCATGCCCATCCTTCCTCTCCGCGGCTTACTGTGGCGGTTCTGGCG
MAACPSCLPLEGVWRFW    1  ATGGCAGCATGCCCATCGTGTCTGCCACTGGAAGGAGTGTGGCGGTTCTGGCG
MAACPSPYVRCCLWRFW    1  ATGGCAGCATGCCCATCTCCCTACGTGCGGTGCTGTCTGTGGCGGTTCTGGCG
MAACP*RPSHAASLWRFW    1  ATGGCAGCATGCCCATGACGACCGTCGCATGCAGCATCATTGTGGCGGTTCTGGG
MAACPTLPPLRCYVWRFW    1  ATGGCAGCATGCCCCACCTTGCCCCCCCTGCGATGCTATGTGTGGCGGTTCTGGCG
MAACPTLPPLLLDLWRFW    1  ATGGCAGCATGCCCCACCTTGCCCCCCCTGCTTCTAGACCTGTGGCGGTTCTGGCG
MAACPTLPPVRGSVWRFW    1  ATGGCAGCATGCCCCACCTTGCCCCCCGTGCGAGGATCAGTGTGGCGGTTCTGGCG
MAACPTLPPCADDCGGSG    1  ATGGCAGCATGCCCCACCTTGCCCCCCTGCGCTGATGATTGTGGCGGTTCTGGCG
MAACPTVACLPPCGGSG    1  ATGGCAGCATGCCCCACGGTTGCTTGCCTGCCCCCTTGTGGCGGTTCTGGCG
MAACPTLPPCQFLCGGSG    1  ATGGCAGCATGCCCCACTCTGCCCCCTTGCCAGTTTCTGTGTGGCGGTTCTGGCG
MAACPTLPPCPYHCGGSG    1  ATGGCAGCATGCCCCACTCTGCCCCCTTGCCCGTACCATTGTGGCGGTTCTGGCG
MAACPTLPPCSFHCGGSG    1  ATGGCAGCATGCCCCACTCTGCCCCCTTGCTCGTTTCACTGTGGCGGTTCTGGCG
MAACPTLPLATRPVAVLA    1  ATGGCAGCATGCCCCACTCTGCCCCTTGCTACTAGACCTGTGGCGGTTCTGGCG
MAACPRLPPCDSFCGGSG    1  ATGGCAGCATGCCCCAGGTTGCCCCCGTGTGATTCGTTCTGTGGCGGTTCTGGCG
MAACPRLPRAA*TVAVLA    1  ATGGCAGCATGCCCCAGGTTGCCCCGTGCAGCTTGAACTGTGGCGGTTCTGGCG
MAACPRLPRAIRSVAVLA    1  ATGGCAGCATGCCCCAGGTTGCCCCGTGCGATTCGTTCTGTGGCGGTTCTGGCG
MAACPSACSSSLVWRFW    1  ATGGCAGCATGCCCCAGTGCGTGCAGCTCGTCGCTTGTGTGGCGGTTCTGGCG
MAACPIIPLAPSLVAGSG    1  ATGGCAGCATGCCCCATCATCCCCCTTGCTCCATCTCTTGTGGCTGGTTCTGGCG
MAACPILPPCADDCGGSG    1  ATGGCAGCATGCCCCATCCTGCCTCCCTGCGCTGATGATTGTGGCGGTTCTGGCG
MAACPILPPCNQHCGGSG    1  ATGGCAGCATGCCCCATCCTTCCTCCCTGCAATTAGCATTGTGGCGGTTCTGGCG
MAACPILPPCDHSCGGSG    1  ATGGCAGCATGCCCCATCCTTCCTCCCTGCGATCACAGTTGTGGCGGTTCTGGCG
MAACPILPPCSSACGGSG    1  ATGGCAGCATGCCCCATCTTGCCCCCCTGCTCGAGTGCTTGTGGCGGTTCTGGCG
MAACPMLPPLQSSLWRFW    1  ATGGCAGCATGCCCCATGTTGCCCCCCTTGCAGTCGTCCTTGTGGCGGTTCTGGCG
MAACPMLPPCPFRVWRFW    1  ATGGCAGCATGCCCCATGTTGCCGCCTTGCCCCTTCCGAGTGTGGCGGTTCTGGCG
MAACPMLPPCPSECGRFW    1  ATGGCAGCATGCCCCATGTTGCCGCCTTGCCCTTCCGAGTGTGGGCGGTTCTGGCG
MAACPMLPPWPQSVWRFW    1  ATGGCAGCATGCCCCATGTTGCCTCCTTGGCCCCAGTCGGTGTGGCGGTTCTGGCG
MAACPILPPCFTPCGGSG    1  ATGGCAGCATGCCCCATTCTTCCCCCTTGCTTCACGCCCTGTGGCGGTTCTGGCG
MAACPIVACWSVLLWRFW    1  ATGGCAGCATGCCCCATTGTGGCCTGCTGGTCGGTACTATTGTGGCGGTTCTGGCG
MAACPHLAPLRGSVWRFW    1  ATGGCAGCATGCCCCCACCTTGCCCCCCTGCGAGGATCAGTGTGGCGGTTCTGGCG
MAACPHVVHVFGLWRFW    1  ATGGCAGCATGCCCCCACGTCGTGCATGTTTTTGGATTGTGGCGGTTCTGGCG
MAACPQRLLPAFVWRFW    1  ATGGCAGCATGCCCCCAGCGGTTGCTTCCAGCATTTGTGTGGCGGTTCTGGCG
MAACPQSPPLPSLVWRFW    1  ATGGCAGCATGCCCCCAGTCTCCCCCCCTGCCCTCACTAGTGTGGCGGTTCTGGCG
MAACPQCVQLVLVWRFW    1  ATGGCAGCATGCCCCCAGTGCGTGCAGCTCGTGCTTGTGTGGCGGTTCTGGCG
MAACPHPLHRYYDVWRFW    1  ATGGCAGCATGCCCCCATCCATTGCATCGCTACTACGATGTGTGGCGGTTCTGGCG
MAACPHLPPVHYYLWRFW    1  ATGGCAGCATGCCCCCATCTCCCTCCCGTGCATTATTACTTGTGGCGGTTCTGGCG
MAACPHDRLPFFSLWRFW    1  ATGGCAGCATGCCCCCATGATCGATTGCCCTTCTTCTCGTTGTGGCGGTTCTGGCG
MAACPHVASLPQSVWRFW    1  ATGGCAGCATGCCCCCATGTTGCCTCCTTGCCCCAGTCGGTGTGGCGGTTCTGGCG
MAACPHCGLLVVLLWRFW    1  ATGGCAGCATGCCCCCATTGTGGCCTGCTGGTGGTACTATTGTGGCGGTTCTGGCG
MAACPPQLPAYQLLWRFW    1  ATGGCAGCATGCCCCCCACAATTGCCCGCATACTAGCTCCTGTGGCGGTTCTGGCG
MAACPPRLHVFWIVAVLA    1  ATGGCAGCATGCCCCCCACGTCTGCATGTTTTTTGGATTGTGGCGGTTCTGGCG
MAACPPSPSVHYYLWRFW    1  ATGGCAGCATGCCCCCCATCTCCCTCCGTGCATTATTACTTGTGGCGGTTCTGGG
MAACPPWLPCPAPVQRFW    1  ATGGCAGCATGCCCCCCATGGCTGCCCTGTCCTGCCCCCGTGTAGCGGTTCTGGCG
MAACPPRGQVLADLWRFW    1  ATGGCAGCATGCCCCCCGCGAGGCCAAGTGCTGGCTGACCTGTGGCGGTTCTGGCG
MAACPPLPPVPVQLWRFW    1  ATGGCAGCATGCCCCCCGCTTCCGCCCGTGCCCGTTTAGTTGTGGCGGTTCTGGCG
MAACPPLPPCPFSCGGSA    1  ATGGCAGCATGCCCCCCGCTTCCGCCGTGCCCGTTTAGTTGTGGCGGTTCTGCG
MAACPPGLRRVRLWRFW    1  ATGGCAGCATGCCCCCCGGGGTTGCGTCGTGTACGCTTGTGGCGGTTCTGGCG
MAACPPQLHCAAPLWRFW    1  ATGGCAGCATGCCCCCCGTAGTTGCACTGTGCTGCCCCCTTGTGGCGGTTCTGGCG
MAACPPECFGTTLVWRFW    1  ATGGCAGCATGCCCCCCTGAGTGCTTTGGTACTACGCTTGTGTGGCGGTTCTGGCG
MAACPPAAALHWLLWRFW    1  ATGGCAGCATGCCCCCCTGCTGCCGCCCTGCACTGGCTTCTGTGGCGGTTCTGGCG
MAACPPAAALQSGLWRFW    1  ATGGCAGCATGCCCCCCTGCTGCCGCCTTGCAGTCTGGATTGTGGCGGTTCTGGG
MAACPPAAALPVQLWRFW    1  ATGGCAGCATGCCCCCCTGCTGCCGCCTTGCCCGTTTAGTTGTGGCGGTTCTGGCG
MAACPPASALLGDVWRFW    1  ATGGCAGCATGCCCCCCTGCTTCCGCCTTGCTAGGTGACGTGTGGCGGTTCTGGCG
MAACPRGVR*QVGVWRFW    1  ATGGCAGCATGCCCCCGAGGAGTGCGCTAACAAGTTGGAGTGTGGCGGTTCTGGCG
MAACPRHRLLRFLWRFW    1  ATGGCAGCATGCCCCCGCCACCGATTGCTACGATTTCTGTGGCGGTTCTGGCG
MAACPRFRPCPFSCGGSG    1  ATGGCAGCATGCCCCCGCTTCCGCCCGTGCCCGTTTAGTTGTGGCGGTTCTGGCG
MAACPRFRRRPFSCGGSG    1  ATGGCAGCATGCCCCCGCTTCCGCCGTCGCCCGTTTAGTTGTGGCGGTTCTGGCG
MAACPRVVQGHLVLWRFW    1  ATGGCAGCATGCCCCCGGGTAGTGCAAGGGCATCTGGTGTTGTGGCGGTTCTGGCG
MAACPRCLPDASSVWRFW    1  ATGGCAGCATGCCCCCGGTGCCTGCCCGATGCTTCCTCCGTGTGGCGGTTCTGGCG
MAACPRSCTVLPPCGGSG    1  ATGGCAGCATGCCCCCGTAGTTGCACTGTGCTGCCCCCTTGTGGCGGTTCTGGCG
MAACPRPALPAIYCGGSG    1  ATGGCAGCATGCCCCCGTCCTGCCCTCCCTGCCATATACTGTGGCGGTTCTGGCG
MAACPRLFASSRSVAVLA    1  ATGGCAGCATGCCCCCGTCTTTTTGCGTCAAGTAGATCTGTGGCGGTTCTGGCG
MAACPRVAALPLVLWRFW    1  ATGGCAGCATGCCCCCGTGTTGCCGCCTTGCCCCTCGTTCTGTGGCGGTTCTGGCG
MAACPRSPPCISNCGGSG    1  ATGGCAGCATGCCCCCGTTCTCCCCCCTGCATTAGTAATTGTGGCGGTTCTGGCG
MAACPLPPALQYVVWRFW    1  ATGGCAGCATGCCCCCTACCTCCCGCCTTGCAATATGTAGTGTGGCGGTTCTGGCG
MAACPLAPPVPVSLWRFW    1  ATGGCAGCATGCCCCCTAGCTCCCCCCGTGCCTGTATCCTTGTGGCGGTTCTGGCG
MAACPLGASVLHSLWRFW    1  ATGGCAGCATGCCCCCTAGGTGCCTCCGTGCTTCATTCCTTGTGGCGGTTCTGGCG
MAACPLIPPCSISCGGSG    1  ATGGCAGCATGCCCCCTCATCCCCCCTTGCTCCATCTCTTGTGGCGGTTCTGGCG
MAACPLHVHRLDLLWRFW    1  ATGGCAGCATGCCCCCTCCACGTGCATCGATTAGATTTGTTGTGGCGGTTCTGGCG
MAACPLLPPCSFGCGGSG    1  ATGGCAGCATGCCCCCTCCTGCCTCCCTGCAGTTTCGGGTGTGGCGGTTCTGGCG
MAACPLLPPCFYSCGGSG    1  ATGGCAGCATGCCCCCTCCTGCCTCCCTGCTTCTATTCGTGTGGCGGTTCTGGCG
MAACPLSPALLSVLWRFW    1  ATGGCAGCATGCCCCCTCTCTCCCGCCTTGCTATCAGTACTGTGGCGGTTCTGGCG
MAACPLLPPCAESCGGSG    1  ATGGCAGCATGCCCCCTGCTCCCCCCGTGCGCTGAGTCGTGTGGCGGTTCTGGCG
MAACPLLPPAACLVAVLA    1  ATGGCAGCATGCCCCCTGCTCCCCCCTGCCGCGTGTCTTGTGGCGGTTCTGGCG
MAACPLLPPCSVVCGGSG    1  ATGGCAGCATGCCCCCTGCTCCCTCCCTGCTCCGTTGTCTGTGGCGGTTCTGGCG
MAACPLLPHFAPLWRFW    1  ATGGCAGCATGCCCCCTGCTGCCCCACTTTGCCCCCTTGTGGCGGTTCTGGCG
MAACPLLPPCNQNCGGSG    1  ATGGCAGCATGCCCCCTGCTGCCGCCTTGCAATTAGAACTGTGGCGGTTCTGGCG
MAACPLLPPCTCVAVLA    1  ATGGCAGCATGCCCCCTGCTGCCGCCTTGCACTTGTGTGGCGGTTCTGGCG
MAACPLLPPCPFNCGGSG    1  ATGGCAGCATGCCCCCTGCTGCCGCCTTGCCCTTTTAATTGTGGCGGTTCTGGCG
MAACPLLPPCEANCGGSG    1  ATGGCAGCATGCCCCCTGCTGCCGCCTTGCGAGGCTAATTGTGGCGGTTCTGGCG
MAACPLLPPCVSDCGGSG    1  ATGGCAGCATGCCCCCTGCTGCCGCCTTGCGTTTCGGACTGTGGCGGTTCTGGCG
MAACPLLPCDSNCGGSG    1  ATGGCAGCATGCCCCCTGCTGCCGTGCGACTCTAACTGTGGCGGTTCTGGCG
MAACPLPFVRYLDVWRFW    1  ATGGCAGCATGCCCCCTTCCATTCGTGCGTTATCTCGACGTGTGGCGGTTCTGGCG
MAACPLAGKCMQICGGSG    1  ATGGCAGCATGCCCCCTTGCCGGCAAGTGCATGCAGATTTGTGGCGGTTCTGGCG
MAACPLAPSLRAVAVLA    1  ATGGCAGCATGCCCCCTTGCTCCCTCCCTCCGTGCTGTGGCGGTTCTGGCG
MAACPLAPSLQCPLWRFW    1  ATGGCAGCATGCCCCCTTGCTCCCTCCCTGCAATGCCCCTTGTGGCGGTTCTGGCG
MAACPLSPSLPVPVWRFW    1  ATGGCAGCATGCCCCCTTTCTCCCTCCTTGCCCGTCCCAGTGTGGCGGTTCTGGCG
MAACPDPAAVRAEVWRFW    1  ATGGCAGCATGCCCCGACCCTGCCGCCGTGCGTGCTGAAGTGTGGCGGTTCTGGCG
MAACPDGQLRLLHLWRFW    1  ATGGCAGCATGCCCCGACGGCTAGTTGCGTCTACTGCACTTGTGGCGGTTCTGGCG
MAACPEHVPDVASLWRFW    1  ATGGCAGCATGCCCCGAGCACGTGCCCGACGTTGCCTCCCTGTGGCGGTTCTGGCG
MAACPEGSVLFSSLWRFW    1  ATGGCAGCATGCCCCGAGGGATCGGTGCTCTTTTCGTCTCTGTGGCGGTTCTGGCG
MAACPEVPPLLV*LWRFC    1  ATGGCAGCATGCCCCGAGGTCCCCCCCTTGCTTGTATAACTGTGGCGGTTCTGCG
MAACPEQPLLLCLWRFW    1  ATGGCAGCATGCCCCGAGTAGCCATTGCTTCTATGCCTGTGGCGGTTCTGGCG
MAACPDRLHSQHALWRFW    1  ATGGCAGCATGCCCCGATCGTCTGCATTCGCAGCACGCGTTGTGGCGGTTCTGGCG
MAACPATDCYDFCGGSG    1  ATGGCAGCATGCCCCGCCACCGATTGCTACGATTTCTGTGGCGGTTCTGGCG
MAACPACSCRRDCGGSG    1  ATGGCAGCATGCCCCGCCTGTAGCTGCAGACGAGATTGTGGCGGTTCTGGCG
MAACPALPPCSLDCGGSG    1  ATGGCAGCATGCCCCGCCTTGCCTCCTTGCAGTCTGGATTGTGGCGGTTCTGGCG
MAACPALPPCRYRCGGSG    1  ATGGCAGCATGCCCCGCGCTCCCTCCGTGCCGTTATCGCTGTGGCGGTTCTGGCG
MAACPAARVRFCLLWRFW    1  ATGGCAGCATGCCCCGCGGCACGCGTGCGATTCTGCTTATTGTGGCGGTTCTGGCG
MAACPACLPTLGGVAVLA    1  ATGGCAGCATGCCCCGCGTGCTTGCCCACGCTGGGCGGTGTGGCGGTTCTGGCG
MAACPARGLLGHHLWRFW    1  ATGGCAGCATGCCCCGCTCGAGGTTTGCTAGGACATCATTTGTGGCGGTTCTGGCG
MAACPALLREASGLWRFW    1  ATGGCAGCATGCCCCGCTCTCTTGCGCGAAGCCTCGGGGTTGTGGCGGTTCTGGCG
MAACPAAAALRLSLWRFW    1  ATGGCAGCATGCCCCGCTGCTGCCGCCCTGCGGCTCTCCTTGTGGCGGTTCTGGCG
MAACPAQYCHHLPLWRFW    1  ATGGCAGCATGCCCCGCTTAGTACTGCCACCACCTCCCCCTGTGGCGGTTCTGGCG
MAACPALCLFNFHLWRFW    1  ATGGCAGCATGCCCCGCTTTGTGCCTTTTCAACTTTCATTTGTGGCGGTTCTGGCG
MAACPGPTAGMCVAVLA    1  ATGGCAGCATGCCCCGGCCCAACTGCCGGTATGTGTGTGGCGGTTCTGGCG
MAACPGLASLRAGVWRFW    1  ATGGCAGCATGCCCCGGCCTTGCCTCCTTGCGTGCGGGGGTGTGGCGGTTCTGGCG
MAACPGALGLLAVLWRFW    1  ATGGCAGCATGCCCCGGCGCACTGGGACTGCTGGCTGTTTTGTGGCGGTTCTGGCG
MAACPGQGAALSLVAVLA    1  ATGGCAGCATGCCCCGGCTAGGGGGCTGCACTTAGCCTTGTGGCGGTTCTGGCG
MAACPGLSCSENCGGSG    1  ATGGCAGCATGCCCCGGCTTGAGCTGCAGCGAGAATTGTGGCGGTTCTGGCG
MAACPGINCGGSGLWRFW    1  ATGGCAGCATGCCCCGGGATTAATTGCGGGGGTTCTGGTTTGTGGCGGTTCTGGCG
MAACPGLCPVLPALWRFW    1  ATGGCAGCATGCCCCGGGCTTTGCCCTGTTTTGCCCGCCTTGTGGCGGTTCTGGCG
MAACPGSCHIARELWRFW    1  ATGGCAGCATGCCCCGGGTCGTGCCATATCGCTCGGGAATTGTGGCGGTTCTGGCG
MAACPG*LHGTSVWRFW    1  ATGGCAGCATGCCCCGGTTGACTGCACGGTACATCGGTGTGGCGGTTCTGGCG
MAACPVLASLPVGLWRFW    1  ATGGCAGCATGCCCCGTACTTGCCTCCTTGCCTGTTGGGCTGTGGCGGTTCTGGCG
MAACPVALLWWLFLWRFW    1  ATGGCAGCATGCCCCGTAGCCTTGCTTTGGTGGCTGTTCCTGTGGCGGTTCTGGCG
MAACPVLPPCSNECGGSG    1  ATGGCAGCATGCCCCGTCCTGCCTCCCTGCTCTAACGAGTGTGGCGGTTCTGGCG
MAACPVLPPCPLSCGGSG    1  ATGGCAGCATGCCCCGTCCTGCCTCCTTGCCCTCTGTCCTGTGGCGGTTCTGGCG
MAACPVLASLLLSLWRFW    1  ATGGCAGCATGCCCCGTCCTTGCCTCCCTGCTTTTATCATTGTGGCGGTTCTGGCG
MAACPVCLPGPPSVWRFW    1  ATGGCAGCATGCCCCGTCTGTTTGCCCGGTCCTCCCTCCGTGTGGCGGTTCTGGCG
MAACPVFVVKQICGGSG    1  ATGGCAGCATGCCCCGTCTTTGTCGTCAAGTAGATCTGTGGCGGTTCTGGCG
MAACPVLPPLLGLLWRFW    1  ATGGCAGCATGCCCCGTGCTCCCCCCCTTGCTCGGCTTACTGTGGCGGTTCTGGCG
MAACPVLPPCSWSCGGSG    1  ATGGCAGCATGCCCCGTGCTCCCCCCTTGCTCCTGGAGTTGTGGCGGTTCTGGCG
MAACPVLPPCSAYCGGSG    1  ATGGCAGCATGCCCCGTGCTCCCCCCTTGCTCGGCTTACTGTGGCGGTTCTGGTG
MAACPVLPPCPYHCGGSG    1  ATGGCAGCATGCCCCGTGCTGCCCCCTTGCCCGTACCATTGTGGCGGTTCTGGCG
MAACPVLPPCSSTCGGSG    1  ATGGCAGCATGCCCCGTGCTGCCTCCTTGCTCGAGTACCTGTGGCGGTTCTGGCG
MAACPVERVLVWCVWRFW    1  ATGGCAGCATGCCCCGTGGAGCGAGTGCTGGTATGGTGTGTGTGGCGGTTCTGGCG
MAACPVALLPCDLWRFW    1  ATGGCAGCATGCCCCGTGGCACTTCTGCCTTGTGACTTGTGGCGGTTCTGGCG
MAACPVLPPCSRPCGGSG    1  ATGGCAGCATGCCCCGTGTTGCCCCCTTGCAGTCGTCCTTGTGGCGGTTCTGGG
MAACPVLPPCQSSLWRFW    1  ATGGCAGCATGCCCCGTGTTGCCCCCTTGCCAGTCGTCCTTGTGGCGGTTCTGGCG
MAACPVLPPFASLWRFW    1  ATGGCAGCATGCCCCGTGTTGCCCCCTTTTGCCTCCTTGTGGCGGTTCTGGCG
MAACPVLPLAVVLVAVLA    1  ATGGCAGCATGCCCCGTGTTGCCCCTTGCAGTCGTCCTTGTGGCGGTTCTGGCG
MAACPVLPPCVIACGGSG    1  ATGGCAGCATGCCCCGTTCTCCCCCCCTGCGTCATTGCGTGTGGCGGTTCTGGCG
MAACPVLGLHSYLWRFW    1  ATGGCAGCATGCCCCGTTCTCGGGTTGCATTCCTATTTGTGGCGGTTCTGGCG
MAACPVLPPCPWNCGGSG    1  ATGGCAGCATGCCCCGTTCTTCCGCCGTGCCCCTGGAATTGTGGCGGTTCTGGCG
MAACPVLPPCPRVCGGSW    1  ATGGCAGCATGCCCCGTTCTTCCGCCGTGCCCGCGCGTTTGTGGCGGTTCATGGCG
MAACPVALQPV*LLWRFW    1  ATGGCAGCATGCCCCGTTGCCCTGCAGCCCGTTTGATTATTGTGGCGGTTCTGGCG
MAACPVLVRVGSVLWRFW    1  ATGGCAGCATGCCCCGTTTTGGTGCGCGTTGGATCCGTTCTGTGGCGGTTCTGGCG
MAACP*RLLFV*VWRFW    1  ATGGCAGCATGCCCCTAACGACTGCTTTTTGTCTGAGTGTGGCGGTTCTGGCG
MAACP*RLLFCLSVAVLA    1  ATGGCAGCATGCCCCTAACGACTGCTTTTTTGTCTGAGTGTGGCGGTTCTGGCG
MAACP*ALRFCPPVAVLA    1  ATGGCAGCATGCCCCTAAGCATTGCGATTCTGCCCCCCTGTGGCGGTTCTGGCG
MAACP**LPSPELWRFW    1  ATGGCAGCATGCCCCTAATGACTGCCATCCCCAGAATTGTGGCGGTTCTGGCG
MAACPYLPSSLAGVWRFW    1  ATGGCAGCATGCCCCTACCTTCCCTCCTCGCTAGCTGGCGTGTGGCGGTTCTGGCG
MAACPYDLPSRHVWRFW    1  ATGGCAGCATGCCCCTACGATTTGCCGTCCCGCCATGTGTGGCGGTTCTGGCG
MAACPYDLLHEVVVWRFW    1  ATGGCAGCATGCCCCTACGATTTGCTTCACGAAGTTGTCGTGTGGCGGTTCTGGCG
MAACPYSAPVHQSLWRFW    1  ATGGCAGCATGCCCCTACTCTGCCCCCGTGCATCAATCCCTGTGGCGGTTCTGGCG
MAACPQLCHPQAWLWRFW    1  ATGGCAGCATGCCCCTAGCTCTGCCACCCTCAGGCCTGGCTGTGGCGGTTCTGGCG
MAACPYPPSVQVDVWRFW    1  ATGGCAGCATGCCCCTATCCTCCCTCCGTGCAAGTCGACGTGTGGCGGTTCTGGCG
MAACPYFVDIIPLCGGSG    1  ATGGCAGCATGCCCCTATTTTGTCGACATTATCCCGTTGTGTGGCGGTTCTGGCG
MAACPSRLQFDAVLWRFW    1  ATGGCAGCATGCCCCTCACGGCTGCAGTTCGATGCTGTACTGTGGCGGTTCTGGCG
MAACPSLLPGVSLWRFW    1  ATGGCAGCATGCCCCTCCTTATTGCCCGGAGTATCCTTGTGGCGGTTCTGGCG
MAACPSFVPPSVSVAVLA    1  ATGGCAGCATGCCCCTCCTTCGTGCCCCCTTCGGTGTCTGTGGCGGTTCTGGCG
MAACPSPPPVRQAVWRFW    1  ATGGCAGCATGCCCCTCTCCTCCCCCCGTGCGCCAAGCAGTGTGGCGGTTCTGGCG
MAACPSLPALLSVLWRFW    1  ATGGCAGCATGCCCCTCTCTCCCCGCCTTGCTATCAGTACTGTGGCGGTTCTGGCG
MAACPSLPPCRVSCGGSG    1  ATGGCAGCATGCCCCTCTCTCCCTCCCTGCCGCGTGTCTTGTGGCGGTTCTGGCG
MAACPSLPPQFSIVAVLA    1  ATGGCAGCATGCCCCTCTCTCCCTCCGCAATTCAGCATTGTGGCGGTTCTGGCG
MAACPSDLVP*WLWRFW    1  ATGGCAGCATGCCCCTCTGATCTAGTGCCTTGATGGTTGTGGCGGTTCTGGCG
MAACP*ALLVQLFVWRFW    1  ATGGCAGCATGCCCCTGAGCACTGCTGGTTTAGCTCTTTGTGTGGCGGTTCTGGCG
MAACP***QVQHSVWRFW    1  ATGGCAGCATGCCCCTGATAATAACAAGTGCAGCATTCCGTGTGGCGGTTCTGGCG
MAACP*SVVLHGLWRFW    1  ATGGCAGCATGCCCCTGATCAGTGGTGCTACACGGCCTGTGGCGGTTCTGGCG
MAACP*FVPGSYLWRFW    1  ATGGCAGCATGCCCCTGATTTGTGCCGGGTTCCTATCTGTGGCGGTTCTGGCG
MAACPCPCCRSPWLWRFW    1  ATGGCAGCATGCCCCTGCCCCTGCTGCAGGTCCCCCTGGCTGTGGCGGTTCTGGCG
MAACPCQLLAFWLWRFW    1  ATGGCAGCATGCCCCTGCTAGTTGCTTGCGTTCTGGTTGTGGCGGTTCTGGCG
MAACPCSAALRCFLWRFW    1  ATGGCAGCATGCCCCTGCTCTGCCGCCTTGCGGTGCTTTTTGTGGCGGTTCTGGCG
MAACPCCSLQGAALWRFW    1  ATGGCAGCATGCCCCTGTTGTTCCTTGCAGGGTGCAGCGTTGTGGCGGTTCTGGCG
MAACPLAPSVPRLLWRFW    1  ATGGCAGCATGCCCCTTAGCTCCCTCCGTGCCACGTTTACTGTGGCGGTTCTGGCG
MAACPLAAPLRYFLWRFW    1  ATGGCAGCATGCCCCTTAGCTGCCCCCTTGCGGTACTTTTTGTGGCGGTTCTGGCG
MAACPFYSSLPSPLWRFW    1  ATGGCAGCATGCCCCTTCTATTCTTCGCTGCCTTCCCCCTTGTGGCGGTTCTGGCG
MAACPLLPPCDHSCGGSG    1  ATGGCAGCATGCCCCTTGCTCCCTCCCTGCGATCACAGTTGTGGCGGTTCTGGCG
MAACPLLPPCASSCGGSG    1  ATGGCAGCATGCCCCTTGCTCCCTCCCTGCGCTTCCTCGTGTGGCGGTTCTGGCG
MAACPLLPPCSFSCGGSG    1  ATGGCAGCATGCCCCTTGCTCCCTCCCTGCTCCTTCTCGTGTGGCGGTTCTGGCG
MAACPLLPPCSSPCGGSG    1  ATGGCAGCATGCCCCTTGCTCCCTCCCTGCTCGTCCCCGTGTGGCGGTTCTGGCG
MAACPLLPCFVSCGGSG    1  ATGGCAGCATGCCCCTTGCTCCCTTGCTTTGTCAGTTGTGGCGGTTCTGGCG
MAACPLLPPLHYELWRFW    1  ATGGCAGCATGCCCCTTGCTTCCGCCCCTGCACTATGAACTGTGGCGGTTCTGGCG
MAACPLDGGLRGWLWRFW    1  ATGGCAGCATGCCCCTTGGACGGTGGGCTGCGTGGTTGGCTGTGGCGGTTCTGGCG
MAACPNSCDSLSACGGSG    1  ATGGCAGCATGCCCGAATTCTTGCGATTCCCTGTCTGCTTGTGGTGGTTCTGGCG
MAACPTLPDSSSLWRFL    1  ATGGCAGCATGCCCGACGTTGCCTGACTCTTCCTCCTTGTGGCGGTTCTTGCG
MAACPTVYATYGSCGGSG    1  ATGGCAGCATGCCCGACTGTTTACGCGACTTATGGTAGTTGTGGCGGTTCTGGCG
MAACPSLPPVPVSLWRFW    1  ATGGCAGCATGCCCGAGCCTTCCCCCCGTGCCTGTATCCTTGTGGCGGTTCTGGCG
MAACPSFPLCRESCGGSG    1  ATGGCAGCATGCCCGAGCTTCCCCCTTTGCCGTGAGAGCTGTGGCGGTTCTGGCG
MAACPSFRRAFLILVAVL    1  ATGGCAGCATGCCCGAGCTTCCGCCGTGCTTTTCTCATTCTTGTGGCGGTTCTGCG
MAACPRFCFLTFLWRFW    1  ATGGCAGCATGCCCGAGGTTTTGCTTTCTGACCTTTTTGTGGCGGTTCTGGCG
MAACPSLPPVLDYVWRFW    1  ATGGCAGCATGCCCGAGTCTTCCCCCCGTGCTAGATTACGTGTGGCGGTTCTGGCG
MAACPSLPPVLVVLWRFW    1  ATGGCAGCATGCCCGAGTCTTCCCCCCGTGCTAGTTGTCTTGTGGCGGTTCTGGCG
MAACPILPPCLTYCGGSA    1  ATGGCAGCATGCCCGATCCTGCCCCCTTGCTTGACTTATTGTGGCGGTTCTGCG
MAACPMLPPCGIFPCGGS    1  ATGGCAGCATGCCCGATGCTTCCGCCTTGCGGGATTTTTCCTTGTGGCGGTTCTGG
MAACPILCPILSCGGSG    1  ATGGCAGCATGCCCGATTCTGTGCCCGATCCTTTCTTGTGGCGGTTCTGGCG
MAACPHNCNDLWCGGSS    1  ATGGCAGCATGCCCGCACAATTGCAATGATCTCTGGTGTGGCGGTTCTAGCG
MAACPHLPPCYSKCGGSG    1  ATGGCAGCATGCCCGCACCTCCCGCCTTGCTACTCCAAGTGTGGCGGTTCTGGCG
MAACPHGCVTLPPCGGSG    1  ATGGCAGCATGCCCGCACGGCTGCGTCACCCTGCCCCCGTGTGGCGGTTCTGGCG
MAACPHGCVTLPPCGGSG    1  ATGGCAGCATGCCCGCACGGCTGCGTCACCCTGCCCCCTTGTGGCGGTTCTGGCG
MAACPQVPPCWFQCGGSA    1  ATGGCAGCATGCCCGCAGGTTCCTCCTTGCTGGTTTCAGTGTGGCGGTTCTGCG
MAACPRPHKCITQCGGSG    1  ATGGCAGCATGCCCGCGCCCTCACAAGTGCATTACGCAGTGTGGCGGTTCTGGCG
MAACPRCLLARGSCGGSG    1  ATGGCAGCATGCCCGCGTTGCCTCCTTGCTCGAGGTTCTTGTGGCGGTTCTGGCG
MAACPRLPPCDQNCGGSG    1  ATGGCAGCATGCCCGCGTTTGCCCCCGTGCGACTAGAATTGTGGCGGTTCTGGCG
MAACPRLPPCARDCGGSG    1  ATGGCAGCATGCCCGCGTTTGCCCCCTTGCGCTCGCGACTGTGGCGGTTCTGGCG
MAACPLACAGWGVWRFW    1  ATGGCAGCATGCCCGCTCGCGTGCGCTGGCTGGGGGGTGTGGCGGTTCTGGCG
MAACPLACAGWGCGGSG    1  ATGGCAGCATGCCCGCTCGCGTGCGCTGGCTGGGGGTGTGGCGGTTCTGGCG
MAACPLLPPCDAMCGGSG    1  ATGGCAGCATGCCCGCTGCTGCCGCCCTGCGATGCTATGTGTGGCGGTTCTGGCG
MAACPDGCSMFITVAVLA    1  ATGGCAGCATGCCCGGACGGTTGCTCTATGTTCATCACTGTGGCGGTTCTGGCG
MAACPALPPLQSFLWRFW    1  ATGGCAGCATGCCCGGCCCTCCCCCCCTTGCAATCTTTCTTGTGGCGGTTCTGGCG
MAACPALPPCTISCGGSR    1  ATGGCAGCATGCCCGGCCCTCCCCCCGTGCACTATCAGTTGTGGCGGTTCTCGCG
MAACPAGVCVYLTCGGSG    1  ATGGCAGCATGCCCGGCCGGGGTTTGCGTGTATCTGACGTGTGGCGGTTCTGGCG
MAACPALPSLRAGCGGSG    1  ATGGCAGCATGCCCGGCCTTGCCCTCCTTGCGTGCGGGGTGTGGCGGTTCTGGCG
MAACPALPPCVRGVWRFW    1  ATGGCAGCATGCCCGGCCTTGCCTCCTTGCGTGCGGGGGGTGTGGCGGTTCTGGCG
MAACPALPPCELFCGGSG    1  ATGGCAGCATGCCCGGCGCTCCCCCCGTGCGAGCTTTTTTGTGGCGGTTCTGGCG
MAACPALPPCELFLWRFW    1  ATGGCAGCATGCCCGGCGCTCCCCCCGTGCGAGCTTTTTTTGTGGCGGTTCTGGCG
MAACPALPPCFTDCGGSG    1  ATGGCAGCATGCCCGGCGCTCCCCCCGTGCTTTACGGATTGTGGCGGTTCTGGCG
MAACPACCRLQPCGGSG    1  ATGGCAGCATGCCCGGCGTGTTGCCGTCTCTAGCCTTGTGGCGGTTCTGGCG
MAACPARGCTQPCGGSG    1  ATGGCAGCATGCCCGGCTAGGGGCTGCACTTAGCCTTGTGGCGGTTCTGGCG
MAACPGTFCFAFCGGSG    1  ATGGCAGCATGCCCGGGCACGTTCTGCTTCGCTTTCTGTGGCGGTTCTGGCG
MAACPVSPLPLQLVWRFW    1  ATGGCAGCATGCCCGGTATCTCCTCTGCCCTTATAGCTCGTGTGGCGGTTCTGGCG
MAACPVPSRAFLGVAVLA    1  ATGGCAGCATGCCCGGTCCCGTCGCGTGCTTTCCTCGGTGTGGCGGTTCTGGCG
MAACPVQVP*MVPVAVLA    1  ATGGCAGCATGCCCGGTGTAGGTGCCCTGAATGGTTCCTGTGGCGGTTCTGGCG
MAACPVCTCSAQACGGSG    1  ATGGCAGCATGCCCGGTGTGTACGTGCAGTGCTTAGGCCTGTGGCGGTTCTGGCG
MAACPVDCTVHRWWRFW    1  ATGGCAGCATGCCCGGTTGACTGCACGGTGCATCGGTGGTGGCGGTTCTGGCG
MAACPVSCRPPDLWRFW    1  ATGGCAGCATGCCCGGTTTCTTGCCGGCCCCCTGACTTGTGGCGGTTCTGGCG
MAACP*RGLLVYVWRFW    1  ATGGCAGCATGCCCGTAACGTGGCTTGCTAGTATACGTGTGGCGGTTCTGGCG
MAACPYLPPCHAHCGGSG    1  ATGGCAGCATGCCCGTACCTTCCCCCTTGCCATGCTCATTGTGGCGGTTCTGGCG
MAACPYSVPL*RYLWRFW    1  ATGGCAGCATGCCCGTACTCGGTGCCCTTGTGACGATACTTGTGGCGGTTCTGGCG
MAACPQPCFGGCSCGGSA    1  ATGGCAGCATGCCCGTAGCCTTGCTTTGGTGGCTGTTCCTGTGGCGGTTCTGCG
MAACPQPCFGGCSCGGSG    1  ATGGCAGCATGCCCGTAGCCTTGCTTTGGTGGCTGTTCCTGTGGCGGTTCTGGGCG
MAACPQLPCPSPHCGGS    1  ATGGCAGCATGCCCGTAGCTCCCTTGCCCCTCTCCTCATTGTGGCGGTTCTGG
MAACPYNCRNHVGLWRFW    1  ATGGCAGCATGCCCGTATAATTGCCGTAATCACGTAGGGTTGTGGCGGTTCTGGCG
MAACPYLPPCNTSCGGSG    1  ATGGCAGCATGCCCGTATCTCCCCCCCTGCAACACTAGTTGTGGCGGTTCTGGCG
MAACPYLPPATSSVAVLA    1  ATGGCAGCATGCCCGTATCTCCCCCCTGCGACTTCCTCTGTGGCGGTTCTGGCG
MAACPYLPPCSLRVAVLA    1  ATGGCAGCATGCCCGTATCTCCCGCCCTGCTCCCTCCGTGTGGCGGTTCTGGCG
MAACPYLPPCNMQCGGSG    1  ATGGCAGCATGCCCGTATCTCCCGCCTTGCAATATGTAGTGTGGCGGTTCTGGCG
MAACPYYCRGPVFCGRFW    1  ATGGCAGCATGCCCGTATTATTGCCGCGGCCCCGTGTTTTGTGGTCGGTTCTGGCG
MAACPYLPPLRCLVWRFW    1  ATGGCAGCATGCCCGTATTTGCCCCCGTTGCGTTGTTTAGTGTGGCGGTTCTGGCG
MAACPYLPPCPLGLWRFW    1  ATGGCAGCATGCCCGTATTTGCCGCCCTGCCCCCTTGGTTTGTGGCGGTTCTGGCG
MAACPYLPPCDSNCGGSG    1  ATGGCAGCATGCCCGTATTTGCCGCCGTGCGACTCTAACTGTGGCGGTTCTGGCG
MAACPSRCFDLVPLWRFW    1  ATGGCAGCATGCCCGTCCCGCTGCTTTGATTTAGTTCCACTGTGGCGGTTCTGGCG
MAACPSLPPSLLALWRFW    1  ATGGCAGCATGCCCGTCCCTTCCCCCCTCGCTCCTCGCACTGTGGCGGTTCTGGCG
MAACPSLPPAPSHCGGSG    1  ATGGCAGCATGCCCGTCCCTTCCCCCTGCTCCCTCGCACTGTGGCGGTTCTGGCG
MAACPSLPPAPRTVAVLA    1  ATGGCAGCATGCCCGTCCCTTCCCCCTGCTCCTCGCACTGTGGCGGTTCTGGCG
MAACPSLPPAPRICGGSG    1  ATGGCAGCATGCCCGTCCCTTCCCCCTGCTCCTCGCATCTGTGGCGGTTCTGGCG
MAACPSSARVHRLLWRFW    1  ATGGCAGCATGCCCGTCCTCAGCTCGCGTGCATCGCTTGTTGTGGCGGTTCTGGCG
MAACPSLPPLLLSLWRFW    1  ATGGCAGCATGCCCGTCCTTGCCTCCCCTGCTTTTATCATTGTGGCGGTTCTGGCG
MAACPSLPPCADDCGGSG    1  ATGGCAGCATGCCCGTCCTTGCCTCCCTGCGCTGATGATTGTGGCGGTTCTGGCG
MAACPSLPPCTHRCGGSG    1  ATGGCAGCATGCCCGTCGCTCCCGCCCTGCACTCATAGGTGTGGCGGTTCTGGCG
MAACPSLPPCSRSLWRFW    1  ATGGCAGCATGCCCGTCGCTTCCCCCTTGCAGCCGTTCTCTGTGGCGGTTCTGGCG
MAACPSLPPCADDCGGSG    1  ATGGCAGCATGCCCGTCGCTTCCGCCCTGCGCTGATGATTGTGGCGGTTCTGGCG
MAACPSLPPALIGVAVSG    1  ATGGCAGCATGCCCGTCTCTTCCCCCTGCACTCATAGGTGTGGCGGTTTCTGGCG
MAACPSLPPALTSCGGSG    1  ATGGCAGCATGCCCGTCTCTTCCCCCTGCCCTCACTAGTTGTGGCGGTTCTGGCG
MAACP**LP*HVGLWRFW    1  ATGGCAGCATGCCCGTGATAATTGCCGTAACACGTAGGGTTGTGGCGGTTCTGGCG
MAACPWLPPARMTVAVLA    1  ATGGCAGCATGCCCGTGGTTGCCCCCTGCAAGAATGACTGTGGCGGTTCTGGCG
MAACPLVPPCGTFCGGSG    1  ATGGCAGCATGCCCGTTAGTGCCCCCTTGCGGTACTTTTTGTGGCGGTTCTGGCG
MAACPLLPPVRLELWRFW    1  ATGGCAGCATGCCCGTTGCTCCCCCCCGTGCGACTAGAATTGTGGCGGTTCTGGCG
MAACPLLPPVLPYLWRFW    1  ATGGCAGCATGCCCGTTGCTCCCCCCCGTGCTCCCTTATCTGTGGCGGTTCTGGCG
MAACPLLPPCSLICGGFW    1  ATGGCAGCATGCCCGTTGCTCCCCCCGTGCTCCCTTATCTGTGGCGGTTTCTGGCG
MAACPNDCFLS*VWRFW    1  ATGGCAGCATGCCCTAACGACTGCTTTTTGTCCTGAGTGTGGCGGTTCTGGCG
MAACPNDCFFV*VWRFW    1  ATGGCAGCATGCCCTAACGACTGCTTTTTTGTCTGAGTGTGGCGGTTCTGGCG
MAACPNVACQYTCGGFW    1  ATGGCAGCATGCCCTAACGTGGCTTGCTAGTATACGTGTGGCGGTTTCTGGCG
MAACPKHCDSAPLWRFW    1  ATGGCAGCATGCCCTAAGCATTGCGATTCTGCCCCCCTGTGGCGGTTCTGGCG
MAACPKHCDSAPCGGSW    1  ATGGCAGCATGCCCTAAGCATTGCGATTCTGCCCCCTGTGGCGGTTCGTGGCG
MAACPKHCDSAPVAVLA    1  ATGGCAGCATGCCCTAAGCATTGCGATTCTGCCCCTGTGGCGGTTCTGGCG
MAACPTVPPLLLFVWRFW    1  ATGGCAGCATGCCCTACCGTGCCCCCCCTGCTTCTATTCGTGTGGCGGTTCTGGCG
MAACPTFSC*AGVWRFW    1  ATGGCAGCATGCCCTACCTTCTCCTGCTGAGCTGGCGTGTGGCGGTTCTGGCG
MAACPTLPPLPLPVWRFW    1  ATGGCAGCATGCCCTACCTTGCCCCCCCTGCCTCTTCCTGTGTGGCGGTTCTGGCG
MAACPTLPPCLFPVWRFW    1  ATGGCAGCATGCCCTACCTTGCCCCCCTGCCTCTTCCCTGTGTGGCGGTTCTGGCG
MAACPTSLPSRHVLAVLA    1  ATGGCAGCATGCCCTACGAGTTTGCCGTCCCGCCATGTGTTGGCGGTTCTGGCG
MAACPRTCCGSFCGGSA    1  ATGGCAGCATGCCCTAGGACCTGCTGCGGGTCTTTTTGTGGCGGTTCTGCG
MAACPRLSLLSLQLWTVL    1  ATGGCAGCATGCCCTAGGCTGTCATTGCTTTCCCTGTAGTTGTGGACGGTTCTGCG
MAACPSLPPCWQLQCGGS    1  ATGGCAGCATGCCCTAGTTTGCCTCCTTGCTGGCAGTTGTAGTGTGGCGGTTCTGG
MAACPILPPCKSTCGGSG    1  ATGGCAGCATGCCCTATCCTCCCTCCGTGCAAGTCGACGTGTGGCGGTTCTGGCG
MAACPILPPCSESCGGSG    1  ATGGCAGCATGCCCTATTTTGCCGCCGTGCTCTGAGTCGTGTGGCGGTTCTGGCG
MAACPILPPCSHSCGGSG    1  ATGGCAGCATGCCCTATTTTGCCTCCTTGCTCTCATTCGTGTGGCGGTTCTGGCG
MAACPHLPPCSLAVAVLA    1  ATGGCAGCATGCCCTCACCTGCCGCCTTGCTCGCTTGCTGTGGCGGTTCTGGCG
MAACPHACKYPLCGGSG    1  ATGGCAGCATGCCCTCACGCTTGCAAGTATCCTCTTTGTGGCGGTTCTGGG
MAACPHACYYTSCGGSG    1  ATGGCAGCATGCCCTCACGCTTGCTACTATACTAGCTGTGGCGGTTCTGGCG
MAACPHGCSSMLYCGGSG    1  ATGGCAGCATGCCCTCACGGCTGCAGTTCGATGCTGTACTGTGGCGGTTCTGGGCG
MAACPQLPPCRAGCGGSA    1  ATGGCAGCATGCCCTCAGCTCCCCCCGTGCCGTGCGGGGTGTGGCGGTTCTGCG
MAACPHSPSLLFALWRFW    1  ATGGCAGCATGCCCTCATAGCCCCTCGCTTCTATTCGCATTGTGGCGGTTCTGGCG
MAACPHSPCFLFALWRFW    1  ATGGCAGCATGCCCTCATAGCCCCTGCTTCCTATTCGCATTGTGGCGGTTCTGGCG
MAACPHSPCLPPCGGSG    1  ATGGCAGCATGCCCTCATAGCCCCTGCTTGCCTCCTTGTGGCGGTTCTGGCG
MAACPHGYCNSSCGGSG    1  ATGGCAGCATGCCCTCATGGTTACTGCAATTCGTCTTGTGGCGGTTCTGGCG
MAACPHWCYLPQCGGSG    1  ATGGCAGCATGCCCTCATTGGTGCTATCTTCCTTAGTGTGGCGGTTCTGGCG
MAACPHLPPCDIQCGGSG    1  ATGGCAGCATGCCCTCATTTGCCCCCGTGCGACATCCAGTGTGGCGGTTCTGGCG
MAACPPYCPEYPCGGSA    1  ATGGCAGCATGCCCTCCTTATTGCCCGGAGTATCCTTGTGGCGGTTCTGCG
MAACPPSCPFGVSGGSG    1  ATGGCAGCATGCCCTCCTTCGTGCCCCTTCGGTGTCTCTGGCGGTTCTGGCG
MAACPPSCPFGVCGGSG    1  ATGGCAGCATGCCCTCCTTCGTGCCCCTTCGGTGTCTGTGGCGGTTCTGGCG
MAACPRSCDTLPNCGGSG    1  ATGGCAGCATGCCCTCGCAGCTGCGACACGCTTCCCAACTGTGGCGGTTCTGGCG
MAACPRVCVPFASCGGSG    1  ATGGCAGCATGCCCTCGCGTGTGCGTCCCATTTGCCTCTTGTGGCGGTTCTGGCG
MAACPRLPPCHVDLWRFW    1  ATGGCAGCATGCCCTCGCTTGCCCCCGTGCCATGTAGATCTGTGGCGGTTCTGGCG
MAACPRLPPCHSDCGGSG    1  ATGGCAGCATGCCCTCGCTTGCCCCCGTGCCATTCCGATTGTGGCGGTTCTGGCG
MAACPRLPPCFISCGGSG    1  ATGGCAGCATGCCCTCGCTTGCCCCCGTGCTTCATTTCCTGTGGCGGTTCTGGCG
MAACPRLPLARSCVAVLA    1  ATGGCAGCATGCCCTCGCTTGCCCCTTGCCCGTTCTTGTGTGGCGGTTCTGGCG
MAACPRLPSLHFGVWRFW    1  ATGGCAGCATGCCCTCGCTTGCCCTCCCTGCACTTCGGTGTGTGGCGGTTCTGGCG
MAACPRLPPCADDCGGSG    1  ATGGCAGCATGCCCTCGCTTGCCTCCCTGCGCTGATGATTGTGGCGGTTCTGGCG
MAACPRARVPSSCCGGSG    1  ATGGCAGCATGCCCTCGGGCTCGGGTGCCTTCCTCCTGCTGTGGCGGTTCTGGCG
MAACPRLPPCSFQCGGSG    1  ATGGCAGCATGCCCTCGTCTGCCTCCCTGCTCCTTCCAGTGTGGCGGTTCTGGCG
MAACPRACWVLPPCGGSG    1  ATGGCAGCATGCCCTCGTGCGTGCTGGGTCCTTCCCCCCTGTGGCGGTTCTGGCG
MAACPLLPPVRLDVWRFW    1  ATGGCAGCATGCCCTCTCCTCCCCCCCGTGCGATTGGATGTGTGGCGGTTCTGGCG
MAACPLASTCPPPLWRFW    1  ATGGCAGCATGCCCTCTCGCTTCCACGTGCCCGCCCCCCCTGTGGCGGTTCTGGCG
MAACPLASTCPPPCGGSG    1  ATGGCAGCATGCCCTCTCGCTTCCACGTGCCCGCCCCCCTGTGGCGGTTCTGGCG
MAACPLSCPQLPPCGGSG    1  ATGGCAGCATGCCCTCTGAGTTGCCCGTAGCTTCCCCCGTGTGGCGGTTCTGGCG
MAACPLLPPCDIQCGGSG    1  ATGGCAGCATGCCCTCTGCTGCCTCCGTGCGACATCCAGTGTGGCGGTTCTGGCG
MAACPLLPPCQGPCGGSG    1  ATGGCAGCATGCCCTCTGCTGCCTCCGTGCTAGGGCCCGTGTGGCGGTTCTGGCG
MAACPLLPPCNNPCGGSG    1  ATGGCAGCATGCCCTCTGCTGCCTCCTTGCAACAATCCTTGTGGCGGTTCTGGCG
MAACPLLPPCSHSCGGSG    1  ATGGCAGCATGCCCTCTGTTGCCTCCTTGCTCTCATTCGTGTGGCGGTTCTGGCG
MAACPLPPCVPRDCGGSG    1  ATGGCAGCATGCCCTCTTCCCCCTTGCGTTCCCCGCGACTGTGGCGGTTCTGGCG
MAACPLLPPCRCELWRFW    1  ATGGCAGCATGCCCTCTTCTGCCCCCTTGCCGGTGCGAATTGTGGCGGTTCTGGCG
MAACPLLPPCGADCGGSG    1  ATGGCAGCATGCCCTCTTCTGCCCCCTTGCGGTGCGGATTGTGGCGGTTCTGGCG
MAACPLLPLAVRIVAVLA    1  ATGGCAGCATGCCCTCTTCTGCCCCTTGCGGTGCGAATTGTGGCGGTTCTGGCG
MAACPLLCHLPPCGGSG    1  ATGGCAGCATGCCCTCTTCTTTGCCATCTCCCTCCGTGTGGCGGTTCTGGCG
MAACPEACPDPQLWRFW    1  ATGGCAGCATGCCCTGAGGCTTGCCCCGACCCTCAGTTGTGGCGGTTCTGGCG
MAACPECCGIKCVLWRFW    1  ATGGCAGCATGCCCTGAGTGCTGCGGTATTAAATGCGTGCTGTGGCGGTTCTGGCG
MAACPDNNKCSIPCGGSG    1  ATGGCAGCATGCCCTGATAATAACAAGTGCAGCATTCCGTGTGGCGGTTCTGGGCG
MAACPDSLPPAL*LWRFW    1  ATGGCAGCATGCCCTGATTCGTTGCCTCCCGCCTTATAATTGTGGCGGTTCTGGCG
MAACPALPPCGHSCGGSG    1  ATGGCAGCATGCCCTGCCCTCCCGCCTTGCGGTCATTCGTGTGGCGGTTCTGGCG
MAACPALLRAMSFVAVLA    1  ATGGCAGCATGCCCTGCGCTCCTCCGTGCCATGAGCTTTGTGGCGGTTCTGGCG
MAACPACLRPQAYLWRFW    1  ATGGCAGCATGCCCTGCGTGTTTGCGACCCCAAGCCTACTTGTGGCGGTTCTGGCG
MAACPALPHFAPLWRFW    1  ATGGCAGCATGCCCTGCGTTGCCCCACTTTGCCCCCTTGTGGCGGTTCTGGCG
MAACPALPPCNFDCGGSG    1  ATGGCAGCATGCCCTGCGTTGCCCCCGTGCAATTTTGACTGTGGCGGTTCTGGCG
MAACPALPPCDQNCGGSG    1  ATGGCAGCATGCCCTGCGTTGCCCCCGTGCGACTAGAATTGTGGCGGTTCTGGCG
MAACPAPAALRCFCGGSG    1  ATGGCAGCATGCCCTGCTCCTGCCGCCTTGCGGTGCTTTTGTGGCGGTTCTGGCG
MAACPAASVLSHSVWRFW    1  ATGGCAGCATGCCCTGCTGCCTCCGTGCTCTCGCACTCAGTGTGGCGGTTCTGGCG
MAACPGGCNHPPSLWRFW    1  ATGGCAGCATGCCCTGGCGGGTGCAATCACCCTCCCTCCTTGTGGCGGTTCTGGCG
MAACPGRPCDQLCGRFW    1  ATGGCAGCATGCCCTGGGCGGCCTTGCGATTAGCTTTGTGGGCGGTTCTGGCG
MAACPGLCVAQPVCGGSG    1  ATGGCAGCATGCCCTGGTCTGTGCGTTGCCCAGCCTGTGTGTGGCGGTTCTGGGCG
MAACPVSCLSNLVCGGSA    1  ATGGCAGCATGCCCTGTTAGCTGCCTCTCCAACCTCGTCTGTGGCGGTTCTGCG
MAACPVDCHPQFCGGSG    1  ATGGCAGCATGCCCTGTTGATTGCCATCCTTAGTTTTGTGGCGGTTCTGGCG
MAACPVWCP*PC*LWRFW    1  ATGGCAGCATGCCCTGTTTGGTGCCCCTAACCGTGTTGATTGTGGCGGTTCTGGCG
MAACPYLRRAS*LVAVLA    1  ATGGCAGCATGCCCTTACCTTCGCCGTGCTTCTTGACTTGTGGCGGTTCTGGCG
MAACPQLPPCLYPCGGSG    1  ATGGCAGCATGCCCTTAGCTCCCTCCGTGCCTGTATCCTTGTGGCGGTTCTGGCG
MAACPQLPPLRYFLWQFW    1  ATGGCAGCATGCCCTTAGCTGCCCCCCTTGCGGTACTTTTTGTGGCAGTTCTGGCG
MAACPQLPPCTLTCGGSG    1  ATGGCAGCATGCCCTTAGCTGCCCCCTTGCACGCTTACTTGTGGCGGTTCTGGCG
MAACPQLPPLRYFLWRFW    1  ATGGCAGCATGCCCTTAGCTGCCCCCTTTGCGGTACTTTTTGTGGCGGTTCTGGCG
MAACPQLPPCLDSCGGSG    1  ATGGCAGCATGCCCTTAGCTTCCCCCGTGCCTTGATTCCTGTGGCGGTTCTGGCG
MAACPYLCPILPPVWRFW    1  ATGGCAGCATGCCCTTATTTGTGCCCGATTCTCCCCCCCGTGTGGCGGTTCTGGCG
MAACPYLCPILPRVAVLA    1  ATGGCAGCATGCCCTTATTTGTGCCCGATTCTCCCCCGTGTGGCGGTTCTGGCG
MAACPYLCPILPPCGGSG    1  ATGGCAGCATGCCCTTATTTGTGCCCTATTCTTCCTCCTTGTGGCGGTTCTGGCG
MAACPSALCQLMCGGSD    1  ATGGCAGCATGCCCTTCCGCGCTCTGCCAGCTCATGTGTGGCGGTTCTGACG
MAACPSTSSLPSPLWRFW    1  ATGGCAGCATGCCCTTCTACTTCTTCGCTGCCTTCCCCCTTGTGGCGGTTCTGGCG
MAACPSILRCLPPLWRFW    1  ATGGCAGCATGCCCTTCTATTCTTCGCTGCCTTCCCCCCTTGTGGCGGTTCTGGCG
MAACPSILRCLPPSWRFW    1  ATGGCAGCATGCCCTTCTATTCTTCGCTGCCTTCCCCCTTCGTGGCGGTTCTGGCG
MAACPCSLLRSELWRFW    1  ATGGCAGCATGCCCTTGCTCACTGCTACGGTCTGAGTTGTGGCGGTTCTGGCG
MAACPWPCGRSHGSWRFW    1  ATGGCAGCATGCCCTTGGCCCTGCGGTCGGTCTCACGGTTCGTGGCGGTTCTGGCG
MAACPFLPPCTLTCGGSG    1  ATGGCAGCATGCCCTTTCCTTCCCCCTTGCACGCTTACTTGTGGCGGTTCTGGCG
MAACPFLPPLLECLWRFQ    1  ATGGCAGCATGCCCTTTCTTGCCCCCCCTGCTCGAGTGCTTGTGGCGGTTCTAGCG
MAACPFLPPCLSPLWRFW    1  ATGGCAGCATGCCCTTTTCTCCCTCCTTGCCTCTCCCCCCTGTGGCGGTTCTGGCG
MAACPFVACAIICGGSG    1  ATGGCAGCATGCCCTTTTGTTGCGTGCGCTATCATCTGTGGCGGTTCTGGG
MAACPFVACAIGLCGGSG    1  ATGGCAGCATGCCCTTTTGTTGCGTGCGCTATTGGGTTGTGTGGCGGTTCTGGCG
MAACRPQLPG*CPVAVLA    1  ATGGCAGCATGCCGACCTCAGCTGCCCGGGTGATGCCCTGTGGCGGTTCTGGCG
MAACRVHEVHRGLWRFW    1  ATGGCAGCATGCCGAGTGCACGAGGTGCATCGCGGCTTGTGGCGGTTCTGGCG
MAACR*DVQWQASLWRFW    1  ATGGCAGCATGCCGATAAGACGTGCAATGGCAAGCCTCGCTGTGGCGGTTCTGGCG
MAACR*RLLLELLWRFW    1  ATGGCAGCATGCCGATGACGATTGTTGCTGGAGTTACTGTGGCGGTTCTGGCG
MAACRFTSRYSASVWRFW    1  ATGGCAGCATGCCGATTTACTTCGCGGTATTCTGCCTCCGTGTGGCGGTTCTGGCG
MAACRNSRLDGLELWRFW    1  ATGGCAGCATGCCGCAACTCTCGCCTCGACGGTCTTGAATTGTGGCGGTTCTGGCG
MAACRKDCDRTQTCGGSG    1  ATGGCAGCATGCCGCAAGGATTGCGACCGTACCTAGACCTGTGGCGGTTCTGGCG
MAACRKDCDRTQTCGGSG    1  ATGGCAGCATGCCGCAAGGATTGCGACCGTACCTAGACTTGTGGCGGTTCTGGCCG
MAACRKGCCYLGSCGGSG    1  ATGGCAGCATGCCGCAAGGGTTGCTGCTATCTTGGCTCCTGTGGCGGTTCTGGG
MAACRTRCQILPPCGGSG    1  ATGGCAGCATGCCGCACGAGGTGCCAGATTCTTCCCCCTTGTGGCGGTTCTGGCG
MAACRTNCNILPPCGGSG    1  ATGGCAGCATGCCGCACTAACTGCAATATCCTCCCCCCGTGTGGCGGTTCTGGCG
MAACRSYCPVLPSLWRFW    1  ATGGCAGCATGCCGCAGCTATTGCCCGGTTCTCCCTTCCTTGTGGCGGTTCTGGCG
MAACRIVVQLQLVVAVLA    1  ATGGCAGCATGCCGCATCGTCGTGCAGTTACAGTTAGTTGTGGCGGTTCTGGCG
MAACRISCSYSTLWRFW    1  ATGGCAGCATGCCGCATCTCGTGCAGTTACAGTACGTTGTGGCGGTTCTGGCG
MAACRISCLDARHCGGSG    1  ATGGCAGCATGCCGCATTTCCTGCTTGGACGCTCGGCATTGTGGCGGTTCTGGGCG
MAACRPDCIPLAFLWRFW    1  ATGGCAGCATGCCGCCCCGATTGCATCCCCCTCGCATTTCTGTGGCGGTTCTGGCG
MAACRLQCLSSVFVWRFW    1  ATGGCAGCATGCCGCCTCCAGTGCCTTTCCTCCGTATTCGTGTGGCGGTTCTGGCG
MAACRLLCCPVPLWRFW    1  ATGGCAGCATGCCGCCTCCTGTGCTGCCCCGTACCATTGTGGCGGTTCTGGCG
MAACRLVCLPSVLWRFW    1  ATGGCAGCATGCCGCCTCGTTTGCCTTCCCTCCGTACTGTGGCGGTTCTGGCG
MAACRLVLPSSVLWRFW    1  ATGGCAGCATGCCGCCTCGTTTTGCCTTCCTCCGTACTGTGGCGGTTCTGGCG
MAACRLMGLRP*YLWRFW    1  ATGGCAGCATGCCGCCTGATGGGGTTGCGTCCATGATATCTGTGGCGGTTCTGGCG
MAACRLMGSRP*YLWRFW    1  ATGGCAGCATGCCGCCTGATGGGTTCGCGTCCATGATATCTGTGGCGGTTCTGGCG
MAACRLMGCVHDICGGFW    1  ATGGCAGCATGCCGCCTGATGGGTTGCGTCCATGATATCTGTGGCGGGTTCTGGCG
MAACRLMGCVHDICGGSW    1  ATGGCAGCATGCCGCCTGATGGGTTGCGTCCATGATATCTGTGGCGGTTCGTGGCG
MAACRLHCHSEFCGGSG    1  ATGGCAGCATGCCGCCTTCACTGCCACTCCGAGTTTTGTGGCGGTTCTGGCG
MAACRETSVHHLVCGGSG    1  ATGGCAGCATGCCGCGAGACGTCCGTGCACCATCTGGTTTGTGGCGGTTCTGGCG
MAACREACERGECGGSD    1  ATGGCAGCATGCCGCGAGGCTTGCGAGCGCGGCGAGTGTGGCGGTTCTGACG
MAACRDVCGILPPVWRFW    1  ATGGCAGCATGCCGCGATGTTTGCGGCATCCTCCCCCCCGTGTGGCGGTTCTGGCG
MAACRAFASIPRFVAVLA    1  ATGGCAGCATGCCGCGCGTTTGCTAGCATCCCCAGGTTTGTGGCGGTTCTGGCG
MAACRGGVRP*PEVWRFC    1  ATGGCAGCATGCCGCGGGGGTGTGCGACCATAACCAGAGGTGTGGCGGTTCTGCG
MAACRGVCDP*PEVWRFW    1  ATGGCAGCATGCCGCGGGGTGTGCGACCCATAACCAGAGGTGTGGCGGTTCTGGCG
MAACRVTCLPPLLWRFW    1  ATGGCAGCATGCCGCGTCACTTGCCTGCCGCCGTTGTTGTGGCGGTTCTGGCG
MAACRVLPSLRGVLWRFW    1  ATGGCAGCATGCCGCGTCCTCCCCTCCTTGCGAGGGGTTCTGTGGCGGTTCTGGCG
MAACRVACLPPPRLWRFW    1  ATGGCAGCATGCCGCGTTGCGTGCCTTCCCCCTCCGCGACTGTGGCGGTTCTGGCG
MAACRVACPTLPPCGGSG    1  ATGGCAGCATGCCGCGTTGCTTGCCCGACCCTTCCCCCTTGTGGCGGTTCTGGCG
MAACRVACPIPSPVWRFW    1  ATGGCAGCATGCCGCGTTGCTTGCCCGATCCCTTCCCCCGTGTGGCGGTTCTGGCG
MAACRVACPILPPVWRFW    1  ATGGCAGCATGCCGCGTTGCTTGCCCGATCCTTCCCCCCGTGTGGCGGTTCTGGCG
MAACRYLPPCSSGVAVLA    1  ATGGCAGCATGCCGCTACTTGCCTCCCTGCAGTTCGGGTGTGGCGGTTCTGGCG
MAACRSTMCAIDPVAVLA    1  ATGGCAGCATGCCGCTCCACGATGTGCGCGATTGATCCTGTGGCGGTTCTGGCG
MAACRSRVCKRVSLWRFW    1  ATGGCAGCATGCCGCTCTCGTGTTTGCAAACGTGTATCCTTGTGGCGGTTCTGGCG
MAACRSASCMTVLWRFW    1  ATGGCAGCATGCCGCTCTGCCTCCTGCATGACTGTCTTGTGGCGGTTCTGGCG
MAACRSALPVR*AVWRFW    1  ATGGCAGCATGCCGCTCTGCGTTGCCAGTACGGTAAGCTGTGTGGCGGTTCTGGCG
MAACRLHVCSEIPVAVLA    1  ATGGCAGCATGCCGCTTGCACGTGTGCTCTGAGATTCCTGTGGCGGTTCTGGCG
MAACRLGVLPAPLWRFW    1  ATGGCAGCATGCCGCTTGGGGGTACTGCCTGCCCCCTTGTGGCGGTTCTGGCG
MAACRKVSPVSVVWRFW    1  ATGGCAGCATGCCGGAAGGTCTCGCCAGTGTCAGTCGTGTGGCGGTTCTGGCG
MAACRKVGLPYEVWRFW    1  ATGGCAGCATGCCGGAAGGTTGGTCTGCCTTATGAAGTGTGGCGGTTCTGGCG
MAACRNYDCHPDRLWRFW    1  ATGGCAGCATGCCGGAATTACGATTGCCATCCGGATCGTCTGTGGCGGTTCTGGCG
MAACRTAFCYVSCGGSG    1  ATGGCAGCATGCCGGACGGCCTTCTGCTATGTGTCTTGTGGCGGTTCTGGCG
MAACRSLCHGYSCGGSG    1  ATGGCAGCATGCCGGAGTCTGTGCCATGGGTACTCATGTGGCGGTTCTGGCG
MAACRILPPCGYKCGGSG    1  ATGGCAGCATGCCGGATCCTCCCGCCTTGCGGTTATAAGTGTGGCGGTTCTGGCG
MAACRPGCTNSQRCGGSG    1  ATGGCAGCATGCCGGCCGGGTTGCACTAACAGTCAGCGGTGTGGCGGTTCTGGCG
MAACRPECGSMECGGSG    1  ATGGCAGCATGCCGGCCTGAGTGCGGCTCGATGGAGTGTGGCGGTTCTGGGCG
MAACRRGGSCWFICGGSG    1  ATGGCAGCATGCCGGCGCGGGGGCTCGTGCTGGTTTATTTGTGGCGGTTCTGGCG
MAACRRGGLVLVYLWRFW    1  ATGGCAGCATGCCGGCGCGGGGGGCTCGTGCTGGTTTATTTGTGGCGGTTCTGGCG
MAACRLPPLLCAGVWRFW    1  ATGGCAGCATGCCGGCTGCCTCCCCTGCTCTGTGCGGGAGTGTGGCGGTTCTGGCG
MAACRLPPCSVRGVWRFW    1  ATGGCAGCATGCCGGCTGCCTCCCTGCTCTGTGCGGGGAGTGTGGCGGTTCTGGCG
MAACRLPCLGCRCGGSG    1  ATGGCAGCATGCCGGCTGCCTTGCTTGGGTTGCCGCTGTGGCGGTTCTGGCG
MAACRERCTQIQCGGSG    1  ATGGCAGCATGCCGGGAGCGGTGCACTCAGATCTAGTGTGGCGGTTCTGGCG
MAACRADCLYVMYCGGSG    1  ATGGCAGCATGCCGGGCCGATTGCTTGTATGTGATGTATTGTGGCGGTTCTGGCG
MAACRAQPLLACRLWRFW    1  ATGGCAGCATGCCGGGCCTAGCCCCTGCTTGCGTGTCGGTTGTGGCGGTTCTGGCG
MAACRALGPYLPPCGGSG    1  ATGGCAGCATGCCGGGCGCTTGGCCCTTACCTGCCCCCGTGTGGCGGTTCTGGCG
MAACRGRLLVCDVLWRFW    1  ATGGCAGCATGCCGGGGCCGATTGCTTGTATGTGATGTATTGTGGCGGTTCTGGCG
MAACRGPCPWGFELWRFW    1  ATGGCAGCATGCCGGGGGCCTTGCCCTTGGGGTTTCGAATTGTGGCGGTTCTGGCG
MAACRGVLPLASLWRFW    1  ATGGCAGCATGCCGGGGGGTCTTGCCTCTTGCCTCCTTGTGGCGGTTCTGGCG
MAACRVCCDRLPSLWRFW    1  ATGGCAGCATGCCGGGTTTGTTGCGATCGTCTCCCCTCCTTGTGGCGGTTCTGGCG
MAACRQTCPGLYVLWRFW    1  ATGGCAGCATGCCGGTAGACTTGCCCCGGACTTTATGTATTGTGGCGGTTCTGGCG
MAACRQTWPGLYVLWRFW    1  ATGGCAGCATGCCGGTAGACTTGGCCCGGACTTTATGTATTGTGGCGGTTCTGGCG
MAACRQACLPPTHCGGSG    1  ATGGCAGCATGCCGGTAGGCTTGCCTTCCTCCTACCCATTGTGGCGGTTCTGGCG
MAACRYSRCQTWVWRFW    1  ATGGCAGCATGCCGGTATTCCCGTTGCTAGACCTGGGTGTGGCGGTTCTGGCG
MAACRSHCQALICGRFW    1  ATGGCAGCATGCCGGTCGCATTGCTAGGCCCTGATCTGTGGGCGGTTCTGGCG
MAACRSMCASGPQVWRFW    1  ATGGCAGCATGCCGGTCTATGTGCGCTAGTGGTCCTCAAGTGTGGCGGTTCTGGCG
MAACRCRDCYCVAVAVLA    1  ATGGCAGCATGCCGGTGCCGTGACTGCTACTGCGTCGCTGTGGCGGTTCTGGCG
MAACRCRCPQLPPCGGSW    1  ATGGCAGCATGCCGGTGTAGGTGCCCCTAGCTTCCCCCGTGTGGCGGTTCTTGGCG
MAACRCRCLNGSCRRFW    1  ATGGCAGCATGCCGGTGTAGGTGCCTGAATGGTTCCTGTCGGCGGTTCTGGCG
MAACRLPPCTPDQCGGSG    1  ATGGCAGCATGCCGGTTGCCTCCTTGCACGCCGGATTAGTGTGGCGGTTCTGGCG
MAACRLQTCNPPQCGGSG    1  ATGGCAGCATGCCGGTTGTAGACGTGCAATCCTCCGTAGTGTGGCGGTTCTGGCG
MAACRFAYCHPQSCGGSG    1  ATGGCAGCATGCCGGTTTGCGTATTGCCATCCTCAGTCGTGTGGCGGTTCTGGCG
MAACRNRSCISTMCGGSG    1  ATGGCAGCATGCCGTAACAGGAGTTGCATTTCCACGATGTGTGGCGGTTCTGGCCG
MAACRNHCMLLSVAVLA    1  ATGGCAGCATGCCGTAACCATTGCATGCTCTTAAGTGTGGCGGTTCTGGCG
MAACRNHCMLFKCGRFW    1  ATGGCAGCATGCCGTAACCATTGCATGCTCTTTAAGTGTGGGCGGTTCTGGCG
MAACRNSNCLYHDCGGSG    1  ATGGCAGCATGCCGTAACTCCAATTGCCTTTATCATGATTGTGGCGGTTCTGGCG
MAACRTKCLILPPCGGSG    1  ATGGCAGCATGCCGTACCAAGTGCCTTATTCTCCCTCCTTGTGGCGGTTCTGGCG
MAACRTVSCMVVMCGGSW    1  ATGGCAGCATGCCGTACCGTTAGTTGCATGGTGGTGATGTGTGGCGGTTCGTGGCG
MAACRTNTCSRDLWRFW    1  ATGGCAGCATGCCGTACGAATACGTGCTCCCGCGACTTGTGGCGGTTCTGGCG
MAACRTIRSCPYCGGSG    1  ATGGCAGCATGCCGTACTATTCGCTCCTGCCCTTATTGTGGCGGTTCTGGCG
MAACRISSALICSCGGSG    1  ATGGCAGCATGCCGTATCTCCTCTGCCCTTATATGCTCGTGTGGCGGTTCTGGCG
MAACRISSALSARVAVLA    1  ATGGCAGCATGCCGTATCTCCTCTGCCTTATCAGCTCGTGTGGCGGTTCTGGCG
MAACRMALP*ASSCGGSG    1  ATGGCAGCATGCCGTATGGCGTTGCCTTGAGCTTCCTCCTGTGGCGGTTCTGGCG
MAACRMAALSFLPVAVLA    1  ATGGCAGCATGCCGTATGGCTGCCTTGAGCTTCCTCCCTGTGGCGGTTCTGGCG
MAACRMACP*ASSLWRFW    1  ATGGCAGCATGCCGTATGGCTTGCCCTTGAGCTTCCTCCCTGTGGCGGTTCTGGCG
MAACRQ*VRRFASLWRFW    1  ATGGCAGCATGCCGTCAGTAAGTGCGGCGTTTTGCCTCCCTGTGGCGGTTCTGGCG
MAACRHLAASFAVAVLA    1  ATGGCAGCATGCCGTCATCTTGCAGCTTCATTCGCTGTGGCGGTTCTGGCG
MAACRPKQCLAQHCGGSG    1  ATGGCAGCATGCCGTCCGAAGCAGTGCTTGGCGTAGCATTGTGGCGGTTCTGGCG
MAACRPQLACIACCGGSG    1  ATGGCAGCATGCCGTCCTCAGCTCGCGTGCATCGCTTGTTGTGGCGGTTCTGGGCG
MAACRPRRCAARSVAVLA    1  ATGGCAGCATGCCGTCCTCGGCGATGTGCAGCTCGAAGTGTGGCGGTTCTGGCG
MAACRRFADCIRVAVLA    1  ATGGCAGCATGCCGTCGGTTTGCCGACTGTATCCGTGTGGCGGTTCTGGCG
MAACRLLPPCSLPCGGSG    1  ATGGCAGCATGCCGTCTCTTGCCGCCGTGCTCTCTTCCGTGTGGCGGTTCTGGCG
MAACRLPVRYVVLWRILA    1  ATGGCAGCATGCCGTCTTCCCGTGCGCTACGTAGTTCTGTGGCGGATTCTGGCG
MAACREVPARIGSVAVLA    1  ATGGCAGCATGCCGTGAAGTACCTGCACGGATAGGATCTGTGGCGGTTCTGGCG
MAACRDVRSALLALWRFW    1  ATGGCAGCATGCCGTGACGTACGCAGTGCTCTTTTAGCATTGTGGCGGTTCTGGCG
MAACREICGRMDVLWRFW    1  ATGGCAGCATGCCGTGAGATTTGCGGCCGTATGGACGTCCTGTGGCGGTTCTGGCG
MAACRELPPLQRSLWRFW    1  ATGGCAGCATGCCGTGAGCTTCCCCCCTTGCAGCGTTCTCTGTGGCGGTTCTGGCG
MAACRELPPLL*FLWRFW    1  ATGGCAGCATGCCGTGAGCTTCCCCCCTTGCTTTGATTCCTGTGGCGGTTCTGGCG
MAACRELPPCNKVLWRFW    1  ATGGCAGCATGCCGTGAGCTTCCCCCTTGCAACAAAGTCTTGTGGCGGTTCTGGCG
MAACRELPPCSTQVWRFW    1  ATGGCAGCATGCCGTGAGCTTCCCCCTTGCAGCACCTAGGTGTGGCGGTTCTGGCG
MAACRELPPCSLDCGGSG    1  ATGGCAGCATGCCGTGAGTTGCCGCCTTGCAGTCTGGATTGTGGCGGTTCTGGCG
MAACRAQCDCHYPLWRFW    1  ATGGCAGCATGCCGTGCGTAGTGCGATTGTCACTACCCCTTGTGGCGGTTCTGGCG
MAACRAQCDCHYLVAVLA    1  ATGGCAGCATGCCGTGCGTAGTGCGATTGTCACTACCTTGTGGCGGTTCTGGCG
MAACRAARAVLFGVAVLA    1  ATGGCAGCATGCCGTGCTGCTCGTGCCGTACTATTTGGTGTGGCGGTTCTGGCG
MAACRAFLQ*FQQLWRFW    1  ATGGCAGCATGCCGTGCTTTCTTGCAGTGATTCTAGCAATTGTGGCGGTTCTGGCG
MAACRGVTCLPPCCGGLA    1  ATGGCAGCATGCCGTGGGGTTACCTGCCTTCCTCCTTGCTGTGGCGGTCTGGCG
MAACRGCCSILPPCRRFW    1  ATGGCAGCATGCCGTGGGTGTTGCTCGATCCTTCCCCCGTGTCGGCGGTTCTGGCG
MAACRGCCSILPPCGWFW    1  ATGGCAGCATGCCGTGGGTGTTGCTCGATCCTTCCCCCGTGTGGCTGGTTCTGGCG
MAACRVDVLRWLCVWRFW    1  ATGGCAGCATGCCGTGTCGATGTGCTTCGTTGGTTATGTGTGTGGCGGTTCTGGCG
MAACRVSSLFAS*LWRFW    1  ATGGCAGCATGCCGTGTGTCCTCGCTATTCGCTTCTTAACTGTGGCGGTTCTGGCG
MAACRVSCYSLP*LWRFW    1  ATGGCAGCATGCCGTGTGTCCTGCTATTCGCTTCCTTAACTGTGGCGGTTCTGGCG
MAACRVSCYSLLNLWRFW    1  ATGGCAGCATGCCGTGTGTCCTGCTATTCGCTTCTTAACCTGTGGCGGTTCTGGCG
MAACR*RCSIVYCGGSG    1  ATGGCAGCATGCCGTTAACGCTGCTCCATCGTCTATTGTGGCGGTTCTGGCG
MAACRQRVHRSLRLWRFW    1  ATGGCAGCATGCCGTTAGCGAGTGCATCGATCTCTTCGTTTGTGGCGGTTCTGGCG
MAACRQLPPCPNDCGGSG    1  ATGGCAGCATGCCGTTAGTTGCCTCCCTGCCCTAATGATTGTGGCGGTTCTGGCG
MAACRQLPPCADDCGGSG    1  ATGGCAGCATGCCGTTAGTTGCCTCCCTGCGCTGATGATTGTGGCGGTTCTGGCG
MAACRYLPPCGQRVAVLA    1  ATGGCAGCATGCCGTTATCTCCCGCCGTGCGGGTAGCGTGTGGCGGTTCTGGCG
MAACRS*DYVPFLLWRFW    1  ATGGCAGCATGCCGTTCGTAAGACTACGTGCCGTTTCTTCTGTGGCGGTTCTGGCG
MAACRLGCQHSICGGSG    1  ATGGCAGCATGCCGTTTGGGTTGCCAGCATAGTATCTGTGGCGGTTCTGGCG
MAACRFQDTCLRAVWRFW    1  ATGGCAGCATGCCGTTTTCAGGATACGTGCCTTCGCGCAGTGTGGCGGTTCTGGCG
MAACLRLPRIYQVCGGSG    1  ATGGCAGCATGCCTACGCCTCCCTCGCATTTATCAGGTCTGTGGCGGTTCTGGCG
MAACLLFGVQGPSLWRFW    1  ATGGCAGCATGCCTACTATTCGGCGTGCAAGGCCCCTCACTGTGGCGGTTCTGGCG
MAACLFASLPADSVWRFW    1  ATGGCAGCATGCCTATTTGCCTCCTTGCCCGCCGACTCAGTGTGGCGGTTCTGGCG
MAACLNNCHWPPPLWRFW    1  ATGGCAGCATGCCTCAACAATTGCCATTGGCCACCCCCATTGTGGCGGTTCTGGCG
MAACLKNSPCGTLCGGSG    1  ATGGCAGCATGCCTCAAGAACTCGCCTTGCGGTACTCTCTGTGGCGGTTCTGGCG
MAACLTMCEAF*LWRFW    1  ATGGCAGCATGCCTCACCATGTGCGAGGCTTTTTGATTGTGGCGGTTCTGGCG
MAACLTKRCIDFCGGSG    1  ATGGCAGCATGCCTCACTAAGCGGTGCATTGATTTTTGTGGCGGTTCTGGG
MAACLTTCVREVLWRFW    1  ATGGCAGCATGCCTCACTACGTGCGTTCGTGAAGTCTTGTGGCGGTTCTGGCG
MAACLSLIAPSVVAVLA    1  ATGGCAGCATGCCTCAGCCTAATTGCTCCGAGTGTTGTGGCGGTTCTGGCG
MAACLRYCQASRCGGSG    1  ATGGCAGCATGCCTCAGGTACTGCTAGGCTTCCAGGTGTGGCGGTTCTGGCG
MAACLSLPPCVSTCAVLA    1  ATGGCAGCATGCCTCAGTCTGCCGCCTTGCGTCAGTACCTGTGCGGTTCTGGCG
MAACLQTRCSHA*LWRFW    1  ATGGCAGCATGCCTCCAGACGCGTTGCTCCCACGCTTAATTGTGGCGGTTCTGGCG
MAACLPPHPAGTIVAVLA    1  ATGGCAGCATGCCTCCCCCCCCACCCTGCTGGTACAATTGTGGCGGTTCTGGCG
MAACLPPVPS*HLWRFW    1  ATGGCAGCATGCCTCCCCCCCGTGCCATCATAACATTTGTGGCGGTTCTGGCG
MAACLPPCHSIDCGGSG    1  ATGGCAGCATGCCTCCCCCCGTGCCATTCTATTGATTGTGGCGGTTCTGGCG
MAACLPPCPSEDDLWRFW    1  ATGGCAGCATGCCTCCCCCCGTGCCCGTCCGAGGACGATTTGTGGCGGTTCTGGCG
MAACLPYCGMYGCGGSG    1  ATGGCAGCATGCCTCCCGTATTGCGGAATGTACGGGTGTGGCGGTTCTGGCG
MAACLPSD*LH*GVWRFW    1  ATGGCAGCATGCCTCCCGTCTGACTGACTGCATTAAGGGGTGTGGCGGTTCTGGCG
MAACLPPCPLHPLVAVLA    1  ATGGCAGCATGCCTCCCTCCCTGCCCCCTCCACCCCCTCGTGGCGGTTCTGGCG
MAACLPPCPSPPVAVLA    1  ATGGCAGCATGCCTCCCTCCCTGCCCCTCACCCCCTGTGGCGGTTCTGGCG
MAACLPPCPNFMSCGGSG    1  ATGGCAGCATGCCTCCCTCCTTGCCCGAATTTCATGTCCTGTGGCGGTTCTGGCG
MAACLPPCPISCPVAVLA    1  ATGGCAGCATGCCTCCCTCCTTGCCCGATTTCATGTCCTGTGGCGGTTCTGGCG
MAACLPLLRLGFACGGSG    1  ATGGCAGCATGCCTCCCTCTCTTGCGCTTGGGGTTTGCTTGTGGCGGTTCTGGCG
MAACLRLTRLH*GVWRFW    1  ATGGCAGCATGCCTCCGTCTGACTCGACTGCATTAAGGGGTGTGGCGGTTCTGGCG
MAACLRAPSA*A*LWRFW    1  ATGGCAGCATGCCTCCGTGCCCCCTCCGCTTGAGCATGACTGTGGCGGTTCTGGCG
MAACLLPPCSFGRCGGSG    1  ATGGCAGCATGCCTCCTCCCTCCGTGCTCCTTTGGTCGGTGTGGCGGTTCTGGCG
MAACLLYSC*RTVWRFW    1  ATGGCAGCATGCCTCCTCTACTCCTGCTGACGTACAGTGTGGCGGTTCTGGCG
MAACLLSCAWGLLVAVRG    1  ATGGCAGCATGCCTCCTCTCTTGCGCTTGGGGTTTGCTTGTGGCGGTTCGTGGTCG
MAACLLSCAWGLLVAVLG    1  ATGGCAGCATGCCTCCTCTCTTGCGCTTGGGGTTTGCTTGTGGCGGTTCTGGGCG
MAACLLPPCSGICGGSG    1  ATGGCAGCATGCCTCCTGCCTCCCTGCTCTGGTATCTGTGGCGGTTCTGGCG
MAACLLPPVHGYPVWRFW    1  ATGGCAGCATGCCTCCTTCCGCCCGTGCATGGTTATCCAGTGTGGCGGTTCTGGCG
MAACLLPPCTPPRLCGSG    1  ATGGCAGCATGCCTCCTTCCGCCCTGCACTCCCCCTCGATTGTGCGGTTCTGGCG
MAACLLPPCDNSCGGSG    1  ATGGCAGCATGCCTCCTTCCGCCCTGCGACAATTCCTGTGGCGGTTCTGGCG
MAACLLPPCPFSCGGSG    1  ATGGCAGCATGCCTCCTTCCGCCGTGCCCGTTTAGTTGTGGCGGTTCTGGCG
MAACLLPPCFTDCGGSG    1  ATGGCAGCATGCCTCCTTCCGCCGTGCTTTACGGATTGTGGCGGTTCTGGCG
MAACLLPPCSQNCGGSG    1  ATGGCAGCATGCCTCCTTCCGCCTTGCTCTTAGAATTGTGGCGGTTCTGGCG
MAACLLPAPLR*LLWRFW    1  ATGGCAGCATGCCTCCTTCCTGCCCCCTTGCGATGACTTCTGTGGCGGTTCTGGCG
MAACLDTCLSSSLWRFW    1  ATGGCAGCATGCCTCGATACTTGCCTTTCTTCCTCCTTGTGGCGGTTCTGGCG
MAACLARCGPVFCGGSG    1  ATGGCAGCATGCCTCGCTCGTTGCGGCCCCGTTTTTTGCGGCGGTTCTGGCG
MAACLARCGPVFCGGSG    1  ATGGCAGCATGCCTCGCTCGTTGTGGCCCCGTTTTTTGTGGCGGTTCTGGCG
MAACLAYSLAAVQCGGSG    1  ATGGCAGCATGCCTCGCTTATTCGCTTGCCGCCGTTTAGTGTGGCGGTTCTGGCG
MAACLGLCGPLHQCGGSG    1  ATGGCAGCATGCCTCGGTCTCTGCGGCCCGTTGCATTAGTGTGGCGGTTCTGGCG
MAACLVHGCALSLCGGSG    1  ATGGCAGCATGCCTCGTGCATGGTTGCGCGCTTTCTTTGTGTGGCGGTTCTGGG
MAACLYAVLLYLLLWRFW    1  ATGGCAGCATGCCTCTACGCTGTGCTCTTATACCTCCTATTGTGGCGGTTCTGGCG
MAACLQLPPCNAPCGGSG    1  ATGGCAGCATGCCTCTAGCTTCCTCCCTGCAATGCCCCTTGTGGCGGTTCTGGCG
MAACLSQRCNQHCGGSG    1  ATGGCAGCATGCCTCTCGCAGCGGTGCAATTAGCATTGTGGCGGTTCTGGCG
MAACLSHCFCFFVAVLA    1  ATGGCAGCATGCCTCTCGCATTGCTTCTGTTTCTTTGTGGCGGTTCTGGCG
MAACLFLPPLR*LLWRFW    1  ATGGCAGCATGCCTCTTCCTGCCCCCCTTGCGATGACTTCTGTGGCGGTTCTGGCG
MAACLFLPPCPNNCGGSG    1  ATGGCAGCATGCCTCTTCTTGCCGCCTTGCCCTAACAACTGTGGCGGTTCTGGCG
MAACLLPPCDHSCGGSG    1  ATGGCAGCATGCCTCTTGCCTCCCTGCGATCACAGTTGTGGCGGTTCTGGCG
MAACLFQRCFFYGLWRFW    1  ATGGCAGCATGCCTCTTTCAGCGGTGCTTTTTCTACGGGTTGTGGCGGTTCTGGCG
MAACLILFLRRQVVWRFW    1  ATGGCAGCATGCCTGATCCTTTTTTTGCGACGGCAAGTCGTGTGGCGGTTCTGGCG
MAACLILPPVPVSLWRFW    1  ATGGCAGCATGCCTGATTCTCCCCCCCGTGCCTGTATCCTTGTGGCGGTTCTGGCG
MAACLILPPVRLPLWRFW    1  ATGGCAGCATGCCTGATTCTCCCCCCCGTGCGATTACCACTGTGGCGGTTCTGGCG
MAACLQQPCTVLKCGGSG    1  ATGGCAGCATGCCTGCAATAGCCTTGCACGGTTCTTAAATGTGGCGGTTCTGGCG
MAACLQLPPCQVIVCGGS    1  ATGGCAGCATGCCTGCAGCTGCCTCCTTGCTAGGTTATTGTTTGTGGCGGTTCTGG
MAACLPPVPAPFLVAVLA    1  ATGGCAGCATGCCTGCCCCCCGTGCCCGCTCCCTTCCTTGTGGCGGTTCTGGCG
MAACLPPCPLLPCGGSG    1  ATGGCAGCATGCCTGCCCCCGTGCCCGCTCCTTCCTTGTGGCGGTTCTGGCG
MAACLPPGLCLPNCGGSG    1  ATGGCAGCATGCCTGCCCCCTGGCCTTTGCTTGCCCAACTGTGGCGGTTCTGGCG
MAACLPPCPPSTLCGGSG    1  ATGGCAGCATGCCTGCCCCCTTGCCCCCCCTCCACGCTGTGTGGCGGTTCTGGCG
MAACLPSVAQFQLWRFW    1  ATGGCAGCATGCCTGCCCTCCGTCGCCCAATTTCAGCTGTGGCGGTTCTGGCG
MAACLPPLPVVSLWRFW    1  ATGGCAGCATGCCTGCCGCCCTTGCCCGTCGTATCCTTGTGGCGGTTCTGGCG
MAACLPPCSSLQCGGSG    1  ATGGCAGCATGCCTGCCGCCGTGCTCTTCTCTTCAGTGTGGCGGTTCTGGGCG
MAACLPPCPLYSCGGSG    1  ATGGCAGCATGCCTGCCGCCTTGCCCTCTCTACTCGTGTGGCGGTTCTGGCG
MAACLPPCPLNFCGGSG    1  ATGGCAGCATGCCTGCCGCCTTGCCCTCTGAATTTCTGTGGCGGTTCTGGCG
MAACLPDVAACVVVAVLA    1  ATGGCAGCATGCCTGCCGGACGTTGCTGCTTGCGTTGTTGTGGCGGTTCTGGCG
MAACLPPHSCWNQVCGGS    1  ATGGCAGCATGCCTGCCTCCGCATTCTTGCTGGAATCAGGTTTGTGGCGGTTCTGG
MAACLPPHCYLRCGGSG    1  ATGGCAGCATGCCTGCCTCCGCATTGCTATTTGCGGTGTGGCGGTTCTGGCG
MAACLPPPCHLPQCGGSG    1  ATGGCAGCATGCCTGCCTCCGCCGTGCCATCTTCCTTAGTGTGGCGGTTCTGGCG
MAACLPPCIQWSCGGSG    1  ATGGCAGCATGCCTGCCTCCGTGCATTCAGTGGAGTTGTGGCGGTTCTGGCG
MAACLPPCPQFQLWRFW    1  ATGGCAGCATGCCTGCCTCCGTGCCCCCAATTTCAGCTGTGGCGGTTCTGGCG
MAACLPPCDLSYCGGSA    1  ATGGCAGCATGCCTGCCTCCGTGCGATCTGAGTTATTGTGGCGGTTCTGCG
MAACLPPCHPQAPCGGSG    1  ATGGCAGCATGCCTGCCTCCTTGCCATCCTCAGGCTCCGTGTGGCGGTTCTGGCG
MAACLPPCPILPPCGGSG    1  ATGGCAGCATGCCTGCCTCCTTGCCCGATTCTGCCTCCCTGTGGCGGTTCTGGCG
MAACLPPCAEYVCGGSG    1  ATGGCAGCATGCCTGCCTCCTTGCGCTGAGTATGTTTGTGGCGGTTCTGGCG
MAACLRRCTVLPPCGGSG    1  ATGGCAGCATGCCTGCGGCGCTGCACTGTCCTTCCTCCCTGTGGCGGTTCTGGCG
MAACLRVCDPQAYLWRFW    1  ATGGCAGCATGCCTGCGTGTTTGCGACCCCCAAGCCTACTTGTGGCGGTTCTGGCG
MAACLLPPCNYHLCGGSA    1  ATGGCAGCATGCCTGCTCCCGCCGTGCAATTATCACCTTTGTGGCGGTTCTGCG
MAACLLRPCNYHLCGGSG    1  ATGGCAGCATGCCTGCTCCGGCCGTGCAATTATCACCTTTGTGGCGGTTCTGGCG
[truncated: 108,737 more chars]
