# Supplementary material for: Identification of target-binding peptide motifs by high-throughput sequencing of phage-selected peptides
Source: Nucleic Acids Res. 2014 Oct 27;42(22):e169. doi: 10.1093/nar/gku940 (PMC4267670; doi:10.1093/nar/gku940)
Supplement: SUPPLEMENTARY DATA [file supp_gku940_nar-01378-met-k-2014-File009.zip › Example Files/Target files/SrtA_LibraryB.txt]

MAACSILPPCNPPQCGGSG    5860  ATGGCAGCATGCTCGATTCTTCCTCCGTGCAATCCTCCGTAGTGTGGCGGTTCTGGCG
MAACPLLPPCHLPQCGGSG    4327  ATGGCAGCATGCCCGTTGCTTCCGCCGTGCCATCTTCCTTAGTGTGGCGGTTCTGGCG
MAACTLLPPCTPDQCGGSG    3990  ATGGCAGCATGCACGCTGTTGCCTCCTTGCACGCCGGATTAGTGTGGCGGTTCTGGCG
MAACPELPPCQLMLCGGSG    2326  ATGGCAGCATGCCCGGAGCTTCCGCCGTGCTAGTTGATGCTGTGTGGCGGTTCTGGCG
MAACQVLPPCGLQLCGGSG    2302  ATGGCAGCATGCCAGGTGTTGCCTCCGTGCGGTCTGTAGCTGTGTGGCGGTTCTGGCG
MAACRPKQCWQLPPCGGSG    1798  ATGGCAGCATGCCGTCCGAAGCAGTGCTGGCAGTTGCCTCCGTGTGGCGGTTCTGGCG
MAACSFIQDCHPQSCGGSG    1574  ATGGCAGCATGCTCTTTTATTTAGGATTGCCATCCTCAGTCGTGTGGCGGTTCTGGCG
MAACPMLPPCDLSYCGGSG    1258  ATGGCAGCATGCCCTATGCTGCCTCCGTGCGATCTGAGTTATTGTGGCGGTTCTGGCG
MAACRQLPPCAEYVCGGSG    1231  ATGGCAGCATGCCGGTAGCTGCCTCCTTGCGCTGAGTATGTTTGTGGCGGTTCTGGCG
MAACLPPHSCWNQVCGGSG    1227  ATGGCAGCATGCCTGCCTCCGCATTCTTGCTGGAATCAGGTTTGTGGCGGTTCTGGCG
MAACPSLPPCWQLQCGGSG    1131  ATGGCAGCATGCCCTAGTTTGCCTCCTTGCTGGCAGTTGTAGTGTGGCGGTTCTGGCG
MAACLVLPPCFLVDCGGSG    789  ATGGCAGCATGCCTTGTTCTTCCGCCTTGCTTTTTGGTGGATTGTGGCGGTTCTGGCG
MAACSVLPPCSFVACGGSG    773  ATGGCAGCATGCTCGGTGTTGCCTCCTTGCTCTTTTGTTGCGTGTGGCGGTTCTGGCG
MAACVWNNCSLLPPCGGSG    723  ATGGCAGCATGCGTGTGGAATAATTGCTCTCTTCTGCCTCCTTGTGGCGGTTCTGGCG
MAACQLLPPCAIQWCGGSG    661  ATGGCAGCATGCCAGTTGCTTCCGCCGTGCGCGATTTAGTGGTGTGGCGGTTCTGGCG
MAACLELPPCQFASCGGSG    625  ATGGCAGCATGCTTGGAGTTGCCGCCGTGCCAGTTTGCTTCGTGTGGCGGTTCTGGCG
MAACRYLPPCPYKLCGGSG    616  ATGGCAGCATGCCGGTATCTTCCTCCTTGCCCTTATAAGCTGTGTGGCGGTTCTGGCG
MAACEILPPCLQFQCGGSG    607  ATGGCAGCATGCGAGATTTTGCCTCCTTGCCTTTAGTTTCAGTGTGGCGGTTCTGGCG
MAACPYLPPCSWDLCGGSG    576  ATGGCAGCATGCCCTTATCTTCCTCCGTGCTCGTGGGATCTGTGTGGCGGTTCTGGCG
MAACPELPPCTVLKCGGSG    554  ATGGCAGCATGCCCTGAGCTGCCGCCTTGCACGGTTCTTAAATGTGGCGGTTCTGGCG
MAACPLLPPCHLSFCGGSG    537  ATGGCAGCATGCCCGTTGCTGCCTCCGTGCCATCTTTCTTTTTGTGGCGGTTCTGGCG
MAACAYSSCHPQAPCGGSG    507  ATGGCAGCATGCGCTTATAGTTCTTGCCATCCTCAGGCTCCGTGTGGCGGTTCTGGCG
MAACAQLPPCDYSGCGGSG    505  ATGGCAGCATGCGCGTAGCTTCCTCCGTGCGATTATTCTGGGTGTGGCGGTTCTGGCG
MAACQSTFCPILPPCGGSG    492  ATGGCAGCATGCTAGTCTACGTTTTGCCCGATTCTGCCTCCTTGTGGCGGTTCTGGCG
MAACPVLPPCRTIWCGGSG    467  ATGGCAGCATGCCCGGTGCTGCCTCCGTGCCGTACTATTTGGTGTGGCGGTTCTGGCG
MAACLYPRCPSLPPCGGSG    465  ATGGCAGCATGCCTGTATCCGCGTTGCCCTTCTCTTCCTCCGTGTGGCGGTTCTGGCG
MAACVAFTCPILPPCGGSG    439  ATGGCAGCATGCGTGGCGTTTACGTGCCCGATTCTGCCTCCGTGTGGCGGTTCTGGCG
MAACLTLPPCQAVSCGGSG    419  ATGGCAGCATGCCTTACTCTTCCTCCTTGCTAGGCGGTTTCTTGTGGCGGTTCTGGCG
MAACQILPPCHSPGCGGSG    410  ATGGCAGCATGCTAGATTCTGCCTCCTTGCCATTCGCCGGGGTGTGGCGGTTCTGGCG
MAACPLLPPCRNTVCGGSG    393  ATGGCAGCATGCCCTCTGTTGCCTCCTTGCCGGAATACGGTTTGTGGCGGTTCTGGCG
MAACTYFSDCHPQHCGGSG    356  ATGGCAGCATGCACGTATTTTTCGGATTGCCATCCTTAGCATTGTGGCGGTTCTGGCG
MAACLILPPCSDLLCGGSG    352  ATGGCAGCATGCCTTATTCTGCCGCCTTGCTCGGATCTTCTTTGTGGCGGTTCTGGCG
MAACLLLPPCPIMTCGGSG    340  ATGGCAGCATGCCTTCTGCTTCCGCCTTGCCCGATTATGACGTGTGGCGGTTCTGGCG
MAACPTLPPCQPGYCGGSG    329  ATGGCAGCATGCCCGACGTTGCCTCCTTGCCAGCCTGGTTATTGTGGCGGTTCTGGCG
MAACTLLPPCSSLQCGGSG    325  ATGGCAGCATGCACTTTGTTGCCGCCGTGCTCTTCTCTTCAGTGTGGCGGTTCTGGCG
MAACLLASCPILPPCGGSG    316  ATGGCAGCATGCTTGCTGGCTTCGTGCCCGATTCTTCCTCCGTGTGGCGGTTCTGGCG
MAACQLLPPCQFLQCGGSG    311  ATGGCAGCATGCCAGCTTCTGCCTCCTTGCTAGTTTTTGCAGTGTGGCGGTTCTGGCG
MAACPVLPPCTRVHCGGSG    303  ATGGCAGCATGCCCTGTTCTGCCTCCTTGCACGCGGGTTCATTGTGGCGGTTCTGGCG
MAACLTLPPCPSFTCGGSG    295  ATGGCAGCATGCTTGACTTTGCCGCCGTGCCCGTCTTTTACTTGTGGCGGTTCTGGCG
MAACAILPPCGQLSCGGSG    290  ATGGCAGCATGCGCTATTCTGCCGCCGTGCGGGCAGCTTAGTTGTGGCGGTTCTGGCG
MAACLQLPPCQVIVCGGSG    285  ATGGCAGCATGCCTGCAGCTGCCTCCTTGCTAGGTTATTGTTTGTGGCGGTTCTGGCG
MAACSQLPPCTYLSCGGSG    283  ATGGCAGCATGCTCTCAGCTTCCGCCTTGCACTTATCTTTCGTGTGGCGGTTCTGGCG
MAACLLLPPCAPTTCGGSG    282  ATGGCAGCATGCTTGTTGCTGCCGCCTTGCGCGCCGACTACTTGTGGCGGTTCTGGCG
MAACIQLPPCQQSSCGGSG    279  ATGGCAGCATGCATTCAGCTTCCGCCTTGCTAGCAGTCTTCGTGTGGCGGTTCTGGCG
MAACHLLPPCGRQSCGGSG    250  ATGGCAGCATGCCATCTTTTGCCTCCGTGCGGTCGTTAGTCGTGTGGCGGTTCTGGCG
MAACYLLPPCAISVCGGSG    243  ATGGCAGCATGCTATCTTTTGCCGCCTTGCGCGATTTCGGTTTGTGGCGGTTCTGGCG
MAACSRLPPCVILDCGGSG    237  ATGGCAGCATGCTCTAGGCTTCCTCCTTGCGTTATTCTTGATTGTGGCGGTTCTGGCG
MAACSLLPPCTFVACGGSG    233  ATGGCAGCATGCTCGTTGCTGCCGCCGTGCACTTTTGTGGCGTGTGGCGGTTCTGGCG
MAACPSLPPCFNTYCGGSG    230  ATGGCAGCATGCCCGTCGCTTCCGCCTTGCTTTAATACTTATTGTGGCGGTTCTGGCG
MAACALLPPCSWVSCGGSG    229  ATGGCAGCATGCGCGTTGCTGCCGCCGTGCTCGTGGGTGTCTTGTGGCGGTTCTGGCG
MAACLAKRCLTLPPCGGSG    227  ATGGCAGCATGCCTTGCTAAGCGTTGCCTGACTCTTCCTCCTTGTGGCGGTTCTGGCG
MAACMVLPPCPHQRCGGSG    222  ATGGCAGCATGCATGGTGTTGCCTCCGTGCCCTCATCAGCGGTGTGGCGGTTCTGGCG
MAACPNQTCPLLPPCGGSG    209  ATGGCAGCATGCCCTAATTAGACGTGCCCTTTGCTGCCTCCTTGTGGCGGTTCTGGCG
MAACGLLPPCHQFHCGGSG    206  ATGGCAGCATGCGGGCTTTTGCCGCCTTGCCATTAGTTTCATTGTGGCGGTTCTGGCG
MAACYLLPPCPSTSCGGSG    204  ATGGCAGCATGCTATTTGTTGCCGCCGTGCCCTTCGACGTCTTGTGGCGGTTCTGGCG
MAACPSLPPCLPTICGGSG    199  ATGGCAGCATGCCCGAGTTTGCCGCCGTGCTTGCCGACGATTTGTGGCGGTTCTGGCG
MAACSVLPPCIQWSCGGSG    198  ATGGCAGCATGCTCTGTTCTGCCTCCGTGCATTCAGTGGAGTTGTGGCGGTTCTGGCG
MAACRVLPPCSEYNCGGSG    197  ATGGCAGCATGCAGGGTGTTGCCTCCGTGCTCTGAGTATAATTGTGGCGGTTCTGGCG
MAACLTLPPCATTYCGGSG    190  ATGGCAGCATGCTTGACGTTGCCTCCGTGCGCTACGACTTATTGTGGCGGTTCTGGCG
MAACYVLPPCSNVVCGGSG    188  ATGGCAGCATGCTATGTTCTTCCTCCGTGCTCTAATGTGGTGTGTGGCGGTTCTGGCG
MAACLLLPPCPSINCGGSG    170  ATGGCAGCATGCCTTCTGCTTCCTCCGTGCCCTTCGATTAATTGTGGCGGTTCTGGCG
MAACELLPPCLLSECGGSG    166  ATGGCAGCATGCGAGCTTTTGCCGCCTTGCCTGCTGTCGGAGTGTGGCGGTTCTGGCG
MAACPILPPCPPTQCGGSG    165  ATGGCAGCATGCCCTATTTTGCCTCCTTGCCCGCCGACTCAGTGTGGCGGTTCTGGCG
MAACPTKSCLLLPPCGGSG    156  ATGGCAGCATGCCCTACGAAGTCTTGCCTTTTGCTTCCTCCGTGTGGCGGTTCTGGCG
MAACRFAYCHPQGDCGGSG    153  ATGGCAGCATGCCGGTTTGCGTATTGCCATCCTTAGGGGGATTGTGGCGGTTCTGGCG
MAACLTLPPCVLQQCGGSG    147  ATGGCAGCATGCTTGACGCTGCCGCCGTGCGTGCTGCAGTAGTGTGGCGGTTCTGGCG
MAACRTLPPCSDLTCGGSG    146  ATGGCAGCATGCCGTACGCTGCCTCCTTGCTCTGATCTTACTTGTGGCGGTTCTGGCG
MAACIQRTCLFLPPCGGSG    139  ATGGCAGCATGCATTCAGCGGACTTGCTTGTTTCTTCCGCCGTGTGGCGGTTCTGGCG
MAACLQLPPCGVSLCGGSG    139  ATGGCAGCATGCCTGTAGCTGCCGCCTTGCGGTGTTAGTCTGTGTGGCGGTTCTGGCG
MAACQYLHCSVLPPCGGSG    138  ATGGCAGCATGCTAGTATTTGCATTGCTCTGTTCTGCCTCCGTGTGGCGGTTCTGGCG
MAACVFSECSILPPCGGSG    134  ATGGCAGCATGCGTTTTTTCTGAGTGCTCTATTCTTCCTCCGTGTGGCGGTTCTGGCG
MAACPVTECHPQVFCGGSG    133  ATGGCAGCATGCCCTGTGACTGAGTGCCATCCTTAGGTGTTTTGTGGCGGTTCTGGCG
MAACVLPPCHWSLQCGGSG    133  ATGGCAGCATGCGTTCTTCCTCCTTGCCATTGGTCGCTGCAGTGTGGCGGTTCTGGCG
MAACLVLPPCMIMECGGSG    131  ATGGCAGCATGCCTTGTGCTTCCTCCGTGCATGATTATGGAGTGTGGCGGTTCTGGCG
MAACDILPPCVYTKCGGSG    130  ATGGCAGCATGCGATATTCTTCCTCCTTGCGTGTATACTAAGTGTGGCGGTTCTGGCG
MAACSSKFCLLLPPCGGSG    130  ATGGCAGCATGCTCTTCTAAGTTTTGCTTGTTGCTTCCTCCTTGTGGCGGTTCTGGCG
MAACSLLPPCTPVLCGGSG    130  ATGGCAGCATGCTCTCTGCTTCCGCCTTGCACTCCTGTTTTGTGTGGCGGTTCTGGCG
MAACWLLPPCLQMQCGGSG    127  ATGGCAGCATGCTGGCTTCTGCCTCCGTGCCTGCAGATGTAGTGTGGCGGTTCTGGCG
MAACVPLRCTLLPPCGGSG    124  ATGGCAGCATGCGTTCCTCTTCGGTGCACTCTTCTGCCTCCGTGTGGCGGTTCTGGCG
MAACPMLPPCGIFPCGGSG    120  ATGGCAGCATGCCCGATGCTTCCGCCTTGCGGGATTTTTCCTTGTGGCGGTTCTGGCG
MAACTELPPCGWLKCGGSG    115  ATGGCAGCATGCACTGAGCTTCCTCCTTGCGGTTGGCTTAAGTGTGGCGGTTCTGGCG
MAACYITCHPQFFTCGGSG    115  ATGGCAGCATGCTATATTACTTGCCATCCGTAGTTTTTTACTTGTGGCGGTTCTGGCG
MAACNLLPPCPPLSCGGSG    114  ATGGCAGCATGCAATCTGCTGCCTCCTTGCCCGCCTCTGTCTTGTGGCGGTTCTGGCG
MAACPTLPPCHNQLCGGSG    114  ATGGCAGCATGCCCGACGCTTCCTCCGTGCCATAATTAGTTGTGTGGCGGTTCTGGCG
MAACILPPCDFRFACGGSG    113  ATGGCAGCATGCATTCTTCCGCCTTGCGATTTTCGTTTTGCGTGTGGCGGTTCTGGCG
MAACTRLPPCSEFFCGGSG    109  ATGGCAGCATGCACGCGGCTTCCGCCTTGCTCTGAGTTTTTTTGTGGCGGTTCTGGCG
MAACVILPPCSRLLCGGSG    105  ATGGCAGCATGCGTTATTCTTCCGCCTTGCTCGCGGTTGTTGTGTGGCGGTTCTGGCG
MAACSLLPPCGSTTCGGSG    102  ATGGCAGCATGCTCTTTGTTGCCTCCTTGCGGTTCTACTACGTGTGGCGGTTCTGGCG
MAACLTLPPCLSTLCGGSG    99  ATGGCAGCATGCTTGACTCTGCCTCCTTGCCTGTCTACGCTTTGTGGCGGTTCTGGCG
MAACYLPPCDPFILCGGSG    95  ATGGCAGCATGCTATCTTCCTCCGTGCGATCCGTTTATTTTGTGTGGCGGTTCTGGCG
MAACFWDLCHLLPPCGGSG    92  ATGGCAGCATGCTTTTGGGATCTTTGCCATCTGCTTCCTCCGTGTGGCGGTTCTGGCG
MAACPSFRRAFLILVAVLA    91  ATGGCAGCATGCCCGAGCTTCCGCCGTGCTTTTCTCATTCTTGTGGCGGTTCTGGCG
MAACFTAKCLQLPPCGGSG    90  ATGGCAGCATGCTTTACGGCTAAGTGCCTTTAGCTTCCGCCTTGTGGCGGTTCTGGCG
MAACHYLPPCQPAICGGSG    88  ATGGCAGCATGCCATTATTTGCCGCCTTGCTAGCCGGCGATTTGTGGCGGTTCTGGCG
MAACPRRCCTFLPPCGGSG    87  ATGGCAGCATGCCCGAGGCGTTGTTGCACGTTTCTGCCTCCGTGTGGCGGTTCTGGCG
MAACMLLPPCQLNFCGGSG    87  ATGGCAGCATGCATGTTGCTGCCTCCGTGCCAGCTGAATTTTTGTGGCGGTTCTGGCG
MAACIGSLCPVLPPCGGSG    86  ATGGCAGCATGCATTGGTAGTTTGTGCCCGGTTCTTCCTCCGTGTGGCGGTTCTGGCG
MAACFWLDCTILPPCGGSG    85  ATGGCAGCATGCTTTTGGCTGGATTGCACGATTCTTCCGCCGTGTGGCGGTTCTGGCG
MAACILPPCPTSEYCGGSG    82  ATGGCAGCATGCATTCTGCCTCCTTGCCCGACTTCGGAGTATTGTGGCGGTTCTGGCG
MAACLSGCQDVLPPCGGSG    81  ATGGCAGCATGCTTGTCGGGTTGCTAGGATGTTTTGCCTCCTTGTGGCGGTTCTGGCG
MAACGAKYCSYLPPCGGSG    78  ATGGCAGCATGCGGGGCGAAGTATTGCTCGTATTTGCCTCCTTGTGGCGGTTCTGGCG
MAACRGRTCLVLPPCGGSG    78  ATGGCAGCATGCCGGGGGCGTACTTGCTTGGTGCTTCCTCCGTGTGGCGGTTCTGGCG
MAACYAVVHCPASSCGGSG    77  ATGGCAGCATGCTATGCGGTGGTTCATTGCCCGGCTAGTTCTTGTGGCGGTTCTGGCG
MAACGYRTCYSLPPCGGSG    76  ATGGCAGCATGCGGGTATCGTACTTGCTATTCTCTGCCTCCTTGTGGCGGTTCTGGCG
MAACLLLPPCQHQMCGGSG    75  ATGGCAGCATGCCTTCTGCTGCCGCCTTGCCAGCATTAGATGTGTGGCGGTTCTGGCG
MAACLLPPCSWWYDCGGSG    74  ATGGCAGCATGCCTGCTTCCTCCTTGCTCGTGGTGGTATGATTGTGGCGGTTCTGGCG
MAACGLQRCYLLPPCGGSG    73  ATGGCAGCATGCGGTTTGTAGAGGTGCTATCTTTTGCCTCCTTGTGGCGGTTCTGGCG
MAACLQLPPCPLYSCGGSG    71  ATGGCAGCATGCCTTTAGCTTCCGCCTTGCCCGTTGTATTCTTGTGGCGGTTCTGGCG
MAACALLPPCFIQECGGSG    69  ATGGCAGCATGCGCTCTGTTGCCGCCGTGCTTTATTTAGGAGTGTGGCGGTTCTGGCG
MAACIMLPPCSVIRCGGSG    68  ATGGCAGCATGCATTATGCTTCCGCCTTGCTCGGTTATTCGTTGTGGCGGTTCTGGCG
MAACAYLPPCGSMLCGGSG    67  ATGGCAGCATGCGCTTATCTTCCTCCGTGCGGTTCTATGTTGTGTGGCGGTTCTGGCG
MAACYLPPCPSLPHCGGSG    66  ATGGCAGCATGCTATCTTCCTCCGTGCCCGTCTCTGCCTCATTGTGGCGGTTCTGGCG
MAACSLLPPCHSTNCGGSG    66  ATGGCAGCATGCAGTCTTCTTCCTCCGTGCCATTCGACGAATTGTGGCGGTTCTGGCG
MAACRWWVCHPQSGCGGSG    66  ATGGCAGCATGCCGGTGGTGGGTTTGCCATCCGTAGTCGGGTTGTGGCGGTTCTGGCG
MAACFLLPPCQVALCGGSG    66  ATGGCAGCATGCTTTCTTTTGCCTCCTTGCTAGGTTGCGCTTTGTGGCGGTTCTGGCG
MAACIVLPPCNSFTCGGSG    65  ATGGCAGCATGCATTGTGTTACCTCCTTGCAATTCTTTTACGTGTGGCGGTTCTGGCG
MAACAGNRCLLLPPCGGSG    65  ATGGCAGCATGCGCGGGTAATCGGTGCTTGCTTCTTCCTCCTTGTGGCGGTTCTGGCG
MAACQLLPPCVDKNCGGSG    65  ATGGCAGCATGCTAGCTTTTGCCTCCTTGCGTGGATAAGAATTGTGGCGGTTCTGGCG
MAACQYLPPCSFLVCGGSG    65  ATGGCAGCATGCCAGTATCTTCCTCCTTGCTCTTTTTTGGTTTGTGGCGGTTCTGGCG
MAACSLLPPCSPILCGGSG    64  ATGGCAGCATGCAGTTTGCTGCCTCCTTGCTCACCGATTCTTTGTGGCGGTTCTGGCG
MAACTWLQCTILPPCGGSG    64  ATGGCAGCATGCACGTGGTTGTAGTGCACGATTCTGCCTCCTTGTGGCGGTTCTGGCG
MAACPHPQFCYFYNCGGSG    64  ATGGCAGCATGCCCTCATCCTTAGTTTTGCTATTTTTATAATTGTGGCGGTTCTGGCG
MAACPQKQCVWLPPCGGSG    63  ATGGCAGCATGCCCTCAGAAGCAGTGCGTTTGGCTTCCTCCTTGTGGCGGTTCTGGCG
MAACPCSASCSVPHCGGSG    62  ATGGCAGCATGCCCGTGTAGTGCTAGTTGCTCTGTTCCTCATTGTGGCGGTTCTGGCG
MAACIYYCDCSLNLCGGSG    62  ATGGCAGCATGCATTTATTATTGTGATTGCTCGCTTAATTTGTGTGGCGGTTCTGGCG
MAACMQVWCHPQGGCGGSG    61  ATGGCAGCATGCATGCAGGTGTGGTGCCATCCTCAGGGTGGGTGTGGCGGTTCTGGCG
MAACQLGSCMVLPPCGGSG    61  ATGGCAGCATGCTAGCTTGGTTCTTGCATGGTGTTGCCTCCGTGTGGCGGTTCTGGCG
MAACDAWRCPVLPPCGGSG    61  ATGGCAGCATGCGATGCTTGGAGGTGCCCTGTGTTGCCTCCGTGTGGCGGTTCTGGCG
MAACSVLPPCKSQGCGGSG    61  ATGGCAGCATGCTCTGTGTTGCCGCCGTGCAAGAGTTAGGGGTGTGGCGGTTCTGGCG
MAACYILPPCSREMCGGSG    60  ATGGCAGCATGCTATATTTTGCCTCCGTGCTCTCGTGAGATGTGTGGCGGTTCTGGCG
MAACCARLCAYLPPCGGSG    59  ATGGCAGCATGCTGTGCGCGTCTGTGCGCTTATTTGCCGCCTTGTGGCGGTTCTGGCG
MAACVVLPPCPLQTCGGSG    58  ATGGCAGCATGCGTGGTGTTGCCTCCGTGCCCGTTGCAGACTTGTGGCGGTTCTGGCG
MAACHYTSCVILPPCGGSG    57  ATGGCAGCATGCCATTATACGAGTTGCGTTATTTTGCCGCCTTGTGGCGGTTCTGGCG
MAACNGHQCLSLPPCGGSG    56  ATGGCAGCATGCAATGGTCATCAGTGCTTGTCGTTGCCTCCGTGTGGCGGTTCTGGCG
MAACQLGCSLLRPMCGGSG    56  ATGGCAGCATGCTAGCTTGGGTGCTCGCTGTTGCGTCCGATGTGTGGCGGTTCTGGCG
MAACVPYPCNLLPPCGGSG    55  ATGGCAGCATGCGTTCCTTATCCGTGCAATTTGTTGCCGCCTTGTGGCGGTTCTGGCG
MAACQQLPPCMPRFCGGSG    54  ATGGCAGCATGCCAGTAGTTGCCTCCTTGCATGCCTCGGTTTTGTGGCGGTTCTGGCG
MAACSSLPPCSTSECGGSG    53  ATGGCAGCATGCTCGAGTTTGCCTCCTTGCTCGACTTCTGAGTGTGGCGGTTCTGGCG
MAACQELPPCLQIQCGGSG    53  ATGGCAGCATGCCAGGAGCTTCCGCCTTGCCTGCAGATTTAGTGTGGCGGTTCTGGCG
MAACRMSSCPILPPCGGSG    52  ATGGCAGCATGCCGTATGTCTTCGTGCCCTATTTTGCCTCCTTGTGGCGGTTCTGGCG
MAACRVLPPCQVSPCGGSG    51  ATGGCAGCATGCCGTGTTCTTCCGCCTTGCTAGGTGTCTCCGTGTGGCGGTTCTGGCG
MAACPTIPPHCYQACGGSG    50  ATGGCAGCATGCCCGACTATTCCTCCTCATTGCTATTAGGCGTGTGGCGGTTCTGGCG
MAACHPQVCPSKSACGGSG    50  ATGGCAGCATGCCATCCTTAGGTGTGCCCGTCTAAGTCGGCGTGTGGCGGTTCTGGCG
MAACSIAYQCLAQHCGGSG    49  ATGGCAGCATGCTCGATAGCTTATCAGTGCTTGGCGTAGCATTGTGGCGGTTCTGGCG
MAACWLLPPCLTILCGGSG    49  ATGGCAGCATGCTGGCTTCTTCCTCCGTGCTTGACGATTCTGTGTGGCGGTTCTGGCG
MAACILPPCPTTIPCGGSG    49  ATGGCAGCATGCATTCTTCCGCCGTGCCCGACGACGATTCCGTGTGGCGGTTCTGGCG
MAACHWSAWCHPQNCGGSG    49  ATGGCAGCATGCCATTGGTCGGCGTGGTGCCATCCTCAGAATTGTGGCGGTTCTGGCG
MAACLWLGGCHPQSCGGSG    49  ATGGCAGCATGCCTTTGGTTGGGGGGTTGCCATCCGTAGTCTTGTGGCGGTTCTGGCG
MAACLYRVSECNTLCGGSG    47  ATGGCAGCATGCCTGTATCGTGTTTCGGAGTGCAATACGTTGTGTGGCGGTTCTGGCG
MAACLPPWGQCFYSCGGSG    47  ATGGCAGCATGCTTGCCGCCTTGGGGTTAGTGCTTTTATAGTTGTGGCGGTTCTGGCG
MAACELLPCIFRWMCGGSG    46  ATGGCAGCATGCGAGTTGTTGCCGTGCATTTTTCGTTGGATGTGTGGCGGTTCTGGCG
MAACPGLPPCMFSQCGGSG    45  ATGGCAGCATGCCCTGGTTTGCCGCCTTGCATGTTTTCTTAGTGTGGCGGTTCTGGCG
MAACVSRCDNTLFPCGGSG    45  ATGGCAGCATGCGTTTCGCGTTGCGATAATACTCTGTTTCCTTGTGGCGGTTCTGGCG
MAACVYQYCAILPPCGGSG    44  ATGGCAGCATGCGTGTATCAGTATTGCGCGATTTTGCCGCCTTGTGGCGGTTCTGGCG
MAACASGTCTTLPPCGGSG    43  ATGGCAGCATGCGCGTCTGGTACGTGCACTACTCTTCCTCCGTGTGGCGGTTCTGGCG
MAACYREQCPHLPPCGGSG    43  ATGGCAGCATGCTATCGTGAGCAGTGCCCTCATCTTCCTCCTTGTGGCGGTTCTGGCG
MAACKLLPPCPKVVCGGSG    43  ATGGCAGCATGCAAGCTTCTTCCTCCTTGCCCTAAGGTTGTGTGTGGCGGTTCTGGCG
MAACWRFSCGSQTICGGSG    42  ATGGCAGCATGCTGGAGGTTTTCGTGCGGTTCGTAGACGATTTGTGGCGGTTCTGGCG
MAACNESSCTILPPCGGSG    42  ATGGCAGCATGCAATGAGTCTTCGTGCACTATTCTGCCTCCTTGTGGCGGTTCTGGCG
MAACLLPPCGYRWGCGGSG    41  ATGGCAGCATGCTTGTTGCCGCCGTGCGGTTATCGTTGGGGTTGTGGCGGTTCTGGCG
MAACRLLPPCSSSICGGSG    40  ATGGCAGCATGCCGTCTGTTGCCTCCTTGCTCGTCGTCTATTTGTGGCGGTTCTGGCG
MAACVYVVCWQPLNCGGSG    40  ATGGCAGCATGCGTTTATGTTGTTTGCTGGTAGCCTTTGAATTGTGGCGGTTCTGGCG
MAACVWFLCSSTPVCGGSG    40  ATGGCAGCATGCGTTTGGTTTTTGTGCTCTTCGACTCCGGTTTGTGGCGGTTCTGGCG
MAACLTIPCGLLPPCGGSG    39  ATGGCAGCATGCCTTACTATTCCTTGCGGTCTTCTTCCTCCGTGTGGCGGTTCTGGCG
MAACRFQFCHQLPPCGGSG    39  ATGGCAGCATGCAGGTTTCAGTTTTGCCATCAGTTGCCTCCGTGTGGCGGTTCTGGCG
MAACFKSCCHQLPPCGGSG    39  ATGGCAGCATGCTTTAAGAGTTGTTGCCATTAGCTTCCGCCTTGTGGCGGTTCTGGCG
MAACPFENVLCYPQCGGSG    39  ATGGCAGCATGCCCGTTTGAGAATGTGTTGTGCTATCCTCAGTGTGGCGGTTCTGGCG
MAACPQLPPCIHSYCGGSG    38  ATGGCAGCATGCCCTCAGCTGCCTCCGTGCATTCATTCTTATTGTGGCGGTTCTGGCG
MAACLLLPPCSIQGCGGSG    38  ATGGCAGCATGCCTTTTGTTGCCGCCTTGCTCTATTTAGGGTTGTGGCGGTTCTGGCG
MAACFKKICPPCWKCGGSG    38  ATGGCAGCATGCTTTAAGAAGATTTGCCCGCCTTGTTGGAAGTGTGGCGGTTCTGGCG
MAACTVLPPCEQALCGGSG    38  ATGGCAGCATGCACTGTGTTGCCTCCTTGCGAGCAGGCTCTTTGTGGCGGTTCTGGCG
MAACAILPPCHFRSCGGSG    38  ATGGCAGCATGCGCGATTCTTCCGCCTTGCCATTTTCGGTCGTGTGGCGGTTCTGGCG
MAACTLLPPCLNQLCGGSG    37  ATGGCAGCATGCACGTTGCTGCCTCCGTGCCTGAATTAGCTGTGTGGCGGTTCTGGCG
MAACQGEPACIQYPCGGSG    37  ATGGCAGCATGCTAGGGTGAGCCTGCTTGCATTCAGTATCCGTGTGGCGGTTCTGGCG
MASCPMLPPCMKHSCGGSG    37  ATGGCATCATGCCCTATGCTTCCTCCTTGCATGAAGCATTCGTGTGGCGGTTCTGGCG
MAACLDRCNLLPPYCGGSG    36  ATGGCAGCATGCCTTGATCGGTGCAATTTGCTTCCTCCTTATTGTGGCGGTTCTGGCG
MAACSILPCPHPVQCGGSG    36  ATGGCAGCATGCTCTATTCTGCCTTGCCCTCATCCTGTTTAGTGTGGCGGTTCTGGCG
MAACTSNSCQFTPPCGGSG    36  ATGGCAGCATGCACTTCTAATTCGTGCTAGTTTACTCCTCCTTGTGGCGGTTCTGGCG
MAACSSPRCLYLTACGGSG    36  ATGGCAGCATGCTCGTCGCCTCGTTGCCTGTATCTTACGGCGTGTGGCGGTTCTGGCG
MAACLSLPPCGRPACGGSG    36  ATGGCAGCATGCTTGTCGTTGCCTCCGTGCGGTAGGCCTGCGTGTGGCGGTTCTGGCG
MAACYELPPCPQLFCGGSG    36  ATGGCAGCATGCTATGAGTTGCCGCCGTGCCCTCAGCTGTTTTGTGGCGGTTCTGGCG
MAACTQLPPCTPRRCGGSG    36  ATGGCAGCATGCACGTAGCTTCCTCCTTGCACTCCTAGGCGTTGTGGCGGTTCTGGCG
MAACVPKHCVHPQVCGGSG    35  ATGGCAGCATGCGTGCCTAAGCATTGCGTTCATCCTTAGGTTTGTGGCGGTTCTGGCG
MAACTRYQICTASLCGGSG    35  ATGGCAGCATGCACGCGGTATTAGATTTGCACTGCTAGTTTGTGTGGCGGTTCTGGCG
MAACTRLPPCVQLSCGGSG    35  ATGGCAGCATGCACTCGTTTGCCGCCTTGCGTTTAGCTTTCGTGTGGCGGTTCTGGCG
MAACPELPPCLLLFCGGSG    35  ATGGCAGCATGCCCTGAGTTGCCTCCGTGCTTGTTGTTGTTTTGTGGCGGTTCTGGCG
MAACLKVFNCCLANCGGSG    35  ATGGCAGCATGCCTTAAGGTGTTTAATTGCTGTCTTGCTAATTGTGGCGGTTCTGGCG
MAACSSLPPCYPFQCGGSG    35  ATGGCAGCATGCAGTTCGTTGCCTCCTTGCTATCCGTTTTAGTGTGGCGGTTCTGGCG
MAACPVLPPCFTRLCGGSG    35  ATGGCAGCATGCCCGGTTCTGCCTCCGTGCTTTACTCGTTTGTGTGGCGGTTCTGGCG
MAACLAKCSQLSRHCGGSG    34  ATGGCAGCATGCCTTGCGAAGTGCTCGTAGCTGTCTCGTCATTGTGGCGGTTCTGGCG
MAACSVFRCSSESQCGGSG    34  ATGGCAGCATGCTCGGTGTTTAGGTGCTCTTCGGAGTCTTAGTGTGGCGGTTCTGGCG
MAACMNSQCIELPPCGGSG    34  ATGGCAGCATGCATGAATTCGTAGTGCATTGAGTTGCCTCCTTGTGGCGGTTCTGGCG
MAACQSPTCHTLPPCGGSG    34  ATGGCAGCATGCTAGTCGCCGACTTGCCATACTTTGCCTCCGTGTGGCGGTTCTGGCG
MAACPQGSCQAHPNCGGSG    34  ATGGCAGCATGCCCGTAGGGGTCGTGCTAGGCTCATCCTAATTGTGGCGGTTCTGGCG
MAACTLSFCSVLPPCGGSG    34  ATGGCAGCATGCACGCTGTCTTTTTGCAGTGTTCTTCCTCCTTGTGGCGGTTCTGGCG
MAACLLLPPCQRTSCGGSG    34  ATGGCAGCATGCCTTTTGTTGCCTCCGTGCTAGAGGACTTCTTGTGGCGGTTCTGGCG
MAACMFVLPPCQLECGGSG    33  ATGGCAGCATGCATGTTTGTTTTGCCTCCGTGCTAGCTGGAGTGTGGCGGTTCTGGCG
MAACFWLLPPCSHSCGGSG    33  ATGGCAGCATGCTTTTGGTTGTTGCCTCCTTGCTCTCATTCGTGTGGCGGTTCTGGCG
MAACTLLPPCVFQQCGGSG    33  ATGGCAGCATGCACGCTGTTGCCTCCGTGCGTTTTTCAGCAGTGTGGCGGTTCTGGCG
MAACEGLMCPLLPPCGGSG    33  ATGGCAGCATGCGAGGGTCTGATGTGCCCTCTTCTTCCTCCGTGTGGCGGTTCTGGCG
MAACTLLPPCAEYVCGGSG    33  ATGGCAGCATGCACGCTGTTGCCTCCTTGCGCTGAGTATGTTTGTGGCGGTTCTGGCG
MAACALNKCIVLPPCGGSG    32  ATGGCAGCATGCGCTCTGAATAAGTGCATTGTTTTGCCTCCGTGTGGCGGTTCTGGCG
MAACPRLPPCTSSICGGSG    32  ATGGCAGCATGCCCTAGGCTGCCTCCTTGCACGTCTTCGATTTGTGGCGGTTCTGGCG
MAACALLPPCRPVVCGGSG    32  ATGGCAGCATGCGCTTTGTTGCCGCCTTGCCGGCCGGTTGTGTGTGGCGGTTCTGGCG
MAACRMLCSHPLSLCGGSG    32  ATGGCAGCATGCCGTATGCTTTGCTCGCATCCGCTTTCGTTGTGTGGCGGTTCTGGCG
MAACGFFPMCTHQSCGGSG    32  ATGGCAGCATGCGGTTTTTTTCCGATGTGCACGCATTAGTCTTGTGGCGGTTCTGGCG
MAACELLPPCGLIWCGGSG    31  ATGGCAGCATGCGAGTTGCTTCCTCCTTGCGGGCTTATTTGGTGTGGCGGTTCTGGCG
MAGMASTCSAGFIRVAVLA    31  ATGGCAGGCATGGCAAGTACGTGCTCTGCCGGATTTATCCGTGTGGCGGTTCTGGCG
MAACKFLTCVVLPPCGGSG    31  ATGGCAGCATGCAAGTTTCTGACGTGCGTGGTTCTTCCTCCTTGTGGCGGTTCTGGCG
MAACFALNCLILPPCGGSG    31  ATGGCAGCATGCTTTGCTCTGAATTGCCTTATTTTGCCTCCGTGTGGCGGTTCTGGCG
MAACLAMRCCWLPPCGGSG    31  ATGGCAGCATGCCTTGCGATGAGGTGCTGTTGGCTTCCTCCTTGTGGCGGTTCTGGCG
MAACEILPPCYSLTCGGSG    31  ATGGCAGCATGCGAGATTTTGCCTCCTTGCTATTCTTTGACGTGTGGCGGTTCTGGCG
MAACWQWLCLLGEYCGGSG    31  ATGGCAGCATGCTGGTAGTGGTTGTGCCTGTTGGGTGAGTATTGTGGCGGTTCTGGCG
MAACCWLPPCPSLTCGGSG    31  ATGGCAGCATGCTGTTGGCTTCCGCCTTGCCCTTCTCTTACGTGTGGCGGTTCTGGCG
MAACTSTGCKQPFTCGGSG    31  ATGGCAGCATGCACTTCTACGGGGTGCAAGTAGCCGTTTACGTGTGGCGGTTCTGGCG
MAACLPPHNCPLSLCGGSG    30  ATGGCAGCATGCCTGCCGCCTCATAATTGCCCGCTTTCTCTTTGTGGCGGTTCTGGCG
MAACAVLPPCFGTICGGSG    30  ATGGCAGCATGCGCGGTTCTTCCGCCTTGCTTTGGTACTATTTGTGGCGGTTCTGGCG
MAACYMLPPCAHSSCGGSG    30  ATGGCAGCATGCTATATGCTTCCTCCGTGCGCTCATTCGTCTTGTGGCGGTTCTGGCG
MAACTLAQCQDLYPCGGSG    29  ATGGCAGCATGCACGCTTGCGTAGTGCCAGGATCTCTATCCGTGTGGCGGTTCTGGCG
MAACFYLPPCQDLFCGGSG    29  ATGGCAGCATGCTTTTATCTGCCTCCGTGCTAGGATTTGTTTTGTGGCGGTTCTGGCG
MAACWFQACTVLPPCGGSG    29  ATGGCAGCATGCTGGTTTCAGGCTTGCACGGTGTTGCCTCCGTGTGGCGGTTCTGGCG
MAACQVLPPCDLSYCGGSG    29  ATGGCAGCATGCCAGGTGTTGCCTCCGTGCGATCTGAGTTATTGTGGCGGTTCTGGCG
MAACTATLLCHPQFCGGSG    28  ATGGCAGCATGCACTGCTACTTTGTTGTGCCATCCGTAGTTTTGTGGCGGTTCTGGCG
MAACMSQTCSLSHACGGSG    28  ATGGCAGCATGCATGTCTTAGACTTGCTCGTTGTCTCATGCTTGTGGCGGTTCTGGCG
MAACQMLPPHCYLRCGGSG    28  ATGGCAGCATGCCAGATGCTGCCTCCGCATTGCTATTTGCGGTGTGGCGGTTCTGGCG
MAACHGMCCLHLFECGGSG    28  ATGGCAGCATGCCATGGTATGTGTTGCTTGCATTTGTTTGAGTGTGGCGGTTCTGGCG
MAACRLLPPCHIQLCGGSG    28  ATGGCAGCATGCCGTCTGCTTCCTCCGTGCCATATTTAGCTTTGTGGCGGTTCTGGCG
MAACLFLPPCPPAHCGGSG    28  ATGGCAGCATGCTTGTTTCTGCCGCCTTGCCCTCCGGCTCATTGTGGCGGTTCTGGCG
MAACKVLPPCSAQRCGGSG    28  ATGGCAGCATGCAAGGTTCTGCCTCCGTGCTCGGCTTAGCGGTGTGGCGGTTCTGGCG
MAACDGSYPCVLQVCGGSG    28  ATGGCAGCATGCGATGGTTCTTATCCGTGCGTGTTGTAGGTTTGTGGCGGTTCTGGCG
MAACLPATCYQGQMCGGSG    28  ATGGCAGCATGCTTGCCGGCGACTTGCTATTAGGGTCAGATGTGTGGCGGTTCTGGCG
MAACQWVLCRSCQWCGGSG    28  ATGGCAGCATGCCAGTGGGTTTTGTGCAGGAGTTGTCAGTGGTGTGGCGGTTCTGGCG
MAACPTLPPCSLTICGGSG    28  ATGGCAGCATGCCCGACTTTGCCTCCGTGCTCTCTGACGATTTGTGGCGGTTCTGGCG
MAACYTLACNPYLHCGGSG    28  ATGGCAGCATGCTATACGCTTGCGTGCAATCCGTATCTTCATTGTGGCGGTTCTGGCG
MAACYRSACQVMACCGGSG    28  ATGGCAGCATGCTATCGTTCGGCTTGCTAGGTGATGGCGTGTTGTGGCGGTTCTGGCG
MAACTWWDGCFWMLCGGSG    28  ATGGCAGCATGCACGTGGTGGGATGGTTGCTTTTGGATGCTTTGTGGCGGTTCTGGCG
MAACPLLPPCMFLTCGGSG    28  ATGGCAGCATGCCCGCTGCTTCCGCCTTGCATGTTTTTGACGTGTGGCGGTTCTGGCG
MAACDDKCSSLPPHCGGSG    27  ATGGCAGCATGCGATGATAAGTGCTCGTCTTTGCCTCCTCATTGTGGCGGTTCTGGCG
MAACARICEAQRVVCGGSG    27  ATGGCAGCATGCGCGCGGATTTGCGAGGCGTAGAGGGTGGTGTGTGGCGGTTCTGGCG
MAACGWSTCTMLPPCGGSG    27  ATGGCAGCATGCGGTTGGAGTACTTGCACTATGCTTCCTCCGTGTGGCGGTTCTGGCG
MAACVIDHCAQLTECGGSG    27  ATGGCAGCATGCGTTATTGATCATTGCGCGTAGTTGACGGAGTGTGGCGGTTCTGGCG
MAACLRRPCDILPPCGGSG    27  ATGGCAGCATGCTTGCGTCGGCCGTGCGATATTCTTCCGCCTTGTGGCGGTTCTGGCG
MAACFTLAGCTYPQCGGSG    27  ATGGCAGCATGCTTTACGTTGGCGGGTTGCACGTATCCGTAGTGTGGCGGTTCTGGCG
MAACYQQMCFHTMECGGSG    27  ATGGCAGCATGCTATTAGCAGATGTGCTTTCATACGATGGAGTGTGGCGGTTCTGGCG
MAACLSLLPCMLYTCAVLA    27  ATGGCAGCATGCTTGTCTCTTCTTCCTTGCATGTTGTATACTTGTGCGGTTCTGGCG
MAACLSQPFCVVAPCGGSG    27  ATGGCAGCATGCCTGTCTTAGCCTTTTTGCGTTGTGGCTCCGTGTGGCGGTTCTGGCG
MAACYMSSHCWHSNCGGSG    27  ATGGCAGCATGCTATATGTCGTCTCATTGCTGGCATTCTAATTGTGGCGGTTCTGGCG
MAACSLWGCVASLRCGGSG    27  ATGGCAGCATGCTCGCTGTGGGGTTGCGTGGCGTCTCTGAGGTGTGGCGGTTCTGGCG
MAACPPQPCPYLPPCGGSG    27  ATGGCAGCATGCCCGCCTTAGCCGTGCCCTTATCTGCCTCCTTGTGGCGGTTCTGGCG
MAACVFGLCLELPPCGGSG    27  ATGGCAGCATGCGTTTTTGGGCTGTGCTTGGAGTTGCCTCCGTGTGGCGGTTCTGGCG
MAACPHWCYLQSVRCGGSG    27  ATGGCAGCATGCCCTCATTGGTGCTATCTTTAGTCTGTGCGTTGTGGCGGTTCTGGCG
MAACQILPPCTPDQCGGSG    27  ATGGCAGCATGCTAGATTCTGCCTCCTTGCACGCCGGATTAGTGTGGCGGTTCTGGCG
MAACNHMCQLRQTTCGGSG    26  ATGGCAGCATGCAATCATATGTGCTAGCTGCGTTAGACGACTTGTGGCGGTTCTGGCG
MAACLQGKCSELPPCGGSG    26  ATGGCAGCATGCCTGTAGGGGAAGTGCTCTGAGCTGCCGCCGTGTGGCGGTTCTGGCG
MAACANSWCALIPRCGGSG    26  ATGGCAGCATGCGCTAATTCGTGGTGCGCGCTTATTCCTCGTTGTGGCGGTTCTGGCG
MAACALLVCGILPPCGGSG    26  ATGGCAGCATGCGCTCTTTTGGTTTGCGGGATTCTTCCTCCGTGTGGCGGTTCTGGCG
MAACWRKLCISCSLCGGSG    26  ATGGCAGCATGCTGGAGGAAGCTTTGCATTAGTTGTTCTCTTTGTGGCGGTTCTGGCG
MAACTQLTCRVQFQCGGSG    26  ATGGCAGCATGCACGCAGCTGACGTGCAGGGTGTAGTTTCAGTGTGGCGGTTCTGGCG
MAACPVHFSSCSRQCGGSG    26  ATGGCAGCATGCCCGGTGCATTTTAGTAGTTGCTCGCGGTAGTGTGGCGGTTCTGGCG
MAACLELPPCDSLRCGGSG    26  ATGGCAGCATGCCTTGAGCTTCCTCCGTGCGATAGTTTGAGGTGTGGCGGTTCTGGCG
MAACYHFTCPVLPPCGGSG    26  ATGGCAGCATGCTATCATTTTACTTGCCCTGTGCTTCCTCCTTGTGGCGGTTCTGGCG
MAACSLSCPLLPPGCGGSG    26  ATGGCAGCATGCTCTCTTTCTTGCCCGCTGTTGCCTCCGGGTTGTGGCGGTTCTGGCG
MAACSYLPPCNGTQCGGSG    26  ATGGCAGCATGCTCTTATCTGCCGCCTTGCAATGGGACTCAGTGTGGCGGTTCTGGCG
MAACFVKCCNTLPPCGGSG    26  ATGGCAGCATGCTTTGTGAAGTGTTGCAATACTTTGCCGCCGTGTGGCGGTTCTGGCG
MAACNPIACHHLPPCGGSG    26  ATGGCAGCATGCAATCCTATTGCGTGCCATCATTTGCCTCCTTGTGGCGGTTCTGGCG
MAACPFLPPCLPFPCGGSG    26  ATGGCAGCATGCCCGTTTCTTCCGCCTTGCCTGCCTTTTCCGTGTGGCGGTTCTGGCG
MAACGSLGHCRSGDCGGSG    26  ATGGCAGCATGCGGTTCGTTGGGGCATTGCCGTTCGGGGGATTGTGGCGGTTCTGGCG
MAACKTLPPCSLIYCGGSG    25  ATGGCAGCATGCAAGACTCTGCCGCCTTGCTCTTTGATTTATTGTGGCGGTTCTGGCG
MAACTSQQCALLPVCGGSG    25  ATGGCAGCATGCACTAGTCAGTAGTGCGCTTTGCTTCCGGTTTGTGGCGGTTCTGGCG
MAACIAQRCKSMSECGGSG    25  ATGGCAGCATGCATTGCTTAGCGTTGCAAGTCTATGTCTGAGTGTGGCGGTTCTGGCG
MAACPTLPPCFLYFLWRFW    25  ATGGCAGCATGCCCTACGCTTCCGCCTTGCTTTCTTTATTTCTTGTGGCGGTTCTGGCG
MAACPVWRCTYIQLCGGSG    25  ATGGCAGCATGCCCTGTGTGGAGGTGCACTTATATTCAGTTGTGTGGCGGTTCTGGCG
MAACILPPCSALDACGGSG    25  ATGGCAGCATGCATTCTTCCGCCGTGCTCTGCGCTGGATGCTTGTGGCGGTTCTGGCG
MAACLVSSSLCFQHCGGSG    25  ATGGCAGCATGCCTGGTGTCTTCGTCGCTGTGCTTTTAGCATTGTGGCGGTTCTGGCG
MAACFVPDCSMSSACGGSG    25  ATGGCAGCATGCTTTGTTCCTGATTGCTCTATGTCTTCGGCGTGTGGCGGTTCTGGCG
MAACHQLPPCMLEFCGGSG    25  ATGGCAGCATGCCATTAGTTGCCGCCTTGCATGTTGGAGTTTTGTGGCGGTTCTGGCG
MAACAQLPCYISTGCGGSG    25  ATGGCAGCATGCGCGTAGCTTCCGTGCTATATTTCTACTGGTTGTGGCGGTTCTGGCG
MAACASDSCLSRQMCGGSG    25  ATGGCAGCATGCGCTTCTGATAGTTGCCTTAGTCGTTAGATGTGTGGCGGTTCTGGCG
MAACLQHLCRFWLACGGSG    25  ATGGCAGCATGCTTGCAGCATTTGTGCAGGTTTTGGCTGGCTTGTGGCGGTTCTGGCG
MAACSLLKCQFLPPCGGSG    25  ATGGCAGCATGCTCTTTGTTGAAGTGCCAGTTTTTGCCTCCGTGTGGCGGTTCTGGCG
MAACPLLPPCQFASCGGSG    25  ATGGCAGCATGCCCGTTGCTTCCGCCGTGCCAGTTTGCTTCGTGTGGCGGTTCTGGCG
MAACTLLPPCWQLQCGGSG    25  ATGGCAGCATGCACGCTGTTGCCTCCTTGCTGGCAGTTGTAGTGTGGCGGTTCTGGCG
MAACTSQASCSAHLCGGSG    24  ATGGCAGCATGCACTTCGTAGGCTTCTTGCAGTGCTCATCTTTGTGGCGGTTCTGGCG
MAACLPHNPCMSRPCGGSG    24  ATGGCAGCATGCCTGCCTCATAATCCGTGCATGTCGCGGCCTTGTGGCGGTTCTGGCG
MAACKTLPPCPLRLCGGSG    24  ATGGCAGCATGCAAGACTCTGCCTCCTTGCCCTCTGCGTCTTTGTGGCGGTTCTGGCG
MAACTQSPCSLLPPCGGSG    24  ATGGCAGCATGCACGCAGAGTCCTTGCTCTCTTCTGCCTCCTTGTGGCGGTTCTGGCG
MAACTTLPPCVYRTCGGSG    24  ATGGCAGCATGCACTACTTTGCCGCCTTGCGTTTATCGTACGTGTGGCGGTTCTGGCG
MAACVLLPPCTAFQCGGSG    24  ATGGCAGCATGCGTGCTTCTTCCGCCGTGCACGGCGTTTTAGTGTGGCGGTTCTGGCG
MAACFLPPHCPYIACGGSG    24  ATGGCAGCATGCTTTCTGCCTCCGCATTGCCCGTATATTGCTTGTGGCGGTTCTGGCG
MAACQTLPPCEPFMCGGSG    24  ATGGCAGCATGCCAGACTCTTCCGCCGTGCGAGCCTTTTATGTGTGGCGGTTCTGGCG
MAACATLPCPQLPPCGGSG    24  ATGGCAGCATGCGCTACTTTGCCTTGCCCTTAGCTGCCTCCTTGTGGCGGTTCTGGCG
MAACTLLPPCTRLLCGGSG    24  ATGGCAGCATGCACGTTGTTGCCTCCTTGCACGAGGTTGCTGTGTGGCGGTTCTGGCG
MAACPPAARLAVWIVAVLA    24  ATGGCAGCATGCCCCCCTGCTGCCCGCCTTGCAGTCTGGATTGTGGCGGTTCTGGCG
MAACQVLPPCTPDQCGGSG    24  ATGGCAGCATGCCAGGTGTTGCCTCCTTGCACGCCGGATTAGTGTGGCGGTTCTGGCG
MAACLILAFGCPDVCGGSG    24  ATGGCAGCATGCCTTATTCTTGCTTTTGGGTGCCCTGATGTTTGTGGCGGTTCTGGCG
MAACQVLPPCNPPQCGGSG    24  ATGGCAGCATGCCAGGTGTTGCCTCCGTGCAATCCTCCGTAGTGTGGCGGTTCTGGCG
MAACPLTTCGPAMYCGGSG    23  ATGGCAGCATGCCCTCTTACGACTTGCGGTCCTGCTATGTATTGTGGCGGTTCTGGCG
MAACEQMLCWHSTSCGGSG    23  ATGGCAGCATGCGAGTAGATGCTTTGCTGGCATTCTACTTCTTGTGGCGGTTCTGGCG
MAACVVQPLACMLSCGGSG    23  ATGGCAGCATGCGTGGTGTAGCCTCTTGCGTGCATGCTTTCTTGTGGCGGTTCTGGCG
MAACVYSCSYWLFSCGGSG    23  ATGGCAGCATGCGTTTATTCGTGCTCGTATTGGCTTTTTTCTTGTGGCGGTTCTGGCG
MAACQAYWNCHALSCGGSG    23  ATGGCAGCATGCTAGGCGTATTGGAATTGCCATGCGCTGTCTTGTGGCGGTTCTGGCG
MAACQSMGCLSNLLCGGSG    23  ATGGCAGCATGCTAGTCTATGGGTTGCCTTAGTAATCTTTTGTGTGGCGGTTCTGGCG
MAACQMFWRCAQFSCGGSG    23  ATGGCAGCATGCCAGATGTTTTGGAGGTGCGCGTAGTTTTCTTGTGGCGGTTCTGGCG
MAACPPLQCLIASSCGGSG    23  ATGGCAGCATGCCCTCCGTTGCAGTGCTTGATTGCTTCTTCTTGTGGCGGTTCTGGCG
MAACLTLPPCLQSLCGGSG    23  ATGGCAGCATGCCTGACGCTGCCTCCGTGCCTGCAGTCGTTGTGTGGCGGTTCTGGCG
MAACLSFPCRLLPPCGGSG    23  ATGGCAGCATGCCTTTCTTTTCCGTGCAGGTTGCTTCCTCCTTGTGGCGGTTCTGGCG
MAACVHPLCRVTARCGGSG    23  ATGGCAGCATGCGTTCATCCGCTTTGCCGTGTGACTGCGAGGTGTGGCGGTTCTGGCG
MAACHSSGSYCHHTCGGSG    23  ATGGCAGCATGCCATTCGAGTGGTAGTTATTGCCATCATACGTGTGGCGGTTCTGGCG
MAACLYVPQCLDQPCGGSG    23  ATGGCAGCATGCCTGTATGTTCCTTAGTGCCTTGATCAGCCGTGTGGCGGTTCTGGCG
MAACTLLPPCGLQLCGGSG    23  ATGGCAGCATGCACGCTGTTGCCTCCGTGCGGTCTGTAGCTGTGTGGCGGTTCTGGCG
MAACHPRACVMLPPCGGSG    22  ATGGCAGCATGCCATCCGAGGGCGTGCGTTATGCTTCCTCCTTGTGGCGGTTCTGGCG
MAACHVASCHILPPCGGSG    22  ATGGCAGCATGCCATGTGGCGTCGTGCCATATTCTGCCGCCTTGTGGCGGTTCTGGCG
MAACFVASLVCYQKCGGSG    22  ATGGCAGCATGCTTTGTTGCTTCTCTGGTTTGCTATTAGAAGTGTGGCGGTTCTGGCG
MAACNQNTCPVLPPCGGSG    22  ATGGCAGCATGCAATCAGAATACTTGCCCTGTTCTTCCGCCGTGTGGCGGTTCTGGCG
MAACSPVPMCYALTCGGSG    22  ATGGCAGCATGCAGTCCTGTTCCTATGTGCTATGCTCTGACGTGTGGCGGTTCTGGCG
MAACSVPCSVIAQFCGGSG    22  ATGGCAGCATGCAGTGTGCCGTGCTCGGTGATTGCGTAGTTTTGTGGCGGTTCTGGCG
MAACPTARCTQLPPCGGSG    22  ATGGCAGCATGCCCTACGGCGCGGTGCACGTAGTTGCCTCCTTGTGGCGGTTCTGGCG
MAACRNAACIISTYCGGSG    22  ATGGCAGCATGCCGGAATGCGGCTTGCATTATTTCTACGTATTGTGGCGGTTCTGGCG
MAACERSDCRLRLLCGGSG    22  ATGGCAGCATGCGAGCGGTCTGATTGCCGGTTGAGGCTGCTGTGTGGCGGTTCTGGCG
MAACESRPLCASSDCGGSG    22  ATGGCAGCATGCGAGTCGCGTCCGCTGTGCGCTTCGTCGGATTGTGGCGGTTCTGGCG
MAACYEWLCEHPVQCGGSG    22  ATGGCAGCATGCTATGAGTGGCTGTGCGAGCATCCTGTGTAGTGTGGCGGTTCTGGCG
MAACYLLPPCDLSACGGSG    22  ATGGCAGCATGCTATTTGCTTCCGCCTTGCGATTTGTCTGCGTGTGGCGGTTCTGGCG
MAACLLEFCNQELGVAVLA    22  ATGGCAGCATGCTTGCTGGAGTTTTGCAATTAGGAGCTCGGTGTGGCGGTTCTGGCG
MAACLGNPSCALFMCGGSG    22  ATGGCAGCATGCTTGGGTAATCCGTCTTGCGCTCTGTTTATGTGTGGCGGTTCTGGCG
MAACFIKPCSSAMRCGGSG    22  ATGGCAGCATGCTTTATTAAGCCGTGCTCGAGTGCTATGCGTTGTGGCGGTTCTGGCG
MAACTLLYIICLQLCGGSG    22  ATGGCAGCATGCACGCTGCTGTATATTATTTGCCTTTAGCTTTGTGGCGGTTCTGGCG
MAACAQLPPCNPPQCGGSG    22  ATGGCAGCATGCGCGTAGCTTCCTCCGTGCAATCCTCCGTAGTGTGGCGGTTCTGGCG
MAACLQPLQACSFACGGSG    21  ATGGCAGCATGCCTTTAGCCTCTTTAGGCTTGCTCTTTTGCTTGTGGCGGTTCTGGCG
MAACDLLCCVQTQFCGGSG    21  ATGGCAGCATGCGATTTGCTTTGTTGCGTTCAGACGTAGTTTTGTGGCGGTTCTGGCG
MAACQVGSCHLQFTCGGSG    21  ATGGCAGCATGCTAGGTGGGTTCGTGCCATCTGCAGTTTACTTGTGGCGGTTCTGGCG
MAACMQLPPCSIFTCGGSG    21  ATGGCAGCATGCATGTAGCTGCCTCCGTGCTCTATTTTTACTTGTGGCGGTTCTGGCG
MAACWVKACRPNLQCGGSG    21  ATGGCAGCATGCTGGGTGAAGGCGTGCCGTCCTAATCTGCAGTGTGGCGGTTCTGGCG
MAACNGVCLPPYPACGGSG    21  ATGGCAGCATGCAATGGTGTGTGCCTGCCTCCGTATCCTGCGTGTGGCGGTTCTGGCG
MAACLYLPPCQPVTCGGSG    21  ATGGCAGCATGCCTGTATCTTCCTCCTTGCCAGCCGGTTACTTGTGGCGGTTCTGGCG
MAACQTLPPCNAQLCGGSG    20  ATGGCAGCATGCCAGACTCTGCCTCCGTGCAATGCGTAGTTGTGTGGCGGTTCTGGCG
MAACRHLPPCTQLRCGGSG    20  ATGGCAGCATGCCGTCATCTGCCGCCGTGCACGTAGCTTCGGTGTGGCGGTTCTGGCG
MAACLWACSPTWDLCGGSG    20  ATGGCAGCATGCCTTTGGGCGTGCAGTCCTACGTGGGATTTGTGTGGCGGTTCTGGCG
MAACDLLPPCQYPACGGSG    20  ATGGCAGCATGCGATTTGCTTCCGCCTTGCTAGTATCCTGCTTGTGGCGGTTCTGGCG
MAACYWFTCSPLISCGGSG    20  ATGGCAGCATGCTATTGGTTTACGTGCTCTCCTTTGATTTCGTGTGGCGGTTCTGGCG
MAACSLVCVSGFSVCGGSG    20  ATGGCAGCATGCTCGTTGGTGTGCGTTTCGGGTTTTTCTGTGTGTGGCGGTTCTGGCG
MAACSRSWYCSPFDCGGSG    20  ATGGCAGCATGCTCTCGTTCGTGGTATTGCAGTCCGTTTGATTGTGGCGGTTCTGGCG
MAACLVQTCYPSEICGGSG    20  ATGGCAGCATGCTTGGTTTAGACGTGCTATCCGTCGGAGATTTGTGGCGGTTCTGGCG
MAACLVQHCVVLPPCGGSG    20  ATGGCAGCATGCCTGGTGTAGCATTGCGTTGTTCTTCCTCCTTGTGGCGGTTCTGGCG
MAACLHSPCSSASSCGGSG    20  ATGGCAGCATGCTTGCACTCTCCTTGCTCGTCTGCTTCTTCGTGTGGCGGTTCTGGCG
MAACLYPECVLSQVCGGSG    20  ATGGCAGCATGCTTGTATCCTGAGTGCGTTCTGTCGCAGGTGTGTGGCGGTTCTGGCG
MAACEYCQPCRTFHCGGSG    20  ATGGCAGCATGCGAGTATTGTTAGCCTTGCCGGACTTTTCATTGTGGCGGTTCTGGCG
MAACYLPFCCDWLQCGGSG    20  ATGGCAGCATGCTATTTGCCTTTTTGCTGTGATTGGTTGTAGTGTGGCGGTTCTGGCG
MAACSPLGCLPFHVCGGSG    20  ATGGCAGCATGCTCTCCGCTTGGGTGCTTGCCGTTTCATGTGTGTGGCGGTTCTGGCG
MAACLFTQCSIVSFCGGSG    20  ATGGCAGCATGCCTTTTTACTTAGTGCAGTATTGTGTCGTTTTGTGGCGGTTCTGGCG
MAACTLLPPCLQFQCGGSG    20  ATGGCAGCATGCACGCTGTTGCCTCCTTGCCTTTAGTTTCAGTGTGGCGGTTCTGGCG
MAACTNTKTCRHHLCGGSG    19  ATGGCAGCATGCACGAATACGAAGACGTGCAGGCATCATCTTTGTGGCGGTTCTGGCG
MAACQTLPPCSDMSCGGSG    19  ATGGCAGCATGCCAGACGCTGCCGCCGTGCTCGGATATGTCTTGTGGCGGTTCTGGCG
MAACPSLPPCWSQRCGGSG    19  ATGGCAGCATGCCCGTCTCTGCCGCCGTGCTGGTCTCAGCGGTGTGGCGGTTCTGGCG
MAACARVFNCYQFICGGSG    19  ATGGCAGCATGCGCGCGGGTTTTTAATTGCTATTAGTTTATTTGTGGCGGTTCTGGCG
MAACQSMSCPQAATCGGSG    19  ATGGCAGCATGCTAGAGTATGTCGTGCCCTCAGGCTGCTACGTGTGGCGGTTCTGGCG
MAACYMRLCAWMPTCGGSG    19  ATGGCAGCATGCTATATGCGGCTTTGCGCTTGGATGCCGACGTGTGGCGGTTCTGGCG
MAACSNRLSCLQLVCGGSG    19  ATGGCAGCATGCTCTAATCGGCTGTCTTGCCTTTAGTTGGTTTGTGGCGGTTCTGGCG
MAACSYLNCMILPPCGGSG    19  ATGGCAGCATGCAGTTATTTGAATTGCATGATTCTGCCTCCGTGTGGCGGTTCTGGCG
MAACHLGWCDAGQLCGGSG    19  ATGGCAGCATGCCATTTGGGGTGGTGCGATGCTGGGTAGCTGTGTGGCGGTTCTGGCG
MAACPKLPPCQSWRCGGSG    19  ATGGCAGCATGCCCTAAGCTGCCGCCGTGCTAGTCTTGGCGTTGTGGCGGTTCTGGCG
MAACPYQHVACRDMCGGSG    19  ATGGCAGCATGCCCTTATTAGCATGTTGCGTGCCGGGATATGTGTGGCGGTTCTGGCG
MAACRYGECLYEPVCGGSG    19  ATGGCAGCATGCCGTTATGGTGAGTGCTTGTATGAGCCTGTTTGTGGCGGTTCTGGCG
MAACAQLPPCPSQACGGSG    19  ATGGCAGCATGCGCGTAGTTGCCTCCGTGCCCTTCTTAGGCGTGTGGCGGTTCTGGCG
MAACAILPPCNLRFCGGSG    19  ATGGCAGCATGCGCTATTCTGCCTCCGTGCAATTTGCGTTTTTGTGGCGGTTCTGGCG
MAACSALPPCQWAQCGGSG    19  ATGGCAGCATGCAGTGCTCTGCCGCCTTGCTAGTGGGCTCAGTGTGGCGGTTCTGGCG
MAACPLLPPCIMLQCGGSG    19  ATGGCAGCATGCCCGTTGCTTCCGCCTTGCATTATGCTTTAGTGTGGCGGTTCTGGCG
MAACPHPQVCYFKLCGGSG    19  ATGGCAGCATGCCCTCATCCTTAGGTTTGCTATTTTAAGTTGTGTGGCGGTTCTGGCG
MAACPTLPPCFSSDCGGSG    19  ATGGCAGCATGCCCGACTCTTCCGCCGTGCTTTTCGTCGGATTGTGGCGGTTCTGGCG
MAACPTPSCDSFFQCGGSG    19  ATGGCAGCATGCCCGACGCCGTCTTGCGATTCGTTTTTTTAGTGTGGCGGTTCTGGCG
MAACKRSMSCSSVICGGSG    18  ATGGCAGCATGCAAGAGGTCGATGTCTTGCAGTTCTGTTATTTGTGGCGGTTCTGGCG
MAACNRTPCYTSQLCGGSG    18  ATGGCAGCATGCAATCGGACGCCGTGCTATACTTCTTAGTTGTGTGGCGGTTCTGGCG
MAACRNIMACYSSYCGGSG    18  ATGGCAGCATGCAGGAATATTATGGCTTGCTATTCTTCTTATTGTGGCGGTTCTGGCG
MAACRLYDCWTPYGCGGSG    18  ATGGCAGCATGCAGGTTGTATGATTGCTGGACTCCATATGGTTGTGGCGGTTCTGGCG
MAACQSSLCGWPHLCGGSG    18  ATGGCAGCATGCCAGTCGTCTTTGTGCGGTTGGCCTCATCTTTGTGGCGGTTCTGGCG
MAACLLLWCQYPLFCGGSG    18  ATGGCAGCATGCCTGCTGTTGTGGTGCTAGTATCCGCTGTTTTGTGGCGGTTCTGGCG
MAACLSFCKVQYSLCGGSG    18  ATGGCAGCATGCCTTTCGTTTTGCAAGGTTTAGTATTCGTTGTGTGGCGGTTCTGGCG
MAACDTVLCQFLPMCGGSG    18  ATGGCAGCATGCGATACTGTGCTGTGCTAGTTTCTTCCGATGTGTGGCGGTTCTGGCG
MAACQTKASCIYGGCGGSG    18  ATGGCAGCATGCTAGACGAAGGCTTCGTGCATTTATGGTGGTTGTGGCGGTTCTGGCG
MAACSDISGCFLTQCGGSG    18  ATGGCAGCATGCTCTGATATTTCTGGGTGCTTTTTGACTTAGTGTGGCGGTTCTGGCG
MAACSVPLSACRAQCGGSG    18  ATGGCAGCATGCTCTGTTCCGCTGTCGGCGTGCAGGGCGTAGTGTGGCGGTTCTGGCG
MAACMQSNCRTWILCGGSG    18  ATGGCAGCATGCATGCAGTCTAATTGCCGTACGTGGATTCTGTGTGGCGGTTCTGGCG
MAACIDYYPCRYWVCGGSG    18  ATGGCAGCATGCATTGATTATTATCCGTGCCGTTATTGGGTGTGTGGCGGTTCTGGCG
MAACPSQSCNSHVFCGGSG    18  ATGGCAGCATGCCCTTCTCAGTCGTGCAATTCTCATGTGTTTTGTGGCGGTTCTGGCG
MAACVYQLPCSQSFCGGSG    18  ATGGCAGCATGCGTGTATTAGCTGCCGTGCTCTCAGTCTTTTTGTGGCGGTTCTGGCG
MAACHSLPPCPSNSCGGSG    18  ATGGCAGCATGCCATTCTCTGCCTCCGTGCCCGTCGAATTCGTGTGGCGGTTCTGGCG
MAACAIPLCHLTNYCGGSG    18  ATGGCAGCATGCGCTATTCCTCTGTGCCATCTTACTAATTATTGTGGCGGTTCTGGCG
MAACAMLPPCTFLECGGSG    18  ATGGCAGCATGCGCTATGCTGCCGCCTTGCACTTTTTTGGAGTGTGGCGGTTCTGGCG
MAACWGSSCPFLPPCGGSG    18  ATGGCAGCATGCTGGGGGTCTAGTTGCCCTTTTCTTCCTCCGTGTGGCGGTTCTGGCG
MAACAYLPPCASFFCGGSG    18  ATGGCAGCATGCGCTTATCTGCCGCCTTGCGCGAGTTTTTTTTGTGGCGGTTCTGGCG
MAACTLTRLCLMVSCGGSG    17  ATGGCAGCATGCACTCTTACTCGTTTGTGCCTGATGGTGTCTTGTGGCGGTTCTGGCG
MAACTCPCCQLSNLCGGSG    17  ATGGCAGCATGCACTTGTCCTTGTTGCTAGCTTAGTAATCTGTGTGGCGGTTCTGGCG
MAACLPRACITLPPCGGSG    17  ATGGCAGCATGCCTTCCGCGGGCGTGCATTACTCTGCCTCCGTGTGGCGGTTCTGGCG
MAACLLPPCFHSLECGGSG    17  ATGGCAGCATGCCTTTTGCCTCCGTGCTTTCATAGTTTGGAGTGTGGCGGTTCTGGCG
MAACAQWICSSATQCGGSG    17  ATGGCAGCATGCGCTTAGTGGATTTGCTCTTCTGCTACGCAGTGTGGCGGTTCTGGCG
MAACGMQGNCRTLLCGGSG    17  ATGGCAGCATGCGGTATGCAGGGTAATTGCCGTACTTTGTTGTGTGGCGGTTCTGGCG
MAACQSSLHVCPSYCGGSG    17  ATGGCAGCATGCTAGTCTAGTCTTCATGTGTGCCCGTCGTATTGTGGCGGTTCTGGCG
MAACYGGHCCLLCRCGGSG    17  ATGGCAGCATGCTATGGTGGGCATTGCTGTCTGCTTTGTAGGTGTGGCGGTTCTGGCG
MAACSWLCFGPDCMCGGSG    17  ATGGCAGCATGCTCGTGGCTTTGCTTTGGTCCTGATTGTATGTGTGGCGGTTCTGGCG
MAACSQLCTYYMPRCGGSG    17  ATGGCAGCATGCTCTTAGTTGTGCACTTATTATATGCCGCGTTGTGGCGGTTCTGGCG
MAACKMLPPCRSWSCGGSG    17  ATGGCAGCATGCAAGATGTTGCCTCCGTGCAGGTCTTGGTCGTGTGGCGGTTCTGGCG
MAACSPIFCSQSDHCGGSG    17  ATGGCAGCATGCAGTCCGATTTTTTGCTCTCAGTCTGATCATTGTGGCGGTTCTGGCG
MAACLQQPCAEVAHCGGSG    17  ATGGCAGCATGCCTGCAATAGCCTTGCGCGGAGGTTGCGCATTGTGGCGGTTCTGGCG
MAACLYRWCQGSFECGGSG    17  ATGGCAGCATGCCTTTATCGGTGGTGCTAGGGGTCGTTTGAGTGTGGCGGTTCTGGCG
MAACGYLPPCNYLHCGGSG    17  ATGGCAGCATGCGGTTATTTGCCTCCTTGCAATTATCTGCATTGTGGCGGTTCTGGCG
MAACQLYPCKMLPPCGGSG    17  ATGGCAGCATGCTAGCTTTATCCTTGCAAGATGCTTCCTCCTTGTGGCGGTTCTGGCG
MAACLWHAYCGMVLCGGSG    17  ATGGCAGCATGCTTGTGGCATGCGTATTGCGGGATGGTGTTGTGTGGCGGTTCTGGCG
MAACRALCCLHLPPCGGSG    17  ATGGCAGCATGCCGGGCTTTGTGCTGTCTTCATTTGCCTCCTTGTGGCGGTTCTGGCG
MAACLFVCCQAIAICGGSG    17  ATGGCAGCATGCCTTTTTGTGTGTTGCTAGGCTATTGCTATTTGTGGCGGTTCTGGCG
MAACPSLPPCTPDQCGGSG    17  ATGGCAGCATGCCCTAGTTTGCCTCCTTGCACGCCGGATTAGTGTGGCGGTTCTGGCG
MAACTLLPPCHLPQCGGSG    17  ATGGCAGCATGCACTTTGTTGCCGCCGTGCCATCTTCCTTAGTGTGGCGGTTCTGGCG
MAACTCDMCTVMWQCGGSG    16  ATGGCAGCATGCACGTGTGATATGTGCACTGTGATGTGGTAGTGTGGCGGTTCTGGCG
MAACPPYQRCPLHYCGGSG    16  ATGGCAGCATGCCCTCCGTATTAGAGGTGCCCTCTTCATTATTGTGGCGGTTCTGGCG
MAACPSRNLCNLFSCGGSG    16  ATGGCAGCATGCCCTTCTCGTAATCTTTGCAATTTGTTTAGTTGTGGCGGTTCTGGCG
MAACLSLASCSSIPCGGSG    16  ATGGCAGCATGCCTTTCTCTGGCGTCGTGCAGTTCGATTCCGTGTGGCGGTTCTGGCG
MAACGTSVPCLIGFCGGSG    16  ATGGCAGCATGCGGGACGTCGGTGCCGTGCTTGATTGGTTTTTGTGGCGGTTCTGGCG
MAACVKAVCQHSFSCGGSG    16  ATGGCAGCATGCGTTAAGGCTGTGTGCTAGCATTCGTTTAGTTGTGGCGGTTCTGGCG
MAACVNLVCKHSEGCGGSG    16  ATGGCAGCATGCGTTAATTTGGTTTGCAAGCATTCTGAGGGTTGTGGCGGTTCTGGCG
MAACVRYQCTLFAPCGGSG    16  ATGGCAGCATGCGTTCGTTATCAGTGCACTTTGTTTGCTCCTTGTGGCGGTTCTGGCG
MAACFNMVCPYLPPCGGSG    16  ATGGCAGCATGCTTTAATATGGTGTGCCCGTATCTGCCGCCTTGTGGCGGTTCTGGCG
MAACFYLWSCSSYACGGSG    16  ATGGCAGCATGCTTTTATCTTTGGTCTTGCTCTTCGTATGCTTGTGGCGGTTCTGGCG
MAACSWPCSMPILACGGSG    16  ATGGCAGCATGCAGTTGGCCGTGCTCTATGCCTATTTTGGCTTGTGGCGGTTCTGGCG
MAACATAMCYILPPCGGSG    16  ATGGCAGCATGCGCGACGGCTATGTGCTATATTCTGCCGCCTTGTGGCGGTTCTGGCG
MAACYFLPPCSVVACGGSG    16  ATGGCAGCATGCTATTTTCTGCCTCCGTGCAGTGTTGTTGCTTGTGGCGGTTCTGGCG
MAACSILPPCDYSGCGGSG    16  ATGGCAGCATGCTCGATTCTTCCTCCGTGCGATTATTCTGGGTGTGGCGGTTCTGGCG
MAACSLLPMCFPPFCGGSG    16  ATGGCAGCATGCTCGTTGTTGCCTATGTGCTTTCCGCCTTTTTGTGGCGGTTCTGGCG
MAACTFRACYQSSQCGGSG    16  ATGGCAGCATGCACGTTTCGGGCGTGCTATCAGTCGAGTTAGTGTGGCGGTTCTGGCG
MAACRFSALLCQRACGGSG    16  ATGGCAGCATGCAGGTTTTCTGCTCTGTTGTGCTAGCGTGCGTGTGGCGGTTCTGGCG
MAACRFLSCSVLPPCGGSG    16  ATGGCAGCATGCAGGTTTTTGAGTTGCAGTGTTTTGCCTCCTTGTGGCGGTTCTGGCG
MAACIYKMCNPQSFCGGSG    16  ATGGCAGCATGCATTTATAAGATGTGCAATCCTTAGTCTTTTTGTGGCGGTTCTGGCG
MAACPSLPPCPFMPCGGSG    16  ATGGCAGCATGCCCGAGTTTGCCTCCGTGCCCGTTTATGCCGTGTGGCGGTTCTGGCG
MAACRLLPPCPLATCGGSG    16  ATGGCAGCATGCCGTCTGCTGCCGCCTTGCCCGCTTGCGACTTGTGGCGGTTCTGGCG
MAACALLPPCLNLFCGGSG    16  ATGGCAGCATGCGCTTTGCTGCCGCCGTGCCTTAATCTTTTTTGTGGCGGTTCTGGCG
MAACVRTTCLPPWGCGGSG    16  ATGGCAGCATGCGTTCGTACTACGTGCCTTCCTCCGTGGGGGTGTGGCGGTTCTGGCG
MAACVLPPCSYKIQCGGSG    16  ATGGCAGCATGCGTTTTGCCTCCGTGCTCGTATAAGATTCAGTGTGGCGGTTCTGGCG
MAACYHTFSCVRSPCGGSG    16  ATGGCAGCATGCTATCATACGTTTTCGTGCGTGAGGTCTCCGTGTGGCGGTTCTGGCG
MAACSILPPCSWDLCGGSG    16  ATGGCAGCATGCTCGATTCTTCCTCCGTGCTCGTGGGATCTGTGTGGCGGTTCTGGCG
MAACPLLPPCNPPQCGGSG    16  ATGGCAGCATGCCCGTTGCTTCCGCCGTGCAATCCTCCGTAGTGTGGCGGTTCTGGCG
MAACPVLPPCTPDQCGGSG    16  ATGGCAGCATGCCCTGTTCTGCCTCCTTGCACGCCGGATTAGTGTGGCGGTTCTGGCG
MAACTVRQCLSIPGCGGSG    15  ATGGCAGCATGCACTGTGCGTCAGTGCTTGTCTATTCCGGGGTGTGGCGGTTCTGGCG
MAACPTACSRVGQVCGGSG    15  ATGGCAGCATGCCCTACGGCGTGCAGTCGTGTTGGGTAGGTGTGTGGCGGTTCTGGCG
MAACLPQYCPRDMLCGGSG    15  ATGGCAGCATGCCTGCCGTAGTATTGCCCTCGGGATATGCTTTGTGGCGGTTCTGGCG
MAACLTRICSQHSSCGGSG    15  ATGGCAGCATGCCTTACTAGGATTTGCTCTCAGCATTCTTCTTGTGGCGGTTCTGGCG
MAACARSNECISPCCGGSG    15  ATGGCAGCATGCGCGCGGTCGAATGAGTGCATTTCTCCGTGTTGTGGCGGTTCTGGCG
MAACAWPPCSHKQTCGGSG    15  ATGGCAGCATGCGCGTGGCCTCCTTGCAGTCATAAGTAGACGTGTGGCGGTTCTGGCG
MAACAYLPPCAFLICGGSG    15  ATGGCAGCATGCGCTTATCTGCCGCCTTGCGCGTTTCTGATTTGTGGCGGTTCTGGCG
MAACQLLPPCWHTYCGGSG    15  ATGGCAGCATGCTAGTTGTTGCCGCCGTGCTGGCATACTTATTGTGGCGGTTCTGGCG
MAACYMRRCNLLPPCGGSG    15  ATGGCAGCATGCTATATGAGGCGGTGCAATCTGCTGCCGCCTTGTGGCGGTTCTGGCG
MAACYVQHCQTLGPCGGSG    15  ATGGCAGCATGCTATGTTTAGCATTGCCAGACTCTGGGTCCGTGTGGCGGTTCTGGCG
MAACSQLTCLTLPLCGGSG    15  ATGGCAGCATGCTCGCAGCTTACTTGCCTGACTCTGCCTTTGTGTGGCGGTTCTGGCG
MAACSVQRCQFLPPCGGSG    15  ATGGCAGCATGCTCGGTGCAGCGGTGCCAGTTTCTTCCTCCGTGTGGCGGTTCTGGCG
MAACLPPCPQFFTSCGGSG    15  ATGGCAGCATGCTTGCCTCCGTGCCCTTAGTTTTTTACTTCGTGTGGCGGTTCTGGCG
MAACTMGSCLTALVCGGSG    15  ATGGCAGCATGCACGATGGGGTCTTGCCTTACTGCTCTGGTTTGTGGCGGTTCTGGCG
MAACIVAFCRSCAYCGGSG    15  ATGGCAGCATGCATTGTGGCGTTTTGCCGGTCTTGTGCGTATTGTGGCGGTTCTGGCG
MAACRAPICLQLKHCGGSG    15  ATGGCAGCATGCCGTGCTCCGATTTGCCTGCAGCTGAAGCATTGTGGCGGTTCTGGCG
MAACYMTPCWVHFGCGGSG    15  ATGGCAGCATGCTATATGACGCCTTGCTGGGTTCATTTTGGGTGTGGCGGTTCTGGCG
MAACLLFSCQSTHSCGGSG    15  ATGGCAGCATGCTTGCTGTTTTCTTGCTAGTCTACGCATTCTTGTGGCGGTTCTGGCG
MAACLSLCMQHQFPCGGSG    15  ATGGCAGCATGCTTGTCTCTGTGCATGCAGCATTAGTTTCCGTGTGGCGGTTCTGGCG
MAACLCGSCVSMMRCGGSG    15  ATGGCAGCATGCTTGTGTGGTTCTTGCGTTTCTATGATGCGTTGTGGCGGTTCTGGCG
MAACTLLPPCTFQVCGGSG    15  ATGGCAGCATGCACTTTGTTGCCGCCTTGCACTTTTCAGGTGTGTGGCGGTTCTGGCG
MAACRLAACHPSILCGGSG    15  ATGGCAGCATGCCGTTTGGCTGCGTGCCATCCTTCTATTTTGTGTGGCGGTTCTGGCG
MAACELLPPCFLRSCGGSG    15  ATGGCAGCATGCGAGTTGTTGCCGCCTTGCTTTCTGCGTTCTTGTGGCGGTTCTGGCG
MAACVSRQVCPVMVCGGSG    15  ATGGCAGCATGCGTGAGTCGTTAGGTTTGCCCTGTGATGGTGTGTGGCGGTTCTGGCG
MAACPSLPPQCSVKCGGSG    15  ATGGCAGCATGCCCTTCTTTGCCTCCGTAGTGCTCGGTTAAGTGTGGCGGTTCTGGCG
MAACVFLPPCSFLECGGSG    15  ATGGCAGCATGCGTGTTTCTGCCGCCGTGCTCTTTTTTGGAGTGTGGCGGTTCTGGCG
MAACNPSCQLRSPFCGGSG    14  ATGGCAGCATGCAATCCGTCTTGCCAGCTTCGTTCGCCTTTTTGTGGCGGTTCTGGCG
MAACTSLYCQFPTLCGGSG    14  ATGGCAGCATGCACGTCGCTTTATTGCTAGTTTCCGACGTTGTGTGGCGGTTCTGGCG
MAACMMGMNCPAQYCGGSG    14  ATGGCAGCATGCATGATGGGGATGAATTGCCCTGCTTAGTATTGTGGCGGTTCTGGCG
MAACRPDRYCYQTLCGGSG    14  ATGGCAGCATGCCGTCCGGATCGTTATTGCTATTAGACGCTGTGTGGCGGTTCTGGCG
MAACLSSPRCTWQQCGGSG    14  ATGGCAGCATGCCTTTCGTCTCCGCGTTGCACGTGGTAGCAGTGTGGCGGTTCTGGCG
MAACARSTCPQLPPCGGSG    14  ATGGCAGCATGCGCGCGGTCTACGTGCCCGCAGCTGCCTCCTTGTGGCGGTTCTGGCG
MAACVRVQYCGPPTCGGSG    14  ATGGCAGCATGCGTACGTGTGTAGTATTGCGGGCCTCCTACGTGTGGCGGTTCTGGCG
MAACVPWCPSRMSLCGGSG    14  ATGGCAGCATGCGTTCCTTGGTGCCCTTCTCGTATGTCGCTGTGTGGCGGTTCTGGCG
MAACSRLLWCVPGHCGGSG    14  ATGGCAGCATGCTCTCGGTTGCTGTGGTGCGTTCCTGGTCATTGTGGCGGTTCTGGCG
MAACSAILCPIAPLCGGSG    14  ATGGCAGCATGCTCTGCGATTCTTTGCCCTATTGCTCCTTTGTGTGGCGGTTCTGGCG
MAACWKFCQGELINCGGSG    14  ATGGCAGCATGCTGGAAGTTTTGCTAGGGTGAGCTTATTAATTGTGGCGGTTCTGGCG
MAACLRVWCLTSPCCGGSG    14  ATGGCAGCATGCTTGCGGGTTTGGTGCCTTACGAGTCCGTGTTGTGGCGGTTCTGGCG
MAACTEPCLLQQSPCGGSG    14  ATGGCAGCATGCACTGAGCCGTGCCTTCTGTAGCAGTCTCCTTGTGGCGGTTCTGGCG
MAACHRRVCMSCQGCGGSG    14  ATGGCAGCATGCCATCGTAGGGTGTGCATGTCTTGTCAGGGTTGTGGCGGTTCTGGCG
MAACPQLFWCLWPYCGGSG    14  ATGGCAGCATGCCCTTAGTTGTTTTGGTGCCTGTGGCCGTATTGTGGCGGTTCTGGCG
MAACARSCALAIQTCGGSG    14  ATGGCAGCATGCGCGAGGAGTTGCGCGTTGGCTATTTAGACTTGTGGCGGTTCTGGCG
MAACVQVWCPRTYLCGGSG    14  ATGGCAGCATGCGTGCAGGTTTGGTGCCCTCGGACGTATTTGTGTGGCGGTTCTGGCG
MAACYWQPCCSLKECGGSG    14  ATGGCAGCATGCTATTGGTAGCCGTGCTGTTCTTTGAAGGAGTGTGGCGGTTCTGGCG
MAACSILPPCGLQLCGGSG    14  ATGGCAGCATGCTCGATTCTTCCTCCGTGCGGTCTGTAGCTGTGTGGCGGTTCTGGCG
MAACSSMMCLLTLQCGGSG    14  ATGGCAGCATGCTCTAGTATGATGTGCTTGCTTACTCTGTAGTGTGGCGGTTCTGGCG
MAACHSHFCLTSTTCGGSG    14  ATGGCAGCATGCCATTCTCATTTTTGCCTTACGTCTACTACGTGTGGCGGTTCTGGCG
MAACPYVQCWQTLDCGGSG    14  ATGGCAGCATGCCCTTATGTGCAGTGCTGGTAGACGCTTGATTGTGGCGGTTCTGGCG
MAACRTLPPCGPATCGGSG    14  ATGGCAGCATGCCGTACGTTGCCTCCGTGCGGGCCTGCTACGTGTGGCGGTTCTGGCG
MAACQDAFSCHPQACGGSG    14  ATGGCAGCATGCTAGGATGCTTTTTCTTGCCATCCGCAGGCGTGTGGCGGTTCTGGCG
MAACPVASAVLVDAVWRFW    14  ATGGCAGCATGCCCCGTTGCTTCCGCCGTGCTAGTTGATGCTGTGTGGCGGTTCTGGCG
MAACSKLRTCRTLGCGGSG    13  ATGGCAGCATGCAGTAAGTTGCGGACTTGCCGTACGCTTGGTTGTGGCGGTTCTGGCG
MAACMQDNQCHPKTCGGSG    13  ATGGCAGCATGCATGTAGGATAATCAGTGCCATCCTAAGACTTGTGGCGGTTCTGGCG
MAACPNEKCVTLPPCGGSG    13  ATGGCAGCATGCCCGAATGAGAAGTGCGTGACTTTGCCGCCTTGTGGCGGTTCTGGCG
MAACRDRSCNGYFLCGGSG    13  ATGGCAGCATGCCGGGATCGGTCGTGCAATGGGTATTTTTTGTGTGGCGGTTCTGGCG
MAACRPPTCQILPPCGGSG    13  ATGGCAGCATGCCGTCCGCCGACTTGCTAGATTCTTCCGCCTTGTGGCGGTTCTGGCG
MAACRQLPPCFMDHCGGSG    13  ATGGCAGCATGCCGTTAGTTGCCGCCTTGCTTTATGGATCATTGTGGCGGTTCTGGCG
MAACLPKRCSFLPPCGGSG    13  ATGGCAGCATGCCTGCCGAAGCGGTGCTCGTTTCTTCCTCCTTGTGGCGGTTCTGGCG
MAACLSQHCSQNSTCGGSG    13  ATGGCAGCATGCCTGTCTTAGCATTGCTCTCAGAATTCTACGTGTGGCGGTTCTGGCG
MAACDFLPPCPSLACGGSG    13  ATGGCAGCATGCGATTTTCTGCCTCCGTGCCCGTCTCTTGCGTGTGGCGGTTCTGGCG
MAACANFNCSMVNVCGGSG    13  ATGGCAGCATGCGCGAATTTTAATTGCAGTATGGTTAATGTGTGTGGCGGTTCTGGCG
MAACACKSCTSRLSCGGSG    13  ATGGCAGCATGCGCGTGTAAGTCGTGCACGTCTCGGTTGTCTTGTGGCGGTTCTGGCG
MAACAYRMSCWHSECGGSG    13  ATGGCAGCATGCGCTTATCGGATGTCGTGCTGGCATAGTGAGTGTGGCGGTTCTGGCG
MAACQASLCYLSYQCGGSG    13  ATGGCAGCATGCTAGGCTTCTCTTTGCTATTTGTCGTATCAGTGTGGCGGTTCTGGCG
MAACYHSPECWSTRCGGSG    13  ATGGCAGCATGCTATCATTCGCCGGAGTGCTGGTCTACTCGTTGTGGCGGTTCTGGCG
MAACLVFLACPMALCGGSG    13  ATGGCAGCATGCTTGGTGTTTCTGGCGTGCCCGATGGCTCTTTGTGGCGGTTCTGGCG
MAACLSPMRCAVYMCGGSG    13  ATGGCAGCATGCTTGTCGCCTATGCGGTGCGCGGTGTATATGTGTGGCGGTTCTGGCG
MAACFSAHCQSTYLCGGSG    13  ATGGCAGCATGCTTTAGTGCTCATTGCTAGAGTACGTATTTGTGTGGCGGTTCTGGCG
MAACFCKMCYTIPTCGGSG    13  ATGGCAGCATGCTTTTGTAAGATGTGCTATACTATTCCGACTTGTGGCGGTTCTGGCG
MAACRTQCCGFPLACGGSG    13  ATGGCAGCATGCAGGACGTAGTGTTGCGGGTTTCCGTTGGCTTGTGGCGGTTCTGGCG
MAACSTMDPCLPRCCGGSG    13  ATGGCAGCATGCAGTACGATGGATCCTTGCCTTCCTCGTTGTTGTGGCGGTTCTGGCG
MAACHRSLCPFPVLCGGSG    13  ATGGCAGCATGCCATCGTTCTTTGTGCCCGTTTCCGGTTCTGTGTGGCGGTTCTGGCG
MAACPIQWDCLLIQCGGSG    13  ATGGCAGCATGCCCGATTCAGTGGGATTGCCTTCTTATTTAGTGTGGCGGTTCTGGCG
MAACPNSLPCSLSYCGGSG    13  ATGGCAGCATGCCCTAATTCGTTGCCGTGCTCGTTGTCGTATTGTGGCGGTTCTGGCG
MAACPYTLGCHIATCGGSG    13  ATGGCAGCATGCCCTTATACGCTGGGGTGCCATATTGCTACTTGTGGCGGTTCTGGCG
MAACRAQHICHWPLCGGSG    13  ATGGCAGCATGCCGGGCGCAGCATATTTGCCATTGGCCGTTGTGTGGCGGTTCTGGCG
MAACLQMECVTLDSCGGSG    13  ATGGCAGCATGCCTTCAGATGGAGTGCGTTACGCTGGATTCGTGTGGCGGTTCTGGCG
MAACARIALCLPPCCGGSG    13  ATGGCAGCATGCGCTAGGATTGCGCTGTGCCTTCCTCCTTGTTGTGGCGGTTCTGGCG
MAACLELPPCHLPQCGGSG    13  ATGGCAGCATGCTTGGAGTTGCCGCCGTGCCATCTTCCTTAGTGTGGCGGTTCTGGCG
MAACFWECESSSLSCGGSG    13  ATGGCAGCATGCTTTTGGGAGTGCGAGTCGTCTTCGTTGAGTTGTGGCGGTTCTGGCG
MAGMPGSFLPCYLYCGGSG    13  ATGGCAGGCATGCCGGGTTCATTTCTGCCGTGCTACCTGTACTGTGGCGGTTCTGGCG
MAACVHMQSCLASGCGGSG    13  ATGGCAGCATGCGTGCATATGTAGAGTTGCCTTGCTTCGGGGTGTGGCGGTTCTGGCG
MAACSYTYCPSSSACGGSG    13  ATGGCAGCATGCTCTTATACGTATTGCCCTTCTTCGTCGGCTTGTGGCGGTTCTGGCG
MAACFIACPLLVLTCGGSG    13  ATGGCAGCATGCTTTATTGCTTGCCCTTTGCTTGTGCTTACTTGTGGCGGTTCTGGCG
MAACFWISCPMLPPCGGSG    13  ATGGCAGCATGCTTTTGGATTTCGTGCCCTATGCTGCCTCCTTGTGGCGGTTCTGGCG
MAACPMLPPCNPPQCGGSG    13  ATGGCAGCATGCCCTATGCTGCCTCCGTGCAATCCTCCGTAGTGTGGCGGTTCTGGCG
MAACDVYPCVPQSMCGGSG    13  ATGGCAGCATGCGATGTTTATCCGTGCGTTCCTCAGAGTATGTGTGGCGGTTCTGGCG
MAACSSQPCLRSLFCGGSG    13  ATGGCAGCATGCTCTTCTTAGCCGTGCTTGCGTTCGTTGTTTTGTGGCGGTTCTGGCG
MAACLIDFCPMLPPCGGSG    13  ATGGCAGCATGCTTGATTGATTTTTGCCCTATGTTGCCTCCTTGTGGCGGTTCTGGCG
MAACNYLMQCFFQLCGGSG    13  ATGGCAGCATGCAATTATCTTATGCAGTGCTTTTTTTAGCTGTGTGGCGGTTCTGGCG
MAACPLLPPCPIMTCGGSG    13  ATGGCAGCATGCCCGTTGCTTCCGCCTTGCCCGATTATGACGTGTGGCGGTTCTGGCG
MAACATFLHSCLHPCGGSG    13  ATGGCAGCATGCGCTACGTTTTTGCATTCGTGCTTGCATCCGTGTGGCGGTTCTGGCG
MAACWGICQLGSQACGGSG    13  ATGGCAGCATGCTGGGGTATTTGCCAGCTGGGGAGTTAGGCGTGTGGCGGTTCTGGCG
MAACPMLPPCGLQLCGGSG    13  ATGGCAGCATGCCCTATGCTGCCTCCGTGCGGTCTGTAGCTGTGTGGCGGTTCTGGCG
MAACFGGCPQWTFHCGGSG    13  ATGGCAGCATGCTTCGGGGGTTGCCCGTAGTGGACTTTTCATTGTGGCGGTTCTGGCG
MAACTMSVCQQSHSCGGSG    12  ATGGCAGCATGCACGATGTCGGTTTGCCAGCAGAGTCATTCTTGTGGCGGTTCTGGCG
MAACTVFSSCSAMYCGGSG    12  ATGGCAGCATGCACTGTGTTTTCTTCGTGCTCTGCTATGTATTGTGGCGGTTCTGGCG
MAACTQRLLCPHALCGGSG    12  ATGGCAGCATGCACTTAGCGTTTGTTGTGCCCGCATGCGCTGTGTGGCGGTTCTGGCG
MAACTYSCTSYWLTCGGSG    12  ATGGCAGCATGCACTTATTCTTGCACTAGTTATTGGCTTACGTGTGGCGGTTCTGGCG
MAACMQSNQCESVSCGGSG    12  ATGGCAGCATGCATGCAGTCTAATCAGTGCGAGTCTGTGTCTTGTGGCGGTTCTGGCG
MAACMPVEDCLSRYCGGSG    12  ATGGCAGCATGCATGCCTGTGGAGGATTGCCTTTCGCGTTATTGTGGCGGTTCTGGCG
MAACIWKQDCVNADCGGSG    12  ATGGCAGCATGCATTTGGAAGTAGGATTGCGTTAATGCTGATTGTGGCGGTTCTGGCG
MAACQLNSCFTELSCGGSG    12  ATGGCAGCATGCCAGCTGAATTCGTGCTTTACTGAGCTTTCGTGTGGCGGTTCTGGCG
MAACPELPPCAIQWCGGSG    12  ATGGCAGCATGCCCGGAGCTTCCGCCGTGCGCGATTTAGTGGTGTGGCGGTTCTGGCG
MAACPAACLQPNAPCGGSG    12  ATGGCAGCATGCCCTGCTGCGTGCTTGTAGCCTAATGCGCCGTGTGGCGGTTCTGGCG
MAACRYQVPCCNVGCGGSG    12  ATGGCAGCATGCCGTTATTAGGTGCCTTGCTGTAATGTGGGTTGTGGCGGTTCTGGCG
MAACLAGACQQSYLCGGSG    12  ATGGCAGCATGCCTGGCGGGTGCTTGCTAGCAGTCTTATCTTTGTGGCGGTTCTGGCG
MAACDSFECTLPVKCGGSG    12  ATGGCAGCATGCGATTCGTTTGAGTGCACGCTTCCTGTTAAGTGTGGCGGTTCTGGCG
MAACVQTDVCMLLSCGGSG    12  ATGGCAGCATGCGTGTAGACTGATGTGTGCATGCTTCTGTCTTGTGGCGGTTCTGGCG
MAACVWSLNCVTVCCGGSG    12  ATGGCAGCATGCGTGTGGTCTCTTAATTGCGTTACGGTTTGTTGTGGCGGTTCTGGCG
MAACYWPSVCFLGVCGGSG    12  ATGGCAGCATGCTATTGGCCGTCTGTTTGCTTTCTTGGTGTGTGTGGCGGTTCTGGCG
MAACSTSPCIVRNHCGGSG    12  ATGGCAGCATGCTCGACGTCTCCTTGCATTGTGCGTAATCATTGTGGCGGTTCTGGCG
MAACSLTYCQESTLCGGSG    12  ATGGCAGCATGCTCGCTGACTTATTGCTAGGAGTCTACGTTGTGTGGCGGTTCTGGCG
MAACSQHLACALAYCGGSG    12  ATGGCAGCATGCTCTCAGCATCTTGCTTGCGCTCTTGCGTATTGTGGCGGTTCTGGCG
MAACWTLVCVRQADCGGSG    12  ATGGCAGCATGCTGGACGCTTGTGTGCGTTAGGTAGGCGGATTGTGGCGGTTCTGGCG
MAACWRRICPLAYTCGGSG    12  ATGGCAGCATGCTGGAGGCGGATTTGCCCTTTGGCTTATACTTGTGGCGGTTCTGGCG
MAACKSWACNNAQLCGGSG    12  ATGGCAGCATGCAAGTCGTGGGCGTGCAATAATGCTCAGCTTTGTGGCGGTTCTGGCG
MAACHQLRNCLCLDCGGSG    12  ATGGCAGCATGCCATTAGCTTAGGAATTGCCTTTGTTTGGATTGTGGCGGTTCTGGCG
MAACHYLPPCPTAACGGSG    12  ATGGCAGCATGCCATTATCTGCCTCCGTGCCCTACTGCTGCTTGTGGCGGTTCTGGCG
MAACPTLPPCTPDQCGGSG    12  ATGGCAGCATGCCCGACGTTGCCTCCTTGCACGCCGGATTAGTGTGGCGGTTCTGGCG
MAACLRIVSCSDCGCGGSG    12  ATGGCAGCATGCCTGAGGATTGTGTCGTGCTCTGATTGTGGGTGTGGCGGTTCTGGCG
MAACLQGSCGRHHLCGGSG    12  ATGGCAGCATGCCTGCAGGGTTCTTGCGGGCGGCATCATCTTTGTGGCGGTTCTGGCG
MAACLAMLCLFHQPCGGSG    12  ATGGCAGCATGCCTTGCGATGCTTTGCCTTTTTCATTAGCCGTGTGGCGGTTCTGGCG
MAACVQLDCMRVRLCGGSG    12  ATGGCAGCATGCGTGCAGTTGGATTGCATGCGGGTTAGGTTGTGTGGCGGTTCTGGCG
MAACQTFPSCLYLLCGGSG    12  ATGGCAGCATGCTAGACGTTTCCGTCTTGCCTTTATCTTTTGTGTGGCGGTTCTGGCG
MAACSIERCPFLGSCGGSG    12  ATGGCAGCATGCTCGATTGAGAGGTGCCCATTTTTGGGGAGTTGTGGCGGTTCTGGCG
MAACSPFYCWWVPRCGGSG    12  ATGGCAGCATGCTCGCCTTTTTATTGCTGGTGGGTTCCTCGTTGTGGCGGTTCTGGCG
MAACSASFCPLTATCGGSG    12  ATGGCAGCATGCTCGGCGTCTTTTTGCCCTTTGACTGCTACTTGTGGCGGTTCTGGCG
MAACSHMSCEVLPPCGGSG    12  ATGGCAGCATGCTCTCATATGTCTTGCGAGGTTCTTCCGCCTTGTGGCGGTTCTGGCG
MAACSRVPCNQLPPCGGSG    12  ATGGCAGCATGCTCTCGGGTTCCTTGCAATTAGCTTCCTCCGTGTGGCGGTTCTGGCG
MAACWPQGCKMTYICGGSG    12  ATGGCAGCATGCTGGCCGTAGGGGTGCAAGATGACGTATATTTGTGGCGGTTCTGGCG
MAACLSSSCYYLLTCGGSG    12  ATGGCAGCATGCTTGTCGTCTTCTTGCTATTATCTTCTGACTTGTGGCGGTTCTGGCG
MAACQVLPPCGRQSCGGSG    12  ATGGCAGCATGCCAGGTGTTGCCTCCGTGCGGTCGTTAGTCGTGTGGCGGTTCTGGCG
MAACLYPSARCHQQCGGSG    12  ATGGCAGCATGCCTGTATCCTTCGGCTCGGTGCCATTAGCAGTGTGGCGGTTCTGGCG
MAACGPAPCLGTTKCGGSG    12  ATGGCAGCATGCGGGCCTGCTCCGTGCCTGGGGACTACGAAGTGTGGCGGTTCTGGCG
MAACSGLLLCHPQFCGGSG    12  ATGGCAGCATGCTCGGGTCTTTTGCTTTGCCATCCTTAGTTTTGTGGCGGTTCTGGCG
MAACLIFWCSHLPSCGGSG    12  ATGGCAGCATGCCTGATTTTTTGGTGCTCTCATCTGCCGAGTTGTGGCGGTTCTGGCG
MAACLGAGLCSAFSCGGSG    12  ATGGCAGCATGCCTTGGGGCTGGTCTTTGCTCTGCGTTTTCGTGTGGCGGTTCTGGCG
MAACMSKCHGGTLQCGGSG    12  ATGGCAGCATGCATGTCGAAGTGCCATGGGGGTACGCTGCAGTGTGGCGGTTCTGGCG
MAACSILPPCPYKLCGGSG    12  ATGGCAGCATGCTCGATTCTTCCTCCTTGCCCTTATAAGCTGTGTGGCGGTTCTGGCG
MAACSPRQCIFFVDCGGSG    12  ATGGCAGCATGCTCTCCGCGGCAGTGCATTTTTTTTGTTGATTGTGGCGGTTCTGGCG
MAACTLLPPCTVLKCGGSG    12  ATGGCAGCATGCACGCTGTTGCCGCCTTGCACGGTTCTTAAATGTGGCGGTTCTGGCG
MAACPDWACWVAPQCGGSG    12  ATGGCAGCATGCCCTGATTGGGCTTGCTGGGTGGCGCCGTAGTGTGGCGGTTCTGGCG
MAACPYLPPCNPPQCGGSG    12  ATGGCAGCATGCCCTTATCTTCCTCCGTGCAATCCTCCGTAGTGTGGCGGTTCTGGCG
MAACQILPPCAEYVCGGSG    12  ATGGCAGCATGCTAGATTCTGCCTCCTTGCGCTGAGTATGTTTGTGGCGGTTCTGGCG
MAACLTLPPCDLSYCGGSG    12  ATGGCAGCATGCTTGACGTTGCCTCCGTGCGATCTGAGTTATTGTGGCGGTTCTGGCG
MAACKSQHCGMKILCGGSG    11  ATGGCAGCATGCAAGTCTCAGCATTGCGGTATGAAGATTCTTTGTGGCGGTTCTGGCG
MAACKSELCQSHLLCGGSG    11  ATGGCAGCATGCAAGTCTGAGTTGTGCTAGTCGCATTTGCTTTGTGGCGGTTCTGGCG
MAACTPPMQCLAHMCGGSG    11  ATGGCAGCATGCACGCCGCCGATGTAGTGCCTTGCGCATATGTGTGGCGGTTCTGGCG
MAACMKLHCPLLPPCGGSG    11  ATGGCAGCATGCATGAAGCTTCATTGCCCGTTGCTTCCTCCTTGTGGCGGTTCTGGCG
MAACMGRFCSEYQTCGGSG    11  ATGGCAGCATGCATGGGTAGGTTTTGCTCGGAGTATTAGACTTGTGGCGGTTCTGGCG
MAACMSATCIFTYTCGGSG    11  ATGGCAGCATGCATGTCTGCGACGTGCATTTTTACGTATACTTGTGGCGGTTCTGGCG
MAACILSNPCVKQHCGGSG    11  ATGGCAGCATGCATTCTGTCGAATCCGTGCGTTAAGCAGCATTGTGGCGGTTCTGGCG
MAACHTICFSVLPPCGGSG    11  ATGGCAGCATGCCATACTATTTGCTTTTCGGTGCTTCCTCCTTGTGGCGGTTCTGGCG
MAACPLGHCRQTFACGGSG    11  ATGGCAGCATGCCCGTTGGGGCATTGCCGTCAGACTTTTGCTTGTGGCGGTTCTGGCG
MAACRVSNLCSWAFCGGSG    11  ATGGCAGCATGCCGGGTGTCTAATTTGTGCTCGTGGGCTTTTTGTGGCGGTTCTGGCG
MAACRTLPPCITPLCGGSG    11  ATGGCAGCATGCCGTACTCTTCCGCCTTGCATTACGCCTCTGTGTGGCGGTTCTGGCG
MAACLQLPPCPVVTCGGSG    11  ATGGCAGCATGCCTGCAGCTTCCTCCGTGCCCGGTTGTTACGTGTGGCGGTTCTGGCG
MAACLLPPCPVKIECGGSG    11  ATGGCAGCATGCCTGCTTCCTCCGTGCCCGGTTAAGATTGAGTGTGGCGGTTCTGGCG
MAACLIQNCLPLTMCGGSG    11  ATGGCAGCATGCCTTATTTAGAATTGCCTGCCTTTGACTATGTGTGGCGGTTCTGGCG
MAACLPLRTCHLSPCGGSG    11  ATGGCAGCATGCCTTCCTCTTCGGACGTGCCATTTGTCTCCGTGTGGCGGTTCTGGCG
MAACLAFRCIELGGCGGSG    11  ATGGCAGCATGCCTTGCGTTTCGGTGCATTGAGCTTGGTGGTTGTGGCGGTTCTGGCG
MAACELWWCYYDYPCGGSG    11  ATGGCAGCATGCGAGCTGTGGTGGTGCTATTATGATTATCCTTGTGGCGGTTCTGGCG
MAACASYFCTNGRVCGGSG    11  ATGGCAGCATGCGCTTCGTATTTTTGCACGAATGGTCGGGTGTGTGGCGGTTCTGGCG
MAACVPRYQCLQVWCGGSG    11  ATGGCAGCATGCGTTCCGAGGTATCAGTGCCTGCAGGTTTGGTGTGGCGGTTCTGGCG
MAACQFWLCRTLPPCGGSG    11  ATGGCAGCATGCTAGTTTTGGCTTTGCCGGACTCTTCCGCCTTGTGGCGGTTCTGGCG
MAACYTRLPCYPDYCGGSG    11  ATGGCAGCATGCTATACGCGTCTTCCGTGCTATCCTGATTATTGTGGCGGTTCTGGCG
MAACYQPICGVLPPCGGSG    11  ATGGCAGCATGCTATTAGCCTATTTGCGGTGTGCTTCCGCCTTGTGGCGGTTCTGGCG
MAACSLLPPCTDSSCGGSG    11  ATGGCAGCATGCTCGCTTCTTCCGCCGTGCACTGATTCGTCGTGTGGCGGTTCTGGCG
MAACSATHCFRYYGCGGSG    11  ATGGCAGCATGCTCGGCGACTCATTGCTTTCGTTATTATGGGTGTGGCGGTTCTGGCG
MAACSDLRCPLVGLCGGSG    11  ATGGCAGCATGCTCTGATTTGCGTTGCCCTCTGGTTGGGTTGTGTGGCGGTTCTGGCG
MAACSLLPPCQWALCGGSG    11  ATGGCAGCATGCTCTTTGTTGCCTCCTTGCTAGTGGGCTCTGTGTGGCGGTTCTGGCG
MAACWISTFCWKNQCGGSG    11  ATGGCAGCATGCTGGATTTCTACGTTTTGCTGGAAGAATTAGTGTGGCGGTTCTGGCG
MAACFGSYCLVQIACGGSG    11  ATGGCAGCATGCTTTGGTTCTTATTGCCTTGTTTAGATTGCTTGTGGCGGTTCTGGCG
MAACKPLMFCYADFCGGSG    11  ATGGCAGCATGCAAGCCTCTGATGTTTTGCTATGCGGATTTTTGTGGCGGTTCTGGCG
MAACNFLPPCQFYSCGGSG    11  ATGGCAGCATGCAATTTTCTTCCGCCTTGCCAGTTTTATTCTTGTGGCGGTTCTGGCG
MAACRASVCQASRYCGGSG    11  ATGGCAGCATGCAGGGCGTCGGTTTGCTAGGCGTCTAGGTATTGTGGCGGTTCTGGCG
MAACMVTQCDRLLTCGGSG    11  ATGGCAGCATGCATGGTGACTCAGTGCGATCGTCTTCTTACTTGTGGCGGTTCTGGCG
MAACIQRGCNTTILCGGSG    11  ATGGCAGCATGCATTCAGAGGGGGTGCAATACGACTATTCTTTGTGGCGGTTCTGGCG
MAACIWLPPCSPYICGGSG    11  ATGGCAGCATGCATTTGGTTGCCGCCGTGCTCTCCGTATATTTGTGGCGGTTCTGGCG
MAACHRCSVCSSAHCGGSG    11  ATGGCAGCATGCCATAGGTGTTCGGTGTGCTCTTCGGCGCATTGTGGCGGTTCTGGCG
MAACRTNCAFSQSSCGGSG    11  ATGGCAGCATGCCGGACTAATTGCGCTTTTTCGTAGTCGAGTTGTGGCGGTTCTGGCG
MAACEVSGRCSSKLCGGSG    11  ATGGCAGCATGCGAGGTGTCTGGGAGGTGCTCGTCTAAGCTTTGTGGCGGTTCTGGCG
MAACALRMCLQLPPCGGSG    11  ATGGCAGCATGCGCTCTTCGGATGTGCCTGCAGCTTCCTCCGTGTGGCGGTTCTGGCG
MAACSHWSCAYFSGCGGSG    11  ATGGCAGCATGCTCTCATTGGTCGTGCGCTTATTTTTCTGGGTGTGGCGGTTCTGGCG
MAACSFSPQPCPVPCGGSG    11  ATGGCAGCATGCTCTTTTTCTCCTTAGCCTTGCCCGGTGCCTTGTGGCGGTTCTGGCG
MAACTLLPPCHSPGCGGSG    11  ATGGCAGCATGCACGCTGTTGCCTCCTTGCCATTCGCCGGGGTGTGGCGGTTCTGGCG
MAACRKNQECLFWQCGGSG    11  ATGGCAGCATGCCGGAAGAATTAGGAGTGCCTTTTTTGGCAGTGTGGCGGTTCTGGCG
MAACRYMCYLSSSACGGSG    11  ATGGCAGCATGCCGTTATATGTGCTATCTTAGTTCTTCGGCTTGTGGCGGTTCTGGCG
MAACLSLPPCQIDFCGGSG    11  ATGGCAGCATGCCTGAGTCTGCCGCCGTGCCAGATTGATTTTTGTGGCGGTTCTGGCG
MAACPLLPPCGQLSCGGSG    11  ATGGCAGCATGCCCGTTGCTTCCGCCGTGCGGGCAGCTTAGTTGTGGCGGTTCTGGCG
MAACKIALYCVGGECGGSG    11  ATGGCAGCATGCAAGATTGCGTTGTATTGCGTGGGGGGTGAGTGTGGCGGTTCTGGCG
MAACVMLLFFPNQLCGGSG    11  ATGGCAGCATGCGTTATGCTGCTTTTTTTCCCTAATCAGCTGTGTGGCGGTTCTGGCG
MAACPELPPCQQSSCGGSG    11  ATGGCAGCATGCCCGGAGCTTCCGCCTTGCTAGCAGTCTTCGTGTGGCGGTTCTGGCG
MAACSVLPPCNPPQCGGSG    11  ATGGCAGCATGCTCTGTTCTGCCTCCGTGCAATCCTCCGTAGTGTGGCGGTTCTGGCG
MAACKTASCRLGQLCGGSG    10  ATGGCAGCATGCAAGACGGCGTCGTGCAGGCTGGGGTAGTTGTGTGGCGGTTCTGGCG
MAACKYLVPCGSTDCGGSG    10  ATGGCAGCATGCAAGTATTTGGTTCCGTGCGGTTCGACGGATTGTGGCGGTTCTGGCG
MAACTLLPPCPPTQCGGSG    10  ATGGCAGCATGCACGCTGTTGCCTCCTTGCCCGCCGACTCAGTGTGGCGGTTCTGGCG
MAACTSQSLCSFYMCGGSG    10  ATGGCAGCATGCACGTCTCAGTCGCTTTGCTCGTTTTATATGTGTGGCGGTTCTGGCG
MAACSLTCGTSLSHCGGSG    10  ATGGCAGCATGCAGTTTGACGTGCGGTACTTCTCTGTCGCATTGTGGCGGTTCTGGCG
MAACMSMQPCIIMPCGGSG    10  ATGGCAGCATGCATGAGTATGCAGCCGTGCATTATTATGCCGTGTGGCGGTTCTGGCG
MAACMYYSCLLLPPCGGSG    10  ATGGCAGCATGCATGTATTATTCTTGCTTGCTGCTGCCTCCGTGTGGCGGTTCTGGCG
MAACQYLVCQRLMVCGGSG    10  ATGGCAGCATGCCAGTATTTGGTTTGCCAGCGTCTTATGGTTTGTGGCGGTTCTGGCG
MAACHLPMTCRSQSCGGSG    10  ATGGCAGCATGCCATCTGCCGATGACTTGCAGGTCGCAGAGTTGTGGCGGTTCTGGCG
MAACHYNFQCSHSTCGGSG    10  ATGGCAGCATGCCATTATAATTTTTAGTGCTCGCATAGTACGTGTGGCGGTTCTGGCG
MAACPAPWYSCWTQCGGSG    10  ATGGCAGCATGCCCTGCGCCTTGGTATTCTTGCTGGACTTAGTGTGGCGGTTCTGGCG
MAACLLTYCKHNSDCGGSG    10  ATGGCAGCATGCCTGTTGACGTATTGCAAGCATAATTCGGATTGTGGCGGTTCTGGCG
MAACLNECPFSILRCGGSG    10  ATGGCAGCATGCCTTAATGAGTGCCCTTTTTCTATTCTGAGGTGTGGCGGTTCTGGCG
MAACLHNLSCPMSGCGGSG    10  ATGGCAGCATGCCTTCATAATTTGTCGTGCCCTATGTCTGGGTGTGGCGGTTCTGGCG
MAACLHPLCSQLSNCGGSG    10  ATGGCAGCATGCCTTCATCCGCTTTGCTCTTAGCTTTCGAATTGTGGCGGTTCTGGCG
MAACEPAKCCTKELCGGSG    10  ATGGCAGCATGCGAGCCGGCTAAGTGCTGTACTAAGGAGTTGTGTGGCGGTTCTGGCG
MAACDRRSPCKQWPCGGSG    10  ATGGCAGCATGCGATCGTCGGTCTCCTTGCAAGCAGTGGCCTTGTGGCGGTTCTGGCG
MAACGVSNCVSLMMCGGSG    10  ATGGCAGCATGCGGTGTGTCGAATTGCGTTTCGCTGATGATGTGTGGCGGTTCTGGCG
MAACVTSPCSISHICGGSG    10  ATGGCAGCATGCGTGACTTCTCCTTGCTCTATTTCTCATATTTGTGGCGGTTCTGGCG
MAACVLPPCGAAQQCGGSG    10  ATGGCAGCATGCGTGCTTCCGCCTTGCGGGGCTGCTTAGCAGTGTGGCGGTTCTGGCG
MAACVYVCQPQLWRCGGSG    10  ATGGCAGCATGCGTGTATGTGTGCCAGCCTCAGCTTTGGCGGTGTGGCGGTTCTGGCG
MAACVLYYFCPTACCGGSG    10  ATGGCAGCATGCGTTCTTTATTATTTTTGCCCGACTGCTTGTTGTGGCGGTTCTGGCG
MAACVAFNCIYPDSCGGSG    10  ATGGCAGCATGCGTTGCGTTTAATTGCATTTATCCGGATTCTTGTGGCGGTTCTGGCG
MAACYIDQCSLSNMCGGSG    10  ATGGCAGCATGCTATATTGATCAGTGCTCGCTTAGTAATATGTGTGGCGGTTCTGGCG
MAACYYLPPCNVVECGGSG    10  ATGGCAGCATGCTATTATTTGCCGCCTTGCAATGTTGTTGAGTGTGGCGGTTCTGGCG
MAACSRFPLFYFQVCGGSG    10  ATGGCAGCATGCTCGCGTTTTCCGCTGTTCTATTTTTAGGTTTGTGGCGGTTCTGGCG
MAACSAHRVCSVCICGGSG    10  ATGGCAGCATGCTCGGCTCATCGGGTGTGCTCGGTGTGTATTTGTGGCGGTTCTGGCG
MAACSGEMKGCHGPCGGSG    10  ATGGCAGCATGCTCGGGTGAGATGAAGGGTTGCCATGGTCCTTGTGGCGGTTCTGGCG
MAACSTSNCRASPLCGGSG    10  ATGGCAGCATGCTCTACGTCTAATTGCCGGGCTTCGCCTCTGTGTGGCGGTTCTGGCG
MAACSSPQCNGDSVCGGSG    10  ATGGCAGCATGCTCTTCTCCTCAGTGCAATGGGGATTCTGTGTGTGGCGGTTCTGGCG
MAACLILPPCWLSLCGGSG    10  ATGGCAGCATGCTTGATTTTGCCGCCGTGCTGGTTGTCTTTGTGTGGCGGTTCTGGCG
MAACLSYPCQRLPPCGGSG    10  ATGGCAGCATGCTTGTCTTATCCGTGCTAGCGTCTGCCTCCTTGTGGCGGTTCTGGCG
MAACLSLPPCPTRTCGGSG    10  ATGGCAGCATGCTTGTCTTTGCCTCCGTGCCCTACTAGGACTTGTGGCGGTTCTGGCG
MAACFGYLCFTQSVCGGSG    10  ATGGCAGCATGCTTTGGGTATTTGTGCTTTACGCAGTCGGTTTGTGGCGGTTCTGGCG
MAACFSNNCVLYYQCGGSG    10  ATGGCAGCATGCTTTTCGAATAATTGCGTGCTGTATTATCAGTGTGGCGGTTCTGGCG
MAACNPSYCKYHPSCGGSG    10  ATGGCAGCATGCAATCCTAGTTATTGCAAGTATCATCCTAGTTGTGGCGGTTCTGGCG
MAACTFAQSCTPLQCGGSG    10  ATGGCAGCATGCACTTTTGCGCAGTCGTGCACGCCGTTGCAGTGTGGCGGTTCTGGCG
MAACRSPMCNSVLTCGGSG    10  ATGGCAGCATGCAGGTCGCCGATGTGCAATAGTGTTCTGACGTGTGGCGGTTCTGGCG
MAACRLSYGCQHRGCGGSG    10  ATGGCAGCATGCAGGTTGAGTTATGGGTGCCAGCATAGGGGTTGTGGCGGTTCTGGCG
MAACHLLPPCGLQLCGGSG    10  ATGGCAGCATGCCATCTTTTGCCTCCGTGCGGTCTGTAGCTGTGTGGCGGTTCTGGCG
MAACPLNCHQDRNQCGGSG    10  ATGGCAGCATGCCCATTGAATTGCCATCAGGATCGGAATCAGTGTGGCGGTTCTGGCG
MAACPLPLPCHSSVCGGSG    10  ATGGCAGCATGCCCTTTGCCGCTGCCGTGCCATTCTTCTGTTTGTGGCGGTTCTGGCG
MAACLCRICLIVPPCGGSG    10  ATGGCAGCATGCCTGTGTCGTATTTGCTTGATTGTTCCTCCGTGTGGCGGTTCTGGCG
MAACLLMCPQYSSYCGGSG    10  ATGGCAGCATGCCTTTTGATGTGCCCTTAGTATTCTTCGTATTGTGGCGGTTCTGGCG
MAACDRQMCEHIRFCGGSG    10  ATGGCAGCATGCGATCGGTAGATGTGCGAGCATATTCGTTTTTGTGGCGGTTCTGGCG
MAACAQLPPCGLQLCGGSG    10  ATGGCAGCATGCGCGTAGCTTCCTCCGTGCGGTCTGTAGCTGTGTGGCGGTTCTGGCG
MAACGLVCLAQIGPCGGSG    10  ATGGCAGCATGCGGGCTTGTTTGCCTGGCGTAGATTGGGCCGTGTGGCGGTTCTGGCG
MAACVPTTGCVLFYCGGSG    10  ATGGCAGCATGCGTGCCTACGACTGGGTGCGTTTTGTTTTATTGTGGCGGTTCTGGCG
MAACVSPTCSTNASCGGSG    10  ATGGCAGCATGCGTTTCTCCTACTTGCTCTACGAATGCTTCGTGTGGCGGTTCTGGCG
MAACTSLPPCSHIFCGGSG    10  ATGGCAGCATGCACGTCTCTTCCTCCGTGCAGTCATATTTTTTGTGGCGGTTCTGGCG
MAACSFWRCPHLPPCGGSG    10  ATGGCAGCATGCAGTTTTTGGAGGTGCCCGCATTTGCCTCCGTGTGGCGGTTCTGGCG
MAACPLECTCLMHCCGGSG    10  ATGGCAGCATGCCCGTTGGAGTGCACTTGTCTTATGCATTGTTGTGGCGGTTCTGGCG
MAACAQLPPCSWDLCGGSG    10  ATGGCAGCATGCGCGTAGCTTCCTCCGTGCTCGTGGGATCTGTGTGGCGGTTCTGGCG
MAACGFSLYCYTGFCGGSG    10  ATGGCAGCATGCGGGTTTAGTTTGTATTGCTATACGGGTTTTTGTGGCGGTTCTGGCG
MAACWSYPFCQLHFCGGSG    10  ATGGCAGCATGCTGGTCTTATCCTTTTTGCTAGTTGCATTTTTGTGGCGGTTCTGGCG
MAACLTLPPCHLPQCGGSG    10  ATGGCAGCATGCTTGACTTTGCCGCCGTGCCATCTTCCTTAGTGTGGCGGTTCTGGCG
MAACNTRCDVPPPPVAVLA    10  ATGGCAGCATGCAACACTCGCTGCGATGTCCCTCCCCCCCCTGTGGCGGTTCTGGCG
MAACTGGDVRSLSWLWRFW    10  ATGGCAGCATGCACGGGGGGGGACGTGCGATCTTTGTCTTGGTTGTGGCGGTTCTGGCG
MAACTFLYCPSNSDCGGSG    10  ATGGCAGCATGCACTTTTTTGTATTGCCCTAGTAATTCGGATTGTGGCGGTTCTGGCG
MAACSVLPPCQPGYCGGSG    10  ATGGCAGCATGCTCGGTGTTGCCTCCTTGCCAGCCTGGTTATTGTGGCGGTTCTGGCG
MAACSAHCQSRLQPWGGSG    10  ATGGCAGCATGCTCTGCGCATTGCTAGTCGCGTTTGCAGCCGTGGGGCGGTTCTGGCG
MAACNMLSCPSQMSCGGSG    9  ATGGCAGCATGCAATATGCTTTCGTGCCCTTCGCAGATGTCGTGTGGCGGTTCTGGCG
MAACNVQHCHILPPCGGSG    9  ATGGCAGCATGCAATGTGTAGCATTGCCATATTTTGCCTCCGTGTGGCGGTTCTGGCG
MAACTSWLCQQCHTCGGSG    9  ATGGCAGCATGCACTTCGTGGCTGTGCCAGCAGTGTCATACGTGTGGCGGTTCTGGCG
MAACTFWCDLRYPVCGGSG    9  ATGGCAGCATGCACTTTTTGGTGCGATCTGCGGTATCCTGTTTGTGGCGGTTCTGGCG
MAACIYAVCKTQGNCGGSG    9  ATGGCAGCATGCATTTATGCTGTGTGCAAGACGTAGGGTAATTGTGGCGGTTCTGGCG
MAACHSRCPHFAPLVAVLA    9  ATGGCAGCATGCCACTCTCGCTGCCCCCACTTTGCCCCCCTTGTGGCGGTTCTGGCG
MAACQLHMVCQNYRCGGSG    9  ATGGCAGCATGCCAGCTTCATATGGTGTGCTAGAATTATCGGTGTGGCGGTTCTGGCG
MAACQVMLCDALNQCGGSG    9  ATGGCAGCATGCCAGGTGATGTTGTGCGATGCTCTTAATTAGTGTGGCGGTTCTGGCG
MAACHSPLCHTYQICGGSG    9  ATGGCAGCATGCCATTCGCCGCTTTGCCATACTTATTAGATTTGTGGCGGTTCTGGCG
MAACPRVAPLAVVLVAVLA    9  ATGGCAGCATGCCCCCGTGTTGCCCCCCTTGCAGTCGTCCTTGTGGCGGTTCTGGCG
MAACPKSNLCAYSDCGGSG    9  ATGGCAGCATGCCCTAAGTCGAATTTGTGCGCGTATTCTGATTGTGGCGGTTCTGGCG
MAACPQVPGCSPAICGGSG    9  ATGGCAGCATGCCCTTAGGTTCCGGGTTGCTCGCCTGCTATTTGTGGCGGTTCTGGCG
MAACRALPPCTPLQCGGSG    9  ATGGCAGCATGCCGGGCTCTTCCTCCTTGCACGCCTCTTCAGTGTGGCGGTTCTGGCG
MAACRFQLCWADNYCGGSG    9  ATGGCAGCATGCCGGTTTTAGCTGTGCTGGGCTGATAATTATTGTGGCGGTTCTGGCG
MAACRTGKCPLYIACGGSG    9  ATGGCAGCATGCCGTACTGGGAAGTGCCCTCTGTATATTGCTTGTGGCGGTTCTGGCG
MAACRFYPCMMPSGCGGSG    9  ATGGCAGCATGCCGTTTTTATCCTTGCATGATGCCGTCTGGTTGTGGCGGTTCTGGCG
MAACLLPPCTYTSSCGGSG    9  ATGGCAGCATGCCTGCTGCCTCCTTGCACGTATACTTCTTCTTGTGGCGGTTCTGGCG
MAACLPTRCDLLPPCGGSG    9  ATGGCAGCATGCCTTCCGACGCGTTGCGATCTGCTGCCTCCTTGTGGCGGTTCTGGCG
MAACLLSVCQVSSLCGGSG    9  ATGGCAGCATGCCTTCTTTCGGTTTGCCAGGTGTCGTCTTTGTGTGGCGGTTCTGGCG
MAACLGAACTVAVACGGSG    9  ATGGCAGCATGCCTTGGTGCTGCGTGCACTGTGGCTGTTGCGTGTGGCGGTTCTGGCG
MAACLYLAECWQGQCGGSG    9  ATGGCAGCATGCCTTTATTTGGCTGAGTGCTGGCAAGGTCAGTGTGGCGGTTCTGGCG
MAACAWKYLICKQQCGGSG    9  ATGGCAGCATGCGCGTGGAAGTATTTGATTTGCAAGTAGCAGTGTGGCGGTTCTGGCG
MAACAILQCTNPQTCGGSG    9  ATGGCAGCATGCGCTATTCTGCAGTGCACTAATCCGCAGACTTGTGGCGGTTCTGGCG
MAACAGICFWQYNSCGGSG    9  ATGGCAGCATGCGCTGGGATTTGCTTTTGGTAGTATAATTCTTGTGGCGGTTCTGGCG
MAACGRECVTSQATCGGSG    9  ATGGCAGCATGCGGGCGGGAGTGCGTTACTTCGCAGGCTACGTGTGGCGGTTCTGGCG
MAACQRAICPLDGICGGSG    9  ATGGCAGCATGCTAGCGTGCGATTTGCCCTCTTGATGGGATTTGTGGCGGTTCTGGCG
MAACQLASCTSSVSCGGSG    9  ATGGCAGCATGCTAGCTGGCTAGTTGCACGAGTTCGGTTTCTTGTGGCGGTTCTGGCG
MAACSLACSFSLCLCGGSG    9  ATGGCAGCATGCTCACTGGCGTGCTCTTTTTCGTTGTGTTTGTGTGGCGGTTCTGGCG
MAACSLLCSRGRLSCGGSG    9  ATGGCAGCATGCTCGCTGCTTTGCAGTAGGGGGCGTTTGTCTTGTGGCGGTTCTGGCG
MAACSSISCPQQFKCGGSG    9  ATGGCAGCATGCTCGTCTATTTCGTGCCCTTAGCAGTTTAAGTGTGGCGGTTCTGGCG
MAACWVLPPCHWITCGGSG    9  ATGGCAGCATGCTGGGTTCTTCCTCCGTGCCATTGGATTACTTGTGGCGGTTCTGGCG
MAACLLMNCNVLPPCGGSG    9  ATGGCAGCATGCTTGCTGATGAATTGCAATGTGCTGCCGCCTTGTGGCGGTTCTGGCG
MAACLSRPCLQDLLCGGSG    9  ATGGCAGCATGCTTGTCGCGGCCGTGCCTGTAGGATTTGCTGTGTGGCGGTTCTGGCG
MAACLSLPPCESFTCGGSG    9  ATGGCAGCATGCTTGTCTTTGCCTCCGTGCGAGTCGTTTACTTGTGGCGGTTCTGGCG
MAACFSKRVCSSCLCGGSG    9  ATGGCAGCATGCTTTTCGAAGCGTGTGTGCTCTAGTTGTTTGTGTGGCGGTTCTGGCG
MAACKYGSCPLAQVCGGSG    9  ATGGCAGCATGCAAGTATGGGTCGTGCCCTCTTGCGTAGGTGTGTGGCGGTTCTGGCG
MAACILPPCHIFKDCGGSG    9  ATGGCAGCATGCATTTTGCCGCCGTGCCATATTTTTAAGGATTGTGGCGGTTCTGGCG
MAACPLLCCSMDTECGGSG    9  ATGGCAGCATGCCCGCTGTTGTGCTGTTCTATGGATACTGAGTGTGGCGGTTCTGGCG
MAACPPPHLCQFHYCGGSG    9  ATGGCAGCATGCCCTCCGCCGCATTTGTGCTAGTTTCATTATTGTGGCGGTTCTGGCG
MAACPGQFFCKQTPCGGSG    9  ATGGCAGCATGCCCTGGGCAGTTTTTTTGCAAGTAGACGCCTTGTGGCGGTTCTGGCG
MAACRHNTCIFLPPCGGSG    9  ATGGCAGCATGCCGGCATAATACTTGCATTTTTTTGCCTCCTTGTGGCGGTTCTGGCG
MAACELRYCSYQLTCGGSG    9  ATGGCAGCATGCGAGCTTCGGTATTGCTCGTATTAGCTTACGTGTGGCGGTTCTGGCG
MAACVIMLTCQASDCGGSG    9  ATGGCAGCATGCGTGATTATGCTTACGTGCTAGGCTTCGGATTGTGGCGGTTCTGGCG
MAACVIQLVVCPSQCGGSG    9  ATGGCAGCATGCGTGATTCAGTTGGTGGTTTGCCCTTCGCAGTGTGGCGGTTCTGGCG
MAACVQFACPILQLCGGSG    9  ATGGCAGCATGCGTTCAGTTTGCGTGCCCGATTTTGTAGCTGTGTGGCGGTTCTGGCG
MAACVVLCGVVYNSCGGSG    9  ATGGCAGCATGCGTTGTGTTATGCGGTGTTGTTTATAATTCTTGTGGCGGTTCTGGCG
MAACQLARNCGFQACGGSG    9  ATGGCAGCATGCTAGCTTGCTCGGAATTGCGGGTTTCAGGCTTGTGGCGGTTCTGGCG
MAACQGLCLRHLLHCGGSG    9  ATGGCAGCATGCTAGGGTTTGTGCCTTAGGCATTTGCTTCATTGTGGCGGTTCTGGCG
MAACYMSTCPPFYPCGGSG    9  ATGGCAGCATGCTATATGTCGACTTGCCCGCCGTTTTATCCTTGTGGCGGTTCTGGCG
MAACSSVACVMSASCGGSG    9  ATGGCAGCATGCTCGAGTGTGGCTTGCGTTATGAGTGCGTCTTGTGGCGGTTCTGGCG
MAACLMSPVCMLSACGGSG    9  ATGGCAGCATGCTTGATGTCGCCTGTGTGCATGCTGTCTGCGTGTGGCGGTTCTGGCG
MAACLLPLCRVSQSCGGSG    9  ATGGCAGCATGCTTGCTTCCGCTGTGCCGTGTGTCGCAGTCGTGTGGCGGTTCTGGCG
MAACLFGLCSLDSTCGGSG    9  ATGGCAGCATGCTTGTTTGGTCTGTGCTCTTTGGATTCGACTTGTGGCGGTTCTGGCG
MAACPRPASPALLTVAVLA    9  ATGGCAGCATGCCCCCGTCCTGCCTCCCCTGCCCTATTAACTGTGGCGGTTCTGGCG
MAACVSWGCVLLPPCGGSG    9  ATGGCAGCATGCGTGTCGTGGGGGTGCGTGTTGTTGCCTCCGTGTGGCGGTTCTGGCG
MAACFTLPPCHLSNCGGSG    9  ATGGCAGCATGCTTTACGCTTCCTCCTTGCCATTTGTCGAATTGTGGCGGTTCTGGCG
MAACKRTHCLPPPVVAVLA    9  ATGGCAGCATGCAAGCGTACCCATTGCCTCCCCCCCCCTGTTGTGGCGGTTCTGGCG
MAACPQKCLLQGPFCGGSG    9  ATGGCAGCATGCCCGTAGAAGTGCCTGCTTTAGGGTCCTTTTTGTGGCGGTTCTGGCG
MAACPLLPPCTYLSCGGSG    9  ATGGCAGCATGCCCGTTGCTTCCGCCTTGCACTTATCTTTCGTGTGGCGGTTCTGGCG
MAACTLLPPCPYKLCGGSG    9  ATGGCAGCATGCACGCTGTTGCCTCCTTGCCCTTATAAGCTGTGTGGCGGTTCTGGCG
MAACPHSAPLARPPCGGSG    9  ATGGCAGCATGCCCCCACTCTGCCCCCCTTGCGAGGCCCCCGTGTGGCGGTTCTGGCG
MAACRQLPPCDLSYCGGSG    9  ATGGCAGCATGCCGGTAGCTGCCTCCGTGCGATCTGAGTTATTGTGGCGGTTCTGGCG
MAACDSNFVCYNFLCGGSG    9  ATGGCAGCATGCGATTCTAATTTTGTGTGCTATAATTTTTTGTGTGGCGGTTCTGGCG
MAACKFGSCTVLPPCGGSG    8  ATGGCAGCATGCAAGTTTGGGTCGTGCACGGTGTTGCCGCCGTGTGGCGGTTCTGGCG
MAACTRAPCLLSQMCGGSG    8  ATGGCAGCATGCACTCGGGCGCCGTGCCTGCTTTCGTAGATGTGTGGCGGTTCTGGCG
MAACRTFTCAISHPCGGSG    8  ATGGCAGCATGCAGGACGTTTACTTGCGCGATTTCGCATCCGTGTGGCGGTTCTGGCG
MAACRQDLCLFSELCGGSG    8  ATGGCAGCATGCAGGTAGGATCTTTGCTTGTTTTCGGAGCTTTGTGGCGGTTCTGGCG
MAACRSGPCSGALQCGGSG    8  ATGGCAGCATGCAGGTCGGGTCCGTGCTCTGGTGCGTTGTAGTGTGGCGGTTCTGGCG
MAACSKSSCNDNVLCGGSG    8  ATGGCAGCATGCAGTAAGTCTTCGTGCAATGATAATGTTTTGTGTGGCGGTTCTGGCG
MAACSTLPPCTQQICGGSG    8  ATGGCAGCATGCAGTACGTTGCCGCCGTGCACTTAGTAGATTTGTGGCGGTTCTGGCG
MAACSHQYFCNSNTCGGSG    8  ATGGCAGCATGCAGTCATTAGTATTTTTGCAATTCTAATACTTGTGGCGGTTCTGGCG
MAACSVQLCYDVDICGGSG    8  ATGGCAGCATGCAGTGTTCAGCTTTGCTATGATGTGGATATTTGTGGCGGTTCTGGCG
MAACMMIGVCVTFSCGGSG    8  ATGGCAGCATGCATGATGATTGGTGTTTGCGTGACTTTTAGTTGTGGCGGTTCTGGCG
MAACMDYSCARQTQCGGSG    8  ATGGCAGCATGCATGGATTATTCTTGCGCTCGTCAGACGTAGTGTGGCGGTTCTGGCG
MAACQASPDKCNFACGGSG    8  ATGGCAGCATGCCAGGCTTCTCCTGATAAGTGCAATTTTGCGTGTGGCGGTTCTGGCG
MAACHTMSCPFAQNCGGSG    8  ATGGCAGCATGCCATACGATGTCTTGCCCTTTTGCGCAGAATTGTGGCGGTTCTGGCG
MAACHLLPPCNPPQCGGSG    8  ATGGCAGCATGCCATCTTTTGCCTCCGTGCAATCCTCCGTAGTGTGGCGGTTCTGGCG
MAACPQSSPPAFTAVAVLA    8  ATGGCAGCATGCCCCCAGTCTTCCCCCCCTGCTTTCACCGCTGTGGCGGTTCTGGCG
MAACPKFLPCAMQQCGGSG    8  ATGGCAGCATGCCCGAAGTTTTTGCCTTGCGCGATGTAGCAGTGTGGCGGTTCTGGCG
MAACPMHWSCKRHPCGGSG    8  ATGGCAGCATGCCCGATGCATTGGTCGTGCAAGCGGCATCCGTGTGGCGGTTCTGGCG
MAACPILRCSYWSDCGGSG    8  ATGGCAGCATGCCCGATTCTTCGTTGCTCTTATTGGTCTGATTGTGGCGGTTCTGGCG
MAACPSSWYLQQ*YVWRFW    8  ATGGCAGCATGCCCGTCTTCATGGTACTTGCAATAGTAATATGTGTGGCGGTTCTGGCG
MAACPPKACRSLPPCGGSG    8  ATGGCAGCATGCCCTCCGAAGGCGTGCAGGAGTCTTCCGCCTTGTGGCGGTTCTGGCG
MAACRTIFTHCETRCGGSG    8  ATGGCAGCATGCCGTACTATTTTTACTCATTGCGAGACTAGGTGTGGCGGTTCTGGCG
MAACRSPVCEMLPPCGGSG    8  ATGGCAGCATGCCGTTCGCCTGTGTGCGAGATGTTGCCTCCTTGTGGCGGTTCTGGCG
MAACRWSCLGSVRSCGGSG    8  ATGGCAGCATGCCGTTGGTCGTGCTTGGGTTCTGTTAGGTCGTGTGGCGGTTCTGGCG
MAACRCLTCSLTAMCGGSG    8  ATGGCAGCATGCCGTTGTCTGACGTGCAGTCTTACTGCTATGTGTGGCGGTTCTGGCG
MAACLPVLCQHVSMCGGSG    8  ATGGCAGCATGCCTGCCGGTTCTGTGCTAGCATGTGTCTATGTGTGGCGGTTCTGGCG
MAACLLQLCHYLMRCGGSG    8  ATGGCAGCATGCCTTTTGTAGCTGTGCCATTATCTTATGCGTTGTGGCGGTTCTGGCG
MAACERLPPCYSHQCGGSG    8  ATGGCAGCATGCGAGCGGCTGCCGCCGTGCTATTCTCATTAGTGTGGCGGTTCTGGCG
MAACESSMQCRASQCGGSG    8  ATGGCAGCATGCGAGTCTTCGATGCAGTGCCGTGCTTCTCAGTGTGGCGGTTCTGGCG
MAACDRPACSSSRGCGGSG    8  ATGGCAGCATGCGATAGGCCTGCTTGCAGTTCGTCTAGGGGTTGTGGCGGTTCTGGCG
MAACAHRHPCPASSCGGSG    8  ATGGCAGCATGCGCTCATAGGCATCCTTGCCCTGCGTCTAGTTGTGGCGGTTCTGGCG
MAACAYGCCQASSRCGGSG    8  ATGGCAGCATGCGCTTATGGTTGTTGCCAGGCTTCGTCTAGGTGTGGCGGTTCTGGCG
MAACVPDIRSCVVSCGGSG    8  ATGGCAGCATGCGTGCCTGATATTAGGTCTTGCGTTGTTAGTTGTGGCGGTTCTGGCG
MAACVPYRCVSSGSCGGSG    8  ATGGCAGCATGCGTGCCTTATAGGTGCGTTAGTTCGGGTTCTTGTGGCGGTTCTGGCG
MAACVPWFCYSVVQCGGSG    8  ATGGCAGCATGCGTGCCTTGGTTTTGCTATTCTGTGGTTCAGTGTGGCGGTTCTGGCG
MAACVRSLCQAIWSCGGSG    8  ATGGCAGCATGCGTGCGGTCTCTTTGCTAGGCTATTTGGTCTTGTGGCGGTTCTGGCG
MAACVYGSCTLTPHCGGSG    8  ATGGCAGCATGCGTGTATGGGTCGTGCACTCTTACTCCGCATTGTGGCGGTTCTGGCG
MAACVVQLCTVQSVCGGSG    8  ATGGCAGCATGCGTTGTTCAGTTGTGCACGGTTTAGTCGGTGTGTGGCGGTTCTGGCG
MAACVSLPPCASCRCGGSG    8  ATGGCAGCATGCGTTTCTTTGCCGCCTTGCGCTTCGTGTAGGTGTGGCGGTTCTGGCG
MAACYSVPYRCQYSCGGSG    8  ATGGCAGCATGCTATTCTGTGCCTTATAGGTGCCAGTATTCTTGTGGCGGTTCTGGCG
MAACSQYPCRLLPPCGGSG    8  ATGGCAGCATGCTCGCAGTATCCGTGCAGGCTGTTGCCTCCTTGTGGCGGTTCTGGCG
MAACSDQMCSPSQQCGGSG    8  ATGGCAGCATGCTCGGATCAGATGTGCAGTCCGTCTTAGCAGTGTGGCGGTTCTGGCG
MAACSVLPPCPAPHCGGSG    8  ATGGCAGCATGCTCGGTGCTGCCGCCTTGCCCGGCTCCGCATTGTGGCGGTTCTGGCG
MAACSQACLSLFDMCGGSG    8  ATGGCAGCATGCTCTTAGGCGTGCCTTAGTTTGTTTGATATGTGTGGCGGTTCTGGCG
MAACSYLALCTHQRCGGSG    8  ATGGCAGCATGCTCTTATCTGGCGCTTTGCACTCATTAGCGGTGTGGCGGTTCTGGCG
MAACSSSSCWTHCICGGSG    8  ATGGCAGCATGCTCTTCGAGTTCTTGCTGGACTCATTGTATTTGTGGCGGTTCTGGCG
MAACWEEFPCAFWWCGGSG    8  ATGGCAGCATGCTGGGAGGAGTTTCCGTGCGCGTTTTGGTGGTGTGGCGGTTCTGGCG
MAACWLDPCRLNTQCGGSG    8  ATGGCAGCATGCTGGTTGGATCCTTGCCGGCTTAATACGTAGTGTGGCGGTTCTGGCG
MAACLEILPPCLSTCGGSG    8  ATGGCAGCATGCTTGGAGATTCTTCCGCCTTGCTTGAGTACTTGTGGCGGTTCTGGCG
MAACLYYTCSWFWPCGGSG    8  ATGGCAGCATGCTTGTATTATACTTGCTCTTGGTTTTGGCCGTGTGGCGGTTCTGGCG
MAACLLPPCPSLFTCGGSG    8  ATGGCAGCATGCTTGTTGCCTCCGTGCCCGAGTCTGTTTACTTGTGGCGGTTCTGGCG
MAACLFSSLCFSNQCGGSG    8  ATGGCAGCATGCTTGTTTAGTTCTTTGTGCTTTTCGAATCAGTGTGGCGGTTCTGGCG
MAACLFLPPCQWFMCGGSG    8  ATGGCAGCATGCTTGTTTCTGCCGCCGTGCTAGTGGTTTATGTGTGGCGGTTCTGGCG
MAACFSSACRWGILVAVLA    8  ATGGCAGCATGCTTTAGTTCTGCGTGCCGTTGGGGCATACTTGTGGCGGTTCTGGCG
MAACFLLPPCDVMLCGGSG    8  ATGGCAGCATGCTTTCTTTTGCCGCCTTGCGATGTGATGCTTTGTGGCGGTTCTGGCG
MAACKLPTGCIALLCGGSG    8  ATGGCAGCATGCAAGTTGCCTACGGGGTGCATTGCTCTGCTTTGTGGCGGTTCTGGCG
MAACNLPRCASSGMCGGSG    8  ATGGCAGCATGCAATTTGCCTAGGTGCGCTTCGTCGGGGATGTGTGGCGGTTCTGGCG
MAACTQTSMRCYASCGGSG    8  ATGGCAGCATGCACGTAGACTTCTATGCGTTGCTATGCTTCGTGTGGCGGTTCTGGCG
MAACTYHLCAILPPCGGSG    8  ATGGCAGCATGCACTTATCATCTTTGCGCTATTCTGCCTCCTTGTGGCGGTTCTGGCG
MAACIVACVPQMVVCGGSG    8  ATGGCAGCATGCATTGTGGCGTGCGTTCCGTAGATGGTGGTGTGTGGCGGTTCTGGCG
MAACISTLCARQCTCGGSG    8  ATGGCAGCATGCATTTCGACGCTGTGCGCGCGTCAGTGTACTTGTGGCGGTTCTGGCG
MAACQKSGCFITWLCGGSG    8  ATGGCAGCATGCCAGAAGTCTGGTTGCTTTATTACTTGGCTGTGTGGCGGTTCTGGCG
MAACPPTGCESSSLCGGSG    8  ATGGCAGCATGCCCGCCTACTGGGTGCGAGTCTTCTTCTCTGTGTGGCGGTTCTGGCG
MAACPRACYLMLPQCGGSG    8  ATGGCAGCATGCCCTCGTGCTTGCTATCTGATGCTGCCGTAGTGTGGCGGTTCTGGCG
MAACPSPFCLIAMRCGGSG    8  ATGGCAGCATGCCCTTCTCCGTTTTGCCTGATTGCGATGCGGTGTGGCGGTTCTGGCG
MAACLTRPMCWCLKCGGSG    8  ATGGCAGCATGCCTGACTCGTCCTATGTGCTGGTGTCTGAAGTGTGGCGGTTCTGGCG
MAACENPINCSPLICGGSG    8  ATGGCAGCATGCGAGAATCCTATTAATTGCTCGCCTTTGATTTGTGGCGGTTCTGGCG
MAACAGKMCLKQHECGGSG    8  ATGGCAGCATGCGCGGGGAAGATGTGCCTTAAGTAGCATGAGTGTGGCGGTTCTGGCG
MAACAQLLPACNIFCGGSG    8  ATGGCAGCATGCGCGTAGCTTCTTCCTGCGTGCAATATTTTTTGTGGCGGTTCTGGCG
MAACAYLNCNVSVLCGGSG    8  ATGGCAGCATGCGCGTATTTGAATTGCAATGTTTCTGTTCTGTGTGGCGGTTCTGGCG
MAACVPAHCITASICGGSG    8  ATGGCAGCATGCGTGCCTGCTCATTGCATTACTGCGTCGATTTGTGGCGGTTCTGGCG
MAACSTYGWCPAQYCGGSG    8  ATGGCAGCATGCTCTACTTATGGTTGGTGCCCGGCTTAGTATTGTGGCGGTTCTGGCG
MAACSPSTSCFPTQCGGSG    8  ATGGCAGCATGCTCTCCGTCGACGTCTTGCTTTCCGACTCAGTGTGGCGGTTCTGGCG
MAACSDRSCHKLCACGGSG    8  ATGGCAGCATGCTCTGATCGTTCTTGCCATAAGCTGTGTGCTTGTGGCGGTTCTGGCG
MAACLPDLCPFVYQCGGSG    8  ATGGCAGCATGCTTGCCGGATCTTTGCCCGTTTGTGTATCAGTGTGGCGGTTCTGGCG
MAACLAPGCFWSLECGGSG    8  ATGGCAGCATGCTTGGCTCCGGGGTGCTTTTGGTCGCTGGAGTGTGGCGGTTCTGGCG
MAACLSARLCTRPGCGGSG    8  ATGGCAGCATGCTTGTCTGCGCGTTTGTGCACGCGGCCGGGGTGTGGCGGTTCTGGCG
MAACHEGLCMYWQTCGGSG    8  ATGGCAGCATGCCATGAGGGGTTGTGCATGTATTGGTAGACTTGTGGCGGTTCTGGCG
MAACPLFLCTSIESCGGSG    8  ATGGCAGCATGCCCGTTGTTTCTGTGCACTTCTATTGAGTCGTGTGGCGGTTCTGGCG
MAACLYQYCPWSRVCGGSG    8  ATGGCAGCATGCCTGTATCAGTATTGCCCGTGGTCTCGGGTTTGTGGCGGTTCTGGCG
MAACAILPPCHLPQCGGSG    8  ATGGCAGCATGCGCTATTCTGCCGCCGTGCCATCTTCCTTAGTGTGGCGGTTCTGGCG
MAACFDHQFCTFPFCGGSG    8  ATGGCAGCATGCTTTGATCATCAGTTTTGCACGTTTCCGTTTTGTGGCGGTTCTGGCG
MAACPLLPPCPSFTCGGSG    8  ATGGCAGCATGCCCGTTGCTTCCGCCGTGCCCGTCTTTTACTTGTGGCGGTTCTGGCG
MAACTLLPPCQLMLCGGSG    8  ATGGCAGCATGCACTTTGTTGCCGCCGTGCTAGTTGATGCTGTGTGGCGGTTCTGGCG
MAACIMLPPCHLPQCGGSG    8  ATGGCAGCATGCATTATGCTTCCGCCGTGCCATCTTCCTTAGTGTGGCGGTTCTGGCG
MAACQVLPPCDYSGCGGSG    8  ATGGCAGCATGCCAGGTGTTGCCTCCGTGCGATTATTCTGGGTGTGGCGGTTCTGGCG
MAACPMLPPCAEYVCGGSG    8  ATGGCAGCATGCCCTATGCTGCCTCCTTGCGCTGAGTATGTTTGTGGCGGTTCTGGCG
MAACAQLPPCDLSYCGGSG    8  ATGGCAGCATGCGCGTAGCTTCCTCCGTGCGATCTGAGTTATTGTGGCGGTTCTGGCG
MAACNRSMVCLPPCCGGSG    7  ATGGCAGCATGCAATCGGTCTATGGTTTGCTTGCCTCCTTGTTGTGGCGGTTCTGGCG
MAACTYTAQCLVALCGGSG    7  ATGGCAGCATGCACGTATACTGCGCAGTGCTTGGTTGCGCTGTGTGGCGGTTCTGGCG
MAACTLLLGCYVPRCGGSG    7  ATGGCAGCATGCACTCTGTTGCTTGGGTGCTATGTTCCTCGTTGTGGCGGTTCTGGCG
MAACTEQGCIPIMYCGGSG    7  ATGGCAGCATGCACTGAGCAGGGTTGCATTCCGATTATGTATTGTGGCGGTTCTGGCG
MAACTFTQICSVGICGGSG    7  ATGGCAGCATGCACTTTTACTTAGATTTGCTCTGTGGGGATTTGTGGCGGTTCTGGCG
MAACRMLDCHRLSLCGGSG    7  ATGGCAGCATGCAGGATGTTGGATTGCCATCGTCTTAGTCTGTGTGGCGGTTCTGGCG
MAACMHVRRCIESICGGSG    7  ATGGCAGCATGCATGCATGTGCGTAGGTGCATTGAGAGTATTTGTGGCGGTTCTGGCG
MAACMGLLHCPLWYCGGSG    7  ATGGCAGCATGCATGGGTCTGCTTCATTGCCCGCTGTGGTATTGTGGCGGTTCTGGCG
MAACIRPTRCMFVSCGGSG    7  ATGGCAGCATGCATTCGTCCGACGCGGTGCATGTTTGTTTCTTGTGGCGGTTCTGGCG
MAACIVFRCSPLSICGGSG    7  ATGGCAGCATGCATTGTGTTTCGGTGCTCTCCTTTGTCTATTTGTGGCGGTTCTGGCG
MAACQASQCAATRSCGGSG    7  ATGGCAGCATGCCAGGCGTCGCAGTGCGCGGCTACGCGTAGTTGTGGCGGTTCTGGCG
MAACQSPCYSVSQTCGGSG    7  ATGGCAGCATGCCAGTCTCCTTGCTATTCTGTGTCTTAGACGTGTGGCGGTTCTGGCG
MAACHSYYSCQFLSCGGSG    7  ATGGCAGCATGCCATTCGTATTATTCGTGCTAGTTTCTTTCGTGTGGCGGTTCTGGCG
MAACPQVGVCSLFPCGGSG    7  ATGGCAGCATGCCCGCAGGTGGGTGTTTGCTCTCTGTTTCCTTGTGGCGGTTCTGGCG
MAACPLLPPCHPQSCGGSG    7  ATGGCAGCATGCCCGTTGCTTCCGCCGTGCCATCCTCAGTCGTGTGGCGGTTCTGGCG
MAACPMMQCVSLSHCGGSG    7  ATGGCAGCATGCCCTATGATGTAGTGCGTGTCTCTTTCTCATTGTGGCGGTTCTGGCG
MAACPLHTNGCVSLCGGSG    7  ATGGCAGCATGCCCTCTGCATACTAATGGGTGCGTTTCTTTGTGTGGCGGTTCTGGCG
MAACRPLSDCSLGSCGGSG    7  ATGGCAGCATGCCGGCCTCTGTCTGATTGCAGTCTTGGTTCTTGTGGCGGTTCTGGCG
MAACRLQTCKNFHFCGGSG    7  ATGGCAGCATGCCGGTTGTAGACGTGCAAGAATTTTCATTTTTGTGGCGGTTCTGGCG
MAACRKSMCKVMAACGGSG    7  ATGGCAGCATGCCGTAAGTCTATGTGCAAGGTTATGGCGGCGTGTGGCGGTTCTGGCG
MAACRLLPPCSNSMCGGSG    7  ATGGCAGCATGCCGTCTGCTTCCTCCTTGCTCGAATTCGATGTGTGGCGGTTCTGGCG
MAACRFSTCHPQLHCGGSG    7  ATGGCAGCATGCCGTTTTTCTACTTGCCATCCTCAGCTGCATTGTGGCGGTTCTGGCG
MAACLTPSCQSLVDCGGSG    7  ATGGCAGCATGCCTGACGCCTTCGTGCTAGTCTTTGGTTGATTGTGGCGGTTCTGGCG
MAACLLLPPCYKSSCGGSG    7  ATGGCAGCATGCCTGCTTCTGCCGCCTTGCTATAAGAGTAGTTGTGGCGGTTCTGGCG
MAACLVLSECAVNSCGGSG    7  ATGGCAGCATGCCTGGTGTTGTCGGAGTGCGCTGTGAATTCTTGTGGCGGTTCTGGCG
MAACLRPSCQQFVLCGGSG    7  ATGGCAGCATGCCTTCGTCCGTCTTGCCAGCAGTTTGTGTTGTGTGGCGGTTCTGGCG
MAACLQVHCLQKYICGGSG    7  ATGGCAGCATGCCTTTAGGTTCATTGCTTGTAGAAGTATATTTGTGGCGGTTCTGGCG
MAACEAVRCQVLQHCGGSG    7  ATGGCAGCATGCGAGGCTGTGCGTTGCCAGGTTCTGTAGCATTGTGGCGGTTCTGGCG
MAACDKANCRRCNVCGGSG    7  ATGGCAGCATGCGATAAGGCTAATTGCCGTCGTTGTAATGTGTGTGGCGGTTCTGGCG
MAACDRLSCLMFNFCGGSG    7  ATGGCAGCATGCGATAGGCTGAGTTGCTTGATGTTTAATTTTTGTGGCGGTTCTGGCG
MAACDLMRSCAHLSCGGSG    7  ATGGCAGCATGCGATCTTATGCGGTCTTGCGCTCATCTTTCGTGTGGCGGTTCTGGCG
MAACAPHICLPPLACGGSG    7  ATGGCAGCATGCGCGCCGCATATTTGCTTGCCTCCTTTGGCGTGTGGCGGTTCTGGCG
MAACAMSLCKLRVLCGGSG    7  ATGGCAGCATGCGCTATGTCGCTTTGCAAGCTGCGTGTGCTTTGTGGCGGTTCTGGCG
MAACGSIPLCWSVFCGGSG    7  ATGGCAGCATGCGGGTCTATTCCTTTGTGCTGGAGTGTGTTTTGTGGCGGTTCTGGCG
MAACVETSLCDLVICGGSG    7  ATGGCAGCATGCGTGGAGACGTCTCTGTGCGATCTTGTTATTTGTGGCGGTTCTGGCG
MAACVATCVVYPGPCGGSG    7  ATGGCAGCATGCGTGGCGACTTGCGTGGTTTATCCTGGTCCTTGTGGCGGTTCTGGCG
MAACVTGVCILLPSCGGSG    7  ATGGCAGCATGCGTTACTGGTGTGTGCATTCTTCTGCCTTCGTGTGGCGGTTCTGGCG
MAACVSWSCRHVHVCGGSG    7  ATGGCAGCATGCGTTAGTTGGTCGTGCAGGCATGTTCATGTGTGTGGCGGTTCTGGCG
MAACVSLNCYRHFVCGGSG    7  ATGGCAGCATGCGTTTCGCTGAATTGCTATCGGCATTTTGTGTGTGGCGGTTCTGGCG
MAACQTLLNCLLFVCGGSG    7  ATGGCAGCATGCTAGACTCTGTTGAATTGCTTGTTGTTTGTGTGTGGCGGTTCTGGCG
MAACQHLPPCRHQDCGGSG    7  ATGGCAGCATGCTAGCATCTTCCGCCGTGCAGGCATCAGGATTGTGGCGGTTCTGGCG
MAACYKDQCFRLQQCGGSG    7  ATGGCAGCATGCTATAAGGATCAGTGCTTTCGGCTGTAGCAGTGTGGCGGTTCTGGCG
MAACYNRICLHSPNCGGSG    7  ATGGCAGCATGCTATAATCGTATTTGCCTTCATTCGCCGAATTGTGGCGGTTCTGGCG
MAACYTPCDSPPCTCGGSG    7  ATGGCAGCATGCTATACGCCGTGCGATTCGCCTCCTTGTACTTGTGGCGGTTCTGGCG
MAACYPHWCLYNFMCGGSG    7  ATGGCAGCATGCTATCCGCATTGGTGCTTGTATAATTTTATGTGTGGCGGTTCTGGCG
MAACYAQPCKLNSLCGGSG    7  ATGGCAGCATGCTATGCTCAGCCTTGCAAGCTGAATTCGTTGTGTGGCGGTTCTGGCG
MAACSASCLASWQACGGSG    7  ATGGCAGCATGCTCGGCGTCGTGCCTTGCGTCGTGGTAGGCTTGTGGCGGTTCTGGCG
MAACSGLLCLSNLFCGGSG    7  ATGGCAGCATGCTCGGGGTTGCTTTGCTTGTCTAATTTGTTTTGTGGCGGTTCTGGCG
MAACSQLKVCHVVSCGGSG    7  ATGGCAGCATGCTCGTAGCTTAAGGTTTGCCATGTTGTGTCTTGTGGCGGTTCTGGCG
MAACSFLVMCLQNPCGGSG    7  ATGGCAGCATGCTCGTTTCTTGTTATGTGCCTGTAGAATCCTTGTGGCGGTTCTGGCG
MAACSPMPCFLLPPCGGSG    7  ATGGCAGCATGCTCTCCTATGCCGTGCTTTTTGTTGCCGCCGTGTGGCGGTTCTGGCG
MAACSLSHCHPQVSCGGSG    7  ATGGCAGCATGCTCTCTGAGTCATTGCCATCCGTAGGTGTCTTGTGGCGGTTCTGGCG
MAACWYPACGLLPPCGGSG    7  ATGGCAGCATGCTGGTATCCGGCGTGCGGTTTGCTTCCTCCTTGTGGCGGTTCTGGCG
MAACLVQYCIVADRCGGSG    7  ATGGCAGCATGCTTGGTGTAGTATTGCATTGTTGCGGATAGGTGTGGCGGTTCTGGCG
MAACLQGLCQGLWFCGGSG    7  ATGGCAGCATGCTTGTAGGGGCTTTGCTAGGGTTTGTGGTTTTGTGGCGGTTCTGGCG
MAACFQMCAGLVQVCGGSG    7  ATGGCAGCATGCTTTTAGATGTGCGCTGGTCTGGTTCAGGTTTGTGGCGGTTCTGGCG
MAACKPPCPQNLPSCGGSG    7  ATGGCAGCATGCAAGCCTCCGTGCCCGTAGAATCTTCCTTCTTGTGGCGGTTCTGGCG
MAACTLLPPCTRVHCGGSG    7  ATGGCAGCATGCACGCTGTTGCCTCCTTGCACGCGGGTTCATTGTGGCGGTTCTGGCG
MAACTKLCMHHALNCGGSG    7  ATGGCAGCATGCACTAAGCTTTGCATGCATCATGCGTTGAATTGTGGCGGTTCTGGCG
MAACRVELQCQICRCGGSG    7  ATGGCAGCATGCAGGGTTGAGCTTCAGTGCTAGATTTGTAGGTGTGGCGGTTCTGGCG
MAACRSWSSCPVPACGGSG    7  ATGGCAGCATGCAGGTCGTGGTCGTCGTGCCCTGTTCCTGCGTGTGGCGGTTCTGGCG
MAACMPDPCESNLRCGGSG    7  ATGGCAGCATGCATGCCTGATCCTTGCGAGTCGAATCTGAGGTGTGGCGGTTCTGGCG
MAACILPPCVWFLECGGSG    7  ATGGCAGCATGCATTCTGCCGCCTTGCGTGTGGTTTTTGGAGTGTGGCGGTTCTGGCG
MAACPFPPCLPPYPCGGSG    7  ATGGCAGCATGCCCGTTTCCGCCGTGCCTTCCGCCTTATCCGTGTGGCGGTTCTGGCG
MAACPLVQPCDLAPCGGSG    7  ATGGCAGCATGCCCTCTTGTTCAGCCTTGCGATCTGGCTCCGTGTGGCGGTTCTGGCG
MAACPSAMCQVTMRCGGSG    7  ATGGCAGCATGCCCTTCTGCGATGTGCTAGGTTACGATGCGTTGTGGCGGTTCTGGCG
MAACRQLPPCWQLQCGGSG    7  ATGGCAGCATGCCGGTAGCTGCCTCCTTGCTGGCAGTTGTAGTGTGGCGGTTCTGGCG
MAACLFQPWWCSYYCGGSG    7  ATGGCAGCATGCCTGTTTTAGCCTTGGTGGTGCAGTTATTATTGTGGCGGTTCTGGCG
MAACDIPTCPPFTRCGGSG    7  ATGGCAGCATGCGATATTCCTACTTGCCCTCCGTTTACGCGGTGTGGCGGTTCTGGCG
MAACAILLCEQESRCGGSG    7  ATGGCAGCATGCGCTATTCTTTTGTGCGAGTAGGAGTCGAGGTGTGGCGGTTCTGGCG
MAACQQSECERVLGCGGSG    7  ATGGCAGCATGCTAGCAGAGTGAGTGCGAGCGTGTTTTGGGGTGTGGCGGTTCTGGCG
MAACQLPPCTTLQYCGGSG    7  ATGGCAGCATGCTAGCTTCCTCCGTGCACTACTTTGCAGTATTGTGGCGGTTCTGGCG
MAACSLSTCPSVWNCGGSG    7  ATGGCAGCATGCTCGTTGTCGACGTGCCCTTCGGTGTGGAATTGTGGCGGTTCTGGCG
MAACLNRSCTAHPVCGGSG    7  ATGGCAGCATGCTTGAATCGTTCGTGCACGGCTCATCCTGTTTGTGGCGGTTCTGGCG
MAACLYPMCVYRVLCGGSG    7  ATGGCAGCATGCTTGTATCCTATGTGCGTTTATCGTGTTTTGTGTGGCGGTTCTGGCG
MAACFTSTCLRVRLVAVLA    7  ATGGCAGCATGCTTTACTTCTACGTGCCTGCGCGTACGTCTTGTGGCGGTTCTGGCG
MAACNFGACFYNLSCGGSG    7  ATGGCAGCATGCAATTTTGGGGCGTGCTTTTATAATTTGTCTTGTGGCGGTTCTGGCG
MAACTILPPCYRRSCGGSG    7  ATGGCAGCATGCACTATTTTGCCTCCTTGCTATCGGCGTAGTTGTGGCGGTTCTGGCG
MAACRSMLCQHPQFCGGSG    7  ATGGCAGCATGCAGGAGTATGCTGTGCTAGCATCCTCAGTTTTGTGGCGGTTCTGGCG
MAACQLLPPCWQLQCGGSG    7  ATGGCAGCATGCCAGCTTCTGCCTCCTTGCTGGCAGTTGTAGTGTGGCGGTTCTGGCG
MAACAPSKCQMQVLCGGSG    7  ATGGCAGCATGCGCGCCTTCGAAGTGCTAGATGTAGGTTCTTTGTGGCGGTTCTGGCG
MAACAFLPPCGVFMCGGSG    7  ATGGCAGCATGCGCGTTTTTGCCTCCGTGCGGTGTGTTTATGTGTGGCGGTTCTGGCG
MAACSRRICPLCFVCGGSG    7  ATGGCAGCATGCTCGAGGCGGATTTGCCCTCTGTGTTTTGTTTGTGGCGGTTCTGGCG
MAACSVRLNCSSFLCGGSG    7  ATGGCAGCATGCTCTGTTCGGCTTAATTGCTCTTCTTTTCTTTGTGGCGGTTCTGGCG
MAACWTKLCEFFLPCGGSG    7  ATGGCAGCATGCTGGACGAAGCTGTGCGAGTTTTTTTTGCCGTGTGGCGGTTCTGGCG
MAACRPGAIRFFRSVAVLA    7  ATGGCAGCATGCCGGCCGGGTGCCATTCGGTTTTTTCGAAGTGTGGCGGTTCTGGCG
MAACIMLPPCQLMLCGGSG    7  ATGGCAGCATGCATTATGCTTCCGCCGTGCTAGTTGATGCTGTGTGGCGGTTCTGGCG
MAACKPFLCFHQPNCGGSG    6  ATGGCAGCATGCAAGCCGTTTTTGTGCTTTCATTAGCCGAATTGTGGCGGTTCTGGCG
MAACKLDTNCNKMTCGGSG    6  ATGGCAGCATGCAAGTTGGATACTAATTGCAATAAGATGACGTGTGGCGGTTCTGGCG
MAACNRVLACSMQRVAVLA    6  ATGGCAGCATGCAATCGGGTGTTGGCTTGCTCTATGTAGCGTGTGGCGGTTCTGGCG
MAACTTSQCQLTAKCGGSG    6  ATGGCAGCATGCACGACGTCTCAGTGCTAGCTTACGGCTAAGTGTGGCGGTTCTGGCG
MAACTKIPCVQLQVCGGSG    6  ATGGCAGCATGCACTAAGATTCCTTGCGTTTAGCTGTAGGTGTGTGGCGGTTCTGGCG
MAACTQPQSCQATLCGGSG    6  ATGGCAGCATGCACTTAGCCTCAGTCGTGCCAGGCTACTCTGTGTGGCGGTTCTGGCG
MAACRICPRCNISQCGGSG    6  ATGGCAGCATGCAGGATTTGTCCTCGTTGCAATATTAGTCAGTGTGGCGGTTCTGGCG
MAACRYHCEKSTGLCGGSG    6  ATGGCAGCATGCAGGTATCATTGCGAGAAGTCTACGGGTTTGTGTGGCGGTTCTGGCG
MAACSISACSVLSSCGGSG    6  ATGGCAGCATGCAGTATTAGTGCTTGCTCTGTGCTTTCGTCGTGTGGCGGTTCTGGCG
MAACSGGRCRALFNCGGSG    6  ATGGCAGCATGCAGTGGTGGGCGGTGCCGTGCTTTGTTTAATTGTGGCGGTTCTGGCG
MAACMMSTCQALLYCGGSG    6  ATGGCAGCATGCATGATGTCTACGTGCTAGGCGCTTTTGTATTGTGGCGGTTCTGGCG
MAACMHSTCYLTSFCGGSG    6  ATGGCAGCATGCATGCATAGTACTTGCTATTTGACGTCTTTTTGTGGCGGTTCTGGCG
MAACMSSTCAASNKCGGSG    6  ATGGCAGCATGCATGTCTTCTACTTGCGCTGCGTCGAATAAGTGTGGCGGTTCTGGCG
MAACMLPALCFKSTCGGSG    6  ATGGCAGCATGCATGTTGCCGGCTTTGTGCTTTAAGTCTACGTGTGGCGGTTCTGGCG
MAACMLPPCQFYHFCGGSG    6  ATGGCAGCATGCATGTTGCCTCCGTGCCAGTTTTATCATTTTTGTGGCGGTTCTGGCG
MAACIKLAICPPQMCGGSG    6  ATGGCAGCATGCATTAAGTTGGCTATTTGCCCGCCGTAGATGTGTGGCGGTTCTGGCG
MAACIYGNCSNWRVCGGSG    6  ATGGCAGCATGCATTTATGGGAATTGCTCTAATTGGCGGGTTTGTGGCGGTTCTGGCG
MAACQKVCCPLLPPCGGSG    6  ATGGCAGCATGCCAGAAGGTTTGTTGCCCGTTGCTTCCTCCTTGTGGCGGTTCTGGCG
MAACQSTACLFPPVCGGSG    6  ATGGCAGCATGCCAGAGTACGGCTTGCTTGTTTCCTCCTGTGTGTGGCGGTTCTGGCG
MAACQISAQCSRSHCGGSG    6  ATGGCAGCATGCCAGATTTCGGCTTAGTGCTCTCGGTCTCATTGTGGCGGTTCTGGCG
MAACPRSPPPALVIVAVLA    6  ATGGCAGCATGCCCCCGTTCTCCCCCCCCTGCATTAGTAATTGTGGCGGTTCTGGCG
MAACPLAPPRACILVAVLA    6  ATGGCAGCATGCCCCCTAGCTCCCCCCCGTGCCTGTATCCTTGTGGCGGTTCTGGCG
MAACPLYMCSEYSFCGGSG    6  ATGGCAGCATGCCCGCTGTATATGTGCTCTGAGTATTCTTTTTGTGGCGGTTCTGGCG
MAACPVLPPCFYMFCGGSG    6  ATGGCAGCATGCCCGGTTCTGCCGCCTTGCTTTTATATGTTTTGTGGCGGTTCTGGCG
MAACPSYNCNSWKNCGGSG    6  ATGGCAGCATGCCCGTCGTATAATTGCAATAGTTGGAAGAATTGTGGCGGTTCTGGCG
MAACPLPCAHLTDICGGSG    6  ATGGCAGCATGCCCTCTGCCTTGCGCGCATTTGACGGATATTTGTGGCGGTTCTGGCG
MAACPAVGCPLTMTCGGSG    6  ATGGCAGCATGCCCTGCGGTTGGGTGCCCTTTGACGATGACGTGTGGCGGTTCTGGCG
MAACPSLPPCMSTDCGGSG    6  ATGGCAGCATGCCCTTCTCTTCCGCCGTGCATGAGTACGGATTGTGGCGGTTCTGGCG
MAACPFSSCSTVSECGGSG    6  ATGGCAGCATGCCCTTTTTCGTCGTGCTCGACGGTTAGTGAGTGTGGCGGTTCTGGCG
MAACRFDFCPYYRSCGGSG    6  ATGGCAGCATGCCGTTTTGATTTTTGCCCTTATTATCGGTCGTGTGGCGGTTCTGGCG
MAACLTVMMCPMYLCGGSG    6  ATGGCAGCATGCCTGACTGTTATGATGTGCCCTATGTATCTGTGTGGCGGTTCTGGCG
MAACLPLRCTYLPPCGGSG    6  ATGGCAGCATGCCTGCCGTTGCGGTGCACGTATCTTCCTCCGTGTGGCGGTTCTGGCG
MAACLRAPCWIPFHCGGSG    6  ATGGCAGCATGCCTGCGTGCGCCGTGCTGGATTCCTTTTCATTGTGGCGGTTCTGGCG
MAACLQMNCPMMGFCGGSG    6  ATGGCAGCATGCCTGTAGATGAATTGCCCGATGATGGGTTTTTGTGGCGGTTCTGGCG
MAACLYVVCGSSSSCGGSG    6  ATGGCAGCATGCCTGTATGTGGTTTGCGGTTCGTCGTCTTCGTGTGGCGGTTCTGGCG
MAACLFACASPAFPCGGSG    6  ATGGCAGCATGCCTGTTTGCTTGCGCGTCGCCTGCGTTTCCTTGTGGCGGTTCTGGCG
MAACLTYPCVGTIVCGGSG    6  ATGGCAGCATGCCTTACTTATCCGTGCGTGGGTACTATTGTTTGTGGCGGTTCTGGCG
MAACELTCHLTNPFCGGSG    6  ATGGCAGCATGCGAGCTGACGTGCCATTTGACGAATCCGTTTTGTGGCGGTTCTGGCG
MAACEVQPCPQTVLCGGSG    6  ATGGCAGCATGCGAGGTTCAGCCTTGCCCGTAGACGGTTCTTTGTGGCGGTTCTGGCG
MAACDLQECLSFTPCGGSG    6  ATGGCAGCATGCGATCTTTAGGAGTGCCTTTCTTTTACGCCGTGTGGCGGTTCTGGCG
MAACDSGQCPALSSVAVLA    6  ATGGCAGCATGCGATTCTGGGCAGTGCCCTGCCTTGAGTTCTGTGGCGGTTCTGGCG
MAACDSFLCAMSPRCGGSG    6  ATGGCAGCATGCGATTCTTTTCTTTGCGCTATGTCTCCTAGGTGTGGCGGTTCTGGCG
MAACAKLICPYLPPCGGSG    6  ATGGCAGCATGCGCTAAGCTGATTTGCCCGTATTTGCCGCCTTGTGGCGGTTCTGGCG
MAACGGLAPSALIRVAVLA    6  ATGGCAGCATGCGGGGGTTTAGCCCCCTCTGCGCTTATTCGTGTGGCGGTTCTGGCG
MAACGSSCTLVVPFCGGSG    6  ATGGCAGCATGCGGTAGTTCGTGCACTTTGGTTGTGCCGTTTTGTGGCGGTTCTGGCG
MAACVLPPCSLGMPCGGSG    6  ATGGCAGCATGCGTGCTGCCGCCTTGCTCTTTGGGTATGCCTTGTGGCGGTTCTGGCG
MAACVGSLTCHTQICGGSG    6  ATGGCAGCATGCGTTGGTTCTCTTACGTGCCATACTTAGATTTGTGGCGGTTCTGGCG
MAACQIKPQCSLEPCGGSG    6  ATGGCAGCATGCTAGATTAAGCCTCAGTGCTCTTTGGAGCCTTGTGGCGGTTCTGGCG
MAACQLFPCTHMRDCGGSG    6  ATGGCAGCATGCTAGCTTTTTCCGTGCACTCATATGAGGGATTGTGGCGGTTCTGGCG
MAACQVSMCHVLPPCGGSG    6  ATGGCAGCATGCTAGGTGAGTATGTGCCATGTGCTTCCTCCTTGTGGCGGTTCTGGCG
MAACQVPVCSRTKVCGGSG    6  ATGGCAGCATGCTAGGTTCCTGTGTGCTCGCGGACGAAGGTTTGTGGCGGTTCTGGCG
MAACYLTSCGASPFCGGSG    6  ATGGCAGCATGCTATCTTACTTCTTGCGGGGCTTCACCTTTTTGTGGCGGTTCTGGCG
MAACYFRWCISESTCGGSG    6  ATGGCAGCATGCTATTTTAGGTGGTGCATTTCTGAGTCTACTTGTGGCGGTTCTGGCG
MAACSKRKCSFLPPCGGSG    6  ATGGCAGCATGCTCGAAGCGTAAGTGCTCGTTTCTTCCTCCGTGTGGCGGTTCTGGCG
MAACSNPVCQLPVYCGGSG    6  ATGGCAGCATGCTCGAATCCTGTTTGCTAGTTGCCTGTGTATTGTGGCGGTTCTGGCG
MAACSMLPPCQRIPCGGSG    6  ATGGCAGCATGCTCGATGCTTCCTCCGTGCTAGCGTATTCCGTGTGGCGGTTCTGGCG
MAACSDDLRCPMSWCGGSG    6  ATGGCAGCATGCTCGGATGATCTTCGGTGCCCTATGTCGTGGTGTGGCGGTTCTGGCG
MAACSVLPPCNFGGCGGSG    6  ATGGCAGCATGCTCGGTTTTGCCTCCTTGCAATTTTGGTGGTTGTGGCGGTTCTGGCG
MAACSYFPNCGIRLCGGSG    6  ATGGCAGCATGCTCGTATTTTCCTAATTGCGGGATTCGGTTGTGTGGCGGTTCTGGCG
MAACSTLPPCSPQACGGSG    6  ATGGCAGCATGCTCTACTTTGCCTCCGTGCTCGCCGTAGGCGTGTGGCGGTTCTGGCG
MAACSQLFCSGYYMCGGSG    6  ATGGCAGCATGCTCTCAGTTGTTTTGCTCTGGGTATTATATGTGTGGCGGTTCTGGCG
MAACSPTGCSTNSYCGGSG    6  ATGGCAGCATGCTCTCCGACTGGTTGCTCTACGAATTCTTATTGTGGCGGTTCTGGCG
MAACLRPCLDLSRTCGGSG    6  ATGGCAGCATGCTTGCGTCCTTGCTTGGATCTGTCTCGGACGTGTGGCGGTTCTGGCG
MAACLVRYCVNLPPCGGSG    6  ATGGCAGCATGCTTGGTGAGGTATTGCGTGAATTTGCCGCCGTGTGGCGGTTCTGGCG
MAACLQVHCSTYYRCGGSG    6  ATGGCAGCATGCTTGTAGGTTCATTGCTCTACATATTATAGGTGTGGCGGTTCTGGCG
MAACFRSEACPRPMCGGSG    6  ATGGCAGCATGCTTTCGTTCTGAGGCTTGCCCTAGGCCTATGTGTGGCGGTTCTGGCG
MAACFSLLCSLFNSCGGSG    6  ATGGCAGCATGCTTTTCGCTTCTTTGCTCTCTTTTTAATTCGTGTGGCGGTTCTGGCG
MAECSGPSPCPIYPCGGSG    6  ATGGCAGAATGCTCTGGTCCTTCTCCTTGCCCTATTTATCCGTGTGGCGGTTCTGGCG
MAACKFVYCYLPTTCGGSG    6  ATGGCAGCATGCAAGTTTGTGTATTGCTATCTTCCGACTACTTGTGGCGGTTCTGGCG
MAACNRVMLCVTGKCGGSG    6  ATGGCAGCATGCAATCGTGTTATGTTGTGCGTGACGGGGAAGTGTGGCGGTTCTGGCG
MAACTFTTQCNSSQCGGSG    6  ATGGCAGCATGCACTTTTACGACTCAGTGCAATTCTAGTCAGTGTGGCGGTTCTGGCG
MAACRTGLDCPRPWCGGSG    6  ATGGCAGCATGCAGGACGGGGCTTGATTGCCCGAGGCCTTGGTGTGGCGGTTCTGGCG
MAACMFLCLLPLFFCGGSG    6  ATGGCAGCATGCATGTTTCTTTGCCTGTTGCCTCTTTTTTTTTGTGGCGGTTCTGGCG
MAACIEAPLACFLYCGGSG    6  ATGGCAGCATGCATTGAGGCTCCTCTGGCTTGCTTTCTTTATTGTGGCGGTTCTGGCG
MAACHPSPSCPATRCGGSG    6  ATGGCAGCATGCCATCCTTCGCCGTCTTGCCCTGCGACTAGGTGTGGCGGTTCTGGCG
MAACHDKITCPLMKCGGSG    6  ATGGCAGCATGCCATGATAAGATTACGTGCCCTCTTATGAAGTGTGGCGGTTCTGGCG
MAACPHLAPPARISVAVLA    6  ATGGCAGCATGCCCCCACCTTGCCCCCCCTGCGAGGATCAGTGTGGCGGTTCTGGCG
MAACPLFSLCPKQQCGGSG    6  ATGGCAGCATGCCCGCTGTTTTCGCTTTGCCCTAAGCAGCAGTGTGGCGGTTCTGGCG
MAACPSLPPCLQFQCGGSG    6  ATGGCAGCATGCCCTAGTTTGCCTCCTTGCCTTTAGTTTCAGTGTGGCGGTTCTGGCG
MAACPQLHCGNAPNCGGSG    6  ATGGCAGCATGCCCTTAGCTGCATTGCGGTAATGCGCCTAATTGTGGCGGTTCTGGCG
MAACLFGKCYLLPPCGGSG    6  ATGGCAGCATGCCTGTTTGGGAAGTGCTATTTGCTTCCGCCTTGTGGCGGTTCTGGCG
MAACLADQCAGRLLCGGSG    6  ATGGCAGCATGCCTTGCGGATCAGTGCGCGGGGCGTTTGTTGTGTGGCGGTTCTGGCG
MAACLQADCRLLSPCGGSG    6  ATGGCAGCATGCCTTTAGGCGGATTGCCGGCTGCTGTCTCCGTGTGGCGGTTCTGGCG
MAACAGESCLDMLNCGGSG    6  ATGGCAGCATGCGCGGGTGAGTCGTGCCTTGATATGCTTAATTGTGGCGGTTCTGGCG
MAACARVRCWYAAMCGGSG    6  ATGGCAGCATGCGCTCGGGTTCGGTGCTGGTATGCGGCTATGTGTGGCGGTTCTGGCG
MAACAWLPPCYPQFCGGSG    6  ATGGCAGCATGCGCTTGGCTTCCTCCTTGCTATCCGCAGTTTTGTGGCGGTTCTGGCG
MAACVKMSCTHANNCGGSG    6  ATGGCAGCATGCGTGAAGATGTCTTGCACGCATGCTAATAATTGTGGCGGTTCTGGCG
MAACVPPKCFQFLSCGGSG    6  ATGGCAGCATGCGTGCCTCCGAAGTGCTTTCAGTTTTTGTCTTGTGGCGGTTCTGGCG
MAACVRSDCVIMFSCGGSG    6  ATGGCAGCATGCGTTCGTTCTGATTGCGTTATTATGTTTTCGTGTGGCGGTTCTGGCG
MAACVLLPPCSRVHCGGSG    6  ATGGCAGCATGCGTTCTGCTTCCGCCTTGCAGTCGTGTTCATTGTGGCGGTTCTGGCG
MAACVLGAMCGWLRCGGSG    6  ATGGCAGCATGCGTTTTGGGTGCGATGTGCGGTTGGCTGCGTTGTGGCGGTTCTGGCG
MAACVFKSCSPQISCGGSG    6  ATGGCAGCATGCGTTTTTAAGTCGTGCTCTCCTTAGATTTCTTGTGGCGGTTCTGGCG
MAACQQGFCNRFGHCGGSG    6  ATGGCAGCATGCTAGCAGGGGTTTTGCAATCGTTTTGGTCATTGTGGCGGTTCTGGCG
MAACYFQPCLPSLSCGGSG    6  ATGGCAGCATGCTATTTTTAGCCTTGCTTGCCTTCTTTGTCGTGTGGCGGTTCTGGCG
MAACSRLGCPGQKCCGGSG    6  ATGGCAGCATGCTCGAGGTTGGGGTGCCCGGGGTAGAAGTGTTGTGGCGGTTCTGGCG
MAACSILPPCDLSYCGGSG    6  ATGGCAGCATGCTCGATTCTTCCTCCGTGCGATCTGAGTTATTGTGGCGGTTCTGGCG
MAACSSFACNPTPLCGGSG    6  ATGGCAGCATGCTCGTCGTTTGCTTGCAATCCTACTCCGCTTTGTGGCGGTTCTGGCG
MAACSAVSQVCVFACGGSG    6  ATGGCAGCATGCTCTGCGGTGTCGTAGGTGTGCGTTTTTGCGTGTGGCGGTTCTGGCG
MAACSSQQCPHLPPCGGSG    6  ATGGCAGCATGCTCTTCTTAGCAGTGCCCGCATCTTCCTCCTTGTGGCGGTTCTGGCG
MAACLLKCREYFGMCGGSG    6  ATGGCAGCATGCTTGTTGAAGTGCAGGGAGTATTTTGGGATGTGTGGCGGTTCTGGCG
MAACFSSPCMVLPSCGGSG    6  ATGGCAGCATGCTTTTCGTCGCCGTGCATGGTTCTGCCGTCGTGTGGCGGTTCTGGCG
MAACPVSPPPATSSVAVLA    6  ATGGCAGCATGCCCCGTATCTCCCCCCCCTGCGACTTCCTCTGTGGCGGTTCTGGCG
MAACAWGMCWGLESCGGSG    6  ATGGCAGCATGCGCTTGGGGGATGTGCTGGGGGCTTGAGTCTTGTGGCGGTTCTGGCG
MAACSTFFSVCKFACGGSG    6  ATGGCAGCATGCTCGACGTTTTTTAGTGTTTGCAAGTTTGCGTGTGGCGGTTCTGGCG
MAACSILPPCHLSFCGGSG    6  ATGGCAGCATGCTCGATTCTTCCTCCGTGCCATCTTTCTTTTTGTGGCGGTTCTGGCG
MAACCHCCHGHSGGCGGSG    6  ATGGCAGCATGCTGTCATTGTTGCCATGGTCATTCTGGGGGTTGTGGCGGTTCTGGCG
MAACLGTPCVSLPPCGGSG    6  ATGGCAGCATGCTTGGGGACGCCGTGCGTGTCTTTGCCTCCTTGTGGCGGTTCTGGCG
MAACTLLPPCQAVSCGGSG    6  ATGGCAGCATGCACGCTGTTGCCTCCTTGCTAGGCGGTTTCTTGTGGCGGTTCTGGCG
MAACMGLCVVGMSWCGGSG    6  ATGGCAGCATGCATGGGTTTGTGCGTGGTGGGTATGTCTTGGTGTGGCGGTTCTGGCG
MAACQVLPPCHLPQCGGSG    6  ATGGCAGCATGCCAGGTGTTGCCTCCGTGCCATCTTCCTTAGTGTGGCGGTTCTGGCG
MAACPLLPPCLPTICGGSG    6  ATGGCAGCATGCCCGTTGCTTCCGCCGTGCTTGCCGACGATTTGTGGCGGTTCTGGCG
MAACRQLPPCTPDQCGGSG    6  ATGGCAGCATGCCGGTAGCTGCCTCCTTGCACGCCGGATTAGTGTGGCGGTTCTGGCG
MAACQILPPCSDLTCGGSG    6  ATGGCAGCATGCTAGATTCTGCCTCCTTGCTCTGATCTTACTTGTGGCGGTTCTGGCG
MAACSCWRCVGHSWCGGSG    6  ATGGCAGCATGCTCGTGTTGGCGTTGCGTGGGGCATAGTTGGTGTGGCGGTTCTGGCG
MAACWGAACLHWVVVWRFW    6  ATGGCAGCATGCTGGGGGGCAGCTTGCTTGCACTGGGTAGTTGTGTGGCGGTTCTGGCG
MAACLTLPPCQFASCGGSG    6  ATGGCAGCATGCTTGACTTTGCCGCCGTGCCAGTTTGCTTCGTGTGGCGGTTCTGGCG
MAACNETVCQARFHCGGSG    5  ATGGCAGCATGCAATGAGACGGTTTGCTAGGCGCGTTTTCATTGTGGCGGTTCTGGCG
MAACNVNYICPYLLCGGSG    5  ATGGCAGCATGCAATGTTAATTATATTTGCCCGTATCTGCTGTGTGGCGGTTCTGGCG
MAACTNPLCPLLPPCGGSG    5  ATGGCAGCATGCACGAATCCTTTGTGCCCTTTGTTGCCGCCTTGTGGCGGTTCTGGCG
MAACTTDCSLEQVPCGGSG    5  ATGGCAGCATGCACGACTGATTGCTCGTTGGAGTAGGTTCCGTGTGGCGGTTCTGGCG
MAACTQQVPCQFIVCGGSG    5  ATGGCAGCATGCACGTAGCAGGTGCCGTGCCAGTTTATTGTTTGTGGCGGTTCTGGCG
MAACTYQTCELLPPCGGSG    5  ATGGCAGCATGCACGTATTAGACGTGCGAGCTTCTGCCTCCTTGTGGCGGTTCTGGCG
MAACTYQICWHTNTCGGSG    5  ATGGCAGCATGCACGTATTAGATTTGCTGGCATACGAATACGTGTGGCGGTTCTGGCG
MAACTNLSRCHCRCCGGSG    5  ATGGCAGCATGCACTAATCTTTCTCGGTGCCATTGTAGGTGTTGTGGCGGTTCTGGCG
MAACTGPCTLLLYTCGGSG    5  ATGGCAGCATGCACTGGGCCGTGCACGCTTCTGCTGTATACTTGTGGCGGTTCTGGCG
MAACRTQYACFEQVCGSSG    5  ATGGCAGCATGCAGGACTCAGTATGCTTGCTTTGAGTAGGTTTGTGGCAGTTCTGGCG
MAACRHRCELLVPYCGGSG    5  ATGGCAGCATGCAGGCATCGGTGCGAGCTGCTGGTTCCTTATTGTGGCGGTTCTGGCG
MAACRVPTCYRGFYCGGSG    5  ATGGCAGCATGCAGGGTGCCTACGTGCTATCGTGGGTTTTATTGTGGCGGTTCTGGCG
MAACRSLGCLTETYCGGSG    5  ATGGCAGCATGCAGGTCTTTGGGTTGCCTTACGGAGACTTATTGTGGCGGTTCTGGCG
MAACSYLPPCPSQVCGGSG    5  ATGGCAGCATGCAGTTATTTGCCGCCGTGCCCGTCTCAGGTTTGTGGCGGTTCTGGCG
MAACSSTPCSKNLLCGGSG    5  ATGGCAGCATGCAGTTCGACGCCTTGCTCTAAGAATTTGCTTTGTGGCGGTTCTGGCG
MAACSSEACLLPVLCGGSG    5  ATGGCAGCATGCAGTTCTGAGGCGTGCTTGCTTCCTGTTCTTTGTGGCGGTTCTGGCG
MAACMPLLCTDQLTCGGSG    5  ATGGCAGCATGCATGCCTTTGTTGTGCACGGATCAGCTTACTTGTGGCGGTTCTGGCG
MAACMQSCWPTPTSCGGSG    5  ATGGCAGCATGCATGTAGTCGTGCTGGCCTACTCCTACTTCTTGTGGCGGTTCTGGCG
MAACIINRMCLSPLCGGSG    5  ATGGCAGCATGCATTATTAATCGGATGTGCCTTTCGCCTCTGTGTGGCGGTTCTGGCG
MAACILNCIVQDNLCGGSG    5  ATGGCAGCATGCATTCTGAATTGCATTGTTTAGGATAATTTGTGTGGCGGTTCTGGCG
MAACIFTSECPRSHCGGSG    5  ATGGCAGCATGCATTTTTACGAGTGAGTGCCCGCGTTCTCATTGTGGCGGTTCTGGCG
MAACQRYERNCFQMCGGSG    5  ATGGCAGCATGCCAGCGGTATGAGCGTAATTGCTTTTAGATGTGTGGCGGTTCTGGCG
MAACQERSCSTLPPCGGSG    5  ATGGCAGCATGCCAGGAGCGGAGTTGCTCTACGCTTCCTCCTTGTGGCGGTTCTGGCG
MAACHFAVCFPPSTCGGSG    5  ATGGCAGCATGCCATTTTGCGGTGTGCTTTCCGCCTTCTACTTGTGGCGGTTCTGGCG
MAACPVSLLDCVLTCGGSG    5  ATGGCAGCATGCCCGGTGTCGTTGTTGGATTGCGTGTTGACGTGTGGCGGTTCTGGCG
MAACPTVQCIHFLTCGGSG    5  ATGGCAGCATGCCCTACGGTTCAGTGCATTCATTTTTTGACTTGTGGCGGTTCTGGCG
MAACPPEWPCSLADCGGSG    5  ATGGCAGCATGCCCTCCGGAGTGGCCGTGCTCGTTGGCTGATTGTGGCGGTTCTGGCG
MAACPLPLCINESACGGSG    5  ATGGCAGCATGCCCTCTGCCGCTTTGCATTAATGAGTCGGCGTGTGGCGGTTCTGGCG
MAACPLTSCPSLPPCGGSG    5  ATGGCAGCATGCCCTTTGACGTCTTGCCCGTCTCTTCCTCCGTGTGGCGGTTCTGGCG
MAACRQLPPCQPGYCGGSG    5  ATGGCAGCATGCCGGTAGCTGCCTCCTTGCCAGCCTGGTTATTGTGGCGGTTCTGGCG
MAACRTSECPQLNSCGGSG    5  ATGGCAGCATGCCGTACGTCGGAGTGCCCTCAGCTTAATAGTTGTGGCGGTTCTGGCG
MAACLLPPCHAIQVCGGSG    5  ATGGCAGCATGCCTGTTGCCGCCTTGCCATGCGATTCAGGTTTGTGGCGGTTCTGGCG
MAACDPAALCQYYTCGGSG    5  ATGGCAGCATGCGATCCGGCGGCTCTGTGCCAGTATTATACGTGTGGCGGTTCTGGCG
MAACDAQMCVMPPFCGGSG    5  ATGGCAGCATGCGATGCTTAGATGTGCGTGATGCCTCCGTTTTGTGGCGGTTCTGGCG
MAACAYHMVCSSLHCGGSG    5  ATGGCAGCATGCGCGTATCATATGGTTTGCTCGTCTCTTCATTGTGGCGGTTCTGGCG
MAACAYPSCMVHSVCGGSG    5  ATGGCAGCATGCGCTTATCCGTCGTGCATGGTGCATTCTGTGTGTGGCGGTTCTGGCG
MAACGFITCAQTNVCGGSG    5  ATGGCAGCATGCGGGTTTATTACTTGCGCTCAGACTAATGTTTGTGGCGGTTCTGGCG
MAACGVPFCLSRALCGGSG    5  ATGGCAGCATGCGGTGTGCCTTTTTGCTTGTCTCGGGCTCTTTGTGGCGGTTCTGGCG
MAACVSSPCVPVSACGGSG    5  ATGGCAGCATGCGTGAGTAGTCCGTGCGTTCCTGTGTCTGCGTGTGGCGGTTCTGGCG
MAACVPHLTCLKSPCGGSG    5  ATGGCAGCATGCGTGCCTCATCTGACGTGCCTGAAGTCTCCGTGTGGCGGTTCTGGCG
MAACVEALCRSPLACGGSG    5  ATGGCAGCATGCGTTGAGGCTTTGTGCAGGTCTCCTCTGGCGTGTGGCGGTTCTGGCG
MAACVYSLQCQMLDCGGSG    5  ATGGCAGCATGCGTTTATAGTTTGCAGTGCTAGATGTTGGATTGTGGCGGTTCTGGCG
MAACQMSWCQQLCTCGGSG    5  ATGGCAGCATGCTAGATGTCTTGGTGCCAGTAGCTTTGTACTTGTGGCGGTTCTGGCG
MAACYRACVYDAVHCGGSG    5  ATGGCAGCATGCTATCGTGCTTGCGTTTATGATGCGGTTCATTGTGGCGGTTCTGGCG
MAACYSSVCVNWMHCGGSG    5  ATGGCAGCATGCTATTCTTCTGTTTGCGTTAATTGGATGCATTGTGGCGGTTCTGGCG
MAACYLQSCPAPPFCGGSG    5  ATGGCAGCATGCTATTTGTAGTCGTGCCCTGCGCCTCCGTTTTGTGGCGGTTCTGGCG
MAACSMTSCQIKPGCGGSG    5  ATGGCAGCATGCTCGATGACTAGTTGCTAGATTAAGCCTGGGTGTGGCGGTTCTGGCG
MAACSILLLCTRRSVAVLA    5  ATGGCAGCATGCTCGATTCTCCTCCTGTGCACTCGTCGTAGTGTGGCGGTTCTGGCG
MAACSILPPCQAVSCGGSG    5  ATGGCAGCATGCTCGATTCTTCCTCCTTGCTAGGCGGTTTCTTGTGGCGGTTCTGGCG
MAACSPPCCGTWQHCGGSG    5  ATGGCAGCATGCTCGCCTCCTTGTTGCGGTACTTGGTAGCATTGTGGCGGTTCTGGCG
MAACSRGCALLLGPCGGSG    5  ATGGCAGCATGCTCTCGTGGTTGCGCGTTGTTGCTGGGTCCTTGTGGCGGTTCTGGCG
MAACSFIYCLSLVFCGGSG    5  ATGGCAGCATGCTCTTTTATTTATTGCTTGTCGTTGGTGTTTTGTGGCGGTTCTGGCG
MAACWSSGCIWPTLCGGSG    5  ATGGCAGCATGCTGGTCTTCTGGGTGCATTTGGCCTACGCTGTGTGGCGGTTCTGGCG
MAACLPPGWCIFESCGGSG    5  ATGGCAGCATGCTTGCCTCCTGGTTGGTGCATTTTTGAGTCTTGTGGCGGTTCTGGCG
MAACFMPDTHCSLICGGSG    5  ATGGCAGCATGCTTTATGCCTGATACGCATTGCTCGCTTATTTGTGGCGGTTCTGGCG
MAACFSALCPQYLLCGGSG    5  ATGGCAGCATGCTTTTCGGCGCTTTGCCCTCAGTATTTGTTGTGTGGCGGTTCTGGCG
MAACFSQLSCGWDICGGSG    5  ATGGCAGCATGCTTTTCTTAGTTGTCTTGCGGTTGGGATATTTGTGGCGGTTCTGGCG
MAACFCRMCQSHAKCGGSG    5  ATGGCAGCATGCTTTTGTCGTATGTGCTAGAGTCATGCGAAGTGTGGCGGTTCTGGCG
MAAWLAVGATPTLSGGGSG    5  ATGGCAGCATGGCTGGCAGTGGGTGCCACCCCCACACTTAGTGGTGGCGGTTCTGGCG
MAACTLLPPCNPPQCGGSG    5  ATGGCAGCATGCACGCTGTTGCCTCCGTGCAATCCTCCGTAGTGTGGCGGTTCTGGCG
MAACTLLPPCQVIVCGGSG    5  ATGGCAGCATGCACGCTGTTGCCTCCTTGCTAGGTTATTGTTTGTGGCGGTTCTGGCG
MAACTEVCPDASPPVAVLA    5  ATGGCAGCATGCACGGAGGTCTGCCCCGATGCTTCCCCCCCTGTGGCGGTTCTGGCG
MAACTKHHCGMRTLCGGSG    5  ATGGCAGCATGCACTAAGCATCATTGCGGGATGCGTACGCTGTGTGGCGGTTCTGGCG
MAACTRQCLRYGVPCGGSG    5  ATGGCAGCATGCACTAGGCAGTGCTTGCGTTATGGTGTTCCTTGTGGCGGTTCTGGCG
MAACTLLPPCAIQWCGGSG    5  ATGGCAGCATGCACTTTGTTGCCGCCGTGCGCGATTTAGTGGTGTGGCGGTTCTGGCG
MAACMTFSCNRRMSCGGSG    5  ATGGCAGCATGCATGACTTTTTCGTGCAATAGGCGGATGTCGTGTGGCGGTTCTGGCG
MAACMWLICDQQVDCGGSG    5  ATGGCAGCATGCATGTGGCTGATTTGCGATCAGCAGGTGGATTGTGGCGGTTCTGGCG
MAACILVMCVSLIFCGGSG    5  ATGGCAGCATGCATTCTTGTTATGTGCGTGTCTCTTATTTTTTGTGGCGGTTCTGGCG
MAACIAMLKCGRPSCGGSG    5  ATGGCAGCATGCATTGCTATGCTGAAGTGCGGTCGGCCTTCGTGTGGCGGTTCTGGCG
MAACPESSPRAPGIVAVLA    5  ATGGCAGCATGCCCCGAGTCTTCCCCCCGTGCCCCTGGAATTGTGGCGGTTCTGGCG
MAACPTLPPCAEYVCGGSG    5  ATGGCAGCATGCCCGACGTTGCCTCCTTGCGCTGAGTATGTTTGTGGCGGTTCTGGCG
MAACPMVCCRYPTFCGGSG    5  ATGGCAGCATGCCCTATGGTTTGTTGCCGTTATCCTACTTTTTGTGGCGGTTCTGGCG
MAACPGLKCFSNLWCGGSG    5  ATGGCAGCATGCCCTGGGTTGAAGTGCTTTTCGAATCTGTGGTGTGGCGGTTCTGGCG
MAACRKFCATHQYVCGGSG    5  ATGGCAGCATGCCGGAAGTTTTGCGCTACGCATCAGTATGTGTGTGGCGGTTCTGGCG
MAACLVLPPCQQSSCGGSG    5  ATGGCAGCATGCCTTGTTCTTCCGCCTTGCTAGCAGTCTTCGTGTGGCGGTTCTGGCG
MAACLCLPPCHLQSCGGSG    5  ATGGCAGCATGCCTTTGTCTTCCTCCTTGCCATTTGCAGAGTTGTGGCGGTTCTGGCG
MAACAILPPCQLMLCGGSG    5  ATGGCAGCATGCGCTATTCTGCCGCCGTGCTAGTTGATGCTGTGTGGCGGTTCTGGCG
MAACAPVSSCYYLACGGSG    5  ATGGCAGCATGCGCTCCGGTTTCGTCGTGCTATTATTTGGCTTGTGGCGGTTCTGGCG
MAACYNKTCTQRFACGGSG    5  ATGGCAGCATGCTATAATAAGACGTGCACTCAGCGTTTTGCTTGTGGCGGTTCTGGCG
MAACSPTACLYSHLCGGSG    5  ATGGCAGCATGCTCTCCGACTGCGTGCCTGTATTCGCATCTTTGTGGCGGTTCTGGCG
MAACSYVWNCQVSFCGGSG    5  ATGGCAGCATGCTCTTATGTTTGGAATTGCTAGGTTTCTTTTTGTGGCGGTTCTGGCG
MAACWALPPCSSTWCGGSG    5  ATGGCAGCATGCTGGGCTCTGCCTCCGTGCTCGTCGACTTGGTGTGGCGGTTCTGGCG
MAACWGLGVCQRYLCGGSG    5  ATGGCAGCATGCTGGGGTCTTGGGGTGTGCTAGCGGTATTTGTGTGGCGGTTCTGGCG
MAACLQGYCMMSARCGGSG    5  ATGGCAGCATGCTTGCAGGGGTATTGCATGATGTCTGCGCGGTGTGGCGGTTCTGGCG
MAACKSQCSQGGQSCGGSG    5  ATGGCAGCATGCAAGAGTCAGTGCTCGCAGGGGGGTCAATCTTGTGGCGGTTCTGGCG
MAACKVWLCSNCTLCGGSG    5  ATGGCAGCATGCAAGGTGTGGCTTTGCTCGAATTGTACGTTGTGTGGCGGTTCTGGCG
MAACQVLPPCHLSFCGGSG    5  ATGGCAGCATGCCAGGTGTTGCCTCCGTGCCATCTTTCTTTTTGTGGCGGTTCTGGCG
MAACQLLPPCSSLQCGGSG    5  ATGGCAGCATGCCAGTTGCTTCCGCCGTGCTCTTCTCTTCAGTGTGGCGGTTCTGGCG
MAACPLLPPCPSTSCGGSG    5  ATGGCAGCATGCCCGTTGCTTCCGCCGTGCCCTTCGACGTCTTGTGGCGGTTCTGGCG
MAACPSLPPCAEYVCGGSG    5  ATGGCAGCATGCCCTAGTTTGCCTCCTTGCGCTGAGTATGTTTGTGGCGGTTCTGGCG
MAACLLPPCSYNFFLWRFW    5  ATGGCAGCATGCCTTCTGCCGCCGTGCTCTTATAATTTTTTTTTGTGGCGGTTCTGGCG
MAACLDSVCHPQSPCGGSG    5  ATGGCAGCATGCCTTGATTCGGTTTGCCATCCGCAGAGTCCTTGTGGCGGTTCTGGCG
MAACQILPPCSFVACGGSG    5  ATGGCAGCATGCTAGATTCTGCCTCCTTGCTCTTTTGTTGCGTGTGGCGGTTCTGGCG
MAACYLLPPCQFASCGGSG    5  ATGGCAGCATGCTATTTGTTGCCGCCGTGCCAGTTTGCTTCGTGTGGCGGTTCTGGCG
MAACSLLPPCHLPQCGGSG    5  ATGGCAGCATGCTCTCTGCTTCCGCCGTGCCATCTTCCTTAGTGTGGCGGTTCTGGCG
MAACTLLPPCLPTICGGSG    5  ATGGCAGCATGCACTTTGTTGCCGCCGTGCTTGCCGACGATTTGTGGCGGTTCTGGCG
MAACIMLPPCAIQWCGGSG    5  ATGGCAGCATGCATTATGCTTCCGCCGTGCGCGATTTAGTGGTGTGGCGGTTCTGGCG
MAACLLLPPCTPDQCGGSG    5  ATGGCAGCATGCCTTTTGTTGCCTCCTTGCACGCCGGATTAGTGTGGCGGTTCTGGCG
MAACKRPCTQPTTFCGGSG    4  ATGGCAGCATGCAAGAGGCCTTGCACGCAGCCGACGACTTTTTGTGGCGGTTCTGGCG
MAACKRLSCMVTANCGGSG    4  ATGGCAGCATGCAAGCGGCTTTCGTGCATGGTGACGGCTAATTGTGGCGGTTCTGGCG
MAACKEMPCLGLIECGGSG    4  ATGGCAGCATGCAAGGAGATGCCGTGCTTGGGTCTTATTGAGTGTGGCGGTTCTGGCG
MAACKASSCDAASLCGGSG    4  ATGGCAGCATGCAAGGCTTCGTCTTGCGATGCGGCGTCGCTTTGTGGCGGTTCTGGCG
MAACKSPPSSCSLLCGGSG    4  ATGGCAGCATGCAAGTCGCCGCCTTCGTCTTGCTCGCTTCTTTGTGGCGGTTCTGGCG
MAACNHHIGNCHCMCGGSG    4  ATGGCAGCATGCAATCATCATATTGGTAATTGCCATTGTATGTGTGGCGGTTCTGGCG
MAACNLSNACYIFQCGGSG    4  ATGGCAGCATGCAATCTTTCTAATGCGTGCTATATTTTTTAGTGTGGCGGTTCTGGCG
MAACNLFQFCHYWPCGGSG    4  ATGGCAGCATGCAATCTTTTTCAGTTTTGCCATTATTGGCCTTGTGGCGGTTCTGGCG
MAACTPHRFCSARYCGGSG    4  ATGGCAGCATGCACGCCTCATCGTTTTTGCTCTGCGAGGTATTGTGGCGGTTCTGGCG
MAACTLLPPCTVTSCGGSG    4  ATGGCAGCATGCACGTTGTTGCCTCCGTGCACTGTTACGTCGTGTGGCGGTTCTGGCG
MAACTFSSPCPNFLCGGSG    4  ATGGCAGCATGCACGTTTTCGTCGCCGTGCCCTAATTTTCTTTGTGGCGGTTCTGGCG
MAACTLMLNCVHQPCGGSG    4  ATGGCAGCATGCACTCTTATGTTGAATTGCGTGCATTAGCCTTGTGGCGGTTCTGGCG
MAACRTLPPCQRNTCGGSG    4  ATGGCAGCATGCAGGACGTTGCCTCCGTGCTAGCGTAATACGTGTGGCGGTTCTGGCG
MAACRSIPCRWHWYCGGSG    4  ATGGCAGCATGCAGGTCTATTCCTTGCCGGTGGCATTGGTATTGTGGCGGTTCTGGCG
MAACMLPPCWYHLNCGGSG    4  ATGGCAGCATGCATGCTGCCGCCTTGCTGGTATCATCTGAATTGTGGCGGTTCTGGCG
MAACMVTYCNGGRFCGGSG    4  ATGGCAGCATGCATGGTTACGTATTGCAATGGTGGGCGGTTTTGTGGCGGTTCTGGCG
MAACMSSCGTGSVFCGGSG    4  ATGGCAGCATGCATGTCTAGTTGCGGGACGGGTTCTGTGTTTTGTGGCGGTTCTGGCG
MAACIQHYYCSSLYCGGSG    4  ATGGCAGCATGCATTCAGCATTATTATTGCTCTAGTTTGTATTGTGGCGGTTCTGGCG
MAACIPTCGVGPWICGGSG    4  ATGGCAGCATGCATTCCGACTTGCGGTGTGGGGCCGTGGATTTGTGGCGGTTCTGGCG
MAACIGLHCSVSMPCGGSG    4  ATGGCAGCATGCATTGGTCTGCATTGCTCTGTGTCTATGCCGTGTGGCGGTTCTGGCG
MAACQSTHCQLWVDCGGSG    4  ATGGCAGCATGCCAGAGTACTCATTGCTAGTTGTGGGTGGATTGTGGCGGTTCTGGCG
MAACQPSFCSSDYPCGGSG    4  ATGGCAGCATGCCAGCCTTCGTTTTGCTCTTCGGATTATCCTTGTGGCGGTTCTGGCG
MAACQVLPPCLQFQCGGSG    4  ATGGCAGCATGCCAGGTGTTGCCTCCTTGCCTTTAGTTTCAGTGTGGCGGTTCTGGCG
MAACQYQECRRFPSCGGSG    4  ATGGCAGCATGCCAGTATTAGGAGTGCCGTCGGTTTCCGAGTTGTGGCGGTTCTGGCG
MAACHTHTLCPPSVCGGSG    4  ATGGCAGCATGCCATACGCATACGTTGTGCCCTCCGTCTGTTTGTGGCGGTTCTGGCG
MAACHHRVCHFERFCGGSG    4  ATGGCAGCATGCCATCATCGTGTGTGCCATTTTGAGCGGTTTTGTGGCGGTTCTGGCG
MAACHPQNCPTFSLCGGSG    4  ATGGCAGCATGCCATCCGCAGAATTGCCCTACTTTTTCGCTGTGTGGCGGTTCTGGCG
MAACHAQCPSPRSFCGGSG    4  ATGGCAGCATGCCATGCTTAGTGCCCTTCTCCGCGGTCTTTTTGTGGCGGTTCTGGCG
MAACHASYCLPPYSCGGSG    4  ATGGCAGCATGCCATGCTTCGTATTGCCTGCCTCCTTATAGTTGTGGCGGTTCTGGCG
MAACHQKVCPDLMSCGGSG    4  ATGGCAGCATGCCATTAGAAGGTTTGCCCGGATTTGATGTCGTGTGGCGGTTCTGGCG
MAACPQSPPRALSSVAVLA    4  ATGGCAGCATGCCCCCAGTCTCCCCCCCGTGCACTGTCCAGTGTGGCGGTTCTGGCG
MAACPLALPPLRLAVAVLA    4  ATGGCAGCATGCCCCCTAGCTCTGCCACCCCTCAGGCTGGCTGTGGCGGTTCTGGCG
MAACPVPSPPAPRTVAVLA    4  ATGGCAGCATGCCCCGTCCCTTCCCCCCCTGCTCCTCGCACTGTGGCGGTTCTGGCG
MAACPCVAPRASCLVAVLA    4  ATGGCAGCATGCCCCTGCGTTGCCCCCCGTGCTAGTTGTCTTGTGGCGGTTCTGGCG
MAACPTLPPCRNTVCGGSG    4  ATGGCAGCATGCCCGACGTTGCCTCCTTGCCGGAATACGGTTTGTGGCGGTTCTGGCG
MAACPLLPPCRTIWCGGSG    4  ATGGCAGCATGCCCGTTGCTTCCGCCGTGCCGTACTATTTGGTGTGGCGGTTCTGGCG
MAACPRVNCVGEAGCGGSG    4  ATGGCAGCATGCCCTAGGGTGAATTGCGTTGGTGAGGCGGGGTGTGGCGGTTCTGGCG
MAACPQSLCVSIDSCGGSG    4  ATGGCAGCATGCCCTTAGAGTCTTTGCGTGAGTATTGATTCTTGTGGCGGTTCTGGCG
MAACPSTYCFSFTSCGGSG    4  ATGGCAGCATGCCCTTCTACTTATTGCTTTTCGTTTACGTCTTGTGGCGGTTCTGGCG
MAACRMLSCPVQNFCGGSG    4  ATGGCAGCATGCCGGATGCTGTCGTGCCCTGTTTAGAATTTTTGTGGCGGTTCTGGCG
MAACRMAICSKSSSCGGSG    4  ATGGCAGCATGCCGGATGGCGATTTGCAGTAAGTCTTCGTCGTGTGGCGGTTCTGGCG
MAACRAQCDKPSQICGGSG    4  ATGGCAGCATGCCGGGCTCAGTGCGATAAGCCTTCGCAGATTTGTGGCGGTTCTGGCG
MAACRHSACETLAPCGGSG    4  ATGGCAGCATGCCGTCATTCTGCGTGCGAGACTCTGGCTCCTTGTGGCGGTTCTGGCG
MAACRPTCTLLPNHCGGSG    4  ATGGCAGCATGCCGTCCGACTTGCACGCTGTTGCCGAATCATTGTGGCGGTTCTGGCG
MAACRPIVCQETSFCGGSG    4  ATGGCAGCATGCCGTCCGATTGTTTGCTAGGAGACGTCTTTTTGTGGCGGTTCTGGCG
MAACRLARVCAHIPCGGSG    4  ATGGCAGCATGCCGTCTGGCTCGGGTTTGCGCGCATATTCCGTGTGGCGGTTCTGGCG
MAACLTSSRCWTQRCGGSG    4  ATGGCAGCATGCCTGACTAGTTCTCGTTGCTGGACTTAGAGGTGTGGCGGTTCTGGCG
MAACLPPHSCWQLQCGGSG    4  ATGGCAGCATGCCTGCCTCCGCATTCTTGCTGGCAGTTGTAGTGTGGCGGTTCTGGCG
MAACLLPPCVNFSTCGGSG    4  ATGGCAGCATGCCTGCTTCCTCCTTGCGTGAATTTTTCTACGTGTGGCGGTTCTGGCG
MAACLMDRCQLLKPCGGSG    4  ATGGCAGCATGCCTTATGGATAGGTGCTAGCTGCTTAAGCCTTGTGGCGGTTCTGGCG
MAACLVVPCPLLPPCGGSG    4  ATGGCAGCATGCCTTGTTGTGCCGTGCCCTCTGCTGCCTCCGTGTGGCGGTTCTGGCG
MAACDMRSCSQMLRCGGSG    4  ATGGCAGCATGCGATATGCGGAGTTGCTCGCAGATGCTGCGGTGTGGCGGTTCTGGCG
MAACDLLPPCNYSCCGGSG    4  ATGGCAGCATGCGATCTTTTGCCTCCTTGCAATTATTCGTGTTGTGGCGGTTCTGGCG
MAACDFWCDTRYFLCGGSG    4  ATGGCAGCATGCGATTTTTGGTGCGATACGCGGTATTTTCTTTGTGGCGGTTCTGGCG
MAACAPDRCSQTWICGGSG    4  ATGGCAGCATGCGCGCCGGATAGGTGCAGTCAGACTTGGATTTGTGGCGGTTCTGGCG
MAACAPNKCLYLLSCGGSG    4  ATGGCAGCATGCGCGCCTAATAAGTGCTTGTATTTGTTGTCTTGTGGCGGTTCTGGCG
MAACASASCYNYPVCGGSG    4  ATGGCAGCATGCGCGTCAGCTTCGTGCTATAATTATCCTGTTTGTGGCGGTTCTGGCG
MAACAAQSCPVIYLCGGSG    4  ATGGCAGCATGCGCTGCGTAGTCTTGCCCGGTTATTTATCTTTGTGGCGGTTCTGGCG
MAACGWVEGCRAPLCGGSG    4  ATGGCAGCATGCGGCTGGGTTGAGGGGTGCCGCGCCCCCTTGTGTGGCGGTTCTGGCG
MAACGNGKVCMFNPCGGSG    4  ATGGCAGCATGCGGGAATGGGAAGGTGTGCATGTTTAATCCTTGTGGCGGTTCTGGCG
MAACGIGPECTFFLCGGSG    4  ATGGCAGCATGCGGTATTGGTCCGGAGTGCACTTTTTTTCTTTGTGGCGGTTCTGGCG
MAACGSYICATRHFCGGSG    4  ATGGCAGCATGCGGTTCTTATATTTGCGCGACGCGTCATTTTTGTGGCGGTTCTGGCG
MAACVRPPCYSFMSCGGSG    4  ATGGCAGCATGCGTGCGTCCGCCTTGCTATAGTTTTATGAGTTGTGGCGGTTCTGGCG
MAACVEQYLCPFHYCGGSG    4  ATGGCAGCATGCGTGGAGTAGTATCTTTGCCCGTTTCATTATTGTGGCGGTTCTGGCG
MAACVDLTCWILPPCGGSG    4  ATGGCAGCATGCGTGGATCTTACGTGCTGGATTCTTCCTCCTTGTGGCGGTTCTGGCG
MAACVSASCLTDQVCGGSG    4  ATGGCAGCATGCGTGTCGGCTTCTTGCTTGACTGATTAGGTGTGTGGCGGTTCTGGCG
MAACVGYACTLKHSCGGSG    4  ATGGCAGCATGCGTTGGTTATGCGTGCACTCTGAAGCATTCGTGTGGCGGTTCTGGCG
MAACQKLLCTTAPNCGGSG    4  ATGGCAGCATGCTAGAAGCTTCTTTGCACGACTGCTCCTAATTGTGGCGGTTCTGGCG
MAACQSTECTLLHVCGGSG    4  ATGGCAGCATGCTAGAGTACTGAGTGCACGTTGTTGCATGTTTGTGGCGGTTCTGGCG
MAACQSSYLCYNLSCGGSG    4  ATGGCAGCATGCTAGAGTTCTTATTTGTGCTATAATTTGTCTTGTGGCGGTTCTGGCG
MAACQLGICFNKSICGGSG    4  ATGGCAGCATGCTAGCTGGGTATTTGCTTTAATAAGTCTATTTGTGGCGGTTCTGGCG
MAACQAKHICALFECGGSG    4  ATGGCAGCATGCTAGGCTAAGCATATTTGCGCTTTGTTTGAGTGTGGCGGTTCTGGCG
MAACQVDDCSLFNLCGGSG    4  ATGGCAGCATGCTAGGTGGATGATTGCTCGCTTTTTAATCTTTGTGGCGGTTCTGGCG
MAACQSFLCEAKTQCGGSG    4  ATGGCAGCATGCTAGTCTTTTCTTTGCGAGGCTAAGACGCAGTGTGGCGGTTCTGGCG
MAACQWRTCQLAVPCGGSG    4  ATGGCAGCATGCTAGTGGAGGACGTGCCAGCTTGCTGTTCCTTGTGGCGGTTCTGGCG
MAACYRNSCSTLPPCGGSG    4  ATGGCAGCATGCTATCGTAATTCGTGCTCTACTCTGCCTCCTTGTGGCGGTTCTGGCG
MAACYWKPCPSLLDCGGSG    4  ATGGCAGCATGCTATTGGAAGCCTTGCCCTTCTCTTTTGGATTGTGGCGGTTCTGGCG
MAACYWPALFCWEYCGGSG    4  ATGGCAGCATGCTATTGGCCGGCGCTGTTTTGCTGGGAGTATTGTGGCGGTTCTGGCG
MAACSRKVCDVRSMCGGSG    4  ATGGCAGCATGCTCGCGTAAGGTGTGCGATGTTCGTAGTATGTGTGGCGGTTCTGGCG
MAACSEQQSCEVSHCGGSG    4  ATGGCAGCATGCTCGGAGTAGCAGTCTTGCGAGGTTTCGCATTGTGGCGGTTCTGGCG
MAACSTNSSCPRQLCGGSG    4  ATGGCAGCATGCTCTACTAATAGTTCTTGCCCGCGTTAGCTTTGTGGCGGTTCTGGCG
MAACSVDLGCIHSTCGGSG    4  ATGGCAGCATGCTCTGTTGATTTGGGTTGCATTCATTCTACGTGTGGCGGTTCTGGCG
MAACWQLDCTTQQSCGGSG    4  ATGGCAGCATGCTGGCAGCTTGATTGCACTACGCAGTAGTCTTGTGGCGGTTCTGGCG
MAACWQG*LRSEE*VWRFW    4  ATGGCAGCATGCTGGCAGGGTTAATTGCGCTCAGAGGAATAAGTGTGGCGGTTCTGGCG
MAACWYYTCQLDNFCGGSG    4  ATGGCAGCATGCTGGTATTATACGTGCTAGCTTGATAATTTTTGTGGCGGTTCTGGCG
MAACWSFQRCFNQLCGGSG    4  ATGGCAGCATGCTGGTCGTTTCAGCGGTGCTTTAATTAGTTGTGTGGCGGTTCTGGCG
MAACLNSCHPRFRYCGGSG    4  ATGGCAGCATGCTTGAATTCGTGCCATCCTCGGTTTCGTTATTGTGGCGGTTCTGGCG
MAACLQSPYCWWYTCGGSG    4  ATGGCAGCATGCTTGCAGTCGCCTTATTGCTGGTGGTATACTTGTGGCGGTTCTGGCG
MAACLELPPCQLMLCGGSG    4  ATGGCAGCATGCTTGGAGTTGCCGCCGTGCTAGTTGATGCTGTGTGGCGGTTCTGGCG
MAACLYWFCVWLFQCGGSG    4  ATGGCAGCATGCTTGTATTGGTTTTGCGTTTGGTTGTTTCAGTGTGGCGGTTCTGGCG
MAACFIPCPVQVHLCGGSG    4  ATGGCAGCATGCTTTATTCCTTGCCCGGTTTAGGTGCATTTGTGTGGCGGTTCTGGCG
MAACFASCWNSFSLCGGSG    4  ATGGCAGCATGCTTTGCGTCGTGCTGGAATTCTTTTAGTCTTTGTGGCGGTTCTGGCG
MAACFGCKCPTLRMCGGSG    4  ATGGCAGCATGCTTTGGTTGTAAGTGCCCTACGCTACGGATGTGTGGCGGTTCTGGCG
MAACFQAWQCGDPVCGGSG    4  ATGGCAGCATGCTTTTAGGCTTGGCAGTGCGGTGATCCTGTTTGTGGCGGTTCTGGCG
MAACFYDVSFCNLTCGGSG    4  ATGGCAGCATGCTTTTATGATGTGTCGTTTTGCAATTTGACGTGTGGCGGTTCTGGCG
MAACKFLPPCHSYWCGGSG    4  ATGGCAGCATGCAAGTTTTTGCCGCCGTGCCATTCTTATTGGTGTGGCGGTTCTGGCG
MAACTLLPPCTSSICGGSG    4  ATGGCAGCATGCACGCTGTTGCCTCCTTGCACGTCTTCGATTTGTGGCGGTTCTGGCG
MAACTLLPPCPPLSCGGSG    4  ATGGCAGCATGCACGCTGTTGCCTCCTTGCCCGCCTCTGTCTTGTGGCGGTTCTGGCG
MAACTLLPPCSDLTCGGSG    4  ATGGCAGCATGCACGCTGTTGCCTCCTTGCTCTGATCTTACTTGTGGCGGTTCTGGCG
MAACTQLPFCLLRFCGGSG    4  ATGGCAGCATGCACGTAGTTGCCGTTTTGCCTGTTGCGTTTTTGTGGCGGTTCTGGCG
MAACTVQPCSHLPPCGGSG    4  ATGGCAGCATGCACTGTGCAGCCTTGCAGTCATCTTCCTCCTTGTGGCGGTTCTGGCG
MAACTFSLCPSRTLCGGSG    4  ATGGCAGCATGCACTTTTAGTCTTTGCCCTAGTCGTACTCTTTGTGGCGGTTCTGGCG
MAACSGYCPLPPRLVAVLA    4  ATGGCAGCATGCAGCGGTTATTGCCCCCTACCTCCCCGCCTTGTGGCGGTTCTGGCG
MAACMTLPPCHTLACGGSG    4  ATGGCAGCATGCATGACTCTGCCTCCGTGCCATACGTTGGCTTGTGGCGGTTCTGGCG
MAACILLNLSCMQWCGGSG    4  ATGGCAGCATGCATTTTGCTTAATCTGTCTTGCATGTAGTGGTGTGGCGGTTCTGGCG
MAACQAFQGMCHALCGGSG    4  ATGGCAGCATGCCAGGCTTTTTAGGGTATGTGCCATGCGTTGTGTGGCGGTTCTGGCG
MAACQVLPPCGQLSCGGSG    4  ATGGCAGCATGCCAGGTGTTGCCTCCGTGCGGGCAGCTTAGTTGTGGCGGTTCTGGCG
MAACQLVVCHQWASCGGSG    4  ATGGCAGCATGCCAGTTGGTTGTTTGCCATCAGTGGGCGTCGTGTGGCGGTTCTGGCG
MAACQFLIQCPPHYCGGSG    4  ATGGCAGCATGCCAGTTTTTGATTCAGTGCCCTCCTCATTATTGTGGCGGTTCTGGCG
MAACHRLQCSYTVPCGGSG    4  ATGGCAGCATGCCATCGGTTGCAGTGCTCTTATACTGTTCCGTGTGGCGGTTCTGGCG
MAACPVAASVRSVAVWRFW    4  ATGGCAGCATGCCCCGTTGCTGCCTCCGTGCGGTCTGTAGCTGTGTGGCGGTTCTGGCG
MAACPSLPPCPSFTCGGSG    4  ATGGCAGCATGCCCGAGTTTGCCGCCGTGCCCGTCTTTTACTTGTGGCGGTTCTGGCG
MAACPLLPPCMIMECGGSG    4  ATGGCAGCATGCCCGTTGCTTCCTCCGTGCATGATTATGGAGTGTGGCGGTTCTGGCG
MAACPNEPCSTPVFCGGSG    4  ATGGCAGCATGCCCTAATGAGCCTTGCAGTACTCCTGTTTTTTGTGGCGGTTCTGGCG
MAACPSLPPCQFLQCGGSG    4  ATGGCAGCATGCCCTAGTTTGCCTCCTTGCTAGTTTTTGCAGTGTGGCGGTTCTGGCG
MAACPPTAPCVPILCGGSG    4  ATGGCAGCATGCCCTCCGACGGCGCCTTGCGTGCCTATTCTTTGTGGCGGTTCTGGCG
MAACPELPPCTPDQCGGSG    4  ATGGCAGCATGCCCTGAGCTGCCGCCTTGCACGCCGGATTAGTGTGGCGGTTCTGGCG
MAACRGTSCWILPPCGGSG    4  ATGGCAGCATGCCGGGGGACGTCGTGCTGGATTTTGCCGCCTTGTGGCGGTTCTGGCG
MAACRLHWHCRTLNCGGSG    4  ATGGCAGCATGCCGGTTGCATTGGCATTGCCGTACTTTGAATTGTGGCGGTTCTGGCG
MAACLKPSCMRVMFCGGSG    4  ATGGCAGCATGCCTTAAGCCTTCGTGCATGCGTGTGATGTTTTGTGGCGGTTCTGGCG
MAACERPCFRCMLQCGGSG    4  ATGGCAGCATGCGAGCGTCCGTGTTTTAGGTGCATGTTGTAGTGTGGCGGTTCTGGCG
MAACDYGTCSAAFFCGGSG    4  ATGGCAGCATGCGATTATGGTACGTGCTCGGCTGCGTTTTTTTGTGGCGGTTCTGGCG
MAACAHIECRSTGLCGGSG    4  ATGGCAGCATGCGCTCATATTGAGTGCAGGTCTACGGGGCTGTGTGGCGGTTCTGGCG
MAACVINHSCSSLFCGGSG    4  ATGGCAGCATGCGTTATTAATCATAGTTGCTCGAGTTTGTTTTGTGGCGGTTCTGGCG
MAACYARNCTLSFFCGGSG    4  ATGGCAGCATGCTATGCTCGTAATTGCACGTTGTCTTTTTTTTGTGGCGGTTCTGGCG
MAACSPSRCQTNIMCGGSG    4  ATGGCAGCATGCTCGCCTTCTAGGTGCTAGACGAATATTATGTGTGGCGGTTCTGGCG
MAACSRTSCNYKNYCGGSG    4  ATGGCAGCATGCTCGCGGACGTCGTGCAATTATAAGAATTATTGTGGCGGTTCTGGCG
MAACSVLPPCRNTVCGGSG    4  ATGGCAGCATGCTCGGTGTTGCCTCCTTGCCGGAATACGGTTTGTGGCGGTTCTGGCG
MAACSFWCAGGCFDVWRFW    4  ATGGCAGCATGCTCGTTTTGGTGCGCGGGGGGGTGCTTCGACGTGTGGCGGTTCTGGCG
MAACLILPPCRTVNCGGSG    4  ATGGCAGCATGCTTGATTCTTCCGCCTTGCCGTACTGTGAATTGTGGCGGTTCTGGCG
MAACLYCSRCMSLQCGGSG    4  ATGGCAGCATGCTTGTATTGTTCTCGGTGCATGTCGTTGTAGTGTGGCGGTTCTGGCG
MAACFTPSCLLSYFCGGSG    4  ATGGCAGCATGCTTTACGCCGAGTTGCCTGCTTTCGTATTTTTGTGGCGGTTCTGGCG
MAACQLLPPCEPFMCGGSG    4  ATGGCAGCATGCCAGTTGCTTCCGCCGTGCGAGCCTTTTATGTGTGGCGGTTCTGGCG
MAACQFWGLLVSVWVWRFW    4  ATGGCAGCATGCCAGTTTTGGGGGTTGCTAGTATCAGTCTGGGTGTGGCGGTTCTGGCG
MAACPVPSPRAGESCGGSG    4  ATGGCAGCATGCCCCGTACCTTCCCCCCGTGCGGGGGAGAGTTGTGGCGGTTCTGGCG
MAACPRQPTCRVHMCGGSG    4  ATGGCAGCATGCCCGCGTCAGCCGACGTGCCGTGTGCATATGTGTGGCGGTTCTGGCG
MAACPLLPPCVLQQCGGSG    4  ATGGCAGCATGCCCGTTGCTTCCGCCGTGCGTGCTGCAGTAGTGTGGCGGTTCTGGCG
MAACPLLPPCFLVDCGGSG    4  ATGGCAGCATGCCCGTTGCTTCCGCCTTGCTTTTTGGTGGATTGTGGCGGTTCTGGCG
MAACPNMFCSLHQSCGGSG    4  ATGGCAGCATGCCCTAATATGTTTTGCTCTTTGCATCAGAGTTGTGGCGGTTCTGGCG
MAACPVLPPCHSPGCGGSG    4  ATGGCAGCATGCCCTGTTCTGCCTCCTTGCCATTCGCCGGGGTGTGGCGGTTCTGGCG
MAACRQLPPCLQFQCGGSG    4  ATGGCAGCATGCCGGTAGCTGCCTCCTTGCCTTTAGTTTCAGTGTGGCGGTTCTGGCG
MAACLQLPPCTVLKCGGSG    4  ATGGCAGCATGCCTGTAGCTGCCGCCTTGCACGGTTCTTAAATGTGGCGGTTCTGGCG
MAACLLLPPCHLPQCGGSG    4  ATGGCAGCATGCCTTCTGCTTCCGCCTTGCCATCTTCCTTAGTGTGGCGGTTCTGGCG
MAACDILPPCNPPQCGGSG    4  ATGGCAGCATGCGATATTCTTCCTCCGTGCAATCCTCCGTAGTGTGGCGGTTCTGGCG
MAACGVAPLPCSRCLWRFW    4  ATGGCAGCATGCGGGGTAGCTCCCCTCCCCTGCTCCCGTTGTCTGTGGCGGTTCTGGCG
MAACSILPPCHLPQCGGSG    4  ATGGCAGCATGCTCGATTCTTCCGCCGTGCCATCTTCCTTAGTGTGGCGGTTCTGGCG
MAACSVLPPCQFLQCGGSG    4  ATGGCAGCATGCTCGGTGTTGCCTCCTTGCTAGTTTTTGCAGTGTGGCGGTTCTGGCG
MAACHYLPPCGLQLCGGSG    4  ATGGCAGCATGCCATTATCTGCCTCCGTGCGGTCTGTAGCTGTGTGGCGGTTCTGGCG
MAACKRTPLPPPPVVAVLA    3  ATGGCAGCATGCAAGCGTACCCCATTGCCTCCCCCCCCTGTTGTGGCGGTTCTGGCG
MAACKLTRCSWSAACGGSG    3  ATGGCAGCATGCAAGCTGACGCGGTGCTCGTGGTCGGCGGCTTGTGGCGGTTCTGGCG
MAACKVLPPCNPPQCGGSG    3  ATGGCAGCATGCAAGGTTCTGCCTCCGTGCAATCCTCCGTAGTGTGGCGGTTCTGGCG
MAACKVCTCGHMFTCGGSG    3  ATGGCAGCATGCAAGGTTTGTACTTGCGGGCATATGTTTACGTGTGGCGGTTCTGGCG
MAACKSSCLLQGLNCGGSG    3  ATGGCAGCATGCAAGTCTTCGTGCTTGTTGTAGGGGTTGAATTGTGGCGGTTCTGGCG
MAACKLMSCQHHLKCGGSG    3  ATGGCAGCATGCAAGTTGATGTCGTGCCAGCATCATCTTAAGTGTGGCGGTTCTGGCG
MAACNMKLCSPESMCGGSG    3  ATGGCAGCATGCAATATGAAGTTGTGCTCGCCGGAGAGTATGTGTGGCGGTTCTGGCG
MAACTTVTCNTLPPCGGSG    3  ATGGCAGCATGCACGACTGTTACTTGCAATACGCTGCCTCCGTGTGGCGGTTCTGGCG
MAACTSVVCRYWRYCGGSG    3  ATGGCAGCATGCACGAGTGTGGTTTGCCGTTATTGGCGGTATTGTGGCGGTTCTGGCG
MAACTLLPPCVILDCGGSG    3  ATGGCAGCATGCACGCTGTTGCCTCCTTGCGTTATTCTTGATTGTGGCGGTTCTGGCG
MAACTYFSDCHPQSCGGSG    3  ATGGCAGCATGCACGTATTTTTCGGATTGCCATCCTCAGTCGTGTGGCGGTTCTGGCG
MAACTSPAPLASRPVAVLA    3  ATGGCAGCATGCACGTCCCCTGCCCCCCTTGCTTCACGCCCTGTGGCGGTTCTGGCG
MAACTSNVRQCDKFCGGSG    3  ATGGCAGCATGCACTTCTAATGTGCGGCAGTGCGATAAGTTTTGTGGCGGTTCTGGCG
MAACTSEFCHTDRSCGGSG    3  ATGGCAGCATGCACTTCTGAGTTTTGCCATACTGATCGTTCTTGTGGCGGTTCTGGCG
MAACSKRCKYFAPLVAVLA    3  ATGGCAGCATGCAGCAAGCGTTGCAAATATTTTGCCCCCCTTGTGGCGGTTCTGGCG
MAACSMSACFTLALCGGSG    3  ATGGCAGCATGCAGTATGTCTGCGTGCTTTACTTTGGCTTTGTGTGGCGGTTCTGGCG
MAACSASWCEILNWCGGSG    3  ATGGCAGCATGCAGTGCGTCGTGGTGCGAGATTTTGAATTGGTGTGGCGGTTCTGGCG
MAACMQQDCTLSSVCGGSG    3  ATGGCAGCATGCATGCAGTAGGATTGCACGCTTTCTTCTGTTTGTGGCGGTTCTGGCG
MAACMSRLCKSSYKCGGSG    3  ATGGCAGCATGCATGTCGCGTCTGTGCAAGTCTTCGTATAAGTGTGGCGGTTCTGGCG
MAACIQGARCCGMGCGGSG    3  ATGGCAGCATGCATTTAGGGGGCGAGGTGCTGTGGGATGGGGTGTGGCGGTTCTGGCG
MAACICTSCQPISPCGGSG    3  ATGGCAGCATGCATTTGTACGTCTTGCCAGCCTATTTCTCCGTGTGGCGGTTCTGGCG
MAACQPQQCILHNTCGGSG    3  ATGGCAGCATGCCAGCCTCAGCAGTGCATTCTGCATAATACTTGTGGCGGTTCTGGCG
MAACQVLPPCATTYCGGSG    3  ATGGCAGCATGCCAGGTGTTGCCTCCGTGCGCTACGACTTATTGTGGCGGTTCTGGCG
MAACQVLPPCAEYVCGGSG    3  ATGGCAGCATGCCAGGTGTTGCCTCCTTGCGCTGAGTATGTTTGTGGCGGTTCTGGCG
MAACQLQTCVQQALCGGSG    3  ATGGCAGCATGCCAGTTGCAGACGTGCGTGCAGCAGGCGTTGTGTGGCGGTTCTGGCG
MAACHTTPCQTFSYCGGSG    3  ATGGCAGCATGCCATACTACGCCTTGCTAGACGTTTTCGTATTGTGGCGGTTCTGGCG
MAACHRRESCLSLPCGGSG    3  ATGGCAGCATGCCATAGGCGGGAGTCGTGCCTTTCTCTTCCGTGTGGCGGTTCTGGCG
MAACHSRCPLASPRVAVLA    3  ATGGCAGCATGCCATAGTAGGTGCCCCCTAGCTTCCCCCCGTGTGGCGGTTCTGGCG
MAACHPVTCYILPPCGGSG    3  ATGGCAGCATGCCATCCGGTTACATGCTATATTCTGCCTCCTTGTGGCGGTTCTGGCG
MAACHLLPPCPHQRCGGSG    3  ATGGCAGCATGCCATCTTTTGCCTCCGTGCCCTCATCAGCGGTGTGGCGGTTCTGGCG
MAACPHSSPLAMLIVAVLA    3  ATGGCAGCATGCCCCCATTCTTCCCCCCTTGCCATGCTCATTGTGGCGGTTCTGGCG
MAACPPQLPRILAPVAVLA    3  ATGGCAGCATGCCCCCCACAATTGCCCCGCATACTAGCTCCTGTGGCGGTTCTGGCG
MAACPLSPLPAISIVAVLA    3  ATGGCAGCATGCCCCCTCTCTCCCCTCCCTGCAATTAGCATTGTGGCGGTTCTGGCG
MAACPVFAPLALFSVAVLA    3  ATGGCAGCATGCCCCGTATTTGCCCCCCTTGCGTTGTTTAGTGTGGCGGTTCTGGCG
MAACPVSSPPALIGVAVLA    3  ATGGCAGCATGCCCCGTCTCTTCCCCCCCTGCACTCATAGGTGTGGCGGTTCTGGCG
MAACPVAPPRAPLSVAVLA    3  ATGGCAGCATGCCCCGTTGCTCCCCCCCGTGCTCCCTTATCTGTGGCGGTTCTGGCG
MAACPKLYCPTPDQCGGSG    3  ATGGCAGCATGCCCGAAGTTGTATTGCCCGACTCCTGATCAGTGTGGCGGTTCTGGCG
MAACPNIQLCRVTLCGGSG    3  ATGGCAGCATGCCCGAATATTCAGTTGTGCAGGGTGACTCTTTGTGGCGGTTCTGGCG
MAACPRLYCSSAFLCGGSG    3  ATGGCAGCATGCCCGAGGTTGTATTGCTCGTCGGCGTTTTTGTGTGGCGGTTCTGGCG
MAACPREPCLQGRLCGGSG    3  ATGGCAGCATGCCCGCGTGAGCCTTGCTTGTAGGGGCGGCTGTGTGGCGGTTCTGGCG
MAACPSFLCNVRFSCGGSG    3  ATGGCAGCATGCCCGTCGTTTTTGTGCAATGTGCGGTTTTCTTGTGGCGGTTCTGGCG
MAACPLLPPCSVIRCGGSG    3  ATGGCAGCATGCCCGTTGCTTCCGCCTTGCTCGGTTATTCGTTGTGGCGGTTCTGGCG
MAACPLLPPCSKMECGGSG    3  ATGGCAGCATGCCCGTTGCTTCCTCCTTGCAGTAAGATGGAGTGTGGCGGTTCTGGCG
MAACPMLCTVPQSVCGGSG    3  ATGGCAGCATGCCCTATGCTGTGCACGGTGCCGTAGTCGGTGTGTGGCGGTTCTGGCG
MAACPQLPPVPCGGVAVLA    3  ATGGCAGCATGCCCTCAGCTCCCCCCCGTGCCGTGCGGGGGTGTGGCGGTTCTGGCG
MAACPYLPPCSWVSCGGSG    3  ATGGCAGCATGCCCTTATCTTCCTCCGTGCTCGTGGGTGTCTTGTGGCGGTTCTGGCG
MAACRTGVPDSSPLVAVLA    3  ATGGCAGCATGCCGCACGGGGGTGCCAGATTCTTCCCCCCTTGTGGCGGTTCTGGCG
MAACRSLECRYFCSCGGSG    3  ATGGCAGCATGCCGTTCTTTGGAGTGCAGGTATTTTTGTTCTTGTGGCGGTTCTGGCG
MAACLGFYCQRSKLCGGSG    3  ATGGCAGCATGCCTGGGGTTTTATTGCCAGAGGTCTAAGTTGTGTGGCGGTTCTGGCG
MAACLSPLLCVAPRVAVLA    3  ATGGCAGCATGCCTGTCCCCCCTGCTTTGTGTTGCCCCCCGTGTGGCGGTTCTGGCG
MAACLPPFCEPVEICGGSG    3  ATGGCAGCATGCCTTCCGCCGTTTTGCGAGCCTGTTGAGATTTGTGGCGGTTCTGGCG
MAACLPPCCIPFDHCGGSG    3  ATGGCAGCATGCCTTCCTCCGTGTTGCATTCCGTTTGATCATTGTGGCGGTTCTGGCG
MAACLELFLLCLAYCGGSG    3  ATGGCAGCATGCCTTGAGTTGTTTTTGCTTTGCCTGGCTTATTGTGGCGGTTCTGGCG
MAACLYMCLLILLGCGGSG    3  ATGGCAGCATGCCTTTATATGTGCTTGTTGATTCTTTTGGGTTGTGGCGGTTCTGGCG
MAACEILPPCWQLQCGGSG    3  ATGGCAGCATGCGAGATTTTGCCTCCTTGCTGGCAGTTGTAGTGTGGCGGTTCTGGCG
MAACERFGVCSDVGCGGSG    3  ATGGCAGCATGCGAGCGGTTTGGTGTGTGCTCGGATGTTGGGTGTGGCGGTTCTGGCG
MAACDMLPPCTSIYCGGSG    3  ATGGCAGCATGCGATATGCTGCCGCCGTGCACGAGTATTTATTGTGGCGGTTCTGGCG
MAACDVLPPCPLTVCGGSG    3  ATGGCAGCATGCGATGTTCTTCCTCCGTGCCCTCTGACTGTGTGTGGCGGTTCTGGCG
MAACDQISCIDPLSCGGSG    3  ATGGCAGCATGCGATTAGATTTCTTGCATTGATCCTTTGTCGTGTGGCGGTTCTGGCG
MAACARLPPCQLALCGGSG    3  ATGGCAGCATGCGCGCGTTTGCCGCCTTGCTAGTTGGCTCTTTGTGGCGGTTCTGGCG
MAACAQLPPCHNQLCGGSG    3  ATGGCAGCATGCGCGTAGCTTCCTCCGTGCCATAATTAGTTGTGTGGCGGTTCTGGCG
MAACAQLPPCRTIWCGGSG    3  ATGGCAGCATGCGCGTAGCTTCCTCCGTGCCGTACTATTTGGTGTGGCGGTTCTGGCG
MAACALRLCAVTQACGGSG    3  ATGGCAGCATGCGCGTTGCGGCTGTGCGCGGTGACTCAGGCGTGTGGCGGTTCTGGCG
MAACAKDVKCSPLRCGGSG    3  ATGGCAGCATGCGCTAAGGATGTTAAGTGCTCGCCTTTGCGTTGTGGCGGTTCTGGCG
MAACAVQSCLYGDSCGGSG    3  ATGGCAGCATGCGCTGTGCAGTCTTGCTTGTATGGTGATAGTTGTGGCGGTTCTGGCG
MAACASLPPCSGTFCGGSG    3  ATGGCAGCATGCGCTTCGCTGCCGCCTTGCTCGGGGACTTTTTGTGGCGGTTCTGGCG
MAACGSFLCTALPRCGGSG    3  ATGGCAGCATGCGGGAGTTTTCTGTGCACGGCGTTGCCGCGGTGTGGCGGTTCTGGCG
MAACGLHCPWPHSFCGGSG    3  ATGGCAGCATGCGGGCTTCATTGCCCGTGGCCGCATTCTTTTTGTGGCGGTTCTGGCG
MAACGVSLCCLQRGCGGSG    3  ATGGCAGCATGCGGTGTGTCGCTTTGCTGTCTGTAGAGGGGGTGTGGCGGTTCTGGCG
MAACGFVCPHAPLLVAVLA    3  ATGGCAGCATGCGGTTTCGTGTGCCCCCATGCTCCCCTCCTTGTGGCGGTTCTGGCG
MAACVTTRCYSLPPCGGSG    3  ATGGCAGCATGCGTGACTACTCGGTGCTATTCTTTGCCGCCGTGTGGCGGTTCTGGCG
MAACVRRVCPACIFCGGSG    3  ATGGCAGCATGCGTGCGTCGGGTGTGCCCTGCGTGTATTTTTTGTGGCGGTTCTGGCG
MAACVVRHCSWSKFCGGSG    3  ATGGCAGCATGCGTGGTTAGGCATTGCTCGTGGAGTAAGTTTTGTGGCGGTTCTGGCG
MAACVLEARLCAIECGGSG    3  ATGGCAGCATGCGTGTTGGAGGCGAGGTTGTGCGCTATTGAGTGTGGCGGTTCTGGCG
MAACVHTTQCLLILCGGSG    3  ATGGCAGCATGCGTTCATACGACTCAGTGCCTGCTGATTTTGTGTGGCGGTTCTGGCG
MAACVRSTLCLVQPCGGSG    3  ATGGCAGCATGCGTTCGGTCGACTCTTTGCCTTGTTTAGCCGTGTGGCGGTTCTGGCG
MAACVSHSCQVLPPCGGSG    3  ATGGCAGCATGCGTTTCTCATTCTTGCCAGGTGCTTCCTCCGTGTGGCGGTTCTGGCG
MAACQMPCDWDGLLCGGSG    3  ATGGCAGCATGCTAGATGCCGTGCGATTGGGATGGGTTGTTGTGTGGCGGTTCTGGCG
MAACQPRRVCGVLCCGGSG    3  ATGGCAGCATGCTAGCCGAGGCGTGTGTGCGGGGTTCTGTGTTGTGGCGGTTCTGGCG
MAACQSQWCPFSNQCGGSG    3  ATGGCAGCATGCTAGTCTCAGTGGTGCCCTTTTTCTAATCAGTGTGGCGGTTCTGGCG
MAACYSFKSCLSKFCGGSG    3  ATGGCAGCATGCTATAGTTTTAAGTCTTGCCTGTCGAAGTTTTGTGGCGGTTCTGGCG
MAACYPFCHPQGTECGGSG    3  ATGGCAGCATGCTATCCGTTTTGCCATCCTTAGGGTACGGAGTGTGGCGGTTCTGGCG
MAACYRTYFCLISNCGGSG    3  ATGGCAGCATGCTATCGTACGTATTTTTGCCTTATTTCTAATTGTGGCGGTTCTGGCG
MAACYGQKYCFQKHCGGSG    3  ATGGCAGCATGCTATGGTCAGAAGTATTGCTTTTAGAAGCATTGTGGCGGTTCTGGCG
MAACYVFMLCLMLMCGGSG    3  ATGGCAGCATGCTATGTGTTTATGCTGTGCTTGATGTTGATGTGTGGCGGTTCTGGCG
MAACSILPPCRTIWCGGSG    3  ATGGCAGCATGCTCGATTCTTCCTCCGTGCCGTACTATTTGGTGTGGCGGTTCTGGCG
MAACSILPPCGRQSCGGSG    3  ATGGCAGCATGCTCGATTCTTCCTCCGTGCGGTCGTTAGTCGTGTGGCGGTTCTGGCG
MAACSILPPCSNVVCGGSG    3  ATGGCAGCATGCTCGATTCTTCCTCCGTGCTCTAATGTGGTGTGTGGCGGTTCTGGCG
MAACSQMACCALCRCGGSG    3  ATGGCAGCATGCTCGCAAATGGCGTGCTGTGCGCTGTGTAGGTGTGGCGGTTCTGGCG
MAACSDRYCMKLVSCGGSG    3  ATGGCAGCATGCTCGGATCGTTATTGCATGAAGCTTGTTTCTTGTGGCGGTTCTGGCG
MAACSQLPPCSIIKCGGSG    3  ATGGCAGCATGCTCGTAGCTTCCGCCGTGCAGTATTATTAAGTGTGGCGGTTCTGGCG
MAACSCVLGCLGCSCGGSG    3  ATGGCAGCATGCTCGTGTGTGCTGGGTTGCCTTGGTTGTTCTTGTGGCGGTTCTGGCG
MAACSKAFCMASSQCGGSG    3  ATGGCAGCATGCTCTAAGGCGTTTTGCATGGCTTCGTCTCAGTGTGGCGGTTCTGGCG
MAACSTSLYCFFTLCGGSG    3  ATGGCAGCATGCTCTACGTCTCTGTATTGCTTTTTTACTTTGTGTGGCGGTTCTGGCG
MAACSQIKCSVNQDCGGSG    3  ATGGCAGCATGCTCTCAGATTAAGTGCTCGGTGAATCAGGATTGTGGCGGTTCTGGCG
MAACSGHVCKNLLSCGGSG    3  ATGGCAGCATGCTCTGGGCATGTTTGCAAGAATTTGCTGTCGTGTGGCGGTTCTGGCG
MAACSVSQPCVFIPCGGSG    3  ATGGCAGCATGCTCTGTTTCGTAGCCTTGCGTTTTTATTCCGTGTGGCGGTTCTGGCG
MAACSSTLCQLFNPCGGSG    3  ATGGCAGCATGCTCTTCTACTCTTTGCTAGTTGTTTAATCCGTGTGGCGGTTCTGGCG
MAACWQSDKCLSLLCGGSG    3  ATGGCAGCATGCTGGCAGTCTGATAAGTGCCTGTCGCTTCTTTGTGGCGGTTCTGGCG
MAACWA*YSVHADLVWRFW    3  ATGGCAGCATGCTGGGCTTAATACTCCGTGCACGCAGACTTAGTGTGGCGGTTCTGGCG
MAACWSSGPCQFLGCGGSG    3  ATGGCAGCATGCTGGTCGAGTGGTCCGTGCTAGTTTCTTGGGTGTGGCGGTTCTGGCG
MAACFHYCSPPGSFVAVLA    3  ATGGCAGCATGCTTCCACTATTGCTCCCCCCCAGGATCATTTGTGGCGGTTCTGGCG
MAACLTLPPCNPPQCGGSG    3  ATGGCAGCATGCTTGACGTTGCCTCCGTGCAATCCTCCGTAGTGTGGCGGTTCTGGCG
MAACLQANCVARNRCGGSG    3  ATGGCAGCATGCTTGCAGGCGAATTGCGTGGCGCGGAATAGGTGTGGCGGTTCTGGCG
MAACLQALCLIFLVCGGSG    3  ATGGCAGCATGCTTGCAGGCTTTGTGCCTTATTTTTCTGGTTTGTGGCGGTTCTGGCG
MAACLPPCPKIIQSCGGSG    3  ATGGCAGCATGCTTGCCTCCTTGCCCGAAGATAATTCAGTCGTGTGGCGGTTCTGGCG
MAACLRACSLCSFPCGGSG    3  ATGGCAGCATGCTTGCGGGCTTGCTCGTTGTGTTCTTTTCCGTGTGGCGGTTCTGGCG
MAACLVSHASCGQLCGGSG    3  ATGGCAGCATGCTTGGTTAGTCATGCGTCTTGCGGTCAGCTTTGTGGCGGTTCTGGCG
MAACLWFPECLTPACGGSG    3  ATGGCAGCATGCTTGTGGTTTCCTGAGTGCCTGACTCCGGCTTGTGGCGGTTCTGGCG
MAACLLLPPCAISVCGGSG    3  ATGGCAGCATGCTTGTTGCTGCCGCCTTGCGCGATTTCGGTTTGTGGCGGTTCTGGCG
MAACFTDITCGPFPCGGSG    3  ATGGCAGCATGCTTTACTGATATTACTTGCGGGCCGTTTCCGTGTGGCGGTTCTGGCG
MAACFRLPPCTSLFCGGSG    3  ATGGCAGCATGCTTTAGGCTGCCTCCTTGCACGTCTCTGTTTTGTGGCGGTTCTGGCG
MAACFALSECLKELCGGSG    3  ATGGCAGCATGCTTTGCGCTGTCGGAGTGCTTGAAGGAGCTTTGTGGCGGTTCTGGCG
MAACFSVNCLTLPPCGGSG    3  ATGGCAGCATGCTTTTCTGTTAATTGCTTGACGTTGCCTCCGTGTGGCGGTTCTGGCG
MAACFLLPPCRSTNCGGSG    3  ATGGCAGCATGCTTTTTGTTGCCTCCGTGCCGGAGTACGAATTGTGGCGGTTCTGGCG
MAGMPGVFCDPYLPCGGSG    3  ATGGCAGGCATGCCGGGTGTTTTTTGCGATCCTTATCTTCCGTGTGGCGGTTCTGGCG
MAACVHQYFCTIRHCGGSG    3  ATGGCGGCATGCGTTCATTAGTATTTTTGCACGATTCGGCATTGTGGCGGTTCTGGCG
MAACKPLSCPSNRICGGSG    3  ATGGCAGCATGCAAGCCGTTGTCTTGCCCGTCTAATCGGATTTGTGGCGGTTCTGGCG
MAACKVSRCPLLPPCGGSG    3  ATGGCAGCATGCAAGGTGTCGAGGTGCCCTCTTCTTCCGCCGTGTGGCGGTTCTGGCG
MAACTLLPPCHQFHCGGSG    3  ATGGCAGCATGCACGCTGTTGCCGCCTTGCCATTAGTTTCATTGTGGCGGTTCTGGCG
MAACTLLPPCTYLSCGGSG    3  ATGGCAGCATGCACGCTGTTGCCTCCTTGCACTTATCTTTCGTGTGGCGGTTCTGGCG
MAACTLLPPCSSSICGGSG    3  ATGGCAGCATGCACGCTGTTGCCTCCTTGCTCGTCGTCTATTTGTGGCGGTTCTGGCG
MAACTIPQFCRPLRCGGSG    3  ATGGCAGCATGCACTATTCCGTAGTTTTGCCGTCCTCTTAGGTGTGGCGGTTCTGGCG
MAACSPTVCTQLYNCGGSG    3  ATGGCAGCATGCAGTCCTACTGTTTGCACGCAGTTGTATAATTGTGGCGGTTCTGGCG
MAACSLLPPCNPPQCGGSG    3  ATGGCAGCATGCAGTCTTCTTCCTCCGTGCAATCCTCCGTAGTGTGGCGGTTCTGGCG
MAACMLLPPCGLQLCGGSG    3  ATGGCAGCATGCATGTTGCTGCCTCCGTGCGGTCTGTAGCTGTGTGGCGGTTCTGGCG
MAACHIFAPLATLFVAVLA    3  ATGGCAGCATGCCACATTTTTGCCCCCCTTGCGACTCTATTTGTGGCGGTTCTGGCG
MAACQLLPPCPYKLCGGSG    3  ATGGCAGCATGCCAGCTTCTGCCTCCTTGCCCTTATAAGCTGTGTGGCGGTTCTGGCG
MAACQVLPPCSWDLCGGSG    3  ATGGCAGCATGCCAGGTGTTGCCTCCGTGCTCGTGGGATCTGTGTGGCGGTTCTGGCG
MAACQLLPPCGLQLCGGSG    3  ATGGCAGCATGCCAGTTGCTTCCGCCGTGCGGTCTGTAGCTGTGTGGCGGTTCTGGCG
MAACQLLPPCSWDLCGGSG    3  ATGGCAGCATGCCAGTTGCTTCCTCCGTGCTCGTGGGATCTGTGTGGCGGTTCTGGCG
MAACPCAAPRAIPIVAVLA    3  ATGGCAGCATGCCCCTGCGCTGCCCCCCGTGCCATTCCGATTGTGGCGGTTCTGGCG
MAACPLAAPLAVLFVAVLA    3  ATGGCAGCATGCCCCTTAGCTGCCCCCCTTGCGGTACTTTTTGTGGCGGTTCTGGCG
MAACPASCQQLSLFCGGSG    3  ATGGCAGCATGCCCGGCTAGTTGCCAGCAGTTGAGTCTTTTTTGTGGCGGTTCTGGCG
MAACPLLPPCPLYSCGGSG    3  ATGGCAGCATGCCCGTTGCTTCCGCCTTGCCCGTTGTATTCTTGTGGCGGTTCTGGCG
MAACPLLPPCQYPACGGSG    3  ATGGCAGCATGCCCGTTGCTTCCGCCTTGCTAGTATCCTGCTTGTGGCGGTTCTGGCG
MAACPKLPPCQLMLCGGSG    3  ATGGCAGCATGCCCTAAGCTGCCGCCGTGCTAGTTGATGCTGTGTGGCGGTTCTGGCG
MAACPSCRLALRIIVAVLA    3  ATGGCAGCATGCCCTAGCTGCCGCCTTGCTCTTAGAATAATTGTGGCGGTTCTGGCG
MAACPMLPPCDYSGCGGSG    3  ATGGCAGCATGCCCTATGCTGCCTCCGTGCGATTATTCTGGGTGTGGCGGTTCTGGCG
MAACPMLPPCATTYCGGSG    3  ATGGCAGCATGCCCTATGCTGCCTCCGTGCGCTACGACTTATTGTGGCGGTTCTGGCG
MAACPILPPCPYKLCGGSG    3  ATGGCAGCATGCCCTATTTTGCCTCCTTGCCCTTATAAGCTGTGTGGCGGTTCTGGCG
MAACRTLPPCWQLQCGGSG    3  ATGGCAGCATGCCGTACGCTGCCTCCTTGCTGGCAGTTGTAGTGTGGCGGTTCTGGCG
MAACLTLPPCRTIWCGGSG    3  ATGGCAGCATGCCTGACGCTGCCTCCGTGCCGTACTATTTGGTGTGGCGGTTCTGGCG
MAACLQLPPCSDLLCGGSG    3  ATGGCAGCATGCCTGTAGCTGCCGCCTTGCTCGGATCTTCTTTGTGGCGGTTCTGGCG
MAACLVLPPCGIFPCGGSG    3  ATGGCAGCATGCCTTGTTCTTCCGCCTTGCGGGATTTTTCCTTGTGGCGGTTCTGGCG
MAACLVLPPCSVIRCGGSG    3  ATGGCAGCATGCCTTGTTCTTCCGCCTTGCTCGGTTATTCGTTGTGGCGGTTCTGGCG
MAACEQYSCPVEYFLWRFW    3  ATGGCAGCATGCGAGCAGTATTCTTGCCCCGTCGAGTATTTCTTGTGGCGGTTCTGGCG
MAACAYWDRCPLFWCGGSG    3  ATGGCAGCATGCGCGTATTGGGATAGGTGCCCGTTGTTTTGGTGTGGCGGTTCTGGCG
MAACARVCAASFHACGGSG    3  ATGGCAGCATGCGCTAGGGTTTGCGCTGCGAGTTTTCATGCGTGTGGCGGTTCTGGCG
MAACAILPPCQFASCGGSG    3  ATGGCAGCATGCGCTATTCTGCCGCCGTGCCAGTTTGCTTCGTGTGGCGGTTCTGGCG
MAACAILPPCGLQLCGGSG    3  ATGGCAGCATGCGCTATTCTGCCGCCGTGCGGTCTGTAGCTGTGTGGCGGTTCTGGCG
MAACAHMECTVLPPCGGSG    3  ATGGCAGCATGCGCTCATATGGAGTGCACGGTGCTTCCTCCTTGTGGCGGTTCTGGCG
MAACGLLPPCHLPQCGGSG    3  ATGGCAGCATGCGGGCTTTTGCCGCCGTGCCATCTTCCTTAGTGTGGCGGTTCTGGCG
MAACGLLPPCSDLLCGGSG    3  ATGGCAGCATGCGGGCTTTTGCCGCCTTGCTCGGATCTTCTTTGTGGCGGTTCTGGCG
MAACVSLPPCPIVTCGGSG    3  ATGGCAGCATGCGTGTCGCTGCCTCCGTGCCCGATTGTTACGTGTGGCGGTTCTGGCG
MAACVSFHCWGQTFCGGSG    3  ATGGCAGCATGCGTGTCTTTTCATTGCTGGGGGCAGACTTTTTGTGGCGGTTCTGGCG
MAACYLLPPPAITPCGGSG    3  ATGGCAGCATGCTACTTGCTGCCCCCCCCTGCAATCACCCCCTGTGGCGGTTCTGGCG
MAACQSMLLCLGYLCGGSG    3  ATGGCAGCATGCTAGTCGATGTTGCTGTGCTTGGGTTATCTGTGTGGCGGTTCTGGCG
MAACSILPPCQLMLCGGSG    3  ATGGCAGCATGCTCGATTCTTCCGCCGTGCTAGTTGATGCTGTGTGGCGGTTCTGGCG
MAACSLLPPCTPDQCGGSG    3  ATGGCAGCATGCTCTCTGCTTCCGCCTTGCACGCCGGATTAGTGTGGCGGTTCTGGCG
MAACSAPFCDVFWLCGGSG    3  ATGGCAGCATGCTCTGCGCCTTTTTGCGATGTTTTTTGGCTGTGTGGCGGTTCTGGCG
MAACSVLPPCGLQLCGGSG    3  ATGGCAGCATGCTCTGTTCTGCCTCCGTGCGGTCTGTAGCTGTGTGGCGGTTCTGGCG
MAACLELPPCTFVACGGSG    3  ATGGCAGCATGCTTGGAGTTGCCGCCGTGCACTTTTGTGGCGTGTGGCGGTTCTGGCG
MAACLELPPCLPTICGGSG    3  ATGGCAGCATGCTTGGAGTTGCCGCCGTGCTTGCCGACGATTTGTGGCGGTTCTGGCG
MAACLELPPCGLQLCGGSG    3  ATGGCAGCATGCTTGGAGTTGCCTCCGTGCGGTCTGTAGCTGTGTGGCGGTTCTGGCG
MAACLDPREPCFFFCGGSG    3  ATGGCAGCATGCTTGGATCCGCGTGAGCCTTGCTTTTTTTTTTGTGGCGGTTCTGGCG
MAACLSLFCPYASHCGGSG    3  ATGGCAGCATGCTTGTCGTTGTTTTGCCCGTATGCGAGTCATTGTGGCGGTTCTGGCG
MAACLLLPPCAEYVCGGSG    3  ATGGCAGCATGCTTGTTGCTGCCGCCTTGCGCTGAGTATGTTTGTGGCGGTTCTGGCG
MAACFDSTCSTFSSCGGSG    3  ATGGCAGCATGCTTTGATTCGACTTGCTCGACGTTTAGTAGTTGTGGCGGTTCTGGCG
MAACFYVSHCGGFACGGSG    3  ATGGCAGCATGCTTTTATGTTTCTCATTGCGGGGGGTTTGCTTGTGGCGGTTCTGGCG
MAALGCKQCLVLPPLWRFW    3  ATGGCAGCATTGGGCTGTAAGCAGTGCCTGGTTCTTCCCCCCCTGTGGCGGTTCTGGCG
MAACTLLPPCHLPQCGGSG    3  ATGGCAGCATGCACGTTGCTGCCTCCGTGCCATCTTCCTTAGTGTGGCGGTTCTGGCG
MAACIMLPPCSDLLCGGSG    3  ATGGCAGCATGCATTATGCTTCCGCCTTGCTCGGATCTTCTTTGTGGCGGTTCTGGCG
MAACQELPPCHLPQCGGSG    3  ATGGCAGCATGCCAGGAGCTTCCGCCGTGCCATCTTCCTTAGTGTGGCGGTTCTGGCG
MAACQVLPPCSSLQCGGSG    3  ATGGCAGCATGCCAGGTGTTGCCGCCGTGCTCTTCTCTTCAGTGTGGCGGTTCTGGCG
MAACPSLPPCQLMLCGGSS    3  ATGGCAGCATGCCCGAGTTTGCCGCCGTGCTAGTTGATGCTGTGTGGCGGTTCTAGCG
MAACPLLPPCLQMQCGGSG    3  ATGGCAGCATGCCCGTTGCTGCCTCCGTGCCTGCAGATGTAGTGTGGCGGTTCTGGCG
MAACPSCLLARLLFVAVLA    3  ATGGCAGCATGCCCTAGTTGCCTCCTTGCTAGGTTATTGTTTGTGGCGGTTCTGGCG
MAACRQLPPCSFVACGGSG    3  ATGGCAGCATGCCGGTAGCTGCCTCCTTGCTCTTTTGTTGCGTGTGGCGGTTCTGGCG
MAACLLLPPCNPPQCGGSG    3  ATGGCAGCATGCCTTCTGCTTCCGCCGTGCAATCCTCCGTAGTGTGGCGGTTCTGGCG
MAACLGLHCDVCRRVAVLA    3  ATGGCAGCATGCCTTGGACTGCATTGCGATGTTTGCCGCCGTGTGGCGGTTCTGGCG
MAACLVLPPCQLMLCGGSG    3  ATGGCAGCATGCCTTGTTCTTCCGCCGTGCTAGTTGATGCTGTGTGGCGGTTCTGGCG
MAACELLPPCTVLKCGGSG    3  ATGGCAGCATGCGAGCTTTTGCCGCCTTGCACGGTTCTTAAATGTGGCGGTTCTGGCG
MAACQLLPPCQLMLCGGSG    3  ATGGCAGCATGCTAGTTGTTGCCGCCGTGCTAGTTGATGCTGTGTGGCGGTTCTGGCG
MAACLTLPPCAIQWCGGSG    3  ATGGCAGCATGCTTGACGCTGCCGCCGTGCGCGATTTAGTGGTGTGGCGGTTCTGGCG
MAACLTLPSVLGFVLWRFW    3  ATGGCAGCATGCTTGACGTTGCCCTCCGTGCTAGGATTTGTTTTGTGGCGGTTCTGGCG
MASMLYILLLSVYYCGGSG    2  ATGGCAAGCATGCTCTACATCTTATTGCTTTCTGTTTACTACTGTGGCGGTTCTGGCG
MAACNTRCDVLPPLLWRFW    2  ATGGCAGCATGCAACACTCGCTGCGATGTCCTCCCCCCCCTGTTGTGGCGGTTCTGGCG
MAACKHKCSAPLFLCGGSG    2  ATGGCAGCATGCAAGCATAAGTGCTCTGCTCCTTTGTTTTTGTGTGGCGGTTCTGGCG
MAACKSLPPCSSTLCGGSG    2  ATGGCAGCATGCAAGTCTTTGCCGCCTTGCTCGTCTACTCTTTGTGGCGGTTCTGGCG
MAACNPLSCLTLKFCGGSG    2  ATGGCAGCATGCAATCCGCTTTCGTGCCTTACGCTTAAGTTTTGTGGCGGTTCTGGCG
MAACNARICTISLNCGGSG    2  ATGGCAGCATGCAATGCGCGTATATGCACGATTTCTCTTAATTGTGGCGGTTCTGGCG
MAACNAAQCARLNSCGGSG    2  ATGGCAGCATGCAATGCTGCTCAGTGCGCGAGGCTTAATAGTTGTGGCGGTTCTGGCG
MAACNSSSVCHTHMCGGSG    2  ATGGCAGCATGCAATTCTTCTTCTGTGTGCCATACGCATATGTGTGGCGGTTCTGGCG
MAACTRLPPCTPDQCGGSG    2  ATGGCAGCATGCACGCGGCTTCCGCCTTGCACGCCGGATTAGTGTGGCGGTTCTGGCG
MAACTLLPPCQPAICGGSG    2  ATGGCAGCATGCACGCTGTTGCCGCCTTGCTAGCCGGCGATTTGTGGCGGTTCTGGCG
MAACTLLPPCSDLLCGGSG    2  ATGGCAGCATGCACGCTGTTGCCGCCTTGCTCGGATCTTCTTTGTGGCGGTTCTGGCG
MAACTLLPPCPSQACGGSG    2  ATGGCAGCATGCACGCTGTTGCCTCCGTGCCCTTCTTAGGCGTGTGGCGGTTCTGGCG
MAACTLLPPCDLSYCGGSG    2  ATGGCAGCATGCACGCTGTTGCCTCCGTGCGATCTGAGTTATTGTGGCGGTTCTGGCG
MAACTQLPPCLDGQCGGSG    2  ATGGCAGCATGCACGTAGTTGCCTCCGTGCTTGGATGGTCAGTGTGGCGGTTCTGGCG
MAACTSQRCSDQHFCGGSG    2  ATGGCAGCATGCACTAGTCAGCGGTGCTCTGATCAGCATTTTTGTGGCGGTTCTGGCG
MAACTHDPCHVNMMCGGSG    2  ATGGCAGCATGCACTCATGATCCTTGCCATGTGAATATGATGTGTGGCGGTTCTGGCG
MAACTLGVCSVLPPCGGSG    2  ATGGCAGCATGCACTCTGGGTGTTTGCTCGGTGTTGCCTCCGTGTGGCGGTTCTGGCG
MAACTELPPCAEYVCGGSG    2  ATGGCAGCATGCACTGAGCTTCCTCCTTGCGCTGAGTATGTTTGTGGCGGTTCTGGCG
MAACTLLPPCFLVDCGGSG    2  ATGGCAGCATGCACTTTGTTGCCGCCTTGCTTTTTGGTGGATTGTGGCGGTTCTGGCG
MAACRTFCQAYLNACGGSG    2  ATGGCAGCATGCAGGACGTTTTGCTAGGCGTATCTGAATGCTTGTGGCGGTTCTGGCG
MAACRRAPACWWSACGGSG    2  ATGGCAGCATGCAGGCGGGCTCCGGCGTGCTGGTGGTCGGCTTGTGGCGGTTCTGGCG
MAACRGIHCWPFFQCGGSG    2  ATGGCAGCATGCAGGGGGATTCATTGCTGGCCTTTTTTTCAGTGTGGCGGTTCTGGCG
MAACSPLTCYILPPCGGSG    2  ATGGCAGCATGCAGTCCTCTGACTTGCTATATTTTGCCGCCTTGTGGCGGTTCTGGCG
MAACSLLPPCSNPRCGGSG    2  ATGGCAGCATGCAGTCTTTTGCCGCCGTGCTCTAATCCTCGTTGTGGCGGTTCTGGCG
MAACSESRIGCLVPCGGSG    2  ATGGCAGCATGCAGTGAGTCGCGTATTGGGTGCTTGGTGCCTTGTGGCGGTTCTGGCG
MAACSVLPPLRFPRVAVLA    2  ATGGCAGCATGCAGTGTCTTGCCCCCCCTGCGCTTCCCTCGTGTGGCGGTTCTGGCG
MAACMSDNFCSMPYCGGSG    2  ATGGCAGCATGCATGTCGGATAATTTTTGCTCTATGCCTTATTGTGGCGGTTCTGGCG
MAACIIRPPALRSPVAVLA    2  ATGGCAGCATGCATTATCCGTCCCCCTGCATTACGCTCACCTGTGGCGGTTCTGGCG
MAACILPPCGARLICGGSG    2  ATGGCAGCATGCATTCTGCCGCCGTGCGGTGCTAGGCTTATTTGTGGCGGTTCTGGCG
MAACISQTCGLSLHCGGSG    2  ATGGCAGCATGCATTTCTTAGACGTGCGGGCTGTCGCTTCATTGTGGCGGTTCTGGCG
MAACIFAPPARVLIVAVLA    2  ATGGCAGCATGCATTTTTGCCCCCCCTGCTCGAGTGTTGATTGTGGCGGTTCTGGCG
MAACIFSPLPPPLVVAVLA    2  ATGGCAGCATGCATTTTTTCTCCGCTGCCTCCCCCCCTTGTTGTGGCGGTTCTGGCG
MAACHEHCPDPSPPVAVLA    2  ATGGCAGCATGCCACGAGCATTGCCCCGATCCTTCCCCCCCTGTGGCGGTTCTGGCG
MAACQQDLCFTVATCGGSG    2  ATGGCAGCATGCCAGCAGGATCTTTGCTTTACTGTTGCTACTTGTGGCGGTTCTGGCG
MAACQLLPPCRNTVCGGSG    2  ATGGCAGCATGCCAGCTTCTGCCTCCTTGCCGGAATACGGTTTGTGGCGGTTCTGGCG
MAACQARACHYPRPCGGSG    2  ATGGCAGCATGCCAGGCGCGTGCGTGCCATTATCCGAGGCCGTGTGGCGGTTCTGGCG
MAACQVLPPCQLNFCGGSG    2  ATGGCAGCATGCCAGGTGTTGCCTCCGTGCCAGCTGAATTTTTGTGGCGGTTCTGGCG
MAACQVLPPCWQLQCGGSG    2  ATGGCAGCATGCCAGGTGTTGCCTCCTTGCTGGCAGTTGTAGTGTGGCGGTTCTGGCG
MAACQCPLCYTFEACGGSG    2  ATGGCAGCATGCCAGTGTCCTTTGTGCTATACTTTTGAGGCTTGTGGCGGTTCTGGCG
MAACHSFRCHTLPPCGGSG    2  ATGGCAGCATGCCATAGTTTTAGGTGCCATACGCTGCCTCCTTGTGGCGGTTCTGGCG
MAACHLLPPCIQWSCGGSG    2  ATGGCAGCATGCCATCTTTTGCCTCCGTGCATTCAGTGGAGTTGTGGCGGTTCTGGCG
MAACHLLPPCDLSYCGGSG    2  ATGGCAGCATGCCATCTTTTGCCTCCGTGCGATCTGAGTTATTGTGGCGGTTCTGGCG
MAACPPWLPCPAPRVAVLA    2  ATGGCAGCATGCCCCCCATGGCTGCCCTGTCCTGCCCCCCGTGTGGCGGTTCTGGCG
MAACPPPASPALVSVAVLA    2  ATGGCAGCATGCCCCCCTCCTGCCTCCCCTGCTCTGGTATCTGTGGCGGTTCTGGCG
MAACPRD*LRGFWFVAVLA    2  ATGGCAGCATGCCCCCGGGATTAATTGCGGGGGTTCTGGTTTGTGGCGGTTCTGGCG
MAACPLPASPALTRVAVLA    2  ATGGCAGCATGCCCCCTCCCTGCCTCCCCTGCATTAACTCGTGTGGCGGTTCTGGCG
MAACPEPSPLAVRAVAVLA    2  ATGGCAGCATGCCCCGAGCCTTCCCCCCTTGCCGTGAGAGCTGTGGCGGTTCTGGCG
MAACPGASPLALAIVAVLA    2  ATGGCAGCATGCCCCGGTGCTTCCCCCCTTGCCCTCGCTATTGTGGCGGTTCTGGCG
MAACPVFAALPPWFVAVLA    2  ATGGCAGCATGCCCCGTATTTGCCGCCCTGCCCCCTTGGTTTGTGGCGGTTCTGGCG
MAACPYSAPRASIPVAVLA    2  ATGGCAGCATGCCCCTACTCTGCCCCCCGTGCATCAATCCCTGTGGCGGTTCTGGCG
MAACPSPPPRAPSSVAVLA    2  ATGGCAGCATGCCCCTCTCCTCCCCCCCGTGCGCCAAGCAGTGTGGCGGTTCTGGCG
MAACPTQCNTGLMACGGSG    2  ATGGCAGCATGCCCGACGTAGTGCAATACGGGGCTGATGGCGTGTGGCGGTTCTGGCG
MAACPTLPPCLQFQCGGSG    2  ATGGCAGCATGCCCGACGTTGCCTCCTTGCCTTTAGTTTCAGTGTGGCGGTTCTGGCG
MAACPTHTCVYAHYCGGSG    2  ATGGCAGCATGCCCGACTCATACGTGCGTGTATGCTCATTATTGTGGCGGTTCTGGCG
MAACPQRSCAVFHGCGGSG    2  ATGGCAGCATGCCCGCAGCGTTCTTGCGCTGTTTTTCATGGGTGTGGCGGTTCTGGCG
MAACPRRVCHVCVLCGGSG    2  ATGGCAGCATGCCCGCGGCGGGTTTGCCATGTTTGTGTTCTGTGTGGCGGTTCTGGCG
MAACPLLPKWCRILCGGSG    2  ATGGCAGCATGCCCGCTGCTTCCGAAGTGGTGCCGGATTCTTTGTGGCGGTTCTGGCG
MAACPELPPCQFLQCGGSG    2  ATGGCAGCATGCCCGGAGCTTCCGCCGTGCTAGTTTTTGCAGTGTGGCGGTTCTGGCG
MAACPELPPCSWVSCGGSG    2  ATGGCAGCATGCCCGGAGCTTCCGCCGTGCTCGTGGGTGTCTTGTGGCGGTTCTGGCG
MAACPVKCSLNQSLCGGSG    2  ATGGCAGCATGCCCGGTTAAGTGCTCTTTGAATCAGTCGCTGTGTGGCGGTTCTGGCG
MAACPSYACTVLPPCGGSG    2  ATGGCAGCATGCCCGTCGTATGCTTGCACTGTTCTGCCGCCGTGTGGCGGTTCTGGCG
MAACPLQCSCSSPLCGGSG    2  ATGGCAGCATGCCCGTTGCAGTGCTCTTGTTCGAGTCCTCTGTGTGGCGGTTCTGGCG
MAACPLLPPCSEYNCGGSG    2  ATGGCAGCATGCCCGTTGCTGCCTCCGTGCTCTGAGTATAATTGTGGCGGTTCTGGCG
MAACPLLPPCTPVLCGGSG    2  ATGGCAGCATGCCCGTTGCTTCCGCCTTGCACTCCTGTTTTGTGTGGCGGTTCTGGCG
MAACPLLPPCPYKLCGGSG    2  ATGGCAGCATGCCCGTTGCTTCCTCCTTGCCCTTATAAGCTGTGTGGCGGTTCTGGCG
MAACPFPHCSYQFSCGGSG    2  ATGGCAGCATGCCCGTTTCCGCATTGCAGTTATCAGTTTTCTTGTGGCGGTTCTGGCG
MAACPTQLCWSWSECGGSG    2  ATGGCAGCATGCCCTACTCAGCTGTGCTGGTCTTGGTCTGAGTGTGGCGGTTCTGGCG
MAACPRLPPCRLFTCGGSG    2  ATGGCAGCATGCCCTAGGTTGCCTCCGTGCCGGCTTTTTACGTGTGGCGGTTCTGGCG
MAACPSLPPCSFVACGGSG    2  ATGGCAGCATGCCCTAGTTTGCCTCCTTGCTCTTTTGTTGCGTGTGGCGGTTCTGGCG
MAACPMLPPCGSMLCGGSG    2  ATGGCAGCATGCCCTATGCTGCCTCCGTGCGGTTCTATGTTGTGTGGCGGTTCTGGCG
MAACPRHLSMCTIQCGGSG    2  ATGGCAGCATGCCCTCGTCATCTTTCTATGTGCACGATTCAGTGTGGCGGTTCTGGCG
MAACPLLPPCIQWSCGGSG    2  ATGGCAGCATGCCCTCTGTTGCCTCCTTGCATTCAGTGGAGTTGTGGCGGTTCTGGCG
MAACPLLPPCSFVACGGSG    2  ATGGCAGCATGCCCTCTGTTGCCTCCTTGCTCTTTTGTTGCGTGTGGCGGTTCTGGCG
MAACPELPPCLLSECGGSG    2  ATGGCAGCATGCCCTGAGCTGCCGCCTTGCCTGCTGTCGGAGTGTGGCGGTTCTGGCG
MAACPELPPCSDLLCGGSG    2  ATGGCAGCATGCCCTGAGCTGCCGCCTTGCTCGGATCTTCTTTGTGGCGGTTCTGGCG
MAACPANHCYGTDLCGGSG    2  ATGGCAGCATGCCCTGCGAATCATTGCTATGGTACGGATCTGTGTGGCGGTTCTGGCG
MAACPVLPPCRNTVCGGSG    2  ATGGCAGCATGCCCTGTTCTGCCTCCTTGCCGGAATACGGTTTGTGGCGGTTCTGGCG
MAACPYVQCWQLPPCGGSG    2  ATGGCAGCATGCCCTTATGTGCAGTGCTGGCAGTTGCCTCCGTGTGGCGGTTCTGGCG
MAACRNQCLILPPCCGGSG    2  ATGGCAGCATGCCGCAACCAGTGCTTGATTCTTCCTCCCTGTTGTGGCGGTTCTGGCG
MAACRRMSCLPPCLCGGSG    2  ATGGCAGCATGCCGGCGTATGTCTTGCTTGCCTCCTTGTCTTTGTGGCGGTTCTGGCG
MAACREICTCSRFCVWRFW    2  ATGGCAGCATGCCGGGAGATTTGTACTTGCTCTCGGTTTTGCGTGTGGCGGTTCTGGCG
MAACRQLPPCGLQLCGGSG    2  ATGGCAGCATGCCGGTAGCTGCCTCCGTGCGGTCTGTAGCTGTGTGGCGGTTCTGGCG
MAACRQLPPCPPTQCGGSG    2  ATGGCAGCATGCCGGTAGCTGCCTCCTTGCCCGCCGACTCAGTGTGGCGGTTCTGGCG
MAACRQLPPCLSTLCGGSG    2  ATGGCAGCATGCCGGTAGCTGCCTCCTTGCCTGTCTACGCTTTGTGGCGGTTCTGGCG
MAACRSHRCSVLGSCGGSG    2  ATGGCAGCATGCCGGTCTCATAGGTGCTCGGTGCTGGGTTCGTGTGGCGGTTCTGGCG
MAACRFLRCLESQLCGGSG    2  ATGGCAGCATGCCGGTTTCTTCGTTGCTTGGAGTCTCAGTTGTGTGGCGGTTCTGGCG
MAACRTDICYFTTRCGGSG    2  ATGGCAGCATGCCGTACGGATATTTGCTATTTTACGACTCGTTGTGGCGGTTCTGGCG
MAACRQDPLCHGHVCGGSG    2  ATGGCAGCATGCCGTCAGGATCCGTTGTGCCATGGTCATGTGTGTGGCGGTTCTGGCG
MAACRLLPPCQAVSCGGSG    2  ATGGCAGCATGCCGTCTGTTGCCTCCTTGCTAGGCGGTTTCTTGTGGCGGTTCTGGCG
MAACLQAACLPTSTCGGSG    2  ATGGCAGCATGCCTGCAGGCGGCGTGCTTGCCGACTTCGACGTGTGGCGGTTCTGGCG
MAACLREICHYRPGCGGSG    2  ATGGCAGCATGCCTGCGGGAGATTTGCCATTATCGTCCGGGGTGTGGCGGTTCTGGCG
MAACLLPPCAYSQPCGGSG    2  ATGGCAGCATGCCTGCTTCCGCCGTGCGCTTATTCTCAGCCGTGTGGCGGTTCTGGCG
MAACLLPPCLPPFSCGGSG    2  ATGGCAGCATGCCTGCTTCCGCCTTGCCTGCCTCCTTTTAGTTGTGGCGGTTCTGGCG
MAACLATPQCGLHKCGGSG    2  ATGGCAGCATGCCTGGCTACTCCTCAGTGCGGGCTTCATAAGTGTGGCGGTTCTGGCG
MAACLVLPPCSSISCGGSG    2  ATGGCAGCATGCCTGGTGCTTCCTCCGTGCTCGTCTATTTCTTGTGGCGGTTCTGGCG
MAACLFLPPCSKWECGGSG    2  ATGGCAGCATGCCTGTTTTTGCCGCCTTGCAGTAAATGGGAGTGTGGCGGTTCTGGCG
MAACLTLPPCNPPQCGGSG    2  ATGGCAGCATGCCTTACTCTTCCTCCGTGCAATCCTCCGTAGTGTGGCGGTTCTGGCG
MAACLTLPPCAEYVCGGSG    2  ATGGCAGCATGCCTTACTCTTCCTCCTTGCGCTGAGTATGTTTGTGGCGGTTCTGGCG
MAACLTLPPCWQLQCGGSG    2  ATGGCAGCATGCCTTACTCTTCCTCCTTGCTGGCAGTTGTAGTGTGGCGGTTCTGGCG
MAACLILPPCAISVCGGSG    2  ATGGCAGCATGCCTTATTCTGCCGCCTTGCGCGATTTCGGTTTGTGGCGGTTCTGGCG
MAACLLASVCAFNFCGGSG    2  ATGGCAGCATGCCTTCTGGCTTCGGTGTGCGCGTTTAATTTTTGTGGCGGTTCTGGCG
MAACLLVTCPSQTMCGGSG    2  ATGGCAGCATGCCTTCTGGTTACTTGCCCGTCTCAGACTATGTGTGGCGGTTCTGGCG
MAACLEPGRCQSTTCGGSG    2  ATGGCAGCATGCCTTGAGCCTGGGCGTTGCCAGTCTACGACGTGTGGCGGTTCTGGCG
MAACLERPCLFNIQCGGSG    2  ATGGCAGCATGCCTTGAGCGGCCGTGCTTGTTTAATATTCAGTGTGGCGGTTCTGGCG
MAACLVLPPCAEYVCGGSG    2  ATGGCAGCATGCCTTGTTCTTCCGCCTTGCGCTGAGTATGTTTGTGGCGGTTCTGGCG
MAACLVLPPCFNTYCGGSG    2  ATGGCAGCATGCCTTGTTCTTCCGCCTTGCTTTAATACTTATTGTGGCGGTTCTGGCG
MAACLLSSCYYFQYCGGSG    2  ATGGCAGCATGCCTTTTGTCGTCGTGCTATTATTTTTAGTATTGTGGCGGTTCTGGCG
MAACEILPPCLSTLCGGSG    2  ATGGCAGCATGCGAGATTTTGCCTCCTTGCCTGTCTACGCTTTGTGGCGGTTCTGGCG
MAACEPLSGCSVYPCGGSG    2  ATGGCAGCATGCGAGCCTCTTTCGGGTTGCTCGGTGTATCCGTGTGGCGGTTCTGGCG
MAACERPTCLGCLLVAVLA    2  ATGGCAGCATGCGAGCGGCCTACGTGCCTTGGTTGCCTCCTTGTGGCGGTTCTGGCG
MAACEAMSCSFLRSCGGSG    2  ATGGCAGCATGCGAGGCGATGTCTTGCTCTTTTCTGAGGTCGTGTGGCGGTTCTGGCG
MAACESSHVCVPITCGGSG    2  ATGGCAGCATGCGAGTCTTCTCATGTTTGCGTGCCGATTACTTGTGGCGGTTCTGGCG
MAACDETYRCRVMLCGGSG    2  ATGGCAGCATGCGATGAGACGTATCGGTGCCGGGTGATGCTTTGTGGCGGTTCTGGCG
MAACDAQAGCALPKCGGSG    2  ATGGCAGCATGCGATGCGTAGGCGGGTTGCGCGCTTCCGAAGTGTGGCGGTTCTGGCG
MAACAILPPRATRIVAVLA    2  ATGGCAGCATGCGCCATTCTCCCCCCCCGTGCGACTAGAATTGTGGCGGTTCTGGCG
MAACARIGCVPCSHCGGSG    2  ATGGCAGCATGCGCGAGGATTGGGTGCGTGCCGTGTTCGCATTGTGGCGGTTCTGGCG
MAACASAQCMMNFNCGGSG    2  ATGGCAGCATGCGCGAGTGCGTAGTGCATGATGAATTTTAATTGTGGCGGTTCTGGCG
MAACAQLACFHMWICGGSG    2  ATGGCAGCATGCGCGTAGCTTGCTTGCTTTCATATGTGGATTTGTGGCGGTTCTGGCG
MAACATVDCPRLPPCGGSG    2  ATGGCAGCATGCGCTACTGTTGATTGCCCGAGGTTGCCTCCTTGTGGCGGTTCTGGCG
MAACAILPPCTFVACGGSG    2  ATGGCAGCATGCGCTATTCTGCCGCCGTGCACTTTTGTGGCGTGTGGCGGTTCTGGCG
MAACAILPPCSSLQCGGSG    2  ATGGCAGCATGCGCTATTCTGCCGCCGTGCTCTTCTCTTCAGTGTGGCGGTTCTGGCG
MAACAGRCGLSMHPCGGSG    2  ATGGCAGCATGCGCTGGTAGGTGCGGTCTGTCTATGCATCCTTGTGGCGGTTCTGGCG
MAACASSVSCAMDRCGGSG    2  ATGGCAGCATGCGCTTCGTCGGTTTCGTGCGCGATGGATCGTTGTGGCGGTTCTGGCG
MAACGAKSECRFFQCGGSG    2  ATGGCAGCATGCGGGGCTAAGTCGGAGTGCAGGTTTTTTCAGTGTGGCGGTTCTGGCG
MAACGYRGCEGLSMCGGSG    2  ATGGCAGCATGCGGGTATCGGGGTTGCGAGGGTCTGTCGATGTGTGGCGGTTCTGGCG
MAACGPGGTVCPFWCGGSG    2  ATGGCAGCATGCGGTCCGGGTGGGACGGTTTGCCCTTTTTGGTGTGGCGGTTCTGGCG
MAACVLACPLSSPPVAVLA    2  ATGGCAGCATGCGTCCTGGCCTGCCCCCTATCTTCCCCCCCTGTGGCGGTTCTGGCG
MAACVILPPCVSLDCGGSG    2  ATGGCAGCATGCGTGATTTTGCCGCCGTGCGTTTCGCTGGATTGTGGCGGTTCTGGCG
MAACVQLPCSKVFLCGGSG    2  ATGGCAGCATGCGTGCAGCTGCCTTGCTCTAAGGTGTTTCTTTGTGGCGGTTCTGGCG
MAACVPFQDCQVSQCGGSG    2  ATGGCAGCATGCGTGCCGTTTTAGGATTGCTAGGTGAGTCAGTGTGGCGGTTCTGGCG
MAACVPLVTCVPAHCGGSG    2  ATGGCAGCATGCGTGCCTTTGGTTACGTGCGTTCCTGCGCATTGTGGCGGTTCTGGCG
MAACVSYDCGLLIKCGGSG    2  ATGGCAGCATGCGTGTCGTATGATTGCGGGCTTTTGATTAAGTGTGGCGGTTCTGGCG
MAACVFRIVCSCADCGGSG    2  ATGGCAGCATGCGTGTTTCGGATTGTTTGCAGTTGTGCTGATTGTGGCGGTTCTGGCG
MAACVTPWPSCAQSCGGSG    2  ATGGCAGCATGCGTTACGCCGTGGCCGTCGTGCGCGCAGAGTTGTGGCGGTTCTGGCG
MAACVLSGCSRLPVCGGSG    2  ATGGCAGCATGCGTTCTGTCTGGTTGCTCGCGGCTGCCGGTTTGTGGCGGTTCTGGCG
MAACQKLICPYLPPCGGSG    2  ATGGCAGCATGCTAGAAGTTGATTTGCCCGTATCTGCCTCCTTGTGGCGGTTCTGGCG
MAACQTQQCSIKGACGGSG    2  ATGGCAGCATGCTAGACGCAGCAGTGCTCGATTAAGGGTGCTTGTGGCGGTTCTGGCG
MAACQTGYCIMVSGCGGSG    2  ATGGCAGCATGCTAGACGGGTTATTGCATTATGGTTTCGGGGTGTGGCGGTTCTGGCG
MAACQTVSCAFPLFCGGSG    2  ATGGCAGCATGCTAGACTGTTTCGTGCGCTTTTCCGTTGTTTTGTGGCGGTTCTGGCG
MAACQILPPCPPLSCGGSG    2  ATGGCAGCATGCTAGATTCTGCCTCCTTGCCCGCCTCTGTCTTGTGGCGGTTCTGGCG
MAACQDWSCVSQSSCGGSG    2  ATGGCAGCATGCTAGGATTGGTCGTGCGTTTCTTAGAGTAGTTGTGGCGGTTCTGGCG
MAACQGITCVTPMACGGSG    2  ATGGCAGCATGCTAGGGTATTACGTGCGTGACTCCTATGGCGTGTGGCGGTTCTGGCG
MAACQFLPPCPRQICGGSG    2  ATGGCAGCATGCTAGTTTTTGCCTCCGTGCCCGAGGTAGATTTGTGGCGGTTCTGGCG
MAACYSSAPCLSHDCGGSG    2  ATGGCAGCATGCTATAGTTCTGCTCCTTGCCTGTCGCATGATTGTGGCGGTTCTGGCG
MAACYMLPPCGLQLCGGSG    2  ATGGCAGCATGCTATATGCTTCCTCCGTGCGGTCTGTAGCTGTGTGGCGGTTCTGGCG
MAACYQLPPCHYFLCGGSG    2  ATGGCAGCATGCTATCAGCTGCCGCCTTGCCATTATTTTTTGTGTGGCGGTTCTGGCG
MAACYPRSDCAVFLCGGSG    2  ATGGCAGCATGCTATCCGCGGTCTGATTGCGCTGTTTTTCTTTGTGGCGGTTCTGGCG
MAACYLLPPCSDLLCGGSG    2  ATGGCAGCATGCTATCTTTTGCCGCCTTGCTCGGATCTTCTTTGTGGCGGTTCTGGCG
MAACYVLPPCHSTNCGGSG    2  ATGGCAGCATGCTATGTTCTTCCTCCGTGCCATTCGACGAATTGTGGCGGTTCTGGCG
MAACYLSVCLQHETCGGSG    2  ATGGCAGCATGCTATTTGTCGGTTTGCCTGCAGCATGAGACGTGTGGCGGTTCTGGCG
MAACSILPPCIQWSCGGSG    2  ATGGCAGCATGCTCGATTCTTCCTCCGTGCATTCAGTGGAGTTGTGGCGGTTCTGGCG
MAACSILPPCGSMLCGGSG    2  ATGGCAGCATGCTCGATTCTTCCTCCGTGCGGTTCTATGTTGTGTGGCGGTTCTGGCG
MAACSILPPCGWLKCGGSG    2  ATGGCAGCATGCTCGATTCTTCCTCCTTGCGGTTGGCTTAAGTGTGGCGGTTCTGGCG
MAACSILPPCVYTKCGGSG    2  ATGGCAGCATGCTCGATTCTTCCTCCTTGCGTGTATACTAAGTGTGGCGGTTCTGGCG
MAACSILPPCVILDCGGSG    2  ATGGCAGCATGCTCGATTCTTCCTCCTTGCGTTATTCTTGATTGTGGCGGTTCTGGCG
MAACSPSCSLNKATCGGSG    2  ATGGCAGCATGCTCGCCTTCGTGCTCGTTGAATAAGGCTACTTGTGGCGGTTCTGGCG
MAACSLLPPCMTLLCGGSG    2  ATGGCAGCATGCTCGCTTCTTCCGCCTTGCATGACTCTTTTGTGTGGCGGTTCTGGCG
MAACSLLAGCELRWCGGSG    2  ATGGCAGCATGCTCGCTTTTGGCGGGGTGCGAGCTGCGTTGGTGTGGCGGTTCTGGCG
MAACSVHREMCQVFCGGSG    2  ATGGCAGCATGCTCGGTGCATCGGGAGATGTGCCAGGTGTTTTGTGGCGGTTCTGGCG
MAACSQIPCQMSMYCGGSG    2  ATGGCAGCATGCTCGTAGATTCCTTGCTAGATGTCGATGTATTGTGGCGGTTCTGGCG
MAACSLLPPCAIQWCGGSG    2  ATGGCAGCATGCTCGTTGCTGCCGCCGTGCGCGATTTAGTGGTGTGGCGGTTCTGGCG
MAACSLLPPCQVIVCGGSG    2  ATGGCAGCATGCTCGTTGCTGCCTCCTTGCTAGGTTATTGTTTGTGGCGGTTCTGGCG
MAACSRLPPCNPPQCGGSG    2  ATGGCAGCATGCTCTAGGCTTCCTCCGTGCAATCCTCCGTAGTGTGGCGGTTCTGGCG
MAACSQLPPCFNTYCGGSG    2  ATGGCAGCATGCTCTCAGCTTCCGCCTTGCTTTAATACTTATTGTGGCGGTTCTGGCG
MAACSLLLCPYTTSCGGSG    2  ATGGCAGCATGCTCTCTTCTTCTGTGCCCGTATACTACGTCTTGTGGCGGTTCTGGCG
MAACSVLPPRAVTTVAVLA    2  ATGGCAGCATGCTCTGTGCTCCCCCCCCGTGCGGTGACAACTGTGGCGGTTCTGGCG
MAACSSLPPCPNFICGGSG    2  ATGGCAGCATGCTCTTCTCTTCCGCCTTGCCCTAATTTTATTTGTGGCGGTTCTGGCG
MAACSFIQDCHPQHCGGSG    2  ATGGCAGCATGCTCTTTTATTTAGGATTGCCATCCTTAGCATTGTGGCGGTTCTGGCG
MAACWQQRCTWDKSCGGSG    2  ATGGCAGCATGCTGGCAGTAGAGGTGCACTTGGGATAAGTCGTGTGGCGGTTCTGGCG
MAACWPFCETRLFWCGGSG    2  ATGGCAGCATGCTGGCCGTTTTGCGAGACGCGGCTGTTTTGGTGTGGCGGTTCTGGCG
MAACWLPPCQFYTLCGGSG    2  ATGGCAGCATGCTGGCTTCCTCCTTGCCAGTTTTATACGTTATGTGGCGGTTCTGGCG
MAACWFSPCRGVSDCGGSG    2  ATGGCAGCATGCTGGTTTTCGCCTTGCCGGGGTGTTAGTGATTGTGGCGGTTCTGGCG
MAACLNSICIEQSFCGGSG    2  ATGGCAGCATGCTTGAATTCGATATGCATTGAGTAGTCTTTTTGTGGCGGTTCTGGCG
MAACLTLPPCSFVACGGSG    2  ATGGCAGCATGCTTGACGTTGCCTCCTTGCTCTTTTGTTGCGTGTGGCGGTTCTGGCG
MAACLTLPPCTVLKCGGSG    2  ATGGCAGCATGCTTGACTTTGCCGCCTTGCACGGTTCTTAAATGTGGCGGTTCTGGCG
MAACLRARIGCGCHCGGSG    2  ATGGCAGCATGCTTGAGGGCTCGTATTGGGTGCGGGTGTCATTGTGGCGGTTCTGGCG
MAACLQLPPCVALHCGGSG    2  ATGGCAGCATGCTTGCAGTTGCCGCCTTGCGTGGCTCTTCATTGTGGCGGTTCTGGCG
MAACLHSCGGGFFGVAVLA    2  ATGGCAGCATGCTTGCATTCTTGCGGGGGAGGTTTTTTCGGTGTGGCGGTTCTGGCG
MAACLELPPCPSFTCGGSG    2  ATGGCAGCATGCTTGGAGTTGCCGCCGTGCCCGTCTTTTACTTGTGGCGGTTCTGGCG
MAACLELPPCAIQWCGGSG    2  ATGGCAGCATGCTTGGAGTTGCCGCCGTGCGCGATTTAGTGGTGTGGCGGTTCTGGCG
MAACLELPPCSSLQCGGSG    2  ATGGCAGCATGCTTGGAGTTGCCGCCGTGCTCTTCTCTTCAGTGTGGCGGTTCTGGCG
MAACLGINCMILPPCGGSG    2  ATGGCAGCATGCTTGGGGATTAATTGCATGATTTTGCCTCCGTGTGGCGGTTCTGGCG
MAACLLLPPCPSTSCGGSG    2  ATGGCAGCATGCTTGTTGCTGCCGCCGTGCCCTTCGACGTCTTGTGGCGGTTCTGGCG
MAACLFQPCDFPLSCGGSG    2  ATGGCAGCATGCTTGTTTCAGCCGTGCGATTTTCCGCTGAGTTGTGGCGGTTCTGGCG
MAACFNDGICYIQECGGSG    2  ATGGCAGCATGCTTTAATGATGGGATTTGCTATATTTAGGAGTGTGGCGGTTCTGGCG
MAACFPEYCEQARVCGGSG    2  ATGGCAGCATGCTTTCCTGAGTATTGCGAGTAGGCGCGGGTTTGTGGCGGTTCTGGCG
MAACFLGVYCSASDCGGSG    2  ATGGCAGCATGCTTTCTGGGGGTGTATTGCAGTGCTTCTGATTGTGGCGGTTCTGGCG
MAACFLLPPCLQFQCGGSG    2  ATGGCAGCATGCTTTCTTTTGCCTCCTTGCCTTTAGTTTCAGTGTGGCGGTTCTGGCG
MAACFDQLCWFYGICGGSG    2  ATGGCAGCATGCTTTGATTAGCTGTGCTGGTTTTATGGGATTTGTGGCGGTTCTGGCG
MAACFALCTWDQSRCGGSG    2  ATGGCAGCATGCTTTGCGCTTTGCACGTGGGATCAGTCGAGGTGTGGCGGTTCTGGCG
MAACFFWLPLGIMIVAVLA    2  ATGGCAGCATGCTTTTTTTGGTTGCCCCTTGGAATTATGATTGTGGCGGTTCTGGCG
MAACKHSLRCPPPPCGGSG    2  ATGGCAGCATGCAAACACTCGCTGCGATGTCCTCCCCCCCCCTGTGGCGGTTCTGGCG
MAACKRTHCLPPCCRRFVA    2  ATGGCAGCATGCAAGCGTACCCATTGCCTCCCCCCCTGTTGTCGGCGGTTCGTGGCG
MAACKVLPPCQFASCGGSG    2  ATGGCAGCATGCAAGGTTCTGCCGCCGTGCCAGTTTGCTTCGTGTGGCGGTTCTGGCG
MAACKVLPPCQDLFCGGSG    2  ATGGCAGCATGCAAGGTTCTGCCTCCGTGCTAGGATTTGTTTTGTGGCGGTTCTGGCG
MAACKFLPPCTPDQCGGSG    2  ATGGCAGCATGCAAGTTTCTTCCTCCTTGCACGCCGGATTAGTGTGGCGGTTCTGGCG
MAACNYAFCADSADCGGSG    2  ATGGCAGCATGCAATTATGCGTTTTGCGCTGATTCGGCTGATTGTGGCGGTTCTGGCG
MAACTLLPPCPLATCGGSG    2  ATGGCAGCATGCACGCTGTTGCCGCCTTGCCCGCTTGCGACTTGTGGCGGTTCTGGCG
MAACTLLPPCAPTTCGGSG    2  ATGGCAGCATGCACGCTGTTGCCGCCTTGCGCGCCGACTACTTGTGGCGGTTCTGGCG
MAACTLLPPCHLSFCGGSG    2  ATGGCAGCATGCACGCTGTTGCCTCCGTGCCATCTTTCTTTTTGTGGCGGTTCTGGCG
MAACTLLPPCRTIWCGGSG    2  ATGGCAGCATGCACGCTGTTGCCTCCGTGCCGTACTATTTGGTGTGGCGGTTCTGGCG
MAACTLLPPCDYSGCGGSG    2  ATGGCAGCATGCACGCTGTTGCCTCCGTGCGATTATTCTGGGTGTGGCGGTTCTGGCG
MAACTLLPPCMPRFCGGSA    2  ATGGCAGCATGCACGCTGTTGCCTCCTTGCATGCCTCGGTTTTGTGGCGGTTCTGCG
MAACTNNCPPFAPPVAVLA    2  ATGGCAGCATGCACTAACAATTGCCCCCCTTTTGCCCCCCCTGTGGCGGTTCTGGCG
MAACTSGVPPGFPPCGGSG    2  ATGGCAGCATGCACTTCGGGGGTGCCCCCCGGCTTCCCCCCGTGTGGCGGTTCTGGCG
MAACTLLPPCGQLSCGGSG    2  ATGGCAGCATGCACTTTGTTGCCGCCGTGCGGGCAGCTTAGTTGTGGCGGTTCTGGCG
MAACTLLPPCVLQQCGGSG    2  ATGGCAGCATGCACTTTGTTGCCGCCGTGCGTGCTGCAGTAGTGTGGCGGTTCTGGCG
MAACRVLPPCHSTNCGGSG    2  ATGGCAGCATGCAGGGTGTTGCCTCCGTGCCATTCGACGAATTGTGGCGGTTCTGGCG
MAACRVLPPCGLQLCGGSG    2  ATGGCAGCATGCAGGGTGTTGCCTCCGTGCGGTCTGTAGCTGTGTGGCGGTTCTGGG
MAACRVLPPCSNVVCGGSG    2  ATGGCAGCATGCAGGGTGTTGCCTCCGTGCTCTAATGTGGTGTGTGGCGGTTCTGGCG
MAACSRPQCQLPPMCGGSG    2  ATGGCAGCATGCAGTCGTCCGCAGTGCTAGTTGCCTCCGATGTGTGGCGGTTCTGGCG
MAACSVPSPRAFFSCGGSG    2  ATGGCAGCATGCAGTGTCCCTTCCCCCCGTGCGTTTTTTTCTTGTGGCGGTTCTGGCG
MAACSSLPPCTPDQCGGSG    2  ATGGCAGCATGCAGTTCGTTGCCTCCTTGCACGCCGGATTAGTGTGGCGGTTCTGGCG
MAACIPPPPLRLVRLWRFW    2  ATGGCAGCATGCATCCCTCCCCCCCCCCTGCGCTTGGTTCGACTGTGGCGGTTCTGGCG
MAACMFWRLALRFGVAVLA    2  ATGGCAGCATGCATGTTTTGGCGCCTTGCTCTCAGATTCGGTGTGGCGGTTCTGGCG
MAACIKYCLPPP*CVAVLA    2  ATGGCAGCATGCATTAAGTACTGCCTCCCCCCCCCCTGATGTGTGGCGGTTCTGGCG
MAACIMLPPCFLVDCGGSG    2  ATGGCAGCATGCATTATGCTTCCGCCTTGCTTTTTGGTGGATTGTGGCGGTTCTGGCG
MAACIQLPPCLQIQCGGSG    2  ATGGCAGCATGCATTCAGCTTCCGCCTTGCCTGCAGATTTAGTGTGGCGGTTCTGGCG
MAACQSALFCPSDTCGGSG    2  ATGGCAGCATGCCAATCGGCGCTTTTTTGCCCTAGTGATACTTGTGGCGGTTCTGGCG
MAACQRHKCFNLPPCGGSG    2  ATGGCAGCATGCCAGCGTCATAAGTGCTTTAATCTGCCTCCGTGTGGCGGTTCTGGCG
MAACQLLPPCNPPQCGGSG    2  ATGGCAGCATGCCAGCTTCTGCCTCCTTGCAATCCTCCGTAGTGTGGCGGTTCTGGCG
MAACQVLPSLRFYYVWRFW    2  ATGGCAGCATGCCAGGTGTTGCCCTCCTTGCGGTTCTACTACGTGTGGCGGTTCTGGCG
MAACQVLPPCQFASCGGSG    2  ATGGCAGCATGCCAGGTGTTGCCGCCGTGCCAGTTTGCTTCGTGTGGCGGTTCTGGCG
MAACQVLPPCPSLACGGSG    2  ATGGCAGCATGCCAGGTGTTGCCTCCGTGCCCGTCTCTTGCGTGTGGCGGTTCTGGCG
MAACQVLPPCQVALCGGSG    2  ATGGCAGCATGCCAGGTGTTGCCTCCTTGCTAGGTTGCGCTTTGTGGCGGTTCTGGCG
MAACQLLPPCKSQGCGGSG    2  ATGGCAGCATGCCAGTTGCTTCCGCCGTGCAAGAGTTAGGGGTGTGGCGGTTCTGGCG
MAACHTRQCPFLPPCGGSG    2  ATGGCAGCATGCCATACTCGTTAGTGCCCTTTTCTGCCTCCTTGTGGCGGTTCTGGCG
MAACHLLPPCLSTLCGGSG    2  ATGGCAGCATGCCATCTTTTGCCTCCTTGCCTGTCTACGCTTTGTGGCGGTTCTGGCG
MAACPTLPPCSLHLCGGSG    2  ATGGCAGCATGCCCCACTCTGCCCCCTTGCTCCTTGCACTTGTGTGGCGGTTCTGGCG
MAACPIIPLAPTSIVAVLA    2  ATGGCAGCATGCCCCATCATCCCCCTTGCTCCTACATCGATTGTGGCGGTTCTGGCG
MAACPPQLPPPRSPCGGSG    2  ATGGCAGCATGCCCCCCGCAGTTGCCACCCCCTAGGTCCCCCTGTGGCGGTTCTGGCG
MAACPLAPLPCADDCGGSG    2  ATGGCAGCATGCCCCCTTGCTCCCCTCCCCTGCGCTGATGATTGTGGCGGTTCTGGCG
MAACPARLRHPCPPCGGSG    2  ATGGCAGCATGCCCCGCACGGCTGCGTCACCCCTGCCCCCCGTGTGGCGGTTCTGGCG
MAACPGFSGVLSSFLWRFW    2  ATGGCAGCATGCCCCGGCTTCTCTGGAGTGCTATCTTCATTTTTGTGGCGGTTCTGGCG
MAACPVAASVQSSVVWRFW    2  ATGGCAGCATGCCCCGTTGCTGCCTCCGTGCAATCCTCCGTAGTGTGGCGGTTCTGGCG
MAACPVASSVRLFWVWRFW    2  ATGGCAGCATGCCCCGTTGCTTCCTCCGTGCGATTATTCTGGGTGTGGCGGTTCTGGCG
MAACPYRAPPCFYSCGGSG    2  ATGGCAGCATGCCCCTACCGTGCCCCCCCCTGCTTCTATTCGTGTGGCGGTTCTGGCG
MAACPQAVIAFPCSCGGSG    2  ATGGCAGCATGCCCCTAGGCTGTCATTGCTTTCCCCTGTAGTTGTGGCGGTTCTGGCG
MAACPLASPLASTFVAVLA    2  ATGGCAGCATGCCCCTTAGCTTCCCCCCTTGCAAGTACATTTGTGGCGGTTCTGGCG
MAACPSFRRARGICVAVLA    2  ATGGCAGCATGCCCGAGCTTCCGCCGTGCTCGTGGGATCTGTGTGGCGGTTCTGGCG
MAACPELPPVLFSSVWRFW    2  ATGGCAGCATGCCCGGAGCTTCCGCCCGTGCTCTTCTCTTCAGTGTGGCGGTTCTGGCG
MAACPELPPCPQLFCGGSG    2  ATGGCAGCATGCCCGGAGCTTCCGCCGTGCCCTCAGCTGTTTTGTGGCGGTTCTGGCG
MAACPLLPPCPSINCGGSG    2  ATGGCAGCATGCCCGTTGCTGCCTCCGTGCCCTTCGATTAATTGTGGCGGTTCTGGCG
MAACPLLPPCLQSLCGGSG    2  ATGGCAGCATGCCCGTTGCTGCCTCCGTGCCTGCAGTCGTTGTGTGGCGGTTCTGGCG
MAACPLLPPCGRQSCGGSG    2  ATGGCAGCATGCCCGTTGCTGCCTCCGTGCGGTCGTTAGTCGTGTGGCGGTTCTGGCG
MAACPLLPPCSDLTCGGSG    2  ATGGCAGCATGCCCGTTGCTGCCTCCTTGCTCTGATCTTACTTGTGGCGGTTCTGGCG
MAACPLLPPCPSQVCGGSG    2  ATGGCAGCATGCCCGTTGCTTCCGCCGTGCCCGTCTCAGGTTTGTGGCGGTTCTGGCG
MAACPLLPPCQSWRCGGSG    2  ATGGCAGCATGCCCGTTGCTTCCGCCGTGCTAGTCTTGGCGTTGTGGCGGTTCTGGCG
MAACPSLPPCGVSLCGGSG    2  ATGGCAGCATGCCCTAGTTTGCCGCCTTGCGGTGTTAGTCTGTGTGGCGGTTCTGGCG
MAACPSLPPCAPTTCGGSG    2  ATGGCAGCATGCCCTAGTTTGCCTCCTTGCGCGCCGACTACTTGTGGCGGTTCTGGCG
MAACPMLPPCSWDLCGGSG    2  ATGGCAGCATGCCCTATGCTGCCTCCGTGCTCGTGGGATCTGTGTGGCGGTTCTGGCG
MAACPMLPPCQFLQCGGSG    2  ATGGCAGCATGCCCTATGCTGCCTCCTTGCTAGTTTTTGCAGTGTGGCGGTTCTGGCG
MAACPILPPCTVLKCGGSG    2  ATGGCAGCATGCCCTATTTTGCCGCCTTGCACGGTTCTTAAATGTGGCGGTTCTGGCG
MAACPILPPCPPLSCGGSG    2  ATGGCAGCATGCCCTATTTTGCCTCCTTGCCCGCCTCTGTCTTGTGGCGGTTCTGGCG
MAACPILPPCPKVVCGGSG    2  ATGGCAGCATGCCCTATTTTGCCTCCTTGCCCTAAGGTTGTGTGTGGCGGTTCTGGCG
MAACRQLPPCHSPGCGGSG    2  ATGGCAGCATGCCGGTAGCTGCCTCCTTGCCATTCGCCGGGGTGTGGCGGTTCTGGCG
MAACRVLPPCHFRSCGGSG    2  ATGGCAGCATGCCGTGTTCTTCCGCCTTGCCATTTTCGGTCGTGTGGCGGTTCTGGCG
MAACLTLPPCHLPQCGGSG    2  ATGGCAGCATGCCTGACGCTGCCGCCGTGCCATCTTCCTTAGTGTGGCGGTTCTGGCG
MAACLTLPPCPYKLCGGSG    2  ATGGCAGCATGCCTTACTCTTCCTCCTTGCCCTTATAAGCTGTGTGGCGGTTCTGGCG
MAACLILPPCHQFHCGGSG    2  ATGGCAGCATGCCTTATTCTGCCGCCTTGCCATTAGTTTCATTGTGGCGGTTCTGGCG
MAACLILPPCWQLQCGGSG    2  ATGGCAGCATGCCTTATTCTGCCGCCTTGCTGGCAGTTGTAGTGTGGCGGTTCTGGCG
MAACLLLPPCTYLSCGGSG    2  ATGGCAGCATGCCTTCTGCTTCCGCCTTGCACTTATCTTTCGTGTGGCGGTTCTGGCG
MAACLLLPPCPYKLCGGSG    2  ATGGCAGCATGCCTTCTGCTTCCTCCGTGCCCTTATAAGCTGTGTGGCGGTTCTGGCG
MAACLVLPPCPSFTCGGSG    2  ATGGCAGCATGCCTTGTGCTTCCGCCGTGCCCGTCTTTTACTTGTGGCGGTTCTGGCG
MAACLVLPPCHLPQCGGSG    2  ATGGCAGCATGCCTTGTTCTTCCGCCGTGCCATCTTCCTTAGTGTGGCGGTTCTGGCG
MAACLVLPPCTVLKMWRFW    2  ATGGCAGCATGCCTTGTTCTTCCGCCTTGCACGGTTCTTAAAATGTGGCGGTTCTGGCG
MAACLLLPPCQFASCGGSG    2  ATGGCAGCATGCCTTTTGTTGCCGCCTTGCCAGTTTGCTTCGTGTGGCGGTTCTGGCG
MAACLLLPPCGLQLCGGSG    2  ATGGCAGCATGCCTTTTGTTGCCTCCGTGCGGTCTGTAGCTGTGTGGCGGTTCTGGCG
MAACEILPPCNPPQCGGSG    2  ATGGCAGCATGCGAGATTTTGCCTCCGTGCAATCCTCCGTAGTGTGGCGGTTCTGGCG
MAACEILPPCGLQLCGGSG    2  ATGGCAGCATGCGAGATTTTGCCTCCGTGCGGTCTGTAGCTGTGTGGCGGTTCTGGCG
MAACEHRRCGSLPGCGGSG    2  ATGGCAGCATGCGAGCATCGGAGGTGCGGGTCGCTGCCGGGTTGTGGCGGTTCTGGCG
MAACELLPPCQPGYCGGSG    2  ATGGCAGCATGCGAGCTTTTGCCTCCTTGCCAGCCTGGTTATTGTGGCGGTTCTGGCG
MAACDLLPPCHLPQCGGSG    2  ATGGCAGCATGCGATTTGCTTCCGCCGTGCCATCTTCCTTAGTGTGGCGGTTCTGGCG
MAACAQLPPCQLMLCGGSA    2  ATGGCAGCATGCGCGTAGCTTCCGCCGTGCTAGTTGATGCTGTGTGGCGGTTCGGCG
MAACALLPPCSSLQCGGSG    2  ATGGCAGCATGCGCGTTGCTGCCGCCGTGCTCTTCTCTTCAGTGTGGCGGTTCTGGCG
MAACALLPPCGVSLCGGSG    2  ATGGCAGCATGCGCGTTGCTGCCGCCTTGCGGTGTTAGTCTGTGTGGCGGTTCTGGCG
MAACATLPPCPSFTCGGSG    2  ATGGCAGCATGCGCTACTTTGCCGCCGTGCCCGTCTTTTACTTGTGGCGGTTCTGGCG
MAACAILPPCLQMQCGGSG    2  ATGGCAGCATGCGCTATTCTGCCGCCGTGCCTGCAGATGTAGTGTGGCGGTTCTGGCG
MAACALLPPLLVLAVWRFW    2  ATGGCAGCATGCGCTTTGCTGCCGCCCTTGCTGGTCTTAGCTGTGTGGCGGTTCTGGCG
MAACVHPVRPLPLHCGGSG    2  ATGGCAGCATGCGTCCACCCCGTGCGTCCCCTCCCCCTCCACTGTGGCGGTTCTGGCG
MAACVTGVPHASPLVAVLA    2  ATGGCAGCATGCGTTACGGGGGTGCCCCATGCTTCCCCCCTTGTGGCGGTTCTGGCG
MAACQKASSLP*C*VWRFW    2  ATGGCAGCATGCTAGAAAGCCTCTTCGTTGCCATAATGTTAAGTGTGGCGGTTCTGGCG
MAACQISDCAFLYPCGGSG    2  ATGGCAGCATGCTAGATTTCTGATTGCGCTTTTTTGTATCCTTGTGGCGGTTCTGGCG
MAACQRGVRFGSDSVWRFW    2  ATGGCAGCATGCTAGCGGGGGGTGCGTTTTGGGTCTGACTCAGTGTGGCGGTTCTGGCG
MAACYMLPPCDLSYCGGSG    2  ATGGCAGCATGCTATATGCTTCCTCCGTGCGATCTGAGTTATTGTGGCGGTTCTGGCG
MAACYQLPLCSFFPCGGSG    2  ATGGCAGCATGCTATCAGCTGCCGTTGTGCTCGTTTTTTCCGTGTGGCGGTTCTGGCG
MAACYLCRLAVLVCVAVLA    2  ATGGCAGCATGCTATCTTTGCCGCCTTGCGGTGTTAGTCTGTGTGGCGGTTCTGGCG
MAACYSAASCARQDCDGSG    2  ATGGCAGCATGCTATTCGGCGGCTTCGTGCGCTCGGTAGGATTGTGACGGTTCTGGCG
MAACYLLPPCLLSECGGSG    2  ATGGCAGCATGCTATTTGCTTCCGCCTTGCCTGCTGTCGGAGTGTGGCGGTTCTGGCG
MAACYLLPPCPPAHCGGSG    2  ATGGCAGCATGCTATTTGTTGCCGCCTTGCCCTCCGGCTCATTGTGGCGGTTCTGGCG
MAACSTPLVAFILLVAVLA    2  ATGGCAGCATGCTCTACTCCTTTGGTTGCTTTTATTTTGCTTGTGGCGGTTCTGGCG
MAACSQLPPCQLMLCGGSG    2  ATGGCAGCATGCTCTCAGCTTCCGCCGTGCTAGTTGATGCTGTGTGGCGGTTCTGGCG
MAACSQLPPCAISVCGGSG    2  ATGGCAGCATGCTCTCAGCTTCCGCCTTGCGCGATTTCGGTTTGTGGCGGTTCTGGCG
MAACSLSPVCPFSFLWRFW    2  ATGGCAGCATGCTCTCTTTCGCCGGTTTGCCCTTTCTCCTTCTTGTGGCGGTTCTGGCG
MAACSLLPPCAEYVCGGSG    2  ATGGCAGCATGCTCTTTGTTGCCTCCTTGCGCTGAGTATGTTTGTGGCGGTTCTGGCG
MAACWSWCLPPPPSVAVLA    2  ATGGCAGCATGCTGGTCGTGGTGCTTGCCCCCCCCACCATCTGTGGCGGTTCTGGCG
MAACLTLPPCHLSFCGGSG    2  ATGGCAGCATGCTTGACGCTGCCTCCGTGCCATCTTTCTTTTTGTGGCGGTTCTGGCG
MAACLTLAAVLVDAVWRFW    2  ATGGCAGCATGCTTGACGCTTGCCGCCGTGCTAGTTGATGCTGTGTGGCGGTTCTGGCG
MAACLTLPPCSEYNCGGSG    2  ATGGCAGCATGCTTGACGTTGCCTCCGTGCTCTGAGTATAATTGTGGCGGTTCTGGCG
MAACLTLPPCQAVSCGGSG    2  ATGGCAGCATGCTTGACTTTGCCTCCTTGCTAGGCGGTTTCTTGTGGCGGTTCTGGCG
MAGMHRWGAALWLFVAVLA    2  ATGGCAGGCATGCACCGGTGGGGGGCTGCACTATGGCTTTTTGTGGCGGTTCTGGCG
MAECVLLPPCYVFDCGGSG    1  ATGGCAGAATGCGTGCTGTTGCCGCCTTGCTATGTGTTTGATTGTGGCGGTTCTGGCG
MADAVSFPPCKHQVWRFWR    1  ATGGCAGATGCCGTGAGCTTCCCCCCTTGCAAGCACTAGGTGTGGCGGTTCTGGCGG
MAAASLRFCPILPPCGGSG    1  ATGGCAGCAGCTAGTCTACGTTTTTGCCCGATTCTGCCTCCTTGTGGCGGTTCTGGCG
MAAGAKYCFFFAPLVAVLA    1  ATGGCAGCAGGCGCGAAGTATTGCTTCTTTTTTGCCCCCCTTGTGGCGGTTCTGGCG
MAACKLHLLPSPTIVAVLA    1  ATGGCAGCATGCAAACTTCACTTGCTCCCGAGCCCGACGATTGTGGCGGTTCTGGCG
MAACKAYPLPPPPVVAVLA    1  ATGGCAGCATGCAAAGCGTACCCATTGCCTCCCCCCCCTGTTGTGGCGGTTCTGGCG
MAACKCAEASARACVAVLA    1  ATGGCAGCATGCAAATGCGCCGAGGCTTCTGCGCGAGCTTGTGTGGCGGTTCTGGCG
MAACKCAALPAAFTVAVLA    1  ATGGCAGCATGCAAATGTGCTGCCCTCCCTGCAGCCTTCACTGTGGCGGTTCTGGCG
MAACNTKVLYSPPPCGGSG    1  ATGGCAGCATGCAACACTAAAGTGCTCTATTCTCCCCCCCCCTGTGGCGGTTCTGGCG
MAACNTKCSILPPLWRFLA    1  ATGGCAGCATGCAACACTAAGTGCTCTATTCTCCCCCCCCTGTGGCGGTTTCTGGCG
MAACNTKCSILPPVVAVLA    1  ATGGCAGCATGCAACACTAAGTGCTCTATTCTCCCCCCTGTTGTGGCGGTTCTGGCG
MAACNHRCASLPPCCGGSG    1  ATGGCAGCATGCAACCATCGCTGCGCTAGCCTCCCCCCTTGTTGTGGCGGTTCTGGCG
MAACNLGLACFHRVCGGSG    1  ATGGCAGCATGCAACCTGGGTCTCGCCTGCTTCCATCGGGTCTGTGGCGGTTCTGGCG
MAACNYECCLHLVLWRLLA    1  ATGGCAGCATGCAACTACGAGTGCTGTTTGCATTTAGTCCTGTGGCGGTTACTGGCG
MAACNFASQPFCPLVAVLA    1  ATGGCAGCATGCAACTTCGCCTCGCAGCCATTTTGCCCCCTTGTGGCGGTTCTGGCG
MAACKTLPPCTVLKCGGSG    1  ATGGCAGCATGCAAGACTCTGCCGCCTTGCACGGTTCTTAAATGTGGCGGTTCTGGCG
MAACKHAPCVSSKPCGGSG    1  ATGGCAGCATGCAAGCATGCGCCTTGCGTTTCTTCGAAGCCTTGTGGCGGTTCTGGCG
MAACKHGCTFLLPPCGGSG    1  ATGGCAGCATGCAAGCATGGTTGCACTTTTCTTTTGCCTCCGTGTGGCGGTTCTGGCG
MAACKRTHCLPPLLSAVLA    1  ATGGCAGCATGCAAGCGTACCCATTGCCTCCCCCCCCTGTTGTCGGCGGTTCTGGCG
MAACKRTHCLPPLLWRFWA    1  ATGGCAGCATGCAAGCGTACCCATTGCCTCCCCCCCCTGTTGTGGCGGTTCTGGGCG
MAACKRTHCLPPWFCGGSG    1  ATGGCAGCATGCAAGCGTACCCATTGCCTCCCTCCTTGGTTTTGTGGCGGTTCTGGCG
MAACKLIALPSLRSVAVLA    1  ATGGCAGCATGCAAGCTGATTGCCCTGCCATCCCTCAGGTCTGTGGCGGTTCTGGCG
MAACKLIACHPQFACGGSG    1  ATGGCAGCATGCAAGCTGATTGCCTGCCATCCTTAGTTTGCTTGTGGCGGTTCTGGCG
MAACKLPDCQIYDLCGGSG    1  ATGGCAGCATGCAAGCTTCCTGATTGCCAGATTTATGATCTGTGTGGCGGTTCTGGCG
MAACKESVLAGGQSCGGSG    1  ATGGCAGCATGCAAGGAGTCAGTGCTCGCAGGGGGTCAATCTTGTGGCGGTTCTGGCG
MAACKVLPPCHNQLCGGSG    1  ATGGCAGCATGCAAGGTTCTGCCTCCGTGCCATAATTAGTTGTGTGGCGGTTCTGGCG
MAACKVLPPCDLSYCGGSG    1  ATGGCAGCATGCAAGGTTCTGCCTCCGTGCGATCTGAGTTATTGTGGCGGTTCTGGCG
MAACKVLPPCDYSGCGGSG    1  ATGGCAGCATGCAAGGTTCTGCCTCCGTGCGATTATTCTGGGTGTGGCGGTTCTGGCG
MAACKSPAPPAAMSVAVLA    1  ATGGCAGCATGCAAGTCCCCTGCCCCCCCTGCAGCAATGAGTGTGGCGGTTCTGGCG
MAACKSLPPCSSVDCGGSG    1  ATGGCAGCATGCAAGTCCCTGCCCCCCTGCTCGAGTGTTGATTGTGGCGGTTCTGGCG
MAACKSLPPCSDLLCGGSG    1  ATGGCAGCATGCAAGTCTTTGCCGCCTTGCTCGGATCTTCTTTGTGGCGGTTCTGGCG
MAACKLPTGCLLLCFVAVL    1  ATGGCAGCATGCAAGTTGCCTACGGGGTGTCTATTGCTCTGCTTTGTGGCGGTTCTGGG
MAACKFLPPCVYTKCGGSG    1  ATGGCAGCATGCAAGTTTCTTCCTCCTTGCGTGTATACTAAGTGTGGCGGTTCTGGCG
MAACKFFAAVPSSLVWRFW    1  ATGGCAGCATGCAAGTTTTTTGCCGCCGTGCCATCTTCCTTAGTGTGGCGGTTCTGGCG
MAACNLLPPCDLSYCGGSG    1  ATGGCAGCATGCAATCTGCTGCCTCCGTGCGATCTGAGTTATTGTGGCGGTTCTGGCG
MAACNLLPPCPPTQCGGSG    1  ATGGCAGCATGCAATCTGCTGCCTCCTTGCCCGCCGACTCAGTGTGGCGGTTCTGGCG
MAACNLLPPCQAVSCGGSG    1  ATGGCAGCATGCAATCTGCTGCCTCCTTGCTAGGCGGTTTCTTGTGGCGGTTCTGGCG
MAACNLLPPCQVIVCGGSG    1  ATGGCAGCATGCAATCTGCTGCCTCCTTGCTAGGTTATTGTTTGTGGCGGTTCTGGCG
MAACNLLPPCWQLQCGGSG    1  ATGGCAGCATGCAATCTGCTGCCTCCTTGCTGGCAGTTGTAGTGTGGCGGTTCTGGCG
MAACNAPEASARACVAVLA    1  ATGGCAGCATGCAATGCGCCCGAGGCTTCTGCGCGAGCTTGTGTGGCGGTTCTGGCG
MAACNVCLPCSAQRCGGSG    1  ATGGCAGCATGCAATGTCTGCCTCCCGTGCTCGGCTTAGCGGTGTGGCGGTTCTGGCG
MAACNQPCLRIPPSVAVLA    1  ATGGCAGCATGCAATTAGCCGTGCCTGCGCATTCCTCCATCTGTGGCGGTTCTGGCG
MAACNSQSLWSSSVVAVLA    1  ATGGCAGCATGCAATTCACAGTCGCTCTGGTCTTCTTCAGTTGTGGCGGTTCTGGCG
MAACTRNFCPMLPPSWRFW    1  ATGGCAGCATGCACCCGGAACTTTTGCCCGATGCTCCCCCCGTCGTGGCGGTTCTGGCG
MAACTLEVPSAPPPVAVLA    1  ATGGCAGCATGCACCCTAGAGGTGCCCTCAGCTCCCCCCCCTGTGGCGGTTCTGGCG
MAACTQRCPQPPP*LWRFW    1  ATGGCAGCATGCACCTAGAGGTGCCCTCAGCCTCCCCCTTGACTGTGGCGGTTCTGGCG
MAACTQLPSPALITVAVLA    1  ATGGCAGCATGCACCTAGCTGCCCTCCCCTGCTCTGATCACTGTGGCGGTTCTGGCG
MAACTKSSCTALRQCGGSG    1  ATGGCAGCATGCACGAAGTCGTCGTGCACGGCGCTGCGTCAGTGTGGCGGTTCTGGCG
MAACTIPCPPAPPPVAVLA    1  ATGGCAGCATGCACGATTCCTTGCCCCCCTGCTCCCCCCCCTGTGGCGGTTCTGGCG
MAACTQASALFCLLVAVLA    1  ATGGCAGCATGCACGCAGGCTTCTGCTCTCTTCTGCCTCCTTGTGGCGGTTCTGGCG
MAACTPALPDSPRLVAVLA    1  ATGGCAGCATGCACGCCCGCTTTGCCTGATTCTCCCCGCCTTGTGGCGGTTCTGGCG
MAACTRLPPLL*VFCGGSG    1  ATGGCAGCATGCACGCGGCTTCCGCCCTTGCTCTGAGTTTTTTGTGGCGGTTCTGGCG
MAACTRLPPCQLMLCGGSG    1  ATGGCAGCATGCACGCGGCTTCCGCCGTGCTAGTTGATGCTGTGTGGCGGTTCTGGCG
MAACTRLPPCQHQMCGGSG    1  ATGGCAGCATGCACGCGGCTTCCGCCTTGCCAGCATTAGATGTGTGGCGGTTCTGGCG
MAACTRLPPCHQFHCGGSG    1  ATGGCAGCATGCACGCGGCTTCCGCCTTGCCATTAGTTTCATTGTGGCGGTTCTGGCG
MAACTRASALL*VFCGRFW    1  ATGGCAGCATGCACGCGGGCTTCCGCCTTGCTCTGAGTTTTTTGTGGACGGTTCTGGCG
MAACTLLPPCGQLSCGGSS    1  ATGGCAGCATGCACGCTGCTTCCGCCGTGCGGGCAGCTTAGTTGTGGCGGTTCTAGCG
MAACTLLPPCNSFTCGGSG    1  ATGGCAGCATGCACGCTGTTACCTCCTTGCAATTCTTTTACGTGTGGCGGTTCTGGCG
MAACTLLPPCPSTSCGGSG    1  ATGGCAGCATGCACGCTGTTGCCGCCGTGCCCTTCGACGTCTTGTGGCGGTTCTGGCG
MAACTLLPPCNGTQCGGSG    1  ATGGCAGCATGCACGCTGTTGCCGCCTTGCAATGGGACTCAGTGTGGCGGTTCTGGCG
MAACTLLPPCMLEFCGGSG    1  ATGGCAGCATGCACGCTGTTGCCGCCTTGCATGTTGGAGTTTTGTGGCGGTTCTGGCG
MAACTLLPPCLLSECGGSG    1  ATGGCAGCATGCACGCTGTTGCCGCCTTGCCTGCTGTCGGAGTGTGGCGGTTCTGGCG
MAACTLLPPCSIQGCGGSG    1  ATGGCAGCATGCACGCTGTTGCCGCCTTGCTCTATTTAGGGTTGTGGCGGTTCTGGCG
MAACTLLPPCSLIYCGGSG    1  ATGGCAGCATGCACGCTGTTGCCGCCTTGCTCTTTGATTTATTGTGGCGGTTCTGGCG
MAACTLLPPCTQTQCGGSG    1  ATGGCAGCATGCACGCTGTTGCCTCCGTGCACGCAGACTTAGTGTGGCGGTTCTGGCG
MAACTLLPPCIQWSCGGSG    1  ATGGCAGCATGCACGCTGTTGCCTCCGTGCATTCAGTGGAGTTGTGGCGGTTCTGGCG
MAACTLLPPCPLQTCGGSG    1  ATGGCAGCATGCACGCTGTTGCCTCCGTGCCCGTTGCAGACTTGTGGCGGTTCTGGCG
MAACTLLPPCATTYCGGSG    1  ATGGCAGCATGCACGCTGTTGCCTCCGTGCGCTACGACTTATTGTGGCGGTTCTGGCG
MAACTLLPPCGRQSCGGSG    1  ATGGCAGCATGCACGCTGTTGCCTCCGTGCGGTCGTTAGTCGTGTGGCGGTTCTGGCG
MAACTLLPPCQRNTCGGSG    1  ATGGCAGCATGCACGCTGTTGCCTCCGTGCTAGCGTAATACGTGTGGCGGTTCTGGCG
MAACTLLPPCSAQRCGGSG    1  ATGGCAGCATGCACGCTGTTGCCTCCGTGCTCGGCTTAGCGGTGTGGCGGTTCTGGCG
MAACTLLPPCLLMLCGGSG    1  ATGGCAGCATGCACGCTGTTGCCTCCGTGCTTGTTGATGCTGTGTGGCGGTTCTGGCG
MAACTLLPPCNFGGCGGSG    1  ATGGCAGCATGCACGCTGTTGCCTCCTTGCAATTTTGGTGGTTGTGGCGGTTCTGGCG
MAACTLLPPCTPLQCGGSG    1  ATGGCAGCATGCACGCTGTTGCCTCCTTGCACGCCTCTTCAGTGTGGCGGTTCTGGCG
MAACTLLPPCTPRRCGGSG    1  ATGGCAGCATGCACGCTGTTGCCTCCTTGCACTCCTAGGCGTTGTGGCGGTTCTGGCG
MAACTLLPPCTFQVCGGSG    1  ATGGCAGCATGCACGCTGTTGCCTCCTTGCACTTTTCAGGTGTGTGGCGGTTCTGGCG
MAACTLLPPCMKHSCGGSG    1  ATGGCAGCATGCACGCTGTTGCCTCCTTGCATGAAGCATTCGTGTGGCGGTTCTGGCG
MAACTLLPPCPPAHCGGSG    1  ATGGCAGCATGCACGCTGTTGCCTCCTTGCCCTCCGGCTCATTGTGGCGGTTCTGGCG
MAACTLLPPCVDKNCGGSG    1  ATGGCAGCATGCACGCTGTTGCCTCCTTGCGTGGATAAGAATTGTGGCGGTTCTGGCG
MAACTLLPPCSFVACGGSA    1  ATGGCAGCATGCACGCTGTTGCCTCCTTGCTCTTTTGTTGCGTGTGGCGGTTCTGCG
MAACTLLPPCSFLVCGGSG    1  ATGGCAGCATGCACGCTGTTGCCTCCTTGCTCTTTTTTGGTTTGTGGCGGTTCTGGCG
MAACTYLCHRLRPTVDGSG    1  ATGGCAGCATGCACGTACTTGTGCCATCGGCTTCGTCCCACTGTGGACGGTTCTGGCG
MAACTQLPPCTPDQCGGSG    1  ATGGCAGCATGCACGTAGCTTCCTCCTTGCACGCCGGATTAGTGTGGCGGTTCTGGCG
MAACTYFSDCQSLALWRSG    1  ATGGCAGCATGCACGTATTTTTCGGATTGCCAATCCTTAGCATTGTGGCGGTCTGGCG
MAACTSLPPCLLALVWRFW    1  ATGGCAGCATGCACGTCCCTGCCCCCTTGCCTCCTTGCACTTGTGTGGCGGTTCTGGCG
MAACTSGCPSLLPPCGGSG    1  ATGGCAGCATGCACGTCTGGTTGCCCTTCTCTTCTTCCGCCGTGTGGCGGTTCTGGCG
MAACTLLPPCTQLRCGGSG    1  ATGGCAGCATGCACGTTGCTGCCGCCGTGCACGTAGCTTCGGTGTGGCGGTTCTGGCG
MAACTNNCPPFCLLVAVLA    1  ATGGCAGCATGCACTAACAATTGCCCCCCTTTTTGCCTCCTTGTGGCGGTTCTGGCG
MAACTTLPPCTPDQCGGSG    1  ATGGCAGCATGCACTACTTTGCCGCCTTGCACGCCGGATTAGTGTGGCGGTTCTGGCG
MAACTTLPPCQQSSCGGSG    1  ATGGCAGCATGCACTACTTTGCCGCCTTGCTAGCAGTCTTCGTGTGGCGGTTCTGGCG
MAACTMLPPCSYIDCGGSG    1  ATGGCAGCATGCACTATGTTGCCTCCTTGCTCCTACATCGATTGTGGCGGTTCTGGCG
MAACTILPPLPPLIVAVLA    1  ATGGCAGCATGCACTATTTTGCCCCCCTTGCCCCCTCTTATTGTGGCGGTTCTGGCG
MAACTILPPCPHPLCGGSG    1  ATGGCAGCATGCACTATTTTGCCGCCTTGCCCGCATCCGTTGTGTGGCGGTTCTGGCG
MAACTQLRCIPLTLCGGSG    1  ATGGCAGCATGCACTCAGTTGCGTTGCATTCCGCTTACGTTGTGTGGCGGTTCTGGCG
MAACTRLPPCPSTSCGGSG    1  ATGGCAGCATGCACTCGTTTGCCGCCTTGCCCTTCGACGTCTTGTGGCGGTTCTGGCG
MAACTELPPCNPPQCGGSG    1  ATGGCAGCATGCACTGAGCTTCCTCCGTGCAATCCTCCGTAGTGTGGCGGTTCTGGCG
MAACTELPPCSWDLCGGSG    1  ATGGCAGCATGCACTGAGCTTCCTCCGTGCTCGTGGGATCTGTGTGGCGGTTCTGGCG
MAACTELPPCQPGYCGGSG    1  ATGGCAGCATGCACTGAGCTTCCTCCTTGCCAGCCTGGTTATTGTGGCGGTTCTGGCG
MAACTELPPCQAVSCGGSG    1  ATGGCAGCATGCACTGAGCTTCCTCCTTGCTAGGCGGTTTCTTGTGGCGGTTCTGGCG
MAACTATLLCNPPQCGGSG    1  ATGGCAGCATGCACTGCTACTTTGTTGTGCAATCCTCCGTAGTGTGGCGGTTCTGGCG
MAACTSGVPPVPFRLWRFW    1  ATGGCAGCATGCACTTCGGGGGTGCCCCCCGTGCCATTCCGATTGTGGCGGTTCTGGCG
MAACTSLPPCTSVNCGGSG    1  ATGGCAGCATGCACTTCTCTCCCTCCGTGCACGTCTGTCAACTGTGGCGGTTCTGGCG
MAACTWSCLPPPTSVAVLA    1  ATGGCAGCATGCACTTGGTCCTGCCTCCCCCCCCCCACCTCTGTGGCGGTTCTGGCG
MAACTLLPPCTDSSCGGSG    1  ATGGCAGCATGCACTTTGTTGCCGCCGTGCACTGATTCGTCGTGTGGCGGTTCTGGCG
MAACTLLPPCGRQSCGGSG    1  ATGGCAGCATGCACTTTGTTGCCGCCGTGCGGTCGTTAGTCGTGTGGCGGTTCTGGCG
MAACTLLPPCYSHQCGGSG    1  ATGGCAGCATGCACTTTGTTGCCGCCGTGCTATTCTCATTAGTGTGGCGGTTCTGGCG
MAACTLLPPCSREMCGGSG    1  ATGGCAGCATGCACTTTGTTGCCGCCGTGCTCTCGTGAGATGTGTGGCGGTTCTGGCG
MAACTLLPPCVYRTCGGSG    1  ATGGCAGCATGCACTTTGTTGCCGCCTTGCGTTTATCGTACGTGTGGCGGTTCTGGCG
MAACTLLPPCSRLLCGGSG    1  ATGGCAGCATGCACTTTGTTGCCGCCTTGCTCGCGGTTGTTGTGTGGCGGTTCTGGCG
MAACTFFVLPQ*FGLWRFW    1  ATGGCAGCATGCACTTTTTTTGTATTGCCCTAGTAATTCGGATTGTGGCGGTTCTGGG
MAACSKQPVLEFFPVAVLA    1  ATGGCAGCATGCAGCAAACAGCCTGTGCTAGAGTTTTTTCCTGTGGCGGTTCTGGCG
MAACSILPPVQCPVVAVLA    1  ATGGCAGCATGCAGCATTCTTCCCCCCGTGCAATGTCCGGTTGTGGCGGTTCTGGCG
MAACSPGNWHLFRPVAVLA    1  ATGGCAGCATGCAGCCCCGGTAATTGGCACCTATTCCGACCTGTGGCGGTTCTGGCG
MAACRTYAACVALLWRFVA    1  ATGGCAGCATGCAGGACCTATGCTGCTTGCGTTGCTTTATTGTGGCGGTTCGTGGCG
MAACREFCSLGLPSVAVLA    1  ATGGCAGCATGCAGGGAGTTTTGCTCCCTCGGATTACCGAGTGTGGCGGTTCTGGCG
MAACRGVFAPRITSVAVLA    1  ATGGCAGCATGCAGGGGAGTTTTTGCTCCTCGGATTACGAGTGTGGCGGTTCTGGCG
MAACRVLCCLRCFIVAVLA    1  ATGGCAGCATGCAGGGTACTATGCTGCTTGCGTTGCTTTATTGTGGCGGTTCTGGCG
MAACRVLPSVL*V*LCGSG    1  ATGGCAGCATGCAGGGTGTTGCCCTCCGTGCTCTGAGTATAATTGTGCGGTTCTGGCG
MAACRVLPPCPSFTCGGSG    1  ATGGCAGCATGCAGGGTGTTGCCGCCGTGCCCGTCTTTTACTTGTGGCGGTTCTGGCG
MAACRVLPPCTPDQCGGSG    1  ATGGCAGCATGCAGGGTGTTGCCTCCGTGCACGCCGGATTAGTGTGGCGGTTCTGGCG
MAACRYKLLDLAPLVAVLG    1  ATGGCAGCATGCAGGTACAAACTGCTAGATCTTGCCCCCCTTGTGGCGGTTCTGGGCG
MAACRQLPPLLFRVWRFLA    1  ATGGCAGCATGCAGGTAGCTTCCTCCCTTGCTCTTTCGAGTGTGGCGGTTTCTGGCG
MAACRQLPPCFDNFCGGSG    1  ATGGCAGCATGCAGGTAGCTTCCTCCTTGCTTCGACAACTTTTGTGGCGGTTCTGGCG
MAACRQVEVRWSQLWAVLA    1  ATGGCAGCATGCAGGTAGGTAGAGGTGCGCTGGTCATAGTTGTGGGCGGTTCTGGCG
MAACRSLTCLTLPRVDVLA    1  ATGGCAGCATGCAGGTCGCTCACTTGCCTGACTCTTCCTCGTGTGGACGTTCTGGCG
MAACRLLPPCTLLECGGSG    1  ATGGCAGCATGCAGGTTGCTTCCTCCGTGCACCCTTCTCGAGTGTGGCGGTTCTGGCG
MAACSTLPPCKSQGCGGSG    1  ATGGCAGCATGCAGTACGTTGCCGCCGTGCAAGAGTTAGGGGTGTGGCGGTTCTGGCG
MAACSITLQF*FYVWRFQA    1  ATGGCAGCATGCAGTATCACCTTGCAGTTCTAATTCTATGTGTGGCGGTTCTAGGCG
MAACSQFCLPPPPVVAVLA    1  ATGGCAGCATGCAGTCAGTTTTGCTTGCCTCCCCCCCCTGTTGTGGCGGTTCTGGCG
MAACSRHCPDSSLRVAVLA    1  ATGGCAGCATGCAGTCGTCATTGCCCTGACTCTTCCCTCCGTGTGGCGGTTCTGGCG
MAACSDSYCSWYSLCGGSG    1  ATGGCAGCATGCAGTGATTCTTATTGCTCTTGGTATTCTCTGTGTGGCGGTTCTGGCG
MAACSVLPPCSSLDCGGSG    1  ATGGCAGCATGCAGTGTCCTGCCTCCCTGCTCCTCCTTGGACTGTGGCGGTTCTGGCG
MAACSQGVPRRCLRVAVLA    1  ATGGCAGCATGCAGTTAGGGGGTGCCCCGTCGCTGCCTCCGTGTGGCGGTTCTGGCG
MAACSYLPPCPSTSCGGSG    1  ATGGCAGCATGCAGTTATTTGCCGCCGTGCCCTTCGACGTCTTGTGGCGGTTCTGGCG
MAACSYLPPCDLSYCGGSG    1  ATGGCAGCATGCAGTTATTTGCCGCCGTGCGATCTGAGTTATTGTGGCGGTTCTGGCG
MAACSYLPPCGQLSCGGSG    1  ATGGCAGCATGCAGTTATTTGCCGCCGTGCGGGCAGCTTAGTTGTGGCGGTTCTGGCG
MAACSSLPPCRNTVCGGSG    1  ATGGCAGCATGCAGTTCGTTGCCTCCTTGCCGGAATACGGTTTGTGGCGGTTCTGGCG
MAACSSLPPCQVIVCGGSG    1  ATGGCAGCATGCAGTTCGTTGCCTCCTTGCTAGGTTATTGTTTGTGGCGGTTCTGGCG
MAACSLLPPCAEYVCGGSG    1  ATGGCAGCATGCAGTTTGCTGCCTCCTTGCGCTGAGTATGTTTGTGGCGGTTCTGGCG
MAACISYAVLFQSCVAVLA    1  ATGGCAGCATGCATATCTTATGCAGTGCTTTTTTAGTCGTGTGTGGCGGTTCTGGCG
MAACISTCPYASPLVAVLA    1  ATGGCAGCATGCATCAGCACTTGCCCCTACGCTTCCCCCCTTGTGGCGGTTCTGGCG
MAACIPELVPPILIVAVLA    1  ATGGCAGCATGCATCCCCGAGCTCGTGCCCCCGATCCTGATTGTGGCGGTTCTGGCG
MAACILPALPPITGVAVLA    1  ATGGCAGCATGCATCCTCCCCGCCCTGCCCCCGATCACGGGTGTGGCGGTTCTGGCG
MAACILPPLPVPTIVAVLA    1  ATGGCAGCATGCATCCTCCCGCCCTTGCCCGTCCCCACTATTGTGGCGGTTCTGGCG
MAACILPPLPSEPSVAVLA    1  ATGGCAGCATGCATCCTTCCGCCCCTGCCCTCTGAGCCCTCTGTGGCGGTTCTGGCG
MAACIYVSAHCLLLVWRFW    1  ATGGCAGCATGCATCTACGTCTCTGCTCATTGCCTTTTACTTGTGTGGCGGTTCTGGCG
MAACMTLPPCNPPQCGGSG    1  ATGGCAGCATGCATGACTCTGCCTCCGTGCAATCCTCCGTAGTGTGGCGGTTCTGGCG
MAACMILPPCFNAVCGGSG    1  ATGGCAGCATGCATGATTCTTCCGCCGTGCTTTAATGCCGTTTGTGGCGGTTCTGGCG
MAACMLAKCLPPWDCGGSG    1  ATGGCAGCATGCATGCTGGCTAAGTGCTTGCCGCCTTGGGATTGTGGCGGTTCTGGCG
MAACMLGACLPPFDCGGSG    1  ATGGCAGCATGCATGCTGGGCGCGTGCCTCCCGCCCTTTGATTGTGGCGGTTCTGGCG
MAACMGLLRHSSPPVAVLA    1  ATGGCAGCATGCATGGGGCTCTTGCGACATTCTTCCCCCCCTGTGGCGGTTCTGGCG
MAACMVLPSVPSFFLWRFW    1  ATGGCAGCATGCATGGTGTTGCCCTCCGTGCCATCTTTCTTTTTGTGGCGGTTCTGGCG
MAACMVLPPCTPDQCGGSA    1  ATGGCAGCATGCATGGTGTTGCCTCCTTGCACGCCGGATTAGTGTGGCGGTTCTGCG
MAACMYMCPRAPLRVAVLA    1  ATGGCAGCATGCATGTACATGTGCCCCCGTGCTCCCCTCCGTGTGGCGGTTCTGGCG
MAACMYLPPCSLHLCGGSG    1  ATGGCAGCATGCATGTACCTTCCCCCTTGCTCCTTGCACTTGTGTGGCGGTTCTGGCG
MAACMQLPPCNPPQCGGSG    1  ATGGCAGCATGCATGTAGCTGCCTCCGTGCAATCCTCCGTAGTGTGGCGGTTCTGGCG
MAACMFGCIIRASLSAVLA    1  ATGGCAGCATGCATGTTCGGTTGCATTATTCGTGCCTCCTTGTCGGCGGTTCTGGCG
MAACMLLPPCIQWSCGGSG    1  ATGGCAGCATGCATGTTGCTGCCTCCGTGCATTCAGTGGAGTTGTGGCGGTTCTGGCG
MAACMLLPPCSLTICGGSG    1  ATGGCAGCATGCATGTTGCTGCCTCCGTGCTCTCTGACGATTTGTGGCGGTTCTGGCG
MAACITKVLHPPPLVAVLA    1  ATGGCAGCATGCATTACGAAAGTGCTTCATCCTCCCCCCCTTGTGGCGGTTCTGGCG
MAACITLPPCSYMECGGSG    1  ATGGCAGCATGCATTACGTTGCCTCCTTGCAGCTATATGGAGTGTGGCGGTTCTGGCG
MAACIQLPPCTPVLCGGSG    1  ATGGCAGCATGCATTCAGCTTCCGCCTTGCACTCCTGTTTTGTGTGGCGGTTCTGGCG
MAACILPAPAVCFIVAVLA    1  ATGGCAGCATGCATTCTCCCCGCCCCTGCGGTCTGTTTTATTGTGGCGGTTCTGGCG
MAACILPPLLVQRIVAVLA    1  ATGGCAGCATGCATTCTGCCTCCCCTGCTAGTTCAAAGGATTGTGGCGGTTCTGGCG
MAACILPPAELNHLWRFQA    1  ATGGCAGCATGCATTCTTCCTCCTGCCGAGCTTAATCATTTGTGGCGGTTCTAGGCG
MAACIGSLCPILPPCGGSG    1  ATGGCAGCATGCATTGGTAGTTTGTGCCCGATTCTGCCTCCTTGTGGCGGTTCTGGCG
MAACIGSLCPQLPPCGGSG    1  ATGGCAGCATGCATTGGTAGTTTGTGCCCGCAGCTGCCTCCGTGTGGCGGTTCTGGCG
MAACIVAFCPILPPCGGSG    1  ATGGCAGCATGCATTGTGGCGTTTTGCCCGATTCTGCCTCCTTGTGGCGGTTCTGGCG
MAACIVLPPCTHLICGGSG    1  ATGGCAGCATGCATTGTTTTGCCGCCTTGCACGCATCTTATTTGTGGCGGTTCTGGCG
MAACISHPCSYFFLCGGSG    1  ATGGCAGCATGCATTTCTCATCCGTGCTCGTATTTTTTTCTGTGTGGCGGTTCTGGCG
MAACISLEPCDHTVCGGSG    1  ATGGCAGCATGCATTTCTCTCGAGCCGTGCGATCACACGGTTTGTGGCGGTTCTGGCG
MAACIWFKCASRSSCGGSG    1  ATGGCAGCATGCATTTGGTTTAAGTGCGCTTCTAGGTCTTCTTGTGGCGGTTCTGGCG
MAACIFQLPSPRSGVAVLA    1  ATGGCAGCATGCATTTTCTAGTTGCCATCCCCCAGGTCGGGTGTGGCGGTTCTGGCG
MAACILPPCGLMSLVAVLA    1  ATGGCAGCATGCATTTTGCCTCCGTGCGGGCTTATGTCGCTTGTGGCGGTTCTGGCG
MAACQFCFLGLIYTVAVLA    1  ATGGCAGCATGCCAATTTTGCTTCCTCGGGCTCATCTACACTGTGGCGGTTCTGGCG
MAACHPQVCPPNYGCGGSG    1  ATGGCAGCATGCCACCCTTAGGTGTGCCCGCCTAATTATGGTTGTGGCGGTTCTGGCG
MAACHRYCGQLPPPVAVLA    1  ATGGCAGCATGCCACCGTTATTGCGGTTAGCTTCCCCCCCCTGTGGCGGTTCTGGCG
MAACHLPPLRCYAFVAVLA    1  ATGGCAGCATGCCACCTGCCGCCCTTGCGATGCTACGCTTTTGTGGCGGTTCTGGCG
MAACHEVLATLHASCGGSG    1  ATGGCAGCATGCCACGAGGTGCTGGCCACGCTTCACGCGTCGTGTGGCGGTTCTGGCG
MAACHVLPPCQRSCGGSWS    1  ATGGCAGCATGCCACGTCCTCCCGCCTTGCTAGAGGTCCTGTGGCGGTTCGTGGTCG
MAACQTLPPCIHSYCGGSG    1  ATGGCAGCATGCCAGACTCTGCCTCCGTGCATTCATTCTTATTGTGGCGGTTCTGGCG
MAACQTLPPCGLQLCGGSG    1  ATGGCAGCATGCCAGACTCTTCCGCCGTGCGGTCTGTAGCTGTGTGGCGGTTCTGGCG
MAACQTLPPCQLMLCGGSG    1  ATGGCAGCATGCCAGACTCTTCCGCCGTGCTAGTTGATGCTGTGTGGCGGTTCTGGCG
MAACQIECNLMGDVWRFLA    1  ATGGCAGCATGCCAGATCGAGTGCAACCTGATGGGGGATGTGTGGCGGTTTCTGGCG
MAACQLLPPCYLHMCGGSG    1  ATGGCAGCATGCCAGCTCCTTCCTCCCTGCTATCTTCATATGTGTGGCGGTTCTGGCG
MAACQLSQHCLSPLCGGSG    1  ATGGCAGCATGCCAGCTGTCTTAGCATTGCCTGTCTCCGCTTTGTGGCGGTTCTGGCG
MAACQLLPPCSDLLCGGSG    1  ATGGCAGCATGCCAGCTTCTGCCGCCTTGCTCGGATCTTCTTTGTGGCGGTTCTGGCG
MAACQLLPPCGLQLCGGSG    1  ATGGCAGCATGCCAGCTTCTGCCTCCTTGCGGTCTGTAGCTGTGTGGCGGTTCTGGCG
MAACQLLPPCQAVSCGGSG    1  ATGGCAGCATGCCAGCTTCTGCCTCCTTGCTAGGCGGTTTCTTGTGGCGGTTCTGGCG
MAACQLLPPCQVIVCGGSG    1  ATGGCAGCATGCCAGCTTCTGCCTCCTTGCTAGGTTATTGTTTGTGGCGGTTCTGGCG
MAACQLLPPCQLMLCGGSG    1  ATGGCAGCATGCCAGCTTCTGCCTCCTTGCTAGTTGATGCTGTGTGGCGGTTCTGGCG
MAACQLLPPCQFCQCGGSG    1  ATGGCAGCATGCCAGCTTCTGCCTCCTTGCTAGTTTTGCTAGTGTGGCGGTTCTGGCG
MAACQELPPCPIMTCGGSG    1  ATGGCAGCATGCCAGGAGCTTCCGCCTTGCCCGATTATGACGTGTGGCGGTTCTGGCG
MAACQAVQVCGVFNCGGSG    1  ATGGCAGCATGCCAGGCGGTTCAGGTGTGCGGTGTTTTTAATTGTGGCGGTTCTGGCG
MAACQVLPSVRSVAVWRFC    1  ATGGCAGCATGCCAGGTGTTGCCCTCCGTGCGGTCTGTAGCTGTGTGGCGGTTCTGCG
MAACQVLPPCPQLFCGGSG    1  ATGGCAGCATGCCAGGTGTTGCCGCCGTGCCCTCAGCTGTTTTGTGGCGGTTCTGGCG
MAACQVLPPCGVSLCGGSG    1  ATGGCAGCATGCCAGGTGTTGCCGCCTTGCGGTGTTAGTCTGTGTGGCGGTTCTGGCG
MAACQVLPPCIQWSCGGSG    1  ATGGCAGCATGCCAGGTGTTGCCTCCGTGCATTCAGTGGAGTTGTGGCGGTTCTGGCG
MAACQVLPPCHNQLCGGSG    1  ATGGCAGCATGCCAGGTGTTGCCTCCGTGCCATAATTAGTTGTGTGGCGGTTCTGGCG
MAACQVLPPCHTLACGGSG    1  ATGGCAGCATGCCAGGTGTTGCCTCCGTGCCATACGTTGGCTTGTGGCGGTTCTGGCG
MAACQVLPPCPSQVCGGSG    1  ATGGCAGCATGCCAGGTGTTGCCTCCGTGCCCGTCTCAGGTTTGTGGCGGTTCTGGCG
MAACQVLPPCPSINCGGSG    1  ATGGCAGCATGCCAGGTGTTGCCTCCGTGCCCTTCGATTAATTGTGGCGGTTCTGGCG
MAACQVLPPCLQSLCGGSG    1  ATGGCAGCATGCCAGGTGTTGCCTCCGTGCCTGCAGTCGTTGTGTGGCGGTTCTGGCG
MAACQVLPPCESFTCGGSG    1  ATGGCAGCATGCCAGGTGTTGCCTCCGTGCGAGTCGTTTACTTGTGGCGGTTCTGGCG
MAACQVLPPCDSLRCGGSG    1  ATGGCAGCATGCCAGGTGTTGCCTCCGTGCGATAGTTTGAGGTGTGGCGGTTCTGGCG
MAACQVLPPCAIQWCGGSG    1  ATGGCAGCATGCCAGGTGTTGCCTCCGTGCGCGATTTAGTGGTGTGGCGGTTCTGGCG
MAACQVLPPCGSMLCGGSG    1  ATGGCAGCATGCCAGGTGTTGCCTCCGTGCGGTTCTATGTTGTGTGGCGGTTCTGGCG
MAACQVLPPCSLTICGGSG    1  ATGGCAGCATGCCAGGTGTTGCCTCCGTGCTCTCTGACGATTTGTGGCGGTTCTGGCG
MAACQVLPPCVDKNCGGSG    1  ATGGCAGCATGCCAGGTGTTGCCTCCTTGCGTGGATAAGAATTGTGGCGGTTCTGGCG
MAACQVLPPCYRRSCGGSG    1  ATGGCAGCATGCCAGGTGTTGCCTCCTTGCTATCGGCGTAGTTGTGGCGGTTCTGGCG
MAACQQLPPCLLSECGGSG    1  ATGGCAGCATGCCAGTAGTTGCCGCCTTGCCTGCTGTCGGAGTGTGGCGGTTCTGGCG
MAACQYLPPCPPTQCGGSG    1  ATGGCAGCATGCCAGTATCTTCCTCCTTGCCCGCCGACTCAGTGTGGCGGTTCTGGCG
MAACQYLPPCQVIVCGGSG    1  ATGGCAGCATGCCAGTATCTTCCTCCTTGCTAGGTTATTGTTTGTGGCGGTTCTGGCG
MAACQYDSLCCTFLVWRFW    1  ATGGCAGCATGCCAGTATGATAGTCTGTGCTGTACTTTTTTGGTGTGGCGGTTCTGGCG
MAACQWRRAIFCRLVGGSG    1  ATGGCAGCATGCCAGTGGCGTCGTGCCATATTCTGCCGCCTTGTCGGCGGTTCTGGCG
MAACQWGLRRVPPCVAVLA    1  ATGGCAGCATGCCAGTGGGGGTTGCGTCGAGTCCCCCCCTGTGTGGCGGTTCTGGCG
MAACQLLPPVLVDAVWRFW    1  ATGGCAGCATGCCAGTTGCTTCCGCCGGTGCTAGTTGATGCTGTGTGGCGGTTCTGGCG
MAACQLLPPCTAFQCGGSG    1  ATGGCAGCATGCCAGTTGCTTCCGCCGTGCACGGCGTTTTAGTGTGGCGGTTCTGGCG
MAACQLLPPCTFVACGGSG    1  ATGGCAGCATGCCAGTTGCTTCCGCCGTGCACTTTTGTGGCGTGTGGCGGTTCTGGCG
MAACQLLPPCAIQWCGGLC    1  ATGGCAGCATGCCAGTTGCTTCCGCCGTGCGCGATTTAGTGGTGTGGCGGTTTGTGCG
MAACQLLPPCSDMSCGGSG    1  ATGGCAGCATGCCAGTTGCTTCCGCCGTGCTCGGATATGTCTTGTGGCGGTTCTGGCG
MAACQLLPPCWSQRCGGSG    1  ATGGCAGCATGCCAGTTGCTTCCGCCGTGCTGGTCTCAGCGGTGTGGCGGTTCTGGCG
MAACQLLPPCQQSSCGGSG    1  ATGGCAGCATGCCAGTTGCTTCCGCCTTGCTAGCAGTCTTCGTGTGGCGGTTCTGGCG
MAACHIRCLPAITVVAVLA    1  ATGGCAGCATGCCATATCAGGTGCCTCCCTGCGATCACAGTTGTGGCGGTTCTGGCG
MAACHMSTCQHLPDCGGSG    1  ATGGCAGCATGCCATATGAGTACGTGCTAGCATCTTCCGGATTGTGGCGGTTCTGGCG
MAACHPQVCPYLPPCGGSG    1  ATGGCAGCATGCCATCCTTAGGTGTGCCCGTATCTGCCGCCTTGTGGCGGTTCTGGCG
MAACHREVPCYPSLVAVLA    1  ATGGCAGCATGCCATCGGGAAGTGCCCTGTTATCCCTCCCTTGTGGCGGTTCTGGCG
MAACHLGVLRGALVWTVLA    1  ATGGCAGCATGCCATCTCGGAGTTCTGCGTGGCGCACTGGTGTGGACGGTTCTGGCG
MAACHLPPCSLQRVLWRFW    1  ATGGCAGCATGCCATCTTCCCCCTTGCTCCTTGCAACGTGTCCTGTGGCGGTTCTGGCG
MAACHLVLPARYTQCGGSG    1  ATGGCAGCATGCCATCTTGTCCTCCCTGCTCGTTACACGTAGTGTGGCGGTTCTGGCG
MAACHLLPPCPSNSCGGSG    1  ATGGCAGCATGCCATCTTTTGCCTCCGTGCCCGTCGAATTCGTGTGGCGGTTCTGGCG
MAACHLLPPCLLFGVAVLA    1  ATGGCAGCATGCCATCTTTTGCCTCCGTGCCTACTATTTGGTGTGGCGGTTCTGGCG
MAACHLLPPCDPSCVAVLA    1  ATGGCAGCATGCCATCTTTTGCCTCCGTGCGATCCTTCGTGTGTGGCGGTTCTGGCG
MAACHLLPPCGRPACGGSG    1  ATGGCAGCATGCCATCTTTTGCCTCCGTGCGGTAGGCCTGCGTGTGGCGGTTCTGGCG
MAACHLLPPCGVFMCGGSG    1  ATGGCAGCATGCCATCTTTTGCCTCCGTGCGGTGTGTTTATGTGTGGCGGTTCTGGCG
MAACHLLPPCGSMLCGGSG    1  ATGGCAGCATGCCATCTTTTGCCTCCGTGCGGTTCTATGTTGTGTGGCGGTTCTGGCG
MAACHLLPPCSWDLCGGSG    1  ATGGCAGCATGCCATCTTTTGCCTCCGTGCTCGTGGGATCTGTGTGGCGGTTCTGGCG
MAACHLFASVRSLVVWRFW    1  ATGGCAGCATGCCATCTTTTTGCCTCCGTGCGGTCGTTAGTCGTGTGGCGGTTCTGGG
MAACHGLCPVASPPVAVLA    1  ATGGCAGCATGCCATGGGCTTTGCCCCGTAGCTTCCCCCCCTGTGGCGGTTCTGGCG
MAACHQLPPCSSLQCGGSG    1  ATGGCAGCATGCCATTAGTTGCCGCCGTGCTCTTCTCTTCAGTGTGGCGGTTCTGGCG
MAACHQLPPCMFSQCGGSG    1  ATGGCAGCATGCCATTAGTTGCCGCCTTGCATGTTTTCTTAGTGTGGCGGTTCTGGCG
MAACHYLWCFNTLTCGGSG    1  ATGGCAGCATGCCATTATCTTTGGTGCTTTAATACTCTGACTTGTGGCGGTTCTGGCG
MAACHYLPPCQFASCGGSG    1  ATGGCAGCATGCCATTATTTGCCGCCGTGCCAGTTTGCTTCGTGTGGCGGTTCTGGCG
MAACHYLPPCLPTICGGSG    1  ATGGCAGCATGCCATTATTTGCCGCCGTGCTTGCCGACGATTTGTGGCGGTTCTGGCG
MAACHYLPPCSRLLCGGSG    1  ATGGCAGCATGCCATTATTTGCCGCCTTGCTCGCGGTTGTTGTGTGGCGGTTCTGGCG
MAACHSLPPCNPPQCGGSG    1  ATGGCAGCATGCCATTCTCTGCCTCCGTGCAATCCTCCGTAGTGTGGCGGTTCTGGCG
MAACPQGVPWIWDLVAVLA    1  ATGGCAGCATGCCCACAAGGCGTGCCATGGATTTGGGACCTTGTGGCGGTTCTGGCG
MAACPPAALAMLRFVAVLA    1  ATGGCAGCATGCCCACCTGCCGCCCTTGCGATGCTACGCTTTGTGGCGGTTCTGGCG
MAACPLSLPPLCPLVAVLA    1  ATGGCAGCATGCCCACTCTCGCTGCCCCCACTTTGCCCCCTTGTGGCGGTTCTGGCG
MAACPCPVALSLIAVAVLA    1  ATGGCAGCATGCCCATGCCCAGTCGCCCTATCGCTCATCGCTGTGGCGGTTCTGGCG
MAACPFAALAISRCVAVLA    1  ATGGCAGCATGCCCATTTGCCGCCCTCGCAATTTCTCGTTGTGTGGCGGTTCTGGCG
MAACPFAALPIITGVAVLA    1  ATGGCAGCATGCCCATTTGCCGCCTTGCCCATCATAACGGGTGTGGCGGTTCTGGCG
MAACPTLPPCTFADCGGSG    1  ATGGCAGCATGCCCCACTCTGCCCCCTTGCACCTTTGCGGACTGTGGCGGTTCTGGCG
MAACPTLPPCSIRYCGGSG    1  ATGGCAGCATGCCCCACTTTGCCTCCTTGCTCCATCCGCTACTGTGGCGGTTCTGGCG
MAACPTLPPCSYIDCGGSG    1  ATGGCAGCATGCCCCACTTTGCCTCCTTGCTCTTACATTGACTGTGGCGGTTCTGGCG
MAACPSLPPCPVTMCGGSG    1  ATGGCAGCATGCCCCAGTCTTCCCCCCTGCCCGGTCACTATGTGTGGCGGTTCTGGCG
MAACPILPPLPCSLWRFLA    1  ATGGCAGCATGCCCCATTCTTCCCCCCTTGCCATGCTCATTGTGGCGGTTTCTGGCG
MAACPHLAPPAMLCVAVLA    1  ATGGCAGCATGCCCCCACCTTGCCCCCCCTGCGATGCTATGTGTGGCGGTTCTGGCG
MAACPQLAPPAGIPVAVLA    1  ATGGCAGCATGCCCCCAGCTTGCCCCCCCTGCGGGTATCCCTGTGGCGGTTCTGGCG
MAACPQSSPPAPSRVAVLA    1  ATGGCAGCATGCCCCCAGTCTTCCCCCCCTGCTCCTTCTCGTGTGGCGGTTCTGGCG
MAACPHLAPPAFLTVAVLA    1  ATGGCAGCATGCCCCCATCTTGCCCCCCCTGCTTTCCTCACTGTGGCGGTTCTGGCG
MAACPHDRLPLLLVVAVLA    1  ATGGCAGCATGCCCCCATGATCGATTGCCCCTTCTTCTCGTTGTGGCGGTTCTGGCG
MAACPHSSSLRA*SLWRFW    1  ATGGCAGCATGCCCCCATTCTTCCTCCCTGCGAGCTTAATCATTGTGGCGGTTCTGGCG
MAACPHLLRHASQTVAVLA    1  ATGGCAGCATGCCCCCATTTACTGCGACACGCTTCCCAAACTGTGGCGGTTCTGGCG
MAACPHFAPLALLGVAVLA    1  ATGGCAGCATGCCCCCATTTTGCCCCCCTTGCGTTGCTTGGTGTGGCGGTTCTGGCG
MAACPPPASLLWYLWAVLA    1  ATGGCAGCATGCCCCCCTCCTGCCTCCCTGCTCTGGTATCTGTGGGCGGTTCTGGCG
MAACPPAPPPALGRVAVLA    1  ATGGCAGCATGCCCCCCTGCTCCCCCCCCTGCGCTCGGACGTGTGGCGGTTCTGGCG
MAACPRGPPLACITVAVLA    1  ATGGCAGCATGCCCCCGAGGTCCCCCCCTTGCTTGTATAACTGTGGCGGTTCTGGCG
MAACPRPSPPASLRVAVLA    1  ATGGCAGCATGCCCCCGCCCTTCCCCCCCTGCGTCATTGCGTGTGGCGGTTCTGGCG
MAACPRASALAITVVAVLA    1  ATGGCAGCATGCCCCCGCGCTTCCGCCCTTGCTATTACAGTTGTGGCGGTTCTGGCG
MAACPRAPPLARLTVAVLA    1  ATGGCAGCATGCCCCCGTGCTCCCCCCCTTGCTCGGCTTACTGTGGCGGTTCTGGCG
MAACPLQGLLPPLPVAVLA    1  ATGGCAGCATGCCCCCTACAAGGGCTTTTGCCCCCACTCCCTGTGGCGGTTCTGGCG
MAACPLDVRYVAPRVAVLA    1  ATGGCAGCATGCCCCCTAGACGTGCGATATGTTGCCCCCCGTGTGGCGGTTCTGGCG
MAACPLALATLRLAVAVLA    1  ATGGCAGCATGCCCCCTAGCTCTCGCCACCCTCAGGCTGGCTGTGGCGGTTCTGGCG
MAACPLLPPCDATLCGGSG    1  ATGGCAGCATGCCCCCTGCTGCCGCCTTGCGATGCTACGCTTTGTGGCGGTTCTGGCG
MAACPLALAPGITTVAVLA    1  ATGGCAGCATGCCCCCTTGCACTGGCTCCCGGGATTACCACTGTGGCGGTTCTGGCG
MAACPLAPPRAIGCVAVLA    1  ATGGCAGCATGCCCCCTTGCTCCCCCCCGTGCGATTGGATGTGTGGCGGTTCTGGCG
MAACPLAPSVLLS*LWRFW    1  ATGGCAGCATGCCCCCTTGCTCCCTCCGTGCTTTTATCATGATTGTGGCGGTTCTGGCG
MAACPESLHGECWGVAVLA    1  ATGGCAGCATGCCCCGAATCGTTGCATGGTGAATGTTGGGGTGTGGCGGTTCTGGCG
MAACPELPPCLSDSCGGSG    1  ATGGCAGCATGCCCCGAGCTTCCGCCGTGCTTGTCTGATTCTTGTGGCGGTTCTGGCG
MAACPEASSLRYS*LWRFW    1  ATGGCAGCATGCCCCGAGGCTTCCTCCTTGCGTTATTCTTGATTGTGGCGGTTCTGGCG
MAACPEVPPLPCITVAVLA    1  ATGGCAGCATGCCCCGAGGTCCCCCCCTTGCCTTGTATAACTGTGGCGGTTCTGGCG
MAACPEFAAVLADDLWRFC    1  ATGGCAGCATGCCCCGAGTTTGCCGCCGTGCTTGCCGACGATTTGTGGCGGTTCTGCG
MAACPEFAALRADYLWRFW    1  ATGGCAGCATGCCCCGAGTTTGCCGCCTTGCGCGCCGACTACTTGTGGCGGTTCTGGCG
MAACPDPAPLA*LIVAVLG    1  ATGGCAGCATGCCCCGATCCTGCCCCCCTTGCTTGACTTATTGTGGCGGTTCTGGGCG
MAACPGASAVLVDAVWRFW    1  ATGGCAGCATGCCCCGGAGCTTCCGCCGTGCTAGTTGATGCTGTGTGGCGGTTCTGGG
MAACPGASACQFDAVWRFW    1  ATGGCAGCATGCCCCGGAGCTTCCGCGTGCTAGTTTGATGCTGTGTGGCGGTTCTGGCG
MAACPGPPPRALSVVAVLA    1  ATGGCAGCATGCCCCGGCCCTCCCCCCCGTGCACTATCAGTTGTGGCGGTTCTGGCG
MAACPGAASVPSSLVWRFW    1  ATGGCAGCATGCCCCGGTGCTGCCTCCGTGCCATCTTCCTTAGTGTGGCGGTTCTGGCG
MAACPGAASVPELAVWRFW    1  ATGGCAGCATGCCCCGGTGCTGCCTCCGTGCCTGAATTAGCTGTGTGGCGGTTCTGGCG
MAACPVLPPCSSFECGGSG    1  ATGGCAGCATGCCCCGTCCTGCCTCCCTGCTCCTCTTTTGAGTGTGGCGGTTCTGGCG
MAACPVASPLAAFSVAVLA    1  ATGGCAGCATGCCCCGTCGCTTCCCCCCTTGCAGCGTTCTCTGTGGCGGTTCTGGCG
MAACPVASRPALLGVAVLA    1  ATGGCAGCATGCCCCGTCGCTTCCCGCCCTGCGTTGTTAGGTGTGGCGGTTCTGGCG
MAACPVASALL*YLLCGSG    1  ATGGCAGCATGCCCCGTCGCTTCCGCCTTGCTTTAATACTTATTGTGCGGTTCTGGCG
MAACPVLPPCHSVDCGGSG    1  ATGGCAGCATGCCCCGTTCTCCCCCCCTGCCACTCGGTCGATTGTGGCGGTTCTGGCG
MAACPVAASVPSFFCGGSG    1  ATGGCAGCATGCCCCGTTGCTGCCTCCGTGCCATCTTTCTTTTGTGGCGGTTCTGGCG
MAACPVAASVRSELLWRFW    1  ATGGCAGCATGCCCCGTTGCTGCCTCCGTGCGATCTGAGTTATTGTGGCGGTTCTGGCG
MAACPVAASVRYDLLWRFW    1  ATGGCAGCATGCCCCGTTGCTGCCTCCGTGCGCTACGACTTATTGTGGCGGTTCTGGCG
MAACPVASAVPSSSVWRFW    1  ATGGCAGCATGCCCCGTTGCTTCCGCCGTGCCATCTTCCTCCGTGTGGCGGTTCTGGCG
MAACPVASAVPSSLVWRFC    1  ATGGCAGCATGCCCCGTTGCTTCCGCCGTGCCATCTTCCTTAGTGTGGCGGTTCTGCG
MAACPVASALPADLVWRFW    1  ATGGCAGCATGCCCCGTTGCTTCCGCCTTGCCTGCAGATTTAGTGTGGCGGTTCTGGCG
MAACPYAASVPAEFLWRFW    1  ATGGCAGCATGCCCCTATGCTGCCTCCGTGCCAGCTGAATTTTTGTGGCGGTTCTGGCG
MAACPYFASVPHHVWRFWA    1  ATGGCAGCATGCCCCTATTTTGCCTCCGTGCCACATCATGTGTGGCGGTTCTGGGCG
MAACPSQPPASIRIVAVLA    1  ATGGCAGCATGCCCCTCATAGCCCCCTGCTTCTATTCGCATTGTGGCGGTTCTGGCG
MAACPSLAPRACRSVAVLA    1  ATGGCAGCATGCCCCTCGCTTGCCCCCCGTGCATGTAGATCTGTGGCGGTTCTGGCG
MAACPSLAPVACRLWWRFW    1  ATGGCAGCATGCCCCTCGCTTGCCCCCGTCGCATGTAGACTCTGGTGGCGGTTCTGGCG
MAACPSAALRAVLAVAVLA    1  ATGGCAGCATGCCCCTCTGCTGCCCTCCGTGCGGTATTGGCTGTGGCGGTTCTGGCG
MAACPSSPLAFPRDCGGSG    1  ATGGCAGCATGCCCCTCTTCCCCCCTTGCGTTCCCCCGCGACTGTGGCGGTTCTGGCG
MAACP*AAAVPVFYLWRFW    1  ATGGCAGCATGCCCCTGAGCTGCCGCCGTGCCCGTCTTTTACTTGTGGCGGTTCTGGCG
MAACP*AAALRVSDLWRFW    1  ATGGCAGCATGCCCCTGAGCTGCCGCCTTGCGCGTTTCTGATTTGTGGCGGTTCTGGCG
MAACPCVAPPAVTTVAVLA    1  ATGGCAGCATGCCCCTGCGTTGCCCCCCCTGCGGTCACTACTGTGGCGGTTCTGGCG
MAACPCSAALRDFGLWRFW    1  ATGGCAGCATGCCCCTGTTCTGCCGCCTTGCGCGATTTCGGTTTGTGGCGGTTCTGGCG
MAACPCSASLL*SYLWRFW    1  ATGGCAGCATGCCCCTGTTCTGCCTCCTTGCTCTGATCTTACTTGTGGCGGTTCTGGG
MAACPLASRRATGVVAVLA    1  ATGGCAGCATGCCCCTTAGCTTCCCGCCGTGCAACGGGAGTTGTGGCGGTTCTGGCG
MAACPFVASFAILTVAVLA    1  ATGGCAGCATGCCCCTTCGTTGCCTCCTTTGCCATACTCACTGTGGCGGTTCTGGCG
MAACPFLLHLGPSPVAVLA    1  ATGGCAGCATGCCCCTTCTTATTGCACTTAGGGCCTTCCCCTGTGGCGGTTCTGGCG
MAACPLLHPVRYRPLWRFW    1  ATGGCAGCATGCCCCTTGCTCCATCCCGTGCGCTATCGCCCACTGTGGCGGTTCTGGCG
MAACPLLPPCVAQDCGGSG    1  ATGGCAGCATGCCCCTTGCTCCCTCCCTGCGTTGCCTAGGATTGTGGCGGTTCTGGCG
MAACPLLPPCTLLECGGSG    1  ATGGCAGCATGCCCCTTGCTCCCTCCGTGCACCCTTCTCGAGTGTGGCGGTTCTGGCG
MAACPFLAPPARVLVAVLA    1  ATGGCAGCATGCCCCTTTCTTGCCCCCCCTGCTCGAGTGCTTGTGGCGGTTCTGGCG
MAACPTLPPCNPPQCGGSG    1  ATGGCAGCATGCCCGACGTTGCCTCCTTGCAATCCTCCGTAGTGTGGCGGTTCTGGCG
MAACPTLPPCTRVHCGGSG    1  ATGGCAGCATGCCCGACGTTGCCTCCTTGCACGCGGGTTCATTGTGGCGGTTCTGGCG
MAACPTLPPCMPRFCGGSG    1  ATGGCAGCATGCCCGACGTTGCCTCCTTGCATGCCTCGGTTTTGTGGCGGTTCTGGCG
MAACPTLPPCHPQSCGGSG    1  ATGGCAGCATGCCCGACGTTGCCTCCTTGCCATCCTCAGTCGTGTGGCGGTTCTGGCG
MAACPTLPPCPPAHCGGSG    1  ATGGCAGCATGCCCGACGTTGCCTCCTTGCCCTCCGGCTCATTGTGGCGGTTCTGGCG
MAACPTLPPCLSTLCGGSG    1  ATGGCAGCATGCCCGACGTTGCCTCCTTGCCTGTCTACGCTTTGTGGCGGTTCTGGCG
MAACPTLPPCQFASCGGSG    1  ATGGCAGCATGCCCGACTCTTCCGCCGTGCCAGTTTGCTTCGTGTGGCGGTTCTGGCG
MAACPSTVPDVCLPVAVLA    1  ATGGCAGCATGCCCGAGCACAGTGCCCGACGTTTGCCTCCCTGTGGCGGTTCTGGCG
MAACPSFRRAIFLFVAVLA    1  ATGGCAGCATGCCCGAGCTTCCGCCGTGCCATCTTTCTTTTTGTGGCGGTTCTGGCG
MAACPSLPPVPGWLLWRFW    1  ATGGCAGCATGCCCGAGTCTTCCCCCCGTGCCCGGCTGGCTCTTGTGGCGGTTCTGGCG
MAACPSLPPCPNFSCGGSG    1  ATGGCAGCATGCCCGAGTCTTCCCCCGTGCCCCAATTTCAGCTGTGGCGGTTCTGGCG
MAACPSLPPCHLPQCGGSG    1  ATGGCAGCATGCCCGAGTTTGCCGCCGTGCCATCTTCCTTAGTGTGGCGGTTCTGGCG
MAACPSLPPCGQLSCGGSG    1  ATGGCAGCATGCCCGAGTTTGCCGCCGTGCGGGCAGCTTAGTTGTGGCGGTTCTGGCG
MAACPSLPPCSDMSCGGSG    1  ATGGCAGCATGCCCGAGTTTGCCGCCGTGCTCGGATATGTCTTGTGGCGGTTCTGGCG
MAACPSLPPCPHQRCGGSG    1  ATGGCAGCATGCCCGAGTTTGCCTCCGTGCCCTCATCAGCGGTGTGGCGGTTCTGGCG
MAACPSLPPCRTIWCGGSG    1  ATGGCAGCATGCCCGAGTTTGCCTCCGTGCCGTACTATTTGGTGTGGCGGTTCTGGCG
MAACPMLPPCTVLKCGGSG    1  ATGGCAGCATGCCCGATGCTTCCGCCTTGCACGGTTCTTAAATGTGGCGGTTCTGGCG
MAACPMLPPCGVSLCGGSG    1  ATGGCAGCATGCCCGATGCTTCCGCCTTGCGGTGTTAGTCTGTGTGGCGGTTCTGGCG
MAACPMLPPCQLMLCGGSG    1  ATGGCAGCATGCCCGATGCTTCCGCCTTGCTAGTTGATGCTGTGTGGCGGTTCTGGCG
MAACPQLPPCDLPWCGGSG    1  ATGGCAGCATGCCCGCAGCTTCCGCCGTGCGATTTGCCGTGGTGTGGCGGTTCTGGCG
MAACPRLPPCSSLDCGGSG    1  ATGGCAGCATGCCCGCGTTTGCCTCCCTGCTCCTCCTTGGACTGTGGCGGTTCTGGCG
MAACPRLPPCTIWFCGGSG    1  ATGGCAGCATGCCCGCGTTTGCCTCCGTGCACCATCTGGTTTTGTGGCGGTTCTGGCG
MAACPLLPPCLVFLWRFVA    1  ATGGCAGCATGCCCGCTGTTGCCCCCCTGCCTGGTCTTCCTGTGGCGGTTCGTGGCG
MAACPLLPPCNWELCGGSG    1  ATGGCAGCATGCCCGCTTCTTCCGCCTTGCAATTGGGAGTTGTGTGGCGGTTCTGGCG
MAACPELPPCTFVACGGSG    1  ATGGCAGCATGCCCGGAGCTTCCGCCGTGCACTTTTGTGGCGTGTGGCGGTTCTGGCG
MAACPELPPCPVVTCGGSG    1  ATGGCAGCATGCCCGGAGCTTCCGCCGTGCCCGGTTGTTACGTGTGGCGGTTCTGGCG
MAACPELPPCLQMQCGGSG    1  ATGGCAGCATGCCCGGAGCTTCCGCCGTGCCTGCAGATGTAGTGTGGCGGTTCTGGCG
MAACPELPPCQDLFCGGSG    1  ATGGCAGCATGCCCGGAGCTTCCGCCGTGCTAGGATTTGTTTTGTGGCGGTTCTGGCG
MAACPELPPCSDMSCGGSG    1  ATGGCAGCATGCCCGGAGCTTCCGCCGTGCTCGGATATGTCTTGTGGCGGTTCTGGCG
MAACPELPPCSEYNCGGSG    1  ATGGCAGCATGCCCGGAGCTTCCGCCGTGCTCTGAGTATAATTGTGGCGGTTCTGGCG
MAACPELPPCLTILCGGSG    1  ATGGCAGCATGCCCGGAGCTTCCGCCGTGCTTGACGATTCTGTGTGGCGGTTCTGGCG
MAACPELPPCLPTIVAVLA    1  ATGGCAGCATGCCCGGAGCTTCCGCCGTGCTTGCCGACGATTGTGGCGGTTCTGGCG
MAACPELPPCFIQECGGSG    1  ATGGCAGCATGCCCGGAGCTTCCGCCGTGCTTTATTTAGGAGTGTGGCGGTTCTGGCG
MAACPELPPCPSLTCGGSG    1  ATGGCAGCATGCCCGGAGCTTCCGCCTTGCCCTTCTCTTACGTGTGGCGGTTCTGGCG
MAACPELLPPCLLPCGGSG    1  ATGGCAGCATGCCCGGAGCTTTTGCCTCCGTGCCTGTTGCCGTGTGGCGGTTCTGGCG
MAACPALPPCVRVGVWRFW    1  ATGGCAGCATGCCCGGCCTTGCCTCCTTGCGTGCGGGTAGGCGTGTGGCGGTTCTGGCG
MAACPAPPPVRAFFVAVLA    1  ATGGCAGCATGCCCGGCGCCTCCCCCCGTGCGAGCTTTTTTTGTGGCGGTTCTGGCG
MAACPVNCQPGQYFCGGSG    1  ATGGCAGCATGCCCGGTAAATTGCCAGCCGGGTCAGTATTTTTGTGGCGGTTCTGGCG
MAACPVLPPCPQLFCGGSG    1  ATGGCAGCATGCCCGGTGCTGCCTCCGTGCCCTCAGCTGTTTTGTGGCGGTTCTGGCG
MAACPVLPPCPHQRCGGSG    1  ATGGCAGCATGCCCGGTGCTGCCTCCGTGCCCTCATCAGCGGTGTGGCGGTTCTGGCG
MAACPVLPPCLTILCGGSG    1  ATGGCAGCATGCCCGGTGCTGCCTCCGTGCTTGACGATTCTGTGTGGCGGTTCTGGCG
MAACPVLPPCPLRLCGGSG    1  ATGGCAGCATGCCCGGTGCTGCCTCCTTGCCCTCTGCGTCTTTGTGGCGGTTCTGGCG
MAACPVLPPCFLVDCGGSG    1  ATGGCAGCATGCCCGGTTCTGCCGCCTTGCTTTTTGGTGGATTGTGGCGGTTCTGGCG
MAACPYLPPCTPLDCGGSG    1  ATGGCAGCATGCCCGTATCTCCCGCCCTGCACTCCCCTCGATTGTGGCGGTTCTGGCG
MAACPSRLPLSCPRVAVLA    1  ATGGCAGCATGCCCGTCACGGTTGCCCCTATCTTGCCCCCGTGTGGCGGTTCTGGCG
MAACPSLPPCSGLLCGGSG    1  ATGGCAGCATGCCCGTCCCTTCCCCCCTGCTCCGGGCTCCTGTGTGGCGGTTCTGGCG
MAACPSLPPCTPDQCGGSG    1  ATGGCAGCATGCCCGTCGCTTCCGCCTTGCACGCCGGATTAGTGTGGCGGTTCTGGCG
MAACPSLPPCHFRSCGGSG    1  ATGGCAGCATGCCCGTCGCTTCCGCCTTGCCATTTTCGGTCGTGTGGCGGTTCTGGCG
MAACPSLPPCQAVSCGGSG    1  ATGGCAGCATGCCCGTCGCTTCCGCCTTGCTAGGCGGTTTCTTGTGGCGGTTCTGGCG
MAACPSLPPCSDLLCGGSG    1  ATGGCAGCATGCCCGTCGCTTCCGCCTTGCTCGGATCTTCTTTGTGGCGGTTCTGGCG
MAACPSLPPCFGTICGGSG    1  ATGGCAGCATGCCCGTCGCTTCCGCCTTGCTTTGGTACTATTTGTGGCGGTTCTGGCG
MAACPSLPLCASSDCGGSG    1  ATGGCAGCATGCCCGTCGCTTCCGCTGTGCGCTTCGTCGGATTGTGGCGGTTCTGGCG
MAACPSPCLRALGECGGSG    1  ATGGCAGCATGCCCGTCTCCTTGCCTCCGTGCTCTTGGGGAGTGTGGCGGTTCTGGCG
MAACPSLPPCPSTSCGGSG    1  ATGGCAGCATGCCCGTCTCTGCCGCCGTGCCCTTCGACGTCTTGTGGCGGTTCTGGCG
MAACPSLPPCWLSLCGGSG    1  ATGGCAGCATGCCCGTCTCTGCCGCCGTGCTGGTTGTCTTTGTGTGGCGGTTCTGGCG
MAACPSLPPLQLSCVWRFW    1  ATGGCAGCATGCCCGTCTCTTCCCCCCCTGCAGTTATCGTGTGTGTGGCGGTTCTGGCG
MAACPSVLRCPPLRVAVLA    1  ATGGCAGCATGCCCGTCTGTCTTGCGATGTCCTCCCCTCCGTGTGGCGGTTCTGGCG
MAACPCLPPCTRVHCGGSG    1  ATGGCAGCATGCCCGTGTCTGCCTCCTTGCACGCGGGTTCATTGTGGCGGTTCTGGCG
MAACPLLPPVLPLSVAVLA    1  ATGGCAGCATGCCCGTTGCTCCCCCCCGTGCTCCCCTTATCTGTGGCGGTTCTGGCG
MAACPLLPPCHNQLCGGSG    1  ATGGCAGCATGCCCGTTGCTGCCTCCGTGCCATAATTAGTTGTGTGGCGGTTCTGGCG
MAACPLLPPCHSSVCGGSG    1  ATGGCAGCATGCCCGTTGCTGCCTCCGTGCCATTCTTCTGTTTGTGGCGGTTCTGGCG
MAACPLLPPCMSTDCGGSG    1  ATGGCAGCATGCCCGTTGCTTCCGCCGTGCATGAGTACGGATTGTGGCGGTTCTGGCG
MAACPLLPPCHPQFCGGSG    1  ATGGCAGCATGCCCGTTGCTTCCGCCGTGCCATCCGTAGTTTTGTGGCGGTTCTGGCG
MAACPLLPPCHSTNCGGSG    1  ATGGCAGCATGCCCGTTGCTTCCGCCGTGCCATTCGACGAATTGTGGCGGTTCTGGCG
MAACPLLPPCPSNSCGGSG    1  ATGGCAGCATGCCCGTTGCTTCCGCCGTGCCCGTCGAATTCGTGTGGCGGTTCTGGCG
MAACPLLPPCPTRTCGGSG    1  ATGGCAGCATGCCCGTTGCTTCCGCCGTGCCCTACTAGGACTTGTGGCGGTTCTGGCG
MAACPLLPPCDLSACGGSG    1  ATGGCAGCATGCCCGTTGCTTCCGCCTTGCGATTTGTCTGCGTGTGGCGGTTCTGGCG
MAACPLLPPCQVSPCGGSG    1  ATGGCAGCATGCCCGTTGCTTCCGCCTTGCTAGGTGTCTCCGTGTGGCGGTTCTGGCG
MAACPLLPSVQASGLWRFW    1  ATGGCAGCATGCCCGTTGCTTCCGTCCGTGCAGGCATCAGGATTGTGGCGGTTCTGGCG
MAACPLLPPCGSMLCGGSG    1  ATGGCAGCATGCCCGTTGCTTCCTCCGTGCGGTTCTATGTTGTGTGGCGGTTCTGGCG
MAACPLFRSSHSSLVWRFW    1  ATGGCAGCATGCCCGTTGTTCCGCTCGTCGCACTCTTCCTTAGTGTGGCGGTTCTGGCG
MAACPNQTLPLSASLWRFW    1  ATGGCAGCATGCCCTAATTAGACGTTGCCCTTGTCTGCCTCCTTGTGGCGGTTCTGGCG
MAACPTLPPCTYLSCGGSG    1  ATGGCAGCATGCCCTACGCTTCCGCCTTGCACTTATCTTTCGTGTGGCGGTTCTGGCG
MAACPSLPPCLQMQCGGSG    1  ATGGCAGCATGCCCTAGTTTGCCTCCGTGCCTGCAGATGTAGTGTGGCGGTTCTGGCG
MAACPSLPPCTRVHCGGSG    1  ATGGCAGCATGCCCTAGTTTGCCTCCTTGCACGCGGGTTCATTGTGGCGGTTCTGGCG
MAACPSLPPCMLYTCAVLA    1  ATGGCAGCATGCCCTAGTTTGCCTCCTTGCATGTTGTATACTTGTGCGGTTCTGGCG
MAACPSLPPCQPVTCGGSG    1  ATGGCAGCATGCCCTAGTTTGCCTCCTTGCCAGCCGGTTACTTGTGGCGGTTCTGGCG
MAACPSLPPCHSPGCGGSG    1  ATGGCAGCATGCCCTAGTTTGCCTCCTTGCCATTCGCCGGGGTGTGGCGGTTCTGGCG
MAACPSLPPCRNTVCGGSG    1  ATGGCAGCATGCCCTAGTTTGCCTCCTTGCCGGAATACGGTTTGTGGCGGTTCTGGCG
MAACPSLPPCQVALCGGSG    1  ATGGCAGCATGCCCTAGTTTGCCTCCTTGCTAGGTTGCGCTTTGTGGCGGTTCTGGCG
MAACPSLPPCSPILCGGSG    1  ATGGCAGCATGCCCTAGTTTGCCTCCTTGCTCACCGATTCTTTGTGGCGGTTCTGGCG
MAACPSLPPCSSSICGGSG    1  ATGGCAGCATGCCCTAGTTTGCCTCCTTGCTCGTCGTCTATTTGTGGCGGTTCTGGCG
MAACPSLPPCSDLTCGGSG    1  ATGGCAGCATGCCCTAGTTTGCCTCCTTGCTCTGATCTTACTTGTGGCGGTTCTGGCG
MAACPSLPPCSFLVCGGSG    1  ATGGCAGCATGCCCTAGTTTGCCTCCTTGCTCTTTTTTGGTTTGTGGCGGTTCTGGCG
MAACPSLPPCWNQVCGGSG    1  ATGGCAGCATGCCCTAGTTTGCCTCCTTGCTGGAATCAGGTTTGTGGCGGTTCTGGCG
MAACPINCPCSAPRVAVLA    1  ATGGCAGCATGCCCTATCAACTGCCCCTGTTCTGCCCCCCGTGTGGCGGTTCTGGCG
MAACPMLPPCHLPQCGGSG    1  ATGGCAGCATGCCCTATGCTGCCTCCGTGCCATCTTCCTTAGTGTGGCGGTTCTGGCG
MAACPMLPPCPTAACGGSG    1  ATGGCAGCATGCCCTATGCTGCCTCCGTGCCCTACTGCTGCTTGTGGCGGTTCTGGCG
MAACPMLPPCSNVVCGGSG    1  ATGGCAGCATGCCCTATGCTGCCTCCGTGCTCTAATGTGGTGTGTGGCGGTTCTGGG
MAACPMLPPCSIFTCGGSG    1  ATGGCAGCATGCCCTATGCTGCCTCCGTGCTCTATTTTTACTTGTGGCGGTTCTGGCG
MAACPMLPPCLSTLCGGSG    1  ATGGCAGCATGCCCTATGCTGCCTCCTTGCCTGTCTACGCTTTGTGGCGGTTCTGGCG
MAACPMLPPCDSLRCGGSG    1  ATGGCAGCATGCCCTATGCTTCCTCCGTGCGATAGTTTGAGGTGTGGCGGTTCTGGCG
MAACPICLRAVVSRVAVLA    1  ATGGCAGCATGCCCTATTTGCCTCCGTGCGGTCGTTAGTCGTGTGGCGGTTCTGGCG
MAACPILPPCQRTSCGGSG    1  ATGGCAGCATGCCCTATTTTGCCTCCGTGCTAGAGGACTTCTTGTGGCGGTTCTGGCG
MAACPQLPPCPPTQCGGSG    1  ATGGCAGCATGCCCTCAGCTGCCTCCGTGCCCGCCGACTCAGTGTGGCGGTTCTGGCG
MAACPQLPPCLQMQCGGSG    1  ATGGCAGCATGCCCTCAGCTGCCTCCGTGCCTGCAGATGTAGTGTGGCGGTTCTGGCG
MAACPPLQCWQLPPCGGSG    1  ATGGCAGCATGCCCTCCGTTGCAGTGCTGGCAGTTGCCTCCGTGTGGCGGTTCTGGCG
MAACPLLASVPVLAVAVLD    1  ATGGCAGCATGCCCTCTGCTCGCCTCCGTGCCGGTATTGGCTGTGGCGGTTCTGGACG
MAACPLLPTCVVKSCGGSG    1  ATGGCAGCATGCCCTCTGCTGCCTACGTGCGTCGTGAAGTCTTGTGGCGGTTCTGGCG
MAACPLLPPCSSFECGGSG    1  ATGGCAGCATGCCCTCTGCTGCCTCCCTGCTCCTCTTTTGAGTGTGGCGGTTCTGGCG
MAACPLLPPCDYLVCGGSG    1  ATGGCAGCATGCCCTCTGCTGCCTCCGTGCGATTATTTGGTGTGTGGCGGTTCTGGCG
MAACPLLPPCVYTKCGGSG    1  ATGGCAGCATGCCCTCTGTTGCCTCCTTGCGTGTATACTAAGTGTGGCGGTTCTGGCG
MAACPLLPPCSPILCGGSG    1  ATGGCAGCATGCCCTCTGTTGCCTCCTTGCTCACCGATTCTTTGTGGCGGTTCTGGCG
MAACPELPPCKSQGCGGSG    1  ATGGCAGCATGCCCTGAGCTGCCGCCGTGCAAGAGTTAGGGGTGTGGCGGTTCTGGCG
MAACPELPPCNGTQCGGSG    1  ATGGCAGCATGCCCTGAGCTGCCGCCTTGCAATGGGACTCAGTGTGGCGGTTCTGGCG
MAACPELPPCTYLSCGGSG    1  ATGGCAGCATGCCCTGAGCTGCCGCCTTGCACTTATCTTTCGTGTGGCGGTTCTGGCG
MAACPELPPCQHQMCGGSG    1  ATGGCAGCATGCCCTGAGCTGCCGCCTTGCCAGCATTAGATGTGTGGCGGTTCTGGCG
MAACPELPPCHLPQCGGSG    1  ATGGCAGCATGCCCTGAGCTGCCGCCTTGCCATCTTCCTTAGTGTGGCGGTTCTGGCG
MAACPELPPCPIMTCGGSG    1  ATGGCAGCATGCCCTGAGCTGCCGCCTTGCCCGATTATGACGTGTGGCGGTTCTGGCG
MAACPELPPCPLYSCGGSG    1  ATGGCAGCATGCCCTGAGCTGCCGCCTTGCCCGTTGTATTCTTGTGGCGGTTCTGGCG
MAACPELPPCAPTTCGGSG    1  ATGGCAGCATGCCCTGAGCTGCCGCCTTGCGCGCCGACTACTTGTGGCGGTTCTGGCG
MAACPELPPCQPAICGGSG    1  ATGGCAGCATGCCCTGAGCTGCCGCCTTGCTAGCCGGCGATTTGTGGCGGTTCTGGCG
MAACPELPPCQAVSCGGSG    1  ATGGCAGCATGCCCTGAGCTGCCGCCTTGCTAGGCGGTTTCTTGTGGCGGTTCTGGCG
MAACPELPPCSSTLCGGSG    1  ATGGCAGCATGCCCTGAGCTGCCGCCTTGCTCGTCTACTCTTTGTGGCGGTTCTGGCG
MAACPELPPCFLRSCGGSG    1  ATGGCAGCATGCCCTGAGCTGCCGCCTTGCTTTCTGCGTTCTTGTGGCGGTTCTGGCG
MAACPELPPCFLVDCGGSV    1  ATGGCAGCATGCCCTGAGCTGCCGCCTTGCTTTTTGGTGGATTGTGGCGGTTCTGTCG
MAACPELPPCNPPQCGGSG    1  ATGGCAGCATGCCCTGAGTTGCCTCCGTGCAATCCTCCGTAGTGTGGCGGTTCTGGCG
MAACPDPCPLALCRVAVLA    1  ATGGCAGCATGCCCTGATCCTTGCCCCCTTGCACTGTGCCGTGTGGCGGTTCTGGCG
MAACPDARVCNSVPCGGSG    1  ATGGCAGCATGCCCTGATGCTCGTGTTTGCAATTCTGTTCCTTGTGGCGGTTCTGGCG
MAACPALPPCNKFICGGSG    1  ATGGCAGCATGCCCTGCCCTCCCGCCTTGCAACAAGTTTATCTGTGGCGGTTCTGGCG
MAACPAPLSGACLLVAVLA    1  ATGGCAGCATGCCCTGCGCCCCTATCAGGTGCTTGCCTCCTTGTGGCGGTTCTGGCG
MAACPGAHDCPLSMCGGSG    1  ATGGCAGCATGCCCTGGGGCGCATGATTGCCCGTTGTCGATGTGTGGCGGTTCTGGCG
MAACPGLPPCSDLLCGGSG    1  ATGGCAGCATGCCCTGGTTTGCCGCCTTGCTCGGATCTTCTTTGTGGCGGTTCTGGCG
MAACPVTECSILPPCGGSG    1  ATGGCAGCATGCCCTGTGACTGAGTGCTCTATTCTTCCTCCGTGTGGCGGTTCTGGCG
MAACPVLPPCNSFTCGGSG    1  ATGGCAGCATGCCCTGTTCTGCCTCCTTGCAATTCTTTTACGTGTGGCGGTTCTGGCG
MAACPVLPPCPLYSCGGSG    1  ATGGCAGCATGCCCTGTTCTGCCTCCTTGCCCGTTGTATTCTTGTGGCGGTTCTGGCG
MAACPVLPPCQVIVCGGSG    1  ATGGCAGCATGCCCTGTTCTGCCTCCTTGCTAGGTTATTGTTTGTGGCGGTTCTGGCG
MAACPVLPPCSDLTCGGSG    1  ATGGCAGCATGCCCTGTTCTGCCTCCTTGCTCTGATCTTACTTGTGGCGGTTCTGGCG
MAACPVLPPCSFVACGGSG    1  ATGGCAGCATGCCCTGTTCTGCCTCCTTGCTCTTTTGTTGCGTGTGGCGGTTCTGGCG
MAACPVLPPCWQLQCGGSG    1  ATGGCAGCATGCCCTGTTCTGCCTCCTTGCTGGCAGTTGTAGTGTGGCGGTTCTGGCG
MAACPQLPPCTYYSCGGSG    1  ATGGCAGCATGCCCTTAGCTCCCTCCGTGCACGTATTATAGTTGTGGCGGTTCTGGCG
MAACPYLPPCHLPQCGGSG    1  ATGGCAGCATGCCCTTATCTTCCTCCGTGCCATCTTCCTTAGTGTGGCGGTTCTGGCG
MAACPYLPPCHLSFCGGSG    1  ATGGCAGCATGCCCTTATCTTCCTCCGTGCCATCTTTCTTTTTGTGGCGGTTCTGGCG
MAACPYLPPCDLSYCGGSG    1  ATGGCAGCATGCCCTTATCTTCCTCCGTGCGATCTGAGTTATTGTGGCGGTTCTGGCG
MAACPYLPPCDYSGCGGSG    1  ATGGCAGCATGCCCTTATCTTCCTCCGTGCGATTATTCTGGGTGTGGCGGTTCTGGCG
MAACPYLPPCAHSSCGGSG    1  ATGGCAGCATGCCCTTATCTTCCTCCGTGCGCTCATTCGTCTTGTGGCGGTTCTGGCG
MAACPYLPPCGRQSCGGSG    1  ATGGCAGCATGCCCTTATCTTCCTCCGTGCGGTCGTTAGTCGTGTGGCGGTTCTGGCG
MAACPYLPPCQLMLCGGSG    1  ATGGCAGCATGCCCTTATCTTCCTCCGTGCTAGTTGATGCTGTGTGGCGGTTCTGGCG
MAACPYLPPCSNVVCGGSG    1  ATGGCAGCATGCCCTTATCTTCCTCCGTGCTCTAATGTGGTGTGTGGCGGTTCTGGCG
MAACPYLPPCSEYNCGGSG    1  ATGGCAGCATGCCCTTATCTTCCTCCGTGCTCTGAGTATAATTGTGGCGGTTCTGGCG
MAACPYLPPCSSLQCGGSG    1  ATGGCAGCATGCCCTTATCTTCCTCCGTGCTCTTCTCTTCAGTGTGGCGGTTCTGGCG
MAACPYLPPCSPILCGGSG    1  ATGGCAGCATGCCCTTATCTTCCTCCTTGCTCACCGATTCTTTGTGGCGGTTCTGGCG
MAACPSGGAASCLRVAVLA    1  ATGGCAGCATGCCCTTCCGGAGGTGCAGCATCTTGCCTCCGTGTGGCGGTTCTGGCG
MAACPSLPPCELNHCGGSG    1  ATGGCAGCATGCCCTTCTCTCCCTCCCTGCGAGCTTAATCATTGTGGCGGTTCTGGCG
MAACPCFRRAISFTCGGSG    1  ATGGCAGCATGCCCTTGCTTCCGCCGTGCCATCTCCTTTACGTGTGGCGGTTCTGGCG
MAACRSASALLAVFVWRFW    1  ATGGCAGCATGCCGATCAGCTTCCGCCTTGCTAGCAGTCTTCGTGTGGCGGTTCTGGCG
MAACRFSCLRAIGLVAVLA    1  ATGGCAGCATGCCGATTCTCTTGCCTCCGTGCGATTGGCCTTGTGGCGGTTCTGGCG
MAACRPRLHPPRISVAVLA    1  ATGGCAGCATGCCGCCCCCGATTGCATCCCCCTCGCATTTCTGTGGCGGTTCTGGCG
MAACRRVCCVPLPVWRFLA    1  ATGGCAGCATGCCGCCGCGTGTGTTGCGTCCCCCTACCAGTGTGGCGGTTCCTGGCG
MAACRDVCGILPPVWRFWA    1  ATGGCAGCATGCCGCGATGTTTGCGGCATCCTCCCCCCCGTGTGGCGGTTCTGGGCG
MAACRVLPSLRGGSVAVLA    1  ATGGCAGCATGCCGCGTCCTCCCCTCCTTGCGAGGGGGTTCTGTGGCGGTTCTGGCG
MAACRVGLRERVVGCGGSG    1  ATGGCAGCATGCCGCGTCGGTCTTCGCGAGCGTGTGGTCGGGTGTGGCGGTTCTGGCG
MAACRVFCPSSLAFVAVLA    1  ATGGCAGCATGCCGCGTCTTTTGCCCTTCCTCCTTGGCCTTTGTGGCGGTTCTGGCG
MAACRYFASPAITVVAVLG    1  ATGGCAGCATGCCGCTACTTTGCCTCCCCTGCGATCACAGTTGTGGCGGTTCTGGGCG
MAACRKVACLYRCPCGGSG    1  ATGGCAGCATGCCGGAAGGTTGCGTGCCTGTATAGGTGTCCTTGTGGCGGTTCTGGCG
MAACRTSVCTSSPYCGGSG    1  ATGGCAGCATGCCGGACTTCTGTGTGCACGTCGTCTCCGTATTGTGGCGGTTCTGGCG
MAACRILPPLLPHYLWRFW    1  ATGGCAGCATGCCGGATCCTCCCCCCCTTGCTTCCACACTATCTGTGGCGGTTCTGGCG
MAACRMHHYCSWTACGGSG    1  ATGGCAGCATGCCGGATGCATCATTATTGCTCGTGGACTGCGTGTGGCGGTTCTGGCG
MAACRHRLKVCQGCCGGSG    1  ATGGCAGCATGCCGGCATCGTTTGAAGGTGTGCCAGGGGTGTTGTGGCGGTTCTGGCG
MAACRAGTCLGESSCGGSG    1  ATGGCAGCATGCCGGGCGGGGACTTGCCTTGGGGAGTCTTCTTGTGGCGGTTCTGGCG
MAACRGSCRDSPVLVAVLA    1  ATGGCAGCATGCCGGGGCAGTTGCCGTGATTCTCCCGTCCTTGTGGCGGTTCTGGCG
MAACRGAYLLGASSVWRFW    1  ATGGCAGCATGCCGGGGGGCGTACTTGCTTGGTGCTTCCTCCGTGTGGCGGTTCTGGG
MAACRQLPPCITPLCGGSG    1  ATGGCAGCATGCCGGTAGCTGCCTCCTTGCATTACGCCTCTGTGTGGCGGTTCTGGCG
MAACRQLPPCQPAICGGSG    1  ATGGCAGCATGCCGGTAGCTGCCTCCTTGCTAGCCGGCGATTTGTGGCGGTTCTGGCG
MAACRQLPPCQFLQCGGSG    1  ATGGCAGCATGCCGGTAGCTGCCTCCTTGCTAGTTTTTGCAGTGTGGCGGTTCTGGCG
MAACRYRSSVRLFWVWRFW    1  ATGGCAGCATGCCGGTATCGTTCCTCCGTGCGATTATTCTGGGTGTGGCGGTTCTGGCG
MAACRYLPPCIQWSCGGSG    1  ATGGCAGCATGCCGGTATCTTCCTCCGTGCATTCAGTGGAGTTGTGGCGGTTCTGGCG
MAACRYLPPCHSTNCGGSG    1  ATGGCAGCATGCCGGTATCTTCCTCCTTGCCATTCGACGAATTGTGGCGGTTCTGGCG
MAACRYLPPCPIMTCGGSG    1  ATGGCAGCATGCCGGTATCTTCCTCCTTGCCCGATTATGACGTGTGGCGGTTCTGGCG
MAACRSQLPAFLRASWRFW    1  ATGGCAGCATGCCGGTCGTAGTTACCTGCCTTCCTCCGTGCCTCGTGGCGGTTCTGGCG
MAACR*VAALLVIRVAVLA    1  ATGGCAGCATGCCGGTGAGTTGCCGCCTTGCTGGTCATTCGTGTGGCGGTTCTGGCG
MAACRLLPPCWGLTCGGSG    1  ATGGCAGCATGCCGGTTGTTGCCGCCGTGCTGGGGGCTGACGTGTGGCGGTTCTGGCG
MAACRTLPPCTPDQCGGSG    1  ATGGCAGCATGCCGTACGCTGCCTCCTTGCACGCCGGATTAGTGTGGCGGTTCTGGCG
MAACRTLPPCHSPGCGGSG    1  ATGGCAGCATGCCGTACGCTGCCTCCTTGCCATTCGCCGGGGTGTGGCGGTTCTGGCG
MAACRTLPPCRNTVCGGSG    1  ATGGCAGCATGCCGTACGCTGCCTCCTTGCCGGAATACGGTTTGTGGCGGTTCTGGCG
MAACRTLPPCSTSECGGSG    1  ATGGCAGCATGCCGTACGCTGCCTCCTTGCTCGACTTCTGAGTGTGGCGGTTCTGGCG
MAACRTLPPCSNVVCGGSG    1  ATGGCAGCATGCCGTACGCTGCCTCCTTGCTCTAATGTGGTGTGTGGCGGTTCTGGCG
MAACRTLPPCNPPQCGGSG    1  ATGGCAGCATGCCGTACGTTGCCTCCGTGCAATCCTCCGTAGTGTGGCGGTTCTGGCG
MAACRHGCPYLAPRVAVLA    1  ATGGCAGCATGCCGTCACGGTTGCCCCTATCTTGCCCCCCGTGTGGCGGTTCTGGCG
MAACRHRCPFVAPPVAVLA    1  ATGGCAGCATGCCGTCATCGTTGCCCATTTGTTGCCCCCCCTGTGGCGGTTCTGGCG
MAACRHLPPCNGTQCGGSG    1  ATGGCAGCATGCCGTCATCTGCCGCCTTGCAATGGGACTCAGTGTGGCGGTTCTGGCG
MAACRPKQCWQLPSVWRFW    1  ATGGCAGCATGCCGTCCGAAGCAGTGCTGGCAGTTGCCCTCCGTGTGGCGGTTCTGGG
MAACRP*VSAAVASVWRFW    1  ATGGCAGCATGCCGTCCGTAAGTCAGTGCTGCAGTTGCCTCCGTGTGGCGGTTCTGGCG
MAACRPQHCLAVCAVWRFW    1  ATGGCAGCATGCCGTCCGTAGCACTGCCTGGCAGTTTGCGCCGTGTGGCGGTTCTGGCG
MAACRPPPSLAGPTVWRFW    1  ATGGCAGCATGCCGTCCTCCCCCGTCGCTAGCTGGGCCTACAGTGTGGCGGTTCTGGCG
MAACRLLPPCLLRGVAVLA    1  ATGGCAGCATGCCGTCTCTTGCCTCCGTGCCTTTTGAGGGGTGTGGCGGTTCTGGCG
MAACRLLPPCRTIWCGGSG    1  ATGGCAGCATGCCGTCTGTTGCCTCCGTGCCGTACTATTTGGTGTGGCGGTTCTGGCG
MAACRLLPPCWQLQCGGSG    1  ATGGCAGCATGCCGTCTGTTGCCTCCTTGCTGGCAGTTGTAGTGTGGCGGTTCTGGCG
MAACRELPPLQPLGVAVLA    1  ATGGCAGCATGCCGTGAGCTTCCCCCCTTGCAGCCACTAGGTGTGGCGGTTCTGGCG
MAACRELPPLLEHALWRFW    1  ATGGCAGCATGCCGTGAGCTTCCCCCCTTGCTAGAGCATGCACTGTGGCGGTTCTGGCG
MAACRELPPLRVIRVAVLA    1  ATGGCAGCATGCCGTGAGTTGCCGCCCTTGCGGGTCATTCGTGTGGCGGTTCTGGCG
MAACRELPPCYIWLCGGSG    1  ATGGCAGCATGCCGTGAGTTGCCGCCTTGCTATATTTGGTTGTGTGGCGGTTCTGGCG
MAACRDVRVCQVVFCGGSG    1  ATGGCAGCATGCCGTGATGTTCGGGTGTGCTAGGTGGTGTTTTGTGGCGGTTCTGGCG
MAACRALRASRPLIVAVLA    1  ATGGCAGCATGCCGTGCACTCCGTGCCTCCCGCCCTTTGATTGTGGCGGTTCTGGCG
MAACRVDCASLVMCVAVLA    1  ATGGCAGCATGCCGTGTCGACTGTGCTTCGTTGGTTATGTGTGTGGCGGTTCTGGCG
MAACRVLPPCFGTICGGSG    1  ATGGCAGCATGCCGTGTTCTTCCGCCTTGCTTTGGTACTATTTGTGGCGGTTCTGGCG
MAACRQLKLPRSDVWRFMA    1  ATGGCAGCATGCCGTTAGCTTAAGTTGCCTCGTTCCGACGTGTGGCGGTTCATGGCG
MAACRYRVRQVLPPCGGSG    1  ATGGCAGCATGCCGTTATCGCGTTCGCTAGGTCCTGCCTCCCTGTGGCGGTTCTGGCG
MAACRSLELLCAVFLWRFW    1  ATGGCAGCATGCCGTTCGCTAGAATTGCTTTGTGCAGTATTTTTGTGGCGGTTCTGGCG
MAACLPPHNCRLSLCGGSG    1  ATGGCAGCATGCCTACCGCCTCATAATTGCCGCCTTTCTCTTTGTGGCGGTTCTGGCG
MAACLGRFPLARIIVAVLA    1  ATGGCAGCATGCCTAGGTCGCTTCCCCCTTGCTCGCATTATTGTGGCGGTTCTGGCG
MAACLGRFLRATIPVAVLA    1  ATGGCAGCATGCCTAGGTCGCTTCCTCCGTGCGACCATTCCTGTGGCGGTTCTGGCG
MAACLYSVCAAASIVAVLA    1  ATGGCAGCATGCCTATACTCTGTCTGTGCAGCAGCTAGCATTGTGGCGGTTCTGGCG
MAACLSVRAV*VGVWRLLA    1  ATGGCAGCATGCCTATCCGTGCGTGCAGTTTAAGTTGGTGTGTGGCGGTTACTGGCG
MAACLHSAPLQHYVVAVLA    1  ATGGCAGCATGCCTCCATTCTGCCCCCCTGCAACACTACGTTGTGGCGGTTCTGGCG
MAACLPPVPRRGRFVAVLA    1  ATGGCAGCATGCCTCCCCCCCGTGCCCCGTCGAGGACGATTTGTGGCGGTTCTGGCG
MAACLPSLPRISCPVAVLA    1  ATGGCAGCATGCCTCCCCTCCTTGCCCCGAATTTCATGTCCTGTGGCGGTTCTGGCG
MAACLDFCRRAIVLVAVLA    1  ATGGCAGCATGCCTCGACTTCTGCCGCCGTGCAATAGTCCTTGTGGCGGTTCTGGCG
MAACLVDRAMALAIVAVLG    1  ATGGCAGCATGCCTCGTAGACCGTGCTATGGCCTTGGCTATTGTGGCGGTTCTAGGCG
MAACLVLPPCRNTVCGGSG    1  ATGGCAGCATGCCTCGTGTTGCCTCCTTGCCGGAATACGGTTTGTGGCGGTTCTGGCG
MAACLFLPPCLPMDCGGSG    1  ATGGCAGCATGCCTCTTCCTGCCCCCTTGCCTTCCGATGGATTGTGGCGGTTCTGGCG
MAACLPALHVATLFVAVHG    1  ATGGCAGCATGCCTGCCCGCCCTTCACGTTGCTACCCTATTTGTGGCGGTTCATGGCG
MAACLPHNPCNPPQCGGSG    1  ATGGCAGCATGCCTGCCTCATAATCCGTGCAATCCTCCGTAGTGTGGCGGTTCTGGCG
MAACLPASLLSLAYCGGSR    1  ATGGCAGCATGCCTGCCTGCCTCCCTGCTTAGCCTCGCCTATTGTGGCGGTTCTAGGCG
MAACLLPPVHRIIVVAVLA    1  ATGGCAGCATGCCTGCTTCCTCCCGTGCACCGTATTATAGTTGTGGCGGTTCTGGCG
MAACLARRALTRGSVGGSG    1  ATGGCAGCATGCCTGGCTCGGCGTGCCTTGACCCGTGGGAGTGTGGGCGGTTCTGGCG
MAACLQLPPCGQLSCGGSG    1  ATGGCAGCATGCCTGTAGCTGCCGCCGTGCGGGCAGCTTAGTTGTGGCGGTTCTGGCG
MAACLQLPPSATCPVAVLA    1  ATGGCAGCATGCCTGTAGCTTCCTCCTTCCGCAACGTGTCCTGTGGCGGTTCTGGCG
MAACLQGKCSLLPPCGGSG    1  ATGGCAGCATGCCTGTAGGGGAAGTGCTCTCTTCTGCCTCCTTGTGGCGGTTCTGGCG
MAACLSKNCRGCKTCGGSG    1  ATGGCAGCATGCCTGTCGAAGAATTGCCGGGGTTGTAAGACGTGTGGCGGTTCTGGCG
MAACLSHCAAVWSPCGGSG    1  ATGGCAGCATGCCTGTCTCATTGCGCGGCGGTGTGGTCTCCTTGTGGCGGTTCTGGCG
MAACLSQHCSLLPPCGGSG    1  ATGGCAGCATGCCTGTCTTAGCATTGCTCTCTTCTGCCTCCTTGTGGCGGTTCTGGCG
MAACLFEVCLTLPPCGGSG    1  ATGGCAGCATGCCTGTTTGAGGTGTGCTTGACGTTGCCTCCGTGTGGCGGTTCTGGCG
MAACLFLPPCTPDQCGGSG    1  ATGGCAGCATGCCTGTTTTTGCCGCCTTGCACGCCGGATTAGTGTGGCGGTTCTGGCG
MAACLFLPPCQPAICGGSG    1  ATGGCAGCATGCCTGTTTTTGCCGCCTTGCTAGCCGGCGATTTGTGGCGGTTCTGGCG
MAACLTLPPCLTILCGGSG    1  ATGGCAGCATGCCTTACTCTTCCTCCGTGCTTGACGATTCTGTGTGGCGGTTCTGGCG
MAACLTLPPARRFLVGGFW    1  ATGGCAGCATGCCTTACTCTTCCTCCTGCTAGGCGGTTTCTTGTGGGCGGTTTCTGGCG
MAACLTLPPCTRVHCGGSG    1  ATGGCAGCATGCCTTACTCTTCCTCCTTGCACGCGGGTTCATTGTGGCGGTTCTGGCG
MAACLTLPPCLQFQCGGSG    1  ATGGCAGCATGCCTTACTCTTCCTCCTTGCCTTTAGTTTCAGTGTGGCGGTTCTGGCG
MAACLTLPPCVYTKCGGSG    1  ATGGCAGCATGCCTTACTCTTCCTCCTTGCGTGTATACTAAGTGTGGCGGTTCTGGCG
MAACLTLPPCFGTICGGSG    1  ATGGCAGCATGCCTTACTCTTCCTCCTTGCTTTGGTACTATTTGTGGCGGTTCTGGCG
MAACLSLGFCGVLACGGSG    1  ATGGCAGCATGCCTTAGTCTTGGTTTTTGCGGTGTTCTTGCTTGTGGCGGTTCTGGCG
MAACLILPPCLPTICGGSG    1  ATGGCAGCATGCCTTATTCTGCCGCCGTGCTTGCCGACGATTTGTGGCGGTTCTGGCG
MAACLILPPCNGTQCGGSG    1  ATGGCAGCATGCCTTATTCTGCCGCCTTGCAATGGGACTCAGTGTGGCGGTTCTGGCG
MAACLILPPCGVSLCGGSG    1  ATGGCAGCATGCCTTATTCTGCCGCCTTGCGGTGTTAGTCTGTGTGGCGGTTCTGGCG
MAACLISPSAVISPVAVLA    1  ATGGCAGCATGCCTTATTTCACCGAGTGCCGTTATAAGTCCTGTGGCGGTTCTGGCG
MAACLPPPLPAPGVVAVLA    1  ATGGCAGCATGCCTTCCCCCCCCCCTACCTGCACCTGGAGTTGTGGCGGTTCTGGCG
MAACLPPWLSSLSSVAVLA    1  ATGGCAGCATGCCTTCCCCCGTGGCTATCATCACTTTCGTCTGTGGCGGTTCTGGCG
MAACLPPCPRARGIVAVLA    1  ATGGCAGCATGCCTTCCTCCCTGCCCCCGTGCCCGTGGAATTGTGGCGGTTCTGGCG
MAACLPLRTCHLPQCGGSG    1  ATGGCAGCATGCCTTCCTCTTCGGACGTGCCATCTTCCTTAGTGTGGCGGTTCTGGCG
MAACLLALALILRFVAVLA    1  ATGGCAGCATGCCTTCTAGCACTTGCTCTTATTCTCAGGTTTGTGGCGGTTCTGGCG
MAACLLLPPCPSLLVAVLA    1  ATGGCAGCATGCCTTCTGCTGCCGCCGTGCCCGTCTTTACTTGTGGCGGTTCTGGCG
MAACLLLPPCVQLSCGGSG    1  ATGGCAGCATGCCTTCTGCTGCCGCCTTGCGTTTAGCTTTCGTGTGGCGGTTCTGGCG
MAACLLLPPCHFRSCGGSG    1  ATGGCAGCATGCCTTCTGCTTCCGCCTTGCCATTTTCGGTCGTGTGGCGGTTCTGGCG
MAACLLLPPCPVVFLWRFW    1  ATGGCAGCATGCCTTCTGCTTCCGCCTTGCCCCGTTGTATTCTTGTGGCGGTTCTGGCG
MAACLLLPPCPL*AVWRFW    1  ATGGCAGCATGCCTTCTGCTTCCGCCTTGCCCCTTATAAGCTGTGTGGCGGTTCTGGCG
MAACLLLPPCAIQWCGGSG    1  ATGGCAGCATGCCTTCTGCTTCCGCCTTGCGCGATTTAGTGGTGTGGCGGTTCTGGCG
MAACLLLPPCQPAICGGSG    1  ATGGCAGCATGCCTTCTGCTTCCGCCTTGCTAGCCGGCGATTTGTGGCGGTTCTGGCG
MAACLLLPPCPHQRCGGSG    1  ATGGCAGCATGCCTTCTGCTTCCTCCGTGCCCTCATCAGCGGTGTGGCGGTTCTGGCG
MAACLLLPPCPSTSCGGSG    1  ATGGCAGCATGCCTTCTGCTTCCTCCGTGCCCTTCGACGTCTTGTGGCGGTTCTGGCG
MAACLLLPPCGLQLCGGSG    1  ATGGCAGCATGCCTTCTGCTTCCTCCGTGCGGTCTGTAGCTGTGTGGCGGTTCTGGCG
MAACLLLPPCQLMLCGGSG    1  ATGGCAGCATGCCTTCTGCTTCCTCCGTGCTAGTTGATGCTGTGTGGCGGTTCTGGCG
MAACLLLPPCSWDLCGGSG    1  ATGGCAGCATGCCTTCTGCTTCCTCCGTGCTCGTGGGATCTGTGTGGCGGTTCTGGCG
MAACLLLPPCGWLKCGGSG    1  ATGGCAGCATGCCTTCTGCTTCCTCCTTGCGGTTGGCTTAAGTGTGGCGGTTCTGGCG
MAACLLPPLAPTSIVAVLA    1  ATGGCAGCATGCCTTCTTCCCCCCCTTGCTCCTACATCGATTGTGGCGGTTCTGGCG
MAACLEKSLSTIHICGGSR    1  ATGGCAGCATGCCTTGAGAAGTCATTGTCCACCATTCATATCTGTGGCGGTTCTAGGCG
MAACLDGCSLDSRICGGSG    1  ATGGCAGCATGCCTTGATGGGTGCAGTCTTGATTCGCGTATTTGTGGCGGTTCTGGCG
MAACLAAQCHYSLDCGGSG    1  ATGGCAGCATGCCTTGCTGCTCAGTGCCATTATTCTTTGGATTGTGGCGGTTCTGGCG
MAACLAASVPYSLDCGGSG    1  ATGGCAGCATGCCTTGCTGCTTCAGTGCCTTATTCTTTGGATTGTGGCGGTTCAGGCG
MAACLVRCRSLFFFVWRFW    1  ATGGCAGCATGCCTTGTGCGGTGCCGTTCTTTGTTTTTTTTTGTGTGGCGGTTCTGGCG
MAACLVLPPCPLQTCGGSG    1  ATGGCAGCATGCCTTGTGCTTCCTCCGTGCCCGTTGCAGACTTGTGGCGGTTCTGGCG
MAACLVLPPCLQMQCGGSG    1  ATGGCAGCATGCCTTGTGCTTCCTCCGTGCCTGCAGATGTAGTGTGGCGGTTCTGGCG
MAACLVLPPCDYSGCGGSG    1  ATGGCAGCATGCCTTGTGCTTCCTCCGTGCGATTATTCTGGGTGTGGCGGTTCTGGCG
MAACLVLPPCSQSFCGGSG    1  ATGGCAGCATGCCTTGTTCTTCCGCCGTGCTCTCAGTCTTTTTGTGGCGGTTCTGGCG
MAACLVLPPCLLSECGGSG    1  ATGGCAGCATGCCTTGTTCTTCCGCCTTGCCTGCTGTCGGAGTGTGGCGGTTCTGGCG
MAACLVLPPCAPTTCGGSG    1  ATGGCAGCATGCCTTGTTCTTCCGCCTTGCGCGCCGACTACTTGTGGCGGTTCTGGCG
MAACLVLPPCFWSDCGGSG    1  ATGGCAGCATGCCTTGTTCTTCCGCCTTGCTTTTGGTCGGATTGTGGCGGTTCTGGCG
MAACLQLPPCHLPQCGGSG    1  ATGGCAGCATGCCTTTAGCTTCCGCCGTGCCATCTTCCTTAGTGTGGCGGTTCTGGCG
MAACLQLPPCQFLQCGGSG    1  ATGGCAGCATGCCTTTAGCTTCCGCCGTGCTAGTTTTTGCAGTGTGGCGGTTCTGGCG
MAACLLPPCVRTQSWRFWA    1  ATGGCAGCATGCCTTTTGCCCCCTTGCGTTCGTACCCAGTCGTGGCGGTTCTGGGCG
MAACLLLPPCQQSSCGGSG    1  ATGGCAGCATGCCTTTTGTTGCCGCCTTGCTAGCAGTCTTCGTGTGGCGGTTCTGGCG
MAACLLLPPCATTYCGGSG    1  ATGGCAGCATGCCTTTTGTTGCCTCCGTGCGCTACGACTTATTGTGGCGGTTCTGGCG
MAACLLLPPCSREMCGGSG    1  ATGGCAGCATGCCTTTTGTTGCCTCCGTGCTCTCGTGAGATGTGTGGCGGTTCTGGCG
MAACLFAPLAFVPSVAVLA    1  ATGGCAGCATGCCTTTTTGCCCCCCTTGCGTTCGTACCCAGTGTGGCGGTTCTGGCG
MAACDMYLLFLVGCGRFWT    1  ATGGCAGCATGCGACATGTATTTGCTGTTCCTCGTGGGTTGTGGGCGGTTCTGGACG
MAACDEGCGVVVDVWRFLA    1  ATGGCAGCATGCGACGAGGGGTGCGGGGTAGTCGTTGACGTGTGGCGGTTCTTGGCG
MAACEKRCPRALLLVAVLA    1  ATGGCAGCATGCGAGAAGCGTTGCCCCCGTGCTTTACTGCTTGTGGCGGTTCTGGCG
MAACEILPPCPYKLCGGSG    1  ATGGCAGCATGCGAGATTTTGCCTCCTTGCCCTTATAAGCTGTGTGGCGGTTCTGGCG
MAACEILPPCRNTVCGGSG    1  ATGGCAGCATGCGAGATTTTGCCTCCTTGCCGGAATACGGTTTGTGGCGGTTCTGGCG
MAACEILPPCLQMQCGGSG    1  ATGGCAGCATGCGAGATTTTGCCTCCTTGCCTGCAGATGTAGTGTGGCGGTTCTGGCG
MAACEILPPCQVIVCGGSG    1  ATGGCAGCATGCGAGATTTTGCCTCCTTGCTAGGTTATTGTTTGTGGCGGTTCTGGCG
MAACEILPPCQFLQCGGSG    1  ATGGCAGCATGCGAGATTTTGCCTCCTTGCTAGTTTTTGCAGTGTGGCGGTTCTGGCG
MAACEPRCPLSSPLVAVLA    1  ATGGCAGCATGCGAGCCCAGGTGCCCCCTCTCTTCCCCCCTTGTGGCGGTTCTGGCG
MAACEPECGSRGCVWRFSA    1  ATGGCAGCATGCGAGCCGGAGTGCGGTAGTCGTGGGTGCGTGTGGCGGTTCTCGGCG
MAACEPNCLIPSSWCGGSG    1  ATGGCAGCATGCGAGCCTAATTGCCTTATTCCTTCTTCTTGGTGTGGCGGTTCTGGCG
MAACELLPPCPLATCGGSG    1  ATGGCAGCATGCGAGCTTTTGCCGCCTTGCCCGCTTGCGACTTGTGGCGGTTCTGGCG
MAACELLPPCFLVDCGGSG    1  ATGGCAGCATGCGAGCTTTTGCCGCCTTGCTTTTTGGTGGATTGTGGCGGTTCTGGCG
MAACEAMACSPLKTCGGSG    1  ATGGCAGCATGCGAGGCTATGGCTTGCAGTCCTTTGAAGACGTGTGGCGGTTCTGGCG
MAACEGSDVPLLPPCGGSG    1  ATGGCAGCATGCGAGGGGTCTGATGTGCCTCTTCTTCCTCCGTGTGGCGGCTCTGGCG
MAACEYTNSPIRRTVAVLA    1  ATGGCAGCATGCGAGTATACCAACTCGCCCATCCGTAGAACTGTGGCGGTTCTGGCG
MAACEYTPTAIRRTVAVLA    1  ATGGCAGCATGCGAGTATACCCCAACTGCCATCCGTAGAACTGTGGCGGTTCTGGCG
MAACELLPPCGIFPCGGSG    1  ATGGCAGCATGCGAGTTGCTTCCGCCTTGCGGGATTTTTCCTTGTGGCGGTTCTGGCG
MAACDSRCPSAPPLVAVLA    1  ATGGCAGCATGCGATAGTCGGTGCCCCTCGGCTCCCCCCCTTGTGGCGGTTCTGGCG
MAACDILPPCGLQLCGGSG    1  ATGGCAGCATGCGATATTCTTCCTCCTTGCGGTCTGTAGCTGTGTGGCGGTTCTGGCG
MAACDQRFARGLLVVAVLA    1  ATGGCAGCATGCGATCAGCGGTTTGCACGCGGTTTATTAGTTGTGGCGGTTCTGGCG
MAACDLSICTFRVYCGGSG    1  ATGGCAGCATGCGATCTGAGTATTTGCACGTTTAGGGTGTATTGTGGCGGTTCTGGCG
MAACDGCLLH*LGLWRFWT    1  ATGGCAGCATGCGATGGCTGCCTGCTGCACTAACTAGGGTTGTGGCGGTTCTGGACG
MAACDVLPPCGTLDCGGSG    1  ATGGCAGCATGCGATGTCCTTCCCCCTTGCGGCACTCTTGATTGTGGCGGTTCTGGCG
MAACDYVSGSACITVAVLA    1  ATGGCAGCATGCGATTATGTTTCCGGGTCTGCGTGTATAACTGTGGCGGTTCTGGCG
MAACDSFRVHRFLLVWRFW    1  ATGGCAGCATGCGATTCGTTTCGAGTGCATCGCTTCCTGTTAGTGTGGCGGTTCTGGCG
MAACDSFECPILPPCGGSG    1  ATGGCAGCATGCGATTCGTTTGAGTGCCCGATTCTGCCTCCGTGTGGCGGTTCTGGCG
MAACDCQALPQYRSVAVLA    1  ATGGCAGCATGCGATTGCCAAGCCTTGCCTCAATATCGATCTGTGGCGGTTCTGGCG
MAACDWRWICGLPPCGGSG    1  ATGGCAGCATGCGATTGGAGGTGGATTTGCGGTCTGCCTCCGTGTGGCGGTTCTGGCG
MAACDFVCLPPESVVAVLA    1  ATGGCAGCATGCGATTTCGTGTGCCTTCCCCCCGAATCCGTGGTGGCGGTTCTGGCG
MAACDFFLQFVFLVVAVLA    1  ATGGCAGCATGCGATTTCTTTTTGCAATTCGTTTTTTTAGTTGTGGCGGTTCTGGCG
MAACDFRVPSPRIRVAVLA    1  ATGGCAGCATGCGATTTTCGTGTGCCTTCCCCCCGAATCCGTGTGGCGGTTCTGGCG
MAACDFLPPCHLSFCGGSG    1  ATGGCAGCATGCGATTTTCTGCCTCCGTGCCATCTTTCTTTTTGTGGCGGTTCTGGCG
MAACATLPPCSSLSVAVLA    1  ATGGCAGCATGCGCCACCCTTCCTCCTTGCTCCTCTTTGAGTGTGGCGGTTCTGGCG
MAACAILPPVRLEIVAVLA    1  ATGGCAGCATGCGCCATTCTCCCCCCCGTGCGACTAGAAATTGTGGCGGTTCTGGCG
MAACAILPPCQSWNCGGSG    1  ATGGCAGCATGCGCCATTCTCCCTCCGTGCCAGTCGTGGAATTGTGGCGGTTCTGGCG
MAACALAFLPSPRLVAVLA    1  ATGGCAGCATGCGCCCTTGCTTTCTTGCCCTCCCCACGTCTTGTGGCGGTTCTGGCG
MAACAELPPLLLALVWRFW    1  ATGGCAGCATGCGCCGAGCTTCCCCCCTTGCTCCTTGCACTTGTGTGGCGGTTCTGGCG
MAACAASCPSSSAPVAVLA    1  ATGGCAGCATGCGCCGCGTCGTGCCCCTCTTCTTCCGCCCCTGTGGCGGTTCTGGCG
MAACAVGCPHFASPVAVLA    1  ATGGCAGCATGCGCCGTTGGGTGCCCCCATTTTGCCTCCCCTGTGGCGGTTCTGGCG
MAACAYLPPRAMSRVAVLA    1  ATGGCAGCATGCGCCTACCTCCCCCCCCGTGCAATGTCTCGTGTGGCGGTTCTGGCG
MAACAYLPPCHSIDCGGSG    1  ATGGCAGCATGCGCCTACCTCCCCCCGTGCCATTCTATTGATTGTGGCGGTTCTGGCG
MAACAFRCPVVAPPCGGSG    1  ATGGCAGCATGCGCCTTCCGTTGCCCCGTGGTTGCCCCCCCCTGTGGCGGTTCTGGCG
MAACAKVWSHVDAVWRVLA    1  ATGGCAGCATGCGCGAAGGTCTGGTCGCACGTAGATGCGGTGTGGCGGGTTCTGGCG
MAACASSPCKTFTSCGGSG    1  ATGGCAGCATGCGCGAGTTCTCCGTGCAAGACTTTTACGTCGTGTGGCGGTTCTGGCG
MAACAIDQCLPPAAVWRFW    1  ATGGCAGCATGCGCGATCGACTAGTGCCTTCCCCCCGCTGCGGTGTGGCGGTTCTGGCG
MAACAILPPCSDLLCGGSG    1  ATGGCAGCATGCGCGATTCTTCCGCCTTGCTCGGATCTTCTTTGTGGCGGTTCTGGCG
MAACAQGLPPLSSAVAVLA    1  ATGGCAGCATGCGCGCAGGGGTTGCCACCCCTCAGTTCGGCTGTGGCGGTTCTGGCG
MAACAPLFLLEFDALWRFW    1  ATGGCAGCATGCGCGCCGCTGTTTTTGCTTGAATTTGACGCTTTGTGGCGGTTCTGGCG
MAACADSCPQSSLPVAVLA    1  ATGGCAGCATGCGCGGATTCGTGCCCCCAGTCTTCCCTCCCTGTGGCGGTTCTGGCG
MAACAGTSCLLFNKCGGSG    1  ATGGCAGCATGCGCGGGTACGTCGTGCTTGTTGTTTAATAAGTGTGGCGGTTCTGGCG
MAACAVWCLPPPTLVAVLA    1  ATGGCAGCATGCGCGGTGTGGTGCCTGCCCCCCCCCACACTTGTGGCGGTTCTGGCG
MAACAVLPPCHQFHLWRFW    1  ATGGCAGCATGCGCGGTTCTTCCGCCTTGCCATTAGTTTCATTTGTGGCGGTTCTGGCG
MAACAQLPPCRLTSVWRFW    1  ATGGCAGCATGCGCGTAGCTTCCTCCGTGCAGACTTACTTCGGTGTGGCGGTTCTGGCG
MAACAQLPPCRLLLVWRFW    1  ATGGCAGCATGCGCGTAGCTTCCTCCGTGCAGACTTCTTCTGGTGTGGCGGTTCTGGCG
MAACAQLPPCSHIFCGGSG    1  ATGGCAGCATGCGCGTAGCTTCCTCCGTGCAGTCATATTTTTTGTGGCGGTTCTGGCG
MAACAQLPPCIHSYCGGSG    1  ATGGCAGCATGCGCGTAGCTTCCTCCGTGCATTCATTCTTATTGTGGCGGTTCTGGCG
MAACAQLPPCQPGYCGGSG    1  ATGGCAGCATGCGCGTAGCTTCCTCCGTGCCAGCCTGGTTATTGTGGCGGTTCTGGCG
MAACAQLPPCHIQLCGGSG    1  ATGGCAGCATGCGCGTAGCTTCCTCCGTGCCATATTTAGCTTTGTGGCGGTTCTGGCG
MAACAQLPPCAHSSCGGSG    1  ATGGCAGCATGCGCGTAGCTTCCTCCGTGCGCTCATTCGTCTTGTGGCGGTTCTGGCG
MAACAQLPPCVLQQCGGSG    1  ATGGCAGCATGCGCGTAGCTTCCTCCGTGCGTGCTGCAGTAGTGTGGCGGTTCTGGCG
MAACAQLPPCSIFTCGGSG    1  ATGGCAGCATGCGCGTAGCTTCCTCCGTGCTCTATTTTTACTTGTGGCGGTTCTGGCG
MAACAQLPPCLLLFCGGSG    1  ATGGCAGCATGCGCGTAGCTTCCTCCGTGCTTGTTGTTGTTTTGTGGCGGTTCTGGCG
MAACAQLPPVRLSRLWRFW    1  ATGGCAGCATGCGCGTAGCTTCCTCCTGTGCGTCTTAGTCGGTTGTGGCGGTTCTGGCG
MAACAQLPPCVILDCGGSG    1  ATGGCAGCATGCGCGTAGCTTCCTCCTTGCGTTATTCTTGATTGTGGCGGTTCTGGCG
MAACASSCYLNY*LWRFQA    1  ATGGCAGCATGCGCGTCCTCTTGCTATCTTAATTACTGATTGTGGCGGTTCTAGGCG
MAACAWEVCSSKESCGGSG    1  ATGGCAGCATGCGCGTGGGAGGTGTGCTCGTCTAAGGAGTCTTGTGGCGGTTCTGGCG
MAACALLPPCSWDLCGGSG    1  ATGGCAGCATGCGCGTTGCTGCCGCCGTGCTCGTGGGATCTGTGTGGCGGTTCTGGCG
MAACALLPPCSDLLCGGSG    1  ATGGCAGCATGCGCGTTGCTGCCGCCTTGCTCGGATCTTCTTTGTGGCGGTTCTGGCG
MAACALLPPCPPLSCGGSG    1  ATGGCAGCATGCGCGTTGCTGCCTCCTTGCCCGCCTCTGTCTTGTGGCGGTTCTGGCG
MAACALLPPVRDLVVWRFW    1  ATGGCAGCATGCGCGTTGCTTCCGCCCGTGCGCGATTTAGTGGTGTGGCGGTTCTGGCG
MAACATLPPPAMICVAVLA    1  ATGGCAGCATGCGCTACTTTGCCCCCCCCTGCCATGATTTGTGTGGCGGTTCTGGCG
MAACATFLPSSLGGVAVLA    1  ATGGCAGCATGCGCTACTTTTTTGCCTTCCTCCCTGGGGGGTGTGGCGGTTCTGGCG
MAACARDTCEYWHRCGGSG    1  ATGGCAGCATGCGCTAGGGATACTTGCGAGTATTGGCATCGTTGTGGCGGTTCTGGCG
MAACAMLPPCTPDQCGGSG    1  ATGGCAGCATGCGCTATGCTGCCGCCTTGCACGCCGGATTAGTGTGGCGGTTCTGGCG
MAACAMLPPCFNTYCGGSG    1  ATGGCAGCATGCGCTATGCTGCCGCCTTGCTTTAATACTTATTGTGGCGGTTCTGGCG
MAACAILPPCTQQICGGSG    1  ATGGCAGCATGCGCTATTCTGCCGCCGTGCACTTAGTAGATTTGTGGCGGTTCTGGCG
MAACAILPPCPQLFCGGSG    1  ATGGCAGCATGCGCTATTCTGCCGCCGTGCCCTCAGCTGTTTTGTGGCGGTTCTGGCG
MAACAILPPCPHQRCGGSG    1  ATGGCAGCATGCGCTATTCTGCCGCCGTGCCCTCATCAGCGGTGTGGCGGTTCTGGCG
MAACAILPPCAIQWCGGSG    1  ATGGCAGCATGCGCTATTCTGCCGCCGTGCGCGATTTAGTGGTGTGGCGGTTCTGGCG
MAACAILPPCGSMLCGGSG    1  ATGGCAGCATGCGCTATTCTGCCGCCGTGCGGTTCTATGTTGTGTGGCGGTTCTGGCG
MAACAILPPCSWVSCGGSG    1  ATGGCAGCATGCGCTATTCTGCCGCCGTGCTCGTGGGTGTCTTGTGGCGGTTCTGGCG
MAACAILPPCTVLKMWRFW    1  ATGGCAGCATGCGCTATTCTGCCGCCTTGCACGGTTCTTAAAATGTGGCGGTTCTGGCG
MAACAQAWHVVGLVVAVLA    1  ATGGCAGCATGCGCTCAGGCGTGGCATGTCGTAGGTCTGGTTGTGGCGGTTCTGGCG
MAACAPLDCTARASCGGSG    1  ATGGCAGCATGCGCTCCTTTGGATTGCACTGCTCGTGCGTCTTGTGGCGGTTCTGGCG
MAACALLPPLQIRNCGGSG    1  ATGGCAGCATGCGCTCTGCTGCCGCCCCTGCAAATTAGAAACTGTGGCGGTTCTGGCG
MAACAVLTCSIFVHCGGSG    1  ATGGCAGCATGCGCTGTGTTGACGTGCTCGATTTTTGTTCATTGTGGCGGTTCTGGCG
MAACAYLPPCTVLKCGGSG    1  ATGGCAGCATGCGCTTATCTGCCGCCTTGCACGGTTCTTAAATGTGGCGGTTCTGGCG
MAACAYLPPCASFFLWRFC    1  ATGGCAGCATGCGCTTATCTGCCGCCTTGCGCGAGTTTTTTTTTGTGGCGGTTCTGCG
MAACAYLPPCAEYVCGGSG    1  ATGGCAGCATGCGCTTATCTGCCGCCTTGCGCTGAGTATGTTTGTGGCGGTTCTGGCG
MAACASACHMCYFSCGGSG    1  ATGGCAGCATGCGCTTCGGCTTGCCATATGTGTTATTTTTCGTGTGGCGGTTCTGGCG
MAACALLPPCHQFHCGGSG    1  ATGGCAGCATGCGCTTTGTTGCCGCCTTGCCATTAGTTTCATTGTGGCGGTTCTGGCG
MAACGVLPSLRGASVAVLA    1  ATGGCAGCATGCGGCGTCCTGCCCTCCCTGCGGGGCGCATCTGTGGCGGTTCTGGCG
MAACGQLAPPAMLCVAVLA    1  ATGGCAGCATGCGGCTAGCTCGCCCCCCCTGCGATGCTATGTGTGGCGGTTCTGGCG
MAACGFWPPCHQFHCGGSG    1  ATGGCAGCATGCGGCTTTTGGCCGCCTTGCCATTAGTTTCATTGTGGCGGTTCTGGCG
MAACGILPPCAWFDCGGSG    1  ATGGCAGCATGCGGGATCCTCCCCCCCTGCGCTTGGTTCGACTGTGGCGGTTCTGGCG
MAACGPHECPSFVLCGGSG    1  ATGGCAGCATGCGGGCCTCATGAGTGCCCTTCGTTTGTGTTGTGTGGCGGTTCTGGCG
MAACGLAAPPAMLCVAVLA    1  ATGGCAGCATGCGGGCTAGCTGCCCCCCCTGCGATGCTATGTGTGGCGGTTCTGGCG
MAACGLLPPCMFSQCGGSG    1  ATGGCAGCATGCGGGCTTTTGCCGCCTTGCATGTTTTCTTAGTGTGGCGGTTCTGGCG
MAACGLLPPCRNTVCGGSG    1  ATGGCAGCATGCGGGCTTTTGCCGCCTTGCCGGAATACGGTTTGTGGCGGTTCTGGCG
MAACGLLPPCSVIRCGGSG    1  ATGGCAGCATGCGGGCTTTTGCCGCCTTGCTCGGTTATTCGTTGTGGCGGTTCTGGCG
MAACGLLPPCSLIYCGGSG    1  ATGGCAGCATGCGGGCTTTTGCCGCCTTGCTCTTTGATTTATTGTGGCGGTTCTGGCG
MAACGDGVLLVFSIVAVLA    1  ATGGCAGCATGCGGGGACGGAGTTCTGCTGGTTTTTTCTATTGTGGCGGTTCTGGCG
MAACGAMCGLRFPTCGGSG    1  ATGGCAGCATGCGGGGCTATGTGCGGTTTAAGGTTTCCTACGTGTGGCGGTTCTGGCG
MAACGGPVRGGRVLVAVLA    1  ATGGCAGCATGCGGGGGACCGGTGCGTGGGGGTCGAGTCCTTGTGGCGGTTCTGGCG
MAACGGEMCFYLAKCGGSG    1  ATGGCAGCATGCGGGGGGGAGATGTGCTTTTATCTTGCTAAGTGTGGCGGTTCTGGCG
MAACGVAPPRASIPVAVLA    1  ATGGCAGCATGCGGGGTAGCTCCCCCCCGTGCATCAATCCCTGTGGCGGTTCTGGCG
MAACGVVVPSAPMSVAVLA    1  ATGGCAGCATGCGGGGTGGTGGTGCCTTCCGCCCCCATGTCTGTGGCGGTTCTGGCG
MAACGIGRCFTLPPCGGSG    1  ATGGCAGCATGCGGTATCGGTAGGTGCTTTACGTTGCCTCCCTGTGGCGGTTCTGGCG
MAACGLLPPCIYDNCGGSG    1  ATGGCAGCATGCGGTCTCTTGCCTCCTTGCATTTACGACAACTGTGGCGGTTCTGGCG
MAACGDFCLPAPMPVAVLA    1  ATGGCAGCATGCGGTGACTTTTGCCTCCCCGCCCCTATGCCTGTGGCGGTTCTGGCG
MAACGDFCLLALTGVAVLA    1  ATGGCAGCATGCGGTGACTTTTGCCTCCTTGCTCTTACAGGTGTGGCGGTTCTGGCG
MAACGGGVRLFCLLVAVLA    1  ATGGCAGCATGCGGTGGGGGCGTGCGTTTATTTTGCCTCCTTGTGGCGGTTCTGGCG
MAACGVLPPLALGSVAVLA    1  ATGGCAGCATGCGGTGTGCTCCCCCCCCTTGCTCTAGGTTCTGTGGCGGTTCTGGCG
MAACGVLPPLLIVPVAVLA    1  ATGGCAGCATGCGGTGTTCTTCCTCCCTTGCTCATCGTTCCTGTGGCGGTTCTGGCG
MAACGFSPAVCPPTCGGSG    1  ATGGCAGCATGCGGTTTTTCCCCTGCAGTCTGTCCCCCCACCTGTGGCGGTTCTGGCG
MAACVPFVRAPGLVVAVLA    1  ATGGCAGCATGCGTACCCTTTGTCCGTGCACCAGGGTTAGTTGTGGCGGTTCTGGCG
MAACVHKVFASPARVAVLA    1  ATGGCAGCATGCGTCCACAAAGTTTTTGCTTCTCCTGCGCGTGTGGCGGTTCTGGCG
MAACVLPPLHVFLTVAVLA    1  ATGGCAGCATGCGTCCTCCCTCCCCTGCACGTTTTTTTGACTGTGGCGGTTCTGGCG
MAACVLPPLLPPWTVAVLA    1  ATGGCAGCATGCGTCCTGCCTCCCCTGCTCCCTCCTTGGACTGTGGCGGTTCTGGCG
MAACVLACPLARPRVAVLA    1  ATGGCAGCATGCGTCCTGGCCTGCCCCCTTGCGAGGCCCCGTGTGGCGGTTCTGGCG
MAACVGRCFYVALPVAVLA    1  ATGGCAGCATGCGTCGGTAGGTGCTTTTACGTTGCCCTCCCTGTGGCGGTTCTGGCG
MAACVCSASVRSELLWRFW    1  ATGGCAGCATGCGTCTGTTCTGCCTCCGTGCGATCTGAGTTATTGTGGCGGTTCTGGCG
MAACVFRYTCSFVYCGGSG    1  ATGGCAGCATGCGTCTTCCGGTACACTTGCTCGTTTGTGTACTGTGGCGGTTCTGGCG
MAACVKCLSTRIFHVAVLA    1  ATGGCAGCATGCGTGAAGTGTTTGTCCACCCGTATTTTCCATGTGGCGGTTCTGGCG
MAACVHSCLPPFLIVAVLA    1  ATGGCAGCATGCGTGCACTCGTGCCTCCCGCCCTTTTTGATTGTGGCGGTTCTGGCG
MAACVPVVCGSLTSCGGSG    1  ATGGCAGCATGCGTGCCTGTTGTTTGCGGGTCGCTTACTTCGTGTGGCGGTTCTGGCG
MAACVRQCLTILARVAVLA    1  ATGGCAGCATGCGTGCGTTAGTGTCTGACCATCCTAGCTCGTGTGGCGGTTCTGGCG
MAACVLLPPCNPPQCGGSG    1  ATGGCAGCATGCGTGCTTCTTCCGCCGTGCAATCCTCCGTAGTGTGGCGGTTCTGGCG
MAACVLLPPCSWVSCGGSG    1  ATGGCAGCATGCGTGCTTCTTCCGCCGTGCTCGTGGGTGTCTTGTGGCGGTTCTGGCG
MAACVAFTCPSLPHCGGSG    1  ATGGCAGCATGCGTGGCGTTTACGTGCCCGTCTCTGCCTCATTGTGGCGGTTCTGGCG
MAACVASCPLLASPVAVLA    1  ATGGCAGCATGCGTGGCTTCCTGCCCCCTACTTGCCTCCCCTGTGGCGGTTCTGGCG
MAACVVLPPCPSTSCGGSG    1  ATGGCAGCATGCGTGGTGTTGCCGCCGTGCCCTTCGACGTCTTGTGGCGGTTCTGGCG
MAACVVLPPCVLQQCGGSG    1  ATGGCAGCATGCGTGGTGTTGCCGCCGTGCGTGCTGCAGTAGTGTGGCGGTTCTGGCG
MAACVVLPPCLQMQCGGSG    1  ATGGCAGCATGCGTGGTGTTGCCTCCGTGCCTGCAGATGTAGTGTGGCGGTTCTGGCG
MAACVVRHCSLSHACGGSG    1  ATGGCAGCATGCGTGGTTAGGCATTGCTCGTTGTCTCATGCTTGTGGCGGTTCTGGCG
MAACVYKNCMLLPPCGGSG    1  ATGGCAGCATGCGTGTATAAGAATTGCATGTTGTTGCCTCCTTGTGGCGGTTCTGGCG
MAACVSSCPESSPPVAVLA    1  ATGGCAGCATGCGTGTCCAGTTGCCCCGAGTCTTCCCCCCCTGTGGCGGTTCTGGCG
MAACVSPPPAAGLVVAVLA    1  ATGGCAGCATGCGTGTCTCCCCCCCCTGCAGCGGGACTTGTTGTGGCGGTTCTGGCG
MAACVLPSPAIFICVAVLA    1  ATGGCAGCATGCGTGTTGCCCTCCCCTGCTATCTTCATATGTGTGGCGGTTCTGGCG
MAACVFLPPCGLQLCGGSG    1  ATGGCAGCATGCGTGTTTCTGCCGCCGTGCGGTCTGTAGCTGTGTGGCGGTTCTGGCG
MAACVFLPPCSLIYCGGSG    1  ATGGCAGCATGCGTGTTTCTGCCGCCTTGCTCTTTGATTTATTGTGGCGGTTCTGGCG
MAACVFYECLILPPCGGSG    1  ATGGCAGCATGCGTGTTTTATGAGTGCCTAATTTTGCCTCCGTGTGGCGGTTCTGGCG
MAACVFSPLAIVISVAVLA    1  ATGGCAGCATGCGTGTTTTCCCCTCTTGCTATAGTCATTTCTGTGGCGGTTCTGGCG
MAACVKKNCWSQSHCGGSG    1  ATGGCAGCATGCGTTAAGAAGAATTGCTGGTCTCAGTCTCATTGTGGCGGTTCTGGCG
MAACVTGCPHASPLVAVLA    1  ATGGCAGCATGCGTTACGGGGTGCCCCCATGCTTCCCCCCTTGTGGCGGTTCTGGCG
MAACVSTSLDPPPLVAVLA    1  ATGGCAGCATGCGTTAGTACGTCGCTAGATCCTCCCCCCCTTGTGGCGGTTCTGGCG
MAACVSTWLRSSPLVAVSG    1  ATGGCAGCATGCGTTAGTACGTGGCTGAGATCCTCCCCCCTTGTGGCGGTTTCTGGCG
MAACVMRCQVLPSPVAVLA    1  ATGGCAGCATGCGTTATGCGTTGCTAGGTCCTGCCCTCCCCTGTGGCGGTTCTGGCG
MAACVILPPCSYMECGGSG    1  ATGGCAGCATGCGTTATTCTGCCTCCTTGCAGCTATATGGAGTGTGGCGGTTCTGGCG
MAACVHSSSLHRLGVAVLA    1  ATGGCAGCATGCGTTCACTCTTCCTCCCTGCACCGTCTTGGTGTGGCGGTTCTGGCG
MAACVLPGCEVMLVCGGSG    1  ATGGCAGCATGCGTTCTTCCGGGGTGCGAGGTTATGCTGGTTTGTGGCGGTTCTGGCG
MAACVAPGGAARCFVAVLA    1  ATGGCAGCATGCGTTGCCCCCGGGGGAGCTGCTAGGTGTTTTGTGGCGGTTCTGGCG
MAACVASRCPASPLVAVLA    1  ATGGCAGCATGCGTTGCGTCTCGCTGCCCTGCATCCCCCCTTGTGGCGGTTCTGGCG
MAACVLGCRLELPPCGGSG    1  ATGGCAGCATGCGTTTTGGGCTGTCGCTTGGAGTTGCCTCCGTGTGGCGGTTCTGGCG
MAACYTLPPCPQRTCGGSG    1  ATGGCAGCATGCTACACTTTGCCTCCCTGCCCGTAGCGGACTTGTGGCGGTTCTGGCG
MAACYSRCAGAVFFGGGSG    1  ATGGCAGCATGCTACAGTCGCTGCGCGGGGGCGGTCTTTTTTGGGGGCGGTTCTGGCG
MAACYVVALPAIHTLWRFW    1  ATGGCAGCATGCTACGTAGTTGCCCTCCCTGCGATCCACACGTTGTGGCGGTTCTGGCG
MAACYQLPPCHSVDCGGSG    1  ATGGCAGCATGCTACTAGTTGCCTCCCTGCCACTCGGTCGATTGTGGCGGTTCTGGCG
MAACYQLPPCELNHCGGSG    1  ATGGCAGCATGCTACTAGTTGCCTCCCTGCGAGCTTAATCATTGTGGCGGTTCTGGCG
MAACQTGCPDSASPVAVLA    1  ATGGCAGCATGCTAGACGGGTTGCCCCGATTCTGCCTCCCCTGTGGCGGTTCTGGCG
MAACQMGVLDSSPRVAVLA    1  ATGGCAGCATGCTAGATGGGGGTGCTAGACTCTTCCCCCCGTGTGGCGGTTCTGGCG
MAACQIKPQCGLQLCGGSG    1  ATGGCAGCATGCTAGATTAAGCCTCAGTGCGGTCTGTAGCTGTGTGGCGGTTCTGGCG
MAACQILPPCHQFHCGGSG    1  ATGGCAGCATGCTAGATTCTGCCGCCTTGCCATTAGTTTCATTGTGGCGGTTCTGGCG
MAACQILPPCLLSECGGSG    1  ATGGCAGCATGCTAGATTCTGCCGCCTTGCCTGCTGTCGGAGTGTGGCGGTTCTGGCG
MAACQILPPCASFFLWRFW    1  ATGGCAGCATGCTAGATTCTGCCGCCTTGCGCGAGTTTTTTTTTGTGGCGGTTCTGGCG
MAACQILPPCQPGYCGGSG    1  ATGGCAGCATGCTAGATTCTGCCTCCTTGCCAGCCTGGTTATTGTGGCGGTTCTGGCG
MAACQILPPCHPQSCGGSG    1  ATGGCAGCATGCTAGATTCTGCCTCCTTGCCATCCTCAGTCGTGTGGCGGTTCTGGCG
MAACQILPPCPPTQCGGSG    1  ATGGCAGCATGCTAGATTCTGCCTCCTTGCCCGCCGACTCAGTGTGGCGGTTCTGGCG
MAACQHRCCDVHFLWRFWA    1  ATGGCAGCATGCTAGCATCGTTGTTGCGATGTGCATTTTTTGTGGCGGTTCTGGGCG
MAACQHLPPCQFASCGGSG    1  ATGGCAGCATGCTAGCATCTTCCGCCGTGCCAGTTTGCTTCGTGTGGCGGTTCTGGCG
MAACQLLPPRALIPVAVLA    1  ATGGCAGCATGCTAGCTGTTGCCCCCCCGTGCTCTTATTCCTGTGGCGGTTCTGGCG
MAACQLKICPLPTYCGGSG    1  ATGGCAGCATGCTAGCTTAAGATTTGCCCTCTTCCGACTTATTGTGGCGGTTCTGGCG
MAACQLISCLPPHPLWRFW    1  ATGGCAGCATGCTAGCTTATCTCTTGCTTGCCCCCTCACCCCCTGTGGCGGTTCTGGCG
MAACQLLPPCTRVHCGGSG    1  ATGGCAGCATGCTAGCTTTTGCCTCCTTGCACGCGGGTTCATTGTGGCGGTTCTGGCG
MAACQALTCYKPRLCGGSG    1  ATGGCAGCATGCTAGGCTTTGACGTGCTATAAGCCTCGTCTTTGTGGCGGTTCTGGCG
MAACQGGLPPRSLPVAVLA    1  ATGGCAGCATGCTAGGGGGGTCTGCCCCCACGCTCCCTCCCTGTGGCGGTTCTGGCG
MAACQSTFALILPPCGGSG    1  ATGGCAGCATGCTAGTCTACGTTTGCCCTGATTCTGCCTCCTTGTGGCGGTTCTGGCG
MAACQSTFCPSLPHCGGSG    1  ATGGCAGCATGCTAGTCTACGTTTTGCCCGTCTCTGCCTCATTGTGGCGGTTCTGGCG
MAACYKYCSRLPPCCGGSG    1  ATGGCAGCATGCTATAAGTATTGCTCGCGTCTGCCTCCTTGCTGTGGCGGTTCTGGCG
MAACYMLPPCRTIWCGGSG    1  ATGGCAGCATGCTATATGCTTCCTCCGTGCCGTACTATTTGGTGTGGCGGTTCTGGCG
MAACYMDLQSCRCLWTVLA    1  ATGGCAGCATGCTATATGGACTTGCAATCATGTCGGTGTCTGTGGACGGTTCTGGCG
MAACYLPPPALIFSVAVLA    1  ATGGCAGCATGCTATCTTCCCCCCCCTGCTCTGATATTCAGTGTGGCGGTTCTGGCG
MAACYLPPCPILPPCGGSG    1  ATGGCAGCATGCTATCTTCCTCCGTGCCCGATTCTTCCTCCGTGTGGCGGTTCTGGCG
MAACYLPPCPMLPPCGGSG    1  ATGGCAGCATGCTATCTTCCTCCGTGCCCTATGCTGCCTCCTTGTGGCGGTTCTGGCG
MAACYLLPPCLPTICGGSG    1  ATGGCAGCATGCTATCTTTTGCCGCCGTGCTTGCCGACGATTTGTGGCGGTTCTGGCG
MAACYLLPPCTPDQCGGSG    1  ATGGCAGCATGCTATCTTTTGCCGCCTTGCACGCCGGATTAGTGTGGCGGTTCTGGCG
MAACYLLPPCHLPQCGGSG    1  ATGGCAGCATGCTATCTTTTGCCGCCTTGCCATCTTCCTTAGTGTGGCGGTTCTGGCG
MAACYLLPPCAPTTCGGSG    1  ATGGCAGCATGCTATCTTTTGCCGCCTTGCGCGCCGACTACTTGTGGCGGTTCTGGCG
MAACYLLPPCFNTYCGGSG    1  ATGGCAGCATGCTATCTTTTGCCGCCTTGCTTTAATACTTATTGTGGCGGTTCTGGCG
MAACYELPPCTPDQCGGSG    1  ATGGCAGCATGCTATGAGTTGCCTCCTTGCACGCCGGATTAGTGTGGCGGTTCTGGCG
MAACYVLPPCLQMQCGGSG    1  ATGGCAGCATGCTATGTTCTTCCTCCGTGCCTGCAGATGTAGTGTGGCGGTTCTGGCG
MAACYVLPPCSSLQCGGSG    1  ATGGCAGCATGCTATGTTCTTCCTCCGTGCTCTTCTCTTCAGTGTGGCGGTTCTGGCG
MAACYWLRALLVFRVAVLA    1  ATGGCAGCATGCTATTGGTTACGTGCTCTCCTTGTATTTCGTGTGGCGGTTCTGGCG
MAACYLRSALPDYDVWRFW    1  ATGGCAGCATGCTATTTGCGTTCCGCCTTGCCCGATTATGACGTGTGGCGGTTCTGGCG
MAACYLLPPCPSFTCGGSG    1  ATGGCAGCATGCTATTTGTTGCCGCCGTGCCCGTCTTTTACTTGTGGCGGTTCTGGCG
MAACYLLPPCSWVSCGGSG    1  ATGGCAGCATGCTATTTGTTGCCGCCGTGCTCGTGGGTGTCTTGTGGCGGTTCTGGCG
MAACYLLPPCFIQECGGSG    1  ATGGCAGCATGCTATTTGTTGCCGCCGTGCTTTATTTAGGAGTGTGGCGGTTCTGGCG
MAACYLLPPCTVLKCGGSG    1  ATGGCAGCATGCTATTTGTTGCCGCCTTGCACGGTTCTTAAATGTGGCGGTTCTGGCG
MAACYLLPPCSEYNCGGSG    1  ATGGCAGCATGCTATTTGTTGCCTCCGTGCTCTGAGTATAATTGTGGCGGTTCTGGCG
MAACYFIDCNLLPPCGGSG    1  ATGGCAGCATGCTATTTTATTGATTGCAATCTTCTGCCGCCTTGTGGCGGTTCTGGCG
MAACSLACSFRCVCCGGSG    1  ATGGCAGCATGCTCACTGGCGTGCTCTTTTCGTTGTGTTTGTTGTGGCGGTTCTGGCG
MAACSIITCLPPPLLWRFW    1  ATGGCAGCATGCTCCATCATCACGTGCTTGCCTCCCCCCCTGTTGTGGCGGTTCTGGCG
MAACSILPPCNFLDCGGSG    1  ATGGCAGCATGCTCCATTTTGCCGCCTTGCAATTTTCTGGATTGTGGCGGTTCTGGCG
MAACSARCPSSPPPVAVLA    1  ATGGCAGCATGCTCCGCGCGTTGCCCCTCGTCTCCCCCCCCTGTGGCGGTTCTGGCG
MAACSVLPPVRYLFVWRFW    1  ATGGCAGCATGCTCCGTTTTGCCCCCCGTGCGATACCTTTTCGTGTGGCGGTTCTGGCG
MAACSNAVCFQLRICGGSG    1  ATGGCAGCATGCTCGAATGCTGTTTGCTTTTAGTTGCGGATTTGTGGCGGTTCTGGCG
MAACSSLPPCGRQSCGGSG    1  ATGGCAGCATGCTCGAGTTTGCCTCCGTGCGGTCGTTAGTCGTGTGGCGGTTCTGGCG
MAACSMSLECTSSVCGGSG    1  ATGGCAGCATGCTCGATGAGTCTGGAGTGCACGTCTTCTGTGTGTGGCGGTTCTGGCG
MAACSILPHCHPQSCGGSG    1  ATGGCAGCATGCTCGATTCTTCCTCATTGCCATCCTCAGTCGTGTGGCGGTTCTGGCG
MAACSILPPCKSSQCGGSG    1  ATGGCAGCATGCTCGATTCTTCCTCCGTGCAAATCCTCCTAGTGTGGCGGTTCTGGCGG
MAACSILPPCNPSVVWRFW    1  ATGGCAGCATGCTCGATTCTTCCTCCGTGCAATCCCTCCGTAGTGTGGCGGTTCTGGG
MAACSILPPCRSWSCGGSG    1  ATGGCAGCATGCTCGATTCTTCCTCCGTGCAGGTCTTGGTCGTGTGGCGGTTCTGGCG
MAACSILPPCMIMECGGSG    1  ATGGCAGCATGCTCGATTCTTCCTCCGTGCATGATTATGGAGTGTGGCGGTTCTGGCG
MAACSILPPCQLNFCGGSG    1  ATGGCAGCATGCTCGATTCTTCCTCCGTGCCAGCTGAATTTTTGTGGCGGTTCTGGCG
MAACSILPPCHSTNCGGSG    1  ATGGCAGCATGCTCGATTCTTCCTCCGTGCCATTCGACGAATTGTGGCGGTTCTGGCG
MAACSILPPCPIVTCGGSG    1  ATGGCAGCATGCTCGATTCTTCCTCCGTGCCCGATTGTTACGTGTGGCGGTTCTGGCG
MAACSILPPCPSNSCGGSG    1  ATGGCAGCATGCTCGATTCTTCCTCCGTGCCCGTCGAATTCGTGTGGCGGTTCTGGCG
MAACSILPPCLQMQCGGSG    1  ATGGCAGCATGCTCGATTCTTCCTCCGTGCCTGCAGATGTAGTGTGGCGGTTCTGGCG
MAACSILPPCATTYCGGSG    1  ATGGCAGCATGCTCGATTCTTCCTCCGTGCGCTACGACTTATTGTGGCGGTTCTGGCG
MAACSRICVLPSPPVAVLA    1  ATGGCAGCATGCTCGCGTATTTGCGTCTTGCCTTCCCCCCCTGTGGCGGTTCTGGCG
MAACSRICVLLPPCCGGSG    1  ATGGCAGCATGCTCGCGTATTTGCGTCTTGCTTCCCCCCTGTTGTGGCGGTTCTGGCG
MAACSGACSVPAPPCGGSG    1  ATGGCAGCATGCTCGGGTGCTTGCTCTGTCCCTGCCCCCCCCTGTGGCGGTTCTGGCG
MAACSVLPPCLNQLCGGSG    1  ATGGCAGCATGCTCGGTGTTGCCTCCGTGCCTGAATTAGCTGTGTGGCGGTTCTGGCG
MAACSVLPPCGLQLCGGSR    1  ATGGCAGCATGCTCGGTGTTGCCTCCGTGCGGTCTGTAGCTGTGTGGCGGTTCTAGGCG
MAACSVLPPCMLEFCGGFW    1  ATGGCAGCATGCTCGGTGTTGCCTCCTTGCATGTTGGAGTTTTGTGGCGGTTTCTGGCG
MAACSVLPPCSPILCGGSG    1  ATGGCAGCATGCTCGGTGTTGCCTCCTTGCTCACCGATTCTTTGTGGCGGTTCTGGCG
MAACSVLPPCSTSECGGSG    1  ATGGCAGCATGCTCGGTGTTGCCTCCTTGCTCGACTTCTGAGTGTGGCGGTTCTGGCG
MAACSVWYCSVYPFCGDSG    1  ATGGCAGCATGCTCGGTTTGGTATTGCTCTGTGTATCCGTTTTGTGGCGATTCTGGCG
MAACSVLPPCAEYVCGGSG    1  ATGGCAGCATGCTCGGTTTTGCCTCCTTGCGCTGAGTATGTTTGTGGCGGTTCTGGCG
MAACSSPMCLSFVRCGGSG    1  ATGGCAGCATGCTCGTCTCCTATGTGCCTTTCTTTTGTGCGTTGTGGCGGTTCTGGCG
MAACSWRCPVSPLRVAVLA    1  ATGGCAGCATGCTCGTGGCGGTGCCCCGTCTCTCCCCTCCGTGTGGCGGTTCTGGCG
MAACSWRCPSLPPCCGGSG    1  ATGGCAGCATGCTCGTGGCGGTGCCCGTCTCTCCCTCCGTGCTGTGGCGGTTCTGGCG
MAACSLFGAGIPKVCGGSG    1  ATGGCAGCATGCTCGTTATTCGGTGCGGGTATTCCCAAGGTGTGTGGCGGTTCTGGCG
MAACSLRPDCVLLECGGSG    1  ATGGCAGCATGCTCGTTGCGTCCGGATTGCGTGCTTCTGGAGTGTGGCGGTTCTGGCG
MAACSLLPPCQFAFVWRFW    1  ATGGCAGCATGCTCGTTGCTGCCGCCGTGCCAGTTTGCTTTCGTGTGGCGGTTCTGGCG
MAACSLLPPCQLMLCGGSA    1  ATGGCAGCATGCTCGTTGCTGCCGCCGTGCTAGTTGATGCTGTGTGGCGGTTCGGCG
MAACSLLPPCYSHQCGGSG    1  ATGGCAGCATGCTCGTTGCTGCCGCCGTGCTATTCTCATTAGTGTGGCGGTTCTGGCG
MAACSLLPPCSDMSCGGSG    1  ATGGCAGCATGCTCGTTGCTGCCGCCGTGCTCGGATATGTCTTGTGGCGGTTCTGGCG
MAACSLLPPCQPAICGGSG    1  ATGGCAGCATGCTCGTTGCTGCCGCCTTGCTAGCCGGCGATTTGTGGCGGTTCTGGCG
MAACSLACLSPLMTVAVLA    1  ATGGCAGCATGCTCGTTGGCGTGCCTTTCCCCCCTTATGACTGTGGCGGTTCTGGCG
MAACSKRVRRPPRLVAVLA    1  ATGGCAGCATGCTCTAAACGCGTGCGGCGTCCCCCGCGCCTTGTGGCGGTTCTGGCG
MAACSTGSCRANGCGGSGS    1  ATGGCAGCATGCTCTACTGGTTCTTGCCGTGCGAATGGCTGTGGCGGTTCTGGGTCG
MAACSTLPPCSWVSCGGSG    1  ATGGCAGCATGCTCTACTTTGCCTCCGTGCTCGTGGGTGTCTTGTGGCGGTTCTGGCG
MAACSRLPPCSDLTCGGSG    1  ATGGCAGCATGCTCTAGGCTTCCTCCTTGCTCTGATCTTACTTGTGGCGGTTCTGGCG
MAACSRLPPCWQLQCGGSG    1  ATGGCAGCATGCTCTAGGCTTCCTCCTTGCTGGCAGTTGTAGTGTGGCGGTTCTGGCG
MAACSSLLLARRISVAVLA    1  ATGGCAGCATGCTCTAGTCTCCTCCTTGCACGCCGGATTAGTGTGGCGGTTCTGGCG
MAACSILPPCYVSQCGGSG    1  ATGGCAGCATGCTCTATCCTTCCTCCGTGCTATGTTTCGCAGTGTGGCGGTTCTGGCG
MAACSIPAAVQQSLWRFWT    1  ATGGCAGCATGCTCTATTCCTGCCGCCGTGCAATAGTCCTTGTGGCGGTTCTGGACG
MAACSILIQRCGRCCGGSG    1  ATGGCAGCATGCTCTATTTTGATTCAGCGTTGCGGTCGGTGTTGTGGCGGTTCTGGCG
MAACSQLPPCNPPQCGGSG    1  ATGGCAGCATGCTCTCAGCTTCCGCCGTGCAATCCTCCGTAGTGTGGCGGTTCTGGCG
MAACSQLPPCTFVACGGSG    1  ATGGCAGCATGCTCTCAGCTTCCGCCGTGCACTTTTGTGGCGTGTGGCGGTTCTGGCG
MAACSQLPPCAIQWCGGSG    1  ATGGCAGCATGCTCTCAGCTTCCGCCGTGCGCGATTTAGTGGTGTGGCGGTTCTGGCG
MAACSQLPPCTVLKCGGSG    1  ATGGCAGCATGCTCTCAGCTTCCGCCTTGCACGGTTCTTAAATGTGGCGGTTCTGGCG
MAACSQLPPCTPRRCGGSG    1  ATGGCAGCATGCTCTCAGCTTCCGCCTTGCACTCCTAGGCGTTGTGGCGGTTCTGGCG
MAACSQLPPCTYKLCGGSG    1  ATGGCAGCATGCTCTCAGCTTCCGCCTTGCACTTATAAGCTGTGTGGCGGTTCTGGCG
MAACSQLPPCHLSNCGGSG    1  ATGGCAGCATGCTCTCAGCTTCCGCCTTGCCATTTGTCGAATTGTGGCGGTTCTGGCG
MAACSQLPPCHFRSCGGSG    1  ATGGCAGCATGCTCTCAGCTTCCGCCTTGCCATTTTCGGTCGTGTGGCGGTTCTGGCG
MAACSQLPPCDLSACGGSG    1  ATGGCAGCATGCTCTCAGCTTCCGCCTTGCGATTTGTCTGCGTGTGGCGGTTCTGGCG
MAACSQLPPCFLVDCGGSG    1  ATGGCAGCATGCTCTCAGCTTCCGCCTTGCTTTTTGGTGGATTGTGGCGGTTCTGGCG
MAACSQLPPCHNQLCGGSG    1  ATGGCAGCATGCTCTCAGCTTCCTCCGTGCCATAATTAGTTGTGTGGCGGTTCTGGCG
MAACSQLPPCDYSGCGGSG    1  ATGGCAGCATGCTCTCAGCTTCCTCCGTGCGATTATTCTGGGTGTGGCGGTTCTGGCG
MAACSHAWCAPYFHCGGSG    1  ATGGCAGCATGCTCTCATGCGTGGTGCGCTCCGTATTTTCATTGTGGCGGTTCTGGCG
MAACSLLPPCHLSFCGGSG    1  ATGGCAGCATGCTCTCTGCTTCCGCCGTGCCATCTTTCTTTTTGTGGCGGTTCTGGCG
MAACSLLPPCTSLCVAVLA    1  ATGGCAGCATGCTCTCTGCTTCCGCCTTGCACTTCTCTTTGTGTGGCGGTTCTGGCG
MAACSLLPPCPLYSCGGSG    1  ATGGCAGCATGCTCTCTGCTTCCGCCTTGCCCGTTGTATTCTTGTGGCGGTTCTGGCG
MAACSGLGVPVSGLWAVLA    1  ATGGCAGCATGCTCTGGCTTGGGGGTGCCGGTGTCTGGATTGTGGGCGGTTCTGGCG
MAACSVLPPCQIDFCGGSG    1  ATGGCAGCATGCTCTGTGTTGCCGCCGTGCCAGATTGATTTTTGTGGCGGTTCTGGCG
MAACSVLPPCGLQLCGGSG    1  ATGGCAGCATGCTCTGTGTTGCCGCCGTGCGGTCTGTAGCTGTGTGGCGGTTCTGGCG
MAACSVLPPCWHTYCGGSG    1  ATGGCAGCATGCTCTGTGTTGCCGCCGTGCTGGCATACTTATTGTGGCGGTTCTGGCG
MAACSVLPPCTVLKMWRFW    1  ATGGCAGCATGCTCTGTGTTGCCGCCTTGCACGGTTCTTAAAATGTGGCGGTTCTGGCG
MAACSVLPPCAISVCGGSG    1  ATGGCAGCATGCTCTGTGTTGCCGCCTTGCGCGATTTCGGTTTGTGGCGGTTCTGGCG
MAACSVLPPCDYSGCGGSG    1  ATGGCAGCATGCTCTGTGTTGCCTCCGTGCGATTATTCTGGGTGTGGCGGTTCTGGCG
MAACSVLPPCSRECVAVLA    1  ATGGCAGCATGCTCTGTGTTGCCTCCGTGCTCTCGTGAGTGTGTGGCGGTTCTGGCG
MAACSVLPPPALGRVAVLA    1  ATGGCAGCATGCTCTGTTCTGCCCCCCCCTGCGCTCGGACGTGTGGCGGTTCTGGCG
MAACSVLPPCKSQGCGGSG    1  ATGGCAGCATGCTCTGTTCTGCCTCCGTGCAAGAGTTAGGGGTGTGGCGGTTCTGGCG
MAACSVLPPCIHGVVAVSG    1  ATGGCAGCATGCTCTGTTCTGCCTCCGTGCATTCATGGAGTTGTGGCGGTTTCTGGCG
MAACSVLPPCPIVTCGGSG    1  ATGGCAGCATGCTCTGTTCTGCCTCCGTGCCCGATTGTTACGTGTGGCGGTTCTGGCG
MAACSVLPPCRTIWCGGSG    1  ATGGCAGCATGCTCTGTTCTGCCTCCGTGCCGTACTATTTGGTGTGGCGGTTCTGGCG
MAACSVLPPCATTYCGGSG    1  ATGGCAGCATGCTCTGTTCTGCCTCCGTGCGCTACGACTTATTGTGGCGGTTCTGGCG
MAACSVLPPCVFQQCGGSG    1  ATGGCAGCATGCTCTGTTCTGCCTCCGTGCGTTTTTCAGCAGTGTGGCGGTTCTGGCG
MAACSVLPPCSSATCGGSG    1  ATGGCAGCATGCTCTGTTTTGCCGCCTTGCAGTTCGGCTACTTGTGGCGGTTCTGGCG
MAACSYLPPCQFLQCGGSG    1  ATGGCAGCATGCTCTTATCTGCCTCCTTGCTAGTTTTTGCAGTGTGGCGGTTCTGGCG
MAACSSRYRCWLSDCGGSG    1  ATGGCAGCATGCTCTTCTAGGTATAGGTGCTGGCTGTCGGATTGTGGCGGTTCTGGCG
MAACSLLGLPCLSRVAVLA    1  ATGGCAGCATGCTCTTTATTAGGATTGCCATGCCTCAGTCGTGTGGCGGTTCTGGCG
MAACSLLVTCHPQSCGGSG    1  ATGGCAGCATGCTCTTTATTAGTCACTTGCCATCCTCAGTCGTGTGGCGGTTCTGGCG
MAACSLFRYCHPQSCGGSG    1  ATGGCAGCATGCTCTTTATTTAGGTATTGCCATCCTCAGTCGTGTGGCGGTTCTGGCG
MAACSLLPPCPYKLCGGSG    1  ATGGCAGCATGCTCTTTGTTGCCTCCTTGCCCTTATAAGCTGTGTGGCGGTTCTGGCG
MAACSLLPPCVILDCGGSG    1  ATGGCAGCATGCTCTTTGTTGCCTCCTTGCGTTATTCTTGATTGTGGCGGTTCTGGCG
MAACSFANCRVDMVCGGSG    1  ATGGCAGCATGCTCTTTTGCGAATTGCCGTGTTGATATGGTTTGTGGCGGTTCTGGCG
MAACCRTCQFLPPLSAVLA    1  ATGGCAGCATGCTGCAGGACTTGCCAGTTTCTTCCTCCCTTGTCGGCGGTTCTGGCG
MAACCIYRCVSLFLWRFWA    1  ATGGCAGCATGCTGCATTTACCGCTGCGTCAGTCTTTTTTTGTGGCGGTTCTGGGCG
MAACCVFCPDLSRVWRFQA    1  ATGGCAGCATGCTGCGTGTTCTGCCCGGACTTATCTCGAGTGTGGCGGTTCTAGGCG
MAACCWALRPSRTGCGGSG    1  ATGGCAGCATGCTGCTGGGCGCTGCGGCCGTCACGTACGGGGTGTGGCGGTTCTGGCG
MAACWLLPPCPSFTCGGSG    1  ATGGCAGCATGCTGGCTTCTGCCGCCGTGCCCGTCTTTTACTTGTGGCGGTTCTGGCG
MAACWLLPPCSDMSCGGSG    1  ATGGCAGCATGCTGGCTTCTGCCGCCGTGCTCGGATATGTCTTGTGGCGGTTCTGGCG
MAACWLLPPCHTLACGGSG    1  ATGGCAGCATGCTGGCTTCTGCCTCCGTGCCATACGTTGGCTTGTGGCGGTTCTGGCG
MAACWLLPPCPLQTCGGSG    1  ATGGCAGCATGCTGGCTTCTGCCTCCGTGCCCGTTGCAGACTTGTGGCGGTTCTGGCG
MAACWLLPPCRTIWCGGSG    1  ATGGCAGCATGCTGGCTTCTGCCTCCGTGCCGTACTATTTGGTGTGGCGGTTCTGGG
MAACWLLPPCSWDLCGGSG    1  ATGGCAGCATGCTGGCTTCTGCCTCCGTGCTCGTGGGATCTGTGTGGCGGTTCTGGCG
MAACWADKCDVLSRCGGSG    1  ATGGCAGCATGCTGGGCTGATAAGTGCGATGTGCTTTCTAGGTGTGGCGGTTCTGGCG
MAACWGFFAGIVILVAVLA    1  ATGGCAGCATGCTGGGGTTTTTTTGCAGGCATTGTAATTCTTGTGGCGGTTCTGGCG
MAACWVLPPCFYDICGGSG    1  ATGGCAGCATGCTGGGTGCTCCCTCCTTGCTTCTATGATATTTGTGGCGGTTCTGGCG
MAACWQARTCLWVLVAVLA    1  ATGGCAGCATGCTGGTAGGCGCGGACTTGCCTGTGGGTCCTTGTGGCGGTTCTGGCG
MAACWSWVLAPPTSVAVLA    1  ATGGCAGCATGCTGGTCGTGGGTGCTTGCCCCCCCCACATCTGTGGCGGTTCTGGCG
MAACCWLPPCHLSNCGGSG    1  ATGGCAGCATGCTGTTGGCTTCCGCCTTGCCATTTGTCGAATTGTGGCGGTTCTGGCG
MAACCWLPPCPYKLCGGSG    1  ATGGCAGCATGCTGTTGGCTTCCGCCTTGCCCTTATAAGCTGTGTGGCGGTTCTGGCG
MAACCWLPPCLQFQCGGSG    1  ATGGCAGCATGCTGTTGGCTTCCGCCTTGCCTTTAGTTTCAGTGTGGCGGTTCTGGCG
MAACFKWLRHFAPLVAVLA    1  ATGGCAGCATGCTTCAAATGGCTGCGCCATTTTGCCCCCCTTGTGGCGGTTCTGGCG
MAACFISCLPP*LVVAVLA    1  ATGGCAGCATGCTTCATCAGCTGCCTGCCCCCCTGACTAGTTGTGGCGGTTCTGGCG
MAACFHNCPLLPSLWRFLA    1  ATGGCAGCATGCTTCCATAACTGCCCTCTCCTGCCCTCCTTGTGGCGGTTTCTGGCG
MAACLKHGCSNSTTCGGSG    1  ATGGCAGCATGCTTGAAGCATGGTTGCTCGAATTCTACGACTTGTGGCGGTTCTGGCG
MAACLTLPPCWSQLCGGSG    1  ATGGCAGCATGCTTGACGCTGCCGCCTTGCTGGTCTTAGCTGTGTGGCGGTTCTGGCG
MAACLTLPPCPLQTCGGSG    1  ATGGCAGCATGCTTGACGTTGCCTCCGTGCCCGTTGCAGACTTGTGGCGGTTCTGGCG
MAACLTLPPCPTAACGGSG    1  ATGGCAGCATGCTTGACGTTGCCTCCGTGCCCTACTGCTGCTTGTGGCGGTTCTGGCG
MAACLTLPPCDYSGCGGSG    1  ATGGCAGCATGCTTGACGTTGCCTCCGTGCGATTATTCTGGGTGTGGCGGTTCTGGCG
MAACLTLPPCSWDLCGGSG    1  ATGGCAGCATGCTTGACGTTGCCTCCGTGCTCGTGGGATCTGTGTGGCGGTTCTGGCG
MAACLTLPPCSREMCGGSG    1  ATGGCAGCATGCTTGACGTTGCCTCCGTGCTCTCGTGAGATGTGTGGCGGTTCTGGCG
MAACLTLPPCPYKLCGGSG    1  ATGGCAGCATGCTTGACTCTGCCTCCTTGCCCTTATAAGCTGTGTGGCGGTTCTGGCG
MAACLTLPPCVILDCGGSG    1  ATGGCAGCATGCTTGACTCTGCCTCCTTGCGTTATTCTTGATTGTGGCGGTTCTGGCG
MAACLTLPPCQVALCGGSG    1  ATGGCAGCATGCTTGACTCTGCCTCCTTGCTAGGTTGCGCTTTGTGGCGGTTCTGGCG
MAACLTLPPCWQLQCGGSG    1  ATGGCAGCATGCTTGACTCTGCCTCCTTGCTGGCAGTTGTAGTGTGGCGGTTCTGGCG
MAACLTLPPCPPLVLWRFW    1  ATGGCAGCATGCTTGACTTTGCCGCCGTGCCCGCCTCTAGTCTTGTGGCGGTTCTGGCG
MAACLTLPPCPSTSCGGSG    1  ATGGCAGCATGCTTGACTTTGCCGCCGTGCCCTTCGACGTCTTGTGGCGGTTCTGGCG
MAACLTLPPCPSINCGGSG    1  ATGGCAGCATGCTTGACTTTGCCGCCGTGCCCTTCGATTAATTGTGGCGGTTCTGGCG
MAACLTLPPCSWVSCGGSG    1  ATGGCAGCATGCTTGACTTTGCCGCCGTGCTCGTGGGTGTCTTGTGGCGGTTCTGGCG
MAACLTLPPCLPTICGGSG    1  ATGGCAGCATGCTTGACTTTGCCGCCGTGCTTGCCGACGATTTGTGGCGGTTCTGGCG
MAACLTLPPCLLSECGGSG    1  ATGGCAGCATGCTTGACTTTGCCGCCTTGCCTGCTGTCGGAGTGTGGCGGTTCTGGCG
MAACLTLPPCSDLLCGGSG    1  ATGGCAGCATGCTTGACTTTGCCGCCTTGCTCGGATCTTCTTTGTGGCGGTTCTGGCG
MAACLTLPPCIQWSCGGSG    1  ATGGCAGCATGCTTGACTTTGCCTCCGTGCATTCAGTGGAGTTGTGGCGGTTCTGGCG
MAACLRSDCIPSHFCGGSG    1  ATGGCAGCATGCTTGAGGTCTGATTGCATCCCCTCGCATTTCTGTGGCGGTTCTGGCG
MAACLQLPPLRLDRVAVLA    1  ATGGCAGCATGCTTGCAGCTGCCCCCCTTGCGCTTGGACCGTGTGGCGGTTCTGGCG
MAACLQLPPCQFLQCGGSG    1  ATGGCAGCATGCTTGCAGTTGCCGCCTTGCTAGTTTTTGCAGTGTGGCGGTTCTGGCG
MAACLHLPPCALVFCGGSG    1  ATGGCAGCATGCTTGCATCTGCCTCCTTGCGCTCTTGTTTTTTGTGGCGGTTCTGGCG
MAACLRMCGGLLLVWRFWA    1  ATGGCAGCATGCTTGCGCATGTGCGGGGGGCTATTACTCGTGTGGCGGTTCTGGGCG
MAACLLPPVRYLFVWRFMA    1  ATGGCAGCATGCTTGCTCCCCCCCGTGCGATACCTTTTCGTGTGGCGGTTCATGGCG
MAACLLAFVPIFLRVAVLA    1  ATGGCAGCATGCTTGCTGGCGTTCGTGCCGATCTTCCTACGTGTGGCGGTTCTGGCG
MAACLLASCPVLTRVAVLA    1  ATGGCAGCATGCTTGCTGGCTTCGTGCCCCGTTCTTACGCGTGTGGCGGTTCTGGCG
MAACLLETSPFCRSVAVLG    1  ATGGCAGCATGCTTGCTTGAGACGTCGCCATTCTGTAGGTCTGTGGCGGTTCTAGGCG
MAACLELPPCGQLSCGGSG    1  ATGGCAGCATGCTTGGAGTTGCCGCCGTGCGGGCAGCTTAGTTGTGGCGGTTCTGGCG
MAACLELPPCQSWRCGGSG    1  ATGGCAGCATGCTTGGAGTTGCCGCCGTGCTAGTCTTGGCGTTGTGGCGGTTCTGGCG
MAACLELPPCMLEFCGGSG    1  ATGGCAGCATGCTTGGAGTTGCCGCCTTGCATGTTGGAGTTTTGTGGCGGTTCTGGCG
MAACLELPPCLLSECGGSG    1  ATGGCAGCATGCTTGGAGTTGCCGCCTTGCCTGCTGTCGGAGTGTGGCGGTTCTGGCG
MAACLELPPCAPTTCGGSG    1  ATGGCAGCATGCTTGGAGTTGCCGCCTTGCGCGCCGACTACTTGTGGCGGTTCTGGCG
MAACLELPPCVQLSCGGSG    1  ATGGCAGCATGCTTGGAGTTGCCGCCTTGCGTTTAGCTTTCGTGTGGCGGTTCTGGCG
MAACLELPPCQPAICGGSG    1  ATGGCAGCATGCTTGGAGTTGCCGCCTTGCTAGCCGGCGATTTGTGGCGGTTCTGGCG
MAACLELPPCWSQLCGGSG    1  ATGGCAGCATGCTTGGAGTTGCCGCCTTGCTGGTCTTAGCTGTGTGGCGGTTCTGGCG
MAACLELPPCIQWSCGGSG    1  ATGGCAGCATGCTTGGAGTTGCCTCCGTGCATTCAGTGGAGTTGTGGCGGTTCTGGCG
MAACLELPPCHLSFCGGSG    1  ATGGCAGCATGCTTGGAGTTGCCTCCGTGCCATCTTTCTTTTTGTGGCGGTTCTGGCG
MAACLELPPCLQFQCGGSG    1  ATGGCAGCATGCTTGGAGTTGCCTCCTTGCCTTTAGTTTCAGTGTGGCGGTTCTGGCG
MAACLALPPCGRQSCGGSG    1  ATGGCAGCATGCTTGGCTTTGCCTCCGTGCGGTCGTTAGTCGTGTGGCGGTTCTGGCG
MAACLVQYCIVRNHCGGSG    1  ATGGCAGCATGCTTGGTGTAGTATTGCATTGTGCGTAATCATTGTGGCGGTTCTGGCG
MAACLVLPPCPFEGCGGSG    1  ATGGCAGCATGCTTGGTGTTGCCTCCTTGCCCTTTTGAGGGGTGTGGCGGTTCTGGCG
MAACLQLPPCGRRCVAVLA    1  ATGGCAGCATGCTTGTAGCTGCCGCCGTGCGGGCGTCGGTGTGTGGCGGTTCTGGCG
MAACLQLPPCPLSLCGGSG    1  ATGGCAGCATGCTTGTAGCTTCCGCCCTGCCCTCTGAGCCTCTGTGGCGGTTCTGGCG
MAACLYQGCSGKTSSAVLA    1  ATGGCAGCATGCTTGTATCAGGGCTGCAGCGGGAAGACTTCGTCGGCGGTTCTGGCG
MAACLSYLCPFYFPCGGSG    1  ATGGCAGCATGCTTGTCGTATTTGTGCCCTTTTTATTTTCCGTGTGGCGGTTCTGGCG
MAACLSLPPCGLQLCGGSG    1  ATGGCAGCATGCTTGTCTTTGCCTCCGTGCGGTCTGTAGCTGTGTGGCGGTTCTGGCG
MAACLLPPCSTSLFCGGSG    1  ATGGCAGCATGCTTGTTGCCGCCGTGCAGTACGTCTTTGTTTTGTGGCGGTTCTGGCG
MAACLLLPPCTPDQCGGSG    1  ATGGCAGCATGCTTGTTGCTGCCGCCTTGCACGCCGGATTAGTGTGGCGGTTCTGGCG
MAACLLLPPCQPGYCGGSA    1  ATGGCAGCATGCTTGTTGCTGCCGCCTTGCCAGCCTGGTTATTGTGGCGGTTCTGCG
MAACLLLPPCHLPQCGGSG    1  ATGGCAGCATGCTTGTTGCTGCCGCCTTGCCATCTTCCTTAGTGTGGCGGTTCTGGCG
MAACLLLPPCAPTQCGGSG    1  ATGGCAGCATGCTTGTTGCTGCCGCCTTGCGCGCCGACTCAGTGTGGCGGTTCTGGCG
MAACLLLPPCGIFPCGGSG    1  ATGGCAGCATGCTTGTTGCTGCCGCCTTGCGGGATTTTTCCTTGTGGCGGTTCTGGCG
MAACLLLPPCFFGGLWRFW    1  ATGGCAGCATGCTTGTTGCTGCCGCCTTGCTTTTTTGGTGGATTGTGGCGGTTCTGGCG
MAACLLLPPCDLSYCGGSG    1  ATGGCAGCATGCTTGTTGCTGCCTCCGTGCGATCTGAGTTATTGTGGCGGTTCTGGCG
MAACLLLPPCLQFQCGGSG    1  ATGGCAGCATGCTTGTTGCTGCCTCCTTGCCTTTAGTTTCAGTGTGGCGGTTCTGGCG
MAACLLLPPCWQLQCGGSG    1  ATGGCAGCATGCTTGTTGCTGCCTCCTTGCTGGCAGTTGTAGTGTGGCGGTTCTGGCG
MAACLFLPPCHLSFCGGSG    1  ATGGCAGCATGCTTGTTTCTGCCGCCGTGCCATCTTTCTTTTTGTGGCGGTTCTGGCG
MAACLFLPPCQQSSCGGSG    1  ATGGCAGCATGCTTGTTTCTGCCGCCTTGCTAGCAGTCTTCGTGTGGCGGTTCTGGCG
MAACLFLPPCQWAQCGGSG    1  ATGGCAGCATGCTTGTTTCTGCCGCCTTGCTAGTGGGCTCAGTGTGGCGGTTCTGGCG
MAACLFLPPCQFLQCGGSG    1  ATGGCAGCATGCTTGTTTCTGCCTCCTTGCTAGTTTTTGCAGTGTGGCGGTTCTGGCG
MAACFKGGALLVVFVAVLA    1  ATGGCAGCATGCTTTAAAGGGGGTGCGCTCTTAGTCGTGTTTGTGGCGGTTCTGGCG
MAACFTIHRCPSPWCGGSG    1  ATGGCAGCATGCTTTACTATTCATCGGTGCCCTTCGCCTTGGTGTGGCGGTTCTGGCG
MAACFSSCPHFASPVAVLA    1  ATGGCAGCATGCTTTAGCTCTTGCCCCCACTTTGCCTCCCCTGTGGCGGTTCTGGCG
MAACFILPPRAVVLVAVLA    1  ATGGCAGCATGCTTTATTCTTCCCCCCCGTGCGGTGGTACTTGTGGCGGTTCTGGCG
MAACFLCAIM*RSPLWRFW    1  ATGGCAGCATGCTTTCTATGTGCAATAATGTGACGTAGTCCGTTGTGGCGGTTCTGGCG
MAACFLCRGARMLVVAVLA    1  ATGGCAGCATGCTTTCTTTGTCGCGGTGCGCGAATGCTCGTTGTGGCGGTTCTGGCG
MAACFLLPPCNYLHCGGSG    1  ATGGCAGCATGCTTTCTTTTGCCTCCTTGCAATTATCTGCATTGTGGCGGTTCTGGCG
MAACFLLPPCAEYVCGGSG    1  ATGGCAGCATGCTTTCTTTTGCCTCCTTGCGCTGAGTATGTTTGTGGCGGTTCTGGCG
MAACFLLPPCQVIVCGGSG    1  ATGGCAGCATGCTTTCTTTTGCCTCCTTGCTAGGTTATTGTTTGTGGCGGTTCTGGCG
MAACFDPFRRALTVVAVLA    1  ATGGCAGCATGCTTTGACCCTTTCCGCCGTGCACTTACGGTTGTGGCGGTTCTGGCG
MAACFDARCPCVFLWRFLA    1  ATGGCAGCATGCTTTGACGCGCGCTGCCCGTGTGTTTTCTTGTGGCGGTTCCTGGCG
MAACFDPRCLMLYTCGGSG    1  ATGGCAGCATGCTTTGATCCTCGGTGCCTTATGCTGTATACGTGTGGCGGTTCTGGCG
MAACFGVAALLGSSLWRFW    1  ATGGCAGCATGCTTTGGAGTTGCCGCCTTGCTCGGATCTTCTTTGTGGCGGTTCTGGCG
MAACFGHVAPFLPPCGGSG    1  ATGGCAGCATGCTTTGGTCACGTTGCCCCGTTTCTGCCGCCGTGTGGCGGTTCTGGCG
MAACFYLPPCNPPQCGGSG    1  ATGGCAGCATGCTTTTATCTGCCTCCGTGCAATCCTCCGTAGTGTGGCGGTTCTGGCG
MAACFYLPPCQLMLCGGSG    1  ATGGCAGCATGCTTTTATCTGCCTCCGTGCTAGTTGATGCTGTGTGGCGGTTCTGGCG
MAACFSHCLPPFLVWRILA    1  ATGGCAGCATGCTTTTCGCACTGCCTGCCTCCGTTTCTAGTGTGGCGGATTCTGGCG
MAACFSWSCQLLPPCGGSG    1  ATGGCAGCATGCTTTTCGTGGTCTTGCCAGTTGTTGCCTCCTTGTGGCGGTTCTGGCG
MAACFWIHPLCRICVAVLA    1  ATGGCAGCATGCTTTTGGATTCATCCGTTGTGCCGAATTTGTGTGGCGGTTCTGGCG
MAACFWLDCTILPQCGGSG    1  ATGGCAGCATGCTTTTGGCTGGATTGCACGATTCTTCCTTAGTGTGGCGGTTCTGGCG
MAACFWDFVHYSASLWRFW    1  ATGGCAGCATGCTTTTGGGATTTCGTGCACTATTCTGCCTCCTTGTGGCGGTTCTGGCG
MAACPPDALLHA*LWRFLA    1  ATGGCAGCATGTCCTCCAGACGCGTTGCTCCACGCTTAATTGTGGCGGTTCCTGGCG
MAALRCLMCDPQRLVDGSG    1  ATGGCAGCATTGCGATGCTTGATGTGCGACCCATAGCGTCTTGTGGACGGTTCTGGCG
MAALGCKQCLVLPPCGGSW    1  ATGGCAGCATTGGGCTGTAAGCAGTGCCTGGTTCTTCCCCCCTGTGGCGGTTCCTGGCG
MAAARCFRRAIFLSVAVLA    1  ATGGCAGCTGCCCGTTGCTTCCGCCGTGCCATCTTCCTTAGTGTGGCGGTTCTGGCGG
MASMRS*VRLLALSVAVLA    1  ATGGCCAGCATGCGGTCTTGAGTACGCCTGCTCGCTCTCAGTGTGGCGGTTCTGGCG
MARCPVASAVPSSLVWRFW    1  ATGGCGAGATGCCCCGTTGCTTCCGCCGTGCCATCTTCCTTAGTGTGGCGGTTCTGGCG
MAHASLRFAPILPPCGGSG    1  ATGGCGCATGCTAGTCTACGTTTTGCCCCGATTCTGCCTCCTTGTGGCGGTTCTGGCG
MAACPLAVVCALLSVAVLA    1  ATGGCGGCATGCCCACTCGCCGTGGTATGTGCGTTACTTAGTGTGGCGGTTCTGGCG
MAACPELPPCTYLSCGGSG    1  ATGGCGGCATGCCCGGAGCTTCCGCCTTGCACTTATCTTTCGTGTGGCGGTTCTGGCG
