# Supplementary material for: Identification of target-binding peptide motifs by high-throughput sequencing of phage-selected peptides
Source: Nucleic Acids Res. 2014 Oct 27;42(22):e169. doi: 10.1093/nar/gku940 (PMC4267670; doi:10.1093/nar/gku940)
Supplement: SUPPLEMENTARY DATA [file supp_gku940_nar-01378-met-k-2014-File009.zip › Example Files/Target files/uPA_LibraryB.txt]

MAACTQSACSARVVCGGSG    5410  ATGGCAGCATGCACGTAGTCTGCTTGCTCGGCGAGGGTTGTGTGTGGCGGTTCTGGCG
MAACAPDQCTKFTMCGGSG    2493  ATGGCAGCATGCGCTCCGGATCAGTGCACTAAGTTTACTATGTGTGGCGGTTCTGGCG
MAACTYALCTARTFCGGSG    1905  ATGGCAGCATGCACTTATGCTCTGTGCACTGCGCGTACGTTTTGTGGCGGTTCTGGCG
MAACSASQCSARIGCGGSG    1493  ATGGCAGCATGCTCTGCTTCGTAGTGCTCTGCTAGGATTGGTTGTGGCGGTTCTGGCG
MAACMLSGSCTARSCGGSG    1381  ATGGCAGCATGCATGTTGTCTGGTTCTTGCACGGCTAGGTCGTGTGGCGGTTCTGGCG
MAACKHSDCTARFPCGGSG    1315  ATGGCAGCATGCAAGCATAGTGATTGCACTGCTCGGTTTCCTTGTGGCGGTTCTGGCG
MAACFRYQCTARSHCGGSG    1081  ATGGCAGCATGCTTTCGTTATCAGTGCACGGCGCGTTCTCATTGTGGCGGTTCTGGCG
MAACPVKPSCHSGRCGGSG    1056  ATGGCAGCATGCCCTGTTAAGCCGTCTTGCCATTCTGGGAGGTGTGGCGGTTCTGGCG
MAACPLSACSGRTLCGGSG    1026  ATGGCAGCATGCCCGCTTTCTGCGTGCTCGGGGAGGACGTTGTGTGGCGGTTCTGGCG
MAACAYRSCQGTARCGGSG    918  ATGGCAGCATGCGCTTATCGGTCGTGCTAGGGGACGGCTAGGTGTGGCGGTTCTGGCG
MAACWTPTCSARSHCGGSG    890  ATGGCAGCATGCTGGACGCCTACGTGCTCTGCTCGTTCGCATTGTGGCGGTTCTGGCG
MAACAQATSCQTARCGGSG    805  ATGGCAGCATGCGCGTAGGCGACTTCGTGCTAGACTGCGCGTTGTGGCGGTTCTGGCG
MAACSPSQCTARAGCGGSG    799  ATGGCAGCATGCTCTCCTTCGTAGTGCACTGCTCGTGCGGGGTGTGGCGGTTCTGGCG
MAACHKLMNCRFSLCGGSG    781  ATGGCAGCATGCCATAAGTTGATGAATTGCCGTTTTTCGCTTTGTGGCGGTTCTGGCG
MAACNVPLCTARLSCGGSG    778  ATGGCAGCATGCAATGTTCCGTTGTGCACTGCTCGTTTGTCGTGTGGCGGTTCTGGCG
MAACPLQLCTARYPCGGSG    761  ATGGCAGCATGCCCTTTGTAGTTGTGCACGGCTCGGTATCCTTGTGGCGGTTCTGGCG
MAACLTARCFDTPNCGGSG    751  ATGGCAGCATGCTTGACTGCGAGGTGCTTTGATACTCCGAATTGTGGCGGTTCTGGCG
MAACAASVCTARLFCGGSG    751  ATGGCAGCATGCGCGGCTTCGGTGTGCACTGCTAGGTTGTTTTGTGGCGGTTCTGGCG
MAACLTGLCTARGYCGGSG    728  ATGGCAGCATGCTTGACGGGTCTGTGCACTGCTCGTGGTTATTGTGGCGGTTCTGGCG
MAACGVVTCTARQHCGGSG    683  ATGGCAGCATGCGGTGTTGTGACGTGCACGGCTCGTTAGCATTGTGGCGGTTCTGGCG
MAACSYSCLSARTSCGGSG    667  ATGGCAGCATGCTCGTATTCGTGCTTGTCTGCTAGGACTAGTTGTGGCGGTTCTGGCG
MAACQQLCTARSTCCGGSG    666  ATGGCAGCATGCTAGCAGCTTTGCACTGCTCGTTCGACGTGTTGTGGCGGTTCTGGCG
MAGMRGIRRAICMRLVAVLA    601  ATGGCAGGCATGCGGGGCATCCGGCGTGCGATATGCATGCGGCTTGTGGCGGTTCTGGCG
MAACIFYKSCKYSLCGGSG    588  ATGGCAGCATGCATTTTTTATAAGTCTTGCAAGTATTCGTTGTGTGGCGGTTCTGGCG
MAACEFRCCNPYYSCGGSG    565  ATGGCAGCATGCGAGTTTCGGTGTTGCAATCCTTATTATTCGTGTGGCGGTTCTGGCG
MAACRQACATARANCGGSG    556  ATGGCAGCATGCAGGCAGGCTTGCGCGACTGCGCGGGCTAATTGTGGCGGTTCTGGCG
MAACRRDPCATARNCGGSG    544  ATGGCAGCATGCCGTCGGGATCCGTGCGCGACTGCGAGGAATTGTGGCGGTTCTGGCG
MAACPVLPQCSARSCGGSG    541  ATGGCAGCATGCCCTGTGCTTCCTTAGTGCTCGGCGAGGTCTTGTGGCGGTTCTGGCG
MAACCQWWDCSRGLCGGSG    529  ATGGCAGCATGCTGTCAGTGGTGGGATTGCTCTCGTGGTTTGTGTGGCGGTTCTGGCG
MAACRQSTCSARTYCGGSG    493  ATGGCAGCATGCCGGTAGTCTACTTGCTCTGCTAGGACGTATTGTGGCGGTTCTGGCG
MAACKQQPMCATARCGGSG    460  ATGGCAGCATGCAAGCAGTAGCCGATGTGCGCGACGGCTAGGTGTGGCGGTTCTGGCG
MAACQQQQTCTARTCGGSG    455  ATGGCAGCATGCTAGCAGCAGCAGACTTGCACGGCTCGTACTTGTGGCGGTTCTGGCG
MAACSPSMCSGRRSCGGSG    449  ATGGCAGCATGCTCGCCGTCGATGTGCAGTGGGCGTAGGTCTTGTGGCGGTTCTGGCG
MAACPAQNCTKYTLCGGSG    447  ATGGCAGCATGCCCTGCTCAGAATTGCACTAAGTATACTTTGTGTGGCGGTTCTGGCG
MAACPPVMCQRFALCGGSG    442  ATGGCAGCATGCCCTCCTGTTATGTGCCAGCGGTTTGCGTTGTGTGGCGGTTCTGGCG
MAACSSYDACISARCGGSG    437  ATGGCAGCATGCTCGTCTTATGATGCTTGCATTTCTGCGAGGTGTGGCGGTTCTGGCG
MAACMGQLCTARSGCGGSG    428  ATGGCAGCATGCATGGGTTAGCTGTGCACGGCGAGGTCTGGTTGTGGCGGTTCTGGCG
MAACVTVYPCTTARCGGSG    417  ATGGCAGCATGCGTTACTGTGTATCCGTGCACGACGGCGAGGTGTGGCGGTTCTGGCG
MAACSLASCSARMLCGGSG    413  ATGGCAGCATGCTCTCTGGCGAGTTGCTCGGCGCGTATGTTGTGTGGCGGTTCTGGCG
MAACRLDLSCLSARCGGSG    408  ATGGCAGCATGCCGTTTGGATTTGAGTTGCTTGTCGGCGCGTTGTGGCGGTTCTGGCG
MAACSTARCSDRSMCGGSG    404  ATGGCAGCATGCTCGACTGCGCGTTGCTCGGATCGTTCGATGTGTGGCGGTTCTGGCG
MAACQFSCISARSFCGGSG    399  ATGGCAGCATGCTAGTTTTCGTGCATTTCGGCGCGGTCTTTTTGTGGCGGTTCTGGCG
MAACGTARCHALFSCGGSG    396  ATGGCAGCATGCGGGACTGCGAGGTGCCATGCTCTTTTTTCTTGTGGCGGTTCTGGCG
MAACPPPPSCFTARCGGSG    392  ATGGCAGCATGCCCTCCTCCGCCGTCGTGCTTTACGGCTAGGTGTGGCGGTTCTGGCG
MAACALRVPCFTGRCGGSG    380  ATGGCAGCATGCGCTCTGAGGGTTCCTTGCTTTACTGGGCGGTGTGGCGGTTCTGGCG
MAACSLRSCPFTQFCGGSG    378  ATGGCAGCATGCTCGCTGCGTTCGTGCCCGTTTACGTAGTTTTGTGGCGGTTCTGGCG
MAACFQTCTLQTARCGGSG    365  ATGGCAGCATGCTTTCAGACGTGCACGCTTTAGACTGCTCGTTGTGGCGGTTCTGGCG
MAACMNRPSCNSARCGGSG    355  ATGGCAGCATGCATGAATAGGCCTAGTTGCAATTCTGCGCGTTGTGGCGGTTCTGGCG
MAACSLSTARCPMQCGGSG    348  ATGGCAGCATGCTCTTTGAGTACGGCGCGGTGCCCTATGCAGTGTGGCGGTTCTGGCG
MAACATARCMQAYLCGGSG    347  ATGGCAGCATGCGCGACTGCTAGGTGCATGTAGGCTTATTTGTGTGGCGGTTCTGGCG
MAACGLLCSSLSARCGGSG    340  ATGGCAGCATGCGGGTTGCTTTGCTCTTCTTTGTCGGCGCGTTGTGGCGGTTCTGGCG
MAACQVNLACTSARCGGSG    339  ATGGCAGCATGCTAGGTGAATCTTGCGTGCACTTCGGCTAGGTGTGGCGGTTCTGGCG
MAACMPSACTRRDFCGGSG    339  ATGGCAGCATGCATGCCTTCTGCGTGCACGCGGCGTGATTTTTGTGGCGGTTCTGGCG
MAACSLNSCFSARSCGGSG    336  ATGGCAGCATGCTCGTTGAATTCTTGCTTTTCGGCTCGTTCTTGTGGCGGTTCTGGCG
MAACSYAHCSARWTCGGSG    334  ATGGCAGCATGCTCTTATGCTCATTGCAGTGCTAGGTGGACGTGTGGCGGTTCTGGCG
MAACVPHSCTARTFCGGSG    330  ATGGCAGCATGCGTGCCTCATTCGTGCACTGCTCGTACTTTTTGTGGCGGTTCTGGCG
MAACYAICSSTARSCGGSG    326  ATGGCAGCATGCTATGCTATTTGCAGTTCGACGGCTCGGTCTTGTGGCGGTTCTGGCG
MAACATSCTARMQYCGGSG    309  ATGGCAGCATGCGCTACTTCGTGCACTGCTAGGATGTAGTATTGTGGCGGTTCTGGCG
MAACPVRSCTARQACGGSG    298  ATGGCAGCATGCCCTGTGCGTAGTTGCACGGCTCGTTAGGCGTGTGGCGGTTCTGGCG
MAACTLACLSARGSCGGSG    297  ATGGCAGCATGCACTTTGGCGTGCCTGAGTGCTAGGGGTTCGTGTGGCGGTTCTGGCG
MAACVYACFTARSQCGGSG    289  ATGGCAGCATGCGTGTATGCGTGCTTTACTGCTCGGTCTTAGTGTGGCGGTTCTGGCG
MAACRMMECTARGWCGGSG    278  ATGGCAGCATGCCGTATGATGGAGTGCACGGCTAGGGGGTGGTGTGGCGGTTCTGGCG
MAACTQPCLTARATCGGSG    274  ATGGCAGCATGCACGTAGCCTTGCCTGACTGCTCGGGCTACTTGTGGCGGTTCTGGCG
MAACRHLSCTARTNCGGSG    269  ATGGCAGCATGCAGGCATCTGTCTTGCACGGCTCGTACTAATTGTGGCGGTTCTGGCG
MAACKETQCTARITCGGSG    268  ATGGCAGCATGCAAGGAGACGTAGTGCACGGCGCGGATTACTTGTGGCGGTTCTGGCG
MAACYGSACSARSSCGGSG    266  ATGGCAGCATGCTATGGGTCTGCGTGCAGTGCGCGTTCTTCTTGTGGCGGTTCTGGCG
MAACLESHCSARWSCGGSG    264  ATGGCAGCATGCTTGGAGTCGCATTGCTCGGCGCGTTGGTCGTGTGGCGGTTCTGGCG
MAACSTARCLLSYQCGGSG    264  ATGGCAGCATGCTCGACGGCTCGGTGCCTGTTGTCTTATCAGTGTGGCGGTTCTGGCG
MAACGTGRCSTYFSCGGSG    263  ATGGCAGCATGCGGGACTGGGCGGTGCTCTACGTATTTTTCTTGTGGCGGTTCTGGCG
MAACNALFSGCAYMCGGSG    263  ATGGCAGCATGCAATGCTCTTTTTTCGGGTTGCGCTTATATGTGTGGCGGTTCTGGCG
MAACKQSVCTARTLCGGSG    262  ATGGCAGCATGCAAGTAGAGTGTGTGCACGGCTAGGACGTTGTGTGGCGGTTCTGGCG
MAACLPTSCTARLWCGGSG    261  ATGGCAGCATGCCTGCCTACGTCTTGCACTGCGCGTTTGTGGTGTGGCGGTTCTGGCG
MAACLKRCSGTARCGGSG    256  ATGGCAGCATGCCTGAAGCGTTGCTCTGGTACTGCTCGTTGTGGCGGTTCTGGCG
MAACVPKLACESARCGGSG    255  ATGGCAGCATGCGTTCCTAAGTTGGCTTGCGAGTCTGCGCGTTGTGGCGGTTCTGGCG
MAACTPYYSLCTHPCGGSG    254  ATGGCAGCATGCACGCCTTATTATTCGCTGTGCACGCATCCGTGTGGCGGTTCTGGCG
MAACKSSLCSARQWCGGSG    251  ATGGCAGCATGCAAGTCTTCTCTGTGCAGTGCTCGGCAGTGGTGTGGCGGTTCTGGCG
MAACPSSPRCTARSCGGSG    249  ATGGCAGCATGCCCTTCTTCGCCGCGTTGCACTGCTAGGAGTTGTGGCGGTTCTGGCG
MAACQPSRCSARDHCGGSG    248  ATGGCAGCATGCCAGCCGAGTAGGTGCAGTGCTCGGGATCATTGTGGCGGTTCTGGCG
MAACLWRMPCLTARCGGSG    238  ATGGCAGCATGCCTGTGGAGGATGCCTTGCCTGACTGCTCGTTGTGGCGGTTCTGGCG
MAACFNSACTARSMCGGSG    238  ATGGCAGCATGCTTTAATTCGGCTTGCACTGCTCGGTCGATGTGTGGCGGTTCTGGCG
MAACITYSSCSTARCGGSG    236  ATGGCAGCATGCATTACGTATTCGTCGTGCTCGACTGCTCGGTGTGGCGGTTCTGGCG
MAACSTARCRYLANCGGSG    223  ATGGCAGCATGCTCTACTGCGCGGTGCCGTTATCTGGCGAATTGTGGCGGTTCTGGCG
MAACWMASCSARSDCGGSG    221  ATGGCAGCATGCTGGATGGCTTCGTGCTCTGCGCGTTCTGATTGTGGCGGTTCTGGCG
MAACLPQSQCTARYCGGSG    219  ATGGCAGCATGCCTTCCGCAGTCTCAGTGCACTGCTCGGTATTGTGGCGGTTCTGGCG
MAACRTAVCTARLLCGGSG    215  ATGGCAGCATGCCGTACTGCTGTGTGCACTGCTCGTTTGTTGTGTGGCGGTTCTGGCG
MAACSGRCTHPTGRCGGSG    210  ATGGCAGCATGCTCGGGGAGGTGCACGCATCCTACGGGTAGGTGTGGCGGTTCTGGCG
MAACATARCSLPSLCGGSG    200  ATGGCAGCATGCGCGACTGCTCGTTGCTCTCTGCCGTCTCTTTGTGGCGGTTCTGGCG
MAACNTARCFPSSWCGGSG    200  ATGGCAGCATGCAATACTGCGCGTTGCTTTCCGTCGAGTTGGTGTGGCGGTTCTGGCG
MAACTLGNCTARAICGGSG    195  ATGGCAGCATGCACTCTTGGTAATTGCACGGCGAGGGCTATTTGTGGCGGTTCTGGCG
MAACDNRAGCSTARCGGSG    195  ATGGCAGCATGCGATAATAGGGCTGGTTGCAGTACTGCTCGGTGTGGCGGTTCTGGCG
MAACRALYPCGTARCGGSG    193  ATGGCAGCATGCCGTGCGTTGTATCCTTGCGGGACGGCTCGTTGTGGCGGTTCTGGCG
MAACSYMGNCKFSLCGGSG    193  ATGGCAGCATGCTCGTATATGGGTAATTGCAAGTTTTCGTTGTGTGGCGGTTCTGGCG
MAACAPSECSARFLCGGSG    192  ATGGCAGCATGCGCGCCGTCAGAGTGCTCTGCTCGGTTTTTGTGTGGCGGTTCTGGCG
MAACRSAVCTARVRCGGSG    191  ATGGCAGCATGCCGGTCTGCTGTGTGCACTGCGCGGGTGCGTTGTGGCGGTTCTGGCG
MAACYWSSCTGTARCGGSG    189  ATGGCAGCATGCTATTGGTCGTCTTGCACTGGGACGGCGAGGTGTGGCGGTTCTGGCG
MAACPTARCIPWTSCGGSG    188  ATGGCAGCATGCCCTACGGCTAGGTGCATTCCTTGGACTTCTTGTGGCGGTTCTGGCG
MAACTARQPCSTARCGGSG    185  ATGGCAGCATGCACTGCTAGGCAGCCGTGCTCGACGGCGCGTTGTGGCGGTTCTGGCG
MAACNLSCYTGRSLCGGSG    182  ATGGCAGCATGCAATCTATCGTGCTATACTGGGCGTTCTCTTTGTGGCGGTTCTGGCG
MAACSYTLSCLSGRCGGSG    181  ATGGCAGCATGCTCGTATACTTTGAGTTGCTTGTCTGGTCGGTGTGGCGGTTCTGGCG
MAACVVTARCPAFHCGGSG    181  ATGGCAGCATGCGTGGTTACGGCTAGGTGCCCGGCGTTTCATTGTGGCGGTTCTGGCG
MAACLPSLCSARSRCGGSG    179  ATGGCAGCATGCCTGCCGAGTCTTTGCTCGGCGAGGTCTCGTTGTGGCGGTTCTGGCG
MAACPQVTARCSTMCGGSG    179  ATGGCAGCATGCCCGTAGGTGACTGCGAGGTGCTCTACGATGTGTGGCGGTTCTGGCG
MAACSPSMCTARVACGGSG    173  ATGGCAGCATGCAGTCCTTCGATGTGCACTGCGCGTGTTGCGTGTGGCGGTTCTGGCG
MAACSPVYCEKFTLCGGSG    170  ATGGCAGCATGCTCGCCGGTGTATTGCGAGAAGTTTACTTTGTGTGGCGGTTCTGGCG
MAACILSLPCVSARCGGSG    168  ATGGCAGCATGCATTTTGTCGTTGCCTTGCGTTAGTGCGCGTTGTGGCGGTTCTGGCG
MAACSLSLCSARYPCGGSG    166  ATGGCAGCATGCTCTCTGAGTCTTTGCTCTGCGCGTTATCCGTGTGGCGGTTCTGGCG
MAACMQHRCSARTGCGGSG    166  ATGGCAGCATGCATGTAGCATAGGTGCTCGGCGCGGACTGGTTGTGGCGGTTCTGGCG
MAACFEQESCLSARCGGSG    165  ATGGCAGCATGCTTTGAGCAGGAGTCTTGCCTTTCTGCTCGGTGTGGCGGTTCTGGCG
MAACPQASCSARRYCGGSG    165  ATGGCAGCATGCCCTCAGGCGTCTTGCTCTGCGCGTCGGTATTGTGGCGGTTCTGGCG
MAACLTARCQFATACGGSG    165  ATGGCAGCATGCTTGACTGCTAGGTGCTAGTTTGCTACTGCTTGTGGCGGTTCTGGCG
MAACLSTARCPMQPCGGSG    164  ATGGCAGCATGCCTGTCGACGGCGCGTTGCCCGATGTAGCCGTGTGGCGGTTCTGGCG
MAACSLMPFCYSARCGGSG    164  ATGGCAGCATGCAGTTTGATGCCTTTTTGCTATTCTGCGCGTTGTGGCGGTTCTGGCG
MAACLVGCTTARTFCGGSG    163  ATGGCAGCATGCCTGGTGGGGTGCACTACTGCTCGGACGTTTTGTGGCGGTTCTGGCG
MAACSAAYCTARLQCGGSG    162  ATGGCAGCATGCAGTGCGGCTTATTGCACGGCTAGGCTGTAGTGTGGCGGTTCTGGCG
MAACLYSSCPTARYCGGSG    162  ATGGCAGCATGCCTGTATTCGTCGTGCCCGACTGCGCGTTATTGTGGCGGTTCTGGCG
MAACGIANCTARAQCGGSG    162  ATGGCAGCATGCGGGATTGCTAATTGCACGGCGCGTGCTTAGTGTGGCGGTTCTGGCG
MAACLSLRSCLSARCGGSG    159  ATGGCAGCATGCCTTTCTTTGCGGTCGTGCCTGTCTGCTAGGTGTGGCGGTTCTGGCG
MAACGPQPDCTARYCGGSG    157  ATGGCAGCATGCGGGCCGTAGCCTGATTGCACTGCTCGTTATTGTGGCGGTTCTGGCG
MAACGDCLSCSTARCGGSG    156  ATGGCAGCATGCGGGGATTGTCTGTCTTGCTCGACGGCGCGGTGTGGCGGTTCTGGCG
MAACSPLRCTLTARCGGSG    156  ATGGCAGCATGCAGTCCTCTTCGTTGCACTTTGACGGCGCGGTGTGGCGGTTCTGGCG
MAACSSSARHCPLVCGGSG    150  ATGGCAGCATGCTCTTCGAGTGCTCGTCATTGCCCTCTTGTGTGTGGCGGTTCTGGCG
MAACPSARTRCESICGGSG    149  ATGGCAGCATGCCCTTCTGCGCGGACGCGTTGCGAGTCGATTTGTGGCGGTTCTGGCG
MAACLLSTARCWSSCGGSG    148  ATGGCAGCATGCCTGCTGTCGACTGCGAGGTGCTGGTCTTCGTGTGGCGGTTCTGGCG
MAACNESVCSARKQCGGSG    148  ATGGCAGCATGCAATGAGTCGGTGTGCTCTGCGCGTAAGTAGTGTGGCGGTTCTGGCG
MAACAPPWYLTYSICGGSG    147  ATGGCAGCATGCGCGCCGCCTTGGTACTTGACGTATTCGATTTGTGGCGGTTCTGGCG
MAACSVVTSCLTARCGGSG    147  ATGGCAGCATGCTCTGTTGTGACTTCTTGCTTGACGGCTCGGTGTGGCGGTTCTGGCG
MAACLHPMCTARSSCGGSG    146  ATGGCAGCATGCTTGCATCCTATGTGCACTGCGCGTTCGTCGTGTGGCGGTTCTGGCG
MAACSATQCTARLSCGGSG    145  ATGGCAGCATGCTCTGCGACTCAGTGCACTGCGCGTTTGTCGTGTGGCGGTTCTGGCG
MAACPTARCTQLPPCGGSG    143  ATGGCAGCATGCCCTACGGCGCGGTGCACGTAGTTGCCTCCTTGTGGCGGTTCTGGCG
MAACTARYHCCSFGCGGSG    140  ATGGCAGCATGCACGGCGCGGTATCATTGCTGTAGTTTTGGTTGTGGCGGTTCTGGCG
MAACKYSLCFYSSSCGGSG    139  ATGGCAGCATGCAAGTATTCTTTGTGCTTTTATAGTAGTTCGTGTGGCGGTTCTGGCG
MAACVARPSFCSARCGGSG    139  ATGGCAGCATGCGTTGCGCGGCCGTCTTTTTGCTCGGCGCGGTGTGGCGGTTCTGGCG
MAACNAYYKLCVVQCGGSG    138  ATGGCAGCATGCAATGCGTATTATAAGCTTTGCGTTGTGTAGTGTGGCGGTTCTGGCG
MAACIVNPICTARTCGGSG    138  ATGGCAGCATGCATTGTGAATCCTATTTGCACTGCGCGTACGTGTGGCGGTTCTGGCG
MAACATARCLWTMTCGGSG    138  ATGGCAGCATGCGCGACGGCGCGTTGCCTGTGGACTATGACTTGTGGCGGTTCTGGCG
MAACMLSCLTGRCGGSG    135  ATGGCAGCATGCATGCTGTCGTGCTTGACGGGGCGGTGTGGCGGTTCTGGCG
MAACNSSARCPSFTCGGSG    135  ATGGCAGCATGCAATTCTTCTGCGCGGTGCCCTTCGTTTACGTGTGGCGGTTCTGGCG
MAACTLKNNCTARYCGGSG    130  ATGGCAGCATGCACGCTGAAGAATAATTGCACTGCTCGTTATTGTGGCGGTTCTGGCG
MAACKPLFSLCRAPCGGSG    130  ATGGCAGCATGCAAGCCGCTGTTTTCGTTGTGCCGTGCGCCGTGTGGCGGTTCTGGCG
MAACVISTCSARHDCGGSG    129  ATGGCAGCATGCGTTATTAGTACGTGCAGTGCGCGGCATGATTGTGGCGGTTCTGGCG
MAACFDFLCSARTCGGSG    128  ATGGCAGCATGCTTTGATTTCCTGTGCTCGGCTAGGACTTGTGGCGGTTCTGGCG
MAACSKIASDCTARCGGSG    128  ATGGCAGCATGCTCGAAGATTGCTTCGGATTGCACGGCTCGGTGTGGCGGTTCTGGCG
MAACAHSWCTARIHCGGSG    127  ATGGCAGCATGCGCTCATTCGTGGTGCACTGCTCGTATTCATTGTGGCGGTTCTGGCG
MAACCKRHCPSSLTCGGSG    126  ATGGCAGCATGCTGTAAGCGGCATTGCCCGTCGTCGCTTACTTGTGGCGGTTCTGGCG
MAACGTGRCVSLRLCDGSG    126  ATGGCAGCATGCGGGACGGGTCGTTGCGTGAGTCTGAGGCTGTGTGACGGTTCTGGCG
MAACETARCLALWACGGSG    126  ATGGCAGCATGCGAGACGGCTCGGTGCCTGGCTTTGTGGGCTTGTGGCGGTTCTGGCG
MAACTTRGAGLRRCVAVLA    124  ATGGCAGCATGCACGACGCGCGGTGCTGGTTTACGTCGTTGTGTGGCGGTTCTGGCG
MAACETARCSFYSLCGGSG    124  ATGGCAGCATGCGAGACTGCTAGGTGCTCGTTTTATTCGCTGTGTGGCGGTTCTGGCG
MAACSTARCTPTEFCGGSG    122  ATGGCAGCATGCTCGACTGCGAGGTGCACTCCTACGGAGTTTTGTGGCGGTTCTGGCG
MAACTSSDCTRRYPCGGSG    121  ATGGCAGCATGCACGAGTTCGGATTGCACGCGGCGTTATCCTTGTGGCGGTTCTGGCG
MAACLAGWCSARQACGGSG    120  ATGGCAGCATGCTTGGCTGGTTGGTGCAGTGCGAGGTAGGCGTGTGGCGGTTCTGGCG
MAACPETSCTARQVCGGSG    120  ATGGCAGCATGCCCTGAGACGTCTTGCACTGCGCGTTAGGTTTGTGGCGGTTCTGGCG
MAACPTARCPQSVLCGGSG    118  ATGGCAGCATGCCCTACTGCTCGTTGCCCTTAGTCTGTTTTGTGTGGCGGTTCTGGCG
MAACPVSCWNETARCGGSG    118  ATGGCAGCATGCCCTGTGTCTTGCTGGAATGAGACGGCGAGGTGTGGCGGTTCTGGCG
MAACVPTQCSARSSCGGSG    117  ATGGCAGCATGCGTTCCGACGCAGTGCTCGGCGCGTTCGAGTTGTGGCGGTTCTGGCG
MAACLQFCSSQSARCGGSG    117  ATGGCAGCATGCCTGTAGTTTTGCTCGTCTCAGTCGGCTCGTTGTGGCGGTTCTGGCG
MAACTSWFDCTARFCGGSG    117  ATGGCAGCATGCACTTCTTGGTTTGATTGCACGGCTCGTTTTTGTGGCGGTTCTGGCG
MAACSSTARCELSYCGGSG    116  ATGGCAGCATGCTCGTCTACTGCGCGTTGCGAGCTTTCGTATTGTGGCGGTTCTGGCG
MAACLQPGCTARVSCGGSG    115  ATGGCAGCATGCCTTCAGCCTGGGTGCACGGCGCGTGTGTCTTGTGGCGGTTCTGGCG
MAACAQTSCSKYSLCGGSG    112  ATGGCAGCATGCGCGTAGACGTCTTGCTCGAAGTATTCGCTGTGTGGCGGTTCTGGCG
MAACSTARCWTHSPCGGSG    111  ATGGCAGCATGCTCGACTGCGCGTTGCTGGACGCATTCTCCTTGTGGCGGTTCTGGCG
MAACMDSCLSRRSHCGGSG    111  ATGGCAGCATGCATGGATTCTTGCTTGTCTCGTCGTTCGCATTGTGGCGGTTCTGGCG
MAACRPMRSCFSARCGGSG    111  ATGGCAGCATGCAGGCCTATGCGGTCGTGCTTTTCTGCGAGGTGTGGCGGTTCTGGCG
MAACAPFTCSARFTCGGSG    111  ATGGCAGCATGCGCTCCTTTTACGTGCTCTGCGCGTTTTACGTGTGGCGGTTCTGGCG
MAACRSVCAVATARCGGSG    109  ATGGCAGCATGCCGTTCGGTGTGCGCTGTGGCGACGGCGAGGTGTGGCGGTTCTGGCG
MAACPVSCEVTARTCGGSG    109  ATGGCAGCATGCCCGGTGTCTTGCGAGGTTACGGCTCGTACGTGTGGCGGTTCTGGCG
MAACSSDNCTARVTCGGSG    109  ATGGCAGCATGCTCGTCTGATAATTGCACGGCTAGGGTTACTTGTGGCGGTTCTGGCG
MAACLTARCQSSFLCGGSG    109  ATGGCAGCATGCCTGACTGCTAGGTGCTAGTCTTCGTTTTTGTGTGGCGGTTCTGGCG
MAACLESSCSARIVCGGSG    108  ATGGCAGCATGCCTTGAGAGTTCTTGCTCGGCTCGTATTGTTTGTGGCGGTTCTGGCG
MAACQYPSCMTARSCGGSG    108  ATGGCAGCATGCCAGTATCCGTCTTGCATGACTGCTAGGTCTTGTGGCGGTTCTGGCG
MAACSPSTCSGRSLCGGSG    107  ATGGCAGCATGCTCGCCGTCGACGTGCTCTGGGCGTTCTTTGTGTGGCGGTTCTGGCG
MAACLWYCAAESARCGGSG    106  ATGGCAGCATGCCTTTGGTATTGCGCGGCTGAGTCTGCGCGTTGTGGCGGTTCTGGCG
MAACKDYVCSARLHCGGSG    105  ATGGCAGCATGCAAGGATTATGTGTGCTCGGCTCGTTTGCATTGTGGCGGTTCTGGCG
MAACPFPPCYMPYPCGGSG    105  ATGGCAGCATGCCCTTTTCCTCCGTGCTATATGCCGTATCCTTGTGGCGGTTCTGGCG
MAACPAVNCTARTTCGGSG    104  ATGGCAGCATGCCCTGCTGTGAATTGCACTGCGCGTACGACGTGTGGCGGTTCTGGCG
MAACVTARCPSYPFCGGSG    104  ATGGCAGCATGCGTGACGGCTCGTTGCCCGAGTTATCCGTTTTGTGGCGGTTCTGGCG
MAACTTARSGCWFQCGGSG    104  ATGGCAGCATGCACGACTGCGCGGTCTGGTTGCTGGTTTCAGTGTGGCGGTTCTGGCG
MAACLLMAPCQTARCGGSG    103  ATGGCAGCATGCTTGCTTATGGCGCCGTGCTAGACTGCGAGGTGTGGCGGTTCTGGCG
MAACSVSFCSARSFCGGSG    103  ATGGCAGCATGCAGTGTGTCTTTTTGCTCTGCGCGGTCTTTTTGTGGCGGTTCTGGCG
MAACTARAHCPSQMCGGSG    101  ATGGCAGCATGCACGGCGCGTGCTCATTGCCCGTCTTAGATGTGTGGCGGTTCTGGCG
MAACYMHFCHTTARCGGSG    101  ATGGCAGCATGCTATATGCATTTTTGCCATACGACGGCTCGTTGTGGCGGTTCTGGCG
MAACFNTQCTARLSCGGSG    99  ATGGCAGCATGCTTTAATACGTAGTGCACTGCGCGTCTTTCTTGTGGCGGTTCTGGCG
MAACSWYTCTARLACGGSG    99  ATGGCAGCATGCTCGTGGTATACTTGCACTGCGCGGTTGGCTTGTGGCGGTTCTGGCG
MAACRPALCSGRTACGGSG    99  ATGGCAGCATGCCGTCCTGCGCTTTGCAGTGGTCGGACTGCTTGTGGCGGTTCTGGCG
MAACFHLQHCATARCGGSG    98  ATGGCAGCATGCTTTCATCTTTAGCATTGCGCTACGGCTCGTTGTGGCGGTTCTGGCG
MAACLPSSHCLTARCGGSG    98  ATGGCAGCATGCCTTCCTTCTTCTCATTGCCTGACTGCTAGGTGTGGCGGTTCTGGCG
MAACMWQVCASTARCGGSG    97  ATGGCAGCATGCATGTGGCAGGTGTGCGCTTCGACGGCGCGGTGTGGCGGTTCTGGCG
MAACESMSALCTARCGGSG    97  ATGGCAGCATGCGAGTCTATGTCGGCGTTGTGCACTGCGAGGTGTGGCGGTTCTGGCG
MAACNFSLCSARFFCGGSG    96  ATGGCAGCATGCAATTTTTCTCTTTGCTCGGCGCGTTTTTTTTGTGGCGGTTCTGGCG
MAACTARLCQQSARCGGSG    95  ATGGCAGCATGCACGGCGAGGCTTTGCTAGCAGTCGGCTCGTTGTGGCGGTTCTGGCG
MAACPTARCRVPQLCGGSG    95  ATGGCAGCATGCCCGACGGCTCGGTGCCGGGTTCCTTAGTTGTGTGGCGGTTCTGGCG
MAACGSFFPCFSARCGGSG    95  ATGGCAGCATGCGGGAGTTTTTTTCCTTGCTTTAGTGCTCGGTGTGGCGGTTCTGGCG
MAACSTARCPLSYACGGSG    94  ATGGCAGCATGCTCTACGGCGCGTTGCCCGTTGTCTTATGCGTGTGGCGGTTCTGGCG
MAACNPYLCNPTARCGGSG    93  ATGGCAGCATGCAATCCGTATCTGTGCAATCCGACTGCTAGGTGTGGCGGTTCTGGCG
MAACPTRLCTKFTLCGGSG    93  ATGGCAGCATGCCCGACGCGGTTGTGCACGAAGTTTACGTTGTGTGGCGGTTCTGGCG
MAACFAWDCARYLYCGGSG    93  ATGGCAGCATGCTTTGCGTGGGATTGCGCGCGTTATTTGTATTGTGGCGGTTCTGGCG
MAACLPVSFCSARSCGGSG    91  ATGGCAGCATGCCTTCCGGTTTCGTTTTGCTCTGCTCGTTCGTGTGGCGGTTCTGGCG
MAACFTYLCSARHHCGGSG    90  ATGGCAGCATGCTTTACTTATCTTTGCTCGGCTCGGCATCATTGTGGCGGTTCTGGCG
MAACVTSGCTARWWCGGSG    88  ATGGCAGCATGCGTTACTAGTGGGTGCACGGCGCGGTGGTGGTGTGGCGGTTCTGGCG
MAACAHQLCTARAYCGGSG    87  ATGGCAGCATGCGCTCATCAGCTGTGCACTGCGCGTGCTTATTGTGGCGGTTCTGGCG
MAACLRPLCSARMHCGGSG    87  ATGGCAGCATGCCTGCGTCCGTTGTGCTCGGCGCGTATGCATTGTGGCGGTTCTGGCG
MAACLQISCSTARMCGGSG    87  ATGGCAGCATGCCTTTAGATTAGTTGCTCTACGGCTCGGATGTGTGGCGGTTCTGGCG
MAACVLSDCSARLPCGGSG    87  ATGGCAGCATGCGTGCTGTCGGATTGCTCTGCGAGGTTGCCTTGTGGCGGTTCTGGCG
MAACSTARCSYDTLCGGSG    86  ATGGCAGCATGCTCGACTGCGCGTTGCTCTTATGATACGCTGTGTGGCGGTTCTGGCG
MAACSTPNCTARLRCGGSG    86  ATGGCAGCATGCTCTACTCCGAATTGCACTGCTAGGTTGCGTTGTGGCGGTTCTGGCG
MAACTARCRMTPFSCGGSG    86  ATGGCAGCATGCACTGCTAGGTGCCGGATGACTCCTTTTTCTTGTGGCGGTTCTGGCG
MAACGHLWCDRSAYCGGSG    85  ATGGCAGCATGCGGTCATCTGTGGTGCGATCGTAGTGCGTATTGTGGCGGTTCTGGCG
MAACQLSTARCYYSCGGSG    85  ATGGCAGCATGCTAGCTGTCGACGGCGCGGTGCTATTATTCTTGTGGCGGTTCTGGCG
MAACLPSYCSARLACGGSG    85  ATGGCAGCATGCTTGCCGTCGTATTGCTCGGCGAGGCTGGCTTGTGGCGGTTCTGGCG
MAACPLYTCHPTGRCGGSG    85  ATGGCAGCATGCCCGCTGTATACGTGCCATCCTACTGGTCGGTGTGGCGGTTCTGGCG
MAACDRGCEPFCPPCGGSG    85  ATGGCAGCATGCGATAGGGGTTGCGAGCCGTTTTGTCCTCCTTGTGGCGGTTCTGGCG
MAACPYNSTCFTARCGGSG    85  ATGGCAGCATGCCCTTATAATAGTACTTGCTTTACGGCGCGTTGTGGCGGTTCTGGCG
MAACSTPQCTARWVCGGSG    84  ATGGCAGCATGCAGTACTCCTTAGTGCACTGCTCGGTGGGTTTGTGGCGGTTCTGGCG
MAACTTARCSPTHQCGGSG    84  ATGGCAGCATGCACGACTGCGCGGTGCTCTCCGACGCATTAGTGTGGCGGTTCTGGCG
MAACIKLCTARSDLCGGSG    83  ATGGCAGCATGCATTAAGTTGTGCACTGCTAGGTCGGATTTGTGTGGCGGTTCTGGCG
MAACSVGNCSARLTCGGSG    82  ATGGCAGCATGCTCTGTTGGTAATTGCTCGGCGCGGCTTACTTGTGGCGGTTCTGGCG
MAACCNGWPCYLPLCGGSG    82  ATGGCAGCATGCTGTAATGGTTGGCCTTGCTATTTGCCTCTTTGTGGCGGTTCTGGCG
MAACPTARCPAHIYCGGSG    82  ATGGCAGCATGCCCTACTGCGAGGTGCCCTGCTCATATTTATTGTGGCGGTTCTGGCG
MAACTVPTCWSARSCGGSG    82  ATGGCAGCATGCACTGTGCCTACGTGCTGGTCTGCTCGTAGTTGTGGCGGTTCTGGCG
MAACPSRTCTARYFCGGSG    82  ATGGCAGCATGCCCTAGTCGGACTTGCACGGCTCGTTATTTTTGTGGCGGTTCTGGCG
MAACEVFACTARSRCGGSG    82  ATGGCAGCATGCGAGGTTTTTGCTTGCACGGCGCGGTCGCGTTGTGGCGGTTCTGGCG
MAACQHVCVETTARCGGSG    81  ATGGCAGCATGCCAGCATGTGTGCGTTGAGACTACGGCTCGTTGTGGCGGTTCTGGCG
MAACQTARCSPLPICGGSG    81  ATGGCAGCATGCTAGACTGCTCGTTGCTCGCCTCTTCCGATTTGTGGCGGTTCTGGCG
MAACNMTARCFGLFCGGSG    81  ATGGCAGCATGCAATATGACTGCTCGGTGCTTTGGGTTGTTTTGTGGCGGTTCTGGCG
MAACPLSCYTGRGPCGGSG    81  ATGGCAGCATGCCCGTTGTCTTGCTATACTGGGAGGGGGCCTTGTGGCGGTTCTGGCG
MAACQLSCLTSRAPCGGSG    80  ATGGCAGCATGCCAGCTGTCGTGCCTGACGTCTCGTGCTCCTTGTGGCGGTTCTGGCG
MAACRRHMDCPVLKCGGSG    80  ATGGCAGCATGCCGGCGGCATATGGATTGCCCGGTGCTTAAGTGTGGCGGTTCTGGCG
MAACALRCSYATARCGGSG    80  ATGGCAGCATGCGCTCTGAGGTGCTCTTATGCGACTGCTCGTTGTGGCGGTTCTGGCG
MAACATARCPRIWACGGSG    80  ATGGCAGCATGCGCTACGGCTCGTTGCCCGCGGATTTGGGCTTGTGGCGGTTCTGGCG
MAACYPGLCSARAQCGGSG    80  ATGGCAGCATGCTATCCTGGGCTTTGCTCGGCGCGGGCGCAGTGTGGCGGTTCTGGCG
MAACTFPVCYIPAYCGGSG    79  ATGGCAGCATGCACTTTTCCTGTTTGCTATATTCCTGCGTATTGTGGCGGTTCTGGCG
MAACKLSVCTSRLTCGGSG    78  ATGGCAGCATGCAAGTTGAGTGTTTGCACGTCGAGGCTTACTTGTGGCGGTTCTGGCG
MAACRDSYCSGRGSCGGSG    78  ATGGCAGCATGCAGGGATAGTTATTGCTCGGGTCGGGGTTCTTGTGGCGGTTCTGGCG
MAACRYEVPCSTARCGGSG    78  ATGGCAGCATGCCGTTATGAGGTTCCGTGCTCTACGGCTAGGTGTGGCGGTTCTGGCG
MAACRSPYHCSTARCGGSG    77  ATGGCAGCATGCAGGTCTCCTTATCATTGCTCGACTGCTAGGTGTGGCGGTTCTGGCG
MAACSQYHCLSTARCGGSG    77  ATGGCAGCATGCAGTTAGTATCATTGCTTGTCTACGGCTCGTTGTGGCGGTTCTGGCG
MAACQFASCTGRQHCGGSG    77  ATGGCAGCATGCTAGTTTGCGTCGTGCACTGGGAGGCAGCATTGTGGCGGTTCTGGCG
MAACWTARCNAHHWCGGSG    76  ATGGCAGCATGCTGGACTGCGCGTTGCAATGCGCATCATTGGTGTGGCGGTTCTGGCG
MAACDSQTARCPLSCGGSG    76  ATGGCAGCATGCGATTCGCAGACTGCGAGGTGCCCGCTGTCTTGTGGCGGTTCTGGCG
MAACRLSNCTARSCCGGSG    76  ATGGCAGCATGCCGGTTGTCTAATTGCACGGCTAGGTCGTGTTGTGGCGGTTCTGGCG
MAACSQTLCNTTARCGGSG    76  ATGGCAGCATGCAGTCAGACTCTTTGCAATACGACGGCGCGGTGTGGCGGTTCTGGCG
MAACSLRLCTARIGCGGSG    75  ATGGCAGCATGCTCGTTGCGGCTTTGCACGGCTCGTATTGGTTGTGGCGGTTCTGGCG
MAACQTARCSLQLACGGSG    75  ATGGCAGCATGCTAGACTGCTCGGTGCTCTTTGTAGTTGGCTTGTGGCGGTTCTGGCG
MAACTVATCSGRVKCGGSG    75  ATGGCAGCATGCACTGTTGCGACTTGCTCGGGGCGGGTTAAGTGTGGCGGTTCTGGCG
MAACVVSVCSARRSCGGSG    74  ATGGCAGCATGCGTGGTTAGTGTTTGCTCGGCGAGGCGGTCGTGTGGCGGTTCTGGCG
MAACVRICGTARMSCGGSG    74  ATGGCAGCATGCGTGCGTATTTGCGGTACGGCGAGGATGTCTTGTGGCGGTTCTGGCG
MAACLPTARCFVQSCGGSG    74  ATGGCAGCATGCCTTCCGACGGCTCGGTGCTTTGTTTAGAGTTGTGGCGGTTCTGGCG
MAACARHQACQSARCGGSG    73  ATGGCAGCATGCGCTCGTCATCAGGCTTGCCAGTCTGCGAGGTGTGGCGGTTCTGGCG
MAACNHSPCVARRHCGGSG    73  ATGGCAGCATGCAATCATTCTCCTTGCGTGGCTCGGAGGCATTGTGGCGGTTCTGGCG
MAACQLPLCTARMPCGGSG    73  ATGGCAGCATGCCAGTTGCCGCTGTGCACTGCGCGGATGCCTTGTGGCGGTTCTGGCG
MAACPQYYCSGRLACGGSG    73  ATGGCAGCATGCCCTTAGTATTATTGCTCTGGTCGGCTTGCTTGTGGCGGTTCTGGCG
MAACLHSCCTARSQCGGSG    73  ATGGCAGCATGCCTGCATAGTTGTTGCACTGCTCGTTCTTAGTGTGGCGGTTCTGGCG
MAACLNSLCTARVHCGGSG    72  ATGGCAGCATGCTTGAATTCTTTGTGCACTGCGCGTGTTCATTGTGGCGGTTCTGGCG
MAACLTARCNQLRECGGSG    72  ATGGCAGCATGCCTGACTGCGCGTTGCAATCAGCTTAGGGAGTGTGGCGGTTCTGGCG
MAACVISDCTMRFMCGGSG    72  ATGGCAGCATGCGTTATTTCGGATTGCACGATGCGGTTTATGTGTGGCGGTTCTGGCG
MAACWRQSCGTARSCGGSG    72  ATGGCAGCATGCTGGCGGCAGTCGTGCGGGACGGCTCGGTCTTGTGGCGGTTCTGGCG
MAACYCPECCCHYSCGGSG    72  ATGGCAGCATGCTATTGTCCGGAGTGCTGTTGTCATTATTCTTGTGGCGGTTCTGGCG
MAACVLKNCSARSFCGGSG    72  ATGGCAGCATGCGTGCTTAAGAATTGCTCGGCGAGGTCTTTTTGTGGCGGTTCTGGCG
MAACSVQQLCSTARCGGSG    71  ATGGCAGCATGCTCTGTGTAGCAGCTGTGCTCTACTGCGCGTTGTGGCGGTTCTGGCG
MAACSPQVSCLSARCGGSG    71  ATGGCAGCATGCTCGCCGTAGGTGTCGTGCTTGTCTGCTCGTTGTGGCGGTTCTGGCG
MAACIRRCPMTARTCGGSG    71  ATGGCAGCATGCATTCGGCGTTGCCCGATGACGGCTCGGACGTGTGGCGGTTCTGGCG
MAACDMWICTARSKCGGSG    71  ATGGCAGCATGCGATATGTGGATTTGCACTGCGCGGTCTAAGTGTGGCGGTTCTGGCG
MAACVVTFSCLTARCGGSG    71  ATGGCAGCATGCGTGGTTACTTTTTCGTGCTTGACGGCTCGGTGTGGCGGTTCTGGCG
MAACLTARCTNYTFCGGSG    70  ATGGCAGCATGCCTGACTGCTCGTTGCACTAATTATACTTTTTGTGGCGGTTCTGGCG
MAACYTALCHQSARCGGSG    70  ATGGCAGCATGCTATACGGCTTTGTGCCATTAGTCGGCTCGGTGTGGCGGTTCTGGCG
MAACATARAMCFQSCGGSG    70  ATGGCAGCATGCGCTACTGCTCGTGCGATGTGCTTTTAGTCTTGTGGCGGTTCTGGCG
MAACYQMNCTGRRLCGGSG    69  ATGGCAGCATGCTATTAGATGAATTGCACTGGTCGGCGTCTGTGTGGCGGTTCTGGCG
MAACQNSSCTARLVCGGSG    69  ATGGCAGCATGCTAGAATAGTTCTTGCACTGCTCGTTTGGTTTGTGGCGGTTCTGGCG
MAACAVQTARCHVFCGGSG    69  ATGGCAGCATGCGCGGTGTAGACTGCTAGGTGCCATGTGTTTTGTGGCGGTTCTGGCG
MAACSKVCNCLFSNCGGSG    68  ATGGCAGCATGCTCTAAGGTGTGTAATTGCTTGTTTTCGAATTGTGGCGGTTCTGGCG
MAACATGVCTARLQCGGSG    68  ATGGCAGCATGCGCTACTGGTGTTTGCACGGCGCGTCTGCAGTGTGGCGGTTCTGGCG
MAACYGTFCTGRASCGGSG    67  ATGGCAGCATGCTATGGGACGTTTTGCACTGGGAGGGCTTCTTGTGGCGGTTCTGGCG
MAACHYLSCQKFSLCGGSG    67  ATGGCAGCATGCCATTATTTGTCGTGCTAGAAGTTTTCTTTGTGTGGCGGTTCTGGCG
MAAWR*AVVIAR*LFVAVLA    66  ATGGCAGCATGGCGTTGAGCAGTCGTAATTGCGCGCTGACTCTTTGTGGCGGTTCTGGCG
MAACRPAFCSGRALCGGSG    66  ATGGCAGCATGCCGTCCGGCGTTTTGCTCGGGTCGTGCTTTGTGTGGCGGTTCTGGCG
MAACVQLRCTARTHCGGSG    66  ATGGCAGCATGCGTTCAGCTGCGTTGCACTGCTCGTACTCATTGTGGCGGTTCTGGCG
MAACSTARCPSSLMCGGSG    66  ATGGCAGCATGCTCGACTGCTCGTTGCCCGTCTTCTTTGATGTGTGGCGGTTCTGGCG
MAACLTARCNISPYCGGSG    64  ATGGCAGCATGCTTGACTGCTAGGTGCAATATTTCTCCGTATTGTGGCGGTTCTGGCG
MAACNLSARCQPILCGGSG    64  ATGGCAGCATGCAATCTGAGTGCTCGTTGCTAGCCTATTCTTTGTGGCGGTTCTGGCG
MAACTARMRLCYTGCGGSG    64  ATGGCAGCATGCACGGCTCGGATGCGTCTGTGCTATACTGGTTGTGGCGGTTCTGGCG
MAACRTSLCTQRTWCGGSG    64  ATGGCAGCATGCAGGACTTCTTTGTGCACGTAGCGGACTTGGTGTGGCGGTTCTGGCG
MAACDTARCFASENCGGSG    63  ATGGCAGCATGCGATACTGCGCGGTGCTTTGCTTCGGAGAATTGTGGCGGTTCTGGCG
MAACGPSQCSGRMSCGGSG    63  ATGGCAGCATGCGGTCCGTCTCAGTGCTCTGGTCGTATGTCTTGTGGCGGTTCTGGCG
MAACQVHLCSARYSCGGSG    63  ATGGCAGCATGCTAGGTGCATTTGTGCAGTGCTCGGTATAGTTGTGGCGGTTCTGGCG
MAACPTARCFARDHCGGSG    63  ATGGCAGCATGCCCGACTGCGCGGTGCTTTGCTCGGGATCATTGTGGCGGTTCTGGCG
MAACHVTSCTARARCGGSG    62  ATGGCAGCATGCCATGTGACGTCTTGCACGGCGCGGGCGCGTTGTGGCGGTTCTGGCG
MAACNMSVCSARFYCGGSG    62  ATGGCAGCATGCAATATGTCTGTTTGCTCGGCGAGGTTTTATTGTGGCGGTTCTGGCG
MAACTFSICSARLPCGGSG    62  ATGGCAGCATGCACGTTTTCTATTTGCTCTGCGAGGTTGCCTTGTGGCGGTTCTGGCG
MAACWQLSCTARSYCGGSG    62  ATGGCAGCATGCTGGCAGCTTTCTTGCACTGCTAGGTCTTATTGTGGCGGTTCTGGCG
MAACLQGCYIDKSRCGGSG    62  ATGGCAGCATGCTTGCAGGGTTGCTATATTGATAAGTCTAGGTGTGGCGGTTCTGGCG
MAACNLSCYTQRHWCGGSG    61  ATGGCAGCATGCAATCTGTCTTGCTATACGTAGCGGCATTGGTGTGGCGGTTCTGGCG
MAACRHRCFESSARCGGSG    61  ATGGCAGCATGCCGTCATCGTTGCTTTGAGAGTTCTGCGCGTTGTGGCGGTTCTGGCG
MAACQPQICTARYWCGGSG    61  ATGGCAGCATGCTAGCCTTAGATTTGCACTGCTCGTTATTGGTGTGGCGGTTCTGGCG
MAACPSARDRCSLVCGGSG    61  ATGGCAGCATGCCCGAGTGCTCGTGATCGGTGCTCTCTGGTGTGTGGCGGTTCTGGCG
MAACQAPKSCATARCGGSG    61  ATGGCAGCATGCTAGGCGCCTAAGTCTTGCGCTACGGCTAGGTGTGGCGGTTCTGGCG
MAACVVPQCTTARSCGGSG    61  ATGGCAGCATGCGTGGTGCCGCAGTGCACTACTGCGAGGTCGTGTGGCGGTTCTGGCG
MAACLPPQCSARDLCGGSG    61  ATGGCAGCATGCCTTCCTCCGTAGTGCTCTGCTCGGGATCTTTGTGGCGGTTCTGGCG
MAACPIMLCNASARCGGSG    60  ATGGCAGCATGCCCGATTATGTTGTGCAATGCGAGTGCTCGGTGTGGCGGTTCTGGCG
MAACSPSACKKYALCGGSG    59  ATGGCAGCATGCTCTCCTAGTGCTTGCAAGAAGTATGCTTTGTGTGGCGGTTCTGGCG
MAACTARSTSCCSWCGGSG    59  ATGGCAGCATGCACTGCGCGGTCTACGTCGTGCTGTAGTTGGTGTGGCGGTTCTGGCG
MAACTRHCSCTTARCGGSG    59  ATGGCAGCATGCACGAGGCATTGTTCGTGCACTACTGCGCGGTGTGGCGGTTCTGGCG
MAACACPLCTARSICGGSG    59  ATGGCAGCATGCGCGTGTCCTCTTTGCACGGCTCGGTCTATTTGTGGCGGTTCTGGCG
MAACNYSARCPPLDCGGSG    59  ATGGCAGCATGCAATTATTCTGCTCGTTGCCCTCCGTTGGATTGTGGCGGTTCTGGCG
MAACYDVHCTGRYSCGGSG    59  ATGGCAGCATGCTATGATGTTCATTGCACTGGTAGGTATTCTTGTGGCGGTTCTGGCG
MAACPLTPTCMTARCGGSG    58  ATGGCAGCATGCCCGTTGACTCCTACGTGCATGACGGCTCGGTGTGGCGGTTCTGGCG
MAACMTARCHAEDQCGGSG    58  ATGGCAGCATGCATGACTGCTAGGTGCCATGCGGAGGATCAGTGTGGCGGTTCTGGCG
MAACTARCIPAPLLCGGSG    57  ATGGCAGCATGCACTGCTCGGTGCATTCCGGCGCCTTTGTTGTGTGGCGGTTCTGGCG
MAACMTRRHCPSNYCGGSG    57  ATGGCAGCATGCATGACTCGTAGGCATTGCCCGTCGAATTATTGTGGCGGTTCTGGCG
MAACPTASCSARMSCGGSG    57  ATGGCAGCATGCCCGACTGCGTCTTGCTCGGCGCGTATGTCTTGTGGCGGTTCTGGCG
MAACLLPSQCSARFCGGSG    57  ATGGCAGCATGCTTGCTGCCGTCTTAGTGCTCTGCGCGGTTTTGTGGCGGTTCTGGCG
MAACAMSLCSARQKCGGSG    57  ATGGCAGCATGCGCTATGTCGCTTTGCAGTGCTAGGCAGAAGTGTGGCGGTTCTGGCG
MAACFTLPCTARMYCGGSG    57  ATGGCAGCATGCTTTACTCTTCCGTGCACGGCTAGGATGTATTGTGGCGGTTCTGGCG
MAACVTARCSQMLVCGGSG    56  ATGGCAGCATGCGTGACGGCGAGGTGCTCTTAGATGCTTGTGTGTGGCGGTTCTGGCG
MAACQLSICSARILCGGSG    56  ATGGCAGCATGCTAGCTTTCTATTTGCTCTGCTCGGATTCTTTGTGGCGGTTCTGGCG
MAACGLWMCSARSLCGGSG    56  ATGGCAGCATGCGGTTTGTGGATGTGCTCGGCGCGTAGTTTGTGTGGCGGTTCTGGCG
MAACEPTACTARQLCGGSG    56  ATGGCAGCATGCGAGCCTACGGCTTGCACTGCGCGTTAGCTGTGTGGCGGTTCTGGCG
MAACFTARCQQESFCGGSG    56  ATGGCAGCATGCTTTACGGCGCGTTGCTAGCAGGAGTCTTTTTGTGGCGGTTCTGGCG
MAACWGHSCTARLSCGGSG    56  ATGGCAGCATGCTGGGGGCATTCGTGCACGGCGCGTCTGTCGTGTGGCGGTTCTGGCG
MAACSSARCYSQFFCGGSG    56  ATGGCAGCATGCTCTTCGGCTCGGTGCTATTCGCAGTTTTTTTGTGGCGGTTCTGGCG
MAACVYTAWCSARSCGGSG    55  ATGGCAGCATGCGTGTATACGGCGTGGTGCAGTGCTCGTTCGTGTGGCGGTTCTGGCG
MAACRVSACTSRFYCGGSG    55  ATGGCAGCATGCAGGGTTTCTGCTTGCACGAGTAGGTTTTATTGTGGCGGTTCTGGCG
MAACGAALCTARVRCGGSG    55  ATGGCAGCATGCGGGGCGGCTCTGTGCACGGCTAGGGTGCGGTGTGGCGGTTCTGGCG
MAACPLLHCTARTRCGGSG    55  ATGGCAGCATGCCCTTTGTTGCATTGCACGGCTCGTACGCGGTGTGGCGGTTCTGGCG
MAACAAGLCQKFTFCGGSG    54  ATGGCAGCATGCGCTGCTGGTCTGTGCTAGAAGTTTACGTTTTGTGGCGGTTCTGGCG
MAACSTARCLHTLMCGGSG    54  ATGGCAGCATGCTCGACTGCGCGTTGCCTTCATACTCTTATGTGTGGCGGTTCTGGCG
MAACDECACTARLRCGGSG    54  ATGGCAGCATGCGATGAGTGTGCTTGCACGGCGAGGTTGAGGTGTGGCGGTTCTGGCG
MAACTARYCPAMNPCGGSG    54  ATGGCAGCATGCACTGCTCGGTATTGCCCTGCTATGAATCCTTGTGGCGGTTCTGGCG
MAACHWSWACTARFCGGSG    54  ATGGCAGCATGCCATTGGTCTTGGGCTTGCACTGCGCGTTTTTGTGGCGGTTCTGGCG
MAACWQSMCTRRAPCGGSG    53  ATGGCAGCATGCTGGTAGTCTATGTGCACTAGGCGTGCTCCTTGTGGCGGTTCTGGCG
MAACPPAVCTARHSCGGSG    53  ATGGCAGCATGCCCGCCGGCGGTTTGCACTGCTCGTCATTCTTGTGGCGGTTCTGGCG
MAACPGSMCSARNSCGGSG    53  ATGGCAGCATGCCCTGGTTCTATGTGCAGTGCGAGGAATTCGTGTGGCGGTTCTGGCG
MAACPSCCSARHLHCGGSG    53  ATGGCAGCATGCCCTTCTTGTTGCAGTGCTCGGCATCTTCATTGTGGCGGTTCTGGCG
MAACRPASCSSRWSCGGSG    53  ATGGCAGCATGCCGGCCTGCTTCGTGCTCTTCGCGTTGGTCGTGTGGCGGTTCTGGCG
MAACQTARCAMYGFCGGSG    53  ATGGCAGCATGCTAGACGGCTCGTTGCGCGATGTATGGGTTTTGTGGCGGTTCTGGCG
MAACCSSACSARWYCGGSG    53  ATGGCAGCATGCTGTTCTTCTGCTTGCTCGGCTCGTTGGTATTGTGGCGGTTCTGGCG
MAACGQLFVCSTARCGGSG    53  ATGGCAGCATGCGGGCAGCTTTTTGTGTGCTCTACGGCGCGGTGTGGCGGTTCTGGCG
MAACSQSSCSARMKCGGSG    52  ATGGCAGCATGCAGTCAGTCTTCTTGCTCTGCTCGTATGAAGTGTGGCGGTTCTGGCG
MAACEYHVYCQTARCGGSG    52  ATGGCAGCATGCGAGTATCATGTGTATTGCTAGACGGCTCGGTGTGGCGGTTCTGGCG
MAACVVTEYCQTARCGGSG    52  ATGGCAGCATGCGTTGTGACGGAGTATTGCTAGACGGCGCGTTGTGGCGGTTCTGGCG
MAACWQYACTARIKCGGSG    52  ATGGCAGCATGCTGGTAGTATGCGTGCACGGCGCGTATTAAGTGTGGCGGTTCTGGCG
MAACSSTARCPMYMCGGSG    51  ATGGCAGCATGCTCGAGTACGGCTCGGTGCCCGATGTATATGTGTGGCGGTTCTGGCG
MAACMIPSCWTSRSCGGSG    51  ATGGCAGCATGCATGATTCCTAGTTGCTGGACGTCGAGGTCTTGTGGCGGTTCTGGCG
MAACVKLLGCSTARCGGSG    51  ATGGCAGCATGCGTGAAGTTGCTTGGGTGCTCTACGGCTCGTTGTGGCGGTTCTGGCG
MAACSLPGCLSARTCGGSG    51  ATGGCAGCATGCTCGCTGCCTGGGTGCCTTAGTGCTAGGACGTGTGGCGGTTCTGGCG
MAACTSIRMCKYTGCGGSG    51  ATGGCAGCATGCACGTCGATTCGGATGTGCAAGTATACTGGGTGTGGCGGTTCTGGCG
MAACYSMLCTATARCGGSG    51  ATGGCAGCATGCTATTCTATGCTTTGCACTGCGACTGCTCGGTGTGGCGGTTCTGGCG
MAACSHRCNWLYSLCGGSG    51  ATGGCAGCATGCTCGCATCGTTGCAATTGGTTGTATTCGCTTTGTGGCGGTTCTGGCG
MAACSELPCTARGRCGGSG    50  ATGGCAGCATGCTCGGAGCTGCCGTGCACTGCGCGTGGTCGTTGTGGCGGTTCTGGCG
MAACSTARCHLSLYCGGSG    50  ATGGCAGCATGCAGTACTGCTCGGTGCCATCTGAGTCTTTATTGTGGCGGTTCTGGCG
MAACPTARCGQQEVCGGSG    50  ATGGCAGCATGCCCGACTGCTCGTTGCGGGTAGCAGGAGGTTTGTGGCGGTTCTGGCG
MAACLSTARCTFTQCGGSG    50  ATGGCAGCATGCCTTTCGACTGCTCGGTGCACGTTTACGCAGTGTGGCGGTTCTGGCG
MAACELLRCALTARCGGSG    50  ATGGCAGCATGCGAGTTGTTGCGTTGCGCGCTGACTGCGCGGTGTGGCGGTTCTGGCG
MAACCQGCETARSTCGGSG    50  ATGGCAGCATGCTGTCAGGGGTGCGAGACTGCGCGGTCTACGTGTGGCGGTTCTGGCG
MAACSTRNSCFTARCGGSG    50  ATGGCAGCATGCTCGACTCGGAATTCGTGCTTTACTGCGCGTTGTGGCGGTTCTGGCG
MAACWMACSHTSPVYGGSG    50  ATGGCAGCATGCTGGATGGCGTGCTCGCATACTTCTCCGGTTTATGGCGGTTCTGGCG
MAACDASFCTARTSCGGSG    50  ATGGCAGCATGCGATGCTAGTTTTTGCACTGCTCGGACGTCGTGTGGCGGTTCTGGCG
MAACESSCLTARTWCGGSG    49  ATGGCAGCATGCGAGTCGTCGTGCTTGACTGCGCGGACTTGGTGTGGCGGTTCTGGCG
MAACHRMCTARQYSCGGSG    49  ATGGCAGCATGCCATAGGATGTGCACTGCGCGGTAGTATTCGTGTGGCGGTTCTGGCG
MAACSFMCTTQTARCGGSG    49  ATGGCAGCATGCTCTTTTATGTGCACTACTTAGACTGCGCGGTGTGGCGGTTCTGGCG
MAACVQTFCRLSARCGGSG    49  ATGGCAGCATGCGTGTAGACGTTTTGCAGGCTGTCTGCGCGGTGTGGCGGTTCTGGCG
MAACPTARSCSEHACGGSG    48  ATGGCAGCATGCCCTACTGCGCGGAGTTGCTCTGAGCATGCGTGTGGCGGTTCTGGCG
MAACKYKWHCGSSICGGSG    48  ATGGCAGCATGCAAGTATAAGTGGCATTGCGGGTCGTCTATTTGTGGCGGTTCTGGCG
MAACFQLAFCRTARCGGSG    48  ATGGCAGCATGCTTTTAGCTTGCGTTTTGCCGTACTGCGCGGTGTGGCGGTTCTGGCG
MAACIEDSTCSARFCGGSG    48  ATGGCAGCATGCATTGAGGATTCGACTTGCTCGGCTCGTTTTTGTGGCGGTTCTGGCG
MAACVATRCTARLFCGGSG    48  ATGGCAGCATGCGTTGCTACGCGTTGCACGGCGCGTCTGTTTTGTGGCGGTTCTGGCG
MAACTTARCHRYNTCGGSG    47  ATGGCAGCATGCACGACTGCGAGGTGCCATCGTTATAATACTTGTGGCGGTTCTGGCG
MAACMLSHACQSARCGGSG    47  ATGGCAGCATGCATGCTGTCTCATGCTTGCCAGTCGGCGAGGTGTGGCGGTTCTGGCG
MAACRLDPSCSTARCGGSG    47  ATGGCAGCATGCAGGCTGGATCCGTCGTGCTCTACTGCTAGGTGTGGCGGTTCTGGCG
MAACPSTARCNYTLCGGSG    47  ATGGCAGCATGCCCTTCGACTGCGCGTTGCAATTATACTCTTTGTGGCGGTTCTGGCG
MAACVSQMSLCSARCGGSG    47  ATGGCAGCATGCGTTTCGCAGATGTCGCTGTGCTCGGCTCGGTGTGGCGGTTCTGGCG
MAACSLTARSCTMACGGSG    47  ATGGCAGCATGCTCGCTTACTGCTAGGTCTTGCACTATGGCTTGTGGCGGTTCTGGCG
MAACATARCSPSNSCGGSG    46  ATGGCAGCATGCGCGACTGCTAGGTGCTCTCCGTCGAATTCGTGTGGCGGTTCTGGCG
MAACPAVMCSARTVCGGSG    46  ATGGCAGCATGCCCTGCGGTGATGTGCTCGGCTCGTACTGTTTGTGGCGGTTCTGGCG
MAACIVSACTARLICGGSG    46  ATGGCAGCATGCATTGTGTCGGCGTGCACGGCTAGGTTGATTTGTGGCGGTTCTGGCG
MAACAPSLCTRFTLCGGSG    46  ATGGCAGCATGCGCGCCGTCTTTGTGCACTCGGTTTACTTTGTGTGGCGGTTCTGGCG
MAACAQQQCTARLMCGGSG    46  ATGGCAGCATGCGCTCAGCAGCAGTGCACTGCGAGGTTGATGTGTGGCGGTTCTGGCG
MAACGTARCSKLSSCGGSG    45  ATGGCAGCATGCGGGACTGCTCGGTGCTCTAAGCTTTCGTCTTGTGGCGGTTCTGGCG
MAACLMNRCSARYLCGGSG    45  ATGGCAGCATGCTTGATGAATCGGTGCTCGGCTAGGTATCTGTGTGGCGGTTCTGGCG
MAACLRSFCSARCPCGGSG    45  ATGGCAGCATGCCTGCGGTCGTTTTGCAGTGCTCGGTGTCCTTGTGGCGGTTCTGGCG
MAACLTARCNTGSFCGGSG    45  ATGGCAGCATGCTTGACTGCTAGGTGCAATACGGGTAGTTTTTGTGGCGGTTCTGGCG
MAACNLTGRCYTQSCGGSG    45  ATGGCAGCATGCAATCTTACGGGGAGGTGCTATACGCAGTCTTGTGGCGGTTCTGGCG
MAACQLRLSCVTARCGGSG    44  ATGGCAGCATGCCAGCTGCGTTTGTCTTGCGTGACTGCGCGGTGTGGCGGTTCTGGCG
MAACTSSASCFTGRCGGSG    44  ATGGCAGCATGCACTTCGAGTGCGTCTTGCTTTACGGGGCGTTGTGGCGGTTCTGGCG
MAACSYAAHCTSARCGGSG    44  ATGGCAGCATGCAGTTATGCTGCGCATTGCACTTCGGCGCGGTGTGGCGGTTCTGGCG
MAACMMPRCTARHTCGGSG    44  ATGGCAGCATGCATGATGCCGCGGTGCACTGCTCGGCATACTTGTGGCGGTTCTGGCG
MAACSTARCQVNILCGGSG    44  ATGGCAGCATGCTCTACTGCTCGTTGCTAGGTTAATATTTTGTGTGGCGGTTCTGGCG
MAACESVFCGRYTFCGGSG    44  ATGGCAGCATGCGAGTCTGTTTTTTGCGGTAGGTATACGTTTTGTGGCGGTTCTGGCG
MAACAQVVSCTARHCGGSG    43  ATGGCAGCATGCGCGTAGGTTGTTTCGTGCACTGCGCGTCATTGTGGCGGTTCTGGCG
MAACPVSACTRRQNCGGSG    43  ATGGCAGCATGCCCGGTTTCTGCGTGCACGCGTCGGCAGAATTGTGGCGGTTCTGGCG
MAACVWSACSARYRCGGSG    43  ATGGCAGCATGCGTTTGGAGTGCTTGCAGTGCGCGTTATAGGTGTGGCGGTTCTGGCG
MAACYTARCYDVMQCGGSG    43  ATGGCAGCATGCTATACTGCGCGTTGCTATGATGTGATGCAGTGTGGCGGTTCTGGCG
MAACLFMSSCWSARCGGSG    43  ATGGCAGCATGCTTGTTTATGTCTTCTTGCTGGTCGGCGCGTTGTGGCGGTTCTGGCG
MAACFNQSARCFQLCGGSG    43  ATGGCAGCATGCTTTAATCAGTCGGCTCGGTGCTTTTAGCTGTGTGGCGGTTCTGGCG
MAACSATCLSARTNCGGSG    43  ATGGCAGCATGCAGTGCGACGTGCCTGTCGGCTCGGACGAATTGTGGCGGTTCTGGCG
MAACRLQNTCISARCGGSG    42  ATGGCAGCATGCAGGCTTTAGAATACGTGCATTTCTGCTCGGTGTGGCGGTTCTGGCG
MAACAATARCSPISCGGSG    42  ATGGCAGCATGCGCGGCTACGGCTCGGTGCTCGCCTATTTCTTGTGGCGGTTCTGGCG
MAACSVTTARCSQPCGGSG    42  ATGGCAGCATGCTCTGTTACTACGGCTCGGTGCAGTTAGCCTTGTGGCGGTTCTGGCG
MAACSRTLCTARDSCGGSG    42  ATGGCAGCATGCTCGCGTACTTTGTGCACGGCTCGTGATTCGTGTGGCGGTTCTGGCG
MAACERRHCSSRGLCGGSG    42  ATGGCAGCATGCGAGCGGCGTCATTGCTCGTCTCGTGGGCTTTGTGGCGGTTCTGGCG
MAACSTARCHPSSVCGGSG    42  ATGGCAGCATGCTCGACGGCTAGGTGCCATCCGTCGTCTGTTTGTGGCGGTTCTGGCG
MAACMQDMCQTARSCGGSG    41  ATGGCAGCATGCATGCAGGATATGTGCTAGACGGCGCGTTCGTGTGGCGGTTCTGGCG
MAACAPYKRHCLMQCGGSG    41  ATGGCAGCATGCGCGCCTTATAAGCGTCATTGCCTTATGTAGTGTGGCGGTTCTGGCG
MAACPTARCLTRLDCGGSG    41  ATGGCAGCATGCCCGACTGCGCGGTGCTTGACGCGGCTTGATTGTGGCGGTTCTGGCG
MAACPPSLCSARVLCGGSG    41  ATGGCAGCATGCCCGCCTTCTCTTTGCTCGGCGCGGGTGTTGTGTGGCGGTTCTGGCG
MAACAQSCSSARHSCGGSG    41  ATGGCAGCATGCGCGTAGTCGTGCTCTTCGGCGCGTCATTCTTGTGGCGGTTCTGGCG
MAACALSASCQSARCGGSG    41  ATGGCAGCATGCGCTCTGTCGGCTAGTTGCTAGTCGGCTAGGTGTGGCGGTTCTGGCG
MAACWQGDRLRIQCGGSG    41  ATGGCAGCATGCTGGCAGGGGGACCGTCTTCGGATTCAGTGTGGCGGTTCTGGCG
MAACYPFVCSARSFCGGSG    41  ATGGCAGCATGCTATCCTTTTGTTTGCTCTGCGAGGTCTTTTTGTGGCGGTTCTGGCG
MAACSPVCSARAPCCGGSG    41  ATGGCAGCATGCTCGCCTGTTTGCAGTGCGCGGGCTCCTTGTTGTGGCGGTTCTGGCG
MAACQSQYFCLTARCGGSG    41  ATGGCAGCATGCCAGAGTTAGTATTTTTGCCTGACTGCTCGTTGTGGCGGTTCTGGCG
MAACLSWQCSARLYCGGSG    40  ATGGCAGCATGCTTGTCTTGGCAGTGCTCGGCGCGGCTTTATTGTGGCGGTTCTGGCG
MAACHATARCLFASCGGSG    40  ATGGCAGCATGCCATGCGACGGCTCGTTGCTTGTTTGCGTCGTGTGGCGGTTCTGGCG
MAACLPIPCLSARSCGGSG    40  ATGGCAGCATGCTTGCCTATTCCGTGCCTGTCTGCTCGTTCGTGTGGCGGTTCTGGCG
MAACPLPSCLSARTCGGSG    40  ATGGCAGCATGCCCTCTTCCGTCGTGCTTGTCTGCGCGTACTTGTGGCGGTTCTGGCG
MAACGHVRSCLTARCGGSG    40  ATGGCAGCATGCGGGCATGTTCGTTCGTGCTTGACTGCTCGGTGTGGCGGTTCTGGCG
MAACNLDHCRFVRYCGGSG    39  ATGGCAGCATGCAATCTGGATCATTGCCGTTTTGTTCGGTATTGTGGCGGTTCTGGCG
MAACLYSPVCSTARCGGSG    39  ATGGCAGCATGCTTGTATTCGCCGGTTTGCTCGACTGCGCGGTGTGGCGGTTCTGGCG
MAACRPYQCSARYYCGGSG    39  ATGGCAGCATGCCGTCCTTATCAGTGCTCGGCTAGGTATTATTGTGGCGGTTCTGGCG
MAACAESRGLARLGVAVLA    39  ATGGCAGCATGCGCTGAGTCGCGAGGTCTTGCCCGTCTTGGTGTGGCGGTTCTGGCG
MAACLTARCLISELCGGSG    39  ATGGCAGCATGCTTGACTGCGCGTTGCCTTATTTCGGAGCTTTGTGGCGGTTCTGGCG
MAACLQESCFSARQCGGSG    39  ATGGCAGCATGCTTGTAGGAGTCGTGCTTTTCGGCTAGGCAGTGTGGCGGTTCTGGCG
MAACMGVLCTARTSCGGSG    39  ATGGCAGCATGCATGGGGGTTTTGTGCACGGCGCGTACGTCTTGTGGCGGTTCTGGCG
MAACRMYPSCDSARCGGSG    38  ATGGCAGCATGCAGGATGTATCCGTCGTGCGATTCTGCTCGGTGTGGCGGTTCTGGCG
MAACPAQPCTARTSCGGSG    38  ATGGCAGCATGCCCTGCGCAGCCGTGCACGGCGCGTACGTCTTGTGGCGGTTCTGGCG
MAACTARLCYPMTPCGGSG    38  ATGGCAGCATGCACTGCGCGGTTGTGCTATCCGATGACTCCGTGTGGCGGTTCTGGCG
MAACSSMCCTARSNCGGSG    38  ATGGCAGCATGCTCTTCTATGTGTTGCACGGCGCGTTCGAATTGTGGCGGTTCTGGCG
MAACRVNCTARLWSCGGSG    38  ATGGCAGCATGCAGGGTGAATTGCACGGCTAGGCTGTGGTCGTGTGGCGGTTCTGGCG
MAACANSTCTARYFCGGSG    38  ATGGCAGCATGCGCGAATTCTACTTGCACGGCTCGTTATTTTTGTGGCGGTTCTGGCG
MAACAGSRCSARYNCGGSG    38  ATGGCAGCATGCGCTGGGTCTCGTTGCTCTGCTCGTTATAATTGTGGCGGTTCTGGCG
MAACKKVCQSFTARCGGSG    38  ATGGCAGCATGCAAGAAGGTGTGCTAGTCGTTTACTGCGCGTTGTGGCGGTTCTGGCG
MAACGLQCTARGALCGGSG    38  ATGGCAGCATGCGGTCTTCAGTGCACGGCTAGGGGGGCTTTGTGTGGCGGTTCTGGCG
MAACSTARCGSYPGCGGSG    37  ATGGCAGCATGCTCGACGGCGAGGTGCGGTTCTTATCCGGGTTGTGGCGGTTCTGGCG
MAACKDSVCSGRTLCGGSG    37  ATGGCAGCATGCAAGGATTCGGTTTGCTCGGGGAGGACTCTTTGTGGCGGTTCTGGCG
MAACQFKVCTARAGCGGSG    37  ATGGCAGCATGCCAGTTTAAGGTTTGCACGGCGCGTGCTGGGTGTGGCGGTTCTGGCG
MAACLLTSCTARQWCGGSG    37  ATGGCAGCATGCTTGCTTACGAGTTGCACGGCGCGGTAGTGGTGTGGCGGTTCTGGCG
MAACLASQCTARHACGGSG    37  ATGGCAGCATGCTTGGCGTCGTAGTGCACGGCTCGTCATGCTTGTGGCGGTTCTGGCG
MAACPSTARCNTVLCGGSG    37  ATGGCAGCATGCCCTTCGACGGCGCGGTGCAATACTGTGTTGTGTGGCGGTTCTGGCG
MAACTSACFTGRNSCGGSG    37  ATGGCAGCATGCACGTCGGCGTGCTTTACTGGTCGGAATTCGTGTGGCGGTTCTGGCG
MAACHEVSCTARNSCGGSG    37  ATGGCAGCATGCCATGAGGTGTCTTGCACGGCTCGGAATTCTTGTGGCGGTTCTGGCG
MAACAESMCSRRYVCGGSG    37  ATGGCAGCATGCGCGGAGAGTATGTGCTCTAGGCGGTATGTTTGTGGCGGTTCTGGCG
MAACSMKRSCPTARCGGSG    37  ATGGCAGCATGCTCTATGAAGCGTTCTTGCCCGACTGCGAGGTGTGGCGGTTCTGGCG
MAACSSCSMCTGRSCGGSG    37  ATGGCAGCATGCTCTTCTTGTTCTATGTGCACTGGGCGTTCGTGTGGCGGTTCTGGCG
MAACSQRFCVHTARCGGSG    37  ATGGCAGCATGCAGTTAGAGGTTTTGCGTGCATACGGCGAGGTGTGGCGGTTCTGGCG
MAACDGMCSARIRTCGGSG    37  ATGGCAGCATGCGATGGGATGTGCTCGGCTCGGATTAGGACGTGTGGCGGTTCTGGCG
MAACATARSCEFYRCGGSG    37  ATGGCAGCATGCGCGACTGCGCGTTCGTGCGAGTTTTATAGGTGTGGCGGTTCTGGCG
MAACARSLCHLSARCGGSG    37  ATGGCAGCATGCGCGCGTTCTCTTTGCCATCTGTCGGCTCGTTGTGGCGGTTCTGGCG
MAACITARCSTLPMCGGSG    36  ATGGCAGCATGCATTACTGCGCGTTGCTCTACGCTGCCGATGTGTGGCGGTTCTGGCG
MAACHSTWCNSTARCGGSG    36  ATGGCAGCATGCCATTCTACGTGGTGCAATTCGACTGCGCGGTGTGGCGGTTCTGGCG
MAACVTRLDCTARACGGSG    36  ATGGCAGCATGCGTTACGCGGTTGGATTGCACTGCTCGTGCGTGTGGCGGTTCTGGCG
MAACPTARCPPSVLCGGSG    36  ATGGCAGCATGCCCTACTGCGCGGTGCCCGCCTTCGGTGCTGTGTGGCGGTTCTGGCG
MAACSLHSCSARNPCGGSG    36  ATGGCAGCATGCTCGTTGCATTCTTGCTCGGCTCGTAATCCTTGTGGCGGTTCTGGCG
MAACTHTARCFPSYCGGSG    36  ATGGCAGCATGCACGCATACGGCGCGTTGCTTTCCGTCTTATTGTGGCGGTTCTGGCG
MAACIMQVSCKFSGCGGSG    36  ATGGCAGCATGCATTATGTAGGTAAGTTGCAAGTTTTCTGGGTGTGGCGGTTCTGGCG
MAACPLSVCTARHCCGGSG    36  ATGGCAGCATGCCCGCTGAGTGTGTGCACGGCTCGTCATTGTTGTGGCGGTTCTGGCG
MAACPFVSCTARQRCGGSG    36  ATGGCAGCATGCCCGTTTGTGTCTTGCACTGCTCGGCAGCGTTGTGGCGGTTCTGGCG
MAACGTGRTCNEIPCGGSG    36  ATGGCAGCATGCGGTACGGGGCGGACGTGCAATGAGATTCCGTGTGGCGGTTCTGGCG
MAACTHSPACHSARCGGSG    36  ATGGCAGCATGCACGCATAGTCCTGCTTGCCATTCGGCGCGGTGTGGCGGTTCTGGCG
MAACSTARCFQSAYCGGSG    36  ATGGCAGCATGCTCTACGGCTAGGTGCTTTTAGTCTGCGTATTGTGGCGGTTCTGGCG
MAACPVWLCTARFHCGGSG    35  ATGGCAGCATGCCCGGTTTGGTTGTGCACGGCGCGTTTTCATTGTGGCGGTTCTGGCG
MAACFWQRNCKFSACGGSG    35  ATGGCAGCATGCTTTTGGTAGCGTAATTGCAAGTTTTCGGCTTGTGGCGGTTCTGGCG
MAACRSSNCLFTARCGGSG    35  ATGGCAGCATGCCGGTCTTCGAATTGCTTGTTTACGGCGCGTTGTGGCGGTTCTGGCG
MAACLTARCVPSLPCGGSG    35  ATGGCAGCATGCCTGACTGCGCGGTGCGTTCCTTCGCTTCCTTGTGGCGGTTCTGGCG
MAACSTSACTGRSSCGGSG    35  ATGGCAGCATGCTCTACGTCTGCTTGCACTGGGCGGTCTTCGTGTGGCGGTTCTGGCG
MAACIPPCMTARTACGGSG    35  ATGGCAGCATGCATTCCTCCTTGCATGACTGCGCGGACTGCGTGTGGCGGTTCTGGCG
MAACPLMCLSARSGCGGSG    35  ATGGCAGCATGCCCGCTGATGTGCTTGTCTGCTCGTAGTGGGTGTGGCGGTTCTGGCG
MAACRVSLCSMRFSCGGSG    35  ATGGCAGCATGCCGGGTTTCGCTGTGCTCTATGCGGTTTTCTTGTGGCGGTTCTGGCG
MAACASDSCTARHGCGGSG    35  ATGGCAGCATGCGCTTCGGATTCTTGCACGGCGCGTCATGGGTGTGGCGGTTCTGGCG
MAACQQTCSARMPCCGGSG    34  ATGGCAGCATGCCAGTAGACTTGCTCGGCGAGGATGCCGTGTTGTGGCGGTTCTGGCG
MAACSSPAACISARCGGSG    34  ATGGCAGCATGCTCGTCGCCTGCGGCTTGCATTAGTGCGCGTTGTGGCGGTTCTGGCG
MAACPPVLCHRFSLCGGSG    34  ATGGCAGCATGCCCTCCTGTGTTGTGCCATAGGTTTTCGTTGTGTGGCGGTTCTGGCG
MAACLTGRCRPASVCGGSG    34  ATGGCAGCATGCTTGACTGGACGGTGCCGGCCTGCTTCGGTTTGTGGCGGTTCTGGCG
MAACLSAHCSARIYCGGSG    34  ATGGCAGCATGCCTTAGTGCTCATTGCTCTGCGCGTATTTATTGTGGCGGTTCTGGCG
MAACILHKCTARLFCGGSG    34  ATGGCAGCATGCATTTTGCATAAGTGCACTGCTAGGTTGTTTTGTGGCGGTTCTGGCG
MAACSVSLCTARYACGGSG    34  ATGGCAGCATGCTCGGTTTCGTTGTGCACTGCGCGGTATGCTTGTGGCGGTTCTGGCG
MAACLNTMCQMTARCGGSG    34  ATGGCAGCATGCTTGAATACTATGTGCTAGATGACGGCGAGGTGTGGCGGTTCTGGCG
MAACITARCKDLKSCGGSG    33  ATGGCAGCATGCATTACTGCGCGTTGCAAGGATCTGAAGTCTTGTGGCGGTTCTGGCG
MAACISKRHCLSNHCGGSG    33  ATGGCAGCATGCATTTCTAAGCGGCATTGCCTTAGTAATCATTGTGGCGGTTCTGGCG
MAACLMSSYCPCGVCGGSG    33  ATGGCAGCATGCCTGATGTCGTCGTATTGCCCGTGTGGTGTGTGTGGCGGTTCTGGCG
MAACELVLCANLSLCGGSG    33  ATGGCAGCATGCGAGCTGGTGCTGTGCGCTAATTTGAGTCTGTGTGGCGGTTCTGGCG
MAACQLSIACYTGRCGGSG    33  ATGGCAGCATGCTAGTTGAGTATTGCGTGCTATACTGGGCGTTGTGGCGGTTCTGGCG
MAACLPCKCHKTQYCGGSG    32  ATGGCAGCATGCCTGCCTTGTAAGTGCCATAAGACTTAGTATTGTGGCGGTTCTGGCG
MAACGTARCTHWAMCGGSG    32  ATGGCAGCATGCGGTACTGCGAGGTGCACTCATTGGGCTATGTGTGGCGGTTCTGGCG
MAACVMSSCNTARMCGGSG    32  ATGGCAGCATGCGTGATGTCTTCTTGCAATACGGCGCGGATGTGTGGCGGTTCTGGCG
MAACQHIMCTARSPCGGSG    32  ATGGCAGCATGCTAGCATATTATGTGCACGGCGCGTTCTCCGTGTGGCGGTTCTGGCG
MAACCLPNTCSARSCGGSG    32  ATGGCAGCATGCTGTCTTCCTAATACTTGCTCTGCTCGGTCGTGTGGCGGTTCTGGCG
MAACPQWICSGRKYCGGSG    32  ATGGCAGCATGCCCTCAGTGGATTTGCTCTGGGCGGAAGTATTGTGGCGGTTCTGGCG
MAACRMPFICTARSCGGSG    32  ATGGCAGCATGCCGGATGCCGTTTATTTGCACTGCGCGGTCGTGTGGCGGTTCTGGCG
MAACKLDVCHSTARCGGSG    31  ATGGCAGCATGCAAGTTGGATGTGTGCCATTCGACTGCGAGGTGTGGCGGTTCTGGCG
MAACLTARCSSLMPCGGSG    31  ATGGCAGCATGCCTTACTGCGCGTTGCTCCAGTCTTATGCCTTGTGGCGGTTCTGGCG
MAACSYNFRCSARSCGGSG    31  ATGGCAGCATGCTCGTATAATTTTCGGTGCAGTGCGCGTTCGTGTGGCGGTTCTGGCG
MAACLTSNAMCTARCGGSG    31  ATGGCAGCATGCTTGACGTCTAATGCTATGTGCACGGCTAGGTGTGGCGGTTCTGGCG
MAACFTGRCKMSDLCGGSG    31  ATGGCAGCATGCTTTACGGGGCGGTGCAAGATGTCGGATCTGTGTGGCGGTTCTGGCG
MAACHPLLCTKYSLCGGSG    29  ATGGCAGCATGCCATCCTTTGCTTTGCACGAAGTATTCTCTTTGTGGCGGTTCTGGCG
MAACHSPGCTARTPCGGSG    29  ATGGCAGCATGCCATTCTCCGGGGTGCACTGCGAGGACTCCTTGTGGCGGTTCTGGCG
MAACPQLLCTARTPCGGSG    29  ATGGCAGCATGCCCGCAGCTGCTGTGCACTGCTCGGACGCCGTGTGGCGGTTCTGGCG
MAACPYTNWCLSARCGGSG    29  ATGGCAGCATGCCCGTATACGAATTGGTGCTTGAGTGCTCGGTGTGGCGGTTCTGGCG
MAACLSRGAGLSVCVAVLA    29  ATGGCAGCATGCCTGTCGCGCGGTGCTGGTCTTAGCGTTTGTGTGGCGGTTCTGGCG
MAACDNRWCRFRFYCGGSG    29  ATGGCAGCATGCGATAATCGTTGGTGCAGGTTTAGGTTTTATTGTGGCGGTTCTGGCG
MAACGTARCCDNNSCGGSG    29  ATGGCAGCATGCGGTACGGCTCGTTGCTGTGATAATAATTCGTGTGGCGGTTCTGGCG
MAACVKRHCVPWQICGGSG    29  ATGGCAGCATGCGTTAAGAGGCATTGCGTGCCGTGGCAGATTTGTGGCGGTTCTGGCG
MAACLSSVCSSTARCGGSG    29  ATGGCAGCATGCTTGTCGAGTGTGTGCTCGTCTACGGCGCGGTGTGGCGGTTCTGGCG
MAACFQSRCSARFMCGGSG    29  ATGGCAGCATGCTTTTAGAGTCGGTGCAGTGCGCGTTTTATGTGTGGCGGTTCTGGCG
MAACTARRHCGSPLCGGSG    28  ATGGCAGCATGCACGGCGCGGCGGCATTGCGGTTCTCCTTTGTGTGGCGGTTCTGGCG
MAACTARHLCHQHDCGGSG    28  ATGGCAGCATGCACTGCGCGTCATCTGTGCCATTAGCATGATTGTGGCGGTTCTGGCG
MAACTLSTSCTARSCGGSG    28  ATGGCAGCATGCACTTTGTCGACGTCGTGCACGGCTCGTTCGTGTGGCGGTTCTGGCG
MAACPSARCQNAWVCGGSG    28  ATGGCAGCATGCCCTTCTGCGCGGTGCTAGAATGCGTGGGTTTGTGGCGGTTCTGGCG
MAACGTARTPCNLTCGGSG    28  ATGGCAGCATGCGGTACGGCTCGGACTCCGTGCAATTTGACTTGTGGCGGTTCTGGCG
MAACGRLSACTQRSCGGSG    28  ATGGCAGCATGCGGTCGGCTTTCGGCGTGCACTTAGCGTAGTTGTGGCGGTTCTGGCG
MAACQPSCVTARFGCGGSG    28  ATGGCAGCATGCTAGCCTTCTTGCGTTACTGCTCGTTTTGGGTGTGGCGGTTCTGGCG
MAACSTARCSALVLCGGSG    28  ATGGCAGCATGCTCGACGGCGCGTTGCTCTGCTCTGGTTCTTTGTGGCGGTTCTGGCG
MAACSNSRCMLSSDCGGSG    28  ATGGCAGCATGCTCTAATAGTCGGTGCATGCTTAGTTCGGATTGTGGCGGTTCTGGCG
MAACLWSRVCESARCGGSG    28  ATGGCAGCATGCTTGTGGTCTCGTGTTTGCGAGTCGGCGAGGTGTGGCGGTTCTGGCG
MAACLWSSCTSRVYCGGSG    28  ATGGCAGCATGCTTGTGGTCTTCGTGCACTTCGCGGGTGTATTGTGGCGGTTCTGGCG
MAACNVKQRCDTARCGGSG    27  ATGGCAGCATGCAATGTGAAGCAGCGTTGCGATACGGCTCGTTGTGGCGGTTCTGGCG
MAACTPAQCGKYTLCGGSG    27  ATGGCAGCATGCACGCCGGCTCAGTGCGGTAAGTATACTCTTTGTGGCGGTTCTGGCG
MAACTTTCSVYSARCGGSG    27  ATGGCAGCATGCACTACGACGTGCTCGGTGTATTCTGCGAGGTGTGGCGGTTCTGGCG
MAACTTARCKIPFHCGGSG    27  ATGGCAGCATGCACTACTGCTCGTTGCAAGATTCCTTTTCATTGTGGCGGTTCTGGCG
MAACTARSCPHRGLCGGSG    27  ATGGCAGCATGCACTGCTCGTTCGTGCCCGCATCGTGGGCTGTGTGGCGGTTCTGGCG
MAACRNSMCDVTARCGGSG    27  ATGGCAGCATGCAGGAATTCGATGTGCGATGTGACGGCTCGGTGTGGCGGTTCTGGCG
MAACMRGLCNISARCGGSG    27  ATGGCAGCATGCATGCGTGGGTTGTGCAATATTTCGGCTAGGTGTGGCGGTTCTGGCG
MAACQTARCLLTSPCGGSG    27  ATGGCAGCATGCCAGACTGCGAGGTGCCTTTTGACTTCGCCGTGTGGCGGTTCTGGCG
MAACHGRCITTTARCGGSG    27  ATGGCAGCATGCCATGGGCGTTGCATTACTACTACTGCGAGGTGTGGCGGTTCTGGCG
MAACPTARCALLAQCGGSG    27  ATGGCAGCATGCCCGACTGCGCGTTGCGCGTTGCTTGCTTAGTGTGGCGGTTCTGGCG
MAACRPYFTLCTSHCGGSG    27  ATGGCAGCATGCCGGCCGTATTTTACTTTGTGCACTTCGCATTGTGGCGGTTCTGGCG
MAACRALHCSQTARCGGSG    27  ATGGCAGCATGCCGTGCTCTGCATTGCTCTCAGACGGCTAGGTGTGGCGGTTCTGGCG
MAACLPAHQCTARACGGSG    27  ATGGCAGCATGCCTGCCGGCGCATCAGTGCACTGCGAGGGCGTGTGGCGGTTCTGGCG
MAACLPWVCSARFYCGGSG    27  ATGGCAGCATGCCTGCCGTGGGTTTGCTCTGCTCGGTTTTATTGTGGCGGTTCTGGCG
MAACLSLWSCLSARCGGSG    27  ATGGCAGCATGCCTTAGTTTGTGGTCTTGCCTTTCGGCGCGTTGTGGCGGTTCTGGCG
MAACLPFGCSATRGVAVLA    27  ATGGCAGCATGCCTTCCTTTTGGTTGCTCTGCGACGCGCGGTGTGGCGGTTCTGGCG
MAACARPTSCTARFCGGSG    27  ATGGCAGCATGCGCTCGTCCGACTTCGTGCACTGCGCGGTTTTGTGGCGGTTCTGGCG
MAACGTARCSLKGTCGGSG    27  ATGGCAGCATGCGGTACGGCTAGGTGCTCGCTGAAGGGGACTTGTGGCGGTTCTGGCG
MAACSWPACMSARHCGGSG    27  ATGGCAGCATGCTCTTGGCCTGCGTGCATGTCTGCGCGGCATTGTGGCGGTTCTGGCG
MAACNFQAYCSARYCGGSG    26  ATGGCAGCATGCAATTTTCAGGCGTATTGCTCTGCGAGGTATTGTGGCGGTTCTGGCG
MAACTARNCPQNYPCGGSG    26  ATGGCAGCATGCACGGCTAGGAATTGCCCTTAGAATTATCCTTGTGGCGGTTCTGGCG
MAACRTMACTARWYCGGSG    26  ATGGCAGCATGCAGGACGATGGCGTGCACTGCTAGGTGGTATTGTGGCGGTTCTGGCG
MAACRLWTCSARLGCGGSG    26  ATGGCAGCATGCAGGCTGTGGACGTGCTCTGCTCGGTTGGGTTGTGGCGGTTCTGGCG
MAACSLQIWCSTARCGGSG    26  ATGGCAGCATGCAGTCTTCAGATTTGGTGCTCGACTGCTCGTTGTGGCGGTTCTGGCG
MAACITGRCASTFECGGSG    26  ATGGCAGCATGCATTACGGGGCGTTGCGCGTCTACGTTTGAGTGTGGCGGTTCTGGCG
MAACIPLACTARLPCGGSG    26  ATGGCAGCATGCATTCCGCTGGCTTGCACGGCTCGTCTGCCTTGTGGCGGTTCTGGCG
MAACIEGQACKTARCGGSG    26  ATGGCAGCATGCATTGAGGGTCAGGCGTGCAAGACGGCGAGGTGTGGCGGTTCTGGCG
MAACHSGFCSARMRCGGSG    26  ATGGCAGCATGCCATTCTGGGTTTTGCTCGGCTCGGATGCGGTGTGGCGGTTCTGGCG
MAACPVQCLTARSSCGGSG    26  ATGGCAGCATGCCCGGTTTAGTGCTTGACGGCGCGGTCTTCGTGTGGCGGTTCTGGCG
MAACRQASCHTFCSCGGSG    26  ATGGCAGCATGCCGTTAGGCTTCTTGCCATACTTTTTGTTCGTGTGGCGGTTCTGGCG
MAACLRDYVCPSARCGGSG    26  ATGGCAGCATGCCTGCGGGATTATGTTTGCCCTTCTGCTAGGTGTGGCGGTTCTGGCG
MAACLGQGCKCMVDCGGSG    26  ATGGCAGCATGCCTTGGGCAGGGGTGCAAGTGTATGGTGGATTGTGGCGGTTCTGGCG
MAACEKVGCTARASCGGSG    26  ATGGCAGCATGCGAGAAGGTGGGTTGCACTGCTCGTGCGTCTTGTGGCGGTTCTGGCG
MAACAMCSRCSARMCGGSG    26  ATGGCAGCATGCGCTATGTGTTCTCGTTGCTCGGCGCGTATGTGTGGCGGTTCTGGCG
MAACGSLRSCPAFWCGGSG    26  ATGGCAGCATGCGGGTCTCTGCGTTCTTGCCCTGCGTTTTGGTGTGGCGGTTCTGGCG
MAACVPVHCSARINCGGSG    26  ATGGCAGCATGCGTTCCTGTGCATTGCTCTGCGAGGATTAATTGTGGCGGTTCTGGCG
MAACQTSCSTRRTNCGGSG    26  ATGGCAGCATGCTAGACTTCTTGCTCTACGCGGCGTACGAATTGTGGCGGTTCTGGCG
MAACYHRICTARVNCGGSG    26  ATGGCAGCATGCTATCATCGTATTTGCACTGCTAGGGTGAATTGTGGCGGTTCTGGCG
MAACYSRYCGNPLLCGGSG    26  ATGGCAGCATGCTATTCGCGTTATTGCGGGAATCCGCTGTTGTGTGGCGGTTCTGGCG
MAACSSNSCCTLRWCGGSG    26  ATGGCAGCATGCTCGTCTAATTCGTGCTGTACGTTGAGGTGGTGTGGCGGTTCTGGCG
MAACSLSQCTSRSDCGGSG    26  ATGGCAGCATGCTCGTTGTCGCAGTGCACGTCGCGGTCGGATTGTGGCGGTTCTGGCG
MAACSTARCSSSEFCGGSG    26  ATGGCAGCATGCTCTACGGCTCGGTGCTCTTCTAGTGAGTTTTGTGGCGGTTCTGGCG
MAACSLHIACLSARCGGSG    26  ATGGCAGCATGCTCTTTGCATATTGCGTGCCTGTCTGCGCGTTGTGGCGGTTCTGGCG
MAACSLRSCPGYIVCGGSG    26  ATGGCAGCATGCTCTTTGCGGTCGTGCCCTGGTTATATTGTTTGTGGCGGTTCTGGCG
MAACCVNQQDCTARCGGSG    26  ATGGCAGCATGCTGTGTTAATTAGCAGGATTGCACGGCTAGGTGTGGCGGTTCTGGCG
MAACLPLTRCWSARCGGSG    26  ATGGCAGCATGCTTGCCGCTGACTCGGTGCTGGAGTGCTAGGTGTGGCGGTTCTGGCG
MAACKPYCSARMNCCGGSG    25  ATGGCAGCATGCAAGCCTTATTGCTCGGCGAGGATGAATTGTTGTGGCGGTTCTGGCG
MAACTRHTICTARFCGGSG    25  ATGGCAGCATGCACGAGGCATACTATTTGCACTGCTCGGTTTTGTGGCGGTTCTGGCG
MAACMSASVCTRRFCGGSG    25  ATGGCAGCATGCATGTCGGCTAGTGTGTGCACGCGGCGTTTTTGTGGCGGTTCTGGCG
MAACHTARCQVWVNCGGSG    25  ATGGCAGCATGCCATACTGCTCGTTGCCAGGTGTGGGTGAATTGTGGCGGTTCTGGCG
MAACHLNACYTARSCGGSG    25  ATGGCAGCATGCCATTTGAATGCGTGCTATACGGCTCGGTCTTGTGGCGGTTCTGGCG
MAACPSLGAIRLVLVAVLA    25  ATGGCAGCATGCCCGTCGCTCGGTGCTATTCGCCTAGTTCTTGTGGCGGTTCTGGCG
MAACPFEAPCTARFCGGSG    25  ATGGCAGCATGCCCGTTTGAGGCTCCGTGCACTGCTCGGTTTTGTGGCGGTTCTGGCG
MAACPQVQSCLSARCGGSG    25  ATGGCAGCATGCCCTTAGGTGTAGTCGTGCCTTTCGGCGCGTTGTGGCGGTTCTGGCG
MAACPSARCNSSWVCGGSG    25  ATGGCAGCATGCCCTTCGGCTAGGTGCAATAGTTCTTGGGTGTGTGGCGGTTCTGGCG
MAACATARCSLIPQCGGSG    25  ATGGCAGCATGCGCTACTGCTCGGTGCTCGCTTATTCCTTAGTGTGGCGGTTCTGGCG
MAACAPQPTCSARSCGGSG    25  ATGGCAGCATGCGCTCCTTAGCCTACGTGCAGTGCGCGGTCGTGTGGCGGTTCTGGCG
MAACAVTARCYEIYCGGSG    25  ATGGCAGCATGCGCTGTGACGGCTAGGTGCTATGAGATTTATTGTGGCGGTTCTGGCG
MAACGTARCLARHECGGSG    25  ATGGCAGCATGCGGTACTGCTCGTTGCTTGGCTAGGCATGAGTGTGGCGGTTCTGGCG
MAACGSGRCFRMYECGGSG    25  ATGGCAGCATGCGGTAGTGGTCGGTGCTTTCGGATGTATGAGTGTGGCGGTTCTGGCG
MAACGPFCSARQPSCGGSG    25  ATGGCAGCATGCGGTCCTTTTTGCTCGGCGCGTCAGCCTTCTTGTGGCGGTTCTGGCG
MAACQIWAMCATARCGGSG    25  ATGGCAGCATGCTAGATTTGGGCGATGTGCGCTACTGCTCGTTGTGGCGGTTCTGGCG
MAACYGQPCTSTARCGGSG    25  ATGGCAGCATGCTATGGGTAGCCTTGCACTTCGACTGCGCGGTGTGGCGGTTCTGGCG
MAACYGSGCTGRSRCGGSG    25  ATGGCAGCATGCTATGGGTCGGGGTGCACTGGGAGGTCTCGGTGTGGCGGTTCTGGCG
MAACSSARCGQPVVCGGSG    25  ATGGCAGCATGCTCGTCTGCTCGGTGCGGGTAGCCGGTTGTTTGTGGCGGTTCTGGCG
MAACSTARSCQLLACGGSG    25  ATGGCAGCATGCTCTACTGCGCGTTCGTGCTAGCTTCTTGCTTGTGGCGGTTCTGGCG
MAACSMSSRVCTARCGGSG    25  ATGGCAGCATGCTCTATGTCTTCGCGGGTTTGCACTGCGCGGTGTGGCGGTTCTGGCG
MAACSPQVSCMSARCGGSG    25  ATGGCAGCATGCTCTCCTCAGGTGTCGTGCATGTCTGCGAGATGTGGCGGTTCTGGCG
MAACSSLVCPSELACGGSG    25  ATGGCAGCATGCTCTTCGCTTGTGTGCCCGTCTGAGCTTGCGTGTGGCGGTTCTGGCG
MAACWTARCYSHRTCGGSG    25  ATGGCAGCATGCTGGACGGCTCGGTGCTATTCGCATCGTACGTGTGGCGGTTCTGGCG
MAACWQRSCSARSNCGGSG    25  ATGGCAGCATGCTGGCAGCGTTCGTGCTCGGCTCGTTCTAATTGTGGCGGTTCTGGCG
MAACWHVNCSARHRCGGSG    25  ATGGCAGCATGCTGGCATGTTAATTGCTCTGCTAGGCATAGGTGTGGCGGTTCTGGCG
MAACCTARNCMLYSCGGSG    25  ATGGCAGCATGCTGTACGGCTAGGAATTGCATGCTTTATTCTTGTGGCGGTTCTGGCG
MAACFYSPCWVMPLCGGSG    25  ATGGCAGCATGCTTTTATAGTCCTTGCTGGGTTATGCCGTTGTGTGGCGGTTCTGGCG
MAAWLLSVVLC*YYLWRFW    25  ATGGCAGCATGGCTATTGTCTGTAGTGCTCTGCTAATACTACTTGTGGCGGTTCTGGCG
MAACNRLFSLCATQCGGSG    24  ATGGCAGCATGCAATCGGTTGTTTTCTTTGTGCGCTACGTAGTGTGGCGGTTCTGGCG
MAACTARGCPSHVYCGGSG    24  ATGGCAGCATGCACGGCGCGGGGGTGCCCGTCTCATGTGTATTGTGGCGGTTCTGGCG
MAACTQSACSGRLSCGGSG    24  ATGGCAGCATGCACGTAGTCTGCGTGCTCTGGTCGGCTGTCTTGTGGCGGTTCTGGCG
MAACQTARCWQVSICGGSG    24  ATGGCAGCATGCCAGACTGCTAGGTGCTGGTAGGTTTCTATTTGTGGCGGTTCTGGCG
MAACHHALCTARSWCGGSG    24  ATGGCAGCATGCCATCATGCTCTTTGCACTGCTCGGTCGTGGTGTGGCGGTTCTGGCG
MAACPSRTCTARSDCGGSG    24  ATGGCAGCATGCCCGTCGCGTACGTGCACGGCTCGGTCGGATTGTGGCGGTTCTGGCG
MAACPSARCHISTLCGGSG    24  ATGGCAGCATGCCCTAGTGCTCGGTGCCATATTTCTACTCTGTGTGGCGGTTCTGGCG
MAACRHVECSARLRCGGSG    24  ATGGCAGCATGCCGTCATGTGGAGTGCTCGGCGAGGTTGCGTTGTGGCGGTTCTGGCG
MAACETARCAYSMSCGGSG    24  ATGGCAGCATGCGAGACGGCTCGGTGCGCGTATTCGATGTCGTGTGGCGGTTCTGGCG
MAACDSGRCHSTFVCGGSG    24  ATGGCAGCATGCGATTCTGGTCGTTGCCATTCTACGTTTGTGTGTGGCGGTTCTGGCG
MAACATGRCMPHLDCGGSG    24  ATGGCAGCATGCGCGACTGGGCGTTGCATGCCTCATCTTGATTGTGGCGGTTCTGGCG
MAACAPYCFSSRSSCGGSG    24  ATGGCAGCATGCGCTCCTTATTGCTTTTCTTCGCGTTCGTCGTGTGGCGGTTCTGGCG
MAACGLYPCTARSFCGGSG    24  ATGGCAGCATGCGGTTTGTATCCTTGCACTGCTAGGTCGTTTTGTGGCGGTTCTGGCG
MAACVATARCHSVLCGGSG    24  ATGGCAGCATGCGTTGCGACGGCTCGTTGCCATTCTGTGTTGTGTGGCGGTTCTGGCG
MAACSPSQACFSSRCGGSG    24  ATGGCAGCATGCTCTCCTTCTTAGGCTTGCTTTTCGTCTCGTTGTGGCGGTTCTGGCG
MAACLTARCPGVASCGGSG    24  ATGGCAGCATGCTTGACTGCTAGGTGCCCGGGGGTGGCTTCTTGTGGCGGTTCTGGCG
MAACFSTARCFPSCCGGSG    24  ATGGCAGCATGCTTTTCTACTGCGCGTTGCTTTCCGTCGTGTTGTGGCGGTTCTGGCG
MAACFSARCHGVALCGGSG    24  ATGGCAGCATGCTTTTCTGCTCGTTGCCATGGTGTGGCGTTGTGTGGCGGTTCTGGCG
MAECIGCRCVSSQQCVGSG    23  ATGGCAGAATGCATTGGTTGTCGGTGCGTTTCGTCGCAGTAGTGTGTCGGTTCTGGCG
MADNNCSARSCGGSG    23  ATGGCAGATAATAATTGCTCGGCTCGTTCGTGTGGCGGTTCTGGCG
MAACKRHCPMQLYSCGGSG    23  ATGGCAGCATGCAAGCGTCATTGCCCTATGTAGCTTTATTCGTGTGGCGGTTCTGGCG
MAACTFSQLSCSSLCGGSG    23  ATGGCAGCATGCACGTTTTCGTAGCTGTCGTGCTCTTCTCTGTGTGGCGGTTCTGGCG
MAACTATARCSLQICGGSG    23  ATGGCAGCATGCACTGCTACGGCGCGTTGCAGTCTGTAGATTTGTGGCGGTTCTGGCG
MAACHVSALCTARVCGGSG    23  ATGGCAGCATGCCATGTGAGTGCGTTGTGCACTGCGCGTGTGTGTGGCGGTTCTGGCG
MAACLSARQSCFMKCGGSG    23  ATGGCAGCATGCCTGTCTGCTCGTTAGTCTTGCTTTATGAAGTGTGGCGGTTCTGGCG
MAACLSYTCSARGNCGGSG    23  ATGGCAGCATGCCTGTCTTATACTTGCTCGGCTCGGGGGAATTGTGGCGGTTCTGGCG
MAACLNMSCVETHSCGGSG    23  ATGGCAGCATGCCTTAATATGTCGTGCGTGGAGACTCATTCTTGTGGCGGTTCTGGCG
MAACLTARCHPCTRCGGSG    23  ATGGCAGCATGCCTTACGGCGCGTTGCCATCCGTGTACTCGGTGTGGCGGTTCTGGCG
MAACGTARLCEWPWCGGSG    23  ATGGCAGCATGCGGGACGGCGCGTTTGTGCGAGTGGCCGTGGTGTGGCGGTTCTGGCG
MAACGTARCGTSRVCGGSG    23  ATGGCAGCATGCGGTACGGCTCGTTGCGGTACTTCTCGGGTTTGTGGCGGTTCTGGCG
MAACYFGQCSGRSNCGGSG    23  ATGGCAGCATGCTATTTTGGGTAGTGCTCTGGTCGTTCGAATTGTGGCGGTTCTGGCG
MAACSTARCFVIDSCGGSG    23  ATGGCAGCATGCTCGACTGCGCGGTGCTTTGTGATTGATTCTTGTGGCGGTTCTGGCG
MAACSTSICTARVMCGGSG    23  ATGGCAGCATGCTCTACTAGTATTTGCACGGCGCGTGTTATGTGTGGCGGTTCTGGCG
MAACSQSARCLPSNCGGSG    23  ATGGCAGCATGCTCTCAGTCTGCGCGGTGCCTGCCTTCTAATTGTGGCGGTTCTGGCG
MAACWQSARCQRVLCGGSG    23  ATGGCAGCATGCTGGCAGTCTGCTCGTTGCTAGCGTGTTCTGTGTGGCGGTTCTGGCG
MAACLSDCCYHPGSCGGSG    23  ATGGCAGCATGCTTGTCGGATTGTTGCTATCATCCGGGGTCTTGTGGCGGTTCTGGCG
MAACNQSARCLSSVCGGSG    22  ATGGCAGCATGCAATCAGTCGGCTCGTTGCTTGTCGTCTGTGTGTGGCGGTTCTGGCG
MAACTARGSGMVNCGGSG    22  ATGGCAGCATGCACGGCGCGTGGGAGTGGTATGGTTAATTGTGGCGGTTCTGGCG
MAACTSTARCERSFCGGSG    22  ATGGCAGCATGCACTTCTACGGCTCGTTGCGAGCGGAGTTTTTGTGGCGGTTCTGGCG
MAACSSARCPLYLLCGGSG    22  ATGGCAGCATGCAGTTCTGCTCGTTGCCCTCTGTATCTTTTGTGTGGCGGTTCTGGCG
MAACMLAQCGRSESCGGSG    22  ATGGCAGCATGCATGTTGGCTTAGTGCGGTCGGTCTGAGAGTTGTGGCGGTTCTGGCG
MAACIISACTTARSCGGSG    22  ATGGCAGCATGCATTATTAGTGCGTGCACTACGGCGCGGTCGTGTGGCGGTTCTGGCG
MAACIDLQCTARHTCGGSG    22  ATGGCAGCATGCATTGATTTGCAGTGCACGGCTCGTCATACTTGTGGCGGTTCTGGCG
MAACISPSACTRRTCGGSG    22  ATGGCAGCATGCATTTCGCCGTCGGCGTGCACGCGTAGGACTTGTGGCGGTTCTGGCG
MAACHGLLSCISARCGGSG    22  ATGGCAGCATGCCATGGTCTTCTGTCTTGCATTTCTGCTCGGTGTGGCGGTTCTGGCG
MAACPQPTCSARAYCGGSG    22  ATGGCAGCATGCCCGTAGCCGACTTGCTCTGCGAGGGCGTATTGTGGCGGTTCTGGCG
MAACPTARCNIYNDCGGSG    22  ATGGCAGCATGCCCTACTGCTAGGTGCAATATTTATAATGATTGTGGCGGTTCTGGCG
MAACRAFYCERQSVCGGSG    22  ATGGCAGCATGCCGGGCGTTTTATTGCGAGCGGTAGTCTGTTTGTGGCGGTTCTGGCG
MAACRRHLPCATMSCGGSG    22  ATGGCAGCATGCCGTCGGCATTTGCCTTGCGCTACAATGTCGTGTGGCGGTTCTGGCG
MAACDVQKACQTARCGGSG    22  ATGGCAGCATGCGATGTGTAGAAGGCTTGCTAGACTGCTAGGTGTGGCGGTTCTGGCG
MAACATARCDMLSFCGGSG    22  ATGGCAGCATGCGCGACGGCTCGGTGCGATATGCTTTCGTTTTGTGGCGGTTCTGGCG
MAACVRVGCTARFTCGGSG    22  ATGGCAGCATGCGTTCGGGTTGGTTGCACTGCTCGATTTACGTGTGGCGGTTCTGGCG
MAACQNTMCNSARMCGGSG    22  ATGGCAGCATGCTAGAATACTATGTGCAATTCGGCTAGGATGTGTGGCGGTTCTGGCG
MAACYFATCTSRMFCGGSG    22  ATGGCAGCATGCTATTTTGCTACGTGCACGAGTCGTATGTTTTGTGGCGGTTCTGGCG
MAACSTARCWRISRCGGSG    22  ATGGCAGCATGCTCGACTGCGCGGTGCTGGAGGATTTCGAGGTGTGGCGGTTCTGGCG
MAACSLLYCTARNQCGGSG    22  ATGGCAGCATGCTCTCTGCTTTATTGCACTGCGAGGAATCAGTGTGGCGGTTCTGGCG
MAACSFRCTIMTARCGGSG    22  ATGGCAGCATGCTCTTTTCGGTGCACGATTATGACTGCGCGGTGTGGCGGTTCTGGCG
MAACLTARCSITRLCGGSG    22  ATGGCAGCATGCTTGACGGCTCGTTGCTCGATTACTCGTCTGTGTGGCGGTTCTGGCG
MAACLRDPSCSTARCGGSG    22  ATGGCAGCATGCTTGCGTGATCCTTCTTGCTCGACGGCGAGGTGTGGCGGTTCTGGCG
MAACLQACFTSRTYCGGSG    22  ATGGCAGCATGCTTGTAGGCGTGCTTTACGTCGCGTACTTATTGTGGCGGTTCTGGCG
MAACFYNGCFTARSCGGSG    22  ATGGCAGCATGCTTTTATAATGGGTGCTTTACGGCTCGGAGTTGTGGCGGTTCTGGCG
MAACKQSQCLGRRHCGGSG    21  ATGGCAGCATGCAAGCAGTCGCAGTGCCTTGGTCGGCGTCATTGTGGCGGTTCTGGCG
MAACKPLLCTKYSLCGGSG    21  ATGGCAGCATGCAAGCCTTTGTTGTGCACGAAGTATAGTCTTTGTGGCGGTTCTGGCG
MAACKYSLCTWSSHCGGSG    21  ATGGCAGCATGCAAGTATTCTTTGTGCACTTGGTCTTCGCATTGTGGCGGTTCTGGCG
MAACNSFHCSVTARCGGSG    21  ATGGCAGCATGCAATTCGTTTCATTGCTCGGTTACTGCGCGTTGTGGCGGTTCTGGCG
MAACNFACLIFDQLCGGSG    21  ATGGCAGCATGCAATTTTGCTTGCCTGATTTTTGATCAGTTGTGTGGCGGTTCTGGCG
MAACTARCYATQLVCGGSG    21  ATGGCAGCATGCACGGCGCGGTGCTATGCGACGCAGCTGGTGTGTGGCGGTTCTGGCG
MAACTQSTCHALVVCGGSG    21  ATGGCAGCATGCACGTAGAGTACTTGCCATGCGTTGGTGGTGTGTGGCGGTTCTGGCG
MAACTARQCFGMQYCGGSG    21  ATGGCAGCATGCACTGCGCGGCAGTGCTTTGGGATGTAGTATTGTGGCGGTTCTGGCG
MAACTARCSQSVLFCGGSG    21  ATGGCAGCATGCACTGCTCGTTGCTCGCAGTCTGTTCTTTTTTGTGGCGGTTCTGGCG
MAACRSSFCSARSCCGGSG    21  ATGGCAGCATGCAGGTCTTCGTTTTGCAGTGCGAGGTCGTGTTGTGGCGGTTCTGGCG
MAACITARCVVSLYCGGSG    21  ATGGCAGCATGCATTACTGCTCGGTGCGTTGTGTCGCTGTATTGTGGCGGTTCTGGCG
MAACIYLDCTARLNCGGSG    21  ATGGCAGCATGCATTTATTTGGATTGCACGGCTCGGCTTAATTGTGGCGGTTCTGGCG
MAACICHEQCSISSCGGSG    21  ATGGCAGCATGCATTTGTCATGAGTAGTGCTCGATTTCTTCGTGTGGCGGTTCTGGCG
MAACQSFFCSARVHCGGSG    21  ATGGCAGCATGCCAGTCGTTTTTTTGCTCGGCTAGGGTGCATTGTGGCGGTTCTGGCG
MAACPPSCCTARSTCGGSG    21  ATGGCAGCATGCCCGCCGTCGTGTTGCACGGCTAGGTCTACGTGTGGCGGTTCTGGCG
MAACRAGSSCKSACCGGSG    21  ATGGCAGCATGCCGGGCTGGTAGTTCGTGCAAGTCTGCGTGTTGTGGCGGTTCTGGCG
MAACRTWHCMASGQCGGSG    21  ATGGCAGCATGCCGTACGTGGCATTGCATGGCTTCGGGGTAGTGTGGCGGTTCTGGCG
MAACLASCLSSRVLCGGSG    21  ATGGCAGCATGCCTGGCTAGTTGCCTTTCTTCTCGGGTTCTTTGTGGCGGTTCTGGCG
MAACLSLCCGTARHCGGSG    21  ATGGCAGCATGCCTGTCTTTGTGTTGCGGTACGGCGAGGCATTGTGGCGGTTCTGGCG
MAACLMHRCSARNSCGGSG    21  ATGGCAGCATGCCTTATGCATCGGTGCAGTGCGCGGAATTCTTGTGGCGGTTCTGGCG
MAACGTARGCVAALCGGSG    21  ATGGCAGCATGCGGTACTGCTAGGGGTTGCGTTGCTGCGCTGTGTGGCGGTTCTGGCG
MAACQVLTCTARLMCGGSG    21  ATGGCAGCATGCTAGGTTTTGACGTGCACTGCGCGTTTGATGTGTGGCGGTTCTGGCG
MAACQSSTCHLSARCGGSG    21  ATGGCAGCATGCTAGTCGTCTACGTGCCATCTTTCTGCTCGGTGTGGCGGTTCTGGCG
MAACSPSARCSGTHCGGSG    21  ATGGCAGCATGCTCGCCGTCTGCTCGGTGCTCTGGGACTCATTGTGGCGGTTCTGGCG
MAACSQLYCTTARACGGSG    21  ATGGCAGCATGCTCTCAGCTTTATTGCACTACGGCTCGTGCTTGTGGCGGTTCTGGCG
MAACSLMACSSTARCGGSG    21  ATGGCAGCATGCTCTCTTATGGCTTGCAGTTCTACTGCTCGTTGTGGCGGTTCTGGCG
MAACLQLACLTGRSCGGSG    21  ATGGCAGCATGCTTGTAGCTTGCTTGCCTGACTGGGAGGTCTTGTGGCGGTTCTGGCG
MAACLLSVCSARIPCGGSG    21  ATGGCAGCATGCTTGTTGTCTGTTTGCAGTGCTAGGATTCCTTGTGGCGGTTCTGGCG
MAACFTARCMPSLSCGGSG    21  ATGGCAGCATGCTTTACGGCTAGGTGCATGCCTTCGTTGTCTTGTGGCGGTTCTGGCG
MAACKGMCCTARALCGGSG    20  ATGGCAGCATGCAAGGGGATGTGCTGTACGGCTAGGGCTCTTTGTGGCGGTTCTGGCG
MAACTRLACQSARSCGGSG    20  ATGGCAGCATGCACTCGGCTGGCTTGCTAGTCTGCTCGGAGTTGTGGCGGTTCTGGCG
MAACSARSYCPWLLCGGSG    20  ATGGCAGCATGCAGTGCGAGGTCTTATTGCCCGTGGCTGCTTTGTGGCGGTTCTGGCG
MAACILQGACCSARCGGSG    20  ATGGCAGCATGCATTCTTCAGGGTGCGTGCTGTTCTGCTCGTTGTGGCGGTTCTGGCG
MAACPLSCGSSLVLCGGSG    20  ATGGCAGCATGCCCGCTGTCTTGCGGTTCGTCGTTGGTTTTGTGTGGCGGTTCTGGCG
MAACPNTACSVTARCGGSG    20  ATGGCAGCATGCCCTAATACTGCTTGCTCGGTGACTGCTAGGTGTGGCGGTTCTGGCG
MAACRSLSQCTARWCGGSG    20  ATGGCAGCATGCCGTTCTTTGTCTTAGTGCACGGCTCGTTGGTGTGGCGGTTCTGGCG
MAACRLRLECTARSCGGSG    20  ATGGCAGCATGCCGTTTGCGGTTGGAGTGCACTGCTCGGTCGTGTGGCGGTTCTGGCG
MAACAGLHCIWLPHCGGSG    20  ATGGCAGCATGCGCTGGGTTGCATTGCATTTGGTTGCCTCATTGTGGCGGTTCTGGCG
MAACGIRLCCSGSGCGGSG    20  ATGGCAGCATGCGGGATTCGGTTGTGCTGTTCGGGTAGTGGTTGTGGCGGTTCTGGCG
MAACGSTARCSPTQCGGSG    20  ATGGCAGCATGCGGTTCGACTGCGCGTTGCTCTCCTACTCAGTGTGGCGGTTCTGGCG
MAACVQVSCWTARLCGGSG    20  ATGGCAGCATGCGTGTAGGTGAGTTGCTGGACGGCTCGTCTTTGTGGCGGTTCTGGCG
MAACVRLECLLTARCGGSG    20  ATGGCAGCATGCGTTCGGTTGGAGTGCTTGTTGACTGCTCGTTGTGGCGGTTCTGGCG
MAACYVNSHCSARACGGSG    20  ATGGCAGCATGCTATGTGAATAGTCATTGCTCTGCTCGTGCGTGTGGCGGTTCTGGCG
MAACYSWSLCSARWCGGSG    20  ATGGCAGCATGCTATTCGTGGTCTTTGTGCTCTGCTCGGTGGTGTGGCGGTTCTGGCG
MAACSTARCPPLEFCSGSG    20  ATGGCAGCATGCTCGACTGCGCGGTGCCCTCCGCTTGAGTTTTGTAGCGGTTCTGGCG
MAACLLQDQLCTARCGGSG    20  ATGGCAGCATGCTTGCTTTAGGATCAGCTTTGCACTGCGAGGTGTGGCGGTTCTGGCG
MAACLQLCTNASARCGGSG    20  ATGGCAGCATGCTTGTAGCTGTGCACTAATGCTTCTGCGCGGTGTGGCGGTTCTGGCG
MAACNTARCNSVPCCGGSG    19  ATGGCAGCATGCAATACTGCGAGGTGCAATTCTGTGCCTTGTTGTGGCGGTTCTGGCG
MAACTSKLPCLSARCGGSG    19  ATGGCAGCATGCACGTCGAAGTTGCCGTGCTTGTCGGCTCGTTGTGGCGGTTCTGGCG
MAACTSQYACYTARCGGSG    19  ATGGCAGCATGCACTTCGCAGTATGCGTGCTATACTGCGCGGTGTGGCGGTTCTGGCG
MAACRSWSCFTARSCGGSG    19  ATGGCAGCATGCAGGTCTTGGTCGTGCTTTACGGCTAGGTCTTGTGGCGGTTCTGGCG
MAACMPPGLCLTARCGGSG    19  ATGGCAGCATGCATGCCTCCGGGGCTTTGCCTTACTGCTCGTTGTGGCGGTTCTGGCG
MAACISRAMCWTLSCGGSG    19  ATGGCAGCATGCATTTCTCGGGCGATGTGCTGGACTTTGTCGTGTGGCGGTTCTGGCG
MAACHLDHCTARMTCGGSG    19  ATGGCAGCATGCCATCTTGATCATTGCACGGCTCGTATGACTTGTGGCGGTTCTGGCG
MAACHFHHCYWSARCGGSG    19  ATGGCAGCATGCCATTTTCATCATTGCTATTGGTCGGCGCGGTGTGGCGGTTCTGGCG
MAACPTLMACLSGRCGGSG    19  ATGGCAGCATGCCCGACTCTTATGGCGTGCTTGTCGGGTCGTTGTGGCGGTTCTGGCG
MAACPPSTCTQRRFCGGSG    19  ATGGCAGCATGCCCGCCGTCTACTTGCACTCAGCGTCGTTTTTGTGGCGGTTCTGGCG
MAACPMVSCHPTSRCGGSG    19  ATGGCAGCATGCCCTATGGTTTCTTGCCATCCGACGTCGCGTTGTGGCGGTTCTGGCG
MAACPGQVQMCILICGGSG    19  ATGGCAGCATGCCCTGGGTAGGTTCAGATGTGCATTCTGATTTGTGGCGGTTCTGGCG
MAACLVLDCYFLRPCGGSG    19  ATGGCAGCATGCCTGGTGTTGGATTGCTATTTTCTGAGGCCTTGTGGCGGTTCTGGCG
MAACAYCHHTCMVTCGGSG    19  ATGGCAGCATGCGCGTATTGTCATCATACTTGCATGGTTACTTGTGGCGGTTCTGGCG
MAACGAALVCTARTCGGSG    19  ATGGCAGCATGCGGGGCTGCTTTGGTTTGCACTGCGCGTACGTGTGGCGGTTCTGGCG
MAACGGSARCHLSMCGGSG    19  ATGGCAGCATGCGGTGGTTCGGCGCGTTGCCATCTTTCTATGTGTGGCGGTTCTGGCG
MAACVTSCSSARWRCGGSG    19  ATGGCAGCATGCGTGACTTCTTGCTCTTCGGCGCGTTGGCGGTGTGGCGGTTCTGGCG
MAACVDASCTGRIYCGGSG    19  ATGGCAGCATGCGTGGATGCGTCGTGCACTGGTCGTATTTATTGTGGCGGTTCTGGCG
MAACVPPFWR*LAGLWRFW    19  ATGGCAGCATGCGTTCCGCCGTTTTGGCGATGATTAGCTGGATTGTGGCGGTTCTGGCG
MAACQLSECTMRRFCGGSG    19  ATGGCAGCATGCTAGCTGTCGGAGTGCACTATGCGTCGTTTTTGTGGCGGTTCTGGCG
MAACQLTARQCLTACGGSG    19  ATGGCAGCATGCTAGTTGACTGCTAGGCAGTGCCTTACGGCGTGTGGCGGTTCTGGCG
MAACYTSMCSRRAHCGGSG    19  ATGGCAGCATGCTATACTTCGATGTGCAGTCGTCGGGCTCATTGTGGCGGTTCTGGCG
MAACSTWRCWANLKCGGSG    19  ATGGCAGCATGCTCGACTTGGCGGTGCTGGGCGAATTTGAAGTGTGGCGGTTCTGGCG
MAACSQFRCSSTARCGGSG    19  ATGGCAGCATGCTCGCAGTTTCGTTGCTCGTCGACGGCTCGGTGTGGCGGTTCTGGCG
MAACSPAEWCLSARCGGSG    19  ATGGCAGCATGCTCGCCGGCGGAGTGGTGCCTGTCTGCTAGGTGTGGCGGTTCTGGCG
MAACSWSQTCATARCGGSG    19  ATGGCAGCATGCTCTTGGTCGCAGACGTGCGCTACTGCTCGGTGTGGCGGTTCTGGCG
MAACWNSARCPLGTCGGSG    19  ATGGCAGCATGCTGGAATTCGGCTCGGTGCCCGCTTGGTACTTGTGGCGGTTCTGGCG
MAACWRWPTCTARLCGGSG    19  ATGGCAGCATGCTGGAGGTGGCCTACGTGCACGGCGCGTTTGTGTGGCGGTTCTGGCG
MAACWCQSCSSCSVCGGSG    19  ATGGCAGCATGCTGGTGTTAGAGTTGCTCTTCTTGTAGTGTTTGTGGCGGTTCTGGCG
MAACLHSQSCMTARCGGSG    19  ATGGCAGCATGCTTGCATTCTTAGTCTTGCATGACGGCTAGGTGTGGCGGTTCTGGCG
MAACFHQCTCTARSCGGSG    19  ATGGCAGCATGCTTTCATTAGTGTACTTGCACGGCGCGGTCTTGTGGCGGTTCTGGCG
MAACKRHLHSCDMYCGGSG    18  ATGGCAGCATGCAAGCGGCATTTGCATAGTTGCGATATGTATTGTGGCGGTTCTGGCG
MAACKYSLCYLSFPCGGSG    18  ATGGCAGCATGCAAGTATTCGTTGTGCTATCTGTCTTTTCCGTGTGGCGGTTCTGGCG
MAACTMWRALLVRGVAVLA    18  ATGGCAGCATGCACTATGTGGCGTGCTCTGCTCGTTAGGGGTGTGGCGGTTCTGGCG
MAACTARVHCPFGACGGSG    18  ATGGCAGCATGCACTGCTCGGGTTCATTGCCCTTTTGGGGCGTGTGGCGGTTCTGGCG
MAACRTARCLLQGLCDGSG    18  ATGGCAGCATGCAGGACGGCTCGTTGCTTGTTGCAGGGGCTGTGTGACGGTTCTGGCG
MAACMLYGCNSTARCGGSG    18  ATGGCAGCATGCATGCTGTATGGTTGCAATTCGACGGCGAGGTGTGGCGGTTCTGGCG
MAACQPKSCATWQWCGGSG    18  ATGGCAGCATGCCAGCCTAAGTCGTGCGCGACTTGGTAGTGGTGTGGCGGTTCTGGCG
MAACPSARCHSLLFCGGSG    18  ATGGCAGCATGCCCGAGTGCTAGGTGCCATTCTCTTCTGTTTTGTGGCGGTTCTGGCG
MAACPHPVCSARAHCGGSG    18  ATGGCAGCATGCCCGCATCCGGTTTGCTCTGCGCGGGCTCATTGTGGCGGTTCTGGCG
MAACPFVDCTARSTCGGSG    18  ATGGCAGCATGCCCGTTTGTGGATTGCACGGCGCGGTCGACTTGTGGCGGTTCTGGCG
MAACPTARSCIENMCGGSG    18  ATGGCAGCATGCCCTACTGCGAGGTCTTGCATTGAGAATATGTGTGGCGGTTCTGGCG
MAACPASCSTARCFCGGSG    18  ATGGCAGCATGCCCTGCGAGTTGCTCTACGGCTAGGTGTTTTTGTGGCGGTTCTGGCG
MAACRESTARCNAACGGSG    18  ATGGCAGCATGCCGGGAGTCGACTGCTCGTTGCAATGCGGCTTGTGGCGGTTCTGGCG
MAACRTLACTTDRTCGGSG    18  ATGGCAGCATGCCGTACGCTGGCGTGCACGACGGATCGTACGTGTGGCGGTTCTGGCG
MAACLRLCYDMSYSCGGSG    18  ATGGCAGCATGCCTGCGTCTTTGCTATGATATGTCTTATTCGTGTGGCGGTTCTGGCG
MAACLIKRHCSLLDCGGSG    18  ATGGCAGCATGCCTTATTAAGCGTCATTGCTCGCTGCTGGATTGTGGCGGTTCTGGCG
MAACLRPTCTARITCGGSG    18  ATGGCAGCATGCCTTCGGCCGACTTGCACGGCTCGGATTACTTGTGGCGGTTCTGGCG
MAACLVSRCSARFVCGGSG    18  ATGGCAGCATGCCTTGTGTCTCGTTGCTCTGCTAGGTTTGTTTGTGGCGGTTCTGGCG
MAACDTARCTMEGFCGGSG    18  ATGGCAGCATGCGATACGGCGCGTTGCACGATGGAGGGGTTTTGTGGCGGTTCTGGCG
MAACATLSWCDAQHCGGSG    18  ATGGCAGCATGCGCTACGTTGTCGTGGTGCGATGCGTAGCATTGTGGCGGTTCTGGCG
MAACARDLCSARIGCGGSG    18  ATGGCAGCATGCGCTAGGGATCTGTGCAGTGCTCGTATTGGTTGTGGCGGTTCTGGCG
MAACGTARCVNLLVCGGSG    18  ATGGCAGCATGCGGGACTGCGCGTTGCGTGAATCTGTTGGTTTGTGGCGGTTCTGGCG
MAACYKISCTARSSCGGSG    18  ATGGCAGCATGCTATAAGATTTCTTGCACGGCGAGGTCGTCGTGTGGCGGTTCTGGCG
MAACSASCTARYLTCGGSG    18  ATGGCAGCATGCTCGGCGTCTTGCACGGCGCGTTATTTGACTTGTGGCGGTTCTGGCG
MAACSCQGCGTARSCGGSG    18  ATGGCAGCATGCTCGTGTTAGGGGTGCGGGACGGCGCGGTCGTGTGGCGGTTCTGGCG
MAACSTGRCLQNWSCGGSG    18  ATGGCAGCATGCTCTACGGGTCGGTGCTTGCAGAATTGGAGTTGTGGCGGTTCTGGCG
MAACSTARCWSFSACGGSG    18  ATGGCAGCATGCTCTACTGCTAGGTGCTGGTCTTTTTCTGCTTGTGGCGGTTCTGGCG
MAACWQFRNCRFSGCGGSG    18  ATGGCAGCATGCTGGCAGTTTCGGAATTGCCGGTTTTCTGGGTGTGGCGGTTCTGGCG
MAACFAGSCHVWITCGGSG    18  ATGGCAGCATGCTTTGCTGGGTCTTGCCATGTTTGGATTACTTGTGGCGGTTCTGGCG
MAACFCGMCTSRTHCGGSG    18  ATGGCAGCATGCTTTTGTGGGATGTGCACGTCGCGGACTCATTGTGGCGGTTCTGGCG
MAACKMSSCSSRLPCGGSG    17  ATGGCAGCATGCAAGATGTCGTCTTGCTCGAGTAGGTTGCCGTGTGGCGGTTCTGGCG
MAACTLSPCQLTARCGGSG    17  ATGGCAGCATGCACGCTGTCTCCTTGCTAGCTTACGGCTCGTTGTGGCGGTTCTGGCG
MAACTLALCSARVYCGGSG    17  ATGGCAGCATGCACGCTTGCGTTGTGCTCTGCGAGGGTGTATTGTGGCGGTTCTGGCG
MAACTERSPCSKQTCGGSG    17  ATGGCAGCATGCACTGAGCGTAGTCCGTGCTCTAAGTAGACGTGTGGCGGTTCTGGCG
MAACRLRGILALCSVAVLA    17  ATGGCAGCATGCAGACTGCGCGGCATACTTGCACTTTGTAGTGTGGCGGTTCTGGCG
MAACMSQPFGCSARCGGSG    17  ATGGCAGCATGCATGAGTTAGCCTTTTGGTTGCTCTGCTCGTTGTGGCGGTTCTGGCG
MAACMLPLCGDTARCGGSG    17  ATGGCAGCATGCATGCTGCCTTTGTGCGGTGATACTGCGCGTTGTGGCGGTTCTGGCG
MAACQPILCHSTARCGGSG    17  ATGGCAGCATGCCAGCCTATTCTGTGCCATTCTACTGCTCGGTGTGGCGGTTCTGGCG
MAACQAVSCGTTGTCGGSG    17  ATGGCAGCATGCCAGGCTGTGAGTTGCGGTACGACTGGGACTTGTGGCGGTTCTGGCG
MAACQYNMCGPQEWCGGSG    17  ATGGCAGCATGCCAGTATAATATGTGCGGTCCGTAGGAGTGGTGTGGCGGTTCTGGCG
MAACPTARCLLQVDCGGSG    17  ATGGCAGCATGCCCGACTGCTAGGTGCCTGCTGTAGGTGGATTGTGGCGGTTCTGGCG
MAACPPSACTSRSACGGSG    17  ATGGCAGCATGCCCTCCTTCTGCTTGCACGTCTCGGTCGGCGTGTGGCGGTTCTGGCG
MAACPAQCSARSTRCGGSG    17  ATGGCAGCATGCCCTGCTCAGTGCTCGGCGCGGAGTACTCGGTGTGGCGGTTCTGGCG
MAACPQARCGTEDLCGGSG    17  ATGGCAGCATGCCCTTAGGCGCGGTGCGGTACGGAGGATCTTTGTGGCGGTTCTGGCG
MAACLPTLCSARSRCGGSG    17  ATGGCAGCATGCCTTCCTACTCTGTGCTCTGCTAGGTCTCGGTGTGGCGGTTCTGGCG
MAACLLVLLVCGSYCGGSG    17  ATGGCAGCATGCCTTCTGGTGTTGTTGGTGTGCGGGTCGTATTGTGGCGGTTCTGGCG
MAACLYWDCSRQLDCGGSG    17  ATGGCAGCATGCCTTTATTGGGATTGCTCGCGTTAGCTTGATTGTGGCGGTTCTGGCG
MAACDSARCLPMRDCGGSG    17  ATGGCAGCATGCGATTCGGCTAGGTGCTTGCCTATGCGGGATTGTGGCGGTTCTGGCG
MAACASARCNQQYICGGSG    17  ATGGCAGCATGCGCGTCGGCTAGGTGCAATCAGTAGTATATTTGTGGCGGTTCTGGCG
MAACASACAQFTRLCGFW    17  ATGGCAGCATGCGCTAGTGCTTGCGCTCAGTTTACTCGGTTGTGTGGGTTCTGGCG
MAACALMECTARSLCGGSG    17  ATGGCAGCATGCGCTCTTATGGAGTGCACTGCTCGTTCTCTTTGTGGCGGTTCTGGCG
MAACAYVPPCYGSSCGGSG    17  ATGGCAGCATGCGCTTATGTTCCGCCGTGCTATGGGTCTTCGTGTGGCGGTTCTGGCG
MAACAFTKCDQTARCGGSG    17  ATGGCAGCATGCGCTTTTACGAAGTGCGATTAGACGGCTCGTTGTGGCGGTTCTGGCG
MAACVRARCAMSARCGGSG    17  ATGGCAGCATGCGTGCGTGCTCGTTGCGCGATGTCTGCGAGGTGTGGCGGTTCTGGCG
MAACVGTRSCTARVCGGSG    17  ATGGCAGCATGCGTGGGGACTCGGTCTTGCACGGCTAGGGTTTGTGGCGGTTCTGGCG
MAACVYSSTCSARACGGSG    17  ATGGCAGCATGCGTGTATTCTTCTACGTGCTCGGCGAGGGCGTGTGGCGGTTCTGGCG
MAACVTARCHRSFNCGGSG    17  ATGGCAGCATGCGTTACTGCGCGTTGCCATCGTTCTTTTAATTGTGGCGGTTCTGGCG
MAACVALACSTRRSCGGSG    17  ATGGCAGCATGCGTTGCTCTTGCTTGCTCTACGCGGCGGTCGTGTGGCGGTTCTGGCG
MAACQLALCTRRYFCGGSG    17  ATGGCAGCATGCTAGCTGGCTCTGTGCACGCGGCGTTATTTTTGTGGCGGTTCTGGCG
MAACYTARSCLPSMCGGSG    17  ATGGCAGCATGCTATACTGCTAGGTCTTGCTTGCCTTCTATGTGTGGCGGTTCTGGCG
MAACYVPRCSARVFCGGSG    17  ATGGCAGCATGCTATGTGCCGCGTTGCTCTGCTAGGGTGTTTTGTGGCGGTTCTGGCG
MAACSTARTCDTNHCGGSG    17  ATGGCAGCATGCTCGACTGCGCGGACTTGCGATACTAATCATTGTGGCGGTTCTGGCG
MAACSLSACAARLGCGGSG    17  ATGGCAGCATGCTCGCTGTCTGCGTGCGCTGCTCGTCTTGGTTGTGGCGGTTCTGGCG
MAACSSARCGVWLRCGGSG    17  ATGGCAGCATGCTCGTCTGCTCGTTGCGGGGTTTGGTTGAGGTGTGGCGGTTCTGGCG
MAACSFRRHCLAMTCGGSG    17  ATGGCAGCATGCTCGTTTCGGCGGCATTGCTTGGCGATGACTTGTGGCGGTTCTGGCG
MAACSTARCLATLFCGGSG    17  ATGGCAGCATGCTCTACTGCGCGGTGCCTGGCTACTCTGTTTTGTGGCGGTTCTGGCG
MAACSLRLCMSTARCGGSG    17  ATGGCAGCATGCTCTTTGCGTTTGTGCATGTCTACTGCTCGGTGTGGCGGTTCTGGCG
MAACCTDCTRDLHLCGGSG    17  ATGGCAGCATGCTGTACGGATTGCACTCGTGATTTGCATCTTTGTGGCGGTTCTGGCG
MAACCTARSCAIPTCGGSG    17  ATGGCAGCATGCTGTACTGCGCGTTCGTGCGCGATTCCGACGTGTGGCGGTTCTGGCG
MAACCYYSPCYNAYCGGSG    17  ATGGCAGCATGCTGTTATTATTCTCCGTGCTATAATGCTTATTGTGGCGGTTCTGGCG
MAACCLSARCSTTACGGSG    17  ATGGCAGCATGCTGTTTGTCTGCTCGGTGCTCTACTACTGCGTGTGGCGGTTCTGGCG
MAACLASLCSARTYCGGSG    17  ATGGCAGCATGCTTGGCGTCGCTTTGCTCGGCGCGGACTTATTGTGGCGGTTCTGGCG
MAACKRSTCLCGLLVAVLA    16  ATGGCAGCATGCAAGAGGAGTACGTGCCTTTGTGGATTACTTGTGGCGGTTCTGGCG
MAACNTARCSRNYVCGGSG    16  ATGGCAGCATGCAATACGGCGAGGTGCAGTCGTAATTATGTGTGTGGCGGTTCTGGCG
MAACNRANCWVTARCGGSG    16  ATGGCAGCATGCAATCGTGCGAATTGCTGGGTTACTGCTCGTTGTGGCGGTTCTGGCG
MAACNETARCQRHTCGGSG    16  ATGGCAGCATGCAATGAGACGGCTCGGTGCTAGAGGCATACTTGTGGCGGTTCTGGCG
MAACTARSPCTTLMCGGSG    16  ATGGCAGCATGCACGGCTCGGTCGCCTTGCACGACTTTGATGTGTGGCGGTTCTGGCG
MAACTARACQAFKSCGGSG    16  ATGGCAGCATGCACTGCTAGGGCGTGCTAGGCGTTTAAGTCTTGTGGCGGTTCTGGCG
MAACTVLCCVRPSKCGGSG    16  ATGGCAGCATGCACTGTTTTGTGTTGCGTGCGTCCGTCGAAGTGTGGCGGTTCTGGCG
MAACTFVTCSARMSCGGSG    16  ATGGCAGCATGCACTTTTGTGACGTGCAGTGCGAGGATGTCTTGTGGCGGTTCTGGCG
MAACSTGRCFVAEGCGGSG    16  ATGGCAGCATGCAGTACGGGTCGGTGCTTTGTTGCGGAGGGGTGTGGCGGTTCTGGCG
MAACSYCRCGATGRCGGSG    16  ATGGCAGCATGCAGTTATTGTAGGTGCGGTGCTACTGGGAGGTGTGGCGGTTCTGGCG
MAACMSSPYQCSARCGGSG    16  ATGGCAGCATGCATGAGTTCGCCTTATTAGTGCTCTGCTCGTTGTGGCGGTTCTGGCG
MAACMFRASCQSSRCGGSG    16  ATGGCAGCATGCATGTTTCGTGCGTCTTGCCAGTCTTCACGGTGTGGCGGTTCTGGCG
MAACQNNSCSARQNCGGSG    16  ATGGCAGCATGCCAGAATAATTCTTGCTCTGCGAGGTAGAATTGTGGCGGTTCTGGCG
MAACQTYQCSARTSCGGSG    16  ATGGCAGCATGCCAGACTTATTAGTGCTCGGCTCGGACTTCGTGTGGCGGTTCTGGCG
MAACQSPGACPTARCGGSG    16  ATGGCAGCATGCCAGAGTCCGGGTGCTTGCCCTACTGCTAGGTGTGGCGGTTCTGGCG
MAACQVWDCAFILPCGGSG    16  ATGGCAGCATGCCAGGTGTGGGATTGCGCGTTTATTTTGCCGTGTGGCGGTTCTGGCG
MAACHLSWCTSRSFCGGSG    16  ATGGCAGCATGCCATCTGAGTTGGTGCACTTCTCGGTCGTTTTGTGGCGGTTCTGGCG
MAACPPCCFQSSARCGGSG    16  ATGGCAGCATGCCCGCCGTGTTGCTTTTAGTCGTCGGCTCGGTGTGGCGGTTCTGGCG
MAACPVQYTCTARLCGGSG    16  ATGGCAGCATGCCCGGTTCAGTATACTTGCACTGCGAGGCTTTGTGGCGGTTCTGGCG
MAACPSARCSTLRFCGGSG    16  ATGGCAGCATGCCCGTCGGCTCGGTGCTCGACTTTGAGGTTTTGTGGCGGTTCTGGCG
MAACPFYCFSARVACGGSG    16  ATGGCAGCATGCCCGTTTTATTGCTTTAGTGCGCGTGTTGCTTGTGGCGGTTCTGGCG
MAACPFVQCTLGCCCGGSG    16  ATGGCAGCATGCCCTTTTGTTCAGTGCACGCTGGGTTGTTGTTGTGGCGGTTCTGGCG
MAACRLSTCTQRSSCGGSG    16  ATGGCAGCATGCCGTCTGAGTACGTGCACTTAGCGTAGTTCTTGTGGCGGTTCTGGCG
MAACLSFVHCPTARCGGSG    16  ATGGCAGCATGCCTTTCTTTTGTGCATTGCCCGACGGCGCGTTGTGGCGGTTCTGGCG
MAACETARSCMLTLCGGSG    16  ATGGCAGCATGCGAGACGGCGCGTTCTTGCATGCTTACGCTTTGTGGCGGTTCTGGCG
MAACELVVCSPSARCGGSG    16  ATGGCAGCATGCGAGTTGGTTGTGTGCAGTCCGTCTGCTCGGTGTGGCGGTTCTGGCG
MAACDTGRCWSDVRCGGSG    16  ATGGCAGCATGCGATACGGGGAGGTGCTGGTCGGATGTTCGTTGTGGCGGTTCTGGCG
MAACAFSYCTARVYCGGSG    16  ATGGCAGCATGCGCGTTTTCTTATTGCACGGCGCGTGTTTATTGTGGCGGTTCTGGCG
MAACASARCSTRHYCGGSG    16  ATGGCAGCATGCGCTTCGGCGAGGTGCTCTACGAGGCATTATTGTGGCGGTTCTGGCG
MAACGSGRCWVAMHCGGSG    16  ATGGCAGCATGCGGTTCTGGTAGGTGCTGGGTGGCTATGCATTGTGGCGGTTCTGGCG
MAACVSARCPQLWPCGGSG    16  ATGGCAGCATGCGTGTCTGCGCGGTGCCCGTAGTTGTGGCCTTGTGGCGGTTCTGGCG
MAACVLAYHCMRPWCGGSG    16  ATGGCAGCATGCGTTCTGGCTTATCATTGCATGCGTCCTTGGTGTGGCGGTTCTGGCG
MAACVSQQSCLTGRCGGSG    16  ATGGCAGCATGCGTTTCTCAGTAGTCGTGCCTGACTGGGCGTTGTGGCGGTTCTGGCG
MAACQPRRCSPYYSCGGSG    16  ATGGCAGCATGCTAGCCGCGTCGGTGCTCTCCGTATTATTCTTGTGGCGGTTCTGGCG
MAACQVYGCHLCTFCGGSG    16  ATGGCAGCATGCTAGGTTTATGGTTGCCATTTGTGTACGTTTTGTGGCGGTTCTGGCG
MAACQYYPNCSARTCGGSG    16  ATGGCAGCATGCTAGTATTATCCGAATTGCTCTGCTCGTACGTGTGGCGGTTCTGGCG
MAACYTAVLRCCVAVLA    16  ATGGCAGCATGCTATACTGCTGTGCTCCGTTGCTGTGTGGCGGTTCTGGCG
MAACYAILPCFSARCGGSG    16  ATGGCAGCATGCTATGCTATTCTGCCTTGCTTTTCTGCTCGTTGTGGCGGTTCTGGCG
MAACYSLQCPRYFPCGGSG    16  ATGGCAGCATGCTATTCTCTGCAGTGCCCGCGGTATTTTCCGTGTGGCGGTTCTGGCG
MAACSTFACTCSTLCGGSG    16  ATGGCAGCATGCTCGACTTTTGCTTGTACGTGCTCTACTCTTTGTGGCGGTTCTGGCG
MAACSRPALCSARFCGGSG    16  ATGGCAGCATGCTCGCGTCCTGCGTTGTGCTCTGCTCGTTTTTGTGGCGGTTCTGGCG
MAACSVILCTTARSCGGSG    16  ATGGCAGCATGCTCTGTGATTCTTTGCACTACTGCTAGGAGTTGTGGCGGTTCTGGCG
MAACFTSLCSSARTCGGSG    16  ATGGCAGCATGCTTTACTTCGTTGTGCTCTTCTGCGCGGACGTGTGGCGGTTCTGGCG
MAACFQSKRCQVNRCGGSG    16  ATGGCAGCATGCTTTCAGTCGAAGCGGTGCCAGGTTAATAGGTGTGGCGGTTCTGGCG
MAGMPVSLLLAYEVLWRFW    16  ATGGCAGGCATGCCCGTCTCGTTGTTGCTCGCGTATGAGGTTTTGTGGCGGTTCTGGCG
MAACKSMASCKFSLCGGSG    15  ATGGCAGCATGCAAGTCGATGGCGTCTTGCAAGTTTTCGCTGTGTGGCGGTTCTGGCG
MAACNTARCVSVGHCGGSG    15  ATGGCAGCATGCAATACGGCGCGGTGCGTTAGTGTTGGGCATTGTGGCGGTTCTGGCG
MAACNDRFSCITCTCGGSG    15  ATGGCAGCATGCAATGATAGGTTTTCTTGCATTACGTGTACGTGTGGCGGTTCTGGCG
MAACTFYLGCFTARCGGSG    15  ATGGCAGCATGCACGTTTTATTTGGGGTGCTTTACGGCGCGGTGTGGCGGTTCTGGCG
MAACRTDCLATARFCGGSG    15  ATGGCAGCATGCAGGACGGATTGCCTGGCGACGGCTCGGTTTTGTGGCGGTTCTGGCG
MAACRMALCSARVSCGGSG    15  ATGGCAGCATGCAGGATGGCTTTGTGCTCGGCTAGGGTTTCGTGTGGCGGTTCTGGCG
MAACRCHDCGYTMGCGGSG    15  ATGGCAGCATGCAGGTGTCATGATTGCGGGTATACGATGGGTTGTGGCGGTTCTGGCG
MAACSMSARCLTLSCGGSG    15  ATGGCAGCATGCAGTATGTCTGCTAGGTGCCTTACGCTGTCTTGTGGCGGTTCTGGCG
MAACSAIQCSTARSCGGSG    15  ATGGCAGCATGCAGTGCTATTCAGTGCTCGACTGCTAGGTCTTGTGGCGGTTCTGGCG
MAACSVTARCHTPSCGGSG    15  ATGGCAGCATGCAGTGTGACGGCGCGTTGCCATACTCCGAGTTGTGGCGGTTCTGGCG
MAACMPFCILFTLLCGGSG    15  ATGGCAGCATGCATGCCTTTTTGCATTCTTTTTACGTTGCTTTGTGGCGGTTCTGGCG
MAACMLTARCYGLSCGGSG    15  ATGGCAGCATGCATGCTGACTGCTCGTTGCTATGGTCTGTCTTGTGGCGGTTCTGGCG
MAACIPTARCNTRICGGSG    15  ATGGCAGCATGCATTCCTACGGCTCGTTGCAATACGCGGATTTGTGGCGGTTCTGGCG
MAACQSARCSQLLRCGGSG    15  ATGGCAGCATGCCAGTCTGCTCGTTGCTCTCAGCTGTTGCGGTGTGGCGGTTCTGGCG
MAACHWSLCSARAYCGGSG    15  ATGGCAGCATGCCATTGGTCGCTGTGCTCTGCGCGTGCGTATTGTGGCGGTTCTGGCG
MAACPPFKCVHRLSCGGSG    15  ATGGCAGCATGCCCTCCGTTTAAGTGCGTTCATCGTTTGTCGTGTGGCGGTTCTGGCG
MAACPRYFCTARQLCGGSG    15  ATGGCAGCATGCCCTCGGTATTTTTGCACTGCTCGTTAGTTGTGTGGCGGTTCTGGCG
MAACPRMHCRTNLQCGGSG    15  ATGGCAGCATGCCCTCGTATGCATTGCAGGACTAATTTGCAGTGTGGCGGTTCTGGCG
MAACPVQTCLSTARCGGSG    15  ATGGCAGCATGCCCTGTTTAGACTTGCTTGTCTACGGCGCGGTGTGGCGGTTCTGGCG
MAACLMINACLSARCGGSG    15  ATGGCAGCATGCCTGATGATTAATGCGTGCCTGTCTGCGCGGTGTGGCGGTTCTGGCG
MAACLEADQCFSMSCGGSG    15  ATGGCAGCATGCCTGGAGGCGGATCAGTGCTTTTCGATGTCTTGTGGCGGTTCTGGCG
MAACLDSNCTRRSLCGGSG    15  ATGGCAGCATGCCTGGATTCGAATTGCACTCGTAGGTCGCTTTGTGGCGGTTCTGGCG
MAACLPINCVTQQMCGGSG    15  ATGGCAGCATGCCTTCCTATTAATTGCGTGACTTAGCAGATGTGTGGCGGTTCTGGCG
MAACLASHCSMRTHCGGSG    15  ATGGCAGCATGCCTTGCGTCTCATTGCAGTATGCGGACTCATTGTGGCGGTTCTGGCG
MAACERNMCALRQICGGSG    15  ATGGCAGCATGCGAACGGAATATGTGCGCGCTGCGTTAGATTTGTGGCGGTTCTGGCG
MAACASISHCLTARCGGSG    15  ATGGCAGCATGCGCGTCGATTTCGCATTGCCTGACTGCGCGTTGTGGCGGTTCTGGCG
MAACANGFCCRVQHCGGSG    15  ATGGCAGCATGCGCTAATGGGTTTTGTTGCCGTGTGTAGCATTGTGGCGGTTCTGGCG
MAACAPLDCTARASCGGSG    15  ATGGCAGCATGCGCTCCTTTGGATTGCACTGCTCGTGCGTCTTGTGGCGGTTCTGGCG
MAACARSSCSARSFCGGSG    15  ATGGCAGCATGCGCTCGTTCTAGTTGCTCGGCGCGTAGTTTTTGTGGCGGTTCTGGCG
MAACAQSICTQRMFCGGSG    15  ATGGCAGCATGCGCTTAGAGTATTTGCACTTAGAGGATGTTTTGTGGCGGTTCTGGCG
MAACGRYACRPTARCGGSG    15  ATGGCAGCATGCGGGCGTTATGCGTGCCGTCCTACTGCGCGTTGTGGCGGTTCTGGCG
MAACGLPSCSARSPCGGSG    15  ATGGCAGCATGCGGTCTGCCGTCTTGCTCTGCTAGGTCTCCTTGTGGCGGTTCTGGCG
MAACGANSNCATARCGGSG    15  ATGGCAGCATGCGGTGCGAATTCTAATTGCGCGACTGCTAGGTGTGGCGGTTCTGGCG
MAACGCSACTARLLCGGSG    15  ATGGCAGCATGCGGTTGTTCGGCTTGCACGGCGAGGCTGCTTTGTGGCGGTTCTGGCG
MAACVTSCTARLYYCGGSG    15  ATGGCAGCATGCGTGACGTCGTGCACTGCTCGGTTGTATTATTGTGGCGGTTCTGGCG
MAACVMKSCGTARFCGGSG    15  ATGGCAGCATGCGTGATGAAGTCTTGCGGGACGGCGCGTTTTTGTGGCGGTTCTGGCG
MAACVDMCYARTYSCGGSG    15  ATGGCAGCATGCGTGGATATGTGCTATGCGAGGACTTATTCGTGTGGCGGTTCTGGCG
MAACVAASCLSARVCGGSG    15  ATGGCAGCATGCGTGGCTGCGTCGTGCCTGTCGGCGCGTGTTTGTGGCGGTTCTGGCG
MAACVQQTQCAYRLCGGSG    15  ATGGCAGCATGCGTTCAGTAGACGCAGTGCGCTTATCGTTTGTGTGGCGGTTCTGGCG
MAACVLTNTCTTARCGGSG    15  ATGGCAGCATGCGTTTTGACGAATACGTGCACGACTGCGAGGTGTGGCGGTTCTGGCG
MAACQIAMCKTARSCGGSG    15  ATGGCAGCATGCTAGATTGCGATGTGCAAGACTGCTCGTAGTTGTGGCGGTTCTGGCG
MAACQPAACTRRDSCGGSG    15  ATGGCAGCATGCTAGCCTGCTGCGTGCACGAGGAGGGATTCGTGTGGCGGTTCTGGCG
MAACQSLCPWGSARCGGSG    15  ATGGCAGCATGCTAGTCGCTTTGCCCGTGGGGGTCGGCTCGTTGTGGCGGTTCTGGCG
MAACYMRRHCSWTLCGGSG    15  ATGGCAGCATGCTATATGCGGCGTCATTGCTCTTGGACGTTGTGTGGCGGTTCTGGCG
MAACYARFHCGRSRVAVLA    15  ATGGCAGCATGCTATGCTCGGTTTCATTGCGGGCGCAGTCGTGTGGCGGTTCTGGCG
MAACSHWACNWPLLCGGSG    15  ATGGCAGCATGCTCGCATTGGGCTTGCAATTGGCCTTTGCTGTGTGGCGGTTCTGGCG
MAACSPPRCTSRTFCGGSG    15  ATGGCAGCATGCTCGCCGCCGCGGTGCACGTCGCGTACGTTTTGTGGCGGTTCTGGCG
MAACSAMAYCSTARCGGSG    15  ATGGCAGCATGCTCTGCGATGGCGTATTGCAGTACGGCGCGGTGTGGCGGTTCTGGCG
MAACCTARTCPSQLCGGSG    15  ATGGCAGCATGCTGTACTGCGAGGACTTGCCCTTCTTAGCTTTGTGGCGGTTCTGGCG
MAACLSHHSCITARCGGSG    15  ATGGCAGCATGCTTATCTCATCATTCTTGCATTACGGCTCGGTGTGGCGGTTCTGGCG
MAACLRGCLPNTARCGGSG    15  ATGGCAGCATGCTTGCGGGGTTGCCTTCCGAATACGGCTAGGTGTGGCGGTTCTGGCG
MAACLRSMCSARCYCGGSG    15  ATGGCAGCATGCTTGCGGTCGATGTGCTCGGCTCGGTGTTATTGTGGCGGTTCTGGCG
MAACLDPPCSARSWCGGSG    15  ATGGCAGCATGCTTGGATCCGCCGTGCTCTGCGCGTTCTTGGTGTGGCGGTTCTGGCG
MAACFTARCFDSWSCGGSG    15  ATGGCAGCATGCTTTACTGCGCGTTGCTTTGATTCGTGGTCTTGTGGCGGTTCTGGCG
MAGMRVCMVRAL**IVAVLA    15  ATGGCAGGCATGCGGGTGTGTATGGTCCGTGCCCTCTGATGAATTGTGGCGGTTCTGGCG
MAACNAKFSCCPFHCGGSG    14  ATGGCAGCATGCAATGCGAAGTTTAGTTGCTGTCCGTTTCATTGTGGCGGTTCTGGCG
MAACNVTLFCTARHCGGSG    14  ATGGCAGCATGCAATGTGACGCTGTTTTGCACTGCGCGGCATTGTGGCGGTTCTGGCG
MAACNQSRCSGRVLCGGSG    14  ATGGCAGCATGCAATTAGTCGCGTTGCTCGGGGCGGGTTCTGTGTGGCGGTTCTGGCG
MAACTLSGECTARSCGGSG    14  ATGGCAGCATGCACGCTGTCTGGTGAGTGCACTGCGCGGTCTTGTGGCGGTTCTGGCG
MAACTSHMDCSARYCGGSG    14  ATGGCAGCATGCACGTCTCATATGGATTGCTCGGCTCGTTATTGTGGCGGTTCTGGCG
MAACTSRLCYSSARCGGSG    14  ATGGCAGCATGCACGTCTCGTCTGTGCTATTCGTCTGCGCGTTGTGGCGGTTCTGGCG
MAACTLRCSFHTARCGGSG    14  ATGGCAGCATGCACTCTGCGGTGCAGTTTTCATACGGCTCGGTGTGGCGGTTCTGGCG
MAACTARQCLHMLRCGGSG    14  ATGGCAGCATGCACTGCGCGGCAGTGCTTGCATATGCTTCGGTGTGGCGGTTCTGGCG
MAACTARCMPESTSCGGSG    14  ATGGCAGCATGCACTGCGCGGTGCATGCCGGAGTCGACGAGTTGTGGCGGTTCTGGCG
MAACRVSTSLCSARCGGSG    14  ATGGCAGCATGCAGGGTTTCGACTAGTTTGTGCAGTGCGCGGTGTGGCGGTTCTGGCG
MAACRQISSCRHHVCGGSG    14  ATGGCAGCATGCAGGTAGATTTCTTCTTGCCGTCATCATGTGTGTGGCGGTTCTGGCG
MAACRLANCVQTARCGGSG    14  ATGGCAGCATGCAGGTTGGCTAATTGCGTGCAGACGGCTCGTTGTGGCGGTTCTGGCG
MAACSALLCPHRMSCGGSG    14  ATGGCAGCATGCAGTGCGCTGCTTTGCCCTCATCGGATGTCTTGTGGCGGTTCTGGCG
MAACMRMCSQLELRCGGSG    14  ATGGCAGCATGCATGCGGATGTGCAGTCAGCTTGAGCTTCGTTGTGGCGGTTCTGGCG
MAACMQQSLTCKRLCGGSG    14  ATGGCAGCATGCATGTAGCAGTCTCTGACTTGCAAGCGTCTGTGTGGCGGTTCTGGCG
MAACMYRRHCSASICGGSG    14  ATGGCAGCATGCATGTATCGGCGGCATTGCAGTGCGTCTATTTGTGGCGGTTCTGGCG
MAACMWSLCTARMSCGGSG    14  ATGGCAGCATGCATGTGGTCTCTTTGCACTGCTAGGATGTCTTGTGGCGGTTCTGGCG
MAACISSARCPMLVCGGSG    14  ATGGCAGCATGCATTTCTAGTGCGAGGTGCCCGATGCTTGTGTGTGGCGGTTCTGGCG
MAACQVHICSRRTHCGGSG    14  ATGGCAGCATGCCAGGTGCATATTTGCTCTCGGAGGACGCATTGTGGCGGTTCTGGCG
MAACQLVSCTARLLCGGSG    14  ATGGCAGCATGCCAGTTGGTTTCGTGCACGGCGAGGCTGCTTTGTGGCGGTTCTGGCG
MAACHPTCTARSLRCGGSG    14  ATGGCAGCATGCCATCCTACTTGCACGGCGCGTTCTCTGAGGTGTGGCGGTTCTGGCG
MAACHLYVCSARGVCGGSG    14  ATGGCAGCATGCCATCTTTATGTTTGCAGTGCGCGGGGGGTGTGTGGCGGTTCTGGCG
MAACPTAHCTRRFHCGGSG    14  ATGGCAGCATGCCCTACTGCGCATTGCACTCGGCGTTTTCATTGTGGCGGTTCTGGCG
MAACPISCFSGRLSCGGSG    14  ATGGCAGCATGCCCTATTAGTTGCTTTTCTGGTCGGCTTTCTTGTGGCGGTTCTGGCG
MAACRPPHCTQRVMCGGSG    14  ATGGCAGCATGCCGGCCGCCTCATTGCACTCAGAGGGTTATGTGTGGCGGTTCTGGCG
MAACRDQLSCLSARCGGSG    14  ATGGCAGCATGCCGGGATTAGTTGTCGTGCCTTTCTGCGCGGTGTGGCGGTTCTGGCG
MAACRSHQCPWFMRCGGSG    14  ATGGCAGCATGCCGGTCTCATTAGTGCCCGTGGTTTATGCGTTGTGGCGGTTCTGGCG
MAACRLSLCTSRLFCGGSG    14  ATGGCAGCATGCCGGTTGTCGTTGTGCACTTCTAGGCTGTTTTGTGGCGGTTCTGGCG
MAACLTGRCWMNTSCGGSG    14  ATGGCAGCATGCCTGACGGGGCGTTGCTGGATGAATACTTCGTGTGGCGGTTCTGGCG
MAACLQSMCMPDRNCGGSG    14  ATGGCAGCATGCCTGTAGTCGATGTGCATGCCTGATCGTAATTGTGGCGGTTCTGGCG
MAACLSGRMQCPPLCGGSG    14  ATGGCAGCATGCCTGTCGGGGAGGATGTAGTGCCCTCCGCTTTGTGGCGGTTCTGGCG
MAACLTARCFAFHSCGGSG    14  ATGGCAGCATGCCTTACGGCGCGGTGCTTTGCTTTTCATTCTTGTGGCGGTTCTGGCG
MAACLPSVCGTARTCGGSG    14  ATGGCAGCATGCCTTCCGTCGGTGTGCGGTACTGCTCGGACGTGTGGCGGTTCTGGCG
MAACLPCCFEMNSSCGGSG    14  ATGGCAGCATGCCTTCCTTGTTGCTTTGAGATGAATTCGTCGTGTGGCGGTTCTGGCG
MAACETARCKNYTPCGGSG    14  ATGGCAGCATGCGAGACTGCGAGGTGCAAGAATTATACGCCTTGTGGCGGTTCTGGCG
MAACDTARCGAERKCGGSG    14  ATGGCAGCATGCGATACGGCTCGTTGCGGTGCGGAGAGGAAGTGTGGCGGTTCTGGCG
MAACDTGRCFQSYVCGGSG    14  ATGGCAGCATGCGATACGGGTAGGTGCTTTTAGTCTTATGTGTGTGGCGGTTCTGGCG
MAACAPALCAARFRCGGSG    14  ATGGCAGCATGCGCTCCGGCGTTGTGCGCTGCGCGTTTTCGTTGTGGCGGTTCTGGCG
MAACGCSSCGSSARCGGSG    14  ATGGCAGCATGCGGGTGTTCGTCGTGCGGTAGTTCTGCTCGGTGTGGCGGTTCTGGCG
MAACGPIDCTARLVCGGSG    14  ATGGCAGCATGCGGTCCTATTGATTGCACGGCTCGTTTGGTTTGTGGCGGTTCTGGCG
MAACVMSACNLESCCGGSG    14  ATGGCAGCATGCGTGATGTCGGCTTGCAATCTTGAGAGTTGTTGTGGCGGTTCTGGCG
MAACVPFQCSARVSCGGSG    14  ATGGCAGCATGCGTGCCTTTTTAGTGCTCTGCTAGGGTTAGTTGTGGCGGTTCTGGCG
MAACVQARSCYYTFCGGSG    14  ATGGCAGCATGCGTGTAGGCTCGTTCTTGCTATTATACGTTTTGTGGCGGTTCTGGCG
MAACVTARCYTIPSCGGSG    14  ATGGCAGCATGCGTTACGGCGCGTTGCTATACTATTCCGTCGTGTGGCGGTTCTGGCG
MAACVWELCSSKQFCGGSG    14  ATGGCAGCATGCGTTTGGGAGTTGTGCAGTTCGAAGCAGTTTTGTGGCGGTTCTGGCG
MAACQTARCQTYMSCGGSG    14  ATGGCAGCATGCTAGACTGCGCGTTGCCAGACGTATATGTCTTGTGGCGGTTCTGGCG
MAACYVGSACARSPCGGSG    14  ATGGCAGCATGCTATGTTGGTTCTGCGTGCGCTAGGTCTCCTTGTGGCGGTTCTGGCG
MAACSSPTLCTARSCGGSG    14  ATGGCAGCATGCTCGAGTCCGACTCTTTGCACTGCTCGGAGTTGTGGCGGTTCTGGCG
MAACSPRTYTTFERCGGSG    14  ATGGCAGCATGCTCGCCGCGTACTTACACTACTTTTGAGCGTTGTGGCGGTTCTGGCG
MAACSSGECTRRSWCGGSG    14  ATGGCAGCATGCTCGTCTGGGGAGTGCACTCGGCGTTCGTGGTGTGGCGGTTCTGGCG
MAACSKRSSCKFSMCGGSG    14  ATGGCAGCATGCTCTAAGCGGTCTTCGTGCAAGTTTTCGATGTGTGGCGGTTCTGGCG
MAACSYEMCVSQLVCGGSG    14  ATGGCAGCATGCTCTTATGAGATGTGCGTGTCTTAGTTGGTTTGTGGCGGTTCTGGCG
MAACWTARCYLPLQCGGSG    14  ATGGCAGCATGCTGGACGGCTCGGTGCTATTTGCCTTTGCAGTGTGGCGGTTCTGGCG
MAACWFQRCSTARTCGGSG    14  ATGGCAGCATGCTGGTTTTAGCGTTGCTCTACTGCGAGGACTTGTGGCGGTTCTGGCG
MAACCITFCSKLVSCGGSG    14  ATGGCAGCATGCTGTATTACGTTTTGCTCGAAGTTGGTGTCTTGTGGCGGTTCTGGCG
MAACCPMTCTGRMSCGGSG    14  ATGGCAGCATGCTGTCCGATGACGTGCACTGGGCGGATGTCTTGTGGCGGTTCTGGCG
MAACFQCICQASGALWRFW    14  ATGGCAGCATGCTTTTAGTGTATTTGCCAAGCTTCAGGGGCCTTGTGGCGGTTCTGGCG
MAVHCGRSYCSYECGGSG    14  ATGGCAGTGCACTGTGGTAGGAGTTATTGCTCTTATGAGTGTGGCGGTTCTGGCG
MASCLPPPQCTREMCGGSG    14  ATGGCATCATGCTTGCCTCCGCCGCAGTGCACGCGTGAGATGTGTGGCGGTTCTGGCG
MAACKITGSCFSGRCGGSG    13  ATGGCAGCATGCAAGATTACTGGGAGTTGCTTTTCTGGTAGGTGTGGCGGTTCTGGCG
MAACKQVSCYSARACGGSG    13  ATGGCAGCATGCAAGCAGGTTTCTTGCTATTCTGCGCGTGCGTGTGGCGGTTCTGGCG
MAACKPALLCVRHVCGGSG    13  ATGGCAGCATGCAAGCCTGCGTTGTTGTGCGTGCGGCATGTTTGTGGCGGTTCTGGCG
MAACNHNHWCPTARCGGSG    13  ATGGCAGCATGCAATCATAATCATTGGTGCCCTACTGCGCGTTGTGGCGGTTCTGGCG
MAACNATGRCAKDQCGGSG    13  ATGGCAGCATGCAATGCGACTGGTAGGTGCGCTAAGGATCAGTGTGGCGGTTCTGGCG
MAACNWTSMCTQRTCGGSG    13  ATGGCAGCATGCAATTGGACGTCGATGTGCACTTAGAGGACTTGTGGCGGTTCTGGCG
MAACTARSCQCCMYFGGSG    13  ATGGCAGCATGCACGGCGCGTTCTTGCTAGTGTTGTATGTATTTTGGCGGTTCTGGCG
MAACTQSACSGRCLVAVLA    13  ATGGCAGCATGCACGTAGTCTGCGTGCTCTGGTCGCTGTCTTGTGGCGGTTCTGGCG
MAACTYTISCSTARCGGSG    13  ATGGCAGCATGCACTTATACTATTTCTTGCTCTACTGCTCGTTGTGGCGGTTCTGGCG
MAACMTTARCPQMICGGSG    13  ATGGCAGCATGCATGACGACGGCTCGGTGCCCGCAGATGATTTGTGGCGGTTCTGGCG
MAACMPWVCSARHLCGGSG    13  ATGGCAGCATGCATGCCGTGGGTGTGCTCTGCGCGTCATCTTTGTGGCGGTTCTGGCG
MAACMATACGSARSCGGSG    13  ATGGCAGCATGCATGGCTACGGCGTGCGGTTCTGCGCGGTCTTGTGGCGGTTCTGGCG
MAACMSDECKLLMSCGGSG    13  ATGGCAGCATGCATGTCGGATGAGTGCAAGTTGCTGATGTCGTGTGGCGGTTCTGGCG
MAACISQLCPYWIACGGSG    13  ATGGCAGCATGCATTTCGTAGCTGTGCCCGTATTGGATTGCGTGTGGCGGTTCTGGCG
MAACILSALCTARSCGGSG    13  ATGGCAGCATGCATTTTGTCTGCTTTGTGCACGGCTAGGAGTTGTGGCGGTTCTGGCG
MAACQRVSSCGCWRCGGSG    13  ATGGCAGCATGCCAGCGGGTTAGTTCTTGCGGGTGTTGGCGTTGTGGCGGTTCTGGCG
MAACHTTECYILSACCGSG    13  ATGGCAGCATGCCATACTACGGAGTGCTATATTTTGTCGGCTTGTTGCGGTTCTGGCG
MAACHLVQNCLFALCGGSG    13  ATGGCAGCATGCCATCTGGTGTAGAATTGCTTGTTTGCTCTTTGTGGCGGTTCTGGCG
MAACHDASFCSARSCGGSG    13  ATGGCAGCATGCCATGATGCGTCTTTTTGCTCTGCGCGGTCGTGTGGCGGTTCTGGCG
MAACHSGHTLCHPQCGGSG    13  ATGGCAGCATGCCATTCGGGTCATACTCTTTGCCATCCGTAGTGTGGCGGTTCTGGCG
MAACPTARCQRGSVCGGSG    13  ATGGCAGCATGCCCTACTGCTCGTTGCCAGCGTGGGTCGGTTTGTGGCGGTTCTGGCG
MAACPPLRCTARIGCGGSG    13  ATGGCAGCATGCCCTCCGCTGAGGTGCACTGCTCGGATTGGGTGTGGCGGTTCTGGCG
MAACPALECMRYSLCGGSG    13  ATGGCAGCATGCCCTGCGCTGGAGTGCATGCGTTATTCTCTTTGTGGCGGTTCTGGCG
MAACPWQTCSARHPCGGSG    13  ATGGCAGCATGCCCTTGGCAGACTTGCTCTGCTCGGCATCCGTGTGGCGGTTCTGGCG
MAACRPSQCFARASCGGSG    13  ATGGCAGCATGCCGGCCTTCGCAGTGCTTTGCGCGTGCTAGTTGTGGCGGTTCTGGCG
MAACRTPFPSCSARCGGSG    13  ATGGCAGCATGCCGTACGCCGTTTCCGTCGTGCAGTGCTCGGTGTGGCGGTTCTGGCG
MAACRDLLCYATPRCGGSG    13  ATGGCAGCATGCCGTGATCTGTTGTGCTATGCTACGCCGCGTTGTGGCGGTTCTGGCG
MAACLHSCSLTARTCGGSG    13  ATGGCAGCATGCCTGCATTCGTGCAGTCTTACTGCGCGTACGTGTGGCGGTTCTGGCG
MAACLPAVCSSRGSCGGSG    13  ATGGCAGCATGCCTGCCTGCGGTGTGCTCGTCTCGTGGGAGTTGTGGCGGTTCTGGCG
MAACLPSDCVRSLVCGGSG    13  ATGGCAGCATGCCTGCCTTCTGATTGCGTGCGGTCGCTGGTGTGTGGCGGTTCTGGCG
MAACLSKGCVSARACGGSG    13  ATGGCAGCATGCCTGTCTAAGGGGTGCGTTTCTGCTCGGGCGTGTGGCGGTTCTGGCG
MAACLNKPCKRDAWCGGSG    13  ATGGCAGCATGCCTTAATAAGCCTTGCAAGCGTGATGCTTGGTGTGGCGGTTCTGGCG
MAACLDSCSTTARSCGGSG    13  ATGGCAGCATGCCTTGATTCTTGCAGTACGACTGCTAGGAGTTGTGGCGGTTCTGGCG
MAACDLSICSARYQCGGSG    13  ATGGCAGCATGCGATCTGTCTATTTGCTCGGCTCGTTATTAGTGTGGCGGTTCTGGCG
MAACAARRHCFSARCGGSG    13  ATGGCAGCATGCGCGGCTCGGCGGCATTGCTTTTCGGCGCGGTGTGGCGGTTCTGGCG
MAACASMSCYDFLSCGGSG    13  ATGGCAGCATGCGCGTCTATGTCGTGCTATGATTTTCTTTCTTGTGGCGGTTCTGGCG
MAACALLSARIGCFGGGSG    13  ATGGCAGCATGCGCTCTTTTAAGTGCTCGTATTGGCTGTTTTGGTGGCGGTTCTGGCG
MAACAGSQCSEYAGCGGSG    13  ATGGCAGCATGCGCTGGTTCGCAGTGCTCTGAGTATGCTGGGTGTGGCGGTTCTGGCG
MAACASARCSSFLLCGGSG    13  ATGGCAGCATGCGCTTCGGCGCGGTGCTCTTCTTTTCTTTTGTGTGGCGGTTCTGGCG
MAACGTLGARGIFFVAVLA    13  ATGGCAGCATGCGGGACGCTAGGTGCCAGGGGGATTTTCTTTGTGGCGGTTCTGGCG
MAACGTAQCILLVWRFW    13  ATGGCAGCATGCGGGACGGCTCAGTGCATTTTGTTGGTTTGGCGGTTCTGGCG
MAACGVHPHCWSARCGGSG    13  ATGGCAGCATGCGGTGTTCATCCGCATTGCTGGTCGGCTAGGTGTGGCGGTTCTGGCG
MAACVGSRCMSFAECGGSG    13  ATGGCAGCATGCGTGGGGTCTCGTTGCATGTCGTTTGCTGAGTGTGGCGGTTCTGGCG
MAACVQNQCSARALCGGSG    13  ATGGCAGCATGCGTGTAGAATCAGTGCTCGGCTCGGGCGTTGTGTGGCGGTTCTGGCG
MAACVSWRCNTPAQCGGSG    13  ATGGCAGCATGCGTGTCGTGGCGTTGCAATACTCCTGCTTAGTGTGGCGGTTCTGGCG
MAACQTSTCSARASCGGSG    13  ATGGCAGCATGCTAGACTTCGACGTGCTCGGCTCGTGCGTCTTGTGGCGGTTCTGGCG
MAACYLSLCSQRSHCGGSG    13  ATGGCAGCATGCTATCTTTCGCTGTGCTCGTAGAGGAGTCATTGTGGCGGTTCTGGCG
MAACYAVYSCGPQYCGGSG    13  ATGGCAGCATGCTATGCGGTTTATTCGTGCGGGCCGTAGTATTGTGGCGGTTCTGGCG
MAACYAYSCSARVPCGGSG    13  ATGGCAGCATGCTATGCGTATTCTTGCTCTGCGCGTGTGCCTTGTGGCGGTTCTGGCG
MAACYSHRCYPLQFCGGSG    13  ATGGCAGCATGCTATTCGCATCGTTGCTATCCTTTGTAGTTTTGTGGCGGTTCTGGCG
MAACYWFQCFVWLLCGVLA    13  ATGGCAGCATGCTATTGGTTTCAGTGCTTTGTGTGGTTGTTGTGTGGGGTTCTGGCG
MAACSNRAGCTQPPCGGSG    13  ATGGCAGCATGCTCGAATCGTGCTGGTTGCACGTAGCCTCCGTGTGGCGGTTCTGGCG
MAACSLNDCRMIRFCGGSG    13  ATGGCAGCATGCTCGCTGAATGATTGCCGGATGATTCGTTTTTGTGGCGGTTCTGGCG
MAACSYLCGMGHGSCGGSG    13  ATGGCAGCATGCTCGTATTTGTGCGGTATGGGTCATGGTTCTTGTGGCGGTTCTGGCG
MAACSPLACTKWSLCGGSG    13  ATGGCAGCATGCTCTCCGTTGGCGTGCACGAAGTGGTCGTTGTGTGGCGGTTCTGGCG
MAACSGDHCTARYLCGGSG    13  ATGGCAGCATGCTCTGGTGATCATTGCACTGCTCGTTATTTGTGTGGCGGTTCTGGCG
MAACSVPCYLRPKICGGSG    13  ATGGCAGCATGCTCTGTTCCGTGCTATTTGCGTCCGAAGATTTGTGGCGGTTCTGGCG
MAACSVRSCPVHIFCGGSG    13  ATGGCAGCATGCTCTGTTCGGTCTTGCCCGGTTCATATTTTTTGTGGCGGTTCTGGCG
MAACWQRRHCLYSICGGSG    13  ATGGCAGCATGCTGGCAGCGGCGGCATTGCCTTTATAGTATTTGTGGCGGTTCTGGCG
MAACWPYACSARVWCGGSG    13  ATGGCAGCATGCTGGCCTTATGCGTGCTCTGCGCGTGTGTGGTGTGGCGGTTCTGGCG
MAACCRTKPCYVPFCGGSG    13  ATGGCAGCATGCTGTAGGACTAAGCCTTGCTATGTTCCGTTTTGTGGCGGTTCTGGCG
MAACCAGCASARFMCGGSG    13  ATGGCAGCATGCTGTGCGGGGTGCGCGTCGGCGAGGTTTATGTGTGGCGGTTCTGGCG
MAACCASFPCYSRSCGGSG    13  ATGGCAGCATGCTGTGCTAGTTTTCCGTGCTATTCTCGTTCTTGTGGCGGTTCTGGCG
MAACLRSFCTARHMCGGSG    13  ATGGCAGCATGCTTGAGGTCTTTTTGCACTGCTCGGCATATGTGTGGCGGTTCTGGCG
MAACLVRFCQVTARCGGSG    13  ATGGCAGCATGCTTGGTGCGTTTTTGCTAGGTTACGGCTCGTTGTGGCGGTTCTGGCG
MAACLSWICTARSYCGGSG    13  ATGGCAGCATGCTTGTCGTGGATTTGCACGGCGAGGTCTTATTGTGGCGGTTCTGGCG
MAACFTAMEQCVSLCGGSG    13  ATGGCAGCATGCTTTACGGCGATGGAGCAGTGCGTGTCTCTTTGTGGCGGTTCTGGCG
MAACFTARHCPKHTCGGSG    13  ATGGCAGCATGCTTTACGGCTCGGCATTGCCCGAAGCATACTTGTGGCGGTTCTGGCG
MAACFTARCATLVGCGGSG    13  ATGGCAGCATGCTTTACTGCGAGATGCGCTACGTTGGTTGGGTGTGGCGGTTCTGGCG
MAACFCHDCYYQMQCGGSG    13  ATGGCAGCATGCTTTTGTCATGATTGCTATTATTAGATGCAGTGTGGCGGTTCTGGCG
MAAYNTFSCRPTARCGGSG    12  ATGGCAGCATACAATACGTTTTCGTGCCGTCCGACGGCTAGGTGTGGCGGTTCTGGCG
MAACKRSTCPLWITCGGSG    12  ATGGCAGCATGCAAGAGGAGTACGTGCCCTTTGTGGATTACTTGTGGCGGTTCTGGCG
MAACKPSMCDWQSTCGGSG    12  ATGGCAGCATGCAAGCCGTCGATGTGCGATTGGTAGTCTACGTGTGGCGGTTCTGGCG
MAACKGKCTARALGCGGSG    12  ATGGCAGCATGCAAGGGGAAGTGCACTGCGAGGGCGTTGGGTTGTGGCGGTTCTGGCG
MAACKFSLCMLTSQCGGSG    12  ATGGCAGCATGCAAGTTTTCGTTGTGCATGCTTACGTCTCAATGTGGCGGTTCTGGCG
MAACNSFCECTARVCGGSG    12  ATGGCAGCATGCAATTCGTTTTGTGAGTGCACGGCGCGGGTGTGTGGCGGTTCTGGCG
MAACTTTARCYQLFCGGSG    12  ATGGCAGCATGCACGACTACTGCGCGTTGCTATTAGCTTTTTTGTGGCGGTTCTGGCG
MAACTTSCQCGGYVCGGSG    12  ATGGCAGCATGCACGACTTCTTGTCAGTGCGGGGGTTATGTGTGTGGCGGTTCTGGCG
MAACTAPYLCSARSCGGSG    12  ATGGCAGCATGCACGGCGCCGTATCTTTGCTCTGCTAGGTCTTGTGGCGGTTCTGGCG
MAACTARRCLRVFLVAVLA    12  ATGGCAGCATGCACGGCTAGGCGGTGCCTTCGGGTTTTCCTTGTGGCGGTTCTGGCG
MAACTARYTCFYMHCGGSG    12  ATGGCAGCATGCACGGCTCGGTATACGTGCTTTTATATGCATTGTGGCGGTTCTGGCG
MAACTSSARCYDAICGGSG    12  ATGGCAGCATGCACGTCGTCTGCTAGGTGCTATGATGCGATTTGTGGCGGTTCTGGCG
MAACTISQGCFSARCGGSG    12  ATGGCAGCATGCACTATTTCTTAGGGTTGCTTTTCGGCTCGTTGTGGCGGTTCTGGCG
MAACTARACQPQLCCGGSG    12  ATGGCAGCATGCACTGCTCGGGCTTGCCAGCCGCAGCTTTGTTGTGGCGGTTCTGGCG
MAACTAQTCTARLFCGGSG    12  ATGGCAGCATGCACTGCTTAGACTTGCACGGCGCGGCTGTTTTGTGGCGGTTCTGGCG
MAACTWPCHSRSMFCGGSG    12  ATGGCAGCATGCACTTGGCCTTGCCATTCGAGGTCGATGTTTTGTGGCGGTTCTGGCG
MAACTLRQCPMSYWCGGSG    12  ATGGCAGCATGCACTTTGAGGTAGTGCCCGATGTCTTATTGGTGTGGCGGTTCTGGCG
MAACRLDCSARSLLCGGSG    12  ATGGCAGCATGCAGGTTGGATTGCTCGGCGAGGTCTCTTCTTTGTGGCGGTTCTGGCG
MAACSMTLCTARDFCGGSG    12  ATGGCAGCATGCAGTATGACTCTTTGCACTGCGCGGGATTTTTGTGGCGGTTCTGGCG
MAACMHMCCNLSARCGGSG    12  ATGGCAGCATGCATGCATATGTGTTGCAATTTGTCTGCTCGGTGTGGCGGTTCTGGCG
MAACITTMCATARFCGGSG    12  ATGGCAGCATGCATTACTACGATGTGCGCGACGGCGCGGTTTTGTGGCGGTTCTGGCG
MAACQARLGCMRNKCGGSG    12  ATGGCAGCATGCCAGGCGAGGTTGGGTTGCATGCGGAATAAGTGTGGCGGTTCTGGCG
MAACQQTCTQRYSHCGGSG    12  ATGGCAGCATGCCAGTAGACGTGCACTTAGCGGTATTCGCATTGTGGCGGTTCTGGCG
MAACHSLHCQTARMCGGSG    12  ATGGCAGCATGCCATAGTCTTCATTGCTAGACTGCTAGGATGTGTGGCGGTTCTGGCG
MAACHMLCCHSTARCGGSG    12  ATGGCAGCATGCCATATGCTGTGTTGCCATTCGACTGCGAGGTGTGGCGGTTCTGGCG
MAACHISARCAGYYCGGSG    12  ATGGCAGCATGCCATATTTCGGCTCGGTGCGCGGGGTATTATTGTGGCGGTTCTGGCG
MAACHISLCSARADCGGSG    12  ATGGCAGCATGCCATATTTCTCTTTGCTCGGCTCGTGCGGATTGTGGCGGTTCTGGCG
MAACHVSHCSGRTLCGGSG    12  ATGGCAGCATGCCATGTTAGTCATTGCAGTGGGCGTACGTTGTGTGGCGGTTCTGGCG
MAACHLRGCQLYQNCGGSG    12  ATGGCAGCATGCCATTTGCGTGGTTGCTAGTTGTATCAGAATTGTGGCGGTTCTGGCG
MAACPTARCHRLSKCGGSG    12  ATGGCAGCATGCCCGACTGCTAGGTGCCATCGTCTTTCTAAGTGTGGCGGTTCTGGCG
MAACPSARCPSAWLCGGSG    12  ATGGCAGCATGCCCGAGTGCGCGTTGCCCGAGTGCTTGGCTGTGTGGCGGTTCTGGCG
MAACPLYLCTQRQICGGSG    12  ATGGCAGCATGCCCGCTGTATCTGTGCACTCAGCGTTAGATTTGTGGCGGTTCTGGCG
MAACPFPPCYTHVWCGGSG    12  ATGGCAGCATGCCCGTTTCCTCCTTGCTATACTCATGTTTGGTGTGGCGGTTCTGGCG
MAACPGEHCGVPSCCGGSG    12  ATGGCAGCATGCCCTGGGGAGCATTGCGGTGTTCCGTCTTGTTGTGGCGGTTCTGGCG
MAACRPSICTTARSCGGSG    12  ATGGCAGCATGCCGGCCGAGTATTTGCACTACTGCTCGGTCTTGTGGCGGTTCTGGCG
MAACRACACTARFLCGGSG    12  ATGGCAGCATGCCGTGCGTGTGCTTGCACGGCTCGGTTTTTGTGTGGCGGTTCTGGCG
MAACRSFACPQALICGGSG    12  ATGGCAGCATGCCGTTCGTTTGCGTGCCCTTAGGCTTTGATTTGTGGCGGTTCTGGCG
MAACRLSARCPTGLCGGSG    12  ATGGCAGCATGCCGTTTGTCTGCGCGTTGCCCGACTGGGCTTTGTGGCGGTTCTGGCG
MAACLATFDCYISQVAVLA    12  ATGGCAGCATGCCTGGCGACTTTTGATTGCTATATTTCGCAGGTGGCGGTTCTGGCG
MAACLAMACTARFRCGGSG    12  ATGGCAGCATGCCTGGCTATGGCGTGCACGGCTCGTTTTAGGTGTGGCGGTTCTGGCG
MAACLSPLCTARSTCGGSG    12  ATGGCAGCATGCCTGTCGCCTCTTTGCACGGCTCGTAGTACGTGTGGCGGTTCTGGCG
MAACLTRRHCNFMNCGGSG    12  ATGGCAGCATGCCTTACTAGGAGGCATTGCAATTTTATGAATTGTGGCGGTTCTGGCG
MAACLPASVCTRRHCGGSG    12  ATGGCAGCATGCCTTCCGGCGTCTGTGTGCACTAGGAGGCATTGTGGCGGTTCTGGCG
MAACLQVSSLCSARCGGSG    12  ATGGCAGCATGCCTTTAGGTGTCGTCGCTTTGCAGTGCTCGTTGTGGCGGTTCTGGCG
MAACETARCPMASCCGGSG    12  ATGGCAGCATGCGAGACGGCTCGGTGCCCGATGGCGTCTTGTTGTGGCGGTTCTGGCG
MAACESVMSCLYHQCGGSG    12  ATGGCAGCATGCGAGAGTGTGATGTCTTGCCTGTATCATTAGTGTGGCGGTTCTGGCG
MAACEIVLCANFSWCGGSG    12  ATGGCAGCATGCGAGATTGTTCTGTGCGCTAATTTTTCTTGGTGTGGCGGTTCTGGCG
MAACEVTGRCIRHSCGGSG    12  ATGGCAGCATGCGAGGTTACTGGTAGGTGCATTCGGCATTCGTGTGGCGGTTCTGGCG
MAACARLSCNICRSCGGSG    12  ATGGCAGCATGCGCGCGGCTGTCTTGCAATATTTGTCGGTCGTGTGGCGGTTCTGGCG
MAACAQHFGCLWVIVAVLA    12  ATGGCAGCATGCGCGTAGCATTTTGGTTGCCTGTGGGTGATTGTGGCGGTTCTGGCG
MAACAYSARCSMRYCGGSG    12  ATGGCAGCATGCGCGTATTCTGCTCGTTGCAGTATGCGTTATTGTGGCGGTTCTGGCG
MAACASRSCSARVSCGGSG    12  ATGGCAGCATGCGCTAGTCGTTCTTGCTCGGCTCGGGTTTCTTGTGGCGGTTCTGGCG
MAACAVPICAQVSLCGGSG    12  ATGGCAGCATGCGCTGTGCCGATTTGCGCTCAGGTGTCGCTGTGTGGCGGTTCTGGCG
MAACALFYCTARGKCGGSG    12  ATGGCAGCATGCGCTTTGTTTTATTGCACGGCGCGGGGGAAGTGTGGCGGTTCTGGCG
MAACGRRMMCDSNSCGGSG    12  ATGGCAGCATGCGGGCGGCGTATGATGTGCGATTCTAATTCGTGTGGCGGTTCTGGCG
MAACGVTLFCLSARCGGSG    12  ATGGCAGCATGCGGGGTGACGTTGTTTTGCCTTAGTGCGAGGTGTGGCGGTTCTGGCG
MAACGTARCWRLGQCGGSG    12  ATGGCAGCATGCGGTACTGCGCGGTGCTGGCGGCTTGGGCAGTGTGGCGGTTCTGGCG
MAACGSGRCWEFQWCGGSG    12  ATGGCAGCATGCGGTTCGGGGCGGTGCTGGGAGTTTTAGTGGTGTGGCGGTTCTGGCG
MAACGWSSCLYVTYCGGSG    12  ATGGCAGCATGCGGTTGGTCGTCGTGCCTTTATGTTACGTATTGTGGCGGTTCTGGCG
MAACVIWVQCPTARCGGSG    12  ATGGCAGCATGCGTGATTTGGGTTCAGTGCCCTACTGCGAGGTGTGGCGGTTCTGGCG
MAACVTARCGGYVWCGGSG    12  ATGGCAGCATGCGTTACGGCTCGGTGCGGGGGTTATGTGTGGTGTGGCGGTTCTGGCG
MAACVPLHCLQLPFCGGSG    12  ATGGCAGCATGCGTTCCTCTGCATTGCTTGTAGCTTCCGTTTTGTGGCGGTTCTGGCG
MAACQHPVCTARMLCGGSG    12  ATGGCAGCATGCTAGCATCCGGTTTGCACGGCTAGGATGCTTTGTGGCGGTTCTGGCG
MAACQWCRGCTWDSCGGSG    12  ATGGCAGCATGCTAGTGGTGTCGTGGTTGCACTTGGGATTCGTGTGGCGGTTCTGGCG
MAACYTARCPTVSLCGGSG    12  ATGGCAGCATGCTATACGGCTAGGTGCCCGACTGTTAGTCTGTGTGGCGGTTCTGGCG
MAACYTARCNPLSACGGSG    12  ATGGCAGCATGCTATACTGCGCGTTGCAATCCGCTTTCTGCGTGTGGCGGTTCTGGCG
MAACYTARCPPNSSCGGSG    12  ATGGCAGCATGCTATACTGCTCGGTGCCCGCCTAATTCGTCTTGTGGCGGTTCTGGCG
MAACSWRLCTARHYCGGSG    12  ATGGCAGCATGCTCGTGGCGTCTGTGCACGGCGCGGCATTATTGTGGCGGTTCTGGCG
MAACSTARCLLSADCGGSG    12  ATGGCAGCATGCTCTACGGCTCGTTGCCTGCTTTCGGCTGATTGTGGCGGTTCTGGCG
MAACSRRHCTFSSRCGGSG    12  ATGGCAGCATGCTCTCGGAGGCATTGCACGTTTTCTTCTCGTTGTGGCGGTTCTGGCG
MAACWPDCRDVGCECGGSG    12  ATGGCAGCATGCTGGCCTGATTGCCGGGATGTGGGTTGTGAGTGTGGCGGTTCTGGCG
MAACWEWGTCSARSCGGSG    12  ATGGCAGCATGCTGGGAGTGGGGTACGTGCTCTGCTCGGAGTTGTGGCGGTTCTGGCG
MAACWYAMCTARRSCGGSG    12  ATGGCAGCATGCTGGTATGCGATGTGCACGGCTCGGCGGTCTTGTGGCGGTTCTGGCG
MAACWSRVCPEVFSCGGSG    12  ATGGCAGCATGCTGGTCGCGTGTTTGCCCGGAGGTGTTTTCTTGTGGCGGTTCTGGCG
MAACCALGCTICRVCGGSG    12  ATGGCAGCATGCTGTGCGCTTGGGTGCACGATTTGTAGGGTGTGTGGCGGTTCTGGCG
MAACCSMQCSARTWCGGSG    12  ATGGCAGCATGCTGTTCTATGTAGTGCTCTGCTAGGACGTGGTGTGGCGGTTCTGGCG
MAACCSRSLCSARSCGGSG    12  ATGGCAGCATGCTGTTCTCGGTCGTTGTGCTCGGCGCGTTCGTGTGGCGGTTCTGGCG
MAACLSARCGQLLICGGSG    12  ATGGCAGCATGCTTGAGTGCGAGGTGCGGGTAGCTGTTGATTTGTGGCGGTTCTGGCG
MAACLPWIACMSARCGGSG    12  ATGGCAGCATGCTTGCCTTGGATTGCGTGCATGTCTGCGCGGTGTGGCGGTTCTGGCG
MAACLQPSCCVTSRCGGSG    12  ATGGCAGCATGCTTGTAGCCTTCGTGCTGTGTTACTTCGCGGTGTGGCGGTTCTGGCG
MAACFSICCTARSTCGGSG    12  ATGGCAGCATGCTTTAGTATTTGTTGCACTGCGCGTTCGACGTGTGGCGGTTCTGGCG
MAACFELYGCTARSCGGSG    12  ATGGCAGCATGCTTTGAGTTGTATGGGTGCACTGCTCGTTCTTGTGGCGGTTCTGGCG
MAAWHAQYVQVYSSVWRFW    12  ATGGCAGCATGGCATGCATAGTATGTGCAAGTCTATTCCTCTGTGTGGCGGTTCTGGCG
MAACKRTCQTPSGRCGGSG    11  ATGGCAGCATGCAAGCGGACGTGCTAGACTCCGTCTGGGCGGTGTGGCGGTTCTGGCG
MAACKFTFCFLAGSCGGSG    11  ATGGCAGCATGCAAGTTTACGTTTTGCTTTCTGGCTGGGTCGTGTGGCGGTTCTGGCG
MAACKFSLCRYSSTCGGSG    11  ATGGCAGCATGCAAGTTTAGTTTGTGCCGGTATTCGTCGACGTGTGGCGGTTCTGGCG
MAACNTYYTLCLLQCGGSG    11  ATGGCAGCATGCAATACGTATTATACTCTGTGCCTGCTTCAGTGTGGCGGTTCTGGCG
MAACNMLTCKATWSCGGSG    11  ATGGCAGCATGCAATATGCTTACTTGCAAGGCGACGTGGAGTTGTGGCGGTTCTGGCG
MAACNVPCNCLFTACGGSG    11  ATGGCAGCATGCAATGTTCCTTGTAATTGCCTGTTTACTGCTTGTGGCGGTTCTGGCG
MAACNCGDCTFYSKCGGSG    11  ATGGCAGCATGCAATTGTGGGGATTGCACGTTTTATTCGAAGTGTGGCGGTTCTGGCG
MAACTRACGLSHVPCGGSG    11  ATGGCAGCATGCACGAGGGCTTGCGGGTTGTCTCATGTTCCTTGTGGCGGTTCTGGCG
MAACTPWWCCSHALCGGSG    11  ATGGCAGCATGCACGCCGTGGTGGTGCTGTAGTCATGCTTTGTGTGGCGGTTCTGGCG
MAACTARSCWSLMTCGGSG    11  ATGGCAGCATGCACGGCGAGGTCGTGCTGGTCGTTGATGACGTGTGGCGGTTCTGGCG
MAACTARGCQLTRNCGGSG    11  ATGGCAGCATGCACGGCTCGGGGGTGCTAGCTTACGCGGAATTGTGGCGGTTCTGGCG
MAACTARTQCSLWWCGGSG    11  ATGGCAGCATGCACGGCTCGTACTCAGTGCTCGTTGTGGTGGTGTGGCGGTTCTGGCG
MAACTGSCFSARLQCGGSG    11  ATGGCAGCATGCACGGGGTCTTGCTTTAGTGCTAGGTTGCAGTGTGGCGGTTCTGGCG
MAACTTARCLPAMHCGGSG    11  ATGGCAGCATGCACTACTGCGCGTTGCCTTCCGGCTATGCATTGTGGCGGTTCTGGCG
MAACTLFMCTARAWCGGSG    11  ATGGCAGCATGCACTCTTTTTATGTGCACTGCTAGGGCTTGGTGTGGCGGTTCTGGCG
MAACTARDSCGTSRCGGSG    11  ATGGCAGCATGCACTGCTCGTGATTCGTGCGGGACTTCTCGTTGTGGCGGTTCTGGCG
MAACTARLHCQTPFCGGSG    11  ATGGCAGCATGCACTGCTCGTTTGCATTGCTAGACTCCGTTTTGTGGCGGTTCTGGCG
MAACSSWLCGNTARCGGSG    11  ATGGCAGCATGCAGTTCGTGGCTGTGCGGTAATACTGCGCGGTGTGGCGGTTCTGGCG
MAACMTARCGLSPSYGGSG    11  ATGGCAGCATGCATGACGGCTCGTTGCGGGTTGTCGCCGAGTTATGGCGGTTCTGGCG
MAACMTARCQFNAECGGSG    11  ATGGCAGCATGCATGACTGCGCGTTGCCAGTTTAATGCTGAGTGTGGCGGTTCTGGCG
MAACMSFAG*LFCRVAVLA    11  ATGGCAGCATGCATGAGCTTTGCCGGATGATTATTTTGTCGTGTGGCGGTTCTGGCG
MAACMRFPCISTPICGGSG    11  ATGGCAGCATGCATGCGGTTTCCGTGCATTTCGACTCCTATTTGTGGCGGTTCTGGCG
MAACMLSPYLVTARCGGSG    11  ATGGCAGCATGCATGCTGTCGCCTTACCTTGTGACGGCTAGGTGTGGCGGTTCTGGCG
MAACMEPLCPCPSPCGGSG    11  ATGGCAGCATGCATGGAGCCTCTTTGCCCGTGTCCTTCTCCGTGTGGCGGTTCTGGCG
MAACIYRNCTARTLCGGSG    11  ATGGCAGCATGCATTTATCGTAATTGCACTGCGCGGACTCTGTGTGGCGGTTCTGGCG
MAACQAKLCYQDYVCGGSG    11  ATGGCAGCATGCCAGGCTAAGTTGTGCTATTAGGATTATGTTTGTGGCGGTTCTGGCG
MAACQGLCFLRQWDCGGSG    11  ATGGCAGCATGCCAGGGGTTGTGCTTTTTGCGGCAGTGGGATTGTGGCGGTTCTGGCG
MAACHLSLSCRSRCCGGSG    11  ATGGCAGCATGCCATTTGTCTCTTAGTTGCCGTAGTAGGTGTTGTGGCGGTTCTGGCG
MAACPPRYLCVKQLCGGSG    11  ATGGCAGCATGCCCGCCTCGGTATCTGTGCGTTAAGTAGCTGTGTGGCGGTTCTGGCG
MAACPRRMCLQAQGCGGSG    11  ATGGCAGCATGCCCGCGGCGTATGTGCTTGTAGGCTCAGGGGTGTGGCGGTTCTGGCG
MAACPRSLMCTSKSCGGSG    11  ATGGCAGCATGCCCGCGTTCTCTTATGTGCACGAGTAAGTCGTGTGGCGGTTCTGGCG
MAACPVSRQCLLTLCGGSG    11  ATGGCAGCATGCCCGGTGAGTCGGTAGTGCCTTCTTACGTTGTGTGGCGGTTCTGGCG
MAACPQERCELYRSCGGSG    11  ATGGCAGCATGCCCGTAGGAGCGGTGCGAGTTGTATCGGTCTTGTGGCGGTTCTGGCG
MAACPSARHCDPFRCGGSG    11  ATGGCAGCATGCCCGTCGGCGCGTCATTGCGATCCTTTTCGTTGTGGCGGTTCTGGCG
MAACPFTARCFPTFCGGSG    11  ATGGCAGCATGCCCGTTTACTGCTAGGTGCTTTCCGACGTTTTGTGGCGGTTCTGGCG
MAACPPGLQCCARYCGGSG    11  ATGGCAGCATGCCCTCCTGGTTTGTAGTGCTGTGCGAGGTATTGTGGCGGTTCTGGCG
MAACPRSYLCTARLCGGSG    11  ATGGCAGCATGCCCTCGTTCGTATCTGTGCACTGCTCGTCTGTGTGGCGGTTCTGGCG
MAACPEAFCSRFALCGGSG    11  ATGGCAGCATGCCCTGAGGCTTTTTGCTCGAGGTTTGCGTTGTGTGGCGGTTCTGGCG
MAACRKTTCFAVGRCGGSG    11  ATGGCAGCATGCCGGAAGACGACGTGCTTTGCGGTGGGTCGTTGTGGCGGTTCTGGCG
MAACRPLHCLGRSLCGGSG    11  ATGGCAGCATGCCGTCCGTTGCATTGCTTGGGGCGGTCGCTTTGTGGCGGTTCTGGCG
MAACRPYWCSRSNLCGGSG    11  ATGGCAGCATGCCGTCCTTATTGGTGCTCTCGTTCGAATTTGTGTGGCGGTTCTGGCG
MAACRLKRHCLFSECGGSG    11  ATGGCAGCATGCCGTCTTAAGAGGCATTGCCTTTTTTCGGAGTGTGGCGGTTCTGGCG
MAACLAGGCKDRQHCGGSG    11  ATGGCAGCATGCCTGGCTGGGGGTTGCAAGGATCGGTAGCATTGTGGCGGTTCTGGCG
MAACLLRAPCTTARCGGSG    11  ATGGCAGCATGCCTGTTGCGGGCTCCGTGCACTACGGCGCGGTGTGGCGGTTCTGGCG
MAACLSWACTARWSCGGSG    11  ATGGCAGCATGCCTTTCGTGGGCGTGCACGGCTCGTTGGTCTTGTGGCGGTTCTGGCG
MAACLFKKWCTARSCGGSG    11  ATGGCAGCATGCCTTTTTAAGAAGTGGTGCACTGCTCGTTCTTGTGGCGGTTCTGGCG
MAACEPVCSLTTESCGGSG    11  ATGGCAGCATGCGAGCCTGTTTGCTCGTTGACTACGGAGTCGTGTGGCGGTTCTGGCG
MAACEARQCRLRSTCGGSG    11  ATGGCAGCATGCGAGGCGCGGCAGTGCAGGTTGCGTTCGACTTGTGGCGGTTCTGGCG
MAACDKSCLPWWHHCGGSG    11  ATGGCAGCATGCGATAAGTCTTGCCTGCCTTGGTGGCATCATTGTGGCGGTTCTGGCG
MAACDHSRCPRMLSCGGSG    11  ATGGCAGCATGCGATCATTCGCGGTGCCCGAGGATGCTGTCTTGTGGCGGTTCTGGCG
MAACDAKHCSARYRCGGSG    11  ATGGCAGCATGCGATGCGAAGCATTGCTCTGCGCGTTATCGTTGTGGCGGTTCTGGCG
MAACATARCPITTVCGGSG    11  ATGGCAGCATGCGCGACGGCGCGTTGCCCTATTACGACGGTGTGTGGCGGTTCTGGCG
MAACASARCTELTECGGSG    11  ATGGCAGCATGCGCGTCGGCTAGGTGCACTGAGCTGACGGAGTGTGGCGGTTCTGGCG
MAACAHISCSHQYHCGGSG    11  ATGGCAGCATGCGCTCATATTTCGTGCTCGCATTAGTATCATTGTGGCGGTTCTGGCG
MAACAAYASCSARTCGGSG    11  ATGGCAGCATGCGCTGCTTATGCGTCTTGCTCGGCGCGTACTTGTGGCGGTTCTGGCG
MAACASARCLQNQSCGGSG    11  ATGGCAGCATGCGCTTCGGCTAGGTGCCTGCAGAATCAGAGTTGTGGCGGTTCTGGCG
MAACGTARCHLRLVCGGSG    11  ATGGCAGCATGCGGTACGGCTCGTTGCCATCTTAGGCTTGTTTGTGGCGGTTCTGGCG
MAACGAHCTQHGRSCGGSG    11  ATGGCAGCATGCGGTGCTCATTGCACGTAGCATGGGCGTTCTTGTGGCGGTTCTGGCG
MAACVQTARCNACLCGGSG    11  ATGGCAGCATGCGTGCAGACTGCGCGGTGCAATGCTTGTTTGTGTGGCGGTTCTGGCG
MAACVGLACKFATPCGGSG    11  ATGGCAGCATGCGTGGGGCTGGCGTGCAAGTTTGCGACTCCTTGTGGCGGTTCTGGCG
MAACVLFSCEPTLVCGGSG    11  ATGGCAGCATGCGTGTTGTTTTCTTGCGAGCCTACGCTTGTTTGTGGCGGTTCTGGCG
MAACVSQLCWLQHACGGSG    11  ATGGCAGCATGCGTTAGTTAGCTGTGCTGGTTGCAGCATGCGTGTGGCGGTTCTGGCG
MAACVSHACLSTARCGGSG    11  ATGGCAGCATGCGTTTCTCATGCTTGCCTTTCTACTGCTCGGTGTGGCGGTTCTGGCG
MAACQRPYCWITARCGGSG    11  ATGGCAGCATGCTAGCGGCCGTATTGCTGGATTACGGCTCGTTGTGGCGGTTCTGGCG
MAACQATARCSSSQCGGSG    11  ATGGCAGCATGCTAGGCTACTGCTCGTTGCAGTTCTTCGCAGTGTGGCGGTTCTGGCG
MAACQASTCYITARCGGSG    11  ATGGCAGCATGCTAGGCTTCGACTTGCTATATTACGGCTAGGTGTGGCGGTTCTGGCG
MAACQGRLCSPRTLCGGSG    11  ATGGCAGCATGCTAGGGTCGGCTTTGCTCGCCTCGGACGCTGTGTGGCGGTTCTGGCG
MAACYNRGCVLSQLCGGSG    11  ATGGCAGCATGCTATAATCGGGGATGCGTGCTTTCGTAGCTGTGTGGCGGTTCTGGCG
MAACYTARCHWLKGCGGSG    11  ATGGCAGCATGCTATACGGCTAGGTGCCATTGGCTTAAGGGGTGTGGCGGTTCTGGCG
MAACYRTCVNAYFSCGGSG    11  ATGGCAGCATGCTATCGTACTTGCGTGAATGCTTATTTTTCTTGTGGCGGTTCTGGCG
MAACYDSMCPRNEACGGSG    11  ATGGCAGCATGCTATGATTCGATGTGCCCGCGTAATGAGGCTTGTGGCGGTTCTGGCG
MAACYSTCCTARDACGGSG    11  ATGGCAGCATGCTATTCGACTTGCTGTACTGCTCGTGATGCGTGTGGCGGTTCTGGCG
MAACYLVASCYSSRCGGSG    11  ATGGCAGCATGCTATTTGGTTGCTTCTTGCTATTCGTCTAGGTGTGGCGGTTCTGGCG
MAACSVMCHIHQFYCGGSG    11  ATGGCAGCATGCTCGGTGATGTGCCATATTCATTAGTTTTATTGTGGCGGTTCTGGCG
MAACSNFPCTARLSCGGSG    11  ATGGCAGCATGCTCTAATTTTCCGTGCACTGCGCGTCTTTCTTGTGGCGGTTCTGGCG
MAACSTLCFGGVAMCGGSG    11  ATGGCAGCATGCTCTACGCTGTGCTTTGGGGGGGTTGCGATGTGTGGCGGTTCTGGCG
MAACSRASARCESACGGSG    11  ATGGCAGCATGCTCTAGGGCGTCTGCTAGGTGCGAGTCGGCGTGTGGCGGTTCTGGCG
MAACSMSCSARHQSCGGSG    11  ATGGCAGCATGCTCTATGTCTTGCTCGGCGAGGCATCAGAGTTGTGGCGGTTCTGGCG
MAACSHLLHCTARMCGGSG    11  ATGGCAGCATGCTCTCATCTTCTTCATTGCACTGCGCGGATGTGTGGCGGTTCTGGCG
MAACSDRTHCCQLSCGGSG    11  ATGGCAGCATGCTCTGATCGGACGCATTGCTGTCAGCTGTCTTGTGGCGGTTCTGGCG
MAACSYSLCEQTARCGGSG    11  ATGGCAGCATGCTCTTATAGTCTTTGCGAGTAGACGGCTAGGTGTGGCGGTTCTGGCG
MAACSSARCPLHYICGGSG    11  ATGGCAGCATGCTCTTCGGCTAGGTGCCCGCTTCATTATATTTGTGGCGGTTCTGGCG
MAACSSFCCSARSRCGGSG    11  ATGGCAGCATGCTCTTCGTTTTGTTGCTCTGCTCGTTCGCGGTGTGGCGGTTCTGGCG
MAACWETTALCTARCGGSG    11  ATGGCAGCATGCTGGGAGACTACGGCGCTGTGCACGGCTCGTTGTGGCGGTTCTGGCG
MAACCPRCQWDLYTCGGSG    11  ATGGCAGCATGCTGTCCGCGGTGCTAGTGGGATTTGTATACGTGTGGCGGTTCTGGCG
MAACCLNGICSEDQCGGSG    11  ATGGCAGCATGCTGTCTGAATGGGATTTGCTCGGAGGATCAGTGTGGCGGTTCTGGCG
MAACCCGQCTARNMCGGSG    11  ATGGCAGCATGCTGTTGTGGTTAGTGCACGGCGAGGAATATGTGTGGCGGTTCTGGCG
MAACLTARCWKHHWCGGSG    11  ATGGCAGCATGCTTGACGGCGCGTTGCTGGAAGCATCATTGGTGTGGCGGTTCTGGCG
MAACLTARCSEDGLCGGSG    11  ATGGCAGCATGCTTGACTGCGCGGTGCAGTGAGGATGGTTTGTGTGGCGGTTCTGGCG
MAACLVWGRCQTARCGGSG    11  ATGGCAGCATGCTTGGTGTGGGGTCGGTGCTAGACTGCGCGGTGTGGCGGTTCTGGCG
MAACFNCRCLSAWECGGSG    11  ATGGCAGCATGCTTTAATTGTCGTTGCTTGAGTGCGTGGGAGTGTGGCGGTTCTGGCG
MAACFTSRSCIQSYCGGSG    11  ATGGCAGCATGCTTTACGTCTCGGTCTTGCATTTAGTCGTATTGTGGCGGTTCTGGCG
MAACFASFSCASARCGGSG    11  ATGGCAGCATGCTTTGCTTCGTTTTCGTGCGCTTCGGCGCGGTGTGGCGGTTCTGGCG
MAACFSSQCPLTLHCGGSG    11  ATGGCAGCATGCTTTTCGTCGCAGTGCCCTTTGACTCTGCATTGTGGCGGTTCTGGCG
MAAWAWIRFALLSSLVAVLA    11  ATGGCAGCATGGGCATGGATCCGTTTTGCACTGCTAAGTAGTCTTGTGGCGGTTCTGGCG
MAARFQLFCGKTECCGGSG    10  ATGGCAGCACGCTTTTAGTTGTTTTGCGGGAAGACTGAGTGTTGTGGCGGTTCTGGCG
MAACKKQLCTARIQCGGSG    10  ATGGCAGCATGCAAGAAGCAGCTTTGCACGGCTCGGATTTAGTGTGGCGGTTCTGGCG
MAACKTPACGGTARCGGSG    10  ATGGCAGCATGCAAGACGCCGGCTTGCGGGGGTACTGCTAGGTGTGGCGGTTCTGGCG
MAACNKHVYCLTARCGGSG    10  ATGGCAGCATGCAATAAGCATGTTTATTGCCTGACGGCTCGGTGTGGCGGTTCTGGCG
MAACNMATARCLSYCGGSG    10  ATGGCAGCATGCAATATGGCTACGGCGAGGTGCTTGAGTTATTGTGGCGGTTCTGGCG
MAACNQPLGICHMPCGGSG    10  ATGGCAGCATGCAATCAGCCTCTGGGTATTTGCCATATGCCGTGTGGCGGTTCTGGCG
MAACNVLFAGCAFMCGGSG    10  ATGGCAGCATGCAATGTGCTGTTTGCGGGGTGCGCGTTTATGTGTGGCGGTTCTGGCG
MAACNQSSRCPPLMCGGSG    10  ATGGCAGCATGCAATTAGTCGAGTCGTTGCCCTCCGTTGATGTGTGGCGGTTCTGGCG
MAACNYSVRCSHSPCGGSG    10  ATGGCAGCATGCAATTATTCGGTGCGTTGCAGTCATTCTCCGTGTGGCGGTTCTGGCG
MAACNSTRSCLPLQCGGSG    10  ATGGCAGCATGCAATTCGACGCGGTCTTGCCTTCCTCTGCAGTGTGGCGGTTCTGGCG
MAACNFTSCLSARFCGGSG    10  ATGGCAGCATGCAATTTTACGTCGTGCCTGTCTGCGAGGTTTTGTGGCGGTTCTGGCG
MAACTDRCYCGMRRCGGSG    10  ATGGCAGCATGCACGGATCGGTGTTATTGCGGGATGAGGCGTTGTGGCGGTTCTGGCG
MAACTARSCNLCNICGGSG    10  ATGGCAGCATGCACGGCTCGTTCTTGCAATTTGTGTAATATTTGTGGCGGTTCTGGCG
MAACTYWRCTKYTLCGGSG    10  ATGGCAGCATGCACGTATTGGCGGTGCACTAAGTATACTCTGTGTGGCGGTTCTGGCG
MAACTWCPSCTSARCGGSG    10  ATGGCAGCATGCACGTGGTGTCCGTCTTGCACGAGTGCTCGTTGTGGCGGTTCTGGCG
MAACTMWRALLVEGCGGSG    10  ATGGCAGCATGCACTATGTGGCGTGCTCTGCTCGTTGAGGGGTGTGGCGGTTCTGGCG
MAACTRAACAYNTQCGGSG    10  ATGGCAGCATGCACTCGGGCGGCGTGCGCGTATAATACGTAGTGTGGCGGTTCTGGCG
MAACTARCFYTNFACGGSG    10  ATGGCAGCATGCACTGCTAGGTGCTTTTATACTAATTTTGCTTGTGGCGGTTCTGGCG
MAACTGTARACKYYCGGSG    10  ATGGCAGCATGCACTGGTACTGCGAGGGCGTGCAAGTATTATTGTGGCGGTTCTGGCG
MAACTQNSLCQSLTCGGSG    10  ATGGCAGCATGCACTTAGAATTCGCTGTGCCAGTCGTTGACGTGTGGCGGTTCTGGCG
MAACRQPCMTARVFCGGSG    10  ATGGCAGCATGCAGGTAGCCTTGCATGACGGCTCGTGTGTTTTGTGGCGGTTCTGGCG
MAACRSGECTGRHGCGGSG    10  ATGGCAGCATGCAGGTCGGGGGAGTGCACTGGTCGTCATGGGTGTGGCGGTTCTGGCG
MAACSRAACSSQLGCGGSG    10  ATGGCAGCATGCAGTCGGGCTGCTTGCTCGAGTTAGCTGGGGTGTGGCGGTTCTGGCG
MAACSRFCSARTLTCGGSG    10  ATGGCAGCATGCAGTCGGTTTTGCTCGGCTCGGACGCTGACTTGTGGCGGTTCTGGCG
MAACSARSSCRLLLCGGSG    10  ATGGCAGCATGCAGTGCTCGTTCGTCTTGCCGGTTGCTGTTGTGTGGCGGTTCTGGCG
MAACSWGRSCLFPWCGGSG    10  ATGGCAGCATGCAGTTGGGGTCGTTCTTGCTTGTTTCCGTGGTGTGGCGGTTCTGGCG
MAACSLSLCTRRHTCGGSG    10  ATGGCAGCATGCAGTTTGAGTCTGTGCACTCGTAGGCATACTTGTGGCGGTTCTGGCG
MAACMSARCHPYPQCGGSG    10  ATGGCAGCATGCATGAGTGCGCGGTGCCATCCGTATCCTTAGTGTGGCGGTTCTGGCG
MAACMSARCRSTLHCGGSG    10  ATGGCAGCATGCATGAGTGCTCGGTGCCGGTCTACGTTGCATTGTGGCGGTTCTGGCG
MAACMMWPCHSTSRCGGSG    10  ATGGCAGCATGCATGATGTGGCCTTGCCATTCGACTTCTCGTTGTGGCGGTTCTGGCG
MAACMQHNCFYSRSCGGSG    10  ATGGCAGCATGCATGCAGCATAATTGCTTTTATTCTCGTAGTTGTGGCGGTTCTGGCG
MAACMYFYCSARNHCGGSG    10  ATGGCAGCATGCATGTATTTTTATTGCTCGGCTCGGAATCATTGTGGCGGTTCTGGCG
MAACILDRSCLHSWCGGSG    10  ATGGCAGCATGCATTCTTGATCGTTCTTGCCTGCATTCGTGGTGTGGCGGTTCTGGCG
MAACIWNCTARTLLCGGSG    10  ATGGCAGCATGCATTTGGAATTGCACTGCGCGTACGCTTCTGTGTGGCGGTTCTGGCG
MAACQTARCRSLLLCGGSG    10  ATGGCAGCATGCCAGACGGCTCGTTGCAGGTCTTTGCTTCTTTGTGGCGGTTCTGGCG
MAACQLRCQPKVRHCGGSG    10  ATGGCAGCATGCCAGCTGAGGTGCCAGCCTAAGGTTCGGCATTGTGGCGGTTCTGGCG
MAACQVSCSTAGLSCGGSG    10  ATGGCAGCATGCCAGGTGTCTTGCTCGACTGCTGGGCTTAGTTGTGGCGGTTCTGGCG
MAACQSLFCCSARSCGGSG    10  ATGGCAGCATGCCAGTCGTTGTTTTGCTGTTCGGCGCGGAGTTGTGGCGGTTCTGGCG
MAACQLLACASARHCGGSG    10  ATGGCAGCATGCCAGTTGCTGGCTTGCGCGAGTGCTCGTCATTGTGGCGGTTCTGGCG
MAACQFYDCSTARACGGSG    10  ATGGCAGCATGCCAGTTTTATGATTGCTCGACTGCTCGTGCTTGTGGCGGTTCTGGCG
MAACHLGCSSRLSYCGGSG    10  ATGGCAGCATGCCATTTGGGTTGCAGTTCTCGGTTGAGTTATTGTGGCGGTTCTGGCG
MAACHFRGCEGMSDCGGSG    10  ATGGCAGCATGCCATTTTCGGGGTTGCGAGGGGATGAGTGATTGTGGCGGTTCTGGCG
MAACPTARALCVDFCGGSG    10  ATGGCAGCATGCCCGACGGCTCGGGCGCTTTGCGTTGATTTTTGTGGCGGTTCTGGCG
MAACPTARCACSFLCGGSG    10  ATGGCAGCATGCCCGACTGCGCGTTGCGCGTGTAGTTTTTTGTGTGGCGGTTCTGGCG
MAACPAVKCTRYTLCGGSG    10  ATGGCAGCATGCCCGGCGGTGAAGTGCACGAGGTATACTCTTTGTGGCGGTTCTGGCG
MAACPTARTCELPECGGSG    10  ATGGCAGCATGCCCTACTGCTCGGACGTGCGAGTTGCCTGAGTGTGGCGGTTCTGGCG
MAACPLQCSVLPAICGGSG    10  ATGGCAGCATGCCCTCTGCAGTGCTCTGTTTTGCCTGCGATTTGTGGCGGTTCTGGCG
MAACPLLSDCTRRSCGGSG    10  ATGGCAGCATGCCCTCTGCTGTCTGATTGCACGCGGAGGTCGTGTGGCGGTTCTGGCG
MAACRIRGCAVGLPCGGSG    10  ATGGCAGCATGCCGGATTCGGGGTTGCGCTGTTGGGCTTCCTTGTGGCGGTTCTGGCG
MAACRQSACSAKQACGGSG    10  ATGGCAGCATGCCGGCAGAGTGCGTGCTCTGCGAAGTAGGCTTGTGGCGGTTCTGGCG
MAACRHVWCLDSYPCGGSG    10  ATGGCAGCATGCCGGCATGTGTGGTGCCTTGATAGTTATCCGTGTGGCGGTTCTGGCG
MAACRMSPCSARTGCGGSG    10  ATGGCAGCATGCCGTATGTCTCCGTGCTCTGCGCGTACGGGGTGTGGCGGTTCTGGCG
MAACRHQLCPAWYICGGSG    10  ATGGCAGCATGCCGTCATTAGTTGTGCCCGGCTTGGTATATTTGTGGCGGTTCTGGCG
MAACRASLCTQRFQCGGSG    10  ATGGCAGCATGCCGTGCGTCTTTGTGCACTTAGCGTTTTCAGTGTGGCGGTTCTGGCG
MAACLSARCSFSYICGGSG    10  ATGGCAGCATGCCTGTCTGCGCGTTGCTCTTTTTCGTATATTTGTGGCGGTTCTGGCG
MAACLNPMCSARYICGGSG    10  ATGGCAGCATGCCTTAATCCTATGTGCTCTGCTCGGTATATTTGTGGCGGTTCTGGCG
MAACLEESCATARMCGGSG    10  ATGGCAGCATGCCTTGAGGAGTCTTGCGCTACGGCGCGGATGTGTGGCGGTTCTGGCG
MAACLVKSCVSRTKCGGSG    10  ATGGCAGCATGCCTTGTTAAGTCTTGCGTGTCTAGGACGAAGTGTGGCGGTTCTGGCG
MAACLVSARCYQPLCGGSG    10  ATGGCAGCATGCCTTGTTTCTGCGCGTTGCTATTAGCCGTTGTGTGGCGGTTCTGGCG
MAACESRRVCPTARCGGSG    10  ATGGCAGCATGCGAGTCTCGTAGGGTTTGCCCTACTGCGCGTTGTGGCGGTTCTGGCG
MAACDARKCLQGVACGGSG    10  ATGGCAGCATGCGATGCGCGTAAGTGCCTTTAGGGGGTTGCGTGTGGCGGTTCTGGCG
MAACDVMSLCMQPSCGGSG    10  ATGGCAGCATGCGATGTTATGTCTCTGTGCATGCAGCCGTCGTGTGGCGGTTCTGGCG
MAACAKHGCHTRCFCGGSG    10  ATGGCAGCATGCGCGAAGCATGGTTGCCATACTCGTTGTTTTTGTGGCGGTTCTGGCG
MAACANLCELGCVFCGGSG    10  ATGGCAGCATGCGCGAATCTGTGCGAGCTTGGTTGTGTTTTTTGTGGCGGTTCTGGCG
MAACAELCWATQLGGGSG    10  ATGGCAGCATGCGCGGAGTTGTGCTGGGCGACTCAGCTTGGGGGCGGTTCTGGCG
MAACADLCCSTARQCGGSG    10  ATGGCAGCATGCGCGGATTTGTGTTGCTCTACGGCTAGGTAGTGTGGCGGTTCTGGCG
MAACAVSKLCQMGLCGGSG    10  ATGGCAGCATGCGCGGTGTCGAAGCTGTGCTAGATGGGTTTGTGTGGCGGTTCTGGCG
MAACASTVRSCNLLCGGSG    10  ATGGCAGCATGCGCGTCTACGGTGCGTTCTTGCAATCTTCTTTGTGGCGGTTCTGGCG
MAACASARCRLSTTCGGSG    10  ATGGCAGCATGCGCGTCTGCGCGTTGCCGTCTTTCGACTACTTGTGGCGGTTCTGGCG
MAACATGRCGQLMLCGGSG    10  ATGGCAGCATGCGCTACGGGTCGGTGCGGTTAGTTGATGCTTTGTGGCGGTTCTGGCG
MAACAMMSCATARYCGGSG    10  ATGGCAGCATGCGCTATGATGTCTTGCGCGACTGCGCGGTATTGTGGCGGTTCTGGCG
MAACAAMCAPKLTACGGSG    10  ATGGCAGCATGCGCTGCTATGTGCGCTCCTAAGCTTACTGCGTGTGGCGGTTCTGGCG
MAACGLSACVSARSCGGSG    10  ATGGCAGCATGCGGTCTGTCTGCGTGCGTTTCGGCTCGTTCGTGTGGCGGTTCTGGCG
MAACGYCLPCTSRLCGGSG    10  ATGGCAGCATGCGGTTATTGTTTGCCGTGCACTTCTCGGCTGTGTGGCGGTTCTGGCG
MAACGLNCTDTKSFCGGSG    10  ATGGCAGCATGCGGTTTGAATTGCACGGATACGAAGTCGTTTTGTGGCGGTTCTGGCG
MAACVLRLCVDTARCGGSG    10  ATGGCAGCATGCGTGTTGCGGTTGTGCGTTGATACGGCGCGTTGTGGCGGTTCTGGCG
MAACVFQLCFHMMACGGSG    10  ATGGCAGCATGCGTGTTTTAGTTGTGCTTTCATATGATGGCGTGTGGCGGTTCTGGCG
MAACVNVSPCCSARCGGSG    10  ATGGCAGCATGCGTTAATGTGTCTCCGTGCTGTTCGGCGAGGTGTGGCGGTTCTGGCG
MAACVRHCTARCFTCGGSG    10  ATGGCAGCATGCGTTAGGCATTGCACTGCGCGGTGTTTTACTTGTGGCGGTTCTGGCG
MAACVSQPCGDDLGCGGSG    10  ATGGCAGCATGCGTTTCGTAGCCTTGCGGGGATGATTTGGGGTGTGGCGGTTCTGGCG
MAACQNFLTCLTARCGGSG    10  ATGGCAGCATGCTAGAATTTTCTTACTTGCTTGACTGCTCGTTGTGGCGGTTCTGGCG
MAACQTSRCYLLYPCGGSG    10  ATGGCAGCATGCTAGACGTCACGTTGCTATTTGTTGTATCCGTGTGGCGGTTCTGGCG
MAACQTARMCRAISCGGSG    10  ATGGCAGCATGCTAGACTGCTCGGATGTGCCGTGCGATTTCTTGTGGCGGTTCTGGCG
MAACQMRLCTFSARCGGSG    10  ATGGCAGCATGCTAGATGCGTTTGTGCACGTTTTCTGCGAGGTGTGGCGGTTCTGGCG
MAACQPFYCTGRQGCGGSG    10  ATGGCAGCATGCTAGCCTTTTTATTGCACGGGGCGTCAGGGTTGTGGCGGTTCTGGCG
MAACQSLACNSARTCGGSG    10  ATGGCAGCATGCTAGTCTTTGGCGTGCAATTCTGCGCGTACTTGTGGCGGTTCTGGCG
MAACQWVHPCVTARCGGSG    10  ATGGCAGCATGCTAGTGGGTTCATCCTTGCGTGACTGCGAGGTGTGGCGGTTCTGGCG
MAACQWSRCSSATSCGGSG    10  ATGGCAGCATGCTAGTGGTCGCGTTGCAGTTCTGCTACTTCGTGTGGCGGTTCTGGCG
MAACQLGPPSCPKSCGGSG    10  ATGGCAGCATGCTAGTTGGGGCCTCCTTCTTGCCCGAAGAGTTGTGGCGGTTCTGGCG
MAACYMLCRRWFACCGGSG    10  ATGGCAGCATGCTATATGCTGTGCCGTCGTTGGTTTGCTTGTTGTGGCGGTTCTGGCG
MAACYGPPCRQAPQCGGSG    10  ATGGCAGCATGCTATGGTCCTCCGTGCCGGCAGGCGCCTCAGTGTGGCGGTTCTGGCG
MAACYSARCPQSALCGGSG    10  ATGGCAGCATGCTATTCGGCGAGGTGCCCGCAGTCGGCTTTGTGTGGCGGTTCTGGCG
MAACYCCRCTARLSCGGSG    10  ATGGCAGCATGCTATTGTTGTAGGTGCACTGCGCGTTTGTCTTGTGGCGGTTCTGGCG
MAACYFSKLCRSMQCGGSG    10  ATGGCAGCATGCTATTTTAGTAAGTTGTGCAGGTCGATGTAGTGTGGCGGTTCTGGCG
MAACSNSARCSPTTCGGSG    10  ATGGCAGCATGCTCGAATTCTGCTCGTTGCTCGCCGACTACTTGTGGCGGTTCTGGCG
MAACSIWLCQQCPECGGSG    10  ATGGCAGCATGCTCGATTTGGCTGTGCTAGTAGTGTCCTGAGTGTGGCGGTTCTGGCG
MAACSPAICLQDQICGGSG    10  ATGGCAGCATGCTCGCCTGCGATTTGCCTGTAGGATTAGATTTGTGGCGGTTCTGGCG
MAACSEHSCASWINCGGSG    10  ATGGCAGCATGCTCGGAGCATTCGTGCGCGTCGTGGATTAATTGTGGCGGTTCTGGCG
MAACSWAVCGGTQKCGGSG    10  ATGGCAGCATGCTCGTGGGCTGTTTGCGGGGGTACTCAGAAGTGTGGCGGTTCTGGCG
MAACSTLCFGGLRCVAVLA    10  ATGGCAGCATGCTCTACGCTGTGCTTTGGGGGGTTGCGATGTGTGGCGGTTCTGGCG
MAACSTARCHNLIGCGGSG    10  ATGGCAGCATGCTCTACTGCTCGGTGCCATAATTTGATTGGTTGTGGCGGTTCTGGCG
MAACSPGVCLRTARCGGSG    10  ATGGCAGCATGCTCTCCGGGTGTTTGCTTGAGGACGGCTCGGTGTGGCGGTTCTGGCG
MAACSSQDQCAQFVCGGSG    10  ATGGCAGCATGCTCTTCTTAGGATCAGTGCGCTCAGTTTGTGTGTGGCGGTTCTGGCG
MAACWTARCSVSSTCGGSG    10  ATGGCAGCATGCTGGACGGCGCGTTGCTCTGTGAGTTCGACTTGTGGCGGTTCTGGCG
MAACWTARSCSPFHCGGSG    10  ATGGCAGCATGCTGGACTGCGAGGTCTTGCTCTCCGTTTCATTGTGGCGGTTCTGGCG
MAACWRKSCTLSSSCGGSG    10  ATGGCAGCATGCTGGCGGAAGTCGTGCACGCTGTCGTCTTCTTGTGGCGGTTCTGGCG
MAACWVRRHCLTYRCGGSG    10  ATGGCAGCATGCTGGGTGCGTCGGCATTGCTTGACTTATCGGTGTGGCGGTTCTGGCG
MAACCVPYSCTARSCGGSG    10  ATGGCAGCATGCTGTGTTCCTTATTCTTGCACGGCGCGTTCGTGTGGCGGTTCTGGCG
MAACLMQPCCASTLCGGSG    10  ATGGCAGCATGCTTGATGTAGCCTTGCTGTGCGAGTACTCTTTGTGGCGGTTCTGGCG
MAACLPTARCCSTRCGGSG    10  ATGGCAGCATGCTTGCCGACGGCGCGGTGCTGTTCGACGAGGTGTGGCGGTTCTGGCG
MAACLLMYSCFTGRCGGSG    10  ATGGCAGCATGCTTGCTGATGTATTCGTGCTTTACTGGGAGGTGTGGCGGTTCTGGCG
MAACLVRQPCTLSLCGGSG    10  ATGGCAGCATGCTTGGTGAGGTAGCCGTGCACTCTGTCGCTTTGTGGCGGTTCTGGCG
MAACFTARCGMSRTCGGSG    10  ATGGCAGCATGCTTTACGGCTAGGTGCGGGATGTCGCGTACGTGTGGCGGTTCTGGCG
MAACFHSMCSARFFCGGSG    10  ATGGCAGCATGCTTTCATTCGATGTGCTCGGCGCGTTTTTTTTGTGGCGGTTCTGGCG
MAACFRFCNAVVSPCGGSG    10  ATGGCAGCATGCTTTCGGTTTTGCAATGCTGTTGTGTCTCCTTGTGGCGGTTCTGGCG
MAACFVQVSCTNGVCGGSG    10  ATGGCAGCATGCTTTGTTTAGGTGTCTTGCACTAATGGTGTGTGTGGCGGTTCTGGCG
MAACFSRRCYFQPLCGGSG    10  ATGGCAGCATGCTTTTCGCGGCGTTGCTATTTTCAGCCTTTGTGTGGCGGTTCTGGCG
MAACFFQRCFPHSPCGGSG    10  ATGGCAGCATGCTTTTTTCAGCGTTGCTTTCCTCATTCGCCTTGTGGCGGTTCTGGCG
MASMPAADVLPASAVWRFW    9  ATGGCAAGCATGCCGGCCGCTGACGTCTTGCCCGCTTCAGCTGTGTGGCGGTTCTGGCG
MAAMPSLLVLFVYALWRFW    9  ATGGCAGCAATGCCTTCTTTATTGGTGCTCTTTGTGTATGCTTTGTGGCGGTTCTGGCG
MAACKRIVARCMLGVAVLA    9  ATGGCAGCATGCAAGCGCATCGTTGCGAGATGCATGTTGGGTGTGGCGGTTCTGGCG
MAACKLTKSCRFTLCGGSG    9  ATGGCAGCATGCAAGCTTACGAAGTCTTGCCGTTTTACGCTGTGTGGCGGTTCTGGCG
MAACKAQSCLRVSSCGGSG    9  ATGGCAGCATGCAAGGCGTAGTCGTGCCTTCGTGTGAGTTCGTGTGGCGGTTCTGGCG
MAACKQSASCDTRRCGGSG    9  ATGGCAGCATGCAAGTAGAGTGCGTCGTGCGATACGCGTCGTTGTGGCGGTTCTGGCG
MAACNLMPCRSFHSCGGSG    9  ATGGCAGCATGCAATCTTATGCCGTGCCGTTCTTTTCATTCGTGTGGCGGTTCTGGCG
MAACNASPCQMTARCGGSG    9  ATGGCAGCATGCAATGCGTCTCCGTGCCAGATGACTGCGAGGTGTGGCGGTTCTGGCG
MAACTTPRCLQWHVCGGSG    9  ATGGCAGCATGCACGACGCCGAGGTGCCTTCAGTGGCATGTGTGTGGCGGTTCTGGCG
MAACTSGRCFSVTYCGGSG    9  ATGGCAGCATGCACGAGTGGGCGGTGCTTTAGTGTGACGTATTGTGGCGGTTCTGGCG
MAACTARCHVLDPACGGSG    9  ATGGCAGCATGCACGGCGCGGTGCCATGTTTTGGATCCGGCGTGTGGCGGTTCTGGCG
MAACTARNCYPLSSCGGSG    9  ATGGCAGCATGCACGGCTCGTAATTGCTATCCTCTTTCTTCTTGTGGCGGTTCTGGCG
MAACTAFCYDLSTGCGGSG    9  ATGGCAGCATGCACGGCTTTTTGCTATGATCTGTCGACGGGTTGTGGCGGTTCTGGCG
MAACTYSCSALNSKCGGSG    9  ATGGCAGCATGCACGTATTCGTGCTCTGCGCTTAATTCGAAGTGTGGCGGTTCTGGCG
MAACTSICDKQQLFCGGSG    9  ATGGCAGCATGCACGTCTATTTGCGATAAGCAGTAGTTGTTTTGTGGCGGTTCTGGCG
MAACTLSKCHVLSGCGGSG    9  ATGGCAGCATGCACGTTGTCGAAGTGCCATGTGCTGTCTGGTTGTGGCGGTTCTGGCG
MAACTFCSCGFMSRCGGSG    9  ATGGCAGCATGCACGTTTTGTAGTTGCGGTTTTATGTCTCGGTGTGGCGGTTCTGGCG
MAACTIYPCYTPCKCGGSG    9  ATGGCAGCATGCACTATTTATCCGTGCTATACGCCGTGTAAGTGTGGCGGTTCTGGCG
MAACTARACSFQEMCGGSG    9  ATGGCAGCATGCACTGCGAGGGCGTGCTCGTTTTAGGAGATGTGTGGCGGTTCTGGCG
MAACTARCNWCQMECGGSG    9  ATGGCAGCATGCACTGCGCGGTGCAATTGGTGTTAGATGGAGTGTGGCGGTTCTGGCG
MAACTARACLWVGSVAVLA    9  ATGGCAGCATGCACTGCTCGTGCGTGCCTTTGGGTGGGGAGTGTGGCGGTTCTGGCG
MAACTVTGCFVEDTCGGSG    9  ATGGCAGCATGCACTGTTACTGGTTGCTTTGTTGAGGATACGTGTGGCGGTTCTGGCG
MAACTYTSFCSARMCGGSG    9  ATGGCAGCATGCACTTATACTTCGTTTTGCTCTGCTCGTATGTGTGGCGGTTCTGGCG
MAACTSARCSILSYCGGSG    9  ATGGCAGCATGCACTTCGGCGCGGTGCTCTATTCTGTCGTATTGTGGCGGTTCTGGCG
MAACTSFLCLPLISCGGSG    9  ATGGCAGCATGCACTTCGTTTTTGTGCTTGCCGCTTATTAGTTGTGGCGGTTCTGGCG
MAACTSRCTSMQLGCGGSG    9  ATGGCAGCATGCACTTCTCGTTGCACTAGTATGTAGCTTGGGTGTGGCGGTTCTGGCG
MAACRSPMACLHPPCGGSG    9  ATGGCAGCATGCAGGTCTCCGATGGCGTGCCTTCATCCTCCTTGTGGCGGTTCTGGCG
MAACSNPYFACYAPCGGSG    9  ATGGCAGCATGCAGTAATCCGTATTTTGCTTGCTATGCTCCTTGTGGCGGTTCTGGCG
MAACSTSIQYCSARCGGSG    9  ATGGCAGCATGCAGTACTAGTATTCAGTATTGCTCGGCTCGTTGTGGCGGTTCTGGCG
MAACSSARCPQTLMCGGSG    9  ATGGCAGCATGCAGTAGTGCGCGGTGCCCGCAGACGCTTATGTGTGGCGGTTCTGGCG
MAACMAFSDYCPLACGGSG    9  ATGGCAGCATGCATGGCTTTTTCTGATTATTGCCCGTTGGCGTGTGGCGGTTCTGGCG
MAACMVVSCLSTARCGGSG    9  ATGGCAGCATGCATGGTGGTTTCGTGCTTGTCTACGGCGCGTTGTGGCGGTTCTGGCG
MAACISLCSARLRSCGGSG    9  ATGGCAGCATGCATTTCGCTTTGCTCTGCGCGTCTTCGGAGTTGTGGCGGTTCTGGCG
MAACQLRCSAVQTCCGGSG    9  ATGGCAGCATGCCAGCTTCGGTGCAGTGCGGTTCAGACGTGTTGTGGCGGTTCTGGCG
MAACQSMSSCKFTGCGGSG    9  ATGGCAGCATGCCAGTCTATGTCGAGTTGCAAGTTTACGGGTTGTGGCGGTTCTGGCG
MAACQCPTCTLSARCGGSG    9  ATGGCAGCATGCCAGTGTCCTACGTGCACGCTGTCGGCTCGGTGTGGCGGTTCTGGCG
MAACHPHRCHVSHPCGGSG    9  ATGGCAGCATGCCATCCGCATAGATGCCATGTTTCGCATCCTTGTGGCGGTTCTGGCG
MAACHPSTCKTSADCGGSG    9  ATGGCAGCATGCCATCCGTCTACTTGCAAGACTTCTGCGGATTGTGGCGGTTCTGGCG
MAACHRSGLCYMSDCGGSG    9  ATGGCAGCATGCCATCGGAGTGGGCTTTGCTATATGTCGGATTGTGGCGGTTCTGGCG
MAACHSRPSCQSSRCGGSG    9  ATGGCAGCATGCCATTCGAGGCCGAGTTGCCAGTCTTCTCGGTGTGGCGGTTCTGGCG
MAACPNSRNCKFVLCGGSG    9  ATGGCAGCATGCCCGAATTCGCGTAATTGCAAGTTTGTGCTTTGTGGCGGTTCTGGCG
MAACPTSKCSGRAHCGGSG    9  ATGGCAGCATGCCCGACTAGTAAGTGCAGTGGGCGGGCGCATTGTGGCGGTTCTGGCG
MAACPRVRCLSQAECGGSG    9  ATGGCAGCATGCCCGAGGGTGCGTTGCTTGTCGTAGGCGGAGTGTGGCGGTTCTGGCG
MAACPQWSCSGRKSCGGSG    9  ATGGCAGCATGCCCGCAGTGGTCTTGCTCTGGGAGGAAGTCGTGTGGCGGTTCTGGCG
MAACPRRHCTTSGRCGGSG    9  ATGGCAGCATGCCCGCGTCGGCATTGCACGACTTCGGGTCGTTGTGGCGGTTCTGGCG
MAACPSARCTSFSSCGGSG    9  ATGGCAGCATGCCCGTCGGCTCGTTGCACTTCTTTTTCTTCGTGTGGCGGTTCTGGCG
MAACPSLSQCRLLTCGGSG    9  ATGGCAGCATGCCCGTCGTTGTCTTAGTGCCGGCTGCTTACGTGTGGCGGTTCTGGCG
MAACPCPLCRPVLLCGGSG    9  ATGGCAGCATGCCCGTGTCCTCTGTGCCGTCCGGTTCTTTTGTGTGGCGGTTCTGGCG
MAACPCFVCSKYARCGGSG    9  ATGGCAGCATGCCCGTGTTTTGTTTGCTCGAAGTATGCTCGTTGTGGCGGTTCTGGCG
MAACPHLNCTSRTHCGGSG    9  ATGGCAGCATGCCCTCATCTGAATTGCACTAGTCGGACGCATTGTGGCGGTTCTGGCG
MAACPRNCYFSLNKCGGSG    9  ATGGCAGCATGCCCTCGGAATTGCTATTTTTCGCTTAATAAGTGTGGCGGTTCTGGCG
MAACPDRLCSARTFCGGSG    9  ATGGCAGCATGCCCTGATCGTCTGTGCTCTGCACGGACTTTTTGTGGCGGTTCTGGCG
MAACPSLKCQPDKTCGGSG    9  ATGGCAGCATGCCCTTCGCTGAAGTGCTAGCCGGATAAGACTTGTGGCGGTTCTGGCG
MAACRAELCPQMRTCGGSG    9  ATGGCAGCATGCCGGGCGGAGTTGTGCCCGTAGATGCGGACGTGTGGCGGTTCTGGCG
MAACRSQLCSARAWCGGSG    9  ATGGCAGCATGCCGTAGTTAGTTGTGCTCGGCTAGGGCTTGGTGTGGCGGTTCTGGCG
MAACRSVILCTAKTCGGSG    9  ATGGCAGCATGCCGTTCTGTTATTCTTTGCACGGCTAAGACGTGTGGCGGTTCTGGCG
MAACRFHMCSSRYQCGGSG    9  ATGGCAGCATGCCGTTTTCATATGTGCTCTTCTCGTTATCAGTGTGGCGGTTCTGGCG
MAACLLPWLNCQVTCGGSG    9  ATGGCAGCATGCCTGTTGCCGTGGCTGAATTGCTAGGTTACTTGTGGCGGTTCTGGCG
MAACLLVRHCQTSHCGGSG    9  ATGGCAGCATGCCTGTTGGTTCGGCATTGCTAGACTAGTCATTGTGGCGGTTCTGGCG
MAACLVV*DLHGQCLWRFW    9  ATGGCAGCATGCCTTGTGGTCTAAGATTTGCACGGCTAGTGCTTGTGGCGGTTCTGGCG
MAACLWPPCQCASVCGGSG    9  ATGGCAGCATGCCTTTGGCCGCCTTGCTAGTGTGCTAGTGTTTGTGGCGGTTCTGGCG
MAACESARCYMSAWCGGSG    9  ATGGCAGCATGCGAGTCGGCGCGTTGCTATATGTCTGCGTGGTGTGGCGGTTCTGGCG
MAACDTRRCPYFAFCGGSG    9  ATGGCAGCATGCGATACGCGGCGTTGCCCGTATTTTGCTTTTTGTGGCGGTTCTGGCG
MAACDYRRHCNTIPCGGSG    9  ATGGCAGCATGCGATTATCGTCGGCATTGCAATACGATTCCGTGTGGCGGTTCTGGCG
MAACARTQCLLKMMCGGSG    9  ATGGCAGCATGCGCGCGTACGTAGTGCTTGTTGAAGATGATGTGTGGCGGTTCTGGCG
MAACATARCFQALCCGGSG    9  ATGGCAGCATGCGCTACTGCGCGGTGCTTTCAGGCGTTGTGTTGTGGCGGTTCTGGCG
MAACAQLCARSGQSCGGSG    9  ATGGCAGCATGCGCTCAGCTGTGCGCGCGGTCTGGGTAGTCTTGTGGCGGTTCTGGCG
MAACAVLACCMPYMCGGSG    9  ATGGCAGCATGCGCTGTGCTTGCGTGCTGTATGCCTTATATGTGTGGCGGTTCTGGCG
MAACAYSRCLQFLICGGSG    9  ATGGCAGCATGCGCTTATTCTCGTTGCTTGTAGTTTCTGATTTGTGGCGGTTCTGGCG
MAACASARCNIVSLCGGSG    9  ATGGCAGCATGCGCTTCGGCGCGTTGCAATATTGTTTCGTTGTGTGGCGGTTCTGGCG
MAACAWSFALRRFLVAVLA    9  ATGGCAGCATGCGCTTGGAGCTTTGCTCTTCGTCGGTTCCTTGTGGCGGTTCTGGCG
MAACGSTPCQLSRVCGGSG    9  ATGGCAGCATGCGGGTCTACTCCTTGCCAGCTGTCTAGGGTGTGTGGCGGTTCTGGCG
MAACGRSPWCQQCSCGGSG    9  ATGGCAGCATGCGGTCGGTCTCCGTGGTGCTAGCAGTGTTCTTGTGGCGGTTCTGGCG
MAACGYLRPCVFDFCGGSG    9  ATGGCAGCATGCGGTTATTTGCGGCCGTGCGTGTTTGATTTTTGTGGCGGTTCTGGCG
MAACVKRHCMLRLHCGGSG    9  ATGGCAGCATGCGTGAAGCGTCATTGCATGTTGCGTCTTCATTGTGGCGGTTCTGGCG
MAACVRMSSCRMADCGGSG    9  ATGGCAGCATGCGTGAGGATGTCGAGTTGCCGTATGGCGGATTGTGGCGGTTCTGGCG
MAACVILCTGTQVECGGSG    9  ATGGCAGCATGCGTGATTCTGTGCACGGGTACGCAGGTGGAGTGTGGCGGTTCTGGCG
MAACVPRRHCIAQYCGGSG    9  ATGGCAGCATGCGTGCCTCGGCGTCATTGCATTGCTTAGTATTGTGGCGGTTCTGGCG
MAACVAFCTARVVDCGGSG    9  ATGGCAGCATGCGTGGCGTTTTGCACGGCAAGGGTGGTGGATTGTGGCGGTTCTGGCG
MAACVCSKCIDGLHCGGSG    9  ATGGCAGCATGCGTGTGTTCTAAGTGCATTGATGGGCTGCATTGTGGCGGTTCTGGCG
MAACVRTARCSYQMCGGSG    9  ATGGCAGCATGCGTTAGGACTGCGCGTTGCTCGTATTAGATGTGTGGCGGTTCTGGCG
MAACVPRACSMTQGCGGSG    9  ATGGCAGCATGCGTTCCGAGGGCTTGCTCGATGACGTAGGGTTGTGGCGGTTCTGGCG
MAACVVESCSSRLYCGGSG    9  ATGGCAGCATGCGTTGTTGAGAGTTGCAGTTCGCGTTTGTATTGTGGCGGTTCTGGCG
MAACVLARHCVFDMCGGSG    9  ATGGCAGCATGCGTTTTGGCTCGGCATTGCGTTTTTGATATGTGTGGCGGTTCTGGCG
MAACQKSTCSARLWCGGSG    9  ATGGCAGCATGCTAGAAGTCGACTTGCTCTGCGCGTCTGTGGTGTGGCGGTTCTGGCG
MAACQTLRCTARLSCGGSG    9  ATGGCAGCATGCTAGACGTTGCGTTGCACTGCTCGTTTGTCTTGTGGCGGTTCTGGCG
MAACQILWCGQLQACGGSG    9  ATGGCAGCATGCTAGATTCTTTGGTGCGGGCAGTTGCAGGCTTGTGGCGGTTCTGGCG
MAACQQSLCSARLICGGSG    9  ATGGCAGCATGCTAGCAGTCGCTTTGCAGTGCGCGTTTGATTTGTGGCGGTTCTGGCG
MAACQLIICRDSARCGGSG    9  ATGGCAGCATGCTAGCTGATTATTTGCCGTGATTCTGCTCGGTGTGGCGGTTCTGGCG
MAACQEQTSCLLLACGGSG    9  ATGGCAGCATGCTAGGAGTAGACTTCGTGCTTGCTTTTGGCTTGTGGCGGTTCTGGCG
MAACQDGFCYLLLICGGSG    9  ATGGCAGCATGCTAGGATGGGTTTTGCTATCTTCTGCTGATTTGTGGCGGTTCTGGCG
MAACQWRCSESSARCGGSG    9  ATGGCAGCATGCTAGTGGCGTTGCTCTGAGTCATCTGCGCGGTGTGGCGGTTCTGGCG
MAACYQWFRCVSPHCGGSG    9  ATGGCAGCATGCTATCAGTGGTTTCGTTGCGTTTCTCCGCATTGTGGCGGTTCTGGCG
MAACYAGMCSERARCGGSG    9  ATGGCAGCATGCTATGCTGGGATGTGCTCGGAGAGGGCGAGGTGTGGCGGTTCTGGCG
MAACSRLLCIGLPGCGGSG    9  ATGGCAGCATGCTCGCGGCTTTTGTGCATTGGTCTTCCTGGTTGTGGCGGTTCTGGCG
MAACSLWRQSCPFHCGGSG    9  ATGGCAGCATGCTCGCTTTGGCGTCAGTCTTGCCCGTTTCATTGTGGCGGTTCTGGCG
MAACSDAPCWCQPQCGGSG    9  ATGGCAGCATGCTCGGATGCTCCGTGCTGGTGTCAGCCTTAGTGTGGCGGTTCTGGCG
MAACSSARCLPMYECGGSG    9  ATGGCAGCATGCTCGTCGGCTCGTTGCTTGCCGATGTATGAGTGTGGCGGTTCTGGCG
MAACSSGRCHFLQPCGGSG    9  ATGGCAGCATGCTCGTCGGGTCGGTGCCATTTTTTGTAGCCGTGTGGCGGTTCTGGCG
MAACSWACHSTARSCGGSG    9  ATGGCAGCATGCTCGTGGGCTTGCCATTCGACGGCTCGTTCTTGTGGCGGTTCTGGCG
MAACSFKPCHSNVHCGGSG    9  ATGGCAGCATGCTCGTTTAAGCCTTGCCATTCGAATGTGCATTGTGGCGGTTCTGGCG
MAACSFSFCTGRVACGGSG    9  ATGGCAGCATGCTCGTTTTCGTTTTGCACTGGGCGGGTGGCGTGTGGCGGTTCTGGCG
MAACSTPLSCFSSRCGGSG    9  ATGGCAGCATGCTCTACGCCGCTTAGTTGCTTTTCTTCTCGGTGTGGCGGTTCTGGCG
MAACSTGCAFSCYYCGGSG    9  ATGGCAGCATGCTCTACTGGTTGCGCGTTTTCGTGTTATTATTGTGGCGGTTCTGGCG
MAACSAFTCVPTARCGGSG    9  ATGGCAGCATGCTCTGCGTTTACTTGCGTGCCGACGGCTAGGTGTGGCGGTTCTGGCG
MAACSVQSCLCLRLCGGSG    9  ATGGCAGCATGCTCTGTGTAGTCTTGCTTGTGTCTGCGGTTGTGTGGCGGTTCTGGCG
MAACSQSPSCSVARCGGSG    9  ATGGCAGCATGCTCTTAGTCGCCGTCTTGCTCGGTTGCGCGTTGTGGCGGTTCTGGCG
MAACSSARCPPTLTCGGSG    9  ATGGCAGCATGCTCTTCTGCGCGTTGCCCTCCGACTTTGACTTGTGGCGGTTCTGGCG
MAACSLPSCLTRRDCGGSG    9  ATGGCAGCATGCTCTTTGCCTTCTTGCCTTACGAGGAGGGATTGTGGCGGTTCTGGCG
MAACWQSARCTLLTCGGSG    9  ATGGCAGCATGCTGGTAGTCGGCGAGGTGCACTCTTCTGACTTGTGGCGGTTCTGGCG
MAACCPVVFCEMHSCGGSG    9  ATGGCAGCATGCTGTCCGGTGGTGTTTTGCGAGATGCATTCTTGTGGCGGTTCTGGCG
MAACCGRTHCMPFTCGGSG    9  ATGGCAGCATGCTGTGGTCGTACTCATTGCATGCCTTTTACGTGTGGCGGTTCTGGCG
MAACCQLRCAVVRSCGGSG    9  ATGGCAGCATGCTGTTAGTTGCGGTGCGCTGTTGTGCGTTCGTGTGGCGGTTCTGGCG
MAACCSTWLSCTARCGGSG    9  ATGGCAGCATGCTGTTCGACGTGGCTTAGTTGCACTGCGCGTTGTGGCGGTTCTGGCG
MAACLNLSCVSFPPCGGSG    9  ATGGCAGCATGCTTGAATCTGTCGTGCGTGTCGTTTCCTCCTTGTGGCGGTTCTGGCG
MAACLTAACKGTSTCGGSG    9  ATGGCAGCATGCTTGACTGCTGCGTGCAAGGGTACTAGTACGTGTGGCGGTTCTGGCG
MAACLISGCWSSATCGGSG    9  ATGGCAGCATGCTTGATTTCGGGGTGCTGGAGTAGTGCGACGTGTGGCGGTTCTGGCG
MAACLPLSCLTRRNCGGSG    9  ATGGCAGCATGCTTGCCGTTGAGTTGCTTGACGCGGCGTAATTGTGGCGGTTCTGGCG
MAACLRTNTCTARYCGGSG    9  ATGGCAGCATGCTTGCGGACTAATACTTGCACTGCGCGGTATTGTGGCGGTTCTGGCG
MAACLRDRCPLLIACGGSG    9  ATGGCAGCATGCTTGCGTGATAGGTGCCCGTTGTTGATTGCTTGTGGCGGTTCTGGCG
MAACLVTWPCPHMDCGGSG    9  ATGGCAGCATGCTTGGTGACTTGGCCTTGCCCGCATATGGATTGTGGCGGTTCTGGCG
MAACLWRRHCDAFSCGGSG    9  ATGGCAGCATGCTTGTGGCGTCGTCATTGCGATGCTTTTTCGTGTGGCGGTTCTGGCG
MAACLLNAFCSTARCGGSG    9  ATGGCAGCATGCTTGTTGAATGCTTTTTGCTCTACTGCGCGTTGTGGCGGTTCTGGCG
MAACFNECTARRCLCGGSG    9  ATGGCAGCATGCTTTAATGAGTGCACTGCGCGGCGGTGTCTTTGTGGCGGTTCTGGCG
MAACFHSMCSARFFLWRFW    9  ATGGCAGCATGCTTTCATTCGATGTGCTCGGCGCGTTTTTTTTTGTGGCGGTTCTGGCG
MAACFPLCQAPLLGCGGSG    9  ATGGCAGCATGCTTTCCGCTTTGCTAGGCGCCTTTGTTGGGGTGTGGCGGTTCTGGCG
MAACFRTHHCTWQPCGGSG    9  ATGGCAGCATGCTTTCGGACGCATCATTGCACTTGGCAGCCGTGTGGCGGTTCTGGCG
MAACFSRSCDLPFRCGGSG    9  ATGGCAGCATGCTTTTCTCGTTCGTGCGATCTGCCTTTTCGGTGTGGCGGTTCTGGCG
MAACFSGRCPSTQSCGGSG    9  ATGGCAGCATGCTTTTCTGGTAGGTGCCCTAGTACTCAGTCGTGTGGCGGTTCTGGCG
MAACVTRQWCFSWLCGGSG    9  ATGGCAGCCTGCGTTACGCGGTAGTGGTGCTTTTCGTGGTTGTGTGGCGGTTCTGGCG
MAGMQLSLFAIRCLRVAVLA    9  ATGGCAGGCATGCAGCTTAGTCTGTTTGCTATACGTTGCCTTCGTGTGGCGGTTCTGGCG
MASCRPSPCASQLLCGGSG    9  ATGGCATCATGCCGTCCGTCTCCTTGCGCTTCGTAGTTGCTTTGTGGCGGTTCTGGCG
MAACKSRQCILCNLCGGSG    8  ATGGCAGCATGCAAGTCGCGGCAGTGCATTTTGTGTAATCTGTGTGGCGGTTCTGGCG
MAACKSDRLCCVVCCGGSG    8  ATGGCAGCATGCAAGTCTGATCGGTTGTGCTGTGTTGTTTGTTGTGGCGGTTCTGGCG
MAACNTARCMSVLGCGGSG    8  ATGGCAGCATGCAATACTGCTCGTTGCATGTCTGTTTTGGGGTGTGGCGGTTCTGGCG
MAACNPVLECRTARCGGSG    8  ATGGCAGCATGCAATCCGGTTCTTGAGTGCCGTACGGCTCGGTGTGGCGGTTCTGGCG
MAACNRRSCQAWPSCGGSG    8  ATGGCAGCATGCAATCGTCGGAGTTGCCAGGCGTGGCCTAGTTGTGGCGGTTCTGGCG
MAACNLIVTCLSARCGGSG    8  ATGGCAGCATGCAATCTTATTGTGACGTGCTTGTCTGCGAGGTGTGGCGGTTCTGGCG
MAACNYKYSFCRLSCGGSG    8  ATGGCAGCATGCAATTATAAGTATTCTTTTTGCAGGTTGTCTTGTGGCGGTTCTGGCG
MAACNSSARCHLYGCGGSG    8  ATGGCAGCATGCAATTCGAGTGCGCGTTGCCATCTTTATGGGTGTGGCGGTTCTGGCG
MAACTTRVLALLIRVAVLA    8  ATGGCAGCATGCACGACGCGCGTACTTGCCTTGCTTATTCGTGTGGCGGTTCTGGCG
MAACTLTHCQDTGRCGGSG    8  ATGGCAGCATGCACGCTGACTCATTGCTAGGATACTGGTCGTTGTGGCGGTTCTGGCG
MAACTDSQCSGRCFCGGSG    8  ATGGCAGCATGCACGGATTCTCAGTGCTCGGGGCGTTGTTTTTGTGGCGGTTCTGGCG
MAACTARQCAYQHSCGGSG    8  ATGGCAGCATGCACGGCTCGTCAATGCGCTTATTAGCATTCTTGTGGCGGTTCTGGCG
MAACTARSPNCVQQCGGSG    8  ATGGCAGCATGCACGGCTCGTTCTCCGAATTGCGTTCAGCAGTGTGGCGGTTCTGGCG
MAACTSNGCSLNASCGGSG    8  ATGGCAGCATGCACGTCGAATGGTTGCAGTTTGAATGCGTCGTGTGGCGGTTCTGGCG
MAACTSFPCLSDQRCGGSG    8  ATGGCAGCATGCACGTCTTTTCCTTGCTTGTCGGATTAGCGTTGTGGCGGTTCTGGCG
MAACTRDFCERLLSCGGSG    8  ATGGCAGCATGCACTCGGGATTTTTGCGAGCGTTTGCTGTCTTGTGGCGGTTCTGGCG
MAACTARCTWSPSMCGGSG    8  ATGGCAGCATGCACTGCGCGGTGCACGTGGTCTCCGTCTATGTGTGGCGGTTCTGGCG
MAACTARVPCPLNSCGGSG    8  ATGGCAGCATGCACTGCTCGTGTTCCTTGCCCGCTTAATTCTTGTGGCGGTTCTGGCG
MAACTGRLGCFSMYCGGSG    8  ATGGCAGCATGCACTGGTAGGTTGGGTTGCTTTTCTATGTATTGTGGCGGTTCTGGCG
MAACTLGCCWSDQSCGGSG    8  ATGGCAGCATGCACTTTGGGGTGCTGTTGGAGTGATTAGTCGTGTGGCGGTTCTGGCG
MAACRRVTSCKYLNCGGSG    8  ATGGCAGCATGCAGGCGTGTTACGTCTTGCAAGTATCTTAATTGTGGCGGTTCTGGCG
MAACRVVVLQDVGALWRFW    8  ATGGCAGCATGCAGGGTAGTTGTGCTATAGGACGTCGGTGCATTGTGGCGGTTCTGGCG
MAACSPPVCSRRTMCGGSG    8  ATGGCAGCATGCAGTCCTCCGGTTTGCTCTCGGCGTACTATGTGTGGCGGTTCTGGCG
MAACSESARCFSQKCGGSG    8  ATGGCAGCATGCAGTGAGTCGGCTCGTTGCTTTTCTTAGAAGTGTGGCGGTTCTGGCG
MAACMSEHCTTTARCGGSG    8  ATGGCAGCATGCATGAGTGAGCATTGCACTACTACGGCTCGTTGTGGCGGTTCTGGCG
MAACMRRACLVTSLCGGSG    8  ATGGCAGCATGCATGCGGCGTGCTTGCCTGGTTACGTCTCTTTGTGGCGGTTCTGGCG
MAACMGNCQPSLVSCGGSG    8  ATGGCAGCATGCATGGGGAATTGCTAGCCGTCTCTGGTGTCTTGTGGCGGTTCTGGCG
MAACMQGSCVSSLKCGGSG    8  ATGGCAGCATGCATGTAGGGTTCGTGCGTTTCTAGTTTGAAGTGTGGCGGTTCTGGCG
MAACIRPCTASERACGGSG    8  ATGGCAGCATGCATTCGGCCTTGCACGGCTTCTGAGCGGGCTTGTGGCGGTTCTGGCG
MAACILAVLLCSYSCGGSG    8  ATGGCAGCATGCATTCTTGCTGTTCTGCTGTGCTCGTATAGTTGTGGCGGTTCTGGCG
MAACQTARACTSLECGGSG    8  ATGGCAGCATGCCAGACTGCTAGGGCTTGCACGTCGCTTGAGTGTGGCGGTTCTGGCG
MAACQATSNCKFSHCGGSG    8  ATGGCAGCATGCCAGGCGACTTCTAATTGCAAGTTTTCTCATTGTGGCGGTTCTGGCG
MAACQAFLTPCHSVCGGSG    8  ATGGCAGCATGCCAGGCGTTTCTGACTCCTTGCCATTCGGTTTGTGGTGGTTCTGGCG
MAACQSACTARFQRCGGSG    8  ATGGCAGCATGCCAGTCTGCTTGCACGGCTCGGTTTCAGCGTTGTGGCGGTTCTGGCG
MAACHTSACLLSARCGGSG    8  ATGGCAGCATGCCATACGTCTGCTTGCTTGCTTTCTGCTCGTTGTGGCGGTTCTGGCG
MAACHWQRTCRLTYCGGSG    8  ATGGCAGCATGCCATTGGCAGCGGACTTGCAGGTTGACTTATTGTGGCGGTTCTGGCG
MAACPNACCLSLPLCGGSG    8  ATGGCAGCATGCCCGAATGCGTGTTGCCTTTCTTTGCCTCTGTGTGGCGGTTCTGGCG
MAACPTARSSCLRSCGGSG    8  ATGGCAGCATGCCCGACTGCTCGTTCTTCTTGCCTTCGTTCGTGTGGCGGTTCTGGCG
MAACPMSLCSQRMPCGGSG    8  ATGGCAGCATGCCCGATGTCGTTGTGCTCGCAGAGGATGCCGTGTGGCGGTTCTGGCG
MAACPSARCYSPSSCGGSG    8  ATGGCAGCATGCCCGTCGGCTCGGTGCTATTCGCCTAGTTCTTGTGGCGGTTCTGGCG
MAACPNHKCFTSLYCGGSG    8  ATGGCAGCATGCCCTAATCATAAGTGCTTTACGTCGTTGTATTGTGGCGGTTCTGGCG
MAACPTTQCSRYLHCGGSG    8  ATGGCAGCATGCCCTACTACTCAGTGCTCTAGGTATCTTCATTGTGGCGGTTCTGGCG
MAACPSRDCNMNSCCGGSG    8  ATGGCAGCATGCCCTAGTCGTGATTGCAATATGAATAGTTGTTGTGGCGGTTCTGGCG
MAACPMTARCSEMYCGGSG    8  ATGGCAGCATGCCCTATGACTGCGCGGTGCTCGGAGATGTATTGTGGCGGTTCTGGCG
MAACPPLTCHLTTYCGGSG    8  ATGGCAGCATGCCCTCCTCTTACGTGCCATCTTACTACTTATTGTGGCGGTTCTGGCG
MAACPGFVCTKTLPCGGSG    8  ATGGCAGCATGCCCTGGGTTTGTGTGCACTAAGACGCTTCCGTGTGGCGGTTCTGGCG
MAACPSPLCSARFACGGSG    8  ATGGCAGCATGCCCTTCGCCGTTGTGCTCTGCTCGGTTTGCTTGTGGCGGTTCTGGCG
MAACPSAVQTCTARCGGSG    8  ATGGCAGCATGCCCTTCTGCTGTGCAGACTTGCACGGCTAGGTGTGGCGGTTCTGGCG
MAACRLHFQCAMDLCGGSG    8  ATGGCAGCATGCCGGTTGCATTTTCAGTGCGCGATGGATTTGTGTGGCGGTTCTGGCG
MAACRLSQCAARQFCGGSG    8  ATGGCAGCATGCCGGTTGTCTCAGTGCGCTGCTCGGCAGTTTTGTGGCGGTTCTGGCG
MAACRLSCLSQRSHCGGSG    8  ATGGCAGCATGCCGTCTGTCGTGCCTGTCTCAGCGGAGTCATTGTGGCGGTTCTGGCG
MAACLKLPLCQRMACGGSG    8  ATGGCAGCATGCCTGAAGCTTCCGCTGTGCTAGCGGATGGCTTGTGGCGGTTCTGGCG
MAACLRGHCQGTGRCGGSG    8  ATGGCAGCATGCCTGAGGGGTCATTGCCAGGGTACTGGTCGGTGTGGCGGTTCTGGCG
MAACLRLRCGHVSPCGGSG    8  ATGGCAGCATGCCTGCGGCTTCGGTGCGGGCATGTGTCGCCGTGTGGCGGTTCTGGCG
MAACLLSTAGCLHVCGGSG    8  ATGGCAGCATGCCTGCTGTCGACTGCGGGTTGCTTGCATGTGTGTGGCGGTTCTGGCG
MAACLAVCQSARYSCGGSG    8  ATGGCAGCATGCCTGGCGGTTTGCCAGTCTGCGCGGTATAGTTGTGGCGGTTCTGGCG
MAACLYPSARCHQQCGGSG    8  ATGGCAGCATGCCTGTATCCTTCGGCTCGGTGCCATTAGCAGTGTGGCGGTTCTGGCG
MAACLTMRSCLGVACGGSG    8  ATGGCAGCATGCCTTACGATGAGGTCGTGCCTTGGTGTGGCTTGTGGCGGTTCTGGCG
MAACLTARCFNMHWCGGSG    8  ATGGCAGCATGCCTTACGGCTAGGTGCTTTAATATGCATTGGTGTGGCGGTTCTGGCG
MAACLTARCALDSSCGGSG    8  ATGGCAGCATGCCTTACTGCGCGTTGCGCTCTGGATTCTTCGTGTGGCGGTTCTGGCG
MAACLSSARCGSIACGGSG    8  ATGGCAGCATGCCTTTCTAGTGCGCGTTGCGGTTCTATTGCGTGTGGCGGTTCTGGCG
MAACLLSQCTGRWDCGGSG    8  ATGGCAGCATGCCTTTTGTCTCAGTGCACTGGTCGTTGGGATTGTGGCGGTTCTGGCG
MAACEPSLLCPSIMCGGSG    8  ATGGCAGCATGCGAGCCTTCGCTGTTATGCCCTTCGATTATGTGTGGCGGTTCTGGCG
MAACDMCCTARGYSCGGSG    8  ATGGCAGCATGCGATATGTGTTGCACTGCGCGTGGTTATAGTTGTGGCGGTTCTGGCG
MAACDSWICSTARSCGGSG    8  ATGGCAGCATGCGATTCGTGGATTTGCTCGACTGCGCGGTCGTGTGGCGGTTCTGGCG
MAACANACSRIVQACGGSG    8  ATGGCAGCATGCGCGAATGCTTGCTCGAGGATTGTTTAGGCGTGTGGCGGTTCTGGCG
MAACATMLCLQTARCGGSG    8  ATGGCAGCATGCGCGACGATGCTTTGCTTGTAGACTGCGCGTTGTGGCGGTTCTGGCG
MAACAMLCPLEQLWCGGSG    8  ATGGCAGCATGCGCGATGCTGTGCCCTCTTGAGCAGCTGTGGTGTGGCGGTTCTGGCG
MAACAKCRMCFSQACGGSG    8  ATGGCAGCATGCGCTAAGTGTCGGATGTGCTTTTCGTAGGCTTGTGGCGGTTCTGGCG
MAACATVSKCVYLDCGGSG    8  ATGGCAGCATGCGCTACTGTGTCTAAGTGCGTGTATCTTGATTGTGGCGGTTCTGGCG
MAACAACDGCEHGHCGGSG    8  ATGGCAGCATGCGCTGCGTGTGATGGGTGCGAGCATGGTCATTGTGGCGGTTCTGGCG
MAACAWSTHCTARFCGGSG    8  ATGGCAGCATGCGCTTGGTCGACTCATTGCACGGCTCGTTTTTGTGGCGGTTCTGGCG
MAACGTARCASMPYCGGSG    8  ATGGCAGCATGCGGGACTGCTAGGTGCGCGTCGATGCCTTATTGTGGCGGTTCTGGCG
MAACGTSCNLYERRCGGSG    8  ATGGCAGCATGCGGGACTTCGTGCAATCTTTATGAGCGTAGGTGTGGCGGTTCTGGCG
MAACGELCSTARNWCGGSG    8  ATGGCAGCATGCGGGGAGTTGTGCTCGACGGCTAGGAATTGGTGTGGCGGTTCTGGCG
MAACGAVACRMQQQCGGSG    8  ATGGCAGCATGCGGTGCGGTGGCGTGCCGGATGCAGTAGCAGTGTGGCGGTTCTGGCG
MAACVRYACTARQHCGGSG    8  ATGGCAGCATGCGTGCGGTATGCGTGCACTGCTCGGCAGCATTGTGGCGGTTCTGGCG
MAACVALTCDASSICGGSG    8  ATGGCAGCATGCGTGGCGCTTACTTGCGATGCGTCTTCGATTTGTGGCGGTTCTGGCG
MAACVFTARCKHQLCGGSG    8  ATGGCAGCATGCGTGTTTACTGCGCGTTGCAAGCATTAGCTTTGTGGCGGTTCTGGCG
MAACVIGTCSSRAVCGGSG    8  ATGGCAGCATGCGTTATTGGTACTTGCTCGTCTAGGGCGGTGTGTGGCGGTTCTGGCG
MAACVPTCSARQLMCGGSG    8  ATGGCAGCATGCGTTCCTACGTGCTCGGCTAGGTAGTTGATGTGTGGCGGTTCTGGCG
MAACVLRCMAQTIRCGGSG    8  ATGGCAGCATGCGTTTTGAGGTGCATGGCGTAGACTATTCGTTGTGGCGGTTCTGGCG
MAACQSGWCWMSARCGGSG    8  ATGGCAGCATGCTAGAGTGGGTGGTGCTGGATGTCGGCGAGGTGTGGCGGTTCTGGCG
MAACQSARCLLDLRCGGSG    8  ATGGCAGCATGCTAGTCGGCTCGGTGCCTTTTGGATCTTCGGTGTGGCGGTTCTGGCG
MAACYQEVHCALCDCGGSG    8  ATGGCAGCATGCTATCAGGAGGTGCATTGCGCGCTTTGTGATTGTGGCGGTTCTGGCG
MAACYDLSCSSARYCGGSG    8  ATGGCAGCATGCTATGATCTTTCTTGCTCGTCTGCTCGGTATTGTGGCGGTTCTGGCG
MAACYDSARSCTYQCGGSG    8  ATGGCAGCATGCTATGATTCTGCGCGTTCTTGCACGTATCAGTGTGGCGGTTCTGGCG
MAACYAAWCRRCITCGGSG    8  ATGGCAGCATGCTATGCTGCTTGGTGCCGTCGGTGTATTACGTGTGGCGGTTCTGGCG
MAACYYQAICFSTLCGGSG    8  ATGGCAGCATGCTATTATCAGGCTATTTGCTTTTCTACTTTGTGTGGCGGTTCTGGCG
MAACYYANRCTARLCGGSG    8  ATGGCAGCATGCTATTATGCTAATAGGTGCACTGCTCGTCTGTGTGGCGGTTCTGGCG
MAACYSARCFNQAACGGSG    8  ATGGCAGCATGCTATTCTGCTCGTTGCTTTAATTAGGCGGCGTGTGGCGGTTCTGGCG
MAACYLLSCDSTMYCGGSG    8  ATGGCAGCATGCTATTTGCTGTCGTGCGATTCGACTATGTATTGTGGCGGTTCTGGCG
MAACSLVRCHQPFRCGGSG    8  ATGGCAGCATGCTCGCTGGTGCGGTGCCATTAGCCTTTTCGGTGTGGCGGTTCTGGCG
MAACSVSQCTSRFSCGGSG    8  ATGGCAGCATGCTCGGTGTCTTAGTGCACTTCTCGTTTTTCTTGTGGCGGTTCTGGCG
MAACSLSLSCLSSRCGGSG    8  ATGGCAGCATGCTCGTTGAGTCTTTCTTGCCTGTCGAGTAGGTGTGGCGGTTCTGGCG
MAACSTARSCNFRECGGSG    8  ATGGCAGCATGCTCTACTGCGCGTTCGTGCAATTTTCGTGAGTGTGGCGGTTCTGGCG
MAACSTARCWSFFCLWRFW    8  ATGGCAGCATGCTCTACTGCTAGGTGCTGGTCTTTTTTCTGCTTGTGGCGGTTCTGGCG
MAACSTARCTFPYTCGGSG    8  ATGGCAGCATGCTCTACTGCTCGGTGCACTTTTCCTTATACGTGTGGCGGTTCTGGCG
MAACSQEACQAARNCGGSG    8  ATGGCAGCATGCTCTCAGGAGGCGTGCTAGGCTGCGCGTAATTGTGGCGGTTCTGGCG
MAACSPMMCNRVPMCGGSG    8  ATGGCAGCATGCTCTCCTATGATGTGCAATCGTGTTCCTATGTGTGGCGGTTCTGGCG
MAACSRMSCPFLEGCGGSG    8  ATGGCAGCATGCTCTCGTATGTCTTGCCCGTTTCTTGAGGGGTGTGGCGGTTCTGGCG
MAACSLMYCRRHTCCGGSG    8  ATGGCAGCATGCTCTCTGATGTATTGCAGGCGTCATACGTGTTGTGGCGGTTCTGGCG
MAACSARSCRPWVKCGGSG    8  ATGGCAGCATGCTCTGCGAGGTCGTGCCGTCCGTGGGTTAAGTGTGGCGGTTCTGGCG
MAACSAALCGVQSACGGSG    8  ATGGCAGCATGCTCTGCTGCTCTGTGCGGTGTGTAGTCTGCTTGTGGCGGTTCTGGCG
MAACSAWCNPYFSTCGGSG    8  ATGGCAGCATGCTCTGCTTGGTGCAATCCGTATTTTAGTACGTGTGGCGGTTCTGGCG
MAACSYSRCGLSARCGGSG    8  ATGGCAGCATGCTCTTATTCTCGGTGCGGTCTTAGTGCGCGGTGTGGCGGTTCTGGCG
MAACSSARCAWFTPCGGSG    8  ATGGCAGCATGCTCTTCGGCTAGGTGCGCTTGGTTTACTCCGTGTGGCGGTTCTGGCG
MAACSWSACSTARSCGGSG    8  ATGGCAGCATGCTCTTGGTCTGCGTGCTCTACTGCGCGTTCGTGTGGCGGTTCTGGCG
MAACSLQPATCQSVCGGSG    8  ATGGCAGCATGCTCTTTGCAGCCGGCTACTTGCTAGAGTGTGTGTGGCGGTTCTGGCG
MAACWMVDCTRYIPCGGSG    8  ATGGCAGCATGCTGGATGGTGGATTGCACGCGGTATATTCCTTGTGGCGGTTCTGGCG
MAACWWPADCPFLRCGGSG    8  ATGGCAGCATGCTGGTGGCCTGCGGATTGCCCGTTTCTTCGTTGTGGCGGTTCTGGCG
MAACCRAICSESARCGGSG    8  ATGGCAGCATGCTGTCGTGCGATTTGCTCTGAGTCTGCGCGGTGTGGCGGTTCTGGCG
MAACCDWFCNRAQLCGGSG    8  ATGGCAGCATGCTGTGATTGGTTTTGCAATAGGGCTTAGCTGTGTGGCGGTTCTGGCG
MAACCGLCLTDQLLCGGSG    8  ATGGCAGCATGCTGTGGGTTGTGCCTGACTGATTAGCTTTTGTGTGGCGGTTCTGGCG
MAACCGPMCSSHSQCGGSG    8  ATGGCAGCATGCTGTGGTCCTATGTGCTCGTCGCATAGTTAGTGTGGCGGTTCTGGCG
MAACLKEQFCSLFECGGSG    8  ATGGCAGCATGCTTGAAGGAGTAGTTTTGCTCGCTGTTTGAGTGTGGCGGTTCTGGCG
MAACLTARCQILPSCGGSG    8  ATGGCAGCATGCTTGACGGCTCGGTGCCAGATTTTGCCGTCGTGTGGCGGTTCTGGCG
MAACLTARCNRATTCGGSG    8  ATGGCAGCATGCTTGACTGCGAGGTGCAATCGTGCGACGACGTGTGGCGGTTCTGGCG
MAACLTARCLQVNACGGSG    8  ATGGCAGCATGCTTGACTGCTCGGTGCCTGCAGGTTAATGCTTGTGGCGGTTCTGGCG
MAACLTARCLAQLPCGGSG    8  ATGGCAGCATGCTTGACTGCTCGGTGCCTGGCTTAGCTTCCTTGTGGCGGTTCTGGCG
MAACLIPYTCPRQECGGSG    8  ATGGCAGCATGCTTGATTCCGTATACTTGCCCTAGGCAGGAGTGTGGCGGTTCTGGCG
MAACLPMPCMSARWCGGSG    8  ATGGCAGCATGCTTGCCTATGCCGTGCATGTCTGCTAGGTGGTGTGGCGGTTCTGGCG
MAACLEHCAHGQRECGGSG    8  ATGGCAGCATGCTTGGAGCATTGCGCGCATGGTTAGCGTGAGTGTGGCGGTTCTGGCG
MAACLVLMDCLSARCGGSG    8  ATGGCAGCATGCTTGGTGCTGATGGATTGCTTGAGTGCGCGTTGTGGCGGTTCTGGCG
MAACLQTARCLVLVCGGSG    8  ATGGCAGCATGCTTGTAGACTGCGCGTTGCCTTGTTCTTGTGTGTGGCGGTTCTGGCG
MAACLQPCEVWFFACGGSG    8  ATGGCAGCATGCTTGTAGCCGTGCGAGGTTTGGTTTTTTGCGTGTGGCGGTTCTGGCG
MAACFIPEYCYHCSCGGSG    8  ATGGCAGCATGCTTTATTCCTGAGTATTGCTATCATTGTTCGTGTGGCGGTTCTGGCG
MAACFQNCSARSKNCGGSG    8  ATGGCAGCATGCTTTCAGAATTGCAGTGCTCGGTCTAAGAATTGTGGCGGTTCTGGCG
MAACFQVRCLYTARCGGSG    8  ATGGCAGCATGCTTTCAGGTTCGGTGCCTGTATACGGCTCGTTGTGGCGGTTCTGGCG
MAACFPTCHTARSFCGGSG    8  ATGGCAGCATGCTTTCCTACTTGCCATACGGCGCGTAGTTTTTGTGGCGGTTCTGGCG
MAACFDVVFLLYFELWRFW    8  ATGGCAGCATGCTTTGATGTTGTTTTCTTGCTATATTTCGAATTGTGGCGGTTCTGGCG
MAACFQKVCPVDAPCGGSG    8  ATGGCAGCATGCTTTTAGAAGGTGTGCCCTGTGGATGCTCCGTGTGGCGGTTCTGGCG
MAACFSGRCTYPPACGGSG    8  ATGGCAGCATGCTTTTCGGGGCGTTGCACGTATCCTCCGGCTTGTGGCGGTTCTGGCG
MAACFSSQCNQQHACGGSG    8  ATGGCAGCATGCTTTTCGTCTCAGTGCAATTAGCAGCATGCGTGTGGCGGTTCTGGCG
MAACFSTKNCFYSLCGGSG    8  ATGGCAGCATGCTTTTCTACGAAGAATTGCTTTTATTCGCTGTGTGGCGGTTCTGGCG
MAACKQPLCTARWDCGGSG    7  ATGGCAGCATGCAAGCAGCCGTTGTGCACTGCGCGGTGGGATTGTGGCGGTTCTGGCG
MAACKRSQCLQVPSCGGSG    7  ATGGCAGCATGCAAGCGTTCTCAGTGCCTGTAGGTTCCTTCGTGTGGCGGTTCTGGCG
MAACKYSQCLWMSSCGGSG    7  ATGGCAGCATGCAAGTATTCGCAGTGCCTGTGGATGAGTAGTTGTGGCGGTTCTGGCG
MAACKSWACVQECKCGGSG    7  ATGGCAGCATGCAAGTCGTGGGCGTGCGTGTAGGAGTGTAAGTGTGGCGGTTCTGGCG
MAACKFMCQFTARSCGGSG    7  ATGGCAGCATGCAAGTTTATGTGCTAGTTTACTGCTCGTAGTTGTGGCGGTTCTGGCG
MAACKFVDVCFSARCGGSG    7  ATGGCAGCATGCAAGTTTGTGGATGTGTGCTTTAGTGCTAGGTGTGGCGGTTCTGGCG
MAACNTARCSYILPCGGSG    7  ATGGCAGCATGCAATACGGCGAGGTGCAGTTATATTTTGCCTTGTGGCGGTTCTGGCG
MAACNLSGRCSPYSCGGSG    7  ATGGCAGCATGCAATCTGTCTGGGCGGTGCTCTCCTTATAGTTGTGGCGGTTCTGGCG
MAACTTGRCTRSMTCGGSG    7  ATGGCAGCATGCACGACTGGGAGGTGCACTCGGAGTATGACTTGTGGCGGTTCTGGCG
MAACTTVICLLPRACGGSG    7  ATGGCAGCATGCACGACTGTGATTTGCTTGTTGCCGCGTGCTTGTGGCGGTTCTGGCG
MAACTRGLLCKYTLCGGSG    7  ATGGCAGCATGCACGAGGGGGTTGCTGTGCAAGTATACTCTGTGTGGCGGTTCTGGCG
MAACTARHCSISAWCGGSG    7  ATGGCAGCATGCACGGCGAGGCATTGCTCTATTTCGGCGTGGTGTGGCGGTTCTGGCG
MAACTARSCPWWCSCGGSG    7  ATGGCAGCATGCACGGCGAGGTCGTGCCCTTGGTGGTGTAGTTGTGGCGGTTCTGGCG
MAACTARSCVYSRACGGSG    7  ATGGCAGCATGCACGGCTCGGTCGTGCGTGTATTCTCGTGCGTGTGGCGGTTCTGGCG
MAACTARCPQALQTCGGSG    7  ATGGCAGCATGCACGGCTCGGTGCCCGTAGGCTCTTTAGACTTGTGGCGGTTCTGGCG
MAACTVSLCPRFQCCGGSG    7  ATGGCAGCATGCACGGTTAGTTTGTGCCCTAGGTTTTAGTGTTGTGGCGGTTCTGGCG
MAACTYLRCSLTGRCGGSG    7  ATGGCAGCATGCACGTATTTGCGGTGCTCGCTGACTGGGCGTTGTGGCGGTTCTGGCG
MAACTSVCSQAASHCGGSG    7  ATGGCAGCATGCACGTCGGTGTGCTCTTAGGCTGCGTCGCATTGTGGCGGTTCTGGCG
MAACTSPSCQHALICGGSG    7  ATGGCAGCATGCACGTCTCCGTCGTGCCAGCATGCGCTGATTTGTGGCGGTTCTGGCG
MAACTIRRHCYFNQCGGSG    7  ATGGCAGCATGCACTATTCGTCGGCATTGCTATTTTAATCAGTGTGGCGGTTCTGGCG
MAACTIDRLCLHQRCGGSG    7  ATGGCAGCATGCACTATTGATCGTCTGTGCCTGCATTAGCGGTGTGGCGGTTCTGGCG
MAACTRVSCLRGCFVAVLA    7  ATGGCAGCATGCACTCGGGTTTCGTGTCTGCGAGGGTGTTTTGTGGCGGTTCTGGCG
MAACTRFNCWAIIDCGGSG    7  ATGGCAGCATGCACTCGGTTTAATTGCTGGGCTATTATTGATTGTGGCGGTTCTGGCG
MAACTARVGCASQTCGGSG    7  ATGGCAGCATGCACTGCTAGGGTTGGGTGCGCGTCGTAGACTTGTGGCGGTTCTGGCG
MAACTARSCNHPPGCGGSG    7  ATGGCAGCATGCACTGCTCGTAGTTGCAATCATCCTCCTGGTTGTGGCGGTTCTGGCG
MAACTGRTQCFMASCGGSG    7  ATGGCAGCATGCACTGGGCGGACTTAGTGCTTTATGGCGAGTTGTGGCGGTTCTGGCG
MAACTYMYCIGSARCGGSG    7  ATGGCAGCATGCACTTATATGTATTGCATTGGTTCTGCTCGTTGTGGCGGTTCTGGCG
MAACTSMQCTARAFCGGSG    7  ATGGCAGCATGCACTTCTATGCAGTGCACTGCGAGGGCGTTTTGTGGCGGTTCTGGCG
MAACTSEMCKFSSSCGGSG    7  ATGGCAGCATGCACTTCTGAGATGTGCAAGTTTTCTTCTTCTTGTGGCGGTTCTGGCG
MAACTFGSYCRFGVCGGSG    7  ATGGCAGCATGCACTTTTGGTAGTTATTGCCGTTTTGGGGTTTGTGGCGGTTCTGGCG
MAACSILSCRTCYSCGGSG    7  ATGGCAGCATGCAGTATTTTGTCTTGCCGTACTTGTTATTCTTGTGGCGGTTCTGGCG
MAACSQLLCRKHVLCGGSG    7  ATGGCAGCATGCAGTTAGCTGCTGTGCCGGAAGCATGTGCTGTGTGGCGGTTCTGGCG
MAACMKQTDCYPQFCGGSG    7  ATGGCAGCATGCATGAAGTAGACTGATTGCTATCCTCAGTTTTGTGGCGGTTCTGGCG
MAACMTARSCPLNNCGGSG    7  ATGGCAGCATGCATGACTGCGAGGTCTTGCCCGCTTAATAATTGTGGCGGTTCTGGCG
MAACMTSQCADVVMCGGSG    7  ATGGCAGCATGCATGACTTCTCAGTGCGCTGATGTTGTTATGTGTGGCGGTTCTGGCG
MAACMIRLCYSDLACGGSG    7  ATGGCAGCATGCATGATTCGGTTGTGCTATTCTGATCTTGCGTGTGGCGGTTCTGGCG
MAACMQQVCQSAPFCGGSG    7  ATGGCAGCATGCATGCAGTAGGTGTGCTAGAGTGCTCCGTTTTGTGGCGGTTCTGGCG
MAACMAVLCGKASGCGGSG    7  ATGGCAGCATGCATGGCTGTGCTTTGCGGGAAGGCTTCTGGGTGTGGCGGTTCTGGCG
MAACITLDCMSRGLCGGSG    7  ATGGCAGCATGCATTACTCTGGATTGCATGTCGCGGGGTTTGTGTGGCGGTTCTGGCG
MAACIHVTCTARRQCGGSG    7  ATGGCAGCATGCATTCATGTGACGTGCACTGCGCGGCGTCAGTGTGGCGGTTCTGGCG
MAACIQAVRCSVGQCGGSG    7  ATGGCAGCATGCATTTAGGCTGTTAGGTGCTCTGTTGGTTAGTGTGGCGGTTCTGGCG
MAACILKHCTSRLLCGGSG    7  ATGGCAGCATGCATTTTGAAGCATTGCACTAGTCGTCTGTTGTGTGGCGGTTCTGGCG
MAACQLSSLCNSFSCGGSG    7  ATGGCAGCATGCCAATTGTCTTCTCTGTGCAATAGTTTTTCTTGTGGCGGTTCTGGCG
MAACQTARCEFLEFCGGSG    7  ATGGCAGCATGCCAGACGGCTCGTTGCGAGTTTTTGGAGTTTTGTGGCGGTTCTGGCG
MAACQTSLCNRQLLCGGSG    7  ATGGCAGCATGCCAGACGTCGCTTTGCAATCGGTAGCTGCTTTGTGGCGGTTCTGGCG
MAACQPVLCSARFTCGGSG    7  ATGGCAGCATGCCAGCCGGTTTTGTGCTCGGCTCGTTTTACGTGTGGCGGTTCTGGCG
MAACQRDLCCLQQICGGSG    7  ATGGCAGCATGCCAGCGGGATCTTTGCTGTTTGCAGTAGATTTGTGGCGGTTCTGGCG
MAACQRSCWLPQLWCGGSG    7  ATGGCAGCATGCCAGCGTTCGTGCTGGCTTCCGTAGTTGTGGTGTGGCGGTTCTGGCG
MAACHTMLCVSNSYCGGSG    7  ATGGCAGCATGCCATACGATGTTGTGCGTGTCGAATTCTTATTGTGGCGGTTCTGGCG
MAACHHECMPFACNCGGSG    7  ATGGCAGCATGCCATCATGAGTGCATGCCTTTTGCTTGTAATTGTGGCGGTTCTGGCG
MAACHAMLDCTGRYCGGSG    7  ATGGCAGCATGCCATGCTATGCTGGATTGCACTGGTCGTTATTGTGGCGGTTCTGGCG
MAACHASNCRLQLFCGGSG    7  ATGGCAGCATGCCATGCTTCGAATTGCCGTTTGTAGCTTTTTTGTGGCGGTTCTGGCG
MAACHVLSCSSARWCGGSG    7  ATGGCAGCATGCCATGTTTTGTCGTGCTCTTCGGCGAGGTGGTGTGGCGGTTCTGGCG
MAACHQRQACYFSLCGGSG    7  ATGGCAGCATGCCATTAGAGGTAGGCGTGCTATTTTTCTCTTTGTGGCGGTTCTGGCG
MAACHSNTCQSHFSCGGSG    7  ATGGCAGCATGCCATTCTAATACTTGCTAGTCTCATTTTTCGTGTGGCGGTTCTGGCG
MAACHSRSCPFFELCGGSG    7  ATGGCAGCATGCCATTCTAGGTCTTGCCCGTTTTTTGAGCTGTGTGGCGGTTCTGGCG
MAACPIRRCGLTLVCGGSG    7  ATGGCAGCATGCCCGATTCGGCGTTGCGGTTTGACGCTGGTTTGTGGCGGTTCTGGCG
MAACPIYSLCSQTMCGGSG    7  ATGGCAGCATGCCCGATTTATTCGCTGTGCTCTTAGACGATGTGTGGCGGTTCTGGCG
MAACPILSCLSARMCGGSG    7  ATGGCAGCATGCCCGATTTTGTCTTGCCTTTCGGCGAGGATGTGTGGCGGTTCTGGCG
MAACPHYQPCISARCGGSG    7  ATGGCAGCATGCCCGCATTATCAGCCGTGCATTTCTGCTCGTTGTGGCGGTTCTGGCG
MAACPPLMCERFALCGGSG    7  ATGGCAGCATGCCCGCCTTTGATGTGCGAGAGGTTTGCGCTTTGTGGCGGTTCTGGCG
MAACPLSQQCIGSQCGGSG    7  ATGGCAGCATGCCCGCTTTCGCAGCAGTGCATTGGGTCTTAGTGTGGCGGTTCTGGCG
MAACPVSCLTGRQTCGGSG    7  ATGGCAGCATGCCCGGTGAGTTGCCTTACGGGTAGGCAGACGTGTGGCGGTTCTGGCG
MAACPVSCCSIHDLCGGSG    7  ATGGCAGCATGCCCGGTGAGTTGTTGCAGTATTCATGATCTGTGTGGCGGTTCTGGCG
MAACPSVCNPRLMWCGGSG    7  ATGGCAGCATGCCCGTCGGTTTGCAATCCGAGGTTGATGTGGTGTGGCGGTTCTGGCG
MAACPSACVSARLACGGSG    7  ATGGCAGCATGCCCGTCTGCTTGCGTGTCGGCGCGGCTGGCGTGTGGCGGTTCTGGCG
MAACPRLFCPQTGRCGGSG    7  ATGGCAGCATGCCCTCGTCTGTTTTGCCCGTAGACTGGTCGTTGTGGCGGTTCTGGCG
MAACPRQNCTMRHRCGGSG    7  ATGGCAGCATGCCCTCGTTAGAATTGCACTATGCGGCATAGGTGTGGCGGTTCTGGCG
MAACPESACSMRLACGGSG    7  ATGGCAGCATGCCCTGAGTCGGCTTGCTCGATGAGGCTGGCGTGTGGCGGTTCTGGCG
MAACPAVMCTLRHQCGGSG    7  ATGGCAGCATGCCCTGCGGTTATGTGCACTCTGCGTCATTAGTGTGGCGGTTCTGGCG
MAACPVMSCTARSYCGGSG    7  ATGGCAGCATGCCCTGTTATGTCTTGCACGGCGAGGAGTTATTGTGGCGGTTCTGGCG
MAACPSARCFGTQGCGGSG    7  ATGGCAGCATGCCCTTCGGCGCGTTGCTTTGGTACGCAGGGTTGTGGCGGTTCTGGCG
MAACPSCKCRSHVSCGGSG    7  ATGGCAGCATGCCCTTCTTGTAAGTGCCGGAGTCATGTTTCTTGTGGCGGTTCTGGCG
MAACPCEVCEQEEWCGGSG    7  ATGGCAGCATGCCCTTGTGAGGTTTGCGAGTAGGAGGAGTGGTGTGGCGGTTCTGGCG
MAACRMFRCGCYHPCGGSG    7  ATGGCAGCATGCCGGATGTTTAGGTGCGGTTGTTATCATCCTTGTGGCGGTTCTGGCG
MAACRSTPCVLPHICGGSG    7  ATGGCAGCATGCCGGTCTACGCCTTGCGTGCTTCCTCATATTTGTGGCGGTTCTGGCG
MAACRWVGHCTARGCGGSG    7  ATGGCAGCATGCCGTTGGGTGGGTCATTGCACTGCGCGGGGTTGTGGCGGTTCTGGCG
MAACRFTFCHWLPDCGGSG    7  ATGGCAGCATGCCGTTTTACTTTTTGCCATTGGCTTCCTGATTGTGGCGGTTCTGGCG
MAACLSARCPSLLICGGSG    7  ATGGCAGCATGCCTGAGTGCGAGGTGCCCGTCGCTGCTTATTTGTGGCGGTTCTGGCG
MAACLQSARCDPHLCGGSG    7  ATGGCAGCATGCCTGCAGTCGGCTCGTTGCGATCCGCATCTTTGTGGCGGTTCTGGCG
MAACLHNRLCVPYLCGGSG    7  ATGGCAGCATGCCTGCATAATCGGCTGTGCGTGCCGTATCTGTGTGGCGGTTCTGGCG
MAACLPYCRPQDRHCGGSG    7  ATGGCAGCATGCCTGCCGTATTGCCGGCCGTAGGATAGGCATTGTGGCGGTTCTGGCG
MAACLRQQVCVQHLCGGSG    7  ATGGCAGCATGCCTGCGTCAGTAGGTTTGCGTTCAGCATCTTTGTGGCGGTTCTGGCG
MAACLVLMCDGSLLCGGSG    7  ATGGCAGCATGCCTGGTGCTGATGTGCGATGGTTCTTTGTTGTGTGGCGGTTCTGGCG
MAACLYLSCCKPSSCGGSG    7  ATGGCAGCATGCCTGTATTTGTCGTGCTGTAAGCCGAGTTCGTGTGGCGGTTCTGGCG
MAACLSARCWSQRLCGGSG    7  ATGGCAGCATGCCTGTCGGCGCGGTGCTGGTCTTAGCGTTTGTGTGGCGGTTCTGGCG
MAACLSLFCLRHTPCGGSG    7  ATGGCAGCATGCCTGTCTTTGTTTTGCTTGAGGCATACTCCTTGTGGCGGTTCTGGCG
MAACLTWLCTARRDCGGSG    7  ATGGCAGCATGCCTTACTTGGCTGTGCACTGCGCGTAGGGATTGTGGCGGTTCTGGCG
MAACLETLCTARMTCGGSG    7  ATGGCAGCATGCCTTGAGACTTTGTGCACTGCTCGGATGACTTGTGGCGGTTCTGGCG
MAACEKTGCSARLSCGGSG    7  ATGGCAGCATGCGAGAAGACGGGTTGCTCTGCGCGGTTGAGTTGTGGCGGTTCTGGCG
MAACESARCHTYGFCGGSG    7  ATGGCAGCATGCGAGTCGGCGCGGTGCCATACTTATGGTTTTTGTGGCGGTTCTGGCG
MAACDTVRPCVIWNCGGSG    7  ATGGCAGCATGCGATACGGTTAGGCCGTGCGTTATTTGGAATTGTGGCGGTTCTGGCG
MAACDPMMPCNAQECGGSG    7  ATGGCAGCATGCGATCCGATGATGCCGTGCAATGCGCAGGAGTGTGGCGGTTCTGGCG
MAACDLAFCSARAACGGSG    7  ATGGCAGCATGCGATCTTGCTTTTTGCTCTGCGCGGGCGGCGTGTGGCGGTTCTGGCG
MAACALPSICYSLDCGGSG    7  ATGGCAGCATGCGCGCTTCCTTCTATTTGCTATAGTCTTGATTGTGGCGGTTCTGGCG
MAACAGQFNCNQWCCGGSG    7  ATGGCAGCATGCGCGGGGTAGTTTAATTGCAATCAGTGGTGTTGTGGCGGTTCTGGCG
MAACAKTFCSARLSCGGSG    7  ATGGCAGCATGCGCTAAGACGTTTTGCTCTGCGCGTTTGAGTTGTGGCGGTTCTGGCG
MAACAKMCQECVCGGSG    7  ATGGCAGCATGCGCTAAGATGTGCTAGGAGTGTGTGTGTGGCGGTTCTGGCG
MAACAKLGSCLFPVCGGSG    7  ATGGCAGCATGCGCTAAGCTGGGTTCTTGCCTGTTTCCTGTTTGTGGCGGTTCTGGCG
MAACATARCEFLSSCGGSG    7  ATGGCAGCATGCGCTACGGCTCGTTGCGAGTTTCTTTCTTCTTGTGGCGGTTCTGGCG
MAACARFSCFYWHQCGGSG    7  ATGGCAGCATGCGCTAGGTTTTCGTGCTTTTATTGGCATCAGTGTGGCGGTTCTGGCG
MAACARSACTLSARCGGSG    7  ATGGCAGCATGCGCTCGTAGTGCTTGCACTCTGTCTGCTAGGTGTGGCGGTTCTGGCG
MAACAAQPICIAQMCGGSG    7  ATGGCAGCATGCGCTGCGCAGCCGATTTGCATTGCGTAGATGTGTGGCGGTTCTGGCG
MAACAVPTCRSCAECGGSG    7  ATGGCAGCATGCGCTGTGCCTACGTGCAGGTCGTGTGCTGAATGTGGCGGTTCTGGCG
MAACGTSRCSPDLICGGSG    7  ATGGCAGCATGCGGGACGTCTCGGTGCAGTCCGGATCTTATTTGTGGCGGTTCTGGCG
MAACGTLDLCNPVSCGGSG    7  ATGGCAGCATGCGGGACTTTGGATTTGTGCAATCCGGTTTCTTGTGGCGGTTCTGGCG
MAACGPYLACFPDCCGGSG    7  ATGGCAGCATGCGGGCCTTATTTGGCTTGCTTTCCGGATTGTTGTGGCGGTTCTGGCG
MAACGLHKCSPFPYCGGSG    7  ATGGCAGCATGCGGGTTGCATAAGTGCTCGCCTTTTCCGTATTGTGGCGGTTCTGGCG
MAACGLFACQTARMCGGSG    7  ATGGCAGCATGCGGGTTGTTTGCGTGCTAGACGGCGCGGATGTGTGGCGGTTCTGGCG
MAACGPPCTAFTARCGGSG    7  ATGGCAGCATGCGGTCCTCCGTGCACGGCGTTTACGGCGCGTTGTGGCGGTTCTGGCG
MAACGAIQPCFRQLCGGSG    7  ATGGCAGCATGCGGTGCTATTCAGCCTTGCTTTCGGCAGCTGTGTGGCGGTTCTGGCG
MAACVLHGCCTRTDCGGSG    7  ATGGCAGCATGCGTGCTGCATGGGTGCTGTACTCGTACTGATTGTGGCGGTTCTGGCG
MAACVCSFCSGMSRCGGSG    7  ATGGCAGCATGCGTGTGTTCGTTTTGCTCTGGTATGTCTCGGTGTGGCGGTTCTGGCG
MAACVHVFNCSDLYCGGSG    7  ATGGCAGCATGCGTTCATGTTTTTAATTGCTCTGATCTTTATTGTGGCGGTTCTGGCG
MAACVPPSVCPIKVCGGSG    7  ATGGCAGCATGCGTTCCGCCTTCGGTGTGCCCGATTAAGGTGTGTGGCGGTTCTGGCG
MAACVDQNSCHCLTCGGSG    7  ATGGCAGCATGCGTTGATCAGAATTCGTGCCATTGTCTGACGTGTGGCGGTTCTGGCG
MAACVGSLMCQQLVCGGSG    7  ATGGCAGCATGCGTTGGGTCTCTGATGTGCTAGCAGTTGGTGTGTGGCGGTTCTGGCG
MAACQKHLCGTARACGGSG    7  ATGGCAGCATGCTAGAAGCATTTGTGCGGGACGGCTAGGGCGTGTGGCGGTTCTGGCG
MAACQRGICSARHQCGGSG    7  ATGGCAGCATGCTAGAGGGGGATTTGCTCTGCGCGTCATCAGTGTGGCGGTTCTGGCG
MAACQHCTCLPSESCGGSG    7  ATGGCAGCATGCTAGCATTGTACGTGCCTTCCGTCTGAGTCGTGTGGCGGTTCTGGCG
MAACQPLHCVVAFFCGGSG    7  ATGGCAGCATGCTAGCCGCTTCATTGCGTTGTTGCGTTTTTTTGTGGCGGTTCTGGCG
MAACQASRCPSISRCGGSG    7  ATGGCAGCATGCTAGGCGAGTCGTTGCCCTAGTATTTCGCGTTGTGGCGGTTCTGGCG
MAACQSARCLLEAYCGGSG    7  ATGGCAGCATGCTAGTCGGCTCGGTGCCTGCTTGAGGCTTATTGTGGCGGTTCTGGCG
MAACYTGRCNITLACGGSG    7  ATGGCAGCATGCTATACTGGTCGGTGCAATATTACTCTTGCGTGTGGCGGTTCTGGCG
MAACYQDSYCHPHPCGGSG    7  ATGGCAGCATGCTATCAGGATAGTTATTGCCATCCTCATCCTTGTGGCGGTTCTGGCG
MAACYPLRCSSLHNCGGSG    7  ATGGCAGCATGCTATCCTCTTCGTTGCTCGTCGTTGCATAATTGTGGCGGTTCTGGCG
MAACYATDLCSTAKCGGSG    7  ATGGCAGCATGCTATGCTACTGATCTGTGCTCTACTGCTAAGTGTGGCGGTTCTGGCG
MAACYQTQCAWGCSCGGSG    7  ATGGCAGCATGCTATTAGACGCAGTGCGCTTGGGGTTGTTCGTGTGGCGGTTCTGGCG
MAACYYSLCRYRPMCGGSG    7  ATGGCAGCATGCTATTATAGTCTTTGCAGGTATCGGCCGATGTGTGGCGGTTCTGGCG
MAACYSHWQCLRGGVAVLA    7  ATGGCAGCATGCTATTCGCATTGGTAGTGCCTTCGTGGGGGTGTGGCGGTTCTGGCG
MAACYSARCHSMMLCGGSG    7  ATGGCAGCATGCTATTCGGCTCGTTGCCATTCTATGATGTTGTGTGGCGGTTCTGGCG
MAACYSPFVCPYLMCGGSG    7  ATGGCAGCATGCTATTCTCCGTTTGTTTGCCCTTATCTTATGTGTGGCGGTTCTGGCG
MAACYLQSCTARQLCGGSG    7  ATGGCAGCATGCTATTTGCAGTCGTGCACTGCGCGTCAGTTGTGTGGCGGTTCTGGCG
MAACYFTLCKVRPICGGSG    7  ATGGCAGCATGCTATTTTACGCTTTGCAAGGTGAGGCCTATTTGTGGCGGTTCTGGCG
MAACSLSGCSRRLPCGGSG    7  ATGGCAGCATGCTCGCTTAGTGGGTGCTCGCGTCGTTTGCCGTGTGGCGGTTCTGGCG
MAACSARLRCCAGSCGGSG    7  ATGGCAGCATGCTCGGCTCGGTTGCGTTGCTGTGCTGGTTCGTGTGGCGGTTCTGGCG
MAACSVLSQCSTARCGGSG    7  ATGGCAGCATGCTCGGTGCTGTCGTAGTGCTCGACTGCTCGGTGTGGCGGTTCTGGCG
MAACSYTVSCWLLSCGGSG    7  ATGGCAGCATGCTCGTATACTGTTTCGTGCTGGCTTCTTTCGTGTGGCGGTTCTGGCG
MAACSSLSCLSSARCGGSG    7  ATGGCAGCATGCTCGTCGCTGTCTTGCTTGAGTTCTGCTCGTTGTGGCGGTTCTGGCG
MAACSPTPCMLSARCGGSG    7  ATGGCAGCATGCTCTCCGACTCCTTGCATGCTGTCTGCGCGGTGTGGCGGTTCTGGCG
MAACSRLYCKNIHPCGGSG    7  ATGGCAGCATGCTCTCGTTTGTATTGCAAGAATATTCATCCTTGTGGCGGTTCTGGCG
MAACSRFPCQPLSECGGSG    7  ATGGCAGCATGCTCTCGTTTTCCGTGCTAGCCGCTTTCTGAGTGTGGCGGTTCTGGCG
MAACSAVRCSTLQDCGGSG    7  ATGGCAGCATGCTCTGCGGTTCGTTGCAGTACTTTGCAGGATTGTGGCGGTTCTGGCG
MAACSFLTCSQTARCGGSG    7  ATGGCAGCATGCTCTTTTTTGACTTGCTCTCAGACGGCTCGTTGTGGCGGTTCTGGCG
MAACWHHYICPPFTCGGSG    7  ATGGCAGCATGCTGGCATCATTATATTTGCCCGCCGTTTACGTGTGGCGGTTCTGGCG
MAACWLTYLHASA*LWRFW    7  ATGGCAGCATGCTGGCTTACATACTTGCACGCCTCAGCATAATTGTGGCGGTTCTGGCG
MAACWCYCKLSDSLCGGSG    7  ATGGCAGCATGCTGGTGTTATTGCAAGCTGTCTGATTCTTTGTGTGGCGGTTCTGGCG
MAACCVGLACSYDVCGGSG    7  ATGGCAGCATGCTGTGTGGGATTGGCTTGCAGTTATGATGTTTGTGGCGGTTCTGGCG
MAACCYLMPCSQYKCGGSG    7  ATGGCAGCATGCTGTTATTTGATGCCGTGCTCTTAGTATAAGTGTGGCGGTTCTGGCG
MAACCSSSCAADQSCGGSG    7  ATGGCAGCATGCTGTTCGTCTTCGTGCGCTGCTGATCAGTCTTGTGGCGGTTCTGGCG
MAACLNLKCSARQSCGGSG    7  ATGGCAGCATGCTTGAATTTGAAGTGCTCTGCGCGTTAGAGTTGTGGCGGTTCTGGCG
MAACLSNVNCKFALCGGSG    7  ATGGCAGCATGCTTGTCGAATGTGAATTGCAAGTTTGCGCTTTGTGGCGGTTCTGGCG
MAACLFKCMCTARYCGGSG    7  ATGGCAGCATGCTTGTTTAAGTGTATGTGCACGGCTCGTTATTGTGGCGGTTCTGGCG
MAACLFPSCSARFSCGGSG    7  ATGGCAGCATGCTTGTTTCCTTCGTGCAGTGCGCGGTTTAGTTGTGGCGGTTCTGGCG
MAACLFGSVCLAVQCGGSG    7  ATGGCAGCATGCTTGTTTGGTAGTGTGTGCTTGGCTGTGTAGTGTGGCGGTTCTGGCG
MAACFTARCFWSSRCGGSG    7  ATGGCAGCATGCTTTACTGCTAGGTGCTTTTGGTCTTCTCGGTGTGGCGGTTCTGGCG
MAACFQTGRCNMLSCGGSG    7  ATGGCAGCATGCTTTCAGACTGGTCGGTGCAATATGTTGTCTTGTGGCGGTTCTGGCG
MAACFPSARCTQLHCGGSG    7  ATGGCAGCATGCTTTCCTAGTGCGCGGTGCACTTAGCTTCATTGTGGCGGTTCTGGCG
MAACFLTARCQKIFCGGSG    7  ATGGCAGCATGCTTTCTGACTGCTAGGTGCTAGAAGATTTTTTGTGGCGGTTCTGGCG
MAACFLQSCTGCTSCGGSG    7  ATGGCAGCATGCTTTCTTCAGTCGTGCACTGGTTGTACTTCTTGTGGCGGTTCTGGCG
MAACFAQPSCLKMCCGGSG    7  ATGGCAGCATGCTTTGCTTAGCCTTCGTGCCTTAAGATGTGTTGTGGCGGTTCTGGCG
MAACFVWLRAGSWCVAVLA    7  ATGGCAGCATGCTTTGTGTGGCTCCGTGCAGGGAGTTGGTGTGTGGCGGTTCTGGCG
MAACFQSFMCTSRFCGGSG    7  ATGGCAGCATGCTTTTAGTCTTTTATGTGCACGTCTCGGTTTTGTGGCGGTTCTGGCG
MAACFYRLCGLAKFCGGSG    7  ATGGCAGCATGCTTTTATCGTCTTTGCGGTCTGGCTAAGTTTTGTGGCGGTTCTGGCG
MAACFSSMCFNLCPCGGSG    7  ATGGCAGCATGCTTTTCGTCTATGTGCTTTAATTTGTGTCCTTGTGGCGGTTCTGGCG
MAACFCWQCFMTPTCGGSG    7  ATGGCAGCATGCTTTTGTTGGCAGTGCTTTATGACGCCTACGTGTGGCGGTTCTGGCG
MAAYRNLPLKCQARCGGSG    6  ATGGCAGCATACAGGAATCTGCCTTTGAAGTGCTAGGCTAGGTGTGGCGGTTCTGGCG
MAACKTSLCTQRVSCGGSG    6  ATGGCAGCATGCAAGACTTCTCTTTGCACTTAGCGGGTTTCGTGTGGCGGTTCTGGCG
MAACKPAWCGQSVLCGGSG    6  ATGGCAGCATGCAAGCCTGCTTGGTGCGGGCAGAGTGTTCTGTGTGGCGGTTCTGGCG
MAACKRHMVCPQSTCGGSG    6  ATGGCAGCATGCAAGCGTCATATGGTGTGCCCGCAGTCGACTTGTGGCGGTTCTGGCG
MAACKRLSCYFLPMCGGSG    6  ATGGCAGCATGCAAGCGTCTGAGTTGCTATTTTCTTCCTATGTGTGGCGGTTCTGGCG
MAACKARWDCRSCWCGGSG    6  ATGGCAGCATGCAAGGCGCGGTGGGATTGCAGGTCGTGTTGGTGTGGCGGTTCTGGCG
MAACKAERVCAYYKCGGSG    6  ATGGCAGCATGCAAGGCGGAGCGTGTTTGCGCGTATTATAAGTGTGGCGGTTCTGGCG
MAACKAMSCQLSYVCGGSG    6  ATGGCAGCATGCAAGGCTATGTCTTGCTAGCTTTCGTATGTTTGTGGCGGTTCTGGCG
MAACKQRHCNINLLCGGSG    6  ATGGCAGCATGCAAGTAGCGGCATTGCAATATTAATTTGCTTTGTGGCGGTTCTGGCG
MAACKCPWCPLIFPCGGSG    6  ATGGCAGCATGCAAGTGTCCTTGGTGCCCGCTGATTTTTCCTTGTGGCGGTTCTGGCG
MAACNQPVCRLPASCGGSG    6  ATGGCAGCATGCAATCAGCCTGTGTGCCGGTTGCCTGCGAGTTGTGGCGGTTCTGGCG
MAACNVQVTSCPTPCGGSG    6  ATGGCAGCATGCAATGTGCAGGTTACGAGTTGCCCGACTCCGTGTGGCGGTTCTGGCG
MAACNQRSCSNPVSCGGSG    6  ATGGCAGCATGCAATTAGCGGTCGTGCTCTAATCCTGTGTCTTGTGGCGGTTCTGGCG
MAACTLMRCSRLSPCGGSG    6  ATGGCAGCATGCACGCTTATGCGTTGCTCGCGTTTGTCTCCGTGTGGCGGTTCTGGCG
MAACTARTCSQHQTCGGSG    6  ATGGCAGCATGCACGGCTAGGACTTGCTCGCAGCATCAGACTTGTGGCGGTTCTGGCG
MAACTGSSCTKFSLCGGSG    6  ATGGCAGCATGCACGGGTTCGTCGTGCACTAAGTTTTCTTTGTGTGGCGGTTCTGGCG
MAACTQTLNCTTSTCGGSG    6  ATGGCAGCATGCACGTAGACGTTGAATTGCACGACGTCGACTTGTGGCGGTTCTGGCG
MAACTSLQCRITLRCGGSG    6  ATGGCAGCATGCACGTCGCTTCAGTGCAGGATTACTTTGCGGTGTGGCGGTTCTGGCG
MAACTFAYPCLGSRCGGSG    6  ATGGCAGCATGCACGTTTGCTTATCCGTGCCTGGGTTCTAGGTGTGGCGGTTCTGGCG
MAACTKLLCHLHVPCGGSG    6  ATGGCAGCATGCACTAAGTTGCTTTGCCATCTGCATGTGCCGTGTGGCGGTTCTGGCG
MAACTTARCKISFSLWRFW    6  ATGGCAGCATGCACTACTGCTCGTTGCAAGATTTCCTTTTCATTGTGGCGGTTCTGGCG
MAACTMHACRLYSRCGGSG    6  ATGGCAGCATGCACTATGCATGCTTGCCGGCTTTATTCTCGTTGTGGCGGTTCTGGCG
MAACTMVGSCSPELCGGSG    6  ATGGCAGCATGCACTATGGTTGGGTCGTGCTCTCCTGAGCTGTGTGGCGGTTCTGGCG
MAACTLMLRCSGASCGGSG    6  ATGGCAGCATGCACTCTTATGCTTCGTTGCTCGGGTGCTTCGTGTGGCGGTTCTGGCG
MAACTARACQLNLLCGGSG    6  ATGGCAGCATGCACTGCGAGGGCTTGCCAGCTTAATCTGCTTTGTGGCGGTTCTGGCG
MAACTARCANSYLLCGGSG    6  ATGGCAGCATGCACTGCGAGGTGCGCGAATTCGTATCTGTTGTGTGGCGGTTCTGGCG
MAACTARSCAPHMECGGSG    6  ATGGCAGCATGCACTGCTCGGAGTTGCGCTCCGCATATGGAGTGTGGCGGTTCTGGCG
MAACTARLPSCGFLCGGSG    6  ATGGCAGCATGCACTGCTCGGCTGCCTTCGTGCGGGTTTTTGTGTGGCGGTTCTGGCG
MAACTSSCCYGHIWCGGSG    6  ATGGCAGCATGCACTTCGTCGTGTTGCTATGGTCATATTTGGTGTGGCGGTTCTGGCG
MAACTSAISCKTFFCGGSG    6  ATGGCAGCATGCACTTCTGCTATTTCGTGCAAGACTTTTTTTTGTGGCGGTTCTGGCG
MAACTCQQCIGLWLCGGSG    6  ATGGCAGCATGCACTTGTCAGCAGTGCATTGGGCTTTGGCTGTGTGGCGGTTCTGGCG
MAACTLRLPCTQYFCGGSG    6  ATGGCAGCATGCACTTTGCGTCTGCCTTGCACGTAGTATTTTTGTGGCGGTTCTGGCG
MAACRKLTPCRINKCGGSG    6  ATGGCAGCATGCAGGAAGCTGACGCCGTGCCGTATTAATAAGTGTGGCGGTTCTGGCG
MAACRQPDVCTNDRCGGSG    6  ATGGCAGCATGCAGGCAGCCGGATGTTTGCACTAATGATAGGTGTGGCGGTTCTGGCG
MAACRGSPACFKLRCGGSG    6  ATGGCAGCATGCAGGGGTAGTCCGGCTTGCTTTAAGCTTCGTTGTGGCGGTTCTGGCG
MAACRQAMACIASRCGGSG    6  ATGGCAGCATGCAGGTAGGCTATGGCTTGCATTGCTTCGAGGTGTGGCGGTTCTGGCG
MAACSTNCSQKQHICGGSG    6  ATGGCAGCATGCAGTACTAATTGCTCTCAGAAGCAGCATATTTGTGGCGGTTCTGGCG
MAACSMVSRCHLATCGGSG    6  ATGGCAGCATGCAGTATGGTTTCGAGGTGCCATTTGGCTACGTGTGGCGGTTCTGGCG
MAACSQVELCFSENCGGSG    6  ATGGCAGCATGCAGTCAGGTTGAGCTTTGCTTTTCTGAGAATTGTGGCGGTTCTGGCG
MAACSARSCSYGQYCGGSG    6  ATGGCAGCATGCAGTGCGCGTTCTTGCTCGTATGGGTAGTATTGTGGCGGTTCTGGCG
MAACSVKRCEKLWTCGGSG    6  ATGGCAGCATGCAGTGTGAAGAGGTGCGAGAAGCTGTGGACTTGTGGCGGTTCTGGCG
MAACSSPCDIQMQVCGGSG    6  ATGGCAGCATGCAGTTCTCCTTGCGATATTCAGATGTAGGTTTGTGGCGGTTCTGGCG
MAACSSLQICPAKLCGGSG    6  ATGGCAGCATGCAGTTCTCTTCAGATTTGCCCGGCGAAGCTTTGTGGCGGTTCTGGCG
MAACSSARCPLYLCVAVLA    6  ATGGCAGCATGCAGTTCTGCTCGTTGCCCTCTGTATCTTTGTGTGGCGGTTCTGGCG
MAACMRRHCSLSTPCGGSG    6  ATGGCAGCATGCATGAGGAGGCATTGCTCTCTGTCTACTCCGTGTGGCGGTTCTGGCG
MAACMPKPCHIATFCGGSG    6  ATGGCAGCATGCATGCCGAAGCCTTGCCATATTGCTACGTTTTGTGGCGGTTCTGGCG
MAACMPSNCTSRTMCGGSG    6  ATGGCAGCATGCATGCCGAGTAATTGCACGTCTAGGACTATGTGTGGCGGTTCTGGCG
MAACMPALCRVTARCGGSG    6  ATGGCAGCATGCATGCCGGCGCTTTGCAGGGTGACGGCGCGGTGTGGCGGTTCTGGCG
MAACMLSARCSLPQCGGSG    6  ATGGCAGCATGCATGCTGTCGGCTCGGTGCTCTCTTCCTTAGTGTGGCGGTTCTGGCG
MAACMAMSCGGQVWCGGSG    6  ATGGCAGCATGCATGGCTATGAGTTGCGGTGGGTAGGTGTGGTGTGGCGGTTCTGGCG
MAACMVSASCPPFPCGGSG    6  ATGGCAGCATGCATGGTGTCTGCGAGTTGCCCGCCTTTTCCTTGTGGCGGTTCTGGCG
MAACITARCGFAQACGGSG    6  ATGGCAGCATGCATTACGGCGCGGTGCGGTTTTGCGTAGGCTTGTGGCGGTTCTGGCG
MAACIRTPCLHNQCGGSG    6  ATGGCAGCATGCATTCGTACTCCGTGCCTTCATAATCAGTGTGGCGGTTCTGGCG
MAACIDLCESLVVACGGSG    6  ATGGCAGCATGCATTGATTTGTGCGAGAGTCTTGTTGTGGCTTGTGGCGGTTCTGGCG
MAACIARCQTARLYCGGSG    6  ATGGCAGCATGCATTGCGCGGTGCTAGACTGCTAGGTTGTATTGTGGCGGTTCTGGCG
MAACIAPMCRTMLTCGGSG    6  ATGGCAGCATGCATTGCTCCGATGTGCCGGACTATGCTTACTTGTGGCGGTTCTGGCG
MAACIASASFCTQLCGGSG    6  ATGGCAGCATGCATTGCTTCTGCGTCTTTTTGCACGTAGCTTTGTGGCGGTTCTGGCG
MAACIVSLCTARLICGGSG    6  ATGGCAGCATGCATTGTGTCGTTGTGCACTGCTCGGCTTATTTGTGGCGGTTCTGGCG
MAACIVSCQTGRRFCGGSG    6  ATGGCAGCATGCATTGTGTCTTGCCAGACGGGGCGGCGGTTTTGTGGCGGTTCTGGCG
MAACILYFICANLPCGGSG    6  ATGGCAGCATGCATTTTGTATTTTATTTGCGCGAATCTTCCTTGTGGCGGTTCTGGCG
MAACQMLLCVSNGLCGGSG    6  ATGGCAGCATGCCAGATGTTGTTGTGCGTTAGTAATGGTCTTTGTGGCGGTTCTGGCG
MAACQRPCRTSAHYCGGSG    6  ATGGCAGCATGCCAGCGTCCGTGCCGGACGTCGGCGCATTATTGTGGCGGTTCTGGCG
MAACQGQACPSVLQCGGSG    6  ATGGCAGCATGCCAGGGTTAGGCTTGCCCGTCTGTTTTGTAGTGTGGCGGTTCTGGCG
MAACQVTPFCCTARCGGSG    6  ATGGCAGCATGCCAGGTTACTCCGTTTTGTTGCACGGCTCGGTGTGGCGGTTCTGGCG
MAACQQTARCIQAMCGGSG    6  ATGGCAGCATGCCAGTAGACTGCGAGGTGCATTTAGGCTATGTGTGGCGGTTCTGGCG
MAACQSFFARLGCIVAVLA    6  ATGGCAGCATGCCAGTCGTTTTTTGCTCGGCTAGGGTGCATTGTGGCGGTTCTGGCG
MAACQLFSCTSARHCGGSG    6  ATGGCAGCATGCCAGTTGTTTTCTTGCACTTCGGCTCGTCATTGTGGCGGTTCTGGCG
MAACQFTSICSARVCGGSG    6  ATGGCAGCATGCCAGTTTACGTCGATTTGCTCGGCGCGTGTTTGTGGCGGTTCTGGCG
MAACHKACMHLPLLCGGSG    6  ATGGCAGCATGCCATAAGGCTTGCATGCATTTGCCTCTTCTGTGTGGCGGTTCTGGCG
MAACHTAMCLYPLMCGGSG    6  ATGGCAGCATGCCATACGGCTATGTGCTTGTATCCTCTGATGTGTGGCGGTTCTGGCG
MAACHMQRHCLLYYCGGSG    6  ATGGCAGCATGCCATATGTAGCGTCATTGCCTTTTGTATTATTGTGGCGGTTCTGGCG
MAACHIPCARDSSFCGGSG    6  ATGGCAGCATGCCATATTCCGTGCGCGAGGGATAGTTCTTTTTGTGGCGGTTCTGGCG
MAACHVQCPRSGSMCGGSG    6  ATGGCAGCATGCCATGTTTAGTGCCCGCGGTCTGGGTCGATGTGTGGCGGTTCTGGCG
MAACHQSLCAINVLCGGSG    6  ATGGCAGCATGCCATTAGTCGCTTTGCGCGATTAATGTGCTTTGTGGCGGTTCTGGCG
MAACHLPKCTARLLCGGSG    6  ATGGCAGCATGCCATTTGCCGAAGTGCACGGCGCGTTTGTTGTGTGGCGGTTCTGGCG
MAACPTARTCYPLPCGGSG    6  ATGGCAGCATGCCCGACGGCTCGGACGTGCTATCCTCTGCCTTGTGGCGGTTCTGGCG
MAACPMSSCYGTRSCGGSG    6  ATGGCAGCATGCCCGATGTCTTCTTGCTATGGTACGAGGTCGTGTGGCGGTTCTGGCG
MAACPPVFCTRYALCGGSG    6  ATGGCAGCATGCCCGCCGGTGTTTTGCACTCGTTATGCTCTTTGTGGCGGTTCTGGCG
MAACPPPLCSWHQPCGGSG    6  ATGGCAGCATGCCCGCCTCCGCTGTGCTCTTGGCATTAGCCTTGTGGCGGTTCTGGCG
MAACPDCVFAIWVFVAVLA    6  ATGGCAGCATGCCCGGATTGCGTTTTTGCGATTTGGGTATTTGTGGCGGTTCTGGCG
MAACPGIMCLRQLRCGGSG    6  ATGGCAGCATGCCCGGGTATTATGTGCTTGCGTTAGCTGAGGTGTGGCGGTTCTGGCG
MAACPQSCSARHYFCGGSG    6  ATGGCAGCATGCCCGTAGTCGTGCTCGGCTCGTCATTATTTTTGTGGCGGTTCTGGCG
MAACPYRDCSMTGRCGGSG    6  ATGGCAGCATGCCCGTATAGGGATTGCTCGATGACGGGGCGGTGTGGCGGTTCTGGCG
MAACPSLMCSARLQCGGSG    6  ATGGCAGCATGCCCGTCGTTGATGTGCAGTGCGCGGTTGCAGTGTGGCGGTTCTGGCG
MAACPSLPDCSARFCGGSG    6  ATGGCAGCATGCCCGTCTTTGCCGGATTGCTCTGCGCGTTTTTGTGGCGGTTCTGGCG
MAACPFSARCPVLYCGGSG    6  ATGGCAGCATGCCCGTTTTCTGCTCGGTGCCCGGTGCTGTATTGTGGCGGTTCTGGCG
MAACPKRHFPCAHLCGGSG    6  ATGGCAGCATGCCCTAAGCGGCATTTTCCGTGCGCTCATCTTTGTGGCGGTTCTGGCG
MAACPRRHTCSSPYCGGSG    6  ATGGCAGCATGCCCTAGGCGTCATACGTGCTCTTCGCCTTATTGTGGCGGTTCTGGCG
MAACPMPFCLPQRVCGGSG    6  ATGGCAGCATGCCCTATGCCGTTTTGCCTTCCTTAGCGTGTTTGTGGCGGTTCTGGCG
MAACPHMTFCMQSMCGGSG    6  ATGGCAGCATGCCCTCATATGACTTTTTGCATGTAGTCTATGTGTGGCGGTTCTGGCG
MAACPLMSCQSNLFCGGSG    6  ATGGCAGCATGCCCTCTTATGTCTTGCTAGAGTAATCTGTTTTGTGGCGGTTCTGGCG
MAACPLRSCSRMARCGGSG    6  ATGGCAGCATGCCCTCTTCGTTCGTGCTCGCGTATGGCGCGTTGTGGCGGTTCTGGCG
MAACPDLICTARATCGGSG    6  ATGGCAGCATGCCCTGATCTGATTTGCACTGCTCGTGCGACTTGTGGCGGTTCTGGCG
MAACPVSICSRRGQCGGSG    6  ATGGCAGCATGCCCTGTGTCGATTTGCTCGAGGAGGGGGCAGTGTGGCGGTTCTGGCG
MAACPSACYAMRGKCGGSG    6  ATGGCAGCATGCCCTTCTGCTTGCTATGCTATGCGTGGTAAGTGTGGCGGTTCTGGCG
MAACPLWRCIMAFSCGGSG    6  ATGGCAGCATGCCCTTTGTGGCGGTGCATTATGGCTTTTAGTTGTGGCGGTTCTGGCG
MAACRPVICVSTARCGGSG    6  ATGGCAGCATGCCGGCCTGTGATTTGCGTGTCTACGGCGAGGTGTGGCGGTTCTGGCG
MAACRRHTTCQTIDCGGSG    6  ATGGCAGCATGCCGGCGTCATACGACGTGCTAGACGATTGATTGTGGCGGTTCTGGCG
MAACRGCCARRLFVAVLA    6  ATGGCAGCATGCCGGGGATGTTGTGCCCGGCGATTATTTGTGGCGGTTCTGGCG
MAACRVICCSIYHPCGGSG    6  ATGGCAGCATGCCGGGTTATTTGCTGTTCGATTTATCATCCGTGTGGCGGTTCTGGCG
MAACRSPSCPNLTICGGSG    6  ATGGCAGCATGCCGGTCTCCGTCGTGCCCTAATCTTACTATTTGTGGCGGTTCTGGCG
MAACRLQPCESQRSCGGSG    6  ATGGCAGCATGCCGGTTGTAGCCTTGCGAGTCGCAGAGGTCTTGTGGCGGTTCTGGCG
MAACRFTTCSSSARCGGSG    6  ATGGCAGCATGCCGGTTTACTACTTGCAGTTCTAGTGCGAGGTGTGGCGGTTCTGGCG
MAACRNASACMASSCGGSG    6  ATGGCAGCATGCCGTAATGCGTCTGCTTGCATGGCTTCGTCGTGTGGCGGTTCTGGCG
MAACRTRHCEQVPLCGGSG    6  ATGGCAGCATGCCGTACGAGGCATTGCGAGCAGGTTCCGTTGTGTGGCGGTTCTGGCG
MAACRQAQCSSRHLCGGSG    6  ATGGCAGCATGCCGTCAGGCTCAGTGCTCTTCGAGGCATCTGTGTGGCGGTTCTGGCG
MAACRAWPCTARFTCGGSG    6  ATGGCAGCATGCCGTGCGTGGCCGTGCACGGCTAGGTTTACGTGTGGCGGTTCTGGCG
MAACRVSSCSAKIVCGGSG    6  ATGGCAGCATGCCGTGTTAGTAGTTGCTCTGCGAAGATTGTTTGTGGCGGTTCTGGCG
MAACRVACHSSLGICGGSG    6  ATGGCAGCATGCCGTGTTGCGTGCCATAGTAGTCTGGGTATTTGTGGCGGTTCTGGCG
MAACRYLHCHTARWCGGSG    6  ATGGCAGCATGCCGTTATCTGCATTGCCATACTGCTCGGTGGTGTGGCGGTTCTGGCG
MAACRWPVCSTGRSCGGSG    6  ATGGCAGCATGCCGTTGGCCTGTGTGCTCGACTGGTAGGTCGTGTGGCGGTTCTGGCG
MAACLHMCRNGTGRCGGSG    6  ATGGCAGCATGCCTGCATATGTGCAGGAATGGTACGGGTCGGTGTGGCGGTTCTGGCG
MAACLPGCVIGTSVCGGSG    6  ATGGCAGCATGCCTGCCGGGGTGCGTTATTGGGACGTCTGTTTGTGGCGGTTCTGGCG
MAACLRASCWWGASCGGSG    6  ATGGCAGCATGCCTGCGTGCGTCGTGCTGGTGGGGGGCGTCTTGTGGCGGTTCTGGCG
MAACLARSYCSRYHCGGSG    6  ATGGCAGCATGCCTGGCGCGTTCTTATTGCTCTCGGTATCATTGTGGCGGTTCTGGCG
MAACLVESFWLFESLWRFW    6  ATGGCAGCATGCCTGGTTGAGTCGTTTTGGCTATTTGAATCTTTGTGGCGGTTCTGGCG
MAACLQRSHCKTSMCGGSG    6  ATGGCAGCATGCCTGTAGCGTTCGCATTGCAAGACTTCGATGTGTGGCGGTTCTGGCG
MAACLQFICTARSQCGGSG    6  ATGGCAGCATGCCTGTAGTTTATTTGCACTGCTCGGTCGCAGTGTGGCGGTTCTGGCG
MAACLYVHCTSISPCGGSG    6  ATGGCAGCATGCCTGTATGTGCATTGCACGTCGATTTCGCCTTGTGGCGGTTCTGGCG
MAACLLTARCGLLRCGGSG    6  ATGGCAGCATGCCTGTTGACTGCTCGGTGCGGTCTGTTGCGTTGTGGCGGTTCTGGCG
MAACLFSCVANMSICGGSG    6  ATGGCAGCATGCCTGTTTTCGTGCGTTGCTAATATGTCGATTTGTGGCGGTTCTGGCG
MAACLTRSCHPCLGCGGSG    6  ATGGCAGCATGCCTTACGCGGTCGTGCCATCCTTGTCTTGGTTGTGGCGGTTCTGGCG
MAACLHDCRLSTARCGGSG    6  ATGGCAGCATGCCTTCATGATTGCCGGCTGTCGACTGCGAGGTGTGGCGGTTCTGGCG
MAACLHSSRCFSSLCGGSG    6  ATGGCAGCATGCCTTCATTCGTCGAGGTGCTTTTCGTCTTTGTGTGGCGGTTCTGGCG
MAACLPMLSCLTRRCGGSG    6  ATGGCAGCATGCCTTCCGATGTTGTCGTGCTTGACGAGGCGGTGTGGCGGTTCTGGCG
MAACLPSARCPRFPCGGSG    6  ATGGCAGCATGCCTTCCGTCGGCGCGTTGCCCGCGGTTTCCGTGTGGCGGTTCTGGCG
MAACLRFRCIRPRYCGGSG    6  ATGGCAGCATGCCTTCGTTTTCGTTGCATTCGGCCTCGTTATTGTGGCGGTTCTGGCG
MAACLLKACLNYRYCGGSG    6  ATGGCAGCATGCCTTCTGAAGGCGTGCTTGAATTATCGTTATTGTGGCGGTTCTGGCG
MAACLESGGCVRTTCGGSG    6  ATGGCAGCATGCCTTGAGTCTGGTGGTTGCGTTCGGACTACGTGTGGCGGTTCTGGCG
MAACLAQPCLSARSCGGSG    6  ATGGCAGCATGCCTTGCTCAGCCTTGCCTGTCGGCTCGTTCGTGTGGCGGTTCTGGCG
MAACLSARCYLFSTCGGSG    6  ATGGCAGCATGCCTTTCGGCTCGGTGCTATTTGTTTTCTACTTGTGGCGGTTCTGGCG
MAACLSARCRLNDQCGGSG    6  ATGGCAGCATGCCTTTCTGCGCGTTGCAGGTTGAATGATCAGTGTGGCGGTTCTGGCG
MAACLLRCCSYTARCGGSG    6  ATGGCAGCATGCCTTTTGCGTTGTTGCTCGTATACTGCTCGGTGTGGCGGTTCTGGCG
MAACLFTMCHLRTYCGGSG    6  ATGGCAGCATGCCTTTTTACGATGTGCCATCTTCGGACGTATTGTGGCGGTTCTGGCG
MAACETARSCCHIPCGGSG    6  ATGGCAGCATGCGAGACGGCTCGTTCGTGCTGTCATATTCCGTGTGGCGGTTCTGGCG
MAACETFRCQLKASCGGSG    6  ATGGCAGCATGCGAGACGTTTCGGTGCTAGCTTAAGGCTTCTTGTGGCGGTTCTGGCG
MAACELNRMCRGHGCGGSG    6  ATGGCAGCATGCGAGCTGAATAGGATGTGCAGGGGTCATGGTTGTGGCGGTTCTGGCG
MAACELLSNCRDTHCGGSG    6  ATGGCAGCATGCGAGTTGCTGAGTAATTGCCGGGATACGCATTGTGGCGGTTCTGGCG
MAACDTGRCVQSRYCGGSG    6  ATGGCAGCATGCGATACTGGTAGGTGCGTTTAGTCTCGGTATTGTGGCGGTTCTGGCG
MAACDTLCGGSARSCGGSG    6  ATGGCAGCATGCGATACTTTGTGCGGGGGTTCTGCGAGGTCTTGTGGCGGTTCTGGCG
MAACDSGRCPSLRMCGGSG    6  ATGGCAGCATGCGATAGTGGTCGGTGCCCTTCTTTGCGGATGTGTGGCGGTTCTGGCG
MAACDRQFLCWVPNCGGSG    6  ATGGCAGCATGCGATCGTCAGTTTCTTTGCTGGGTGCCGAATTGTGGCGGTTCTGGCG
MAACDAHDCYYLSSCGGSG    6  ATGGCAGCATGCGATGCGCATGATTGCTATTATCTTTCTAGTTGTGGCGGTTCTGGCG
MAACDVCRCSARMACGGSG    6  ATGGCAGCATGCGATGTGTGTAGGTGCTCGGCTCGTATGGCTTGTGGCGGTTCTGGCG
MAACDSVARCHYGCCGGSG    6  ATGGCAGCATGCGATTCGGTGGCTCGGTGCCATTATGGGTGTTGTGGCGGTTCTGGCG
MAACDSARCSLTFGCGGSG    6  ATGGCAGCATGCGATTCTGCGAGGTGCTCGCTTACGTTTGGTTGTGGCGGTTCTGGCG
MAACDWRRHCEQQACGGSG    6  ATGGCAGCATGCGATTGGAGGAGGCATTGCGAGCAGTAGGCTTGTGGCGGTTCTGGCG
MAACAPRCTARFVICGGSG    6  ATGGCAGCATGCGCGCCGAGGTGCACGGCGCGTTTTGTGATTTGTGGCGGTTCTGGCG
MAACAPQQCSLQTLCGGSG    6  ATGGCAGCATGCGCGCCGTAGCAGTGCTCTTTGCAGACGTTGTGTGGCGGTTCTGGCG
MAACAQEIYCSLAFCGGSG    6  ATGGCAGCATGCGCGTAGGAGATTTATTGCTCGCTGGCGTTTTGTGGCGGTTCTGGCG
MAACAFPLCCGWYICGGSG    6  ATGGCAGCATGCGCTTTTCCGCTTTGCTGTGGGTGGTATATTTGTGGCGGTTCTGGCG
MAACGNTARCWYPICGGSG    6  ATGGCAGCATGCGGGAATACGGCTCGGTGCTGGTATCCGATTTGTGGCGGTTCTGGCG
MAACGGTPKCLRYMCGGSG    6  ATGGCAGCATGCGGGGGTACGCCGAAGTGCTTGCGTTATATGTGTGGCGGTTCTGGCG
MAACGVTTCQLHNDCGGSG    6  ATGGCAGCATGCGGGGTGACGACGTGCTAGCTTCATAATGATTGTGGCGGTTCTGGCG
MAACGSTARCRFTNCGGSG    6  ATGGCAGCATGCGGGTCGACTGCTCGTTGCCGGTTTACTAATTGTGGCGGTTCTGGCG
MAACGTARSCTSLLCGGSG    6  ATGGCAGCATGCGGTACGGCTCGTAGTTGCACGTCTCTGTTGTGTGGCGGTTCTGGCG
MAACGIGCYRFSARCGGSG    6  ATGGCAGCATGCGGTATTGGTTGCTATCGGTTTAGTGCGCGGTGTGGCGGTTCTGGCG
MAACGPQICRRHLDCGGSG    6  ATGGCAGCATGCGGTCCGTAGATTTGCCGGCGGCATCTGGATTGTGGCGGTTCTGGCG
MAACGSTARCRLLPCGGSG    6  ATGGCAGCATGCGGTTCTACTGCGAGGTGCAGGCTTCTGCCTTGTGGCGGTTCTGGCG
MAACGSARCFTPTQCGGSG    6  ATGGCAGCATGCGGTTCTGCTCGGTGCTTTACGCCTACTTAGTGTGGCGGTTCTGGCG
MAACVTAYCSARSSCGGSG    6  ATGGCAGCATGCGTGACGGCGTATTGCAGTGCGAGGTCTTCGTGTGGCGGTTCTGGCG
MAACVISYCSGRATCGGSG    6  ATGGCAGCATGCGTGATTAGTTATTGCTCTGGTCGTGCTACGTGTGGCGGTTCTGGCG
MAACVIQGHCQGPECGGSG    6  ATGGCAGCATGCGTGATTCAGGGTCATTGCTAGGGTCCTGAGTGTGGCGGTTCTGGCG
MAACVLFECSEELPCGGSG    6  ATGGCAGCATGCGTGCTGTTTGAGTGCTCGGAGGAGCTTCCTTGTGGCGGTTCTGGCG
MAACVETRCPTNSWCGGSG    6  ATGGCAGCATGCGTGGAGACGCGGTGCCCTACTAATTCGTGGTGTGGCGGTTCTGGCG
MAACVTRRHCFASQCGGSG    6  ATGGCAGCATGCGTTACTAGGCGTCATTGCTTTGCGTCTCAGTGTGGCGGTTCTGGCG
MAACVGRRHCDFHSCGGSG    6  ATGGCAGCATGCGTTGGTCGGCGTCATTGCGATTTTCATTCTTGTGGCGGTTCTGGCG
MAACVYVCLGPRYHCGGSG    6  ATGGCAGCATGCGTTTATGTGTGCTTGGGTCCGCGGTATCATTGTGGCGGTTCTGGCG
MAACVSPECFQLYGCGGSG    6  ATGGCAGCATGCGTTTCGCCTGAGTGCTTTCAGTTGTATGGGTGTGGCGGTTCTGGCG
MAACVFNHCMTRGRVAVLA    6  ATGGCAGCATGCGTTTTTAATCATTGCATGACGCGAGGTCGTGTGGCGGTTCTGGCG
MAACQNASPCIRLYCGGSG    6  ATGGCAGCATGCTAGAATGCGTCTCCTTGCATTCGTTTGTATTGTGGCGGTTCTGGCG
MAACQNSLCSPSGRCGGSG    6  ATGGCAGCATGCTAGAATTCGTTGTGCTCGCCGTCGGGGCGTTGTGGCGGTTCTGGCG
MAACQTICYSLRRQCGGSG    6  ATGGCAGCATGCTAGACGATTTGCTATTCGTTGCGTCGTTAGTGTGGCGGTTCTGGCG
MAACQTARCSMIRGCGGSG    6  ATGGCAGCATGCTAGACGGCTAGGTGCAGTATGATTAGGGGGTGTGGCGGTTCTGGCG
MAACQTRFFARILRVAVLA    6  ATGGCAGCATGCTAGACTCGGTTTTTTGCTCGTATCCTGCGTGTGGCGGTTCTGGCG
MAACQRSTCLIPSSCGGSG    6  ATGGCAGCATGCTAGAGGTCTACGTGCTTGATTCCTTCTTCGTGTGGCGGTTCTGGCG
MAACQQALCSTWRGCGGSG    6  ATGGCAGCATGCTAGCAGGCGTTGTGCTCTACTTGGCGGGGTTGTGGCGGTTCTGGCG
MAACQPTICRGSLVCGGSG    6  ATGGCAGCATGCTAGCCGACGATTTGCAGGGGTTCGCTGGTTTGTGGCGGTTCTGGCG
MAACQVYWCHPLLMCGGSG    6  ATGGCAGCATGCTAGGTTTATTGGTGCCATCCTTTGTTGATGTGTGGCGGTTCTGGCG
MAACQSLRSCVNLRCGGSG    6  ATGGCAGCATGCTAGTCGCTTAGGTCTTGCGTGAATCTGCGGTGTGGCGGTTCTGGCG
MAACQFSNCWLQGVCGGSG    6  ATGGCAGCATGCTAGTTTTCGAATTGCTGGCTGTAGGGTGTTTGTGGCGGTTCTGGCG
MAACYKPSCTARVSCGGSG    6  ATGGCAGCATGCTATAAGCCGTCTTGCACTGCGAGGGTTTCGTGTGGCGGTTCTGGCG
MAACYKGRCDLIILCGGSG    6  ATGGCAGCATGCTATAAGGGGCGTTGCGATTTGATTATTTTGTGTGGCGGTTCTGGCG
MAACYTATGCTARWCGGSG    6  ATGGCAGCATGCTATACGGCGACTGGTTGCACGGCTCGTTGGTGTGGCGGTTCTGGCG
MAACYMPACSARHSCGGSG    6  ATGGCAGCATGCTATATGCCGGCGTGCTCGGCGCGTCATTCTTGTGGCGGTTCTGGCG
MAACYPTARCNSTLCGGSG    6  ATGGCAGCATGCTATCCTACGGCGCGGTGCAATTCGACTTTGTGTGGCGGTTCTGGCG
MAACYPMCQRLLKVCGGSG    6  ATGGCAGCATGCTATCCTATGTGCTAGCGTCTTCTTAAGGTTTGTGGCGGTTCTGGCG
MAACYRMCGGLSDSCGGSG    6  ATGGCAGCATGCTATCGTATGTGCGGGGGGTTGTCTGATTCGTGTGGCGGTTCTGGCG
MAACYASLCSARVLCGGSG    6  ATGGCAGCATGCTATGCGTCGCTGTGCTCTGCTCGTGTTTTGTGTGGCGGTTCTGGCG
MAACYGACFSPTARCGGSG    6  ATGGCAGCATGCTATGGGGCGTGCTTTTCGCCGACTGCGCGTTGTGGCGGTTCTGGCG
MAACYVNCQSISARCGGSG    6  ATGGCAGCATGCTATGTTAATTGCTAGAGTATTTCTGCGAGGTGTGGCGGTTCTGGCG
MAACYYKSHCRSGMCGGSG    6  ATGGCAGCATGCTATTATAAGTCGCATTGCCGTTCGGGTATGTGTGGCGGTTCTGGCG
MAACYSTGRCRPNYCGGSG    6  ATGGCAGCATGCTATTCTACGGGTCGGTGCCGTCCTAATTATTGTGGCGGTTCTGGCG
MAACSRPIFCLSARCGGSG    6  ATGGCAGCATGCTCGAGGCCTATTTTTTGCCTGTCGGCTCGTTGTGGCGGTTCTGGCG
MAACSMWPLCTARACGGSG    6  ATGGCAGCATGCTCGATGTGGCCGTTGTGCACTGCTCGTGCTTGTGGCGGTTCTGGCG
MAACSQLFCCLTARCGGSG    6  ATGGCAGCATGCTCGCAGTTGTTTTGCTGTCTGACTGCTCGGTGTGGCGGTTCTGGCG
MAACSPLLCSQRTYCGGSG    6  ATGGCAGCATGCTCGCCTCTTCTTTGCTCTTAGAGGACATATTGTGGCGGTTCTGGCG
MAACSPFTCCTARRCGGSG    6  ATGGCAGCATGCTCGCCTTTTACGTGTTGCACGGCTCGGAGGTGTGGCGGTTCTGGCG
MAACSLRSCDFFQYCGGSG    6  ATGGCAGCATGCTCGCTTCGGTCGTGCGATTTTTTTTAGTATTGTGGCGGTTCTGGCG
MAACSLQKPCLFTPCGGSG    6  ATGGCAGCATGCTCGCTTTAGAAGCCTTGCTTGTTTACTCCGTGTGGCGGTTCTGGCG
MAACSARCPYYLWACGGSG    6  ATGGCAGCATGCTCGGCGAGGTGCCCGTATTATCTGTGGGCGTGTGGCGGTTCTGGCG
MAACSARSRCEEWSCGGSG    6  ATGGCAGCATGCTCGGCGCGGTCGAGGTGCGAGGAGTGGTCTTGTGGCGGTTCTGGCG
MAACSVKQCLSPGSCGGSG    6  ATGGCAGCATGCTCGGTGAAGCAGTGCCTGTCGCCGGGGTCTTGTGGCGGTTCTGGCG
MAACSVVRCMGTSSCGGSG    6  ATGGCAGCATGCTCGGTGGTGCGTTGCATGGGTACTTCGAGTTGTGGCGGTTCTGGCG
MAACSVTPSCIVQGCGGSG    6  ATGGCAGCATGCTCGGTTACTCCGTCGTGCATTGTTTAGGGGTGTGGCGGTTCTGGCG
MAACSYDFCRVFESCGGSG    6  ATGGCAGCATGCTCGTATGATTTTTGCCGGGTTTTTGAGTCTTGTGGCGGTTCTGGCG
MAACSSGRCWVSQPCGGSG    6  ATGGCAGCATGCTCGTCGGGGAGGTGCTGGGTGAGTTAGCCTTGTGGCGGTTCTGGCG
MAACSSGRCFPRSWCGGSG    6  ATGGCAGCATGCTCGTCGGGGAGGTGCTTTCCTCGGTCGTGGTGTGGCGGTTCTGGCG
MAACSSSARCHFMVCGGSG    6  ATGGCAGCATGCTCGTCTTCTGCTCGTTGCCATTTTATGGTGTGTGGCGGTTCTGGCG
MAACSKCKRMCNTFCGGSG    6  ATGGCAGCATGCTCTAAGTGTAAGAGGATGTGCAATACTTTTTGTGGCGGTTCTGGCG
MAACSTARCVLSSNCGGSG    6  ATGGCAGCATGCTCTACGGCGAGGTGCGTGTTGTCGTCTAATTGTGGCGGTTCTGGCG
MAACSTGRCHLSMTCGGSG    6  ATGGCAGCATGCTCTACTGGTCGTTGCCATCTTTCGATGACGTGTGGCGGTTCTGGCG
MAACSQVHSKCVPPCGGSG    6  ATGGCAGCATGCTCTCAGGTTCATTCGAAGTGCGTGCCTCCTTGTGGCGGTTCTGGCG
MAACSPSPECFPLQCGGSG    6  ATGGCAGCATGCTCTCCTTCGCCTGAGTGCTTTCCTTTGTAGTGTGGCGGTTCTGGCG
MAACSDKRYCACVHCGGSG    6  ATGGCAGCATGCTCTGATAAGCGTTATTGCGCTTGTGTGCATTGTGGCGGTTCTGGCG
MAACSGRLCCSTARCGGSG    6  ATGGCAGCATGCTCTGGTCGTTTGTGCTGTAGTACTGCTCGTTGTGGCGGTTCTGGCG
MAACSSGRCTPWPYCGGSG    6  ATGGCAGCATGCTCTTCTGGTAGGTGCACGCCTTGGCCGTATTGTGGCGGTTCTGGCG
MAACWRQACFTERLCGGSG    6  ATGGCAGCATGCTGGAGGTAGGCGTGCTTTACGGAGCGTCTGTGTGGCGGTTCTGGCG
MAACWMTDCRSLFSCGGSG    6  ATGGCAGCATGCTGGATGACTGATTGCCGGTCTTTGTTTTCTTGTGGCGGTTCTGGCG
MAACWIDSCTSRCLCGGSG    6  ATGGCAGCATGCTGGATTGATTCTTGCACTTCGCGGTGTCTGTGTGGCGGTTCTGGCG
MAACCNKCICSTARCGGSG    6  ATGGCAGCATGCTGTAATAAGTGCATTTGTTCTACGGCGCGTTGTGGCGGTTCTGGCG
MAACCTQCCLLFCPCGGSG    6  ATGGCAGCATGCTGTACGCAGTGTTGCCTGCTTTTTTGTCCTTGTGGCGGTTCTGGCG
MAACCTARCPLMFRCGGSG    6  ATGGCAGCATGCTGTACGGCGAGGTGCCCGCTGATGTTTCGGTGTGGCGGTTCTGGCG
MAACCGARACFLVTCGGSG    6  ATGGCAGCATGCTGTGGGGCGAGGGCGTGCTTTCTGGTTACTTGTGGCGGTTCTGGCG
MAACCQMCDPTARSCGGSG    6  ATGGCAGCATGCTGTTAGATGTGCGATCCGACGGCGAGGTCTTGTGGCGGTTCTGGCG
MAACCQLPCVRFSSCGGSG    6  ATGGCAGCATGCTGTTAGCTTCCGTGCGTGAGGTTTAGTAGTTGTGGCGGTTCTGGCG
MAACLTYKCTMRTFCGGSG    6  ATGGCAGCATGCTTGACTTATAAGTGCACTATGCGTACTTTTTGTGGCGGTTCTGGCG
MAACLMRCCFPSARCGGSG    6  ATGGCAGCATGCTTGATGCGTTGCTGTTTTCCTTCTGCGAGGTGTGGCGGTTCTGGCG
MAACLPSLCTSRGNCGGSG    6  ATGGCAGCATGCTTGCCGTCTCTTTGCACGTCTCGTGGGAATTGTGGCGGTTCTGGCG
MAACLELPFCLMLNCGGSG    6  ATGGCAGCATGCTTGGAGCTGCCTTTTTGCCTGATGTTGAATTGTGGCGGTTCTGGCG
MAACLSPLCWNRQHCGGSG    6  ATGGCAGCATGCTTGTCGCCGCTTTGCTGGAATAGGTAGCATTGTGGCGGTTCTGGCG
MAACLSRCSARFIACGGSG    6  ATGGCAGCATGCTTGTCGCGGTGCTCTGCTAGGTTTATTGCGTGTGGCGGTTCTGGCG
MAACLSTARCPLNTCGGSG    6  ATGGCAGCATGCTTGTCTACGGCTCGGTGCCCGTTGAATACTTGTGGCGGTTCTGGCG
MAACLWTRSCPSARCGGSG    6  ATGGCAGCATGCTTGTGGACGCGTTCGTGCCCTTCTGCTCGGTGTGGCGGTTCTGGCG
MAACFTEVCPRLASCGGSG    6  ATGGCAGCATGCTTTACTGAGGTTTGCCCTCGTTTGGCTTCATGTGGCGGTTCTGGCG
MAACFTARCGSVGRCGGSG    6  ATGGCAGCATGCTTTACTGCTCGGTGCGGTAGTGTGGGAAGGTGTGGCGGTTCTGGCG
MAACFPISACFKHPCGGSG    6  ATGGCAGCATGCTTTCCGATTTCTGCTTGCTTTAAGCATCCTTGTGGCGGTTCTGGCG
MAACFAVTCTARRWCGGSG    6  ATGGCAGCATGCTTTGCTGTTACTTGCACTGCTAGGCGGTGGTGTGGCGGTTCTGGCG
MAACFVYCDPYYPFCGGSG    6  ATGGCAGCATGCTTTGTGTATTGCGATCCTTATTATCCGTTTTGTGGCGGTTCTGGCG
MAACFQTMLCVWPSCGGSG    6  ATGGCAGCATGCTTTTAGACGATGCTTTGCGTGTGGCCGAGTTGTGGCGGTTCTGGCG
MAACFQSCQSARMCCGGSG    6  ATGGCAGCATGCTTTTAGTCTTGCCAGTCTGCGCGGATGTGTTGTGGCGGTTCTGGCG
MAACFSSPCSSSRSCGGSG    6  ATGGCAGCATGCTTTTCTTCTCCGTGCTCGTCGTCGCGGTCTTGTGGCGGTTCTGGCG
MAGMPSGRVALLLLFVAVLA    6  ATGGCAGGCATGCCGTCAGGCCGTGTTGCGCTTTTACTCCTATTTGTGGCGGTTCTGGCG
MAACKTSPLCGNSRCGGSG    5  ATGGCAGCATGCAAGACGAGTCCTCTGTGCGGGAATTCGCGGTGTGGCGGTTCTGGCG
MAACKIYCPSLSARCGGSG    5  ATGGCAGCATGCAAGATTTATTGCCCTTCGTTGTCTGCGCGTTGTGGCGGTTCTGGCG
MAACKPRICYGMAQCGGSG    5  ATGGCAGCATGCAAGCCGCGTATTTGCTATGGGATGGCTTAGTGTGGCGGTTCTGGCG
MAACKRDPCHSFGQCGGSG    5  ATGGCAGCATGCAAGCGTGATCCGTGCCATAGTTTTGGTTAGTGTGGCGGTTCTGGCG
MAACKRSGICSARFCGGSG    5  ATGGCAGCATGCAAGCGTTCTGGTATTTGCTCGGCTCGTTTTTGTGGCGGTTCTGGCG
MAACKLRSCYYVKLCGGSG    5  ATGGCAGCATGCAAGCTGCGGAGTTGCTATTATGTGAAGTTGTGTGGCGGTTCTGGCG
MAACKLTRCHQFHDCGGSG    5  ATGGCAGCATGCAAGCTTACGAGGTGCCATTAGTTTCATGATTGTGGCGGTTCTGGCG
MAACKAEFLCCNSHCGGSG    5  ATGGCAGCATGCAAGGCGGAGTTTCTGTGCTGTAATTCGCATTGTGGCGGTTCTGGCG
MAACKQVTYCTARLCGGSG    5  ATGGCAGCATGCAAGTAGGTTACTTATTGCACGGCGCGGCTTTGTGGCGGTTCTGGCG
MAACKYSLCQTQSWCGGSG    5  ATGGCAGCATGCAAGTATTCGCTGTGCTAGACGCAGTCTTGGTGTGGCGGTTCTGGCG
MAACKCFGVCNDRLCGGSG    5  ATGGCAGCATGCAAGTGTTTTGGTGTTTGCAATGATCGTTTGTGTGGCGGTTCTGGCG
MAACKFSHCYLFIQCGGSG    5  ATGGCAGCATGCAAGTTTTCTCATTGCTATCTGTTTATTCAGTGTGGCGGTTCTGGCG
MAACNRLKCSLRTACGGSG    5  ATGGCAGCATGCAATCGGCTGAAGTGCTCGTTGCGGACGGCTTGTGGCGGTTCTGGCG
MAACNLACLTQRMFCGGSG    5  ATGGCAGCATGCAATCTGGCTTGCCTGACTTAGAGGATGTTTTGTGGCGGTTCTGGCG
MAACNLHPCVYSPVCGGSG    5  ATGGCAGCATGCAATCTTCATCCTTGCGTGTATAGTCCGGTTTGTGGCGGTTCTGGCG
MAACNEWRACVSARCGGSG    5  ATGGCAGCATGCAATGAGTGGCGGGCGTGCGTGTCGGCTCGGTGTGGCGGTTCTGGCG
MAACNDRSCNICYKCGGSG    5  ATGGCAGCATGCAATGATCGGTCGTGCAATATTTGTTATAAGTGTGGCGGTTCTGGCG
MAACNAVWCSARRECGGSG    5  ATGGCAGCATGCAATGCGGTTTGGTGCTCGGCTAGGCGTGAGTGTGGCGGTTCTGGCG
MAACNSRKCSFWFDCGGSG    5  ATGGCAGCATGCAATTCTCGTAAGTGCTCTTTTTGGTTTGATTGTGGCGGTTCTGGCG
MAACNLPCLPEGDLCGGSG    5  ATGGCAGCATGCAATTTGCCGTGCCTGCCGGAGGGGGATTTGTGTGGCGGTTCTGGCG
MAACNFLTLCTYARCGGSG    5  ATGGCAGCATGCAATTTTCTGACTCTTTGCACGTATGCTCGGTGTGGCGGTTCTGGCG
MAACTKPCFECRLYCGGSG    5  ATGGCAGCATGCACGAAGCCTTGTTTTGAGTGCCGGCTTTATTGTGGCGGTTCTGGCG
MAACTTARSCPLDRCGGSG    5  ATGGCAGCATGCACGACTGCGCGTTCTTGCCCGCTTGATCGTTGTGGCGGTTCTGGCG
MAACTQGLCAQQSYCGGSG    5  ATGGCAGCATGCACGCAGGGTTTGTGCGCGCAGCAGTCTTATTGTGGCGGTTCTGGCG
MAACTARYQCLSFVCGGSG    5  ATGGCAGCATGCACGGCGAGGTATCAGTGCCTTAGTTTTGTTTGTGGCGGTTCTGGCG
MAACTARTCERPGGCGGSG    5  ATGGCAGCATGCACGGCTCGTACTTGCGAGCGTCCGGGTGGTTGTGGCGGTTCTGGCG
MAACTYTPFLCTSNCGGSG    5  ATGGCAGCATGCACGTATACGCCTTTTCTTTGCACGTCGAATTGTGGCGGTTCTGGCG
MAACTSSICYMSTHCGGSG    5  ATGGCAGCATGCACGTCGAGTATTTGCTATATGAGTACGCATTGTGGCGGTTCTGGCG
MAACTSLASCYFMQCGGSG    5  ATGGCAGCATGCACGTCTTTGGCTTCGTGCTATTTTATGCAGTGTGGCGGTTCTGGCG
MAACTLNTCLTMPFCGGSG    5  ATGGCAGCATGCACGTTGAATACGTGCTTGACGATGCCGTTTTGTGGCGGTTCTGGCG
MAACTNDCACEHAFCGGSG    5  ATGGCAGCATGCACTAATGATTGTGCTTGCGAGCATGCTTTTTGTGGCGGTTCTGGCG
MAACTTARCNLVTQCGGSG    5  ATGGCAGCATGCACTACTGCGCGTTGCAATCTTGTGACTCAGTGTGGCGGTTCTGGCG
MAACTSQPRCSARSCGGSG    5  ATGGCAGCATGCACTAGTTAGCCGAGGTGCTCGGCGCGTTCGTGTGGCGGTTCTGGCG
MAACTQLLCREMLTCGGSG    5  ATGGCAGCATGCACTCAGCTGTTGTGCCGTGAGATGTTGACTTGTGGCGGTTCTGGCG
MAACTPEKVCLRGVCGGSG    5  ATGGCAGCATGCACTCCGGAGAAGGTTTGCCTGCGTGGGGTGTGTGGCGGTTCTGGCG
MAACTRYTCSLSARCGGSG    5  ATGGCAGCATGCACTCGGTATACGTGCTCTCTGTCTGCGAGGTGTGGCGGTTCTGGCG
MAACTARCSQSVLFVAVLA    5  ATGGCAGCATGCACTGCTCGTTGCTCGCAGTCTGTTCTTTTTGTGGCGGTTCTGGCG
MAACTAQFERCFYGCGGSG    5  ATGGCAGCATGCACTGCTTAGTTTGAGCGTTGCTTTTATGGTTGTGGCGGTTCTGGCG
MAACTGLCLCSRMSCGGSG    5  ATGGCAGCATGCACTGGTCTTTGTCTGTGCTCTCGTATGTCTTGTGGCGGTTCTGGCG
MAACTVSTSCLYFWCGGSG    5  ATGGCAGCATGCACTGTGTCGACGTCGTGCCTGTATTTTTGGTGTGGCGGTTCTGGCG
MAACRNFCSQNSARCGGSG    5  ATGGCAGCATGCAGGAATTTTTGCTCGCAGAATAGTGCGCGGTGTGGCGGTTCTGGCG
MAACRPLCMYHSRYCGGSG    5  ATGGCAGCATGCAGGCCGCTGTGCATGTATCATTCTCGTTATTGTGGCGGTTCTGGCG
MAACRQSCKFIFTTCGGSG    5  ATGGCAGCATGCAGGTAGAGTTGCAAGTTTATTTTTACTACTTGTGGCGGTTCTGGCG
MAACRSYPCASFRLCGGSG    5  ATGGCAGCATGCAGGTCTTATCCTTGCGCTTCTTTTCGTCTTTGTGGCGGTTCTGGCG
MAACSPVPCTARTQCGGSG    5  ATGGCAGCATGCAGTCCGGTGCCTTGCACGGCGAGGACTTAGTGTGGCGGTTCTGGCG
MAACSPAEQCSMNTCGGSG    5  ATGGCAGCATGCAGTCCTGCTGAGCAGTGCTCTATGAATACGTGTGGCGGTTCTGGCG
MAACSEVLCLPRQACGGSG    5  ATGGCAGCATGCAGTGAGGTTCTTTGCCTTCCTCGTTAGGCTTGTGGCGGTTCTGGCG
MAACSARTCFQQLSCGGSG    5  ATGGCAGCATGCAGTGCGCGTACGTGCTTTCAGTAGCTTTCTTGTGGCGGTTCTGGCG
MAACMTLVAILRCFVAVLA    5  ATGGCAGCATGCATGACGCTCGTTGCCATCCTCCGGTGCTTTGTGGCGGTTCTGGCG
MAACMTARSCKFVVCGGSG    5  ATGGCAGCATGCATGACGGCGCGTAGTTGCAAGTTTGTTGTGTGTGGCGGTTCTGGCG
MAACMTSSCDQLSDCGGSG    5  ATGGCAGCATGCATGACGTCTAGTTGCGATTAGCTTTCTGATTGTGGCGGTTCTGGCG
MAACMRSCMTARQLCGGSG    5  ATGGCAGCATGCATGCGGTCTTGCATGACTGCTAGGTAGTTGTGTGGCGGTTCTGGCG
MAACMRACCSARAYCGGSG    5  ATGGCAGCATGCATGCGTGCGTGTTGCTCGGCTCGTGCTTATTGTGGCGGTTCTGGCG
MAACMDNWQCLCHNCGGSG    5  ATGGCAGCATGCATGGATAATTGGTAGTGCTTGTGTCATAATTGTGGCGGTTCTGGCG
MAACMAQWCMQRFLCGGSG    5  ATGGCAGCATGCATGGCGTAGTGGTGCATGTAGCGTTTTCTTTGTGGCGGTTCTGGCG
MAACMQSARCFTYVCGGSG    5  ATGGCAGCATGCATGTAGTCGGCTCGGTGCTTTACTTATGTTTGTGGCGGTTCTGGCG
MAACMWIKGCSSARCGGSG    5  ATGGCAGCATGCATGTGGATTAAGGGTTGCTCTTCTGCTAGGTGTGGCGGTTCTGGCG
MAACITYCLSLFRTCGGSG    5  ATGGCAGCATGCATTACGTATTGCCTTAGTTTGTTTAGGACTTGTGGCGGTTCTGGCG
MAACIMLPCLSAGICGGSG    5  ATGGCAGCATGCATTATGTTGCCTTGCCTTTCTGCTGGGATTTGTGGCGGTTCTGGCG
MAACIHAYCPWLQSCGGSG    5  ATGGCAGCATGCATTCATGCGTATTGCCCGTGGTTGTAGTCTTGTGGCGGTTCTGGCG
MAACIRTCNLLLQNCGGSG    5  ATGGCAGCATGCATTCGTACTTGCAATCTGCTGTTGCAGAATTGTGGCGGTTCTGGCG
MAACILHVGCSDGFCGGSG    5  ATGGCAGCATGCATTCTGCATGTTGGGTGCTCTGATGGTTTTTGTGGCGGTTCTGGCG
MAACIGFRCSTWFLCGGSG    5  ATGGCAGCATGCATTGGGTTTCGGTGCAGTACGTGGTTTCTTTGTGGCGGTTCTGGCG
MAACICGLCHAFSMCGGSG    5  ATGGCAGCATGCATTTGTGGTTTGTGCCATGCTTTTTCGATGTGTGGCGGTTCTGGCG
MAACQTARCQHPAYCGGSG    5  ATGGCAGCATGCCAGACGGCTCGTTGCTAGCATCCGGCTTATTGTGGCGGTTCTGGCG
MAACQTGLCLHSDRCGGSG    5  ATGGCAGCATGCCAGACGGGGCTGTGCTTGCATTCTGATCGTTGTGGCGGTTCTGGCG
MAACQTARCYLYQGCGGSG    5  ATGGCAGCATGCCAGACTGCGAGGTGCTATCTGTATCAGGGGTGTGGCGGTTCTGGCG
MAACQTARCWVYLPCGGSG    5  ATGGCAGCATGCCAGACTGCGCGGTGCTGGGTTTATTTGCCGTGTGGCGGTTCTGGCG
MAACQMFVQTCLVTCGGSG    5  ATGGCAGCATGCCAGATGTTTGTTTAGACGTGCCTGGTTACGTGTGGCGGTTCTGGCG
MAACQQTGRCKQLYCGGSG    5  ATGGCAGCATGCCAGCAGACTGGTCGTTGCAAGTAGCTGTATTGTGGCGGTTCTGGCG
MAACQPLNCRSDNMCGGSG    5  ATGGCAGCATGCCAGCCGCTGAATTGCCGTTCGGATAATATGTGTGGCGGTTCTGGCG
MAACQRSACTARSQCGGSG    5  ATGGCAGCATGCCAGCGGTCTGCGTGCACGGCTCGTTCTTAGTGTGGCGGTTCTGGCG
MAACQLRRCIQFQSCGGSG    5  ATGGCAGCATGCCAGCTTAGGCGTTGCATTTAGTTTTAGTCGTGTGGCGGTTCTGGCG
MAACQLASCFALQGCGGSG    5  ATGGCAGCATGCCAGCTTGCTAGTTGCTTTGCTCTGTAGGGTTGTGGCGGTTCTGGCG
MAACQVSRCSARLVCGGSG    5  ATGGCAGCATGCCAGGTATCTCGGTGCAGTGCGCGGTTGGTTTGTGGCGGTTCTGGCG
MAACQQSCTARLTQCGGSG    5  ATGGCAGCATGCCAGTAGTCGTGCACGGCTCGGCTGACTCAGTGTGGCGGTTCTGGCG
MAACQSPGCIISLPCGGSG    5  ATGGCAGCATGCCAGTCGCCTGGTTGCATTATTTCTTTGCCGTGTGGCGGTTCTGGCG
MAACQSARCQWEYMCGGSG    5  ATGGCAGCATGCCAGTCTGCGAGGTGCTAGTGGGAGTATATGTGTGGCGGTTCTGGCG
MAACQCRPCKYHHLCGGSG    5  ATGGCAGCATGCCAGTGTCGTCCGTGCAAGTATCATCATTTGTGTGGCGGTTCTGGCG
MAACHQLHCDLPLKCGGSG    5  ATGGCAGCATGCCATCAGCTTCATTGCGATCTGCCTCTGAAGTGTGGCGGTTCTGGCG
MAACHAHHLCDTARCGGSG    5  ATGGCAGCATGCCATGCGCATCATCTGTGCGATACTGCGCGTTGTGGCGGTTCTGGCG
MAACHVSYCTGRLFCGGSG    5  ATGGCAGCATGCCATGTGAGTTATTGCACTGGGCGGTTGTTTTGTGGCGGTTCTGGCG
MAACHVAPCCSAACVWRFW    5  ATGGCAGCATGCCATGTGGCGCCGTGCTGTAGTGCTGCTTGTGTGTGGCGGTTCTGGCG
MAACHQKSCGGRELCGGSG    5  ATGGCAGCATGCCATTAGAAGAGTTGCGGTGGTCGGGAGCTGTGTGGCGGTTCTGGCG
MAACHQRKECMAVFCGGSG    5  ATGGCAGCATGCCATTAGCGTAAGGAGTGCATGGCTGTTTTTTGTGGCGGTTCTGGCG
MAACHYMRCSSARSCGGSG    5  ATGGCAGCATGCCATTATATGCGGTGCAGTTCGGCGCGTTCGTGTGGCGGTTCTGGCG
MAACHSQCPTLYVLCGGSG    5  ATGGCAGCATGCCATTCGCAGTGCCCGACTTTGTATGTGTTGTGTGGCGGTTCTGGCG
MAACHSSWCCSARVCGGSG    5  ATGGCAGCATGCCATTCGTCTTGGTGTTGCTCGGCTCGGGTTTGTGGCGGTTCTGGCG
MAACPVCGLHGAVDLWRFW    5  ATGGCAGCATGCCCCGTTTGTGGATTGCACGGCGCGGTCGACTTGTGGCGGTTCTGGCG
MAACPKRHCLFNSSCGGSG    5  ATGGCAGCATGCCCGAAGCGGCATTGCCTTTTTAATTCGTCTTGTGGCGGTTCTGGCG
MAACPLTARCQFSVCGGSG    5  ATGGCAGCATGCCCGCTGACTGCTCGGTGCTAGTTTTCTGTGTGTGGCGGTTCTGGCG
MAACPVICPQSKSYCGGSG    5  ATGGCAGCATGCCCGGTGATTTGCCCGTAGTCTAAGAGTTATTGTGGCGGTTCTGGCG
MAACPVQHCQWLCICGGSG    5  ATGGCAGCATGCCCGGTTCAGCATTGCTAGTGGTTGTGTATTTGTGGCGGTTCTGGCG
MAACPLRLCSARYTCGGSG    5  ATGGCAGCATGCCCGTTGCGGTTGTGCTCTGCGCGGTATACTTGTGGCGGTTCTGGCG
MAACPLSCTGRVQRCGGSG    5  ATGGCAGCATGCCCGTTGTCTTGCACGGGGAGGGTTCAGCGGTGTGGCGGTTCTGGCG
MAACPKQATCSSSVCGGSG    5  ATGGCAGCATGCCCTAAGCAGGCTACTTGCTCGTCTTCGGTTTGTGGCGGTTCTGGCG
MAACPTRKHCSTGLCGGSG    5  ATGGCAGCATGCCCTACGAGGAAGCATTGCTCGACGGGTTTGTGTGGCGGTTCTGGCG
MAACPTARCATLQCCGGSG    5  ATGGCAGCATGCCCTACGGCGCGTTGCGCTACGCTGTAGTGTTGTGGCGGTTCTGGCG
MAACPTGRCTWSLACGGSG    5  ATGGCAGCATGCCCTACTGGGCGGTGCACTTGGTCTTTGGCGTGTGGCGGTTCTGGCG
MAACPIALGCWITPCGGSG    5  ATGGCAGCATGCCCTATTGCTCTTGGGTGCTGGATTACTCCTTGTGGCGGTTCTGGCG
MAACPILPACDTVTCGGSG    5  ATGGCAGCATGCCCTATTTTGCCGGCTTGCGATACTGTGACTTGTGGCGGTTCTGGCG
MAACPHLPTCQHAKCGGSG    5  ATGGCAGCATGCCCTCATTTGCCTACGTGCTAGCATGCTAAGTGTGGCGGTTCTGGCG
MAACPPTARCSNQFCGGSG    5  ATGGCAGCATGCCCTCCTACGGCTCGTTGCTCGAATTAGTTTTGTGGCGGTTCTGGCG
MAACPPPYCWTILPCGGSG    5  ATGGCAGCATGCCCTCCTCCGTATTGCTGGACGATTCTTCCTTGTGGCGGTTCTGGCG
MAACPRLASCCYDYCGGSG    5  ATGGCAGCATGCCCTCGTCTGGCGTCTTGCTGTTATGATTATTGTGGCGGTTCTGGCG
MAACPENDRCLPKSCGGSG    5  ATGGCAGCATGCCCTGAGAATGATCGGTGCTTGCCGAAGTCGTGTGGCGGTTCTGGCG
MAACPASYCLTSARCGGSG    5  ATGGCAGCATGCCCTGCGTCTTATTGCCTGACTTCTGCTCGTTGTGGCGGTTCTGGCG
MAACPQAVCAARAQCGGSG    5  ATGGCAGCATGCCCTTAGGCGGTGTGCGCGGCTCGGGCTCAGTGTGGCGGTTCTGGCG
MAACPSARCLASSMCGGSG    5  ATGGCAGCATGCCCTTCGGCTCGGTGCCTTGCTTCGAGTATGTGTGGCGGTTCTGGCG
MAACPSYSCSARDSCGGSG    5  ATGGCAGCATGCCCTTCGTATTCTTGCTCTGCGCGTGATTCGTGTGGCGGTTCTGGCG
MAACPFMPDCRSSFCGGSG    5  ATGGCAGCATGCCCTTTTATGCCGGATTGCCGGAGTTCTTTTTGTGGCGGTTCTGGCG
MAACPFYYCRRHLCCGGSG    5  ATGGCAGCATGCCCTTTTTATTATTGCCGGCGGCATCTTTGTTGTGGCGGTTCTGGCG
MAACRNFQYCYAPSCGGSG    5  ATGGCAGCATGCCGGAATTTTTAGTATTGCTATGCGCCTTCTTGTGGCGGTTCTGGCG
MAACRMSLAVILIIVAVLA    5  ATGGCAGCATGCCGGATGTCGCTTGCGGTGATTTTGATAATTGTGGCGGTTCTGGCG
MAACRHFHCFPYALCGGSG    5  ATGGCAGCATGCCGGCATTTTCATTGCTTTCCTTATGCTCTTTGTGGCGGTTCTGGCG
MAACRHFGICVSARCGGSG    5  ATGGCAGCATGCCGGCATTTTGGTATTTGCGTGAGTGCGCGGTGTGGCGGTTCTGGCG
MAACRAPFLCPNEMCGGSG    5  ATGGCAGCATGCCGGGCTCCTTTTTTGTGCCCTAATGAGATGTGTGGCGGTTCTGGCG
MAACRWHWCYFGQGCGGSG    5  ATGGCAGCATGCCGGTGGCATTGGTGCTATTTTGGTCAGGGTTGTGGCGGTTCTGGCG
MAACRIACWFLLFLCGGSG    5  ATGGCAGCATGCCGTATTGCGTGCTGGTTTTTGTTGTTTCTGTGTGGCGGTTCTGGCG
MAACRATVCWVDRCCGGSG    5  ATGGCAGCATGCCGTGCGACGGTGTGCTGGGTGGATAGGTGTTGTGGCGGTTCTGGCG
MAACRALRCVPLAPCGGSG    5  ATGGCAGCATGCCGTGCTCTTCGTTGCGTTCCGCTTGCGCCGTGTGGCGGTTCTGGCG
MAACRGETSCSQLLCGGSG    5  ATGGCAGCATGCCGTGGGGAGACTTCGTGCTCGCAGCTTCTGTGTGGCGGTTCTGGCG
MAACRSAQCSTLSSCGGSG    5  ATGGCAGCATGCCGTTCGGCGCAGTGCTCTACTTTGTCGTCTTGTGGCGGTTCTGGCG
MAACRLPQLCGMCLCGGSG    5  ATGGCAGCATGCCGTTTGCCGTAGTTGTGCGGGATGTGTTTGTGTGGCGGTTCTGGCG
MAACRLRSCSTTSSCGGSG    5  ATGGCAGCATGCCGTTTGCGTTCTTGCTCTACTACTAGTTCTTGTGGCGGTTCTGGCG
MAACLTARCSCMMSCGGSG    5  ATGGCAGCATGCCTGACGGCTCGTTGCTCTTGTATGATGTCTTGTGGCGGTTCTGGCG
MAACLTGCNDNANTCGGSG    5  ATGGCAGCATGCCTGACGGGGTGCAATGATAATGCTAATACGTGTGGCGGTTCTGGCG
MAACLTGRCPLFWQCGGSG    5  ATGGCAGCATGCCTGACGGGTCGGTGCCCTCTGTTTTGGTAGTGTGGCGGTTCTGGCG
MAACLMPTCQLHANCGGSG    5  ATGGCAGCATGCCTGATGCCGACGTGCTAGCTGCATGCGAATTGTGGCGGTTCTGGCG
MAACLPTARCAYMPCGGSG    5  ATGGCAGCATGCCTGCCTACTGCTCGTTGCGCGTATATGCCGTGTGGCGGTTCTGGCG
MAACLLSVCGREYLCGGSG    5  ATGGCAGCATGCCTGCTGAGTGTTTGCGGTCGGGAGTATCTTTGTGGCGGTTCTGGCG
MAACLASARCRLLTCGGSG    5  ATGGCAGCATGCCTGGCTAGTGCTCGTTGCCGTCTGTTGACGTGTGGCGGTTCTGGCG
MAACLGYACRLNLSCGGSG    5  ATGGCAGCATGCCTGGGTTATGCTTGCAGGCTTAATCTTTCGTGTGGCGGTTCTGGCG
MAACLYSCALVTARCGGSG    5  ATGGCAGCATGCCTGTATAGTTGCGCTTTGGTGACTGCTCGTTGTGGCGGTTCTGGCG
MAACLWFLPCFTARCGGSG    5  ATGGCAGCATGCCTGTGGTTTCTTCCTTGCTTTACGGCTCGTTGTGGCGGTTCTGGCG
MAACLINVCRSAFMCGGSG    5  ATGGCAGCATGCCTTATTAATGTGTGCCGTTCTGCTTTTATGTGTGGCGGTTCTGGCG
MAACLPFGCSATARCGGSG    5  ATGGCAGCATGCCTTCCTTTTGGTTGCTCTGCGACGGCGCGGTGTGGCGGTTCTGGCG
MAACLAWRCTMRQSCGGSG    5  ATGGCAGCATGCCTTGCTTGGAGGTGCACGATGAGGTAGTCTTGTGGCGGTTCTGGCG
MAACLVYQVCAHPSCGGSG    5  ATGGCAGCATGCCTTGTGTATTAGGTTTGCGCTCATCCTTCGTGTGGCGGTTCTGGCG
MAACLYHTCLSSARCGGSG    5  ATGGCAGCATGCCTTTATCATACTTGCTTGTCTTCTGCTCGTTGTGGCGGTTCTGGCG
MAACLSRRCVSAADCGGSG    5  ATGGCAGCATGCCTTTCGCGGCGGTGCGTTTCTGCTGCGGATTGTGGCGGTTCTGGCG
MAACLSSCFADALQCGGSG    5  ATGGCAGCATGCCTTTCGTCTTGCTTTGCGGATGCTCTGCAGTGTGGCGGTTCTGGCG
MAACLFGCVSFSNHCGGSG    5  ATGGCAGCATGCCTTTTTGGGTGCGTTTCTTTTTCGAATCATTGTGGCGGTTCTGGCG
MAACLFYNCPPSCRCGGSG    5  ATGGCAGCATGCCTTTTTTATAATTGCCCTCCGTCTTGTAGGTGTGGCGGTTCTGGCG
MAACEKMHCIMNQLCGGSG    5  ATGGCAGCATGCGAGAAGATGCATTGCATTATGAATTAGCTGTGTGGCGGTTCTGGCG
MAACENSCFTQLYFCGGSG    5  ATGGCAGCATGCGAGAATTCGTGCTTTACGCAGCTGTATTTTTGTGGCGGTTCTGGCG
MAACETRRCPTPFLCGGSG    5  ATGGCAGCATGCGAGACGCGTCGGTGCCCGACTCCGTTTTTGTGTGGCGGTTCTGGCG
MAACEMTCQGTGRSCGGSG    5  ATGGCAGCATGCGAGATGACTTGCCAGGGTACTGGTCGTTCGTGTGGCGGTTCTGGCG
MAACEQILCCSPPMCGGSG    5  ATGGCAGCATGCGAGCAGATTTTGTGCTGTTCTCCTCCGATGTGTGGCGGTTCTGGCG
MAACELRSTCVVARCGGSG    5  ATGGCAGCATGCGAGCTGCGTAGTACGTGCGTGGTTGCTCGGTGTGGCGGTTCTGGCG
MAACEVFNCRFFIGCGGSG    5  ATGGCAGCATGCGAGGTTTTTAATTGCAGGTTTTTTATTGGTTGTGGCGGTTCTGGCG
MAACELPPCP*CSLVWRFW    5  ATGGCAGCATGCGAGTTGCCTCCTTGCCCTTAATGCTCATTGGTGTGGCGGTTCTGGCG
MAACDTQSCGRYYACGGSG    5  ATGGCAGCATGCGATACGTAGAGTTGCGGTAGGTATTATGCGTGTGGCGGTTCTGGCG
MAACDPRYCGCSSDCGGSG    5  ATGGCAGCATGCGATCCTCGTTATTGCGGTTGTTCGTCGGATTGTGGCGGTTCTGGCG
MAACDPLGCLSARCCGGSG    5  ATGGCAGCATGCGATCCTCTTGGGTGCCTGTCTGCTAGGTGTTGTGGCGGTTCTGGCG
MAACDRLRMCVTGRCGGSG    5  ATGGCAGCATGCGATCGGTTGAGGATGTGCGTGACTGGGAGGTGTGGCGGTTCTGGCG
MAACDDKCSSLPPHCGGSG    5  ATGGCAGCATGCGATGATAAGTGCTCGTCTTTGCCTCCTCATTGTGGCGGTTCTGGCG
MAACDCASCIVAVLCGGSG    5  ATGGCAGCATGCGATTGTGCTTCGTGCATTGTGGCTGTGTTGTGTGGCGGTTCTGGCG
MAACDLVCNKSHIPCGGSG    5  ATGGCAGCATGCGATTTGGTTTGCAATAAGTCTCATATTCCTTGTGGCGGTTCTGGCG
MAACAKTCSPYFTQCGGSG    5  ATGGCAGCATGCGCGAAGACTTGCTCTCCGTATTTTACTCAGTGTGGCGGTTCTGGCG
MAACAKACKLGLNWCGGSG    5  ATGGCAGCATGCGCGAAGGCTTGCAAGTTGGGGCTTAATTGGTGTGGCGGTTCTGGCG
MAACATASCMMSARCGGSG    5  ATGGCAGCATGCGCGACTGCTAGTTGCATGATGTCTGCTCGTTGTGGCGGTTCTGGCG
MAACASPPCYNLFNCGGSG    5  ATGGCAGCATGCGCGAGTCCTCCGTGCTATAATTTGTTTAATTGTGGCGGTTCTGGCG
MAACAQRRGCVFWACGGSG    5  ATGGCAGCATGCGCGCAGAGGCGGGGGTGCGTTTTTTGGGCGTGTGGCGGTTCTGGCG
MAACAHTRCLMRDLCGGSG    5  ATGGCAGCATGCGCGCATACGCGTTGCCTGATGCGTGATCTGTGTGGCGGTTCTGGCG
MAACARRYCMITARCGGSG    5  ATGGCAGCATGCGCGCGTCGGTATTGCATGATTACTGCTCGTTGTGGCGGTTCTGGCG
MAACAEVVCTARSSCGGSG    5  ATGGCAGCATGCGCGGAGGTGGTTTGCACGGCGCGTTCGTCGTGTGGCGGTTCTGGCG
MAACADRSCVTMWTCGGSG    5  ATGGCAGCATGCGCGGATAGGAGTTGCGTGACTATGTGGACTTGTGGCGGTTCTGGCG
MAACAAVCTGRHYGCGGSG    5  ATGGCAGCATGCGCGGCTGTTTGCACGGGGAGGCATTATGGTTGTGGCGGTTCTGGCG
MAACAVSECQLFYCCGGSG    5  ATGGCAGCATGCGCGGTTTCGGAGTGCCAGCTTTTTTATTGTTGTGGCGGTTCTGGCG
MAACAFTLCTEYSVCGGSG    5  ATGGCAGCATGCGCGTTTACGCTGTGCACTGAGTATTCTGTTTGTGGCGGTTCTGGCG
MAACATARCRLKLACGGSG    5  ATGGCAGCATGCGCTACGGCTAGGTGCCGTCTTAAGCTTGCTTGTGGCGGTTCTGGCG
MAACAMYCSPYFSLCGGSG    5  ATGGCAGCATGCGCTATGTATTGCTCGCCGTATTTTTCGCTTTGTGGCGGTTCTGGCG
MAACAQTARCEMLHCGGSG    5  ATGGCAGCATGCGCTCAGACTGCTCGTTGCGAGATGCTTCATTGTGGCGGTTCTGGCG
MAACAPTKYCQTIMCGGSG    5  ATGGCAGCATGCGCTCCGACGAAGTATTGCTAGACGATTATGTGTGGCGGTTCTGGCG
MAACAPPSCTQRTSCGGSG    5  ATGGCAGCATGCGCTCCGCCGTCTTGCACTTAGAGGACTTCTTGTGGCGGTTCTGGCG
MAACAPSEECAKVLCGGSG    5  ATGGCAGCATGCGCTCCGTCGGAGGAGTGCGCTAAGGTTCTGTGTGGCGGTTCTGGCG
MAACARSFCSWAVSCGGSG    5  ATGGCAGCATGCGCTCGGTCGTTTTGCTCTTGGGCGGTGTCGTGTGGCGGTTCTGGCG
MAACAAFVCLSNSECGGSG    5  ATGGCAGCATGCGCTGCGTTTGTTTGCCTGTCGAATTCTGAGTGTGGCGGTTCTGGCG
MAACAGVYCSSMHYCGGSG    5  ATGGCAGCATGCGCTGGGGTTTATTGCTCGTCTATGCATTATTGTGGCGGTTCTGGCG
MAACALVGCMISESCGGSG    5  ATGGCAGCATGCGCTTTGGTTGGTTGCATGATTTCTGAGTCGTGTGGCGGTTCTGGCG
MAACGPFRCLAEAQCGGSG    5  ATGGCAGCATGCGGGCCGTTTCGGTGCTTGGCGGAGGCTCAGTGTGGCGGTTCTGGCG
MAACGLLISCSDWQCGGSG    5  ATGGCAGCATGCGGGCTTTTGATTTCTTGCTCTGATTGGCAGTGTGGCGGTTCTGGCG
MAACGDTARCHLRPCGGSG    5  ATGGCAGCATGCGGGGATACGGCTAGGTGCCATCTGAGGCCTTGTGGCGGTTCTGGCG
MAACGYPPCLFQHLCGGSG    5  ATGGCAGCATGCGGGTATCCTCCTTGCTTGTTTTAGCATCTTTGTGGCGGTTCTGGCG
MAACGYPSCFTARRCGGSG    5  ATGGCAGCATGCGGGTATCCTTCTTGCTTTACGGCTCGTCGTTGTGGCGGTTCTGGCG
MAACGYRTSPCKYLCGGSG    5  ATGGCAGCATGCGGGTATCGTACTTCTCCTTGCAAGTATCTGTGTGGCGGTTCTGGCG
MAACGCQACAGSGRCGGSG    5  ATGGCAGCATGCGGGTGTCAGGCGTGCGCTGGTTCTGGGAGGTGTGGCGGTTCTGGCG
MAACGTARCFQQITCGGSG    5  ATGGCAGCATGCGGTACTGCTAGGTGCTTTTAGCAGATTACTTGTGGCGGTTCTGGCG
MAACGVGCSSARRPCGGSG    5  ATGGCAGCATGCGGTGTGGGTTGCTCTTCTGCGCGTCGGCCTTGTGGCGGTTCTGGCG
MAACGSTARGCFKYCGGSG    5  ATGGCAGCATGCGGTTCGACGGCTAGGGGGTGCTTTAAGTATTGTGGCGGTTCTGGCG
MAACGSFACTSARRCGGSG    5  ATGGCAGCATGCGGTTCGTTTGCGTGCACGTCTGCGAGGCGTTGTGGCGGTTCTGGCG
MAACVTARCAPRFICGGSG    5  ATGGCAGCATGCGTGACTGCGCGGTGCGCGCCGCGGTTTATTTGTGGCGGTTCTGGCG
MAACVMGPYLCPMRCGGSG    5  ATGGCAGCATGCGTGATGGGGCCTTATCTTTGCCCTATGAGGTGTGGCGGTTCTGGCG
MAACVIPICYTARYCGGSG    5  ATGGCAGCATGCGTGATTCCTATTTGCTATACTGCTAGGTATTGTGGCGGTTCTGGCG
MAACVATFCCALGSCGGSG    5  ATGGCAGCATGCGTGGCGACTTTTTGCTGTGCTTTGGGGTCTTGTGGCGGTTCTGGCG
MAACVLDSSRCSQMCGGSG    5  ATGGCAGCATGCGTGTTGGATTCTAGTAGGTGCTCTTAGATGTGTGGCGGTTCTGGCG
MAACVNESLCSRRSCGGSG    5  ATGGCAGCATGCGTTAATGAGTCTCTTTGCTCGCGTCGTTCGTGTGGCGGTTCTGGCG
MAACVTKLNCKYSLCGGSG    5  ATGGCAGCATGCGTTACGAAGCTGAATTGCAAGTATTCGTTGTGTGGCGGTTCTGGCG
MAACVTATCSLFRPCGGSG    5  ATGGCAGCATGCGTTACTGCTACTTGCTCTCTGTTTCGTCCGTGTGGCGGTTCTGGCG
MAACVPVSVCSRRSCGGSG    5  ATGGCAGCATGCGTTCCGGTTAGTGTGTGCAGTCGGCGTTCGTGTGGCGGTTCTGGCG
MAACVLHSCNLIQMCGGSG    5  ATGGCAGCATGCGTTCTGCATTCGTGCAATCTTATTTAGATGTGTGGCGGTTCTGGCG
MAACVALCSARSQQCGGSG    5  ATGGCAGCATGCGTTGCGTTGTGCAGTGCGCGTTCTCAGCAGTGTGGCGGTTCTGGCG
MAACVGPCVAMMHWCGGSG    5  ATGGCAGCATGCGTTGGGCCTTGCGTTGCTATGATGCATTGGTGTGGCGGTTCTGGCG
MAACVWKNCLSPLHCGGSG    5  ATGGCAGCATGCGTTTGGAAGAATTGCTTGTCGCCTTTGCATTGTGGCGGTTCTGGCG
MAACQTARCKDQIRCGGSG    5  ATGGCAGCATGCTAGACGGCTAGGTGCAAGGATTAGATTCGTTGTGGCGGTTCTGGCG
MAACQTMGCTDVSGCGGSG    5  ATGGCAGCATGCTAGACTATGGGGTGCACGGATGTGTCTGGGTGTGGCGGTTCTGGCG
MAACQRSLYCQRTFCGGSG    5  ATGGCAGCATGCTAGAGGTCGCTGTATTGCCAGCGTACGTTTTGTGGCGGTTCTGGCG
MAACQMQAVCSYRGCGGSG    5  ATGGCAGCATGCTAGATGTAGGCTGTGTGCTCGTATAGGGGGTGTGGCGGTTCTGGCG
MAACQMSGYCINGNCGGSG    5  ATGGCAGCATGCTAGATGTCGGGGTATTGCATTAATGGTAATTGTGGCGGTTCTGGCG
MAACQLRCSIGSGRCGGSG    5  ATGGCAGCATGCTAGCTGCGTTGCTCGATTGGGTCGGGTAGGTGTGGCGGTTCTGGCG
MAACQLSNCRCSRVCGGSG    5  ATGGCAGCATGCTAGCTTTCGAATTGCCGTTGTTCTCGTGTGTGTGGCGGTTCTGGCG
MAACQERSCTGRFRCGGSG    5  ATGGCAGCATGCTAGGAGCGGTCTTGCACTGGGCGTTTTCGGTGTGGCGGTTCTGGCG
MAACQVKMHCRTFPCGGSG    5  ATGGCAGCATGCTAGGTTAAGATGCATTGCAGGACTTTTCCGTGTGGCGGTTCTGGCG
MAACQSLGAGFWFLVAVLA    5  ATGGCAGCATGCTAGTCGCTAGGTGCCGGGTTTTGGTTTCTTGTGGCGGTTCTGGCG
MAACYKIPLFCYASCGGSG    5  ATGGCAGCATGCTATAAGATTCCTCTTTTTTGCTATGCTTCGTGTGGCGGTTCTGGCG
MAACYKSDCSARQLCGGSG    5  ATGGCAGCATGCTATAAGTCGGATTGCTCGGCTCGTCAGTTGTGTGGCGGTTCTGGCG
MAACYTNVCHQQQLCGGSG    5  ATGGCAGCATGCTATACTAATGTGTGCCATCAGCAGCAGCTTTGTGGCGGTTCTGGCG
MAACYHRFGCTARSCGGSG    5  ATGGCAGCATGCTATCATCGTTTTGGGTGCACGGCGCGGTCGTGTGGCGGTTCTGGCG
MAACYLPCVHSTARCGGSG    5  ATGGCAGCATGCTATCTGCCTTGCGTGCATTCGACTGCTAGGTGTGGCGGTTCTGGCG
MAACYLSVCSARFTCGGSG    5  ATGGCAGCATGCTATCTGTCGGTGTGCAGTGCGCGTTTTACGTGTGGCGGTTCTGGCG
MAACYAYLCNYTARCGGSG    5  ATGGCAGCATGCTATGCTTATTTGTGCAATTATACGGCTCGTTGTGGCGGTTCTGGCG
MAACYVVRLCFGNMCGGSG    5  ATGGCAGCATGCTATGTTGTTCGTTTGTGCTTTGGTAATATGTGTGGCGGTTCTGGCG
MAACYSARCNALNRCGGSG    5  ATGGCAGCATGCTATTCTGCGCGTTGCAATGCGCTTAATCGTTGTGGCGGTTCTGGCG
MAACSSSRVCWYASCGGSG    5  ATGGCAGCATGCTCGAGTTCTCGGGTGTGCTGGTATGCGTCGTGTGGCGGTTCTGGCG
MAACSHYSSRCGLLCGGSG    5  ATGGCAGCATGCTCGCATTATTCGTCGCGTTGCGGTCTTCTGTGTGGCGGTTCTGGCG
MAACSHSCLAVGGRCGGSG    5  ATGGCAGCATGCTCGCATTCTTGCTTGGCTGTGGGTGGGCGTTGTGGCGGTTCTGGCG
MAACSPPGNCTARFCGGSG    5  ATGGCAGCATGCTCGCCTCCGGGGAATTGCACGGCGCGTTTTTGTGGCGGTTCTGGCG
MAACSRYMCTARWACGGSG    5  ATGGCAGCATGCTCGCGTTATATGTGCACGGCGCGTTGGGCGTGTGGCGGTTCTGGCG
MAACSAERTCRAINCGGSG    5  ATGGCAGCATGCTCGGCGGAGCGTACGTGCCGTGCTATTAATTGTGGCGGTTCTGGCG
MAACSGRCYMLPNFCGGSG    5  ATGGCAGCATGCTCGGGGCGGTGCTATATGCTGCCGAATTTTTGTGGCGGTTCTGGCG
MAACSVPCFECSFSCGGSG    5  ATGGCAGCATGCTCGGTTCCGTGCTTTGAGTGTTCTTTTTCTTGTGGCGGTTCTGGCG
MAACSQSARCVPSFCGGSG    5  ATGGCAGCATGCTCGTAGTCTGCGCGTTGCGTTCCTTCGTTTTGTGGCGGTTCTGGCG
MAACSSRCFDFTGRCGGSG    5  ATGGCAGCATGCTCGTCGCGTTGCTTTGATTTTACTGGTCGTTGTGGCGGTTCTGGCG
MAACSSACCNKYVSLGGSG    5  ATGGCAGCATGCTCGTCGGCTTGTTGCAATAAGTATGTGTCATTGGGCGGTTCTGGCG
MAACSSGMCLCLQSCGGSG    5  ATGGCAGCATGCTCGTCGGGGATGTGCCTGTGTCTGTAGTCTTGTGGCGGTTCTGGCG
MAACSSRRCAVHLSCGGSG    5  ATGGCAGCATGCTCGTCTCGGAGGTGCGCTGTGCATCTGTCTTGTGGCGGTTCTGGCG
MAACSSLECSRRQVCGGSG    5  ATGGCAGCATGCTCGTCTTTGGAGTGCTCTAGGAGGCAGGTGTGTGGCGGTTCTGGCG
MAACSTGRCFQSSWCGGSG    5  ATGGCAGCATGCTCTACTGGTCGGTGCTTTTAGTCTAGTTGGTGTGGCGGTTCTGGCG
MAACSTVACQATRYCGGSG    5  ATGGCAGCATGCTCTACTGTGGCGTGCTAGGCTACGCGTTATTGTGGCGGTTCTGGCG
MAACSMASCRSHSSCGGSG    5  ATGGCAGCATGCTCTATGGCGTCTTGCCGGTCGCATTCTTCTTGTGGCGGTTCTGGCG
MAACSQLADCYILPCGGSG    5  ATGGCAGCATGCTCTCAGCTGGCGGATTGCTATATTTTGCCGTGTGGCGGTTCTGGCG
MAACSPMGCHLLSECGGSG    5  ATGGCAGCATGCTCTCCTATGGGTTGCCATTTGCTGTCGGAGTGTGGCGGTTCTGGCG
MAACSPRCVSNSSACGGSG    5  ATGGCAGCATGCTCTCCTCGTTGCGTGTCTAATTCTTCGGCGTGTGGCGGTTCTGGCG
MAACSRWCSQNSGRCGGSG    5  ATGGCAGCATGCTCTCGTTGGTGCAGTTAGAATTCGGGGCGTTGTGGCGGTTCTGGCG
MAACSARLCGQSLLCGGSG    5  ATGGCAGCATGCTCTGCTAGGCTTTGCGGGTAGTCTCTGCTTTGTGGCGGTTCTGGCG
MAACSWLHYCLHFNCGGSG    5  ATGGCAGCATGCTCTTGGCTGCATTATTGCTTGCATTTTAATTGTGGCGGTTCTGGCG
MAACSLDTLCITARCGGSG    5  ATGGCAGCATGCTCTTTGGATACGCTGTGCATTACTGCTCGGTGTGGCGGTTCTGGCG
MAACWNLTARCLLNCGGSG    5  ATGGCAGCATGCTGGAATCTTACTGCGCGGTGCCTTTTGAATTGTGGCGGTTCTGGCG
MAACWTGRCVEYPHCGGSG    5  ATGGCAGCATGCTGGACGGGTCGGTGCGTTGAGTATCCTCATTGTGGCGGTTCTGGCG
MAACWSMPCVYQLNCGGSG    5  ATGGCAGCATGCTGGAGTATGCCGTGCGTGTATTAGTTGAATTGTGGCGGTTCTGGCG
MAACWRTRCEIAGRCGGSG    5  ATGGCAGCATGCTGGCGTACGAGGTGCGAGATTGCGGGTCGGTGTGGCGGTTCTGGCG
MAACWRRHCSFSYPCGGSG    5  ATGGCAGCATGCTGGCGTCGTCATTGCTCGTTTAGTTATCCTTGTGGCGGTTCTGGCG
MAACWLPLLCAVQYCGGSG    5  ATGGCAGCATGCTGGCTGCCTCTATTGTGCGCTGTGTAGTATTGTGGCGGTTCTGGCG
MAACWLSMSCTSRLCGGSG    5  ATGGCAGCATGCTGGCTTAGTATGAGTTGCACGTCTCGGCTTTGTGGCGGTTCTGGCG
MAACWSAVCPPFFICGVLA    5  ATGGCAGCATGCTGGTCTGCGGTTTGCCCTCCTTTTTTTATTTGTGGGGTTCTGGCG
MAACWSARCGTSRVCGGSG    5  ATGGCAGCATGCTGGTCTGCTCGTTGCGGGACTTCTCGGGTTTGTGGCGGTTCTGGCG
MAACWLHSCSARTNCGGSG    5  ATGGCAGCATGCTGGTTGCATAGTTGCAGTGCGCGGACTAATTGTGGCGGTTCTGGCG
MAACCPHSCSDSFRCGGSG    5  ATGGCAGCATGCTGTCCTCATTCGTGCAGTGATTCGTTTCGTTGTGGCGGTTCTGGCG
MAACCEARCYLTARCGGSG    5  ATGGCAGCATGCTGTGAGGCTCGGTGCTATCTGACTGCGAGATGTGGCGGTTCTGGCG
MAACCEGYCTSRSHCGGSG    5  ATGGCAGCATGCTGTGAGGGTTATTGCACTTCGCGGTCGCATTGTGGCGGTTCTGGCG
MAACCGLLCSAGGQCGGSG    5  ATGGCAGCATGCTGTGGGCTGTTGTGCAGTGCGGGGGGTCAGTGTGGCGGTTCTGGCG
MAACCVMCTARFSLCGGSG    5  ATGGCAGCATGCTGTGTTATGTGCACTGCGAGGTTTAGTCTTTGTGGCGGTTCTGGCG
MAACCLHLRCQHVNCGGSG    5  ATGGCAGCATGCTGTTTGCATTTGCGGTGCTAGCATGTGAATTGTGGCGGTTCTGGCG
MAACLKKCPMEPSRCGGSG    5  ATGGCAGCATGCTTGAAGAAGTGCCCGATGGAGCCTAGTCGTTGTGGCGGTTCTGGCG
MAACLKHAICGCTRCGGSG    5  ATGGCAGCATGCTTGAAGCATGCTATTTGCGGTTGTACTAGGTGTGGCGGTTCTGGCG
MAACLNRACTTTLMCGGSG    5  ATGGCAGCATGCTTGAATCGTGCTTGCACGACGACTCTGATGTGTGGCGGTTCTGGCG
MAACLTARCSCSHFCGGSG    5  ATGGCAGCATGCTTGACGGCTAGGTGCTCATGTTCGCATTTTTGTGGCGGTTCTGGCG
MAACLQTPLSCSQSCGGSG    5  ATGGCAGCATGCTTGCAGACTCCTCTTTCTTGCTCGTAGTCTTGTGGCGGTTCTGGCG
MAACLHSCRYMQLSCGGSG    5  ATGGCAGCATGCTTGCATTCTTGCCGTTATATGTAGCTGTCGTGTGGCGGTTCTGGCG
MAACLPQVPCEAFCCGGSG    5  ATGGCAGCATGCTTGCCGTAGGTTCCGTGCGAGGCGTTTTGTTGTGGCGGTTCTGGCG
MAACLPLACSARIPCGGSG    5  ATGGCAGCATGCTTGCCTCTGGCGTGCAGTGCGAGGATTCCGTGTGGCGGTTCTGGCG
MAACLRQACAVMRVCGGSG    5  ATGGCAGCATGCTTGCGGTAGGCTTGCGCGGTGATGCGTGTTTGTGGCGGTTCTGGCG
MAACLYTLCHFFRHCGGSG    5  ATGGCAGCATGCTTGTATACTTTGTGCCATTTTTTTCGGCATTGTGGCGGTTCTGGCG
MAACLSWGCVKRHRCGGSG    5  ATGGCAGCATGCTTGTCTTGGGGGTGCGTTAAGCGGCATAGGTGTGGCGGTTCTGGCG
MAACFSIPSCVGSLCGGSG    5  ATGGCAGCATGCTTTAGTATTCCGTCGTGCGTTGGTTCTTTGTGTGGCGGTTCTGGCG
MAACFSSDCSYFRPCGGSG    5  ATGGCAGCATGCTTTAGTTCTGATTGCAGTTATTTTAGGCCGTGTGGCGGTTCTGGCG
MAACFMKSCTARIQCGGSG    5  ATGGCAGCATGCTTTATGAAGTCTTGCACGGCTCGTATTCAGTGTGGCGGTTCTGGCG
MAACFQQSCFQTSRCGGSG    5  ATGGCAGCATGCTTTCAGCAGTCTTGCTTTTAGACTAGTCGGTGTGGCGGTTCTGGCG
MAACFPSARCSPEICGGSG    5  ATGGCAGCATGCTTTCCGAGTGCGCGTTGCTCTCCTGAGATTTGTGGCGGTTCTGGCG
MAACFDSCCSFFYRCGGSG    5  ATGGCAGCATGCTTTGATAGTTGTTGCTCGTTTTTTTATCGGTGTGGCGGTTCTGGCG
MAACFAYRCHTTPECGGSG    5  ATGGCAGCATGCTTTGCGTATCGTTGCCATACTACGCCTGAGTGTGGCGGTTCTGGCG
MAACFWAMCPSQQHCGGSG    5  ATGGCAGCATGCTTTTGGGCTATGTGCCCTAGTCAGTAGCATTGTGGCGGTTCTGGCG
MAGMLLSGCRAIIFLVAVLA    5  ATGGCAGGCATGCTGTTATCCGGGTGCCGTGCAATCATATTTCTTGTGGCGGTTCTGGCG
MAGMAL*SLIAI*VFVAVLA    5  ATGGCAGGCATGGCACTTTGAAGCCTGATTGCAATTTGAGTTTTTGTGGCGGTTCTGGCG
MAACKRHTCLQSSSCGGSG    4  ATGGCAGCATGCAAGCGGCATACGTGCCTGCAGTCTAGTTCTTGTGGCGGTTCTGGCG
MAACKRSCSYGMVACGGSG    4  ATGGCAGCATGCAAGCGGTCGTGCTCGTATGGGATGGTTGCGTGTGGCGGTTCTGGCG
MAACKDAFCFTCVLCGGSG    4  ATGGCAGCATGCAAGGATGCTTTTTGCTTTACTTGTGTTTTGTGTGGCGGTTCTGGCG
MAACKATARCSMAKCGGSG    4  ATGGCAGCATGCAAGGCGACGGCGCGGTGCTCTATGGCTAAGTGTGGCGGTTCTGGCG
MAACKYAMCVWTSSCGGSG    4  ATGGCAGCATGCAAGTATGCTATGTGCGTTTGGACTTCGTCTTGTGGCGGTTCTGGCG
MAACKSQWTCPPAFCGGSG    4  ATGGCAGCATGCAAGTCGCAGTGGACGTGCCCTCCGGCGTTTTGTGGCGGTTCTGGCG
MAACKSLACSMTTDCGGSG    4  ATGGCAGCATGCAAGTCTCTGGCTTGCAGTATGACTACTGATTGTGGCGGTTCTGGCG
MAACKFTGCIWVSKCGGSG    4  ATGGCAGCATGCAAGTTTACTGGGTGCATTTGGGTGTCTAAGTGTGGCGGTTCTGGCG
MAACNTARSSCPTYCGGSG    4  ATGGCAGCATGCAATACGGCGCGGTCTTCGTGCCCTACGTATTGTGGCGGTTCTGGCG
MAACNSDVVCTARVCGGSG    4  ATGGCAGCATGCAATAGTGATGTGGTGTGCACTGCTCGTGTGTGTGGCGGTTCTGGCG
MAACNQHFCTQLRGCGGSG    4  ATGGCAGCATGCAATCAGCATTTTTGCACGTAGCTTAGGGGTTGTGGCGGTTCTGGCG
MAACNPHSNCQAPLCGGSG    4  ATGGCAGCATGCAATCCTCATTCTAATTGCTAGGCGCCTTTATGTGGCGGTTCTGGCG
MAACNLRACPSWIGCGGSG    4  ATGGCAGCATGCAATCTGCGTGCTTGCCCTTCGTGGATTGGGTGTGGCGGTTCTGGCG
MAACNVYYSMCLFGCGGSG    4  ATGGCAGCATGCAATGTGTATTATTCTATGTGCCTTTTTGGTTGTGGCGGTTCTGGCG
MAACNVQKCQSYTSCGGSG    4  ATGGCAGCATGCAATGTTCAGAAGTGCCAGTCTTATACTTCGTGTGGCGGTTCTGGCG
MAACNYGICTTPTQCGGSG    4  ATGGCAGCATGCAATTATGGTATTTGCACTACTCCGACTTAGTGTGGCGGTTCTGGCG
MAACNSRSCSTGAVCGGSG    4  ATGGCAGCATGCAATTCTCGTAGTTGCTCGACTGGGGCGGTGTGTGGCGGTTCTGGCG
MAACNLRFCSSARTCGGSG    4  ATGGCAGCATGCAATTTGCGTTTTTGCTCGTCTGCGCGTACTTGTGGCGGTTCTGGCG
MAACNFQAYCSARYCGGSG    4  ATGGCAGCATGCAATTTTCAGGCGTATTGCTCTGCGAGGTATTGTGGCGGTTCTGGACG
MAACTRHTICTARFCGGSW    4  ATGGCAGCATGCACGAGGCATACTATTTGCACTGCTCGGTTTTGTGGCGGTTCATGGCG
MAACTSINPCAWFECGGSG    4  ATGGCAGCATGCACGAGTATTAATCCTTGCGCTTGGTTTGAGTGTGGCGGTTCTGGCG
MAACTISKCLQTASCGGSG    4  ATGGCAGCATGCACGATTTCTAAGTGCCTTTAGACGGCTTCTTGTGGCGGTTCTGGCG
MAACTPRSCQNLWLCGGSG    4  ATGGCAGCATGCACGCCTCGGTCTTGCTAGAATCTTTGGCTGTGTGGCGGTTCTGGCG
MAACTEFRCLYTRTCGGSG    4  ATGGCAGCATGCACGGAGTTTCGTTGCTTGTATACTCGGACTTGTGGCGGTTCTGGCG
MAACTDGLCFSYFKCGGSG    4  ATGGCAGCATGCACGGATGGGCTTTGCTTTTCGTATTTTAAGTGTGGCGGTTCTGGCG
MAACTDWQCFLPRRCGGSG    4  ATGGCAGCATGCACGGATTGGTAGTGCTTTTTGCCTCGTCGTTGTGGCGGTTCTGGCG
MAACTARCNAMFFPCGGSG    4  ATGGCAGCATGCACGGCGAGGTGCAATGCGATGTTTTTTCCTTGTGGCGGTTCTGGCG
MAACTARRYCFGVLCGGSG    4  ATGGCAGCATGCACGGCGCGGCGTTATTGCTTTGGTGTTTTGTGTGGCGGTTCTGGCG
MAACTARAPCSSLLCGGSG    4  ATGGCAGCATGCACGGCGCGTGCTCCTTGCAGTAGTCTTCTTTGTGGCGGTTCTGGCG
MAACTARYNCQMVTCGGSG    4  ATGGCAGCATGCACGGCGCGTTATAATTGCTAGATGGTTACTTGTGGCGGTTCTGGCG
MAACTARCPELSVSCGGSG    4  ATGGCAGCATGCACGGCGCGTTGCCCGGAGCTGTCGGTGTCTTGTGGCGGTTCTGGCG
MAACTARVCPQSSGCGGSG    4  ATGGCAGCATGCACGGCTAGGGTGTGCCCTCAGTCGTCTGGTTGTGGCGGTTCTGGCG
MAACTARSNCHVLMCGGSG    4  ATGGCAGCATGCACGGCTAGGTCGAATTGCCATGTGCTGATGTGTGGCGGTTCTGGCG
MAACTAPGCRISSTCGGSG    4  ATGGCAGCATGCACGGCTCCGGGTTGCAGGATTTCTAGTACTTGTGGCGGTTCTGGCG
MAACTARDACQVPVCGGSG    4  ATGGCAGCATGCACGGCTCGGGATGCGTGCTAGGTGCCGGTGTGTGGCGGTTCTGGCG
MAACTARSCWEPFLCGGSG    4  ATGGCAGCATGCACGGCTCGTTCGTGCTGGGAGCCGTTTTTGTGTGGCGGTTCTGGCG
MAACTQSACSARSCGGSG    4  ATGGCAGCATGCACGTAGTCTGCTTGCTCGGCGAGGTCTTGTGGCGGTTCTGGCG
MAACTFLRRHCTLDCGGSG    4  ATGGCAGCATGCACGTTTCTGCGGCGGCATTGCACGCTTGATTGTGGCGGTTCTGGCG
MAACTTARCVQAIRCGGSG    4  ATGGCAGCATGCACTACTGCTAGGTGCGTGTAGGCTATTAGGTGTGGCGGTTCTGGCG
MAACTPPVCSLSSVCGGSG    4  ATGGCAGCATGCACTCCTCCTGTTTGCTCGCTTTCGTCGGTGTGTGGCGGTTCTGGCG
MAACTPCCNTWAASCGGSG    4  ATGGCAGCATGCACTCCTTGTTGCAATACGTGGGCGGCTTCGTGTGGCGGTTCTGGCG
MAACTRMYCHNAQLCGGSG    4  ATGGCAGCATGCACTCGTATGTATTGCCATAATGCGTAGTTGTGTGGCGGTTCTGGCG
MAACTERMCHVYWLCGGSG    4  ATGGCAGCATGCACTGAGCGGATGTGCCATGTTTATTGGCTTTGTGGCGGTTCTGGCG
MAACTESRCSSRTTCGGSG    4  ATGGCAGCATGCACTGAGTCGCGGTGCTCTTCTAGGACTACGTGTGGCGGTTCTGGCG
MAACTARCTTFISLCGGSG    4  ATGGCAGCATGCACTGCGAGGTGCACGACTTTTATTTCTTTGTGTGGCGGTTCTGGCG
MAACTARCYYIGGDCGGSG    4  ATGGCAGCATGCACTGCGAGGTGCTATTATATTGGGGGGGATTGTGGCGGTTCTGGCG
MAACTARIPCRLHMCGGSG    4  ATGGCAGCATGCACTGCGCGGATTCCGTGCCGTTTGCATATGTGTGGCGGTTCTGGCG
MAACTARCPAQPMLCGGSG    4  ATGGCAGCATGCACTGCGCGGTGCCCTGCTTAGCCTATGCTTTGTGGCGGTTCTGGCG
MAACTARMCSPWTSCGGSG    4  ATGGCAGCATGCACTGCTAGGATGTGCTCTCCTTGGACTTCGTGTGGCGGTTCTGGCG
MAACTARQCYGSGRCGGSG    4  ATGGCAGCATGCACTGCTAGGCAGTGCTATGGGTCTGGGAGGTGTGGCGGTTCTGGCG
MAACTASCLSQRLWCGGSG    4  ATGGCAGCATGCACTGCTTCTTGCCTGTCTTAGAGGTTGTGGTGTGGCGGTTCTGGCG
MAACTLVNCTGRQLCGGSG    4  ATGGCAGCATGCACTTTGGTGAATTGCACGGGTCGTCAGCTGTGTGGCGGTTCTGGCG
MAACTFKDQECLPSCGGSG    4  ATGGCAGCATGCACTTTTAAGGATTAGGAGTGCCTTCCTAGTTGTGGCGGTTCTGGCG
MAACTFTARCSDSSCGGSG    4  ATGGCAGCATGCACTTTTACGGCGAGGTGCTCTGATTCTAGTTGTGGCGGTTCTGGCG
MAACRTVLCALEAACGGSG    4  ATGGCAGCATGCAGGACTGTTCTTTGCGCTTTGGAGGCTGCGTGTGGCGGTTCTGGCG
MAACRSSCSYDQLSCGGSG    4  ATGGCAGCATGCAGGAGTTCTTGCTCGTATGATTAGTTGTCTTGTGGCGGTTCTGGCG
MAACRHQLSCAQVFCGGSG    4  ATGGCAGCATGCAGGCATCAGCTGAGTTGCGCGCAGGTGTTTTGTGGCGGTTCTGGCG
MAACRPQGCYSARMCGGSG    4  ATGGCAGCATGCAGGCCTCAGGGTTGCTATTCTGCTCGGATGTGTGGCGGTTCTGGCG
MAACRRSLCELVMYCGGSG    4  ATGGCAGCATGCAGGCGTAGTCTTTGCGAGTTGGTGATGTATTGTGGCGGTTCTGGCG
MAACRRHLCYTSVFCGGSG    4  ATGGCAGCATGCAGGCGTCATCTGTGCTATACTAGTGTTTTTTGTGGCGGTTCTGGCG
MAACRVAACPGMQMCGGSG    4  ATGGCAGCATGCAGGGTTGCGGCGTGCCCGGGTATGCAGATGTGTGGCGGTTCTGGCG
MAACRSQAAGCPHYCGGSG    4  ATGGCAGCATGCAGGTCGCAGGCTGCTGGGTGCCCGCATTATTGTGGCGGTTCTGGCG
MAACRSSRCPPFSSCGGSG    4  ATGGCAGCATGCAGGTCGTCGAGGTGCCCGCCTTTTTCGAGTTGTGGCGGTTCTGGCG
MAACSTRYCDNPELCGGSG    4  ATGGCAGCATGCAGTACGCGATATTGCGATAATCCGGAGCTTTGTGGCGGTTCTGGCG
MAACSTARVCCSPGCGGSG    4  ATGGCAGCATGCAGTACTGCGAGGGTGTGTTGCTCTCCGGGTTGTGGCGGTTCTGGCG
MAACSHALPCSRHKCGGSG    4  ATGGCAGCATGCAGTCATGCTCTGCCGTGCTCTCGGCATAAGTGTGGCGGTTCTGGCG
MAACSDSTFCVQTLCGGSG    4  ATGGCAGCATGCAGTGATTCGACTTTTTGCGTTCAGACTCTGTGTGGCGGTTCTGGCG
MAACSGGSSRCTPYCGGSG    4  ATGGCAGCATGCAGTGGTGGGTCTTCGAGGTGCACTCCGTATTGTGGCGGTTCTGGCG
MAACSYQCSLMRSHCGGSG    4  ATGGCAGCATGCAGTTATCAGTGCTCGCTGATGAGGTCTCATTGTGGCGGTTCTGGCG
MAACSSTCPYQTFTCGGSG    4  ATGGCAGCATGCAGTTCGACGTGCCCTTATCAGACTTTTACGTGTGGCGGTTCTGGCG
MAACMTRRHSCMTLCGGSG    4  ATGGCAGCATGCATGACGCGGCGTCATTCGTGCATGACGCTTTGTGGCGGTTCTGGCG
MAACMTARCLAIELCGGSG    4  ATGGCAGCATGCATGACTGCTAGGTGCCTTGCTATTGAGCTTTGTGGCGGTTCTGGCG
MAACMIHQRCGPSGCGGSG    4  ATGGCAGCATGCATGATTCATTAGCGGTGCGGTCCGAGTGGTTGTGGCGGTTCTGGCG
MAACMIATCASARYCGGSG    4  ATGGCAGCATGCATGATTGCTACTTGCGCTTCTGCTCGTTATTGTGGCGGTTCTGGCG
MAACMHSCMTSRTICGGSG    4  ATGGCAGCATGCATGCATTCGTGCATGACTTCGCGTACTATTTGTGGCGGTTCTGGCG
MAACMPDGCKTWDVCGGSG    4  ATGGCAGCATGCATGCCTGATGGGTGCAAGACTTGGGATGTTTGTGGCGGTTCTGGCG
MAACMELTRCECRGCGGSG    4  ATGGCAGCATGCATGGAGTTGACTCGGTGCGAGTGTCGGGGTTGTGGCGGTTCTGGCG
MAACMDCFCSARTVCGGSG    4  ATGGCAGCATGCATGGATTGTTTTTGCTCGGCTCGTACTGTTTGTGGCGGTTCTGGCG
MAACMVSSCTSRFSCGGSG    4  ATGGCAGCATGCATGGTGAGTTCGTGCACTTCTCGGTTTTCGTGTGGCGGTTCTGGCG
MAACMLSCCSGRAHCGGSG    4  ATGGCAGCATGCATGTTGTCGTGTTGCAGTGGGCGGGCTCATTGTGGCGGTTCTGGCG
MAACMFSRPRCSLGCGGSG    4  ATGGCAGCATGCATGTTTTCTCGTCCTAGGTGCTCTTTGGGTTGTGGCGGTTCTGGCG
MAACIKRHCITQTHCGGSG    4  ATGGCAGCATGCATTAAGCGGCATTGCATTACTTAGACGCATTGTGGCGGTTCTGGCG
MAACITARCLLSMLCGGSG    4  ATGGCAGCATGCATTACTGCGCGTTGCCTACTTTCGATGCTTTGTGGCGGTTCTGGCG
MAACIQQHCRLPRTCGGSG    4  ATGGCAGCATGCATTCAGCAGCATTGCAGGTTGCCTCGGACGTGTGGCGGTTCTGGCG
MAACIPLCTVDRFYCGGSG    4  ATGGCAGCATGCATTCCGCTGTGCACGGTTGATCGGTTTTATTGTGGCGGTTCTGGCG
MAACIPSICTSRSSCGGSG    4  ATGGCAGCATGCATTCCTTCGATTTGCACGAGTCGGTCTTCTTGTGGCGGTTCTGGCG
MAACILMNCGARLVCGGSG    4  ATGGCAGCATGCATTCTGATGAATTGCGGGGCTCGTTTGGTTTGTGGCGGTTCTGGCG
MAACIAMTCYNDRTCGGSG    4  ATGGCAGCATGCATTGCGATGACGTGCTATAATGATAGGACGTGTGGCGGTTCTGGCG
MAACIGIPCFTARTCGGSG    4  ATGGCAGCATGCATTGGGATTCCTTGCTTTACGGCGCGTACGTGTGGCGGTTCTGGCG
MAACIYQSARHSIHCGGSG    4  ATGGCAGCATGCATTTATCAAAGTGCTCGGCATTCTATTCATTGTGGCGGTTCTGGCG
MAACIWNSCTARNWCGGSG    4  ATGGCAGCATGCATTTGGAATTCGTGCACGGCTCGTAATTGGTGTGGCGGTTCTGGCG
MAACIWTICWVETQCGGSG    4  ATGGCAGCATGCATTTGGACTATTTGCTGGGTGGAGACGTAGTGTGGCGGTTCTGGCG
MAACICPYCSARTICGGSG    4  ATGGCAGCATGCATTTGTCCTTATTGCTCGGCGCGGACTATTTGTGGCGGTTCTGGCG
MAACILTFNCLSWECGGSG    4  ATGGCAGCATGCATTTTGACGTTTAATTGCCTGAGTTGGGAGTGTGGCGGTTCTGGCG
MAACIFGECPTLQICGGSG    4  ATGGCAGCATGCATTTTTGGGGAGTGCCCTACTTTGCAGATTTGTGGCGGTTCTGGCG
MAACQTSRCFCPYSCGGSG    4  ATGGCAGCATGCCAGACTAGTAGGTGCTTTTGTCCTTATTCTTGTGGCGGTTCTGGCG
MAACQMSCSRWLQSCGGSG    4  ATGGCAGCATGCCAGATGTCGTGCTCTCGGTGGCTTTAGTCTTGTGGCGGTTCTGGCG
MAACQISLCYARAPCGGSG    4  ATGGCAGCATGCCAGATTTCGCTTTGCTATGCTCGTGCGCCGTGTGGCGGTTCTGGCG
MAACQVQASCLFHRCGGSG    4  ATGGCAGCATGCCAGGTTCAGGCTTCTTGCCTTTTTCATCGGTGTGGCGGTTCTGGCG
MAACQSFFLLGQGALWRFW    4  ATGGCAGCATGCCAGTCGTTTTTTTTGCTCGGCTAGGGTGCATTGTGGCGGTTCTGGCG
MAACHRDCCQTWFTCGGSG    4  ATGGCAGCATGCCATAGGGATTGTTGCCAGACTTGGTTTACGTGTGGCGGTTCTGGCG
MAACHSTARCTSISCGGSG    4  ATGGCAGCATGCCATAGTACTGCTCGTTGCACGTCTATTTCGTGTGGCGGTTCTGGCG
MAACHQLQCTARLQCGGSG    4  ATGGCAGCATGCCATTAGCTGCAGTGCACTGCTCGTCTTCAGTGTGGCGGTTCTGGCG
MAACHQSCSARFSDCGGSG    4  ATGGCAGCATGCCATTAGTCGTGCTCTGCTCGTTTTTCTGATTGTGGCGGTTCTGGCG
MAACHSHCSARTIFCGGSG    4  ATGGCAGCATGCCATTCGCATTGCTCTGCTCGTACTATTTTTTGTGGCGGTTCTGGCG
MAACHWAQCSRHRPCGGSG    4  ATGGCAGCATGCCATTGGGCGCAGTGCTCTAGGCATCGTCCTTGTGGCGGTTCTGGCG
MAACPNQSCSARLYCGGSG    4  ATGGCAGCATGCCCGAATCAGTCGTGCTCTGCGCGGTTGTATTGTGGCGGTTCTGGCG
MAACPNFCRFHCSNCGGSG    4  ATGGCAGCATGCCCGAATTTTTGCCGTTTTCATTGTAGTAATTGTGGCGGTTCTGGCG
MAACPSCVCDQLSYCGGSG    4  ATGGCAGCATGCCCGAGTTGTGTTTGCGATCAGTTGTCTTATTGTGGCGGTTCTGGCG
MAACPSFSCFSARSCGGSG    4  ATGGCAGCATGCCCGAGTTTTTCGTGCTTTAGTGCGCGTTCGTGTGGCGGTTCTGGCG
MAACPPSWCTRFSHCGGSG    4  ATGGCAGCATGCCCGCCGAGTTGGTGCACTCGTTTTTCTCATTGTGGCGGTTCTGGCG
MAACPPYLCNPYHICGGSG    4  ATGGCAGCATGCCCGCCGTATCTGTGCAATCCTTATCATATTTGTGGCGGTTCTGGCG
MAACPPFLCTKYKLCGGSG    4  ATGGCAGCATGCCCGCCGTTTCTTTGCACTAAGTATAAGCTTTGTGGCGGTTCTGGCG
MAACPRLHCEVTSACGGSG    4  ATGGCAGCATGCCCGCGGCTTCATTGCGAGGTTACGTCGGCGTGTGGCGGTTCTGGCG
MAACPRGVLCINGLCGGSG    4  ATGGCAGCATGCCCGCGGGGTGTTTTGTGCATTAATGGTCTTTGTGGCGGTTCTGGCG
MAACPLTNCSLMDACGGSG    4  ATGGCAGCATGCCCGCTGACTAATTGCAGTCTTATGGATGCTTGTGGCGGTTCTGGCG
MAACPLPTACVNNWCGGSG    4  ATGGCAGCATGCCCGCTTCCGACTGCTTGCGTTAATAATTGGTGTGGCGGTTCTGGCG
MAACPGYVCSGRIPCGGSG    4  ATGGCAGCATGCCCGGGGTATGTTTGCTCTGGGCGTATTCCTTGTGGCGGTTCTGGCG
MAACPGPQCSMPIICGGSG    4  ATGGCAGCATGCCCGGGTCCTCAGTGCTCGATGCCGATTATTTGTGGCGGTTCTGGCG
MAACPYSCDLCRRVCGGSG    4  ATGGCAGCATGCCCGTATTCTTGCGATCTGTGTCGGCGGGTGTGTGGCGGTTCTGGCG
MAACPSARCSPCQTCGGSG    4  ATGGCAGCATGCCCGTCTGCTAGGTGCTCTCCTTGTCAGACTTGTGGCGGTTCTGGCG
MAACPSSLLCNIRTCGGSG    4  ATGGCAGCATGCCCGTCTTCGCTTTTGTGCAATATTAGGACTTGTGGCGGTTCTGGCG
MAACPLYLCWQTLACGGSG    4  ATGGCAGCATGCCCGTTGTATTTGTGCTGGCAGACTTTGGCTTGTGGCGGTTCTGGCG
MAACPFPPCRSCSPCGGSG    4  ATGGCAGCATGCCCGTTTCCTCCTTGCCGGTCTTGTTCTCCGTGTGGCGGTTCTGGCG
MAACPFGCTSASVKCGGSG    4  ATGGCAGCATGCCCGTTTGGTTGCACGTCTGCGTCTGTGAAGTGTGGCGGTTCTGGCG
MAACPKGSCAYQLPCGGSG    4  ATGGCAGCATGCCCTAAGGGTTCTTGCGCTTATCAGCTGCCGTGTGGCGGTTCTGGCG
MAACPTFHLCSTRTCGGSG    4  ATGGCAGCATGCCCTACGTTTCATCTTTGCTCGACTCGGACGTGTGGCGGTTCTGGCG
MAACPMAWCSLIALWAVLA    4  ATGGCAGCATGCCCTATGGCGTGGTGCTCGTTGATTGCGCTGTGGGCGGTTCTGGCG
MAACPQHLCSQRNSCGRFW    4  ATGGCAGCATGCCCTCAGCATCTGTGCTCTTAGAGGAATAGTTGTGGCCGGTTCTGGCG
MAACPRVPCPRSPHCGGSG    4  ATGGCAGCATGCCCTCGGGTGCCGTGCCCGCGTTCTCCTCATTGTGGCGGTTCTGGCG
MAACPRRHCSTFLGCGGSG    4  ATGGCAGCATGCCCTCGTAGGCATTGCTCGACTTTTTTGGGTTGTGGCGGTTCTGGCG
MAACPLGCFVHPSYCGGSG    4  ATGGCAGCATGCCCTCTGGGTTGCTTTGTTCATCCTTCTTATTGTGGCGGTTCTGGCG
MAACPDYQCSARFQCGGSG    4  ATGGCAGCATGCCCTGATTATCAGTGCTCTGCTAGGTTTCAGTGTGGCGGTTCTGGCG
MAACPLQRCHHTSFCGGSG    4  ATGGCAGCATGCCCTTTGCAGCGTTGCCATCATACTAGTTTTTGTGGCGGTTCTGGCG
MAACPFFQCAITARCGGSG    4  ATGGCAGCATGCCCTTTTTTTTAGTGCGCTATTACTGCGCGGTGTGGCGGTTCTGGCG
MAACRTHFGCQSARCGGSG    4  ATGGCAGCATGCCGGACGCATTTTGGGTGCCAGTCTGCGCGGTGTGGCGGTTCTGGCG
MAACRTLEHCATARCGGSG    4  ATGGCAGCATGCCGGACTCTGGAGCATTGCGCGACGGCTCGTTGTGGCGGTTCTGGCG
MAACRRHCDTSMSFCGGSG    4  ATGGCAGCATGCCGGCGGCATTGCGATACTTCGATGTCTTTTTGTGGCGGTTCTGGCG
MAACRDGLCSPVRGCGGSG    4  ATGGCAGCATGCCGGGATGGGCTGTGCTCTCCTGTTCGTGGGTGTGGCGGTTCTGGCG
MAACRVQECSARYYCGGSG    4  ATGGCAGCATGCCGGGTGTAGGAGTGCAGTGCTAGGTATTATTGTGGCGGTTCTGGCG
MAACRVSSCETARVCGGSG    4  ATGGCAGCATGCCGGGTTTCTTCTTGCGAGACTGCGCGTGTTTGTGGCGGTTCTGGCG
MAACRSPNLCLRCTCGGSG    4  ATGGCAGCATGCCGGTCTCCGAATCTTTGCTTGAGGTGTACGTGTGGCGGTTCTGGCG
MAACRFTLMCPDGLCGGSG    4  ATGGCAGCATGCCGGTTTACTTTGATGTGCCCGGATGGTTTGTGTGGCGGTTCTGGCG
MAACRSLSCSCHSVCGGSG    4  ATGGCAGCATGCCGTAGTCTGTCGTGCTCGTGTCATTCGGTTTGTGGCGGTTCTGGCG
MAACRQITWCPLYSCGGSG    4  ATGGCAGCATGCCGTCAGATTACTTGGTGCCCTTTGTATTCTTGTGGCGGTTCTGGCG
MAACRQHVVCRCHGCGGSG    4  ATGGCAGCATGCCGTCAGCATGTGGTGTGCCGGTGTCATGGGTGTGGCGGTTCTGGCG
MAACRQRGFCLPHTCGGSG    4  ATGGCAGCATGCCGTCAGCGGGGTTTTTGCTTGCCTCATACGTGTGGCGGTTCTGGCG
MAACRHTARCYAFLCGGSG    4  ATGGCAGCATGCCGTCATACGGCGCGTTGCTATGCGTTTTTGTGTGGCGGTTCTGGCG
MAACRRHTPCQTCPCGGSG    4  ATGGCAGCATGCCGTCGTCATACTCCTTGCTAGACGTGTCCGTGTGGCGGTTCTGGCG
MAACRDSIACHTSRCGGSG    4  ATGGCAGCATGCCGTGATTCTATTGCTTGCCATACGTCGCGGTGTGGCGGTTCTGGCG
MAACRVRACSYHTPCGGSG    4  ATGGCAGCATGCCGTGTTCGGGCTTGCTCGTATCATACTCCGTGTGGCGGTTCTGGCG
MAACLNQACLIVDYCGGSG    4  ATGGCAGCATGCCTGAATTAGGCTTGCCTGATTGTTGATTATTGTGGCGGTTCTGGCG
MAACLTMSPCLQLDCGGSG    4  ATGGCAGCATGCCTGACGATGTCTCCGTGCCTTCAGCTGGATTGTGGCGGTTCTGGCG
MAACLTARSSCSLWCGGSG    4  ATGGCAGCATGCCTGACGGCGCGGAGTTCGTGCTCTTTGTGGTGTGGCGGTTCTGGCG
MAACLTGRCYVSQFCGGSG    4  ATGGCAGCATGCCTGACTGGTCGTTGCTATGTGTCGTAGTTTTGTGGCGGTTCTGGCG
MAACLHFSCSALHSCGGSG    4  ATGGCAGCATGCCTGCATTTTTCTTGCTCGGCTCTGCATTCTTGTGGCGGTTCTGGCG
MAACLPACTARVFSCGGSG    4  ATGGCAGCATGCCTGCCGGCTTGCACTGCGCGGGTTTTTTCTTGTGGCGGTTCTGGCG
MAACLRSPACYSQRCGGSG    4  ATGGCAGCATGCCTGCGGTCTCCTGCGTGCTATTCTCAGCGTTGTGGCGGTTCTGGCG
MAACLLRCNYKFTFCGGSG    4  ATGGCAGCATGCCTGCTTCGGTGCAATTATAAGTTTACGTTTTGTGGCGGTTCTGGCG
MAACLDRSCPIWAFCGGSG    4  ATGGCAGCATGCCTGGATCGTTCTTGCCCGATTTGGGCTTTTTGTGGCGGTTCTGGCG
MAACLAYDCYYNPYCGGSG    4  ATGGCAGCATGCCTGGCTTATGATTGCTATTATAATCCTTATTGTGGCGGTTCTGGCG
MAACLVTARCNDAHCGGSG    4  ATGGCAGCATGCCTGGTGACGGCGCGTTGCAATGATGCTCATTGTGGCGGTTCTGGCG
MAACLVLLCVSAWYCGGSG    4  ATGGCAGCATGCCTGGTGTTGTTGTGCGTTTCGGCTTGGTATTGTGGCGGTTCTGGCG
MAACLSIPCPMYTPCGGSG    4  ATGGCAGCATGCCTGTCGATTCCGTGCCCGATGTATACTCCGTGTGGCGGTTCTGGCG
MAACLLARHCSNPECGGSG    4  ATGGCAGCATGCCTGTTGGCGCGTCATTGCTCTAATCCTGAGTGTGGCGGTTCTGGCG
MAACLFVCDRYLLNCGGSG    4  ATGGCAGCATGCCTGTTTGTTTGCGATCGGTATCTTCTTAATTGTGGCGGTTCTGGCG
MAACLKVCFLYPLMCGGSG    4  ATGGCAGCATGCCTTAAGGTTTGCTTTTTGTATCCGCTTATGTGTGGCGGTTCTGGCG
MAACLKLCHPHMACGGSG    4  ATGGCAGCATGCCTTAAGTTGTGCCACCCCCATATGGCTTGTGGCGGTTCTGGCG
MAACLTQRCHSWNVCGGSG    4  ATGGCAGCATGCCTTACGCAGCGGTGCCATTCGTGGAATGTGTGTGGCGGTTCTGGCG
MAACLTARCNRTLLCGGSG    4  ATGGCAGCATGCCTTACTGCTCGTTGCAATCGTACTCTTCTGTGTGGCGGTTCTGGCG
MAACLSDCAVTARSCGGSG    4  ATGGCAGCATGCCTTAGTGATTGCGCTGTTACGGCTAGGTCTTGTGGCGGTTCTGGCG
MAACLSSARCFSLPCGGSG    4  ATGGCAGCATGCCTTAGTTCTGCGAGGTGCTTTAGTCTGCCGTGTGGCGGTTCTGGCG
MAACLMLSMCPNYSCGGSG    4  ATGGCAGCATGCCTTATGTTGTCTATGTGCCCGAATTATAGTTGTGGCGGTTCTGGCG
MAACLQGPCHVQRPCGGSG    4  ATGGCAGCATGCCTTCAGGGTCCTTGCCATGTGTAGAGGCCTTGTGGCGGTTCTGGCG
MAACLHQCSCFAMHCGGSG    4  ATGGCAGCATGCCTTCATTAGTGTTCGTGCTTTGCTATGCATTGTGGCGGTTCTGGCG
MAACLPSNCSSRTHCGGSG    4  ATGGCAGCATGCCTTCCCTCGAATTGCTCTTCTCGGACTCATTGTGGCGGTTCTGGCG
MAACLPTFRCNTLTCGGSG    4  ATGGCAGCATGCCTTCCTACGTTTCGTTGCAATACGCTGACTTGTGGCGGTTCTGGCG
MAACLRLTRCPMIACGGSG    4  ATGGCAGCATGCCTTCGTCTTACTCGTTGCCCGATGATTGCGTGTGGCGGTTCTGGCG
MAACLLEQSCLPTNCGGSG    4  ATGGCAGCATGCCTTCTGGAGCAGTCGTGCTTGCCGACTAATTGTGGCGGTTCTGGCG
MAACLASQCTSRWFCGGSG    4  ATGGCAGCATGCCTTGCGTCTTAGTGCACTTCGAGGTGGTTTTGTGGCGGTTCTGGCG
MAACLACRCSPQLLCGGSG    4  ATGGCAGCATGCCTTGCGTGTCGGTGCTCTCCTTAGCTGTTGTGTGGCGGTTCTGGCG
MAACLVSCQSGRVQCGGSG    4  ATGGCAGCATGCCTTGTGTCTTGCCAGTCTGGTCGGGTTTAGTGTGGCGGTTCTGGCG
MAACLYTYCSARNSCGGSG    4  ATGGCAGCATGCCTTTATACGTATTGCTCTGCGCGTAATTCGTGTGGCGGTTCTGGCG
MAACLSTACSTRLVCGGSG    4  ATGGCAGCATGCCTTTCGACGGCGTGCAGTACGAGGCTGGTGTGTGGCGGTTCTGGCG
MAACLLSKCRYTDTCGGSG    4  ATGGCAGCATGCCTTTTGTCTAAGTGCCGGTATACTGATACTTGTGGCGGTTCTGGCG
MAACLFSTCSSSARCGGSG    4  ATGGCAGCATGCCTTTTTTCGACGTGCTCTTCGTCTGCGAGGTGTGGCGGTTCTGGCG
MAACEHGCQTARLKCGGSG    4  ATGGCAGCATGCGAGCATGGTTGCTAGACGGCTCGGCTTAAGTGTGGCGGTTCTGGCG
MAACELQPCLRVYMCGGSG    4  ATGGCAGCATGCGAGCTGTAGCCTTGCCTTCGGGTTTATATGTGTGGCGGTTCTGGCG
MAACEWGCCQTARSCGGSG    4  ATGGCAGCATGCGAGTGGGGGTGTTGCTAGACGGCTCGTTCGTGTGGCGGTTCTGGCG
MAACELPHLCPLGACGGSG    4  ATGGCAGCATGCGAGTTGCCGCATTTGTGCCCGCTGGGGGCGTGTGGCGGTTCTGGCG
MAACDSKPCMSCSVCGGSG    4  ATGGCAGCATGCGATAGTAAGCCTTGCATGTCTTGTTCGGTGTGTGGCGGTTCTGGCG
MAACDPVLCALATFCGGSG    4  ATGGCAGCATGCGATCCGGTGCTTTGCGCTCTGGCTACTTTTTGTGGCGGTTCTGGCG
MAACDPLTSCCAQMCGGSG    4  ATGGCAGCATGCGATCCGTTGACGTCTTGCTGTGCTTAGATGTGTGGCGGTTCTGGCG
MAACDSTLCSQPFSCGGSG    4  ATGGCAGCATGCGATTCGACTTTGTGCTCTTAGCCTTTTTCTTGTGGCGGTTCTGGCG
MAACDSQVPCKFQVCGGSG    4  ATGGCAGCATGCGATTCGTAGGTGCCGTGCAAGTTTCAGGTGTGTGGCGGTTCTGGCG
MAACDSNPCFASNHCGGSG    4  ATGGCAGCATGCGATTCTAATCCTTGCTTTGCTTCGAATCATTGTGGCGGTTCTGGCG
MAACANSACFVPQRCGGSG    4  ATGGCAGCATGCGCGAATAGTGCGTGCTTTGTTCCTTAGCGGTGTGGCGGTTCTGGCG
MAACANSGCTGRNQCGGSG    4  ATGGCAGCATGCGCGAATTCGGGTTGCACGGGTCGGAATCAGTGTGGCGGTTCTGGCG
MAACATRQNSCPPMCGGSG    4  ATGGCAGCATGCGCGACGCGGTAGAATTCGTGCCCTCCTATGTGTGGCGGTTCTGGCG
MAACATARCSANAICGGSG    4  ATGGCAGCATGCGCGACGGCGCGTTGCTCTGCTAATGCGATTTGTGGCGGTTCTGGCG
MAACATLALCMPGLCGGSG    4  ATGGCAGCATGCGCGACGTTGGCGCTGTGCATGCCTGGTCTTTGTGGCGGTTCTGGCG
MAACAHKQRCSYQHCGGSG    4  ATGGCAGCATGCGCGCATAAGCAGCGTTGCTCTTATTAGCATTGTGGCGGTTCTGGCG
MAACAPPQCSMRVFCGGSG    4  ATGGCAGCATGCGCGCCGCCGTAGTGCTCTATGCGTGTGTTTTGTGGCGGTTCTGGCG
MAACARQSCMQYWLCGGSG    4  ATGGCAGCATGCGCGCGTCAGTCTTGCATGTAGTATTGGCTGTGTGGCGGTTCTGGCG
MAACALNSCRYWRACGGSG    4  ATGGCAGCATGCGCGCTGAATTCGTGCAGGTATTGGAGGGCGTGTGGCGGTTCTGGCG
MAACAYFSCTARFDCGGSG    4  ATGGCAGCATGCGCGTATTTTTCTTGCACGGCTCGTTTTGATTGTGGCGGTTCTGGCG
MAACASCWFCPQQTCGGSG    4  ATGGCAGCATGCGCGTCGTGTTGGTTTTGCCCGTAGTAGACTTGTGGCGGTTCTGGCG
MAACASLPFCLSAMCGGSG    4  ATGGCAGCATGCGCGTCGTTGCCGTTTTGCCTTTCTGCTATGTGTGGCGGTTCTGGCG
MAACASARCWLRTHCGGSG    4  ATGGCAGCATGCGCGTCTGCTCGTTGCTGGCTTCGTACGCATTGTGGCGGTTCTGGCG
MAACACRTCPIYSICGGSG    4  ATGGCAGCATGCGCGTGTCGTACTTGCCCGATTTATTCGATTTGTGGCGGTTCTGGCG
MAACALYCTQEINDCGGSG    4  ATGGCAGCATGCGCGTTGTATTGCACGTAGGAGATTAATGATTGTGGCGGTTCTGGCG
MAACALSQCRPLWTCGGSG    4  ATGGCAGCATGCGCGTTGTCTCAGTGCCGGCCGTTGTGGACGTGTGGCGGTTCTGGCG
MAACANNPCPASVICGGSG    4  ATGGCAGCATGCGCTAATAATCCGTGCCCGGCGAGTGTTATTTGTGGCGGTTCTGGCG
MAACANTNCSARYWCGGSG    4  ATGGCAGCATGCGCTAATACGAATTGCTCTGCTAGGTATTGGTGTGGCGGTTCTGGCG
MAACATRWCKGRAFCGGSG    4  ATGGCAGCATGCGCTACGCGGTGGTGCAAGGGTAGGGCGTTTTGTGGCGGTTCTGGCG
MAACATARCAFGISCGGSG    4  ATGGCAGCATGCGCTACGGCTAGGTGCGCGTTTGGTATTTCTTGTGGCGGTTCTGGCG
MAACAHSSCYLKPTCGGSG    4  ATGGCAGCATGCGCTCATTCGTCGTGCTATTTGAAGCCTACGTGTGGCGGTTCTGGCG
MAACALLGCITHQPCGGSG    4  ATGGCAGCATGCGCTCTGCTTGGGTGCATTACTCATTAGCCTTGTGGCGGTTCTGGCG
MAACAVDVCNGPNLCGGSG    4  ATGGCAGCATGCGCTGTGGATGTTTGCAATGGTCCTAATCTGTGTGGCGGTTCTGGCG
MAACACELLCLSFICGGSG    4  ATGGCAGCATGCGCTTGTGAGCTTTTGTGCCTGTCTTTTATTTGTGGCGGTTCTGGCG
MAACGACGLCPPLENCGGSG    4  ATGGCAGCATGCGGCGCTTGCGGCCTGTGCCCGCCTTTGGAGAATTGTGGCGGTTCTGGCG
MAACGRQTVRCLSMCGGSG    4  ATGGCAGCATGCGGGAGGTAGACTGTTCGTTGCTTGTCTATGTGTGGCGGTTCTGGCG
MAACGLSICSARVLCGGSG    4  ATGGCAGCATGCGGGCTTTCTATTTGCTCGGCGCGGGTTTTGTGTGGCGGTTCTGGCG
MAACGEQFCEFALECGGSG    4  ATGGCAGCATGCGGGGAGCAGTTTTGCGAGTTTGCTCTTGAGTGTGGCGGTTCTGGCG
MAACGYNMCQTYGTCGGSG    4  ATGGCAGCATGCGGGTATAATATGTGCCAGACGTATGGGACTTGTGGCGGTTCTGGCG
MAACGSFLGCVPYGCGGSG    4  ATGGCAGCATGCGGGTCGTTTTTGGGTTGCGTTCCTTATGGTTGTGGCGGTTCTGGCG
MAACGWQPYLCSARCGGSG    4  ATGGCAGCATGCGGGTGGTAGCCGTATTTGTGCTCGGCGAGGTGTGGCGGTTCTGGCG
MAACGTARCLLPNLCGGSG    4  ATGGCAGCATGCGGTACTGCGCGTTGCCTTCTTCCTAATCTGTGTGGCGGTTCTGGCG
MAACGTARVALLRCVAVLA    4  ATGGCAGCATGCGGTACTGCTAGGGTTGCGTTGCTGCGCTGTGTGGCGGTTCTGGCG
MAACGIPVCSISRTCGGSG    4  ATGGCAGCATGCGGTATTCCGGTGTGCTCGATTTCGCGTACGTGTGGCGGTTCTGGCG
MAACGHQGCWPLLTCGGSG    4  ATGGCAGCATGCGGTCATCAGGGTTGCTGGCCGTTGCTGACGTGTGGCGGTTCTGGCG
MAACGHVCVSRLGVCGGSG    4  ATGGCAGCATGCGGTCATGTTTGCGTGTCGCGGTTGGGGGTTTGTGGCGGTTCTGGCG
MAACGQPLPCRVSFCGGSG    4  ATGGCAGCATGCGGTTAGCCGTTGCCTTGCCGTGTTAGTTTTTGTGGCGGTTCTGGCG
MAACGYRSHCMVGRCGGSG    4  ATGGCAGCATGCGGTTATCGTAGTCATTGCATGGTTGGTAGGTGTGGCGGTTCTGGCG
MAACGFF**VLSD*VWRFW    4  ATGGCAGCATGCGGTTTTTTTTAATAAGTGCTCTCCGATTGAGTGTGGCGGTTCTGGCG
MAACVKYAGCPSISCGGSG    4  ATGGCAGCATGCGTGAAGTATGCTGGGTGCCCGTCTATTTCTTGTGGCGGTTCTGGCG
MAACVTARCWPISPCGGSG    4  ATGGCAGCATGCGTGACGGCGCGGTGCTGGCCTATTTCTCCGTGTGGCGGTTCTGGCG
MAACVMPRKTCALQCGGSG    4  ATGGCAGCATGCGTGATGCCTCGGAAGACTTGCGCGCTTCAGTGTGGCGGTTCTGGCG
MAACVIYRLCATARCGGSG    4  ATGGCAGCATGCGTGATTTATCGTTTGTGCGCTACTGCGAGGTGTGGCGGTTCTGGCG
MAACVRMVCSARHRCGGSG    4  ATGGCAGCATGCGTGCGTATGGTTTGCTCTGCGCGGCATCGGTGTGGCGGTTCTGGCG
MAACVDIRCSPHNCCGGSG    4  ATGGCAGCATGCGTGGATATTAGGTGCTCGCCTCATAATTGTTGTGGCGGTTCTGGCG
MAACVATFLLCFGVLWRFW    4  ATGGCAGCATGCGTGGCGACTTTTTTGCTGTGCTTTGGGGTCTTGTGGCGGTTCTGGCG
MAACVVLCASCSARCGGSG    4  ATGGCAGCATGCGTGGTGCTTTGCGCGAGTTGTTCGGCGCGGTGTGGCGGTTCTGGCG
MAACVYRSCKFSQGCGGSG    4  ATGGCAGCATGCGTGTATAGGTCTTGCAAGTTTTCTTAGGGGTGTGGCGGTTCTGGCG
MAACVSARCFPRVWCGGSG    4  ATGGCAGCATGCGTGTCGGCGCGTTGCTTTCCTCGGGTGTGGTGTGGCGGTTCTGGCG
MAACVDFDMQCLFVCGGSG    4  ATGGCAGCATGCGTTGATTTTGATATGTAGTGCTTGTTTGTGTGTGGCGGTTCTGGCG
MAACVACCKECTARCGGSG    4  ATGGCAGCATGCGTTGCGTGTTGTAAGGAGTGCACTGCGAGGTGTGGCGGTTCTGGCG
MAACVASCAQSKHECGGSG    4  ATGGCAGCATGCGTTGCTAGTTGCGCGTAGAGTAAGCATGAGTGTGGCGGTTCTGGCG
MAACVVPCQHNSNLCGGSG    4  ATGGCAGCATGCGTTGTGCCGTGCTAGCATAATTCGAATTTGTGTGGCGGTTCTGGCG
MAACVYSPCLMMLYCGGSG    4  ATGGCAGCATGCGTTTATTCTCCTTGCTTGATGATGTTGTATTGTGGCGGTTCTGGCG
MAACVSTARTCVSFCGGSG    4  ATGGCAGCATGCGTTTCGACGGCGCGGACTTGCGTTTCGTTTTGTGGCGGTTCTGGCG
MAACVSTQCSARLTCGGSG    4  ATGGCAGCATGCGTTTCTACGCAGTGCTCTGCTAGGCTGACGTGTGGCGGTTCTGGCG
MAACVSLVCCSSKDCGGSG    4  ATGGCAGCATGCGTTTCTTTGGTGTGTTGCTCGAGTAAGGATTGTGGCGGTTCTGGCG
MAACQTGRCALLWQCGGSG    4  ATGGCAGCATGCTAGACGGGGAGGTGCGCTCTGCTTTGGCAGTGTGGCGGTTCTGGCG
MAACQTPECVSWMPCGGSG    4  ATGGCAGCATGCTAGACTCCTGAGTGCGTGTCGTGGATGCCTTGTGGCGGTTCTGGCG
MAACQTARCVVLLDCGGSG    4  ATGGCAGCATGCTAGACTGCTCGGTGCGTGGTGCTTCTTGATTGTGGCGGTTCTGGCG
MAACQLTPCSGMKYCGGSG    4  ATGGCAGCATGCTAGCTTACGCCTTGCTCTGGTATGAAGTATTGTGGCGGTTCTGGCG
MAACQDLKPCENRICVGSG    4  ATGGCAGCATGCTAGGATCTTAAGCCTTGCGAGAATAGGATTTGTGTCGGTTCTGGCG
MAACQVLCIATPLKCGGSG    4  ATGGCAGCATGCTAGGTGCTGTGCATTGCTACGCCTTTGAAGTGTGGCGGTTCTGGCG
MAACQFLLCSSARSCGGSG    4  ATGGCAGCATGCTAGTTTTTGTTGTGCTCTTCGGCTCGTAGTTGTGGCGGTTCTGGCG
MAACQFFSMRCTGLCGGSG    4  ATGGCAGCATGCTAGTTTTTTTCGATGCGGTGCACTGGTCTGTGTGGCGGTTCTGGCG
MAACYTSRCDLPYSCGGSG    4  ATGGCAGCATGCTATACGTCGCGGTGCGATCTGCCGTATAGTTGTGGCGGTTCTGGCG
MAACYTPICRYDYNCGGSG    4  ATGGCAGCATGCTATACTCCTATTTGCCGTTATGATTATAATTGTGGCGGTTCTGGCG
MAACYTARCASTLTCGGSG    4  ATGGCAGCATGCTATACTGCTAGGTGCGCGTCTACGCTGACGTGTGGCGGTTCTGGCG
MAACYTGRTYELWRCGGSG    4  ATGGCAGCATGCTATACTGGGAGGACTTACGAGCTGTGGCGGTGTGGCGGTTCTGGCG
MAACYMQSCSAFTYCGGSG    4  ATGGCAGCATGCTATATGTAGTCTTGCTCGGCGTTTACGTATTGTGGCGGTTCTGGCG
MAACYQSACIPLRSCGGSG    4  ATGGCAGCATGCTATCAGTCGGCGTGCATTCCTCTTAGGTCTTGTGGCGGTTCTGGCG
MAACYQSTCHMPQQCGGSG    4  ATGGCAGCATGCTATCAGTCTACTTGCCATATGCCTTAGCAGTGTGGCGGTTCTGGCG
MAACYHGCQSLSARCGGSG    4  ATGGCAGCATGCTATCATGGTTGCTAGTCTTTGTCTGCTCGGTGTGGCGGTTCTGGCG
MAACYPTRACWSGRCGGSG    4  ATGGCAGCATGCTATCCGACTCGTGCGTGCTGGTCTGGTCGTTGTGGCGGTTCTGGCG
MAACYRFDCSSNFVCGGSG    4  ATGGCAGCATGCTATCGTTTTGATTGCTCGAGTAATTTTGTGTGTGGCGGTTCTGGCG
MAACYLLPDCRASHCGGSG    4  ATGGCAGCATGCTATCTTCTGCCTGATTGCCGTGCGAGTCATTGTGGCGGTTCTGGCG
MAACYAAPCSARRPCGGSG    4  ATGGCAGCATGCTATGCTGCTCCTTGCTCGGCGCGTAGGCCTTGTGGCGGTTCTGGCG
MAACYGRLCTVTARCGGSG    4  ATGGCAGCATGCTATGGGAGGTTGTGCACGGTTACTGCTAGGTGTGGCGGTTCTGGCG
MAACYVYQTCPPSPCGGSG    4  ATGGCAGCATGCTATGTTTATCAGACTTGCCCTCCTAGTCCGTGTGGCGGTTCTGGCG
MAACYSMRCRPELKCGGSG    4  ATGGCAGCATGCTATTCGATGCGGTGCCGGCCGGAGTTGAAGTGTGGCGGTTCTGGCG
MAACYLAPCLISSCLWRFW    4  ATGGCAGCATGCTATTTGGCTCCGTGCCTTATTAGTTCCTGCTTGTGGCGGTTCTGGCG
MAACYLSACSARVSCGGSG    4  ATGGCAGCATGCTATTTGTCTGCGTGCAGTGCTAGAGTTTCTTGTGGCGGTTCTGGCG
MAACYFSQCPNMFSCGGSG    4  ATGGCAGCATGCTATTTTTCTCAGTGCCCGAATATGTTTTCTTGTGGCGGTTCTGGCG
MAACSNRSCPMNFLCGGSG    4  ATGGCAGCATGCTCGAATCGGTCTTGCCCGATGAATTTTCTTTGTGGCGGTTCTGGCG
MAACSTGRTCNTKPCGGSG    4  ATGGCAGCATGCTCGACTGGTCGTACGTGCAATACTAAGCCGTGTGGCGGTTCTGGCG
MAACSSLVCLSARSCGGSG    4  ATGGCAGCATGCTCGAGTCTGGTGTGCCTGTCGGCGAGGTCGTGTGGCGGTTCTGGCG
MAACSSARCKFYGTCGGSG    4  ATGGCAGCATGCTCGAGTGCTAGGTGCAAGTTTTATGGGACTTGTGGCGGTTCTGGCG
MAACSMESCWTARVCGGSG    4  ATGGCAGCATGCTCGATGGAGTCGTGCTGGACTGCTCGTGTTTGTGGCGGTTCTGGCG
MAACSQSMCSLSLLCGGSG    4  ATGGCAGCATGCTCGCAGTCGATGTGCTCTCTTTCTTTGCTTTGTGGCGGTTCTGGCG
MAACSPQCLSEVMLCGGSG    4  ATGGCAGCATGCTCGCCGCAGTGCCTTTCTGAGGTGATGTTGTGTGGCGGTTCTGGCG
MAACSPVRCALGQLCGGSG    4  ATGGCAGCATGCTCGCCGGTTAGGTGCGCGTTGGGGTAGCTGTGTGGCGGTTCTGGCG
MAACSPQQCTARILCGGSG    4  ATGGCAGCATGCTCGCCTCAGTAGTGCACGGCGAGGATTCTGTGTGGCGGTTCTGGCG
MAACSPPSHCSTHSCGGSG    4  ATGGCAGCATGCTCGCCTCCGTCTCATTGCTCTACGCATTCGTGTGGCGGTTCTGGCG
MAACSLSGRCHQPTCGGSG    4  ATGGCAGCATGCTCGCTTTCGGGGAGGTGCCATTAGCCTACGTGTGGCGGTTCTGGCG
MAACSDWLSFCTARCGGSG    4  ATGGCAGCATGCTCGGATTGGCTTTCGTTTTGCACTGCGCGGTGTGGCGGTTCTGGCG
MAACSAMKCTARQTCGGSG    4  ATGGCAGCATGCTCGGCTATGAAGTGCACTGCTCGTTAGACTTGTGGCGGTTCTGGCG
MAACSAAICSSRAHCGGSG    4  ATGGCAGCATGCTCGGCTGCGATTTGCTCTTCGCGTGCGCATTGTGGCGGTTCTGGCG
MAACSAWSARCPFQCGGSG    4  ATGGCAGCATGCTCGGCTTGGTCTGCGAGGTGCCCTTTTTAGTGTGGCGGTTCTGGCG
MAACSVLGCTARSVCGGSG    4  ATGGCAGCATGCTCGGTGCTGGGTTGCACTGCTCGGTCTGTTTGTGGCGGTTCTGGCG
MAACSVCPCRLRASCGGSG    4  ATGGCAGCATGCTCGGTTTGTCCTTGCCGTTTGCGGGCTAGTTGTGGCGGTTCTGGCG
MAACSSHTHCSYHMCGGSG    4  ATGGCAGCATGCTCGTCGCATACGCATTGCTCTTATCATATGTGTGGCGGTTCTGGCG
MAACSSRICSELFPCGGSG    4  ATGGCAGCATGCTCGTCTCGTATTTGCTCGGAGTTGTTTCCGTGTGGCGGTTCTGGCG
MAACSSFSCTNCFRCGGSG    4  ATGGCAGCATGCTCGTCTTTTTCTTGCACTAATTGTTTTAGGTGTGGCGGTTCTGGCG
MAACSLSGWCDMLQCGGSG    4  ATGGCAGCATGCTCGTTGTCTGGGTGGTGCGATATGCTTTAGTGTGGCGGTTCTGGCG
MAACSFCKCRSLMSCGGSG    4  ATGGCAGCATGCTCGTTTTGTAAGTGCAGGAGTCTTATGTCTTGTGGCGGTTCTGGCG
MAACSTLCFGGGCDVWRFW    4  ATGGCAGCATGCTCTACGCTGTGCTTTGGGGGGGGTTGCGATGTGTGGCGGTTCTGGCG
MAACSTTKCSARYVCGGSG    4  ATGGCAGCATGCTCTACTACGAAGTGCAGTGCGCGGTATGTGTGTGGCGGTTCTGGCG
MAACSTARSCYSLVCGGSG    4  ATGGCAGCATGCTCTACTGCGCGTTCTTGCTATTCGTTGGTGTGTGGCGGTTCTGGCG
MAACSSPKCSAVYVCGGSG    4  ATGGCAGCATGCTCTAGTCCTAAGTGCTCGGCTGTTTATGTTTGTGGCGGTTCTGGCG
MAACSMSVNQCCLLCGGSG    4  ATGGCAGCATGCTCTATGTCGGTTAATCAGTGCTGTCTTTTGTGTGGCGGTTCTGGCG
MAACSITCTARSVACGGSG    4  ATGGCAGCATGCTCTATTACGTGCACGGCGCGGTCTGTTGCGTGTGGCGGTTCTGGCG
MAACSIATCSARLMCGGSG    4  ATGGCAGCATGCTCTATTGCTACGTGCTCTGCTAGGCTTATGTGTGGCGGTTCTGGCG
MAACSPRNCSRYSLCGGSG    4  ATGGCAGCATGCTCTCCGCGGAATTGCAGTCGGTATAGTCTTTGTGGCGGTTCTGGCG
MAACSPGKCQLPNICGGSG    4  ATGGCAGCATGCTCTCCTGGTAAGTGCTAGCTGCCTAATATTTGTGGCGGTTCTGGCG
MAACSLPWCLEDYSCGGSG    4  ATGGCAGCATGCTCTCTTCCGTGGTGCCTTGAGGATTATAGTTGTGGCGGTTCTGGCG
MAACSEAACVARLKCGGSG    4  ATGGCAGCATGCTCTGAGGCTGCGTGCGTTGCGCGTTTGAAGTGTGGCGGTTCTGGCG
MAACSARTPACNIFCGGSG    4  ATGGCAGCATGCTCTGCGAGGACGCCTGCTTGCAATATTTTTTGTGGCGGTTCTGGCG
MAACSQSARTCLSGCGGSG    4  ATGGCAGCATGCTCTTAGTCTGCTCGGACGTGCCTGTCTGGTTGTGGCGGTTCTGGCG
MAACSLSSNCMFKPCGGSG    4  ATGGCAGCATGCTCTTTGTCGTCGAATTGCATGTTTAAGCCTTGTGGCGGTTCTGGCG
MAACWKSLCSARLFCGGSG    4  ATGGCAGCATGCTGGAAGAGTCTGTGCTCGGCTCGTTTGTTTTGTGGCGGTTCTGGCG
MAACWSARCLNSYRCGGSG    4  ATGGCAGCATGCTGGAGTGCGAGGTGCTTGAATTCTTATAGGTGTGGCGGTTCTGGCG
MAACWRMCHLTTSGCGGSG    4  ATGGCAGCATGCTGGCGGATGTGCCATCTTACGACTTCGGGTTGTGGCGGTTCTGGCG
MAACWRMWCYTARSCGGSG    4  ATGGCAGCATGCTGGCGGATGTGGTGCTATACTGCGCGGTCGTGTGGCGGTTCTGGCG
MAACWEGCGLTPCSCGGSG    4  ATGGCAGCATGCTGGGAGGGGTGCGGGTTGACGCCGTGTTCGTGTGGCGGTTCTGGCG
MAACWVHTCSARIMCGGSG    4  ATGGCAGCATGCTGGGTGCATACGTGCTCGGCTAGGATTATGTGTGGCGGTTCTGGCG
MAACWVTSRCHLLFCGGSG    4  ATGGCAGCATGCTGGGTTACGAGTCGGTGCCATTTGCTTTTTTGTGGCGGTTCTGGCG
MAACWSAPCCKCSPCGGSG    4  ATGGCAGCATGCTGGTCGGCTCCTTGTTGCAAGTGTAGTCCTTGTGGCGGTTCTGGCG
MAACWLSARSCIFSCGGSG    4  ATGGCAGCATGCTGGTTGTCGGCGCGGAGTTGCATTTTTAGTTGTGGCGGTTCTGGCG
MAACWFLQCHSTGRCGGSG    4  ATGGCAGCATGCTGGTTTCTGCAGTGCCATTCTACTGGTCGTTGTGGCGGTTCTGGCG
MAACCNSWLPCYMACGGSG    4  ATGGCAGCATGCTGTAATTCGTGGCTGCCTTGCTATATGGCGTGTGGCGGTTCTGGCG
MAACCTQRCLQQLWCGGSG    4  ATGGCAGCATGCTGTACTTAGCGTTGCTTGCAGCAGCTTTGGTGTGGCGGTTCTGGCG
MAACCLPDCYSCPGCGGSG    4  ATGGCAGCATGCTGTCTTCCGGATTGCTATTCTTGTCCTGGGTGTGGCGGTTCTGGCG
MAACCAYVCPGSTHCGGSG    4  ATGGCAGCATGCTGTGCGTATGTTTGCCCTGGGTCTACTCATTGTGGCGGTTCTGGCG
MAACCGQTCLHQLLCGGSG    4  ATGGCAGCATGCTGTGGGCAGACTTGCCTGCATTAGTTGCTGTGTGGCGGTTCTGGCG
MAACCGVPCTARQPCGGSG    4  ATGGCAGCATGCTGTGGTGTTCCGTGCACTGCGCGTTAGCCGTGTGGCGGTTCTGGCG
MAACCVRKCSMWTDCGGSG    4  ATGGCAGCATGCTGTGTGCGTAAGTGCAGTATGTGGACGGATTGTGGCGGTTCTGGCG
MAACLKDTDCPPCACGGSG    4  ATGGCAGCATGCTTGAAGGATACGGATTGCCCTCCTTGTGCTTGTGGCGGTTCTGGCG
MAACLTKGCFSCPRCGGSG    4  ATGGCAGCATGCTTGACTAAGGGGTGCTTTTCTTGTCCGAGGTGTGGCGGTTCTGGCG
MAACLTGRCLHFPGCGGSG    4  ATGGCAGCATGCTTGACTGGGCGGTGCTTGCATTTTCCGGGTTGTGGCGGTTCTGGCG
MAACLSSSCHTRNTCGGSG    4  ATGGCAGCATGCTTGAGTAGTAGTTGCCATACGCGTAATACGTGTGGCGGTTCTGGCG
MAACLINCNMVQSVCGGSG    4  ATGGCAGCATGCTTGATTAATTGCAATATGGTGTAGTCGGTTTGTGGCGGTTCTGGCG
MAACLQGYCMMSARCGGSG    4  ATGGCAGCATGCTTGCAGGGGTATTGCATGATGTCTGCGCGGTGTGGCGGTTCTGGCG
MAACLPLCKREFPQCGGSG    4  ATGGCAGCATGCTTGCCTCTTTGCAAGCGGGAGTTTCCGCAGTGTGGCGGTTCTGGCG
MAACLALRCSGRQACGGSG    4  ATGGCAGCATGCTTGGCGCTGCGTTGCTCTGGGCGGTAGGCTTGTGGCGGTTCTGGCG
MAACLGSARCDNFLCGGSG    4  ATGGCAGCATGCTTGGGTTCGGCTCGGTGCGATAATTTTCTGTGTGGCGGTTCTGGCG
MAACLVCCLMLFSSCGGSG    4  ATGGCAGCATGCTTGGTGTGTTGCCTGATGTTGTTTTCTTCGTGTGGCGGTTCTGGCG
MAACLYHDCHLRRLCGGSG    4  ATGGCAGCATGCTTGTATCATGATTGCCATCTGCGTCGGTTGTGTGGCGGTTCTGGCG
MAACLYFLLCAHAMCGGSG    4  ATGGCAGCATGCTTGTATTTTTTGCTTTGCGCGCATGCTATGTGTGGCGGTTCTGGCG
MAACLSISCSARTQCGGSG    4  ATGGCAGCATGCTTGTCGATTTCGTGCTCTGCGAGGACTTAGTGTGGCGGTTCTGGCG
MAACLSNSDCCSGLCGGSG    4  ATGGCAGCATGCTTGTCTAATTCGGATTGCTGTTCTGGGTTGTGTGGCGGTTCTGGCG
MAACLSHLCCSPESCGGSG    4  ATGGCAGCATGCTTGTCTCATTTGTGTTGCTCTCCTGAGTCGTGTGGTGGTTCTGGCG
MAACLSVCAVPNFPCGGSG    4  ATGGCAGCATGCTTGTCTGTTTGCGCGGTTCCGAATTTTCCGTGTGGCGGTTCTGGCG
MAACLWIECMFVHSCGGSG    4  ATGGCAGCATGCTTGTGGATTGAGTGCATGTTTGTTCATTCGTGTGGCGGTTCTGGCG
MAACLLSKCHSSLICGGSG    4  ATGGCAGCATGCTTGTTGTCGAAGTGCCATTCTTCGCTTATTTGTGGCGGTTCTGGCG
MAACLFPWICDALYCGGSG    4  ATGGCAGCATGCTTGTTTCCGTGGATTTGCGATGCTTTGTATTGTGGCGGTTCTGGCG
MAACFNALQCTARSCGGSG    4  ATGGCAGCATGCTTTAATGCGCTTCAGTGCACTGCGCGGTCTTGTGGCGGTTCTGGCG
MAACFTARCVPLYHCGGSG    4  ATGGCAGCATGCTTTACGGCTCGTTGCGTTCCGCTGTATCATTGTGGCGGTTCTGGCG
MAACFTFITCHVRSCGGSG    4  ATGGCAGCATGCTTTACTTTTATTACGTGCCATGTGAGGTCGTGTGGCGGTTCTGGCG
MAACFRLPCCCESDCGGSG    4  ATGGCAGCATGCTTTAGGCTTCCGTGCTGTTGTGAGTCTGATTGTGGCGGTTCTGGCG
MAACFMSHHLCGTLCGGSG    4  ATGGCAGCATGCTTTATGTCGCATCATCTGTGCGGGACGTTGTGTGGCGGTTCTGGCG
MAACFHSMCSARFFVAVLA    4  ATGGCAGCATGCTTTCATTCGATGTGCTCGGCGCGTTTTTTTGTGGCGGTTCTGGCG
MAACFPLFDCVDTLCGGSG    4  ATGGCAGCATGCTTTCCGCTGTTTGATTGCGTGGATACTTTGTGTGGCGGTTCTGGCG
MAACFPAHLCQIHACGGSG    4  ATGGCAGCATGCTTTCCGGCGCATTTGTGCTAGATTCATGCTTGTGGCGGTTCTGGCG
MAACFRGFCVPNRSCGGSG    4  ATGGCAGCATGCTTTCGGGGTTTTTGCGTTCCGAATCGGAGTTGTGGCGGTTCTGGCG
MAACFLIRCQPVRVCGGSG    4  ATGGCAGCATGCTTTCTGATTCGGTGCTAGCCGGTTCGTGTGTGTGGCGGTTCTGGCG
MAACFARCEHSHHLCGGSG    4  ATGGCAGCATGCTTTGCTAGGTGCGAGCATTCTCATCATCTGTGTGGCGGTTCTGGCG
MAACFGASCMTARYCGGSG    4  ATGGCAGCATGCTTTGGGGCTTCTTGCATGACTGCGCGTTATTGTGGCGGTTCTGGCG
MAACFSMSARCSFLCGGSG    4  ATGGCAGCATGCTTTTCGATGTCGGCGCGTTGCTCTTTTCTTTGTGGCGGTTCTGGCG
MAACFSPTCESLRMCGGSG    4  ATGGCAGCATGCTTTTCGCCTACTTGCGAGTCTCTGCGGATGTGTGGCGGTTCTGGCG
MAACFSARCNHLTHCGGSG    4  ATGGCAGCATGCTTTTCGGCGCGTTGCAATCATCTTACTCATTGTGGCGGTTCTGGCG
MAACFSVQCRHMRTCGGSG    4  ATGGCAGCATGCTTTTCGGTTCAGTGCAGGCATATGCGGACTTGTGGCGGTTCTGGCG
MAACFSTARCYWRNCGGSG    4  ATGGCAGCATGCTTTTCTACTGCGAGGTGCTATTGGCGTAATTGTGGCGGTTCTGGCG
MAACFFKCYCAYPGCGGSG    4  ATGGCAGCATGCTTTTTTAAGTGTTATTGCGCTTATCCGGGGTGTGGCGGTTCTGGCG
MAGMLYVRCLAHCCFVAVLA    4  ATGGCAGGCATGCTGTATGTCCGATGCCTTGCACATTGTTGTTTTGTGGCGGTTCTGGCG
MASCSARSDCGGSG    4  ATGGCTTCGTGCTCTGCGCGTTCTGATTGTGGCGGTTCTGGCG
MAACKLAPCLYTARCGGSG    3  ATGGCAGCATGCAAGCTTGCGCCGTGCTTGTATACTGCGCGTTGTGGCGGTTCTGGCG
MAACKYVFCYYSLPCGGSG    3  ATGGCAGCATGCAAGTATGTGTTTTGCTATTATAGTCTGCCGTGTGGCGGTTCTGGCG
MAACKSVHCHLLRLCGGSG    3  ATGGCAGCATGCAAGTCGGTTCATTGCCATTTGCTTAGGCTTTGTGGCGGTTCTGGCG
MAACKLARCSARLTCGGSG    3  ATGGCAGCATGCAAGTTGGCGCGGTGCTCTGCGCGTTTGACGTGTGGCGGTTCTGGCG
MAACKFRCACLRLNVAVLA    3  ATGGCAGCATGCAAGTTTCGTTGTGCATGCTTACGTCTCAATGTGGCGGTTCTGGCG
MAACKFFDSCSRRQCGGSG    3  ATGGCAGCATGCAAGTTTTTTGATTCTTGCTCTAGGAGGTAGTGTGGCGGTTCTGGCG
MAACNKWGCVVNQFCGGSG    3  ATGGCAGCATGCAATAAGTGGGGTTGCGTTGTGAATTAGTTTTGTGGCGGTTCTGGCG
MAACNTARCLEFAYCGGSG    3  ATGGCAGCATGCAATACGGCGAGGTGCTTGGAGTTTGCGTATTGTGGCGGTTCTGGCG
MAACNTGRCYSFSFCGGSG    3  ATGGCAGCATGCAATACGGGGCGGTGCTATAGTTTTAGTTTTTGTGGCGGTTCTGGCG
MAACNTSARCPLHVCGGSG    3  ATGGCAGCATGCAATACGTCGGCTCGGTGCCCTCTTCATGTTTGTGGCGGTTCTGGCG
MAACNTSRCTASARCGGSG    3  ATGGCAGCATGCAATACGTCTAGGTGCACGGCGAGTGCGAGGTGTGGCGGTTCTGGCG
MAACNTMYCHRFCECGGSG    3  ATGGCAGCATGCAATACTATGTATTGCCATAGGTTTTGTGAGTGTGGCGGTTCTGGCG
MAACNRSPCSMCSSCGGSG    3  ATGGCAGCATGCAATAGGTCGCCGTGCTCGATGTGTTCGTCTTGTGGCGGTTCTGGCG
MAACNSQLYCTARCCGGSG    3  ATGGCAGCATGCAATAGTCAGCTTTATTGCACGGCGCGGTGTTGTGGCGGTTCTGGCG
MAACNHPTCMLTARCGGSG    3  ATGGCAGCATGCAATCATCCTACGTGCATGCTGACTGCGCGTTGTGGCGGTTCTGGCG
MAACNPYWVFCHATCGGSG    3  ATGGCAGCATGCAATCCTTATTGGGTTTTTTGCCATGCTACTTGTGGCGGTTCTGGCG
MAACNLSARCLLSTCGGSG    3  ATGGCAGCATGCAATCTTTCGGCTCGTTGCCTTCTTTCTACTTGTGGCGGTTCTGGCG
MAACNDCAFCYSYMCGGSG    3  ATGGCAGCATGCAATGATTGTGCTTTTTGCTATTCTTATATGTGTGGCGGTTCTGGCG
MAACNAKGCNYSGRCGGSG    3  ATGGCAGCATGCAATGCTAAGGGTTGCAATTATTCTGGTCGTTGTGGCGGTTCTGGCG
MAACNVLSCVPSMGCGGSG    3  ATGGCAGCATGCAATGTGCTTAGTTGCGTTCCGTCTATGGGTTGTGGCGGTTCTGGCG
MAACNVMLCTARSLCGGSG    3  ATGGCAGCATGCAATGTTATGCTTTGCACTGCTCGTTCGCTTTGTGGCGGTTCTGGCG
MAACNQVPCMMFKTCGGSG    3  ATGGCAGCATGCAATTAGGTGCCGTGCATGATGTTTAAGACGTGTGGCGGTTCTGGCG
MAACNFGCEGCPLICGGSG    3  ATGGCAGCATGCAATTTTGGGTGCGAGGGTTGTCCTCTGATTTGTGGCGGTTCTGGCG
MAACTTTARCYQLFVAVLA    3  ATGGCAGCATGCACGACTACTGCGCGTTGCTATTAGCTTTTTGTGGCGGTTCTGGCG
MAACTRGVAVQVYSVWRFW    3  ATGGCAGCATGCACGAGGGGGGTTGCTGTGCAAGTATACTCTGTGTGGCGGTTCTGGCG
MAACTRSLCVARTQCGGSG    3  ATGGCAGCATGCACGCGTTCGCTGTGCGTGGCGAGGACTCAGTGTGGCGGTTCTGGCG
MAACTLFGCYNLTLCGGSG    3  ATGGCAGCATGCACGCTGTTTGGGTGCTATAATTTGACGTTGTGTGGCGGTTCTGGCG
MAACTARNCLSLNSCGGSG    3  ATGGCAGCATGCACGGCGAGGAATTGCCTGTCGCTGAATAGTTGTGGCGGTTCTGGCG
MAACTARACVSPWPCGGSG    3  ATGGCAGCATGCACGGCGAGGGCTTGCGTGTCTCCTTGGCCTTGTGGCGGTTCTGGCG
MAACTARDFCQYERCGGSG    3  ATGGCAGCATGCACGGCGCGGGATTTTTGCTAGTATGAGCGTTGTGGCGGTTCTGGCG
MAACTARSCPLQVPCGGSG    3  ATGGCAGCATGCACGGCGCGGTCTTGCCCGCTTTAGGTGCCTTGTGGCGGTTCTGGCG
MAACTARACMSSMECGGSG    3  ATGGCAGCATGCACGGCGCGTGCTTGCATGAGTTCTATGGAGTGTGGCGGTTCTGGCG
MAACTVFECSARQTCGGSG    3  ATGGCAGCATGCACGGTGTTTGAGTGCTCTGCGCGGTAGACTTGTGGCGGTTCTGGCG
MAACTQHYCNTWLFCGGSG    3  ATGGCAGCATGCACGTAGCATTATTGCAATACTTGGTTGTTTTGTGGCGGTTCTGGCG
MAACTSRQQCCKHYCGGSG    3  ATGGCAGCATGCACGTCTCGGCAGCAGTGCTGTAAGCATTATTGTGGCGGTTCTGGCG
MAACTSRSCPFVFRCGGSG    3  ATGGCAGCATGCACGTCTCGTTCGTGCCCTTTTGTGTTTCGTTGTGGCGGTTCTGGCG
MAACTLEVCAMSPSCGGSG    3  ATGGCAGCATGCACGTTGGAGGTGTGCGCGATGAGTCCTTCGTGTGGCGGTTCTGGCG
MAACTLAVCTGRLRCGGSG    3  ATGGCAGCATGCACGTTGGCTGTTTGCACGGGGAGGCTGCGTTGTGGCGGTTCTGGCG
MAACTKRACSANIDCGGSG    3  ATGGCAGCATGCACTAAGCGGGCGTGCTCTGCTAATATTGATTGTGGCGGTTCTGGCG
MAACTTRRSICMESCGGSG    3  ATGGCAGCATGCACTACGCGGCGTAGTATTTGCATGGAGTCTTGTGGCGGTTCTGGCG
MAACTTARCLLYSTCGGSG    3  ATGGCAGCATGCACTACGGCGAGGTGCCTGCTTTATTCTACGTGTGGCGGTTCTGGCG
MAACTMARCHHSLTCGGSG    3  ATGGCAGCATGCACTATGGCGCGGTGCCATCATTCGTTGACGTGTGGCGGTTCTGGCG
MAACTITARCVTARCGGSG    3  ATGGCAGCATGCACTATTACGGCTCGGTGCGTGACTGCGCGTTGTGGCGGTTCTGGCG
MAACTILCSARHAHCGGSG    3  ATGGCAGCATGCACTATTCTGTGCTCTGCGCGGCATGCGCATTGTGGCGGTTCTGGCG
MAACTHCFCLLPDTCGGSG    3  ATGGCAGCATGCACTCATTGTTTTTGCCTTCTTCCGGATACGTGTGGCGGTTCTGGCG
MAACTPVRYCTHMMCGGSG    3  ATGGCAGCATGCACTCCTGTGCGTTATTGCACGCATATGATGTGTGGCGGTTCTGGCG
MAACTRVSCSARVFCGGSG    3  ATGGCAGCATGCACTCGGGTTTCGTGCTCTGCGAGGGTGTTTTGTGGCGGTTCTGGCG
MAACTRVSCLRGCLWRFW    3  ATGGCAGCATGCACTCGGGTTTCGTGTCTGCGAGGGTGTTTGTGGCGGTTCTGGCG
MAACTARCYCSGRSCGGSG    3  ATGGCAGCATGCACTGCTCGGTGTTATTGCTCTGGTCGGTCGTGTGGCGGTTCTGGCG
MAACTARACFGWGVWRFW    3  ATGGCAGCATGCACTGCTCGTGCGTGCTTTGGGTGGGGAGTGTGGCGGTTCTGGCG
MAACTARSQVCSSCCGGSG    3  ATGGCAGCATGCACTGCTCGTTCGTAGGTGTGCTCTTCGTGTTGTGGCGGTTCTGGCG
MAACTARCLYEFVVCGGSG    3  ATGGCAGCATGCACTGCTCGTTGCCTTTATGAGTTTGTTGTTTGTGGCGGTTCTGGCG
MAACTWFCRGYLCPCGGSG    3  ATGGCAGCATGCACTTGGTTTTGCCGGGGTTATCTTTGTCCTTGTGGCGGTTCTGGCG
MAACTLVQCSQAYDCGGSG    3  ATGGCAGCATGCACTTTGGTGCAGTGCTCGTAGGCGTATGATTGTGGCGGTTCTGGCG
MAACRTWPRCPSMICGGSG    3  ATGGCAGCATGCAGGACGTGGCCGCGGTGCCCTTCTATGATTTGTGGCGGTTCTGGCG
MAACRSQMCACSDLCGGSG    3  ATGGCAGCATGCAGGAGTTAGATGTGCGCGTGTTCTGATTTGTGTGGCGGTTCTGGCG
MAACRGQNVCILPSCGGSG    3  ATGGCAGCATGCAGGGGGCAGAATGTGTGCATTTTGCCTTCGTGTGGCGGTTCTGGCG
MAACRVSFCSARDSCGGSG    3  ATGGCAGCATGCAGGGTTTCGTTTTGCTCTGCGCGTGATTCGTGTGGCGGTTCTGGCG
MAACRQMPACWSSRCGGSG    3  ATGGCAGCATGCAGGTAGATGCCTGCTTGCTGGTCTAGTAGGTGTGGCGGTTCTGGCG
MAACRYKLYCHSARCGGSG    3  ATGGCAGCATGCAGGTATAAGTTGTATTGCCATTCGGCGCGTTGTGGCGGTTCTGGCG
MAACRLPLCTLRVPCGGSG    3  ATGGCAGCATGCAGGTTGCCGCTGTGCACGCTTCGGGTTCCTTGTGGCGGTTCTGGCG
MAACRFNSWCRLYECGGSG    3  ATGGCAGCATGCAGGTTTAATTCGTGGTGCCGTCTTTATGAGTGTGGCGGTTCTGGCG
MAACSNPLCNVTARCGGSG    3  ATGGCAGCATGCAGTAATCCGCTGTGCAATGTGACGGCGCGGTGTGGCGGTTCTGGCG
MAACSSFKCSARFSCGGSG    3  ATGGCAGCATGCAGTAGTTTTAAGTGCTCTGCGCGGTTTTCTTGTGGCGGTTCTGGCG
MAACSQHTGECINYCGGSG    3  ATGGCAGCATGCAGTCAGCATACTGGTGAGTGCATTAATTATTGTGGCGGTTCTGGCG
MAACSHLYCSARYHCGGSG    3  ATGGCAGCATGCAGTCATCTGTATTGCTCTGCTAGGTATCATTGTGGCGGTTCTGGCG
MAACSPTARCSLPACGGSG    3  ATGGCAGCATGCAGTCCGACGGCTAGGTGCTCGTTGCCGGCGTGTGGCGGTTCTGGCG
MAACSLNSCFSPQMCGGSG    3  ATGGCAGCATGCAGTCTTAATTCTTGCTTTAGTCCGTAGATGTGTGGCGGTTCTGGCG
MAACSVHKMCAYSSCGGSG    3  ATGGCAGCATGCAGTGTGCATAAGATGTGCGCGTATTCGTCGTGTGGCGGTTCTGGCG
MAACSVACGSARLVCGGSG    3  ATGGCAGCATGCAGTGTGGCTTGCGGGAGTGCTCGTCTTGTGTGTGGCGGTTCTGGCG
MAACSYFRGCWSARCGGSG    3  ATGGCAGCATGCAGTTATTTTCGGGGGTGCTGGTCGGCGCGGTGTGGCGGTTCTGGCG
MAACSSARCHWHPTCGGSG    3  ATGGCAGCATGCAGTTCTGCGCGTTGCCATTGGCATCCGACTTGTGGCGGTTCTGGCG
MAACSLNRCSARHSCGGSG    3  ATGGCAGCATGCAGTTTGAATCGTTGCAGTGCTAGGCATTCTTGTGGCGGTTCTGGCG
MAACMNGFCTMTTACGGSG    3  ATGGCAGCATGCATGAATGGGTTTTGCACTATGACTACTGCTTGTGGCGGTTCTGGCG
MAACMTWRCVYTQACGGSG    3  ATGGCAGCATGCATGACGTGGCGTTGCGTGTATACGTAGGCTTGTGGCGGTTCTGGCG
MAACMTYYACNKMCCGGSG    3  ATGGCAGCATGCATGACTTATTATGCGTGCAATAAGATGTGTTGTGGCGGTTCTGGCG
MAACMTYCRLQDIYCGGSG    3  ATGGCAGCATGCATGACTTATTGCAGGCTGTAGGATATTTATTGTGGCGGTTCTGGCG
MAACMPTARCVPMNCGGSG    3  ATGGCAGCATGCATGCCGACGGCGCGTTGCGTTCCGATGAATTGTGGCGGTTCTGGCG
MAACMAERLCSQIHCGGSG    3  ATGGCAGCATGCATGGCTGAGCGTCTTTGCTCTCAGATTCATTGTGGCGGTTCTGGCG
MAACMQSACLARSPCGGSG    3  ATGGCAGCATGCATGTAGAGTGCGTGCCTTGCGCGTTCTCCTTGTGGCGGTTCTGGCG
MAACMSARMFCPLFCGGSG    3  ATGGCAGCATGCATGTCGGCGCGGATGTTTTGCCCTCTGTTTTGTGGCGGTTCTGGCG
MAACMSYCSSLISSCGGSG    3  ATGGCAGCATGCATGTCGTATTGCTCGAGTCTTATTTCGAGTTGTGGCGGTTCTGGCG
MAACMCSSCPYFRNCGGSG    3  ATGGCAGCATGCATGTGTAGTTCTTGCCCGTATTTTAGGAATTGTGGCGGTTCTGGCG
MAACMFSVCTGRLFCGGSG    3  ATGGCAGCATGCATGTTTTCTGTGTGCACTGGGCGGTTGTTTTGTGGCGGTTCTGGCG
MAACITLLPCTARFCGGSG    3  ATGGCAGCATGCATTACGCTTCTGCCTTGCACTGCGAGGTTTTGTGGCGGTTCTGGCG
MAACITHCHQLFHPCGGSG    3  ATGGCAGCATGCATTACTCATTGCCATCAGTTGTTTCATCCGTGTGGCGGTTCTGGCG
MAACITARCTPYSLCGGSG    3  ATGGCAGCATGCATTACTGCTCGTTGCACTCCGTATTCTCTTTGTGGCGGTTCTGGCG
MAACISARCYHVSQCGGSG    3  ATGGCAGCATGCATTAGTGCTCGTTGCTATCATGTTTCGCAGTGTGGCGGTTCTGGCG
MAACIHPECMLSMACGGSG    3  ATGGCAGCATGCATTCATCCGGAGTGCATGTTGTCTATGGCTTGTGGCGGTTCTGGCG
MAACIPFCESLCTSCGGSG    3  ATGGCAGCATGCATTCCGTTTTGCGAGTCGTTGTGTACTTCTTGTGGCGGTTCTGGCG
MAACIDSDICCHEFCGGSG    3  ATGGCAGCATGCATTGATTCTGATATTTGCTGTCATGAGTTTTGTGGCGGTTCTGGCG
MAACIAKCLAERILCGRFW    3  ATGGCAGCATGCATTGCGAAGTGCCTTGCGGAGCGTATTTTGTGTGGCCGGTTCTGGCG
MAACIGFHKCRPLTCGGSG    3  ATGGCAGCATGCATTGGTTTTCATAAGTGCAGGCCTCTTACTTGTGGCGGTTCTGGCG
MAACIWVLEYCLPSCGGSG    3  ATGGCAGCATGCATTTGGGTGCTTGAGTATTGCTTGCCTAGTTGTGGCGGTTCTGGCG
MAACICQPCRTLYACGGSG    3  ATGGCAGCATGCATTTGTTAGCCGTGCCGGACGCTGTATGCGTGTGGCGGTTCTGGCG
MAACQNRTCHSISTCGGSG    3  ATGGCAGCATGCCAGAATAGGACTTGCCATTCTATTTCGACTTGTGGCGGTTCTGGCG
MAACQTYQCSARTSCGGSG    3  ATGGCAGCATGCCAGACTTATTAGTGCTCGGCTCGGACTTCGTGTGGCGGTTCTGGACG
MAACQSSKCSQVLLCGGSG    3  ATGGCAGCATGCCAGAGTTCTAAGTGCAGTCAGGTTTTGCTTTGTGGCGGTTCTGGCG
MAACQHLTCPPLRICGGSG    3  ATGGCAGCATGCCAGCATCTTACTTGCCCTCCTTTGCGGATTTGTGGCGGTTCTGGCG
MAACQLHLCQFPTSCGGSG    3  ATGGCAGCATGCCAGCTGCATCTGTGCTAGTTTCCTACTTCTTGTGGCGGTTCTGGCG
MAACQLRYCARCLLCGGSG    3  ATGGCAGCATGCCAGCTTCGGTATTGCGCGAGGTGTCTTCTGTGTGGCGGTTCTGGCG
MAACQLVLCTGRTSCGGSG    3  ATGGCAGCATGCCAGCTTGTGCTGTGCACTGGTAGGACGTCGTGTGGCGGTTCTGGCG
MAACQLSGCRFIRQCGGSG    3  ATGGCAGCATGCCAGCTTTCGGGTTGCCGGTTTATTCGGCAGTGTGGCGGTTCTGGCG
MAACQSRHCHTRMNCGGSG    3  ATGGCAGCATGCCAGTCGCGTCATTGCCATACTCGTATGAATTGTGGCGGTTCTGGCG
MAACQSAACKCGLQCGGSG    3  ATGGCAGCATGCCAGTCGGCTGCTTGCAAGTGTGGTTTGTAGTGTGGCGGTTCTGGCG
MAACQSFKCHQTKVCGGSG    3  ATGGCAGCATGCCAGTCTTTTAAGTGCCATTAGACTAAGGTGTGTGGCGGTTCTGGCG
MAACQWDQCHAQLVCGGSG    3  ATGGCAGCATGCCAGTGGGATTAGTGCCATGCTCAGCTTGTGTGTGGCGGTTCTGGCG
MAACQLSACTSRAACGGSG    3  ATGGCAGCATGCCAGTTGTCTGCGTGCACTTCTAGGGCGGCGTGTGGCGGTTCTGGCG
MAACHNPGCQFPMTCGGSG    3  ATGGCAGCATGCCATAATCCTGGTTGCCAGTTTCCGATGACGTGTGGCGGTTCTGGCG
MAACHTTSCRQPKDCGGSG    3  ATGGCAGCATGCCATACGACTTCGTGCCGTCAGCCTAAGGATTGTGGCGGTTCTGGCG
MAACHTARFWCLRSCGGSG    3  ATGGCAGCATGCCATACGGCTAGGTTTTGGTGCCTTAGGTCGTGTGGCGGTTCTGGCG
MAACHTARCQMLRICGGSG    3  ATGGCAGCATGCCATACTGCGAGGTGCTAGATGTTGCGGATTTGTGGCGGTTCTGGCG
MAACHRRESCLSLPCGGSG    3  ATGGCAGCATGCCATAGGCGGGAGTCGTGCCTTTCTCTTCCGTGTGGCGGTTCTGGCG
MAACHHNLNCRNPKCGGSG    3  ATGGCAGCATGCCATCATAATTTGAATTGCCGGAATCCTAAGTGTGGCGGTTCTGGCG
MAACHHGSFCPHRLCGGSG    3  ATGGCAGCATGCCATCATGGTAGTTTTTGCCCGCATCGTCTGTGTGGCGGTTCTGGCG
MAACHPKFCRDRELCGGSG    3  ATGGCAGCATGCCATCCGAAGTTTTGCCGTGATCGTGAGTTGTGTGGCGGTTCTGGCG
MAACHPYCSARSADCGGSG    3  ATGGCAGCATGCCATCCGTATTGCAGTGCTCGTAGTGCGGATTGTGGCGGTTCTGGCG
MAACHPLCNWYFSGCGGSG    3  ATGGCAGCATGCCATCCTCTTTGCAATTGGTATTTTTCTGGGTGTGGCGGTTCTGGCG
MAACHLGYTCYLALCGGSG    3  ATGGCAGCATGCCATCTGGGTTATACGTGCTATCTTGCTCTTTGTGGCGGTTCTGGCG
MAACHEQSCQNQTSCGGSG    3  ATGGCAGCATGCCATGAGTAGTCTTGCTAGAATTAGACGTCTTGTGGCGGTTCTGGCG
MAACHARSCPQLYYCGGSG    3  ATGGCAGCATGCCATGCTAGGAGTTGCCCTTAGCTGTATTATTGTGGCGGTTCTGGCG
MAACHASNCRLQLFVAVLA    3  ATGGCAGCATGCCATGCTTCGAATTGCCGTTTGTAGCTTTTTGTGGCGGTTCTGGCG
MAACHLRTNCPMPRCGGSG    3  ATGGCAGCATGCCATTTGAGGACTAATTGCCCGATGCCTCGGTGTGGCGGTTCTGGCG
MAACPKSHCLVAKQCGGSG    3  ATGGCAGCATGCCCGAAGTCGCATTGCTTGGTTGCGAAGCAGTGTGGCGGTTCTGGCG
MAACPNLQCALMSDCGGSG    3  ATGGCAGCATGCCCGAATCTTTAGTGCGCTTTGATGTCTGATTGTGGCGGTTCTGGCG
MAACPTNCALAAYSCDGSG    3  ATGGCAGCATGCCCGACTAATTGCGCTCTGGCGGCTTATTCTTGTGACGGTTCTGGCG
MAACPSTARCPILFCGGSG    3  ATGGCAGCATGCCCGAGTACTGCTCGTTGCCCTATTTTGTTTTGTGGCGGTTCTGGCG
MAACPSMSPECKTFCGGSG    3  ATGGCAGCATGCCCGAGTATGAGTCCGGAGTGCAAGACGTTTTGTGGCGGTTCTGGCG
MAACPSARCHSLLFVAVLA    3  ATGGCAGCATGCCCGAGTGCTAGGTGCCATTCTCTTCTGTTTGTGGCGGTTCTGGCG
MAACPIFFCTGRFRCGGSG    3  ATGGCAGCATGCCCGATTTTTTTTTGCACTGGGCGTTTTCGGTGTGGCGGTTCTGGCG
MAACPPQQCAPAFLCGGSG    3  ATGGCAGCATGCCCGCCTCAGTAGTGCGCTCCTGCGTTTTTGTGTGGCGGTTCTGGCG
MAACPPSHCTGRCHCGGSG    3  ATGGCAGCATGCCCGCCTTCGCATTGCACGGGTCGGTGTCATTGTGGCGGTTCTGGCG
MAACPRQSCPFASLCGGSG    3  ATGGCAGCATGCCCGCGGTAGTCTTGCCCTTTTGCTAGTTTGTGTGGCGGTTCTGGCG
MAACPLDSQMCLSVVAVLA    3  ATGGCAGCATGCCCGCTGGATTCTTAGATGTGCCTCAGTGTTGTGGCGGTTCTGGCG
MAACPQLMDLCVLECGGSG    3  ATGGCAGCATGCCCGTAGCTTATGGATCTGTGCGTTCTTGAGTGTGGCGGTTCTGGCG
MAACPSTGCASVWLCGGSG    3  ATGGCAGCATGCCCGTCGACGGGGTGCGCTTCGGTGTGGTTGTGTGGCGGTTCTGGCG
MAACPSRRQVCDSICGGSG    3  ATGGCAGCATGCCCGTCGAGGCGTCAGGTTTGCGATTCGATTTGTGGCGGTTCTGGCG
MAACPSPLYCNKYLCGGSG    3  ATGGCAGCATGCCCGTCGCCTCTGTATTGCAATAAGTATTTGTGTGGCGGTTCTGGCG
MAACPSENLCLMPCCGGSG    3  ATGGCAGCATGCCCGTCGGAGAATCTTTGCTTGATGCCTTGTTGTGGCGGTTCTGGCG
MAACPLTCTARTFNCGGSG    3  ATGGCAGCATGCCCGTTGACGTGCACGGCGCGGACGTTTAATTGTGGCGGTTCTGGCG
MAACPKESSCFLDLCGGSG    3  ATGGCAGCATGCCCTAAGGAGTCTTCTTGCTTTCTGGATCTGTGTGGCGGTTCTGGCG
MAACPNNCSQLSARCGGSG    3  ATGGCAGCATGCCCTAATAATTGCTCGCAGCTGTCTGCGAGGTGTGGCGGTTCTGGCG
MAACPTWTECFVSMCGGSG    3  ATGGCAGCATGCCCTACGTGGACGGAGTGCTTTGTTTCGATGTGTGGCGGTTCTGGCG
MAACPQSCSTSRVFCGGSG    3  ATGGCAGCATGCCCTCAGTCGTGCTCGACTTCGAGGGTGTTTTGTGGCGGTTCTGGCG
MAACPHQTDCRYWFCGGSG    3  ATGGCAGCATGCCCTCATCAGACTGATTGCCGTTATTGGTTTTGTGGCGGTTCTGGCG
MAACPHVQCRDEMCCGGSG    3  ATGGCAGCATGCCCTCATGTTCAGTGCCGGGATGAGATGTGTTGTGGCGGTTCTGGCG
MAACPPYFTCRLRLCGGSG    3  ATGGCAGCATGCCCTCCGTATTTTACTTGCAGGTTGCGTTTGTGTGGCGGTTCTGGCG
MAACPPSLCQLSKSCGGSG    3  ATGGCAGCATGCCCTCCTTCTCTTTGCTAGCTTTCTAAGTCGTGTGGCGGTTCTGGCG
MAACPRYFALLVSCVAVLA    3  ATGGCAGCATGCCCTCGGTATTTTGCACTGCTCGTTAGTTGTGTGGCGGTTCTGGCG
MAACPLSSNCSQAACGGSG    3  ATGGCAGCATGCCCTCTGTCGTCGAATTGCTCGTAGGCGGCGTGTGGCGGTTCTGGCG
MAACPEDCYGTTRRCGGSG    3  ATGGCAGCATGCCCTGAGGATTGCTATGGTACTACGCGGCGTTGTGGCGGTTCTGGCG
MAACPESCSMALKLCGGSG    3  ATGGCAGCATGCCCTGAGTCGTGCTCGATGGCGCTTAAGCTTTGTGGCGGTTCTGGCG
MAACPDRCCYALPLCGGSG    3  ATGGCAGCATGCCCTGATAGGTGCTGTTATGCTCTTCCGCTTTGTGGCGGTTCTGGCG
MAACPDSACRPPTTCGGSG    3  ATGGCAGCATGCCCTGATTCGGCTTGCCGTCCGCCTACGACTTGTGGCGGTTCTGGCG
MAACPADVGCWVMLCGGSG    3  ATGGCAGCATGCCCTGCTGATGTTGGTTGCTGGGTTATGCTGTGTGGCGGTTCTGGCG
MAACPSVSCHMSAVCGGSG    3  ATGGCAGCATGCCCTTCTGTTTCTTGCCATATGTCTGCTGTTTGTGGCGGTTCTGGCG
MAACPLQLCTARTCGGSG    3  ATGGCAGCATGCCCTTTGTAGTTGTGCACGGCTCGTACTTGTGGCGGTTCTGGCG
MAACPFPPCYNVSSCGGSG    3  ATGGCAGCATGCCCTTTTCCTCCTTGCTATAATGTTTCGTCGTGTGGCGGTTCTGGCG
MAACPFVDCYCQTPCGGSG    3  ATGGCAGCATGCCCTTTTGTGGATTGCTATTGTTAGACTCCGTGTGGCGGTTCTGGCG
MAACRPSTLCVRGKCGGSG    3  ATGGCAGCATGCCGGCCTTCTACTCTGTGCGTTCGTGGGAAGTGTGGCGGTTCTGGCG
MAACRRVSCVEQMMCGGSG    3  ATGGCAGCATGCCGGCGGGTTTCTTGCGTGGAGTAGATGATGTGTGGCGGTTCTGGCG
MAACRRHQVCQTLLCGGSG    3  ATGGCAGCATGCCGGCGTCATTAGGTGTGCCAGACGTTGTTGTGTGGCGGTTCTGGCG
MAACRLQVCPVTARCGGSG    3  ATGGCAGCATGCCGGCTTTAGGTTTGCCCGGTTACGGCGAGGTGTGGCGGTTCTGGCG
MAACRLSVCSPTGYCGGSG    3  ATGGCAGCATGCCGGCTTTCGGTTTGCTCTCCGACTGGTTATTGTGGCGGTTCTGGCG
MAACRLSCYCTNTLCGGSG    3  ATGGCAGCATGCCGGCTTTCTTGTTATTGCACGAATACTCTTTGTGGCGGTTCTGGCG
MAACRQLFCPLWFVCGGSG    3  ATGGCAGCATGCCGGTAGCTTTTTTGCCCGCTTTGGTTTGTGTGTGGCGGTTCTGGCG
MAACRSVQCLFTARCGGSG    3  ATGGCAGCATGCCGGTCGGTGCAGTGCCTTTTTACTGCGAGGTGTGGCGGTTCTGGCG
MAACRSRVCDATPYCGGSG    3  ATGGCAGCATGCCGGTCTCGGGTGTGCGATGCTACTCCTTATTGTGGCGGTTCTGGCG
MAACRLEICGTARMCGGSG    3  ATGGCAGCATGCCGGTTGGAGATTTGCGGGACTGCTCGTATGTGTGGCGGTTCTGGCG
MAACRFQSCSARYSCGGSG    3  ATGGCAGCATGCCGGTTTCAGAGTTGCTCTGCGAGGTATTCTTGTGGCGGTTCTGGCG
MAACRFGNCGSGRSCGGSG    3  ATGGCAGCATGCCGGTTTGGGAATTGCGGTTCTGGTAGGTCGTGTGGCGGTTCTGGCG
MAACRTWHCMASGVVWRFW    3  ATGGCAGCATGCCGTACGTGGCATTGCATGGCTTCGGGGGTAGTGTGGCGGTTCTGGCG
MAACRTLSCRLTFLCGGSG    3  ATGGCAGCATGCCGTACTCTGAGTTGCAGGCTGACTTTTCTTTGTGGCGGTTCTGGCG
MAACRTQSCSYVLPCGGSG    3  ATGGCAGCATGCCGTACTTAGTCTTGCTCGTATGTTCTGCCTTGTGGCGGTTCTGGCG
MAACRMLQTCLQSSCGGSG    3  ATGGCAGCATGCCGTATGCTGCAGACTTGCCTTTAGTCTTCGTGTGGCGGTTCTGGCG
MAACRIVCLDSQILCGGSG    3  ATGGCAGCATGCCGTATTGTGTGCCTTGATTCTTAGATTTTGTGTGGCGGTTCTGGCG
MAACRQMRCLNLDSCGGSG    3  ATGGCAGCATGCCGTCAGATGCGTTGCCTGAATTTGGATTCGTGTGGCGGTTCTGGCG
MAACRHSCSSRLQTCGGSG    3  ATGGCAGCATGCCGTCATTCTTGCTCGTCTCGTCTTCAGACTTGTGGCGGTTCTGGCG
MAACRLNYDCLLNYCGGSG    3  ATGGCAGCATGCCGTCTGAATTATGATTGCCTGCTTAATTATTGTGGCGGTTCTGGCG
MAACRAQIRCDLATCGGSG    3  ATGGCAGCATGCCGTGCGTAGATTCGTTGCGATCTGGCTACGTGTGGCGGTTCTGGCG
MAACRGVKNCFFSGCGGSG    3  ATGGCAGCATGCCGTGGGGTTAAGAATTGCTTTTTTAGTGGTTGTGGCGGTTCTGGCG
MAACRSKMHCKPNMCGGSG    3  ATGGCAGCATGCCGTTCGAAGATGCATTGCAAGCCTAATATGTGTGGCGGTTCTGGCG
MAACRSPACSARWSCGGSG    3  ATGGCAGCATGCCGTTCGCCGGCGTGCTCGGCTCGGTGGAGTTGTGGCGGTTCTGGCG
MAACRSLTCHNYSSCGGSG    3  ATGGCAGCATGCCGTTCGCTTACTTGCCATAATTATTCTTCGTGTGGCGGTTCTGGCG
MAACRSLLYTLYLPCGGSG    3  ATGGCAGCATGCCGTTCGCTTCTTTACACTTTGTATTTGCCGTGTGGCGGTTCTGGCG
MAACRCRQCDEAPVCGGSG    3  ATGGCAGCATGCCGTTGTCGGCAGTGCGATGAGGCTCCTGTGTGTGGCGGTTCTGGCG
MAACRLPSCFTSRLCGGSG    3  ATGGCAGCATGCCGTTTGCCTTCTTGCTTTACGTCTCGGCTGTGTGGCGGTTCTGGCG
MAACRFACMSLGRFVAVLA    3  ATGGCAGCATGCCGTTTTGCTTGCATGTCGCTAGGTCGCTTTGTGGCGGTTCTGGCG
MAACLNRSCPIKMPCGGSG    3  ATGGCAGCATGCCTGAATAGGTCTTGCCCTATTAAGATGCCTTGTGGCGGTTCTGGCG
MAACLTARCGAPFRCGGSG    3  ATGGCAGCATGCCTGACTGCTCGGTGCGGTGCTCCTTTTAGGTGTGGCGGTTCTGGCG
MAACLTLQCLPSCGCGGSG    3  ATGGCAGCATGCCTGACTTTGCAGTGCCTTCCGAGTTGTGGGTGTGGCGGTTCTGGCG
MAACLPWSACSSARCGGSG    3  ATGGCAGCATGCCTGCCGTGGAGTGCGTGCAGTTCTGCTCGGTGTGGCGGTTCTGGCG
MAACLRALCPLNWTCGGSG    3  ATGGCAGCATGCCTGCGGGCGCTTTGCCCGTTGAATTGGACTTGTGGCGGTTCTGGCG
MAACLALKCRMLMPCGGSG    3  ATGGCAGCATGCCTGGCGCTGAAGTGCCGGATGCTTATGCCTTGTGGCGGTTCTGGCG
MAACLARVVCLNPQCGGSG    3  ATGGCAGCATGCCTGGCTAGGGTGGTTTGCCTTAATCCGTAGTGTGGCGGTTCTGGCG
MAACLVQECGSNLRCGGSG    3  ATGGCAGCATGCCTGGTGTAGGAGTGCGGTAGTAATTTGCGTTGTGGCGGTTCTGGCG
MAACLQTPCTGRSMCGGSG    3  ATGGCAGCATGCCTGTAGACTCCTTGCACTGGTCGTTCTATGTGTGGCGGTTCTGGCG
MAACLQHDCFYNRFCGGSG    3  ATGGCAGCATGCCTGTAGCATGATTGCTTTTATAATCGGTTTTGTGGCGGTTCTGGCG
MAACLSKVCTVTARCGGSG    3  ATGGCAGCATGCCTGTCTAAGGTTTGCACTGTTACGGCGCGTTGTGGCGGTTCTGGCG
MAACLSARCNTQARCGGSG    3  ATGGCAGCATGCCTGTCTGCGCGGTGCAATACGTAGGCTCGTTGTGGCGGTTCTGGCG
MAACLLQRYCSSETCGGSG    3  ATGGCAGCATGCCTGTTGCAGCGTTATTGCTCTTCTGAGACTTGTGGCGGTTCTGGCG
MAACLTSKCSRSWMCGGSG    3  ATGGCAGCATGCCTTACGTCTAAGTGCTCGCGGTCTTGGATGTGTGGCGGTTCTGGCG
MAACLSARCFPSLMCGGSG    3  ATGGCAGCATGCCTTAGTGCGCGGTGCTTTCCGTCGTTGATGTGTGGCGGTTCTGGCG
MAACLMVPCNTPCPCGGSG    3  ATGGCAGCATGCCTTATGGTGCCTTGCAATACGCCTTGTCCTTGTGGCGGTTCTGGCG
MAACLMSRCSARTKCGGSG    3  ATGGCAGCATGCCTTATGTCGAGGTGCTCTGCGCGGACTAAGTGTGGCGGTTCTGGCG
MAACLHSARCFFHFCGGSG    3  ATGGCAGCATGCCTTCATAGTGCGCGTTGCTTTTTTCATTTTTGTGGCGGTTCTGGCG
MAACLHQCHIESCSCGGSG    3  ATGGCAGCATGCCTTCATTAGTGCCATATTGAGTCTTGTTCTTGTGGCGGTTCTGGCG
MAACLLICFYRVTYCGGSG    3  ATGGCAGCATGCCTTCTGATTTGCTTTTATCGGGTTACGTATTGTGGCGGTTCTGGCG
MAACLLPQCIYVNLCGGSG    3  ATGGCAGCATGCCTTCTGCCTCAGTGCATTTATGTTAATCTTTGTGGCGGTTCTGGCG
MAACLDTKCTYPPLCGGSG    3  ATGGCAGCATGCCTTGATACTAAGTGCACGTATCCTCCTCTGTGTGGCGGTTCTGGCG
MAACLANICPQRSRCGGSG    3  ATGGCAGCATGCCTTGCTAATATTTGCCCTCAGAGGTCTCGTTGTGGCGGTTCTGGCG
MAACLAHPCMQSLCCGGSG    3  ATGGCAGCATGCCTTGCTCATCCTTGCATGCAGTCTCTGTGTTGTGGCGGTTCTGGCG
MAACLAWSCCAFLCCGGSG    3  ATGGCAGCATGCCTTGCTTGGTCTTGCTGTGCGTTTCTGTGTTGTGGCGGTTCTGGCG
MAACLGKGGCLSARCGGSG    3  ATGGCAGCATGCCTTGGGAAGGGTGGGTGCTTGTCTGCTCGTTGTGGCGGTTCTGGCG
MAACLGVPWWCWDLCGGSG    3  ATGGCAGCATGCCTTGGGGTGCCTTGGTGGTGCTGGGATCTGTGTGGCGGTTCTGGCG
MAACLVPPCMTSARCGGSG    3  ATGGCAGCATGCCTTGTGCCTCCGTGCATGACGTCTGCTCGGTGTGGCGGTTCTGGCG
MAACLVSCLSSRQICGGSG    3  ATGGCAGCATGCCTTGTGTCGTGCCTGAGTAGTAGGTAGATTTGTGGCGGTTCTGGCG
MAACLQNMQCYGRTCGGSG    3  ATGGCAGCATGCCTTTAGAATATGCAGTGCTATGGGCGGACGTGTGGCGGTTCTGGCG
MAACLQHRYCEIHNCGGSG    3  ATGGCAGCATGCCTTTAGCATCGGTATTGCGAGATTCATAATTGTGGCGGTTCTGGCG
MAACLQDCFHTQRLCGGSG    3  ATGGCAGCATGCCTTTAGGATTGCTTTCATACTCAGCGTCTTTGTGGCGGTTCTGGCG
MAACLYDCTGRAWFCGGSG    3  ATGGCAGCATGCCTTTATGATTGCACGGGTCGGGCTTGGTTTTGTGGCGGTTCTGGCG
MAACLYSFDCVAVWCGGSG    3  ATGGCAGCATGCCTTTATTCGTTTGATTGCGTTGCTGTTTGGTGTGGCGGTTCTGGCG
MAACLSGRCSLKSHCGGSG    3  ATGGCAGCATGCCTTTCGGGGCGGTGCTCGTTGAAGTCTCATTGTGGCGGTTCTGGCG
MAACLCHACYPPALCGGSG    3  ATGGCAGCATGCCTTTGTCATGCTTGCTATCCTCCGGCTCTTTGTGGCGGTTCTGGCG
MAACLLRSGALLVLVAVLA    3  ATGGCAGCATGCCTTTTAAGAAGTGGTGCACTGCTCGTTCTTGTGGCGGTTCTGGCG
MAACLLTCSARSSSCGGSG    3  ATGGCAGCATGCCTTTTGACTTGCTCGGCGCGTTCTTCGTCTTGTGGCGGTTCTGGCG
MAACETINCRIPFCCDGSG    3  ATGGCAGCATGCGAGACTATTAATTGCCGGATTCCTTTTTGTTGTGACGGTTCTGGCG
MAACEMVVCSAQFRCGGSG    3  ATGGCAGCATGCGAGATGGTTGTGTGCTCTGCGTAGTTTCGGTGTGGCGGTTCTGGCG
MAACELKRCGSSPFCGGSG    3  ATGGCAGCATGCGAGCTGAAGCGTTGCGGTTCTTCTCCTTTTTGTGGCGGTTCTGGCG
MAACEDLISCTKNACGGSG    3  ATGGCAGCATGCGAGGATCTTATTAGTTGCACTAAGAATGCGTGTGGCGGTTCTGGCG
MAACEVWMCSARSVCGGSG    3  ATGGCAGCATGCGAGGTTTGGATGTGCTCGGCTCGGTCGGTGTGTGGCGGTTCTGGCG
MAACESARCHTYGFVAVLA    3  ATGGCAGCATGCGAGTCGGCGCGGTGCCATACTTATGGTTTTGTGGCGGTTCTGGCG
MAACESARCWRMTGCGGSG    3  ATGGCAGCATGCGAGTCGGCGCGTTGCTGGAGGATGACGGGGTGTGGCGGTTCTGGCG
MAACESARCSDQMVCGGSG    3  ATGGCAGCATGCGAGTCGGCTCGGTGCTCTGATTAGATGGTGTGTGGCGGTTCTGGCG
MAACECRSCLMLQYCGGSG    3  ATGGCAGCATGCGAGTGTCGGAGTTGCCTTATGCTGCAGTATTGTGGCGGTTCTGGCG
MAACDPLRCALLQYCGGSG    3  ATGGCAGCATGCGATCCTTTGCGTTGCGCGCTGTTGTAGTATTGTGGCGGTTCTGGCG
MAACDRFSLCLSFQWWRFW    3  ATGGCAGCATGCGATCGGTTTTCGCTTTGCTTGTCTTTTTAGTGGTGGCGGTTCTGGCG
MAACDLRCATARFRCGGSG    3  ATGGCAGCATGCGATCTGCGTTGCGCTACTGCGAGGTTTCGTTGTGGCGGTTCTGGCG
MAACDLRHCCTQRCCGGSG    3  ATGGCAGCATGCGATCTTCGTCATTGCTGTACTCAGCGGTGTTGTGGCGGTTCTGGCG
MAACDERSCWLIIWCGGSG    3  ATGGCAGCATGCGATGAGAGGTCTTGCTGGTTGATTATTTGGTGTGGCGGTTCTGGCG
MAACDGSHCFSCNHCGGSG    3  ATGGCAGCATGCGATGGTTCTCATTGCTTTTCTTGTAATCATTGTGGCGGTTCTGGCG
MAACDVTMDCKYPLCGGSG    3  ATGGCAGCATGCGATGTGACGATGGATTGCAAGTATCCTCTGTGTGGCGGTTCTGGCG
MAACDQARSCGKGVCGGSG    3  ATGGCAGCATGCGATTAGGCGCGGTCTTGCGGTAAGGGTGTTTGTGGCGGTTCTGGCG
MAACDQVSCIRTCNCGGSG    3  ATGGCAGCATGCGATTAGGTTTCGTGCATTAGGACGTGTAATTGTGGCGGTTCTGGCG
MAACDSYPCQSSYKCGGSG    3  ATGGCAGCATGCGATTCGTATCCTTGCCAGTCTTCGTATAAGTGTGGCGGTTCTGGCG
MAACDFRMCKTIGFLWRFW    3  ATGGCAGCATGCGATTTTCGTATGTGCAAGACGATTGGATTTTTGTGGCGGTTCTGGCG
MAACANSYARCHTSCGGSG    3  ATGGCAGCATGCGCGAATTCGTATGCTCGTTGCCATACGTCGTGTGGCGGTTCTGGCG
MAACARMLCSNFFQCGGSG    3  ATGGCAGCATGCGCGAGGATGCTTTGCAGTAATTTTTTTTAGTGTGGCGGTTCTGGCG
MAACASLSPCSQTRCGGSG    3  ATGGCAGCATGCGCGAGTCTGAGTCCGTGCTCTTAGACTCGGTGTGGCGGTTCTGGCG
MAACAPLRCAPSLKCGGSG    3  ATGGCAGCATGCGCGCCGCTGCGGTGCGCGCCGTCGCTTAAGTGTGGCGGTTCTGGCG
MAACARATCAFSCPCGGSG    3  ATGGCAGCATGCGCGCGGGCGACTTGCGCTTTTTCTTGTCCTTGTGGCGGTTCTGGCG
MAACARGDCSQYVACCGSG    3  ATGGCAGCATGCGCGCGGGGTGATTGCTCTTAGTATGTTGCTTGTTGCGGTTCTGGCG
MAACAVSACSDTSKCGGSG    3  ATGGCAGCATGCGCGGTGAGTGCGTGCTCGGATACTTCTAAGTGTGGCGGTTCTGGCG
MAACASWCSKRHACCGGSG    3  ATGGCAGCATGCGCGTCGTGGTGCTCTAAGAGGCATGCGTGTTGTGGCGGTTCTGGCG
MAACASGRCASYMYCGGSG    3  ATGGCAGCATGCGCGTCTGGTCGGTGCGCGAGTTATATGTATTGTGGCGGTTCTGGCG
MAACACLRGMCSARCGGSG    3  ATGGCAGCATGCGCGTGTCTTAGGGGTATGTGCTCGGCGCGTTGTGGCGGTTCTGGCG
MAACAFTYRCPPLQCGGSG    3  ATGGCAGCATGCGCGTTTACGTATCGTTGCCCTCCTCTTTAGTGTGGCGGTTCTGGCG
MAACAFTFCLYPYLCGGSG    3  ATGGCAGCATGCGCGTTTACGTTTTGCTTGTATCCTTATTTGTGTGGCGGTTCTGGCG
MAACAFVHCNLSSTCGGSG    3  ATGGCAGCATGCGCGTTTGTGCATTGCAATCTGAGTTCTACGTGTGGCGGTTCTGGCG
MAACANYPCDIVILCGGSG    3  ATGGCAGCATGCGCTAATTATCCGTGCGATATTGTGATTTTGTGTGGCGGTTCTGGCG
MAACATARWACVQFCGGSG    3  ATGGCAGCATGCGCTACGGCTCGTTGGGCGTGCGTTTAGTTTTGTGGCGGTTCTGGCG
MAACAQSVCWVSQKCGGSG    3  ATGGCAGCATGCGCTCAGTCGGTGTGCTGGGTGAGTTAGAAGTGTGGCGGTTCTGGCG
MAACAHVCTLQAQDCGGSG    3  ATGGCAGCATGCGCTCATGTTTGCACGCTGTAGGCTCAGGATTGTGGCGGTTCTGGCG
MAACAPSTCTSRTSCGGSG    3  ATGGCAGCATGCGCTCCTTCTACGTGCACTTCGCGGACGTCTTGTGGCGGTTCTGGCG
MAACARCKMCGTMMCGGSG    3  ATGGCAGCATGCGCTCGGTGTAAGATGTGCGGTACTATGATGTGTGGCGGTTCTGGCG
MAACALRTLCPWSECGGSG    3  ATGGCAGCATGCGCTCTGAGGACGTTGTGCCCTTGGTCTGAGTGTGGCGGTTCTGGCG
MAACADNRACLTWYCGGSG    3  ATGGCAGCATGCGCTGATAATCGTGCGTGCCTTACGTGGTATTGTGGCGGTTCTGGCG
MAACAAFDCQSWIKCGGSG    3  ATGGCAGCATGCGCTGCGTTTGATTGCTAGTCTTGGATTAAGTGTGGCGGTTCTGGCG
MAACASVMCRSYVLCGGSG    3  ATGGCAGCATGCGCTTCGGTTATGTGCCGTTCTTATGTTCTGTGTGGCGGTTCTGGCG
MAACASNCQLYQSECGGSG    3  ATGGCAGCATGCGCTTCTAATTGCCAGCTTTATCAGAGTGAGTGTGGCGGTTCTGGCG
MAACALTSHCFPMLCGGSG    3  ATGGCAGCATGCGCTTTGACGAGTCATTGCTTTCCGATGTTGTGTGGCGGTTCTGGCG
MAACGNIQCCLYVECGGSG    3  ATGGCAGCATGCGGGAATATTTAGTGCTGTCTGTATGTTGAGTGTGGCGGTTCTGGCG
MAACGRRLSCYNDLCGGSG    3  ATGGCAGCATGCGGGAGGCGTCTGTCTTGCTATAATGATTTGTGTGGCGGTTCTGGCG
MAACGRSGCSSARACGGSG    3  ATGGCAGCATGCGGGAGGTCGGGGTGCTCGTCGGCTCGGGCGTGTGGCGGTTCTGGCG
MAACGITCMSTYPLCGGSG    3  ATGGCAGCATGCGGGATTACTTGCATGTCGACGTATCCTTTGTGTGGCGGTTCTGGCG
MAACGPTCFKVTSSCGGSG    3  ATGGCAGCATGCGGGCCTACTTGCTTTAAGGTTACTTCTTCTTGTGGCGGTTCTGGCG
MAACGPRSCPSILVCGGSG    3  ATGGCAGCATGCGGGCCTCGTTCTTGCCCGTCTATTCTTGTGTGTGGCGGTTCTGGCG
MAACGEISCFSARACGGSG    3  ATGGCAGCATGCGGGGAGATTTCTTGCTTTAGTGCGCGTGCTTGTGGCGGTTCTGGCG
MAACGAHCTQGIGRCGGSG    3  ATGGCAGCATGCGGGGCTCATTGCACGCAGGGTATAGGGCGGTGTGGCGGTTCTGGCG
MAACGASARCYQVACGGSG    3  ATGGCAGCATGCGGGGCTTCTGCTAGGTGCTATCAGGTTGCGTGTGGCGGTTCTGGCG
MAACGSARCHKHTNCGGSG    3  ATGGCAGCATGCGGGTCGGCTCGTTGCCATAAGCATACGAATTGTGGCGGTTCTGGCG
MAACGSARCPSSCYCGGSG    3  ATGGCAGCATGCGGGTCTGCTAGGTGCCCTAGTAGTTGTTATTGTGGCGGTTCTGGCG
MAACGFNMCYYPLACGGSG    3  ATGGCAGCATGCGGGTTTAATATGTGCTATTATCCTCTGGCTTGTGGCGGTTCTGGCG
MAACGNPFVCVDVKCGGSG    3  ATGGCAGCATGCGGTAATCCGTTTGTGTGCGTTGATGTTAAGTGTGGCGGTTCTGGCG
MAACGTARCVQYPLCGGSG    3  ATGGCAGCATGCGGTACGGCTCGTTGCGTGCAGTATCCTCTTTGTGGCGGTTCTGGCG
MAACGTRCFSVTARCGGSG    3  ATGGCAGCATGCGGTACTCGTTGCTTTTCTGTTACTGCTCGGTGTGGCGGTTCTGGCG
MAACGTGRRCPISLCGGSG    3  ATGGCAGCATGCGGTACTGGTCGTCGGTGCCCTATTTCGTTGTGTGGCGGTTCTGGCG
MAACGSARCIQSPSCGGSG    3  ATGGCAGCATGCGGTAGTGCGCGGTGCATTTAGAGTCCGTCTTGTGGCGGTTCTGGCG
MAACGILARCPPSSCGGSG    3  ATGGCAGCATGCGGTATTTTGGCGAGGTGCCCGCCGTCTTCTTGTGGCGGTTCTGGCG
MAACGPFARRVSLLVAVLA    3  ATGGCAGCATGCGGTCCTTTTGCTCGGCGCGTCAGCCTTCTTGTGGCGGTTCTGGCG
MAACGLRKGCARSSCGGSG    3  ATGGCAGCATGCGGTCTTAGGAAGGGGTGCGCGAGGTCTTCTTGTGGCGGTTCTGGCG
MAACGDYCSAESYTCGGSG    3  ATGGCAGCATGCGGTGATTATTGCTCTGCTGAGTCTTATACTTGTGGCGGTTCTGGCG
MAACGARRHCALLVCGGSG    3  ATGGCAGCATGCGGTGCTCGTCGTCATTGCGCTCTTTTGGTTTGTGGCGGTTCTGGCG
MAACGSGRSHCSSRCGGSG    3  ATGGCAGCATGCGGTTCGGGTAGGTCGCATTGCTCGTCTCGGTGTGGCGGTTCTGGCG
MAACGSAMCLASARCGGSG    3  ATGGCAGCATGCGGTTCTGCGATGTGCCTTGCTTCTGCGCGGTGTGGCGGTTCTGGCG
MAACGFGGCMLTARCGGSG    3  ATGGCAGCATGCGGTTTTGGTGGGTGCATGCTGACGGCTCGTTGTGGCGGTTCTGGCG
MAACGFFNKCSPIECGGSG    3  ATGGCAGCATGCGGTTTTTTTAATAAGTGCTCTCCGATTGAGTGTGGCGGTTCTGGCG
MAACVMRTCSDPTDCGGSG    3  ATGGCAGCATGCGTGATGCGTACTTGCTCGGATCCTACTGATTGTGGCGGTTCTGGCG
MAACVQACSGQSPVCGGSG    3  ATGGCAGCATGCGTGCAGGCTTGCTCTGGTTAGTCTCCTGTTTGTGGCGGTTCTGGCG
MAACVPVWCSARLNCGGSG    3  ATGGCAGCATGCGTGCCTGTTTGGTGCTCGGCGAGGTTGAATTGTGGCGGTTCTGGCG
MAACVRRPCTARVFCGGSG    3  ATGGCAGCATGCGTGCGGAGGCCGTGCACTGCTCGGGTTTTTTGTGGCGGTTCTGGCG
MAACVERRHCAGLDCGGSG    3  ATGGCAGCATGCGTGGAGCGGCGGCATTGCGCGGGGCTTGATTGTGGCGGTTCTGGCG
MAACVYFEPRCSARCGGSG    3  ATGGCAGCATGCGTGTATTTTGAGCCTCGGTGCTCGGCGCGTTGTGGCGGTTCTGGCG
MAACVSTNCTARVVCGGSG    3  ATGGCAGCATGCGTGTCTACTAATTGCACGGCGCGGGTGGTGTGTGGCGGTTCTGGCG
MAACVSHRCFSSARCGGSG    3  ATGGCAGCATGCGTGTCTCATCGTTGCTTTAGTTCGGCTAGGTGTGGCGGTTCTGGCG
MAACVNTSCLSSFACGGSG    3  ATGGCAGCATGCGTTAATACGTCTTGCCTGTCGTCTTTTGCTTGTGGCGGTTCTGGCG
MAACVNARCKTSARCGGSG    3  ATGGCAGCATGCGTTAATGCGCGGTGCAAGACGTCTGCGAGGTGTGGCGGTTCTGGCG
MAACVTNSPCTCKHCGGSG    3  ATGGCAGCATGCGTTACTAATTCTCCTTGCACGTGTAAGCATTGTGGCGGTTCTGGCG
MAACVSVGCSTARQCGGSG    3  ATGGCAGCATGCGTTAGTGTTGGGTGCTCGACTGCTAGGTAGTGTGGCGGTTCTGGCG
MAACVMLLSCFFFGVAVLA    3  ATGGCAGCATGCGTTATGCTGCTTTCTTGCTTTTTTTTTGGTGTGGCGGTTCTGGCG
MAACVHRMCHLTARCGGSG    3  ATGGCAGCATGCGTTCATAGGATGTGCCATTTGACTGCGCGTTGTGGCGGTTCTGGCG
MAACVHSWCSGRIVCGGSG    3  ATGGCAGCATGCGTTCATTCTTGGTGCTCTGGGCGTATTGTTTGTGGCGGTTCTGGCG
MAACVHFCGSLPSRCGGSG    3  ATGGCAGCATGCGTTCATTTTTGCGGGTCTCTTCCTTCTAGGTGTGGCGGTTCTGGCG
MAACVRSCMLFRTYCGGSG    3  ATGGCAGCATGCGTTCGGTCTTGCATGCTTTTTAGGACTTATTGTGGCGGTTCTGGCG
MAACVVAHCLNQPFCGGSG    3  ATGGCAGCATGCGTTGTTGCTCATTGCCTTAATTAGCCTTTTTGTGGCGGTTCTGGCG
MAACVVWCGHRHSSCGGSG    3  ATGGCAGCATGCGTTGTTTGGTGCGGGCATAGGCATTCTTCTTGTGGCGGTTCTGGCG
MAACVQYPCLFSWRCGGSG    3  ATGGCAGCATGCGTTTAGTATCCTTGCTTGTTTTCTTGGCGTTGTGGCGGTTCTGGCG
MAACVSRSHCLESFCGGSG    3  ATGGCAGCATGCGTTTCGCGTAGTCATTGCCTGGAGTCGTTTTGTGGCGGTTCTGGCG
MAACVSLCVTARSNCGGSG    3  ATGGCAGCATGCGTTTCGCTTTGCGTTACTGCGCGTAGTAATTGTGGCGGTTCTGGCG
MAACVLSGCTIYGLCGGSG    3  ATGGCAGCATGCGTTTTGAGTGGTTGCACTATTTATGGTCTGTGTGGCGGTTCTGGCG
MAACVLGICVFIRLCGGSG    3  ATGGCAGCATGCGTTTTGGGTATTTGCGTGTTTATTCGGTTGTGTGGCGGTTCTGGCG
MAACVFPPACNSARCGGSG    3  ATGGCAGCATGCGTTTTTCCGCCGGCTTGCAATTCGGCTCGTTGTGGCGGTTCTGGCG
MAACVFDEYVHDCEVWRFW    3  ATGGCAGCATGCGTTTTTGACGAATACGTGCACGACTGCGAGGTGTGGCGGTTCTGGCG
MAACQMAWHCSRMLCGGSG    3  ATGGCAGCATGCTAGATGGCGTGGCATTGCTCGCGTATGTTGTGTGGCGGTTCTGGCG
MAACQQPLCRPALYCGGSG    3  ATGGCAGCATGCTAGCAGCCTTTGTGCCGTCCTGCTCTTTATTGTGGCGGTTCTGGCG
MAACQQSRCMARFYCGGSG    3  ATGGCAGCATGCTAGCAGTCGCGTTGCATGGCGAGGTTTTATTGTGGCGGTTCTGGCG
MAACQPTARMCLLGCGGSG    3  ATGGCAGCATGCTAGCCGACTGCGCGTATGTGCTTGCTTGGGTGTGGCGGTTCTGGCG
MAACQLACTARVHFCGGSG    3  ATGGCAGCATGCTAGCTGGCTTGCACTGCTCGTGTTCATTTTTGTGGCGGTTCTGGCG
MAACQLPSCPMSARCGGSG    3  ATGGCAGCATGCTAGCTTCCTAGTTGCCCTATGTCTGCGCGTTGTGGCGGTTCTGGCG
MAACQLCTECGRLMCGGSG    3  ATGGCAGCATGCTAGCTTTGTACTGAGTGCGGGCGGCTTATGTGTGGCGGTTCTGGCG
MAACQDQVKCHALSCGGSG    3  ATGGCAGCATGCTAGGATCAGGTTAAGTGCCATGCGCTTTCTTGTGGCGGTTCTGGCG
MAACQDLMTCNTVYCGGSG    3  ATGGCAGCATGCTAGGATCTTATGACTTGCAATACTGTGTATTGTGGCGGTTCTGGCG
MAACQGCCYTARFACGGSG    3  ATGGCAGCATGCTAGGGTTGTTGCTATACGGCGCGGTTTGCTTGTGGCGGTTCTGGCG
MAACQVALCLGQACCGGSG    3  ATGGCAGCATGCTAGGTTGCGCTTTGCCTTGGGTAGGCTTGTTGTGGCGGTTCTGGCG
MAACQYFALCPITICGGSG    3  ATGGCAGCATGCTAGTATTTTGCTCTGTGCCCTATTACTATTTGTGGCGGTTCTGGCG
MAACQCQTCSRLVACGGSG    3  ATGGCAGCATGCTAGTGTTAGACGTGCTCTCGGCTGGTGGCTTGTGGCGGTTCTGGCG
MAACQLSVCALSCRCGGSG    3  ATGGCAGCATGCTAGTTGAGTGTGTGCGCTCTTTCGTGTCGTTGTGGCGGTTCTGGCG
MAACYNHLCPEKLSCGGSG    3  ATGGCAGCATGCTATAATCATTTGTGCCCGGAGAAGCTTTCTTGTGGCGGTTCTGGCG
MAACYNPCCGVLYYCGGSG    3  ATGGCAGCATGCTATAATCCGTGCTGTGGGGTGTTGTATTATTGTGGCGGTTCTGGCG
MAACYTGRCRSHSSCGGSG    3  ATGGCAGCATGCTATACGGGTCGGTGCCGTTCGCATTCGTCTTGTGGCGGTTCTGGCG
MAACYTARCKLSLLCGGSG    3  ATGGCAGCATGCTATACTGCTCGTTGCAAGTTGAGTTTGTTGTGTGGCGGTTCTGGCG
MAACYTARCRSTLGCGGSG    3  ATGGCAGCATGCTATACTGCTCGTTGCCGTAGTACTCTGGGTTGTGGCGGTTCTGGCG
MAACYTQQLCPLFSCGGSG    3  ATGGCAGCATGCTATACTTAGCAGCTTTGCCCTCTTTTTTCTTGTGGCGGTTCTGGCG
MAACYRIPMCLSSLCGGSG    3  ATGGCAGCATGCTATAGGATTCCTATGTGCCTTTCGTCTCTGTGTGGCGGTTCTGGCG
MAACYQSCLSARLYCGGSG    3  ATGGCAGCATGCTATCAGTCTTGCCTTTCGGCGCGGCTGTATTGTGGCGGTTCTGGCG
MAACYHHLCQIYHPCGGSG    3  ATGGCAGCATGCTATCATCATCTTTGCCAGATTTATCATCCTTGTGGCGGTTCTGGCG
MAACYPSAICFPPPCGGSG    3  ATGGCAGCATGCTATCCTAGTGCTATTTGCTTTCCTCCTCCTTGTGGCGGTTCTGGCG
MAACYRQDCEHLTICGGSG    3  ATGGCAGCATGCTATCGGTAGGATTGCGAGCATCTGACTATTTGTGGCGGTTCTGGCG
MAACYAILPCFLLVVAVLA    3  ATGGCAGCATGCTATGCTATTCTGCCTTGCTTTCTGCTCGTTGTGGCGGTTCTGGCG
MAACYVHLYCSQSLCGGSG    3  ATGGCAGCATGCTATGTGCATCTTTATTGCTCGTAGTCTTTGTGTGGCGGTTCTGGCG
MAACYVVPCLVPSQCGGSG    3  ATGGCAGCATGCTATGTTGTGCCGTGCCTGGTTCCTAGTCAGTGTGGCGGTTCTGGCG
MAACYSGRCTSRYMCGGSG    3  ATGGCAGCATGCTATTCGGGGCGGTGCACGTCTAGGTATATGTGTGGCGGTTCTGGCG
MAACYSSGRCSHWLCGGSG    3  ATGGCAGCATGCTATTCTTCGGGTAGGTGCTCGCATTGGTTGTGTGGCGGTTCTGGCG
MAACYLDWCTARVLCGGSG    3  ATGGCAGCATGCTATTTGGATTGGTGCACTGCTCGGGTGTTGTGTGGCGGTTCTGGCG
MAACSTARCPYIVGCGGSG    3  ATGGCAGCATGCTCGACTGCGCGTTGCCCGTATATTGTTGGTTGTGGCGGTTCTGGCG
MAACSTARCLHYQGCGGSG    3  ATGGCAGCATGCTCGACTGCGCGTTGCTTGCATTATCAGGGTTGTGGCGGTTCTGGCG
MAACSRIACIYFTGCGGSG    3  ATGGCAGCATGCTCGAGGATTGCTTGCATTTATTTTACGGGGTGTGGCGGTTCTGGCG
MAACSSTGCKGRWPCGGSG    3  ATGGCAGCATGCTCGAGTACTGGTTGCAAGGGTCGTTGGCCTTGTGGCGGTTCTGGCG
MAACSSARCFSFNLCGGSG    3  ATGGCAGCATGCTCGAGTGCTAGGTGCTTTTCTTTTAATCTTTGTGGCGGTTCTGGCG
MAACSMVRCYQSYHCGGSG    3  ATGGCAGCATGCTCGATGGTGCGTTGCTATTAGTCTTATCATTGTGGCGGTTCTGGCG
MAACSIPTCMIAMCCGGSG    3  ATGGCAGCATGCTCGATTCCGACGTGCATGATTGCTATGTGTTGTGGCGGTTCTGGCG
MAACSPGHCPILLYCGGSG    3  ATGGCAGCATGCTCGCCGGGGCATTGCCCTATTTTGCTTTATTGTGGCGGTTCTGGCG
MAACSPSKCRVQHPCGGSG    3  ATGGCAGCATGCTCGCCGTCTAAGTGCAGGGTTCAGCATCCTTGTGGCGGTTCTGGCG
MAACSPRPCFWLHSCGGSG    3  ATGGCAGCATGCTCGCCTCGGCCTTGCTTTTGGTTGCATAGTTGTGGCGGTTCTGGCG
MAACSRQQCPYILDCGGSG    3  ATGGCAGCATGCTCGCGGCAGCAGTGCCCTTATATTTTGGATTGTGGCGGTTCTGGCG
MAACSLGTCSLALGCGGSG    3  ATGGCAGCATGCTCGCTGGGTACTTGCTCGCTGGCGCTTGGTTGTGGCGGTTCTGGCG
MAACSLTSRCHPTLCGGSG    3  ATGGCAGCATGCTCGCTTACGTCGCGTTGCCATCCTACGCTTTGTGGCGGTTCTGGCG
MAACSAAPDCLSSVCGGSG    3  ATGGCAGCATGCTCGGCGGCTCCGGATTGCTTGTCGTCGGTGTGTGGCGGTTCTGGCG
MAACSASACSSRLMCGGSG    3  ATGGCAGCATGCTCGGCGTCTGCTTGCTCGTCGCGGTTGATGTGTGGCGGTTCTGGCG
MAACSARLYCNLSTCGGSG    3  ATGGCAGCATGCTCGGCTAGGCTTTATTGCAATCTGAGTACTTGTGGCGGTTCTGGCG
MAACSVARCTSNLTCGGSG    3  ATGGCAGCATGCTCGGTGGCGCGGTGCACTAGTAATCTTACGTGTGGCGGTTCTGGCG
MAACSYYRCHRTWNCGGSG    3  ATGGCAGCATGCTCGTATTATCGTTGCCATCGTACTTGGAATTGTGGCGGTTCTGGCG
MAACSSVHCSLLSNCGGSG    3  ATGGCAGCATGCTCGTCGGTGCATTGCTCGTTGTTGTCGAATTGTGGCGGTTCTGGCG
MAACSWSCCRSCIYCGGSG    3  ATGGCAGCATGCTCGTGGTCGTGCTGTAGGTCGTGTATTTATTGTGGCGGTTCTGGCG
MAACSCQCNYYVQQCGGSG    3  ATGGCAGCATGCTCGTGTCAGTGCAATTATTATGTTTAGCAGTGTGGCGGTTCTGGCG
MAACSLYPCLPFAVCGGSG    3  ATGGCAGCATGCTCGTTGTATCCTTGCCTGCCTTTTGCGGTTTGTGGCGGTTCTGGCG
MAACSLSCASSRSSCGGSG    3  ATGGCAGCATGCTCGTTGTCGTGCGCGTCGTCGCGGAGTTCTTGTGGCGGTTCTGGCG
MAACSLLCSEYCSTCGGSG    3  ATGGCAGCATGCTCGTTGTTGTGCTCGGAGTATTGTTCTACTTGTGGCGGTTCTGGCG
MAACSFSARCAISTCGGSG    3  ATGGCAGCATGCTCGTTTTCGGCTCGTTGCGCTATTTCGACGTGTGGCGGTTCTGGCG
MAACSNSQCHNLHYCGGSG    3  ATGGCAGCATGCTCTAATTCTCAGTGCCATAATCTTCATTATTGTGGCGGTTCTGGCG
MAACSTQSGNCVFTCGGSG    3  ATGGCAGCATGCTCTACTCAGTCTGGTAATTGCGTGTTTACGTGTGGCGGTTCTGGCG
MAACSTRVCHLGNSCGGSG    3  ATGGCAGCATGCTCTACTCGGGTTTGCCATTTGGGGAATAGTTGTGGCGGTTCTGGCG
MAACSIHCCNGYIRCGGSG    3  ATGGCAGCATGCTCTATTCATTGTTGCAATGGGTATATTAGGTGTGGCGGTTCTGGCG
MAACSQNLCSSAQVCGGSG    3  ATGGCAGCATGCTCTCAGAATCTGTGCAGTTCTGCTTAGGTGTGTGGCGGTTCTGGCG
MAACSQTFCSGRSACGGSG    3  ATGGCAGCATGCTCTCAGACTTTTTGCAGTGGTCGGTCGGCGTGTGGCGGTTCTGGCG
MAACSHLNCAAKHSCGGSG    3  ATGGCAGCATGCTCTCATCTTAATTGCGCTGCGAAGCATAGTTGTGGCGGTTCTGGCG
MAACSPQVCVDCAPCGGSG    3  ATGGCAGCATGCTCTCCGTAGGTTTGCGTGGATTGTGCTCCTTGTGGCGGTTCTGGCG
MAACSLMRCLPHVSCGGSG    3  ATGGCAGCATGCTCTCTTATGAGGTGCTTGCCGCATGTTTCTTGTGGCGGTTCTGGCG
MAACSLQFHSCCDLCGGSG    3  ATGGCAGCATGCTCTCTTTAGTTTCATTCGTGCTGTGATCTGTGTGGCGGTTCTGGCG
MAACSLSLCPTQRCCGGSG    3  ATGGCAGCATGCTCTCTTTCTTTGTGCCCTACTTAGCGGTGTTGTGGCGGTTCTGGCG
MAACSERFALCQPTCGGSG    3  ATGGCAGCATGCTCTGAGCGGTTTGCGCTTTGCTAGCCTACGTGTGGCGGTTCTGGCG
MAACSGPCCEFSNPCGGSG    3  ATGGCAGCATGCTCTGGTCCGTGTTGCGAGTTTTCTAATCCGTGTGGCGGTTCTGGCG
MAACSGRGACSFKDCGGSG    3  ATGGCAGCATGCTCTGGTCGGGGGGCGTGCAGTTTTAAGGATTGTGGCGGTTCTGGCG
MAACSQKSLCDNMRCGGSG    3  ATGGCAGCATGCTCTTAGAAGTCGCTTTGCGATAATATGCGTTGTGGCGGTTCTGGCG
MAACSYITCSARAHCGGSG    3  ATGGCAGCATGCTCTTATATTACGTGCTCGGCGCGGGCGCATTGTGGCGGTTCTGGCG
MAACSSTARCYSSKCGGSG    3  ATGGCAGCATGCTCTTCGACTGCGAGGTGCTATTCTTCTAAGTGTGGCGGTTCTGGCG
MAACSSQDFCCLSHCGGSG    3  ATGGCAGCATGCTCTTCGTAGGATTTTTGCTGTCTGTCTCATTGTGGCGGTTCTGGCG
MAACSLLTCMPRTLCGGSG    3  ATGGCAGCATGCTCTTTGCTGACTTGCATGCCGCGGACTCTTTGTGGCGGTTCTGGCG
MAACWNQSCGMMDLCGGSG    3  ATGGCAGCATGCTGGAATTAGTCGTGCGGTATGATGGATTTGTGTGGCGGTTCTGGCG
MAACWNSCVRDSYGCGGSG    3  ATGGCAGCATGCTGGAATTCGTGCGTTCGTGATTCTTATGGTTGTGGCGGTTCTGGCG
MAACWQPWYCQPNMCGGSG    3  ATGGCAGCATGCTGGCAGCCTTGGTATTGCCAGCCTAATATGTGTGGCGGTTCTGGCG
MAACWQELRAGLLCVAVLA    3  ATGGCAGCATGCTGGCAGGAGCTTCGTGCCGGTTTGCTCTGTGTGGCGGTTCTGGCG
MAACWHTGRCDPGICGGSG    3  ATGGCAGCATGCTGGCATACGGGTCGTTGCGATCCTGGTATTTGTGGCGGTTCTGGCG
MAACWRSLCFYSARCGGSG    3  ATGGCAGCATGCTGGCGTTCTTTGTGCTTTTATTCTGCGCGGTGTGGCGGTTCTGGCG
MAACWERFARGGLCVAVLA    3  ATGGCAGCATGCTGGGAGCGGTTTGCACGCGGAGGTCTTTGTGTGGCGGTTCTGGCG
MAACWDIANMCYQPCGGSG    3  ATGGCAGCATGCTGGGATATTGCTAATATGTGCTATTAGCCTTGTGGCGGTTCTGGCG
MAACWAMRCPPSAYCGGSG    3  ATGGCAGCATGCTGGGCTATGCGGTGCCCGCCGTCTGCGTATTGTGGCGGTTCTGGCG
MAACWASSCNWAQPCGGSG    3  ATGGCAGCATGCTGGGCTTCTTCGTGCAATTGGGCGTAGCCGTGTGGCGGTTCTGGCG
MAACWYNQCQIPFLCGGSG    3  ATGGCAGCATGCTGGTATAATCAGTGCCAGATTCCTTTTTTGTGTGGCGGTTCTGGCG
MAACWSDTCITTYPCGGSG    3  ATGGCAGCATGCTGGTCTGATACGTGCATTACTACTTATCCGTGTGGCGGTTCTGGCG
MAACWFRCSCQAHSCGGSG    3  ATGGCAGCATGCTGGTTTAGGTGTAGTTGCTAGGCTCATTCGTGTGGCGGTTCTGGCG
MAACWFHHACAQPLCGGSG    3  ATGGCAGCATGCTGGTTTCATCATGCTTGCGCGTAGCCTCTTTGTGGCGGTTCTGGCG
MAACCTARSCYSWYCGGSG    3  ATGGCAGCATGCTGTACTGCGCGTTCGTGCTATTCTTGGTATTGTGGCGGTTCTGGCG
MAACCTARLTCFRMCGGSG    3  ATGGCAGCATGCTGTACTGCGCGTTTGACTTGCTTTAGGATGTGTGGCGGTTCTGGCG
MAACCMNRACQFLSCGGSG    3  ATGGCAGCATGCTGTATGAATAGGGCTTGCTAGTTTCTTTCTTGTGGCGGTTCTGGCG
MAACCMQSCTARTECGGSG    3  ATGGCAGCATGCTGTATGTAGTCGTGCACTGCTCGTACGGAGTGTGGCGGTTCTGGCG
MAACCPDCIEFHHVCGGSG    3  ATGGCAGCATGCTGTCCTGATTGCATTGAGTTTCATCATGTGTGTGGCGGTTCTGGCG
MAACCRYLRCAQLSCGGSG    3  ATGGCAGCATGCTGTCGTTATTTGCGTTGCGCTCAGCTTTCGTGTGGCGGTTCTGGCG
MAACCEEMCQRFSLCGGSG    3  ATGGCAGCATGCTGTGAGGAGATGTGCCAGCGGTTTTCGCTTTGTGGCGGTTCTGGCG
MAACCAERCIEYPGCGGSG    3  ATGGCAGCATGCTGTGCGGAGCGTTGCATTGAGTATCCTGGGTGTGGCGGTTCTGGCG
MAACLTLSCVCYYPCGGSG    3  ATGGCAGCATGCTTGACGCTGTCTTGTGTGTGCTATTATCCGTGTGGCGGTTCTGGCG
MAACLTKRHCEISVCGGSG    3  ATGGCAGCATGCTTGACTAAGCGGCATTGCGAGATTTCTGTGTGTGGCGGTTCTGGCG
MAACLRSFLHCSAYVWRFW    3  ATGGCAGCATGCTTGAGGTCTTTTTTGCACTGCTCGGCATATGTGTGGCGGTTCTGGCG
MAACLSSSCSGRSMCGGSG    3  ATGGCAGCATGCTTGAGTTCGTCTTGCTCGGGGCGGAGTATGTGTGGCGGTTCTGGCG
MAACLQANCVARNRCGGSG    3  ATGGCAGCATGCTTGCAGGCGAATTGCGTGGCGCGGAATAGGTGTGGCGGTTCTGGCG
MAACLPWMRACLRGVAVLA    3  ATGGCAGCATGCTTGCCTTGGATGCGTGCATGTCTGCGCGGTGTGGCGGTTCTGGCG
MAACLLQPICMPSQCGGSG    3  ATGGCAGCATGCTTGCTGTAGCCTATTTGCATGCCGTCTCAGTGTGGCGGTTCTGGCG
MAACLLHICSARIFCGGSG    3  ATGGCAGCATGCTTGCTTCATATTTGCTCTGCTCGTATTTTTTGTGGCGGTTCTGGCG
MAACLEPMCSARAVCGGSG    3  ATGGCAGCATGCTTGGAGCCGATGTGCAGTGCGCGTGCGGTGTGTGGCGGTTCTGGCG
MAACLAASCSRYSLCGGSG    3  ATGGCAGCATGCTTGGCGGCTTCGTGCTCGAGGTATTCTCTGTGTGGCGGTTCTGGCG
MAACLAFQCTKFSMCGGSG    3  ATGGCAGCATGCTTGGCGTTTTAGTGCACGAAGTTTAGTATGTGTGGCGGTTCTGGCG
MAACLGSECSCYNGCGGSG    3  ATGGCAGCATGCTTGGGGTCTGAGTGCAGTTGTTATAATGGGTGTGGCGGTTCTGGCG
MAACLSISCLRGLSVAVLA    3  ATGGCAGCATGCTTGTCGATTTCGTGTCTGCGAGGACTTAGTGTGGCGGTTCTGGCG
MAACLSGRCSYVFYCGGSG    3  ATGGCAGCATGCTTGTCTGGGCGTTGCAGTTATGTGTTTTATTGTGGCGGTTCTGGCG
MAACLSFFSVAGCCVAVLA    3  ATGGCAGCATGCTTGTCTTTTTTTAGCGTTGCTGGATGCTGTGTGGCGGTTCTGGCG
MAACFTTRCSARHTCGGSG    3  ATGGCAGCATGCTTTACGACTCGTTGCTCGGCTCGGCATACTTGTGGCGGTTCTGGCG
MAACFTARCTYQFSCGGSG    3  ATGGCAGCATGCTTTACTGCGCGGTGCACGTATTAGTTTTCTTGTGGCGGTTCTGGCG
MAACFTARCHWSGSCGGSG    3  ATGGCAGCATGCTTTACTGCGCGTTGCCATTGGTCGGGGTCTTGTGGCGGTTCTGGCG
MAACFRACSSGRSHCGGSG    3  ATGGCAGCATGCTTTAGGGCTTGCTCTTCGGGGCGGTCTCATTGTGGCGGTTCTGGCG
MAACFRYYCSRLSTCGGSG    3  ATGGCAGCATGCTTTAGGTATTATTGCTCTCGGTTGTCGACTTGTGGCGGTTCTGGCG
MAACFRLYCALSARCGGSG    3  ATGGCAGCATGCTTTAGGTTGTATTGCGCGTTGAGTGCGCGGTGTGGCGGTTCTGGCG
MAACFSRAHCRTLPCGGSG    3  ATGGCAGCATGCTTTAGTAGGGCTCATTGCAGGACGCTTCCTTGTGGCGGTTCTGGCG
MAACFSGRCAPYWFCGGSG    3  ATGGCAGCATGCTTTAGTGGGCGTTGCGCGCCGTATTGGTTTTGTGGCGGTTCTGGCG
MAACFMQCVQMVGHCGGSG    3  ATGGCAGCATGCTTTATGCAGTGCGTTCAGATGGTGGGTCATTGTGGCGGTTCTGGCG
MAACFPVRCHQISMCGGSG    3  ATGGCAGCATGCTTTCCGGTGCGTTGCCATTAGATTTCGATGTGTGGCGGTTCTGGCG
MAACFRQGCATWWHCGGSG    3  ATGGCAGCATGCTTTCGGCAGGGGTGCGCGACGTGGTGGCATTGTGGCGGTTCTGGCG
MAACFRVQHCSAMYCGGSG    3  ATGGCAGCATGCTTTCGGGTTTAGCATTGCTCTGCGATGTATTGTGGCGGTTCTGGCG
MAACFLALCLPEPKCGGSG    3  ATGGCAGCATGCTTTCTTGCTCTGTGCCTTCCGGAGCCTAAGTGTGGCGGTTCTGGCG
MAACFDTARCWLLWCGGSG    3  ATGGCAGCATGCTTTGATACGGCGCGTTGCTGGCTTCTTTGGTGTGGCGGTTCTGGCG
MAACFDRACAFISSCGGSG    3  ATGGCAGCATGCTTTGATCGGGCGTGCGCGTTTATTTCGTCTTGTGGCGGTTCTGGCG
MAACFDSPCVKLLQCGGSG    3  ATGGCAGCATGCTTTGATTCTCCGTGCGTTAAGCTGTTGTAGTGTGGCGGTTCTGGCG
MAACFAHCFTARYLCGGSG    3  ATGGCAGCATGCTTTGCGCATTGCTTTACTGCTCGTTATCTGTGTGGCGGTTCTGGCG
MAACFAACCTGRLSCGGSG    3  ATGGCAGCATGCTTTGCGGCTTGCTGTACTGGGCGTTTGAGTTGTGGCGGTTCTGGCG
MAACFALAWCQSSTCGGSG    3  ATGGCAGCATGCTTTGCGTTGGCTTGGTGCCAGTCGTCTACTTGTGGCGGTTCTGGCG
MAACFAHLCHFSARCGGSG    3  ATGGCAGCATGCTTTGCTCATCTTTGCCATTTTTCTGCTCGTTGTGGCGGTTCTGGCG
MAACFQSVCPSLPSCGGSG    3  ATGGCAGCATGCTTTTAGTCGGTTTGCCCGTCGTTGCCTTCGTGTGGCGGTTCTGGCG
MAACFSPLCRMALRCGGSG    3  ATGGCAGCATGCTTTTCGCCGTTGTGCAGGATGGCGTTGCGTTGTGGCGGTTCTGGCG
MAACFSARCSKYLDCGGSG    3  ATGGCAGCATGCTTTTCTGCGCGGTGCTCTAAGTATCTTGATTGTGGCGGTTCTGGCG
MAACFWNAPCASARCGGSG    3  ATGGCAGCATGCTTTTGGAATGCTCCGTGCGCTTCTGCTAGGTGTGGCGGTTCTGGCG
MAACFFSCVHFRQRCGGSG    3  ATGGCAGCATGCTTTTTTTCGTGCGTGCATTTTAGGTAGCGGTGTGGCGGTTCTGGCG
MAGMPSLFLPADFFVWRFW    3  ATGGCAGGCATGCCCTCTTTATTTTTGCCCGCCGATTTCTTCGTGTGGCGGTTCTGGCG
MAGIA*VALHDD*YVWRFW    3  ATGGCAGGCATTGCCTGAGTAGCTTTGCACGATGATTAATATGTGTGGCGGTTCTGGCG
MACGGSG    3  ATGGCTTGTGGCGGTTCTGGCG
MALGGILAIRIIVAVLA    3  ATGGCTTTAGGAGGCATACTTGCTATTCGTATTATTGTGGCGGTTCTGGCG
MATCEVSLACLALMCGGSG    2  ATGGCAACATGCGAGGTGTCGCTGGCTTGCCTTGCGTTGATGTGTGGCGGTTCTGGCG
MASMPAADVLPASAVRRFW    2  ATGGCAAGCATGCCGGCCGCTGACGTCTTGCCCGCTTCAGCTGTGCGGCGGTTCTGGCG
MAASHHALCTARSWCGGSG    2  ATGGCAGCAAGCCATCATGCTCTTTGCACTGCTCGGTCGTGGTGTGGCGGTTCTGGCG
MAAMPFSALPSLVRIVAVLA    2  ATGGCAGCAATGCCCTTCTCAGCTTTGCCGTCGCTAGTTCGTATTGTGGCGGTTCTGGCG
MAAAFRCLIAWILCVAVLA    2  ATGGCAGCAGCTTTCCGCTGTTTGATTGCGTGGATACTTTGTGTGGCGGTTCTGGCG
MAACKSSTCCGDVQCGGSG    2  ATGGCAGCATGCAAGAGTTCGACTTGTTGCGGTGATGTTCAGTGTGGCGGTTCTGGCG
MAACKQMCQKDVTVCGGSG    2  ATGGCAGCATGCAAGCAGATGTGCTAGAAGGATGTTACTGTTTGTGGCGGTTCTGGCG
MAACKHTCWTLEFQCGGSG    2  ATGGCAGCATGCAAGCATACGTGCTGGACGCTTGAGTTTTAGTGTGGCGGTTCTGGCG
MAACKPRIIPCHMYCGGSG    2  ATGGCAGCATGCAAGCCGCGGATTATTCCGTGCCATATGTATTGTGGCGGTTCTGGCG
MAACKPRLCSARIECGGSG    2  ATGGCAGCATGCAAGCCGCGGCTGTGCAGTGCGAGGATTGAGTGTGGCGGTTCTGGCG
MAACKPACSTGRRHCGGSG    2  ATGGCAGCATGCAAGCCGGCGTGCTCTACTGGTCGTCGTCATTGTGGCGGTTCTGGCG
MAACKPYICIHPTPCGGSG    2  ATGGCAGCATGCAAGCCGTATATTTGCATTCATCCGACTCCGTGTGGCGGTTCTGGCG
MAACKRHRQCLTCACGGSG    2  ATGGCAGCATGCAAGCGGCATCGTCAGTGCCTTACTTGTGCTTGTGGCGGTTCTGGCG
MAACKRSGICSARFVAVLA    2  ATGGCAGCATGCAAGCGTTCTGGTATTTGCTCGGCTCGTTTTGTGGCGGTTCTGGCG
MAACKQPISCFSSRCGGSG    2  ATGGCAGCATGCAAGTAGCCGATTTCGTGCTTTTCATCGCGGTGTGGCGGTTCTGGCG
MAACKYPSCTYCFMCGGSG    2  ATGGCAGCATGCAAGTATCCGAGTTGCACTTATTGTTTTATGTGTGGCGGTTCTGGCG
MAACKYSLCHMHDFCGGSG    2  ATGGCAGCATGCAAGTATTCTTTGTGCCATATGCATGATTTTTGTGGCGGTTCTGGCG
MAACKSMASCKFSLCGGSA    2  ATGGCAGCATGCAAGTCGATGGCGTCTTGCAAGTTTTCGCTGTGTGGCGGTTCTGCG
MAACKSPHCPPHGQCGGSG    2  ATGGCAGCATGCAAGTCTCCGCATTGCCCTCCGCATGGGTAGTGTGGCGGTTCTGGCG
MAACKSVYSFCDQKCGGSG    2  ATGGCAGCATGCAAGTCTGTTTATTCGTTTTGCGATTAGAAGTGTGGCGGTTCTGGCG
MAACKLRGALRV*RVAVLA    2  ATGGCAGCATGCAAGTTGCGCGGTGCTCTGCGCGTTTGACGTGTGGCGGTTCTGGCG
MAACKFSLCYLPRSCGGSG    2  ATGGCAGCATGCAAGTTTTCTTTGTGCTATCTTCCTCGTTCGTGTGGCGGTTCTGGCG
MAACKFCFCTARSPCGGSG    2  ATGGCAGCATGCAAGTTTTGTTTTTGCACTGCTCGTTCTCCGTGTGGCGGTTCTGGCG
MAACNTMCTSLMSGCGGSG    2  ATGGCAGCATGCAATACGATGTGCACGTCGTTGATGTCTGGTTGTGGCGGTTCTGGCG
MAACNTGRSPCYVLCGGSG    2  ATGGCAGCATGCAATACTGGACGTAGTCCATGCTATGTGTTGTGTGGCGGTTCTGGCG
MAACNSPPCWTARECGGSG    2  ATGGCAGCATGCAATAGTCCTCCGTGCTGGACTGCTCGTGAGTGTGGCGGTTCTGGCG
MAACNPSARCRLSPCGGSG    2  ATGGCAGCATGCAATCCTTCGGCGAGGTGCCGGTTGAGTCCGTGTGGCGGTTCTGGCG
MAACNRLKCSLRTACGGSG    2  ATGGCAGCATGCAATCGGCTGAAGTGCTCGTTGCGGACGGCTTGTGGCGGTTCTGGACG
MAACNRLFLCALRSVAVLA    2  ATGGCAGCATGCAATCGGTTGTTTCTTTGTGCGCTACGTAGTGTGGCGGTTCTGGCG
MAACNLSARFCLRFVAVLA    2  ATGGCAGCATGCAATCTGAGTGCTCGGTTTTGCCTGCGATTTGTGGCGGTTCTGGCG
MAACNLSTCWGPIACGGSG    2  ATGGCAGCATGCAATCTTAGTACGTGCTGGGGTCCTATTGCTTGTGGCGGTTCTGGCG
MAACNALACQTRLSCGGSG    2  ATGGCAGCATGCAATGCGCTGGCTTGCTAGACGCGTCTGAGTTGTGGCGGTTCTGGCG
MAACNARCDSLRRSCGGSG    2  ATGGCAGCATGCAATGCTCGGTGCGATTCGTTGCGTAGGTCTTGTGGCGGTTCTGGCG
MAACNARRFLSQTLCGGSG    2  ATGGCAGCATGCAATGCTCGTCGGTTCTTGTCTCAGACGCTTTGTGGCGGTTCTGGCG
MAACNGSLRSCMPNCGGSG    2  ATGGCAGCATGCAATGGTTCTCTGCGGTCTTGCATGCCTAATTGTGGCGGTTCTGGCG
MAACNVLFSQCLESCGGSG    2  ATGGCAGCATGCAATGTGCTGTTTTCTTAGTGCCTGGAGTCTTGTGGCGGTTCTGGCG
MAACNVECLSTQRACGGSG    2  ATGGCAGCATGCAATGTTGAGTGCCTGTCTACGCAGCGTGCGTGTGGCGGTTCTGGCG
MAACNYTYRCHGHYCGGSG    2  ATGGCAGCATGCAATTATACTTATCGTTGCCATGGTCATTATTGTGGCGGTTCTGGCG
MAACNSWHCSARSSCGGSG    2  ATGGCAGCATGCAATTCGTGGCATTGCTCGGCTCGGTCGTCTTGTGGCGGTTCTGGCG
MAACNLLPKCGGDKCGGSG    2  ATGGCAGCATGCAATTTGTTGCCGAAGTGCGGTGGGGATAAGTGTGGCGGTTCTGGCG
MAACNFTSCLSARFCGGSA    2  ATGGCAGCATGCAATTTTACGTCGTGCCTGTCTGCGAGGTTTTGTGGCGGTTCTGCG
MAACTPPLCLIINSCGGSG    2  ATGGCAGCATGCACACCGCCGCTGTGCTTGATTATTAATTCTTGTGGCGGTTCTGGCG
MAACTHLAMSCMTSCGGSG    2  ATGGCAGCATGCACGCATCTTGCGATGAGTTGCATGACTAGTTGTGGCGGTTCTGGCG
MAACTPTFCDSHAKCGGSG    2  ATGGCAGCATGCACGCCTACGTTTTGCGATTCTCATGCTAAGTGTGGCGGTTCTGGCG
MAACTLLNACSLSYCGGSG    2  ATGGCAGCATGCACGCTGCTGAATGCGTGCTCGCTGTCGTATTGTGGCGGTTCTGGCG
MAACTLDPCMSGRTCGGSG    2  ATGGCAGCATGCACGCTGGATCCATGCATGTCTGGGCGTACTTGTGGCGGTTCTGGCG
MAACTDSQCSGVVLWRFW    2  ATGGCAGCATGCACGGATTCTCAGTGCTCGGGCGTTGTTTTGTGGCGGTTCTGGCG
MAACTARAHCGGSG    2  ATGGCAGCATGCACGGCGCGTGCTCATTGTGGCGGTTCTGGCG
MAACTAKICKVVHGCGGSG    2  ATGGCAGCATGCACGGCTAAGATTTGCAAGGTTGTTCATGGTTGTGGCGGTTCTGGCG
MAACTARGVPSVVWLWRFW    2  ATGGCAGCATGCACGGCTAGGGGTGTGCCCTCAGTCGTCTGGTTGTGGCGGTTCTGGCG
MAACTARTCSMAEQCGGSG    2  ATGGCAGCATGCACGGCTCGGACGTGCAGTATGGCTGAGTAGTGTGGCGGTTCTGGCG
MAACTARACRDSSYCGGSG    2  ATGGCAGCATGCACGGCTCGGGCTTGCAGGGATTCTTCTTATTGTGGCGGTTCTGGCG
MAACTARGVLAYAELWRFW    2  ATGGCAGCATGCACGGCTCGGGGGGTGCTAGCTTACGCGGAATTGTGGCGGTTCTGGCG
MAACTARYCSAMVHCGGSG    2  ATGGCAGCATGCACGGCTCGGTATTGCTCGGCGATGGTTCATTGTGGCGGTTCTGGCG
MAACTVSHWCFSARCGGSG    2  ATGGCAGCATGCACGGTGTCTCATTGGTGCTTTTCGGCTCGTTGTGGCGGTTCTGGCG
MAACTVAACTARVCCGGSG    2  ATGGCAGCATGCACGGTTGCTGCGTGCACTGCGCGGGTGTGTTGTGGCGGTTCTGGCG
MAACTQPLCFFMITCGGSG    2  ATGGCAGCATGCACGTAGCCGCTGTGCTTTTTTATGATTACGTGTGGCGGTTCTGGCG
MAACTQSAYSGRCLVAVLA    2  ATGGCAGCATGCACGTAGTCTGCGTACTCTGGTCGCTGTCTTGTGGCGGTTCTGGCG
MAACTSMCCTARLTCGGSG    2  ATGGCAGCATGCACGTCGATGTGTTGCACGGCGCGTTTGACGTGTGGCGGTTCTGGCG
MAACTSLMACLSQRCGGSG    2  ATGGCAGCATGCACGTCTCTTATGGCTTGCCTGTCTTAGAGGTGTGGCGGTTCTGGCG
MAACTSLLCTTRGFVAVLA    2  ATGGCAGCATGCACGTCTCTTCTGTGCACGACGCGCGGTTTTGTGGCGGTTCTGGCG
MAACTWGCLLFLLFCGGSG    2  ATGGCAGCATGCACGTGGGGTTGCTTGCTTTTTCTGCTTTTTTGTGGCGGTTCTGGCG
MAACTLACTRCPCSCGGSG    2  ATGGCAGCATGCACGTTGGCTTGCACTAGGTGTCCTTGTTCGTGTGGCGGTTCTGGCG
MAACTFQGCVCSRRCGGSG    2  ATGGCAGCATGCACGTTTTAGGGGTGCGTTTGTAGTCGGCGGTGTGGCGGTTCTGGCG
MAACTNDCACEHAFVAVLA    2  ATGGCAGCATGCACTAATGATTGTGCTTGCGAGCATGCTTTTGTGGCGGTTCTGGCG
MAACTTARCAPCSACGGSG    2  ATGGCAGCATGCACTACGGCTAGGTGCGCGCCTTGTTCGGCTTGTGGCGGTTCTGGCG
MAACTTHACTARLSCGGSG    2  ATGGCAGCATGCACTACTCATGCTTGCACTGCGCGTCTTAGTTGTGGCGGTTCTGGCG
MAACTTRICEIIQFCGGSG    2  ATGGCAGCATGCACTACTCGTATTTGCGAGATTATTCAGTTTTGTGGCGGTTCTGGCG
MAACTSKSCSSNAQCGGSG    2  ATGGCAGCATGCACTAGTAAGTCTTGCAGTTCGAATGCTCAGTGTGGCGGTTCTGGCG
MAACTSQPCLVFISCGGSG    2  ATGGCAGCATGCACTAGTTAGCCTTGCCTGGTTTTTATTTCTTGTGGCGGTTCTGGCG
MAACTSFTSCAAKSCGGSG    2  ATGGCAGCATGCACTAGTTTTACTTCTTGCGCTGCGAAGTCTTGTGGCGGTTCTGGCG
MAACTQSTCSSRLTCGGSG    2  ATGGCAGCATGCACTCAGTCTACTTGCTCTTCGCGTCTTACGTGTGGCGGTTCTGGCG
MAACTHMLCRRHHHCGGSG    2  ATGGCAGCATGCACTCATATGCTTTGCCGTCGGCATCATCATTGTGGCGGTTCTGGCG
MAACTHCFAFFRIRVAVLA    2  ATGGCAGCATGCACTCATTGTTTTGCCTTCTTCCGGATACGTGTGGCGGTTCTGGCG
MAACTPRPACEATSCGGSG    2  ATGGCAGCATGCACTCCGCGGCCTGCGTGCGAGGCGACTAGTTGTGGCGGTTCTGGCG
MAACTRDCSTIMAGCGGSG    2  ATGGCAGCATGCACTCGGGATTGCAGTACTATTATGGCTGGTTGTGGCGGTTCTGGCG
MAACTLRCSFIRLGVAVLA    2  ATGGCAGCATGCACTCTGCGGTGCAGTTTCATACGGCTCGGTGTGGCGGTTCTGGCG
MAACTARGCFYHQLCGGSG    2  ATGGCAGCATGCACTGCGAGGGGTTGCTTTTATCATTAGTTGTGTGGCGGTTCTGGCG
MAACTARTCFNTPLCGGSG    2  ATGGCAGCATGCACTGCGCGTACTTGCTTTAATACGCCTCTGTGTGGCGGTTCTGGCG
MAACTARFCSQNPKCGGSG    2  ATGGCAGCATGCACTGCGCGTTTTTGCTCTTAGAATCCTAAGTGTGGCGGTTCTGGCG
MAACTASARCFVNSCGGSG    2  ATGGCAGCATGCACTGCGTCGGCTAGGTGCTTTGTTAATTCTTGTGGCGGTTCTGGCG
MAACTARLCYRPQSCGGSG    2  ATGGCAGCATGCACTGCTAGGTTGTGCTATCGGCCTCAGTCGTGTGGCGGTTCTGGCG
MAACTARFWCSASYCGGSG    2  ATGGCAGCATGCACTGCTCGGTTTTGGTGCAGTGCGTCGTATTGTGGCGGTTCTGGCG
MAACTARACLWVGVWRFW    2  ATGGCAGCATGCACTGCTCGTGCGTGCCTTTGGGTGGGAGTGTGGCGGTTCTGGCG
MAACTARCSQSVLLWRFW    2  ATGGCAGCATGCACTGCTCGTTGCTCGCAGTCTGTTCTTTTGTGGCGGTTCTGGCG
MAACTGKRCLIKETCGGSG    2  ATGGCAGCATGCACTGGTAAGCGTTGCCTTATTAAGGAGACTTGTGGCGGTTCTGGCG
MAACTGACTYPTRFCGGSG    2  ATGGCAGCATGCACTGGTGCGTGCACGTATCCTACGCGTTTTTGTGGCGGTTCTGGCG
MAACTVLVQCLLMQCGGSG    2  ATGGCAGCATGCACTGTTCTGGTTTAGTGCTTGTTGATGCAGTGTGGCGGTTCTGGCG
MAACTVCVACVRRSVAVLA    2  ATGGCAGCATGCACTGTTTGTGTTGCGTGCGTCCGTCGAAGTGTGGCGGTTCTGGCG
MAACTYPHCSRSLTCGGSG    2  ATGGCAGCATGCACTTATCCGCATTGCTCTCGTTCGCTTACTTGTGGCGGTTCTGGCG
MAACTYPCFGVGMICGGSG    2  ATGGCAGCATGCACTTATCCTTGCTTTGGGGTGGGTATGATTTGTGGCGGTTCTGGCG
MAACTYALCTARCGGSG    2  ATGGCAGCATGCACTTATGCTCTGTGCACTGCGCGTTGTGGCGGTTCTGGCG
MAACTSRSCAFILPCGGSG    2  ATGGCAGCATGCACTTCTAGGAGTTGCGCTTTTATTTTGCCTTGTGGCGGTTCTGGCG
MAACTWPCHSRSMFVAVLA    2  ATGGCAGCATGCACTTGGCCTTGCCATTCGAGGTCGATGTTTGTGGCGGTTCTGGCG
MAACTCTLCSTTARCGGSG    2  ATGGCAGCATGCACTTGTACGTTGTGCTCGACGACGGCGCGGTGTGGCGGTTCTGGCG
MAACTFCDVQCEDVLWRFW    2  ATGGCAGCATGCACTTTTTGTGACGTGCAGTGCGAGGATGTCTTGTGGCGGTTCTGGCG
MAACRNQLCEDHTVCGGSG    2  ATGGCAGCATGCAGGAATTAGTTGTGCGAGGATCATACGGTTTGTGGCGGTTCTGGCG
MAACRNSMCDVTARCGGSR    2  ATGGCAGCATGCAGGAATTCGATGTGCGATGTGACGGCTCGGTGTGGCGGTTCTAGGCG
MAACRQRSCVGPVGCGGSG    2  ATGGCAGCATGCAGGCAGCGTTCTTGCGTTGGTCCGGTGGGGTGTGGCGGTTCTGGCG
MAACRHLSCTARTCGGSG    2  ATGGCAGCATGCAGGCATCTGTCTTGCACGGCTCGTACTTGTGGCGGTTCTGGCG
MAACRRFPQCPAVICGGSG    2  ATGGCAGCATGCAGGCGTTTTCCTCAGTGCCCGGCGGTTATTTGTGGCGGTTCTGGCG
MAACRLARCASMPMCGGSG    2  ATGGCAGCATGCAGGCTGGCTCGTTGCGCGTCTATGCCTATGTGTGGCGGTTCTGGCG
MAACRLSQCQPWFLCGGSG    2  ATGGCAGCATGCAGGCTTTCGTAGTGCCAGCCTTGGTTTCTGTGTGGCGGTTCTGGCG
MAACRDLCSCPPSLCGGSG    2  ATGGCAGCATGCAGGGATCTTTGCTCTTGTCCTCCTTCGCTGTGTGGCGGTTCTGGCG
MAACRGAECVHFAFVWRFW    2  ATGGCAGCATGCAGGGGGGCAGAATGTGTGCATTTTGCCTTCGTGTGGCGGTTCTGGCG
MAACRVSTSLCSARCGGSG    2  ATGGCAGCATGCAGGGTTTCGACTAGTTTGTGCAGTGCGCGGTGTGGCGGTTCTGGACG
MAACRQSCKFILLLVAVLA    2  ATGGCAGCATGCAGGTAGAGTTGCAAGTTTATTTTACTACTTGTGGCGGTTCTGGCG
MAACRSGPCHISYTCGGSG    2  ATGGCAGCATGCAGGTCGGGTCCTTGCCATATTTCTTATACTTGTGGCGGTTCTGGCG
MAACRCAHCQSRLYCGGSG    2  ATGGCAGCATGCAGGTGTGCGCATTGCCAGTCTCGGCTGTATTGTGGCGGTTCTGGCG
MAACRFHHCTARILCGGSG    2  ATGGCAGCATGCAGGTTTCATCATTGCACTGCGAGGATTTTGTGTGGCGGTTCTGGCG
MAACSMHCMTARQSCGGSG    2  ATGGCAGCATGCAGTATGCATTGCATGACTGCTCGGCAGTCGTGTGGCGGTTCTGGCG
MAACSPIRCTWEYGCGGSG    2  ATGGCAGCATGCAGTCCTATTCGGTGCACTTGGGAGTATGGTTGTGGCGGTTCTGGCG
MAACSPYFHCISARCGGSG    2  ATGGCAGCATGCAGTCCTTATTTTCATTGCATTTCGGCTCGGTGTGGCGGTTCTGGCG
MAACSRLPLNCEFLCGGSG    2  ATGGCAGCATGCAGTCGGCTGCCGCTTAATTGCGAGTTTCTTTGTGGCGGTTCTGGCG
MAACSRNSCVMPYPCGGSG    2  ATGGCAGCATGCAGTCGTAATTCGTGCGTTATGCCTTATCCTTGTGGCGGTTCTGGCG
MAACSDYCTQPHRECGGSG    2  ATGGCAGCATGCAGTGATTATTGCACTCAGCCGCATCGGGAGTGTGGCGGTTCTGGCG
MAACSGIRNHCSDQCGGSG    2  ATGGCAGCATGCAGTGGGATTCGTAATCATTGCTCTGATCAGTGTGGCGGTTCTGGCG
MAACSYFRGCWSRGVAVLA    2  ATGGCAGCATGCAGTTATTTTCGGGGGTGCTGGTCGCGCGGTGTGGCGGTTCTGGCG
MAACSSARCTASPLCGGSG    2  ATGGCAGCATGCAGTTCTGCGAGGTGCACTGCTTCGCCGCTTTGTGGCGGTTCTGGCG
MAACSCSKCDYLFTCGGSG    2  ATGGCAGCATGCAGTTGTAGTAAGTGCGATTATTTGTTTACGTGTGGCGGTTCTGGCG
MAACMNGPCSIPLSCGGSG    2  ATGGCAGCATGCATGAATGGGCCGTGCAGTATTCCTTTGTCGTGTGGCGGTTCTGGCG
MAACMPVSIMCTARCGGSG    2  ATGGCAGCATGCATGCCGGTTTCTATTATGTGCACTGCGCGTTGTGGCGGTTCTGGCG
MAACMPFLCTRRYICGGSG    2  ATGGCAGCATGCATGCCGTTTCTTTGCACTCGTAGGTATATTTGTGGCGGTTCTGGCG
MAACMPTSFCASRGCGGSG    2  ATGGCAGCATGCATGCCTACGTCGTTTTGCGCTTCGAGGGGGTGTGGCGGTTCTGGCG
MAACMPIVQPCSRLCGGSG    2  ATGGCAGCATGCATGCCTATTGTGCAGCCGTGCTCTAGGCTTTGTGGCGGTTCTGGCG
MAACMRNLPCSSVRCGGSG    2  ATGGCAGCATGCATGCGGAATTTGCCTTGCAGTAGTGTTCGGTGTGGCGGTTCTGGCG
MAACMRNNITCLSTCGGSG    2  ATGGCAGCATGCATGCGTAATAATATTACTTGCCTTTCTACGTGTGGCGGTTCTGGCG
MAACMRPSCISGRSCGGSG    2  ATGGCAGCATGCATGCGTCCGTCGTGCATTAGTGGTCGTTCTTGTGGCGGTTCTGGCG
MAACMLQFCQSYYSCGGSG    2  ATGGCAGCATGCATGCTGCAGTTTTGCCAGTCGTATTATAGTTGTGGCGGTTCTGGCG
MAACMLQSTCASARCGGSG    2  ATGGCAGCATGCATGCTTCAGTCGACGTGCGCTTCTGCTCGGTGTGGCGGTTCTGGCG
MAACMLPLCHFTARCGGSG    2  ATGGCAGCATGCATGCTTCCTCTGTGCCATTTTACTGCTCGTTGTGGCGGTTCTGGCG
MAACMEATQSCVPCCGGSG    2  ATGGCAGCATGCATGGAGGCTACTTAGTCTTGCGTTCCGTGTTGTGGCGGTTCTGGCG
MAACMAPVCSLNYFCGGSG    2  ATGGCAGCATGCATGGCGCCTGTTTGCTCGTTGAATTATTTTTGTGGCGGTTCTGGCG
MAACMVTARCAHLTCGGSG    2  ATGGCAGCATGCATGGTTACTGCGCGGTGCGCTCATTTGACGTGTGGCGGTTCTGGCG
MAACMQGSCVFQFEVWRFW    2  ATGGCAGCATGCATGTAGGGTTCGTGCGTTTTCTAGTTTGAAGTGTGGCGGTTCTGGCG
MAACMYHDCHYDHTCGGSG    2  ATGGCAGCATGCATGTATCATGATTGCCATTATGATCATACTTGTGGCGGTTCTGGCG
MAACMYYHCPSARSCGGSG    2  ATGGCAGCATGCATGTATTATCATTGCCCTTCTGCTCGTAGTTGTGGCGGTTCTGGCG
MAACMYFIARLGIIVAVLA    2  ATGGCAGCATGCATGTATTTTATTGCTCGGCTCGGAATCATTGTGGCGGTTCTGGCG
MAACMYFYCSARNHCGGSG    2  ATGGCAGCATGCATGTATTTTTATTGCTCGGCTCGGAATCATTGTGGTGGTTCTGGCG
MAACMSQNCCSVTSCGGSG    2  ATGGCAGCATGCATGTCGTAGAATTGCTGTTCGGTGACTAGTTGTGGCGGTTCTGGCG
MAACMLEPSCGSRLCGGSG    2  ATGGCAGCATGCATGTTGGAGCCGTCGTGCGGTAGTCGGTTGTGTGGCGGTTCTGGCG
MAACMLQQRCVMFPCGGSG    2  ATGGCAGCATGCATGTTGTAGCAGAGGTGCGTGATGTTTCCTTGTGGCGGTTCTGGCG
MAACMLSGSCTARVRCGGSG    2  ATGGCAGCATGCATGTTGTCTGGTTCTTGCACGGCTAGGGTGCGGTGTGGCGGTTCTGGCG
MAACMFTHLCAFHHCGGSG    2  ATGGCAGCATGCATGTTTACGCATTTGTGCGCTTTTCATCATTGTGGCGGTTCTGGCG
MAACITGRCASTF*VWRFW    2  ATGGCAGCATGCATTACGGGGCGTTGCGCGTCTACGTTTTGAGTGTGGCGGTTCTGGCG
MAACISFFGVASLFVAVLA    2  ATGGCAGCATGCATTAGTTTTTTCGGTGTTGCTAGCTTGTTTGTGGCGGTTCTGGCG
MAACISFFRCCQLVCGGSG    2  ATGGCAGCATGCATTAGTTTTTTTCGGTGTTGCTAGCTTGTTTGTGGCGGTTCTGGCG
MAACIMQSFCYIDSCGGSG    2  ATGGCAGCATGCATTATGTAGTCTTTTTGCTATATTGATTCTTGTGGCGGTTCTGGCG
MAACIQSARCFHYFCGGSG    2  ATGGCAGCATGCATTCAGAGTGCGAGGTGCTTTCATTATTTTTGTGGCGGTTCTGGCG
MAACIQQLCKRHNQCGGSG    2  ATGGCAGCATGCATTCAGCAGTTGTGCAAGCGTCATAATCAGTGTGGCGGTTCTGGCG
MAACIPKFCFRYDNCGGSG    2  ATGGCAGCATGCATTCCGAAGTTTTGCTTTCGGTATGATAATTGTGGCGGTTCTGGCG
MAACIPMLCQQIILCGGSG    2  ATGGCAGCATGCATTCCGATGCTGTGCCAGCAGATTATTCTTTGTGGCGGTTCTGGCG
MAACIPSTCFATSACGGSG    2  ATGGCAGCATGCATTCCGTCGACTTGCTTTGCGACGAGTGCGTGTGGCGGTTCTGGCG
MAACIPFLATCTARCGGSG    2  ATGGCAGCATGCATTCCTTTTCTTGCGACGTGCACGGCTAGGTGTGGCGGTTCTGGCG
MAACILLCPDPDVPCGGSG    2  ATGGCAGCATGCATTCTGCTGTGCCCTGATCCGGATGTGCCTTGTGGCGGTTCTGGCG
MAACILLCTARSAFCGGSG    2  ATGGCAGCATGCATTCTGCTTTGCACTGCTAGGAGTGCTTTTTGTGGCGGTTCTGGCG
MAACILVISCRFDSCGGSG    2  ATGGCAGCATGCATTCTTGTTATTTCGTGCCGGTTTGATTCTTGTGGCGGTTCTGGCG
MAACIERHCDSYIPCGGSG    2  ATGGCAGCATGCATTGAGCGTCATTGCGATTCTTATATTCCTTGTGGCGGTTCTGGCG
MAACIEGQACKTARCGGSG    2  ATGGCAGCATGCATTGAGGGTCAGGCGTGCAAGACGGCGAGGTGTGGCGGTTCTGGACG
MAACIAAKCTQRYSCGGSG    2  ATGGCAGCATGCATTGCGGCAAAGTGCACTCAACGGTATTCGTGTGGCGGTTCTGGCG
MAACIADQCLATARCGGSG    2  ATGGCAGCATGCATTGCTGATCAGTGCCTTGCTACGGCTAGGTGTGGCGGTTCTGGCG
MAACIALTKCEPFDCGGSG    2  ATGGCAGCATGCATTGCTTTGACTAAGTGCGAGCCGTTTGATTGTGGCGGTTCTGGCG
MAACIGQSCSARFFLWRFW    2  ATGGCAGCATGCATTGGTCAGTCGTGCTCGGCGCGTTTCTTTTTGTGGCGGTTCTGGCG
MAACIVDTCWSGPSCGGSG    2  ATGGCAGCATGCATTGTTGATACTTGCTGGTCGGGTCCGTCGTGTGGCGGTTCTGGCG
MAACIQQSCIFVSALWRFW    2  ATGGCAGCATGCATTTAGCAGTCTTGCATTTTTGTCTCGGCGTTGTGGCGGTTCTGGCG
MAACISNMCSARALCGGSG    2  ATGGCAGCATGCATTTCGAATATGTGCTCGGCGCGTGCTCTGTGTGGCGGTTCTGGCG
MAACISSPSCTARSCGGSG    2  ATGGCAGCATGCATTTCTTCTCCGTCGTGCACGGCGCGTTCGTGTGGCGGTTCTGGCG
MAACIFPPCYAHMECGGSG    2  ATGGCAGCATGCATTTTTCCGCCGTGCTATGCTCATATGGAGTGTGGCGGTTCTGGCG
MAACQTTISCPSPLCGGSG    2  ATGGCAGCATGCCAGACTACGATTAGTTGCCCGTCTCCTCTTTGTGGCGGTTCTGGCG
MAACQTARCSQPSLCGGSG    2  ATGGCAGCATGCCAGACTGCGCGTTGCAGTTAGCCGTCGCTGTGTGGCGGTTCTGGCG
MAACQMRNCLSHYVCGGSG    2  ATGGCAGCATGCCAGATGCGTAATTGCCTATCGCATTATGTTTGTGGCGGTTCTGGCG
MAACQHVRRCLSIVCGGSG    2  ATGGCAGCATGCCAGCATGTTCGGCGGTGCCTTTCTATTGTGTGTGGCGGTTCTGGCG
MAACQHLSCLSGRHCGGSG    2  ATGGCAGCATGCCAGCATTTGTCGTGCTTGTCTGGTCGGCATTGTGGCGGTTCTGGCG
MAACQPTYSCNYRCCGGSG    2  ATGGCAGCATGCCAGCCGACTTATTCGTGCAATTATCGGTGTTGTGGCGGTTCTGGCG
MAACQPKSCATWQWCGGSR    2  ATGGCAGCATGCCAGCCTAAGTCGTGCGCGACTTGGTAGTGGTGTGGCGGTTCTAGGCG
MAACQPPCYVAHVVCGGSG    2  ATGGCAGCATGCCAGCCTCCGTGCTATGTTGCGCATGTTGTTTGTGGCGGTTCTGGCG
MAACQPSRLCSQHFCGGSG    2  ATGGCAGCATGCCAGCCTTCTAGGCTGTGCTCGCAGCATTTTTGTGGCGGTTCTGGCG
MAACQRECTHRSTDCGGSG    2  ATGGCAGCATGCCAGCGGGAGTGCACGCATCGTTCTACTGATTGTGGCGGTTCTGGCG
MAACQVWDCAFYFAVWRFW    2  ATGGCAGCATGCCAGGTGTGGGATTGCGCGTTTTATTTTGCCGTGTGGCGGTTCTGGCG
MAACQQHYICLQVMCGGSG    2  ATGGCAGCATGCCAGTAGCATTATATTTGCCTGCAGGTTATGTGTGGCGGTTCTGGCG
MAACQSRCTSQTHKCGGSG    2  ATGGCAGCATGCCAGTCGCGTTGCACGTCGTAGACGCATAAATGTGGCGGTTCTGGCG
MAACQSLTCSTSARCGGSG    2  ATGGCAGCATGCCAGTCGCTTACTTGCTCTACGTCTGCTCGTTGTGGCGGTTCTGGCG
MAACQSARACGGMRCGGSG    2  ATGGCAGCATGCCAGTCGGCGCGGGCGTGCGGGGGTATGCGTTGTGGCGGTTCTGGCG
MAACQSARCWLRITCGGSG    2  ATGGCAGCATGCCAGTCGGCTCGTTGCTGGTTGCGGATTACGTGTGGCGGTTCTGGCG
MAACQSARCTYIKSCGGSG    2  ATGGCAGCATGCCAGTCTGCGCGTTGCACTTATATTAAGTCTTGTGGCGGTTCTGGCG
MAACQLVTFCTARHCGGSG    2  ATGGCAGCATGCCAGTTGGTGACTTTTTGCACGGCTAGGCATTGTGGCGGTTCTGGCG
MAACQLSLCTCHGSCGGSG    2  ATGGCAGCATGCCAGTTGTCGTTGTGCACGTGTCATGGTAGTTGTGGCGGTTCTGGCG
MAACQFRLCLYHQECGGSG    2  ATGGCAGCATGCCAGTTTAGGTTGTGCCTTTATCATTAGGAGTGTGGCGGTTCTGGCG
MAACHNTVCFKQQVCGGSG    2  ATGGCAGCATGCCATAATACTGTTTGCTTTAAGCAGTAGGTGTGTGGCGGTTCTGGCG
MAACHNLMICPSRYCGGSG    2  ATGGCAGCATGCCATAATCTGATGATTTGCCCTTCTAGGTATTGTGGCGGTTCTGGCG
MAACHTGRCTSRSVCGGSG    2  ATGGCAGCATGCCATACGGGTCGGTGCACTTCGCGGTCTGTTTGTGGCGGTTCTGGCG
MAACHSFPCTARGMCGGSG    2  ATGGCAGCATGCCATAGTTTTCCGTGCACTGCGAGGGGGATGTGTGGCGGTTCTGGCG
MAACHLTARCLEYQCGGSG    2  ATGGCAGCATGCCATCTTACTGCGCGTTGCTTGGAGTATCAGTGTGGCGGTTCTGGCG
MAACHLATCLASARCGGSG    2  ATGGCAGCATGCCATCTTGCTACTTGCTTGGCGTCGGCTCGGTGTGGCGGTTCTGGCG
MAACHLYVCSARGGVWRFW    2  ATGGCAGCATGCCATCTTTATGTTTGCAGTGCGCGGGGGGGTGTGTGGCGGTTCTGGCG
MAACHDASFALRGRVAVLA    2  ATGGCAGCATGCCATGATGCGTCTTTTGCTCTGCGCGGTCGTGTGGCGGTTCTGGCG
MAACHASNCRLQLFLWRFW    2  ATGGCAGCATGCCATGCTTCGAATTGCCGTTTGTAGCTTTTTTTGTGGCGGTTCTGGCG
MAACHVCRCAVGNYCGGSG    2  ATGGCAGCATGCCATGTGTGTAGGTGCGCTGTGGGGAATTATTGTGGCGGTTCTGGCG
MAACHQRKECMAVFVAVLA    2  ATGGCAGCATGCCATTAGCGTAAGGAGTGCATGGCTGTTTTTGTGGCGGTTCTGGCG
MAACHSAAFCLHRCCGGSG    2  ATGGCAGCATGCCATTCGGCTGCTTTTTGCTTGCATCGTTGTTGTGGCGGTTCTGGCG
MAACHSKAQCCSSLCGGSG    2  ATGGCAGCATGCCATTCTAAGGCTCAGTGCTGTAGTTCGCTTTGTGGCGGTTCTGGCG
MAACHSNCLSCFYQCGGSG    2  ATGGCAGCATGCCATTCTAATTGCTTGTCGTGTTTTTATCAGTGTGGCGGTTCTGGCG
MAACHWTARCVIMSCGGSG    2  ATGGCAGCATGCCATTGGACGGCTCGTTGCGTGATTATGTCTTGTGGCGGTTCTGGCG
MAACHWPQCQMRTYCGGSG    2  ATGGCAGCATGCCATTGGCCGCAGTGCTAGATGAGGACTTATTGTGGCGGTTCTGGCG
MAACHWAICVSAVHCGGSG    2  ATGGCAGCATGCCATTGGGCTATTTGCGTGTCGGCGGTGCATTGTGGCGGTTCTGGCG
MAACHCATCTGRLWCGGSG    2  ATGGCAGCATGCCATTGTGCGACTTGCACGGGGCGTCTGTGGTGTGGCGGTTCTGGCG
MAACHLNACNNSRTCGGSG    2  ATGGCAGCATGCCATTTGAATGCTTGCAATAATTCTCGTACGTGTGGCGGTTCTGGCG
MAACHLQQMCGRFQCGGSG    2  ATGGCAGCATGCCATTTGCAGCAGATGTGCGGGCGTTTTTAGTGTGGCGGTTCTGGCG
MAACHLQQCLIRRACGGSG    2  ATGGCAGCATGCCATTTGTAGCAGTGCCTTATTCGTCGGGCTTGTGGCGGTTCTGGCG
MAACPTARCSGSLHCGGSG    2  ATGGCAGCATGCCCGACGGCGAGGTGCTCGGGGTCGCTGCATTGTGGCGGTTCTGGCG
MAACPTARCAFHRYCGGSG    2  ATGGCAGCATGCCCGACGGCTCGTTGCGCTTTTCATCGGTATTGTGGCGGTTCTGGCG
MAACPTARACSMLHCGGSG    2  ATGGCAGCATGCCCGACTGCGCGGGCTTGCTCGATGTTGCATTGTGGCGGTTCTGGCG
MAACPTYACRISPRCGGSG    2  ATGGCAGCATGCCCGACTTATGCTTGCAGGATTAGTCCTCGTTGTGGCGGTTCTGGCG
MAACPSTFCKLSARCGGSG    2  ATGGCAGCATGCCCGAGTACGTTTTGCAAGCTTTCTGCTAGGTGTGGCGGTTCTGGCG
MAACPISTCCSSARCGGSG    2  ATGGCAGCATGCCCGATATCTACTTGTTGCTCTTCTGCGCGGTGTGGCGGTTCTGGCG
MAACPMQRCFTIYRCGGSG    2  ATGGCAGCATGCCCGATGTAGCGGTGCTTTACGATTTATCGTTGTGGCGGTTCTGGCG
MAACPMWCSGWVTDCGGSG    2  ATGGCAGCATGCCCGATGTGGTGCTCGGGGTGGGTTACGGATTGTGGCGGTTCTGGCG
MAACPQLMCTGRVWCGGSG    2  ATGGCAGCATGCCCGCAGCTGATGTGCACGGGGAGGGTGTGGTGTGGCGGTTCTGGCG
MAACPHSTDCSSTTCGGSG    2  ATGGCAGCATGCCCGCATTCTACTGATTGCTCTTCTACGACGTGTGGCGGTTCTGGCG
MAACPPFRCDLSITCGGSG    2  ATGGCAGCATGCCCGCCGTTTAGGTGCGATTTGTCTATAACGTGTGGCGGTTCTGGCG
MAACPPRCASARSPCGGSG    2  ATGGCAGCATGCCCGCCTCGGTGCGCGTCGGCGCGGTCGCCTTGTGGCGGTTCTGGCG
MAACPPWLCSQLRSCGGSG    2  ATGGCAGCATGCCCGCCTTGGCTGTGCTCTCAGTTGCGTTCTTGTGGCGGTTCTGGCG
MAACPLPRSCRFSQCGGSG    2  ATGGCAGCATGCCCGCTTCCTCGTTCGTGCCGGTTTTCTCAGTGTGGCGGTTCTGGCG
MAACPLACFPPQSHCGGSG    2  ATGGCAGCATGCCCGCTTGCGTGCTTTCCTCCTTAGTCTCATTGTGGCGGTTCTGGCG
MAACPARLCDRYSLCGGSG    2  ATGGCAGCATGCCCGGCTCGGTTGTGCGATCGGTATTCTCTTTGTGGCGGTTCTGGCG
MAACPVWIDCTRGPCGGSG    2  ATGGCAGCATGCCCGGTGTGGATTGATTGCACTAGGGGTCCTTGTGGCGGTTCTGGCG
MAACPQLMDLCVLECGGSG    2  ATGGCAGCATGCCCGTAGCTTATGGATCTGTGCGTTCTTGAGTGCGGCGGTTCTGGCG
MAACPYYPCFLIDTCGGSG    2  ATGGCAGCATGCCCGTATTATCCGTGCTTTCTGATTGATACTTGTGGCGGTTCTGGCG
MAACPSRTCRLGRIVAVLA    2  ATGGCAGCATGCCCGTCGCGTACGTGCAGGCTCGGTCGGATTGTGGCGGTTCTGGCG
MAACPSSQWCHANECGGSG    2  ATGGCAGCATGCCCGTCGTCGCAGTGGTGCCATGCGAATGAGTGTGGCGGTTCTGGCG
MAACPCHSCSGHFFCGGSG    2  ATGGCAGCATGCCCGTGTCATTCGTGCTCGGGGCATTTTTTTTGTGGCGGTTCTGGCG
MAACPCHSCSGHFFLWRFW    2  ATGGCAGCATGCCCGTGTCATTCGTGCTCGGGGCATTTTTTTTTGTGGCGGTTCTGGCG
MAACPLRLCSARYTCGGSG    2  ATGGCAGCATGCCCGTTGCGGTTGTGCTCTGCGCGGTATACTTGTGGCGGTTCTGGACG
MAACPFWYFCTARMCGGSG    2  ATGGCAGCATGCCCGTTTTGGTATTTTTGCACTGCTAGGATGTGTGGCGGTTCTGGCG
MAACPSLACPVQNCCGGSG    2  ATGGCAGCATGCCCTAGTCTTGCGTGCCCGGTGCAGAATTGTTGTGGCGGTTCTGGCG
MAACPMRRHCLYSYCGGSG    2  ATGGCAGCATGCCCTATGAGGCGTCATTGCCTTTATTCGTATTGTGGCGGTTCTGGCG
MAACPHNKLCPLPSCGGSG    2  ATGGCAGCATGCCCTCATAATAAGCTGTGCCCTCTTCCGAGTTGTGGCGGTTCTGGCG
MAACPHYVCSARFNCGGSG    2  ATGGCAGCATGCCCTCATTATGTTTGCAGTGCTCGTTTTAATTGTGGCGGTTCTGGCG
MAACPPKSCGRLPVCGGSG    2  ATGGCAGCATGCCCTCCTAAGTCTTGCGGTCGGCTTCCTGTTTGTGGCGGTTCTGGCG
MAACPPSPCPHQFSCGGSG    2  ATGGCAGCATGCCCTCCTAGTCCTTGCCCGCATTAGTTTTCTTGTGGCGGTTCTGGCG
MAACPPLSCSRHYVCGGSG    2  ATGGCAGCATGCCCTCCTCTTAGTTGCAGTCGTCATTATGTGTGTGGCGGTTCTGGCG
MAACPPYVCWPMGYCGGSG    2  ATGGCAGCATGCCCTCCTTATGTTTGCTGGCCTATGGGTTATTGTGGCGGTTCTGGCG
MAACPRPELCSARYCGGSG    2  ATGGCAGCATGCCCTCGGCCTGAGCTGTGCTCTGCGCGTTATTGTGGCGGTTCTGGCG
MAACPRLYCTPNTYCGGSG    2  ATGGCAGCATGCCCTCGGCTTTATTGCACTCCGAATACTTATTGTGGCGGTTCTGGCG
MAACPRWPCGLMQSCGGSG    2  ATGGCAGCATGCCCTCGGTGGCCGTGCGGGTTGATGCAGTCTTGTGGCGGTTCTGGCG
MAACPASCSTARCFVAVLA    2  ATGGCAGCATGCCCTGCGAGTTGCTCTACGGCTAGGTGTTTTGTGGCGGTTCTGGCG
MAACPALCNAALFTCGGSG    2  ATGGCAGCATGCCCTGCGTTGTGCAATGCGGCGTTGTTTACGTGTGGCGGTTCTGGCG
MAACPVLRCSPTARCGGSG    2  ATGGCAGCATGCCCTGTTCTGCGGTGCAGTCCTACTGCGAGGTGTGGCGGTTCTGGCG
MAACPQHECTRTHLCGGSG    2  ATGGCAGCATGCCCTTAGCATGAGTGCACGAGGACTCATTTGTGTGGCGGTTCTGGCG
MAACPQHCPWIVSICGGSG    2  ATGGCAGCATGCCCTTAGCATTGCCCTTGGATTGTGTCGATTTGTGGCGGTTCTGGCG
MAACPQRLCLNFSPCGGSG    2  ATGGCAGCATGCCCTTAGCGTCTGTGCTTGAATTTTTCGCCTTGTGGCGGTTCTGGCG
MAACPSSYCAPPNMCGGSG    2  ATGGCAGCATGCCCTTCGTCTTATTGCGCTCCTCCTAATATGTGTGGCGGTTCTGGCG
MAACPSACYAMRGKCGGSG    2  ATGGCAGCATGCCCTTCTGCTTGTTATGCTATGCGTGGTAAGTGTGGCGGTTCTGGCG
MAACPFVCASYTARCGGSG    2  ATGGCAGCATGCCCTTTTGTGTGCGCGTCGTATACGGCGCGTTGTGGCGGTTCTGGCG
MAACPFSCIEYSYRCGGSG    2  ATGGCAGCATGCCCTTTTTCGTGCATTGAGTATAGTTATAGGTGTGGCGGTTCTGGCG
MAACRKWLCRQQVTCGGSG    2  ATGGCAGCATGCCGGAAGTGGCTGTGCCGGTAGTAGGTTACGTGTGGCGGTTCTGGCG
MAACRTQCVARLSICGGSG    2  ATGGCAGCATGCCGGACGTAGTGCGTGGCGCGGCTTTCTATTTGTGGCGGTTCTGGCG
MAACRMFHCSARELCGGSG    2  ATGGCAGCATGCCGGATGTTTCATTGCTCTGCGCGTGAGTTGTGTGGCGGTTCTGGCG
MAACRQMGICSTGGCGGSG    2  ATGGCAGCATGCCGGCAGATGGGGATTTGCTCGACTGGGGGTTGTGGCGGTTCTGGCG
MAACRHPVCSSPNNCGGSG    2  ATGGCAGCATGCCGGCATCCTGTTTGCTCGTCTCCTAATAATTGTGGCGGTTCTGGCG
MAACRPYLLCALRIVAVLA    2  ATGGCAGCATGCCGGCCGTATTTACTTTGTGCACTTCGCATTGTGGCGGTTCTGGCG
MAACRPERSCLMSTCGGSG    2  ATGGCAGCATGCCGGCCTGAGCGGAGTTGCCTTATGAGTACTTGTGGCGGTTCTGGCG
MAACRLANPCHSGRCGGSG    2  ATGGCAGCATGCCGGCTTGCGAATCCGTGCCATTCGGGTAGGTGTGGCGGTTCTGGCG
MAACRATYCKMSARCGGSG    2  ATGGCAGCATGCCGGGCGACGTATTGCAAGATGAGTGCTAGGTGTGGCGGTTCTGGCG
MAACRARLCSTSPLCGGSG    2  ATGGCAGCATGCCGGGCGCGTCTGTGCTCTACGTCGCCTTTGTGTGGCGGTTCTGGCG
MAACRACLCDNSRSCGGSG    2  ATGGCAGCATGCCGGGCGTGTCTGTGCGATAATTCGCGGAGTTGTGGCGGTTCTGGCG
MAACRGHCTARSSFCGGSG    2  ATGGCAGCATGCCGGGGTCATTGCACTGCTCGGTCGAGTTTTTGTGGCGGTTCTGGCG
MAACRGWTSRCDNVCGGSG    2  ATGGCAGCATGCCGGGGTTGGACTAGTCGTTGCGATAATGTGTGTGGCGGTTCTGGCG
MAACRVRCPSGSPYCGGSG    2  ATGGCAGCATGCCGGGTGCGTTGCCCGTCGGGGTCTCCTTATTGTGGCGGTTCTGGCG
MAACRYSLQCEPHFCGGSG    2  ATGGCAGCATGCCGGTATTCTTTGCAGTGCGAGCCTCATTTTTGTGGCGGTTCTGGCG
MAACRYFTARCPVTCGGSG    2  ATGGCAGCATGCCGGTATTTTACTGCGCGTTGCCCTGTTACGTGTGGCGGTTCTGGCG
MAACRSVQCWSECECGGSG    2  ATGGCAGCATGCCGGTCTGTTCAGTGCTGGTCGGAGTGTGAGTGTGGCGGTTCTGGCG
MAACRLRRFLAFIFVAVLA    2  ATGGCAGCATGCCGGTTGCGTCGGTTTCTTGCTTTCATCTTTGTGGCGGTTCTGGCG
MAACRTYVCHSLRRCGGSG    2  ATGGCAGCATGCCGTACGTATGTGTGCCATTCGTTGCGTCGTTGTGGCGGTTCTGGCG
MAACRRHLQCDKSLCGGSG    2  ATGGCAGCATGCCGTAGGCATCTGCAGTGCGATAAGAGTCTTTGTGGCGGTTCTGGCG
MAACRPSSCYYSARCGGSG    2  ATGGCAGCATGCCGTCCGAGTTCTTGCTATTATTCGGCGCGTTGTGGCGGTTCTGGCG
MAACRRILTCTYYTCGGSG    2  ATGGCAGCATGCCGTCGTATTCTGACGTGCACTTATTATACGTGTGGCGGTTCTGGCG
MAACRLLTCGYPQLCGGSG    2  ATGGCAGCATGCCGTCTGTTGACTTGCGGGTATCCGCAGTTGTGTGGCGGTTCTGGCG
MAACRLKRHCLFFGVWRFW    2  ATGGCAGCATGCCGTCTTAAGAGGCATTGCCTTTTTTTCGGAGTGTGGCGGTTCTGGCG
MAACRLQGACSARYCGGSG    2  ATGGCAGCATGCCGTCTTCAGGGTGCGTGCTCTGCGAGGTATTGTGGCGGTTCTGGCG
MAACRDLLCYATPRCGGSW    2  ATGGCAGCATGCCGTGATCTGTTGTGCTATGCTACGCCGCGTTGTGGCGGTTCATGGCG
MAACRDQSTCYMLICGGSG    2  ATGGCAGCATGCCGTGATTAGAGTACGTGCTATATGCTGATTTGTGGCGGTTCTGGCG
MAACRDYSRCPASHCGGSG    2  ATGGCAGCATGCCGTGATTATTCGAGGTGCCCGGCGAGTCATTGTGGCGGTTCTGGCG
MAACRAWCCAGSARCGGSG    2  ATGGCAGCATGCCGTGCGTGGTGTTGCGCGGGTAGTGCGAGGTGTGGCGGTTCTGGCG
MAACRGSTCASALKCGGSG    2  ATGGCAGCATGCCGTGGTTCGACGTGCGCGAGTGCGCTGAAGTGTGGCGGTTCTGGCG
MAACRQPHPCFAHFCGGSG    2  ATGGCAGCATGCCGTTAGCCTCATCCTTGCTTTGCTCATTTTTGTGGCGGTTCTGGCG
MAACRSRPVCYSFHCGGSG    2  ATGGCAGCATGCCGTTCGAGGCCGGTTTGCTATTCGTTTCATTGTGGCGGTTCTGGCG
MAACRSSLCFTHITCGGSG    2  ATGGCAGCATGCCGTTCTTCTCTTTGCTTTACTCATATTACTTGTGGCGGTTCTGGCG
MAACRSFVLVHGSLVWRFW    2  ATGGCAGCATGCCGTTCTTTTGTCTTAGTGCACGGCTCGTTGGTGTGGCGGTTCTGGCG
MAACRCSACTARVGCGGSG    2  ATGGCAGCATGCCGTTGTAGTGCGTGCACTGCTCGGGTGGGTTGTGGCGGTTCTGGCG
MAACRFHMRSSRYQCGGSG    2  ATGGCAGCATGCCGTTTTCATATGCGCTCTTCTCGTTATCAGTGTGGCGGTTCTGGCG
MAACLKLRHCTRQSCGGSG    2  ATGGCAGCATGCCTGAAGCTTCGTCATTGCACTCGGCAGAGTTGTGGCGGTTCTGGCG
MAACLTMQCNTSDQCGGSG    2  ATGGCAGCATGCCTGACGATGCAGTGCAATACTAGTGATCAGTGTGGCGGTTCTGGCG
MAACLTQCVECIFHCGGSG    2  ATGGCAGCATGCCTGACGTAGTGCGTTGAGTGTATTTTTCATTGTGGCGGTTCTGGCG
MAACLTVQCTARHLCGGSG    2  ATGGCAGCATGCCTGACTGTGCAGTGCACTGCGCGTCATTTGTGTGGCGGTTCTGGCG
MAACLTWACTIQNACGGSG    2  ATGGCAGCATGCCTGACTTGGGCGTGCACGATTTAGAATGCTTGTGGCGGTTCTGGCG
MAACLSARCPGSWLCGGSG    2  ATGGCAGCATGCCTGAGTGCGCGTTGCCCGGGGTCTTGGTTGTGTGGCGGTTCTGGCG
MAACLSAGCPSLLICGGSG    2  ATGGCAGCATGCCTGAGTGCGGGGTGCCCGTCGCTGCTTATTTGTGGCGGTTCTGGCG
MAACLSSGSCAAVSCGGSG    2  ATGGCAGCATGCCTGAGTTCTGGGTCTTGCGCTGCGGTTTCTTGTGGCGGTTCTGGCG
MAACLHFSCLAQQRCGGSG    2  ATGGCAGCATGCCTGCATTTTTCGTGCTTGGCGCAGCAGCGTTGTGGCGGTTCTGGCG
MAACLPTHQCTARACGGSG    2  ATGGCAGCATGCCTGCCGACGCATCAGTGCACTGCGAGGGCGTGTGGCGGTTCTGGCG
MAACLPHKCSRLPGCGGSG    2  ATGGCAGCATGCCTGCCGCATAAGTGCTCGCGTTTGCCTGGTTGTGGCGGTTCTGGCG
MAACLPRRHCYSMACGGSG    2  ATGGCAGCATGCCTGCCGCGTAGGCATTGCTATTCTATGGCGTGTGGCGGTTCTGGCG
MAACLPYNCLRYSHCGGSG    2  ATGGCAGCATGCCTGCCTTATAATTGCCTGCGGTATTCGCATTGTGGCGGTTCTGGCG
MAACLRHRCAAIHPCGGSG    2  ATGGCAGCATGCCTGCGTCATAGGTGCGCTGCTATTCATCCTTGTGGCGGTTCTGGCG
MAACLLLECMNSNSCGGSG    2  ATGGCAGCATGCCTGCTTTTGGAGTGCATGAATTCTAATTCTTGTGGCGGTTCTGGCG
MAACLEALCSRRSLCGGSG    2  ATGGCAGCATGCCTGGAGGCTTTGTGCAGTAGGCGGTCGCTTTGTGGCGGTTCTGGCG
MAACLEYYSCLLLYCGGSG    2  ATGGCAGCATGCCTGGAGTATTATTCTTGCCTGCTGCTTTATTGTGGCGGTTCTGGCG
MAACLDLHCPMMQPCGGSG    2  ATGGCAGCATGCCTGGATTTGCATTGCCCTATGATGCAGCCTTGTGGCGGTTCTGGCG
MAACLAQCVSRVQDCGGSG    2  ATGGCAGCATGCCTGGCTCAGTGCGTGTCGCGTGTGTAGGATTGTGGCGGTTCTGGCG
MAACLALHCRSLASCGGSG    2  ATGGCAGCATGCCTGGCTCTTCATTGCCGGTCGCTTGCTTCGTGTGGCGGTTCTGGCG
MAACLSMRCFTNPVCGGSG    2  ATGGCAGCATGCCTGTCGATGCGGTGCTTTACGAATCCGGTTTGTGGCGGTTCTGGCG
MAACLSPLCTARSTCGGSG    2  ATGGCAGCATGCCTGTCGCCTCTTTGCACGGCTCGTAGTACGTGCGGCGGTTCTGGCG
MAACLSGRCGAGNLCGGSG    2  ATGGCAGCATGCCTGTCGGGTCGTTGCGGGGCGGGGAATCTGTGTGGCGGTTCTGGCG
MAACLSVGCTADSLCGGSG    2  ATGGCAGCATGCCTGTCGGTTGGTTGCACTGCGGATTCTCTGTGTGGCGGTTCTGGCG
MAACLSSYCFRILDCGGSG    2  ATGGCAGCATGCCTGTCGTCTTATTGCTTTAGGATTCTTGATTGTGGCGGTTCTGGCG
MAACLSEQCTQSRHCGGSG    2  ATGGCAGCATGCCTGTCTGAGTAGTGCACGCAGTCTCGTCATTGTGGCGGTTCTGGCG
MAACLSARCAQMNRCGGSG    2  ATGGCAGCATGCCTGTCTGCGCGGTGCGCGCAGATGAATAGGTGTGGCGGTTCTGGCG
MAACLSARLLFFVYLWRFW    2  ATGGCAGCATGCCTGTCTGCGCGTTTGCTCTTTTTCGTATATTTGTGGCGGTTCTGGCG
MAACLSASCISARSCGGSG    2  ATGGCAGCATGCCTGTCTGCTTCGTGCATTTCTGCGCGTTCGTGTGGCGGTTCTGGCG
MAACLWFVMCLCPRCGGSG    2  ATGGCAGCATGCCTGTGGTTTGTTATGTGCCTTTGTCCTCGGTGTGGCGGTTCTGGCG
MAACLLNLSCQSHKCGGSG    2  ATGGCAGCATGCCTGTTGAATTTGTCTTGCTAGTCTCATAAGTGTGGCGGTTCTGGCG
MAACLLSVCTKRLACGGSG    2  ATGGCAGCATGCCTGTTGTCGGTTTGCACTAAGCGGCTTGCTTGTGGCGGTTCTGGCG
MAACLFTPPCYGYYCGGSG    2  ATGGCAGCATGCCTGTTTACTCCGCCGTGCTATGGGTATTATTGTGGCGGTTCTGGCG
MAACLNVSARCPLLCGGSG    2  ATGGCAGCATGCCTTAATGTGTCTGCGCGTTGCCCGCTTCTTTGTGGCGGTTCTGGCG
MAACLTRCCCSLGVCGGSG    2  ATGGCAGCATGCCTTACTCGTTGTTGCTGTTCTTTGGGGGTGTGTGGCGGTTCTGGCG
MAACLTARCVISGLCGGSG    2  ATGGCAGCATGCCTTACTGCTAGGTGCGTTATTAGTGGTCTTTGTGGCGGTTCTGGCG
MAACLRNSCPNFVLCGGSG    2  ATGGCAGCATGCCTTAGGAATTCTTGCCCGAATTTTGTGCTGTGTGGCGGTTCTGGCG
MAACLSQSCKYMAACGGSG    2  ATGGCAGCATGCCTTAGTCAGTCGTGCAAGTATATGGCGGCGTGTGGCGGTTCTGGCG
MAACLSYRCQPRSYCGGSG    2  ATGGCAGCATGCCTTAGTTATCGTTGCTAGCCGCGTTCGTATTGTGGCGGTTCTGGCG
MAACLMSRCSARSQCGGSG    2  ATGGCAGCATGCCTTATGTCGAGGTGCTCTGCTCGGTCTTAGTGTGGCGGTTCTGGCG
MAACLIYACTARHFCGGSG    2  ATGGCAGCATGCCTTATTTATGCGTGCACGGCGCGTCATTTTTGTGGCGGTTCTGGCG
MAACLQSVCPAGSSCGGSG    2  ATGGCAGCATGCCTTCAGTCTGTTTGCCCGGCGGGGAGTAGTTGTGGCGGTTCTGGCG
MAACLQLLCAMRGCCGGSG    2  ATGGCAGCATGCCTTCAGTTGTTGTGCGCTATGCGGGGTTGTTGTGGCGGTTCTGGCG
MAACLHSARCFFSFLWRFW    2  ATGGCAGCATGCCTTCATAGTGCGCGTTGCTTTTTTTCATTTTTGTGGCGGTTCTGGCG
MAACLPQSCKRHACCGGSG    2  ATGGCAGCATGCCTTCCTCAGTCTTGCAAGCGTCATGCTTGTTGTGGCGGTTCTGGCG
MAACLPPAQCVVLMCGGSG    2  ATGGCAGCATGCCTTCCTCCGGCTCAGTGCGTTGTTCTGATGTGTGGCGGTTCTGGCG
MAACLPRSCTCLHWCGGSG    2  ATGGCAGCATGCCTTCCTCGGTCTTGCACTTGTCTGCATTGGTGTGGCGGTTCTGGCG
MAACLRLALCHAGWCGGSG    2  ATGGCAGCATGCCTTCGTCTTGCTCTGTGCCATGCGGGGTGGTGTGGCGGTTCTGGCG
MAACLRDHCPIFLQCGGSG    2  ATGGCAGCATGCCTTCGTGATCATTGCCCTATTTTTCTGCAGTGTGGCGGTTCTGGCG
MAACLLTTCLQSSDCGGSG    2  ATGGCAGCATGCCTTCTGACTACGTGCCTGTAGAGTTCGGATTGTGGCGGTTCTGGCG
MAACLAWCPLATQSCGGSG    2  ATGGCAGCATGCCTTGCGTGGTGCCCGTTGGCTACGCAGTCGTGTGGCGGTTCTGGCG
MAACLALSCHAQWWCGGSG    2  ATGGCAGCATGCCTTGCTTTGAGTTGCCATGCGCAGTGGTGGTGTGGCGGTTCTGGCG
MAACLVPACSARGKCGGSG    2  ATGGCAGCATGCCTTGTGCCGGCTTGCTCGGCGCGTGGGAAGTGTGGCGGTTCTGGCG
MAACLVFPNCTARACGGSG    2  ATGGCAGCATGCCTTGTGTTTCCTAATTGCACTGCTAGGGCTTGTGGCGGTTCTGGCG
MAACLVQRMCLYSLCGGSG    2  ATGGCAGCATGCCTTGTTCAGAGGATGTGCTTGTATTCGTTGTGTGGCGGTTCTGGCG
MAACLQATWCPNHNCGGSG    2  ATGGCAGCATGCCTTTAGGCTACGTGGTGCCCTAATCATAATTGTGGCGGTTCTGGCG
MAACLSGKCWQAMPCGGSG    2  ATGGCAGCATGCCTTTCTGGGAAGTGCTGGCAGGCTATGCCGTGTGGCGGTTCTGGCG
MAACLLMCLYFYVYCGGSG    2  ATGGCAGCATGCCTTTTGATGTGCCTTTATTTTTATGTGTATTGTGGCGGTTCTGGCG
MAACLLYLLCLSLVCGGSG    2  ATGGCAGCATGCCTTTTGTATCTTTTGTGCCTTTCTTTGGTTTGTGGCGGTTCTGGCG
MAACLFALLLVYCSVWRFW    2  ATGGCAGCATGCCTTTTTGCGTTGTTGCTCGTATACTGCTCGGTGTGGCGGTTCTGGCG
MAACLFSNCSYVPKCGGSG    2  ATGGCAGCATGCCTTTTTTCGAATTGCTCTTATGTTCCTAAGTGTGGCGGTTCTGGCG
MAACEKARTARYTSCGGSG    2  ATGGCAGCATGCGAGAAGGCTCGCACTGCTCGGTATACTTCTTGTGGCGGTTCTGGCG
MAACETSQCRNLPICGGSG    2  ATGGCAGCATGCGAGACGTCGCAGTGCCGTAATTTGCCTATTTGTGGCGGTTCTGGCG
MAACEPACFVSLGLCGGSG    2  ATGGCAGCATGCGAGCCGGCTTGCTTTGTGTCGTTGGGTTTGTGTGGCGGTTCTGGCG
MAACEPVCSLTTESCGGSA    2  ATGGCAGCATGCGAGCCTGTTTGCTCGTTGACTACGGAGTCGTGTGGCGGTTCTGCG
MAACERIHSCLSMPCGGSG    2  ATGGCAGCATGCGAGCGGATTCATTCGTGCCTGTCTATGCCGTGTGGCGGTTCTGGCG
MAACERGRGCSVVMCGGSG    2  ATGGCAGCATGCGAGCGTGGGCGGGGTTGCAGTGTGGTTATGTGTGGCGGTTCTGGCG
MAACEVQELCRFTVCGGSG    2  ATGGCAGCATGCGAGGTTCAGGAGCTGTGCAGGTTTACGGTTTGTGGCGGTTCTGGCG
MAACDKSCPPWWHHCGGSG    2  ATGGCAGCATGCGATAAGTCTTGCCCGCCTTGGTGGCATCATTGTGGCGGTTCTGGCG
MAACDNRWCRFRFIVAVLA    2  ATGGCAGCATGCGATAATCGTTGGTGCAGGTTTAGGTTTATTGTGGCGGTTCTGGCG
MAACDTLCYLYYTGCGGSG    2  ATGGCAGCATGCGATACTCTTTGCTATCTGTATTATACTGGGTGTGGCGGTTCTGGCG
MAACDRVPCHPTSRCGGSG    2  ATGGCAGCATGCGATCGGGTGCCGTGCCATCCTACTTCGCGGTGTGGCGGTTCTGGCG
MAACDLKRCSNLRMCGGSG    2  ATGGCAGCATGCGATCTGAAGCGTTGCTCTAATCTGCGTATGTGTGGCGGTTCTGGCG
MAACDLRYCNRASMCGGSG    2  ATGGCAGCATGCGATCTGCGTTATTGCAATCGGGCGTCTATGTGTGGCGGTTCTGGCG
MAACDLFRCQHFVSCGGSG    2  ATGGCAGCATGCGATCTTTTTCGTTGCCAGCATTTTGTGTCGTGTGGCGGTTCTGGCG
MAACDVWFCPLALFCGGSG    2  ATGGCAGCATGCGATGTTTGGTTTTGCCCGCTGGCTTTGTTTTGTGGCGGTTCTGGCG
MAACDQPTCFMSYVCGGSG    2  ATGGCAGCATGCGATTAGCCTACTTGCTTTATGTCGTATGTGTGTGGCGGTTCTGGCG
MAACDSMAQCGQRACGGSG    2  ATGGCAGCATGCGATTCGATGGCTCAGTGCGGTTAGAGGGCGTGTGGCGGTTCTGGCG
MAACDLYLQTCLLVCGGSG    2  ATGGCAGCATGCGATTTGTATCTGCAGACTTGCCTTCTTGTTTGTGGCGGTTCTGGCG
MAACDFFLCPTNPMCGGSG    2  ATGGCAGCATGCGATTTTTTTCTTTGCCCGACTAATCCTATGTGTGGCGGTTCTGGCG
MAACAKHGCHTRCFVAVLA    2  ATGGCAGCATGCGCGAAGCATGGTTGCCATACTCGTTGTTTTGTGGCGGTTCTGGCG
MAACANVVCTARSLCGGSG    2  ATGGCAGCATGCGCGAATGTGGTGTGCACGGCGCGGTCGCTTTGTGGCGGTTCTGGCG
MAACARHCVSARYGCGGSG    2  ATGGCAGCATGCGCGAGGCATTGCGTGTCGGCGCGGTATGGGTGTGGCGGTTCTGGCG
MAACASRSCISQFLCGGSG    2  ATGGCAGCATGCGCGAGTCGTTCGTGCATTTCTTAGTTTTTGTGTGGCGGTTCTGGCG
MAACAILRCSDPQLCGGSG    2  ATGGCAGCATGCGCGATTCTGCGTTGCTCTGATCCTTAGTTGTGTGGCGGTTCTGGCG
MAACARDCGIMFWKCGGSG    2  ATGGCAGCATGCGCGCGGGATTGCGGTATTATGTTTTGGAAGTGTGGCGGTTCTGGCG
MAACARSCFESFLECGGSG    2  ATGGCAGCATGCGCGCGTAGTTGCTTTGAGTCTTTTCTGGAGTGTGGCGGTTCTGGCG
MAACALPCSLSPAK*GGSG    2  ATGGCAGCATGCGCGCTGCCGTGCTCTTTGTCGCCGGCTAAGTGAGGCGGTTCTGGCG
MAACALFSCLLLLFCGGSG    2  ATGGCAGCATGCGCGCTGTTTTCGTGCTTGTTGCTGCTTTTTTGTGGCGGTTCTGGCG
MAACALTCKNPYWSCGGSG    2  ATGGCAGCATGCGCGCTTACTTGCAAGAATCCGTATTGGAGTTGTGGCGGTTCTGGCG
MAACALMSCTGRNSCGGSG    2  ATGGCAGCATGCGCGCTTATGAGTTGCACTGGGAGGAATAGTTGTGGCGGTTCTGGCG
MAACAAYNCSARSWCGGSG    2  ATGGCAGCATGCGCGGCGTATAATTGCTCTGCTCGTTCGTGGTGTGGCGGTTCTGGCG
MAACAQRLRARLRVCGGSG    2  ATGGCAGCATGCGCGTAGCGACTTCGTGCTAGACTGCGCGTTTGTGGCGGTTCTGGCG
MAACAQLLCNLSYLCGGSG    2  ATGGCAGCATGCGCGTAGCTGCTTTGCAATTTGAGTTATTTGTGTGGCGGTTCTGGCG
MAACASGLCYSSARCGGSG    2  ATGGCAGCATGCGCGTCGGGTTTGTGCTATTCGTCTGCGCGTTGTGGCGGTTCTGGCG
MAACASVSCTTHMLCGGSG    2  ATGGCAGCATGCGCGTCTGTGAGTTGCACGACGCATATGCTTTGTGGCGGTTCTGGCG
MAACALQPCQGGLNCGGSG    2  ATGGCAGCATGCGCGTTGCAGCCTTGCTAGGGTGGTTTGAATTGTGGCGGTTCTGGCG
MAACAFPMCQLFAKCGGSG    2  ATGGCAGCATGCGCGTTTCCTATGTGCCAGCTTTTTGCTAAGTGTGGCGGTTCTGGCG
MAACAFFLLHGACLLWRFW    2  ATGGCAGCATGCGCGTTTTTCTTATTGCACGGCGCGTGTTTATTGTGGCGGTTCTGGCG
MAACATARCMGQGLCGGSG    2  ATGGCAGCATGCGCTACGGCGAGGTGCATGGGTCAGGGTTTGTGTGGCGGTTCTGGCG
MAACASMAKCWLWECGGSG    2  ATGGCAGCATGCGCTAGTATGGCGAAGTGCTGGTTGTGGGAGTGTGGCGGTTCTGGCG
MAACAMVSCSDKQECGGSG    2  ATGGCAGCATGCGCTATGGTGTCTTGCAGTGATAAGCAGGAGTGTGGCGGTTCTGGCG
MAACAQTTQGCQMPCGGSG    2  ATGGCAGCATGCGCTCAGACGACTCAGGGGTGCTAGATGCCGTGTGGCGGTTCTGGCG
MAACAQQMPCSQQECGGSG    2  ATGGCAGCATGCGCTCAGCAGATGCCGTGCTCGCAGTAGGAGTGTGGCGGTTCTGGCG
MAACAPFSCKSAQPCGGSG    2  ATGGCAGCATGCGCTCCTTTTTCGTGCAAGAGTGCGCAGCCTTGTGGCGGTTCTGGCG
MAACARRSIARRLCVAVLA    2  ATGGCAGCATGCGCTCGACGAAGTATTGCTAGACGATTATGTGTGGCGGTTCTGGCG
MAACARPSCMSARLCGGSG    2  ATGGCAGCATGCGCTCGGCCGAGTTGCATGTCGGCGCGGCTTTGTGGCGGTTCTGGCG
MAACARHRCPVAFFCGGSG    2  ATGGCAGCATGCGCTCGTCATCGGTGCCCGGTGGCGTTTTTTTGTGGCGGTTCTGGCG
MAACARPTSCTARFVAVLA    2  ATGGCAGCATGCGCTCGTCCGACTTCGTGCACTGCGCGGTTTGTGGCGGTTCTGGCG
MAACARSSCSARSFVAVLA    2  ATGGCAGCATGCGCTCGTTCTAGTTGCTCGGCGCGTAGTTTTGTGGCGGTTCTGGCG
MAACALLSCQLSYGCGGSG    2  ATGGCAGCATGCGCTCTGTTGTCTTGCTAGCTGTCGTATGGGTGTGGCGGTTCTGGCG
MAACADSCCDSSRLCGGSG    2  ATGGCAGCATGCGCTGATTCTTGTTGCGATTCGAGTCGTCTTTGTGGCGGTTCTGGCG
MAACAGTQDTCPPCCGGSG    2  ATGGCAGCATGCGCTGGTACTTAGGATACGTGCCCTCCGTGTTGTGGCGGTTCTGGCG
MAACAVLPRCRMFLCGGSG    2  ATGGCAGCATGCGCTGTTCTTCCTCGTTGCCGTATGTTTCTTTGTGGCGGTTCTGGCG
MAACAVSARCRLLPCGGSG    2  ATGGCAGCATGCGCTGTTTCTGCGAGGTGCCGGCTGCTGCCGTGTGGCGGTTCTGGCG
MAACAQSVCFPTLKCGGSG    2  ATGGCAGCATGCGCTTAGTCTGTTTGCTTTCCTACTCTTAAGTGTGGCGGTTCTGGCG
MAACAYVPPCQWVFVWRFW    2  ATGGCAGCATGCGCTTATGTTCCGCCGTGCTAGTGGGTCTTCGTGTGGCGGTTCTGGCG
MAACASAKCSSHQTCGGSG    2  ATGGCAGCATGCGCTTCGGCGAAGTGCTCTTCTCATTAGACTTGTGGCGGTTCTGGCG
MAACAWSFCMHSARCGGSG    2  ATGGCAGCATGCGCTTGGAGTTTTTGCATGCATAGTGCGCGTTGTGGCGGTTCTGGCG
MAACACTARCMNYSCGGSG    2  ATGGCAGCATGCGCTTGTACGGCGCGTTGCATGAATTATTCTTGTGGCGGTTCTGGCG
MAACGTARCLQMGWCGGSG    2  ATGGCAGCATGCGGGACTGCTCGTTGCCTTCAGATGGGTTGGTGTGGCGGTTCTGGCG
MAACGSFGNCISARCGGSG    2  ATGGCAGCATGCGGGAGTTTTGGTAATTGCATTTCTGCGAGGTGTGGCGGTTCTGGCG
MAACGHNLSCTARVCGGSG    2  ATGGCAGCATGCGGGCATAATTTGAGTTGCACGGCGAGGGTTTGTGGCGGTTCTGGCG
MAACGLRICPVYFSCGGSG    2  ATGGCAGCATGCGGGCTTCGTATTTGCCCTGTGTATTTTTCTTGTGGCGGTTCTGGCG
MAACGESRKCVLDRCGGSG    2  ATGGCAGCATGCGGGGAGAGTCGGAAGTGCGTGCTGGATAGGTGTGGCGGTTCTGGCG
MAACGYRYHCRFLTCGGSG    2  ATGGCAGCATGCGGGTATCGGTATCATTGCAGGTTTCTTACGTGTGGCGGTTCTGGCG
MAACGCAFRHDCGCGGSG    2  ATGGCAGCATGCGGGTGTGCGTTTCGGCATGATTGTGGGTGTGGCGGTTCTGGCG
MAACGLRPCTSSIYCGGSG    2  ATGGCAGCATGCGGGTTGAGGCCTTGCACTTCGTCGATTTATTGTGGCGGTTCTGGCG
MAACGLQCAVGMVTCGGSG    2  ATGGCAGCATGCGGGTTGCAGTGCGCGGTGGGTATGGTTACTTGTGGCGGTTCTGGCG
MAACGTGRCALRIFCGGSG    2  ATGGCAGCATGCGGTACTGGTCGTTGCGCGTTGCGGATTTTTTGTGGCGGTTCTGGCG
MAACGSGRCFRMYECGGSG    2  ATGGCAGCATGCGGTAGTGGTCGGTGCTTTCGGATGTATGAGTGTGGCGGTTCTGGACG
MAACGMRTCFTNASCGGSG    2  ATGGCAGCATGCGGTATGCGGACTTGCTTTACTAATGCGTCTTGTGGCGGTTCTGGCG
MAACGIDSCSRGITCGGSG    2  ATGGCAGCATGCGGTATTGATTCGTGCTCTCGGGGGATTACTTGTGGCGGTTCTGGCG
MAACGPFLCMNLLDCGGSG    2  ATGGCAGCATGCGGTCCTTTTCTTTGCATGAATTTGCTTGATTGTGGCGGTTCTGGCG
MAACGPFSCSSVSSCGGSG    2  ATGGCAGCATGCGGTCCTTTTTCTTGCTCTTCGGTTTCGTCGTGTGGCGGTTCTGGCG
MAACGPFFLLFGFVVWRFW    2  ATGGCAGCATGCGGTCCTTTTTTCTTGCTCTTCGGTTTCGTCGTGTGGCGGTTCTGGCG
MAACGRLFTCQTDSCGGSG    2  ATGGCAGCATGCGGTCGGTTGTTTACGTGCTAGACTGATTCGTGTGGCGGTTCTGGCG
MAACGLLHCSLRFPCGGSG    2  ATGGCAGCATGCGGTCTGCTGCATTGCTCGCTTCGGTTTCCTTGTGGCGGTTCTGGCG
MAACGLGCRSSGVRCGGSG    2  ATGGCAGCATGCGGTCTGGGTTGCCGGTCGTCTGGGGTGCGGTGTGGCGGTTCTGGCG
MAACGDRHCLMQLVVAVLA    2  ATGGCAGCATGCGGTGATCGTCATTGCCTTATGTAGCTAGTTGTGGCGGTTCTGGCG
MAACGALSARSYFACGGSG    2  ATGGCAGCATGCGGTGCTCTTTCTGCGCGCTCTTATTTTGCTTGTGGCGGTTCTGGCG
MAACGVGCSSARRPCGGSG    2  ATGGCAGCATGCGGTGTGGGTTGCTCTTCTGCGCGTCGGCCTTGTGGCGGTTCTGGACG
MAACGVSCCTTPPQYGGSG    2  ATGGCAGCATGCGGTGTGTCATGCTGTACGACGCCTCCGCAGTATGGCGGTTCTGGCG
MAACGVVTCTARYPCGGSG    2  ATGGCAGCATGCGGTGTTGTGACGTGCACGGCTCGGTATCCTTGTGGCGGTTCTGGCG
MAACGYLPCYCMAHCGGSG    2  ATGGCAGCATGCGGTTATTTGCCTTGCTATTGTATGGCTCATTGTGGCGGTTCTGGCG
MAACGYLRPCVFDFVAVLA    2  ATGGCAGCATGCGGTTATTTGCGGCCGTGCGTGTTTGATTTTGTGGCGGTTCTGGCG
MAACGSARCQAALRCGGSG    2  ATGGCAGCATGCGGTTCGGCGCGTTGCTAGGCGGCGCTGAGGTGTGGCGGTTCTGGCG
MAACGLNCTDTKSFVAVLA    2  ATGGCAGCATGCGGTTTGAATTGCACGGATACGAAGTCGTTTGTGGCGGTTCTGGCG
MAACVNWCKCHNFMCGGSG    2  ATGGCAGCATGCGTGAATTGGTGCAAGTGTCATAATTTTATGTGTGGCGGTTCTGGCG
MAACVTGRCMHTSICGGSG    2  ATGGCAGCATGCGTGACGGGGAGGTGCATGCATACGTCGATTTGTGGCGGTTCTGGCG
MAACVSHYHCLIYQCGGSG    2  ATGGCAGCATGCGTGAGTCATTATCATTGCCTGATTTATCAGTGTGGCGGTTCTGGCG
MAACVSAACAFNSPCGGSG    2  ATGGCAGCATGCGTGAGTGCTGCTTGCGCTTTTAATAGTCCTTGTGGCGGTTCTGGCG
MAACVMPTCVLVQDCGGSG    2  ATGGCAGCATGCGTGATGCCTACGTGCGTTTTGGTTTAGGATTGTGGCGGTTCTGGCG
MAACVHVCTARHMRCGGSG    2  ATGGCAGCATGCGTGCATGTGTGCACGGCGAGGCATATGCGTTGTGGCGGTTCTGGCG
MAACVHSRCNGIKLCGGSG    2  ATGGCAGCATGCGTGCATTCTCGTTGCAATGGAATTAAGTTGTGTGGCGGTTCTGGCG
MAACVPRFCITHFACGGSG    2  ATGGCAGCATGCGTGCCGCGTTTTTGCATTACTCATTTTGCTTGTGGCGGTTCTGGCG
MAACVPPCYSSPHVCGGSG    2  ATGGCAGCATGCGTGCCTCCTTGCTATTCGTCTCCGCATGTGTGTGGCGGTTCTGGCG
MAACVAQSLCSARTCGGSG    2  ATGGCAGCATGCGTGGCGTAGTCGTTGTGCTCGGCTAGGACGTGTGGCGGTTCTGGCG
MAACVYNDACLSRRCGGSG    2  ATGGCAGCATGCGTGTATAATGATGCTTGCTTGTCTCGTCGGTGTGGCGGTTCTGGCG
MAACVYPCLWRQSSCGGSG    2  ATGGCAGCATGCGTGTATCCGTGCCTGTGGCGTCAGTCTTCGTGTGGCGGTTCTGGCG
MAACVYSSTCSARRVAVLA    2  ATGGCAGCATGCGTGTATTCTTCTACGTGCTCGGCGAGGCGTGTGGCGGTTCTGGCG
MAACVYWDCYCFDWCGGSG    2  ATGGCAGCATGCGTGTATTGGGATTGCTATTGTTTTGATTGGTGTGGCGGTTCTGGCG
MAACVSWRCNTPAQCGGSG    2  ATGGCAGCATGCGTGTCGTGGCGTTGCAATACCCCTGCTTAGTGTGGCGGTTCTGGCG
MAACVSARCKYIQGCSGSG    2  ATGGCAGCATGCGTGTCTGCGCGGTGCAAGTATATTTAGGGTTGTAGCGGTTCTGGCG
MAACVLWLCMEAIFCGGSG    2  ATGGCAGCATGCGTGTTGTGGCTTTGCATGGAGGCTATTTTTTGTGGCGGTTCTGGCG
MAACVKELVCLASFCGGSG    2  ATGGCAGCATGCGTTAAGGAGCTGGTGTGCCTTGCTTCTTTTTGTGGCGGTTCTGGCG
MAACVNPTARCCFLCGGSG    2  ATGGCAGCATGCGTTAATCCGACGGCTCGGTGCTGTTTTTTGTGTGGCGGTTCTGGCG
MAACVTTARCPDFSCGGSG    2  ATGGCAGCATGCGTTACGACGGCTAGGTGCCCTGATTTTTCTTGTGGCGGTTCTGGCG
MAACVIPCYSKQHSCGGSG    2  ATGGCAGCATGCGTTATTCCTTGCTATTCTAAGTAGCATAGTTGTGGCGGTTCTGGCG
MAACVPTQCKKYTLCGGSG    2  ATGGCAGCATGCGTTCCGACTTAGTGCAAGAAGTATACGTTGTGTGGCGGTTCTGGCG
MAACVPSPCTMPQDCGGSG    2  ATGGCAGCATGCGTTCCGTCGCCGTGCACGATGCCTTAGGATTGTGGCGGTTCTGGCG
MAACVPKRCPAGSSCGGSG    2  ATGGCAGCATGCGTTCCTAAGCGTTGCCCTGCTGGGTCGTCGTGTGGCGGTTCTGGCG
MAACVLTCVATARCGGSG    2  ATGGCAGCATGCGTTCTTACGTGCGTTGCTACGGCTAGGTGTGGCGGTTCTGGCG
MAACVALTACFSARCGGSG    2  ATGGCAGCATGCGTTGCTCTTACGGCGTGCTTTTCGGCTCGGTGTGGCGGTTCTGGCG
MAACVGPPCMPVYLCGGSG    2  ATGGCAGCATGCGTTGGTCCGCCGTGCATGCCGGTGTATCTTTGTGGCGGTTCTGGCG
MAACVGFSCVAIMACGGSG    2  ATGGCAGCATGCGTTGGTTTTTCGTGCGTTGCGATTATGGCGTGTGGCGGTTCTGGCG
MAACVQLSYCTKRSCGGSG    2  ATGGCAGCATGCGTTTAGTTGTCGTATTGCACTAAGCGTTCTTGTGGCGGTTCTGGCG
MAACVYPYCYPWTYCGGSG    2  ATGGCAGCATGCGTTTATCCTTATTGCTATCCGTGGACTTATTGTGGCGGTTCTGGCG
MAACVSGKCNNPSFCGGSG    2  ATGGCAGCATGCGTTTCTGGTAAGTGCAATAATCCGTCTTTTTGTGGCGGTTCTGGCG
MAACVLNCLFTFSHCGGSG    2  ATGGCAGCATGCGTTTTGAATTGCCTGTTTACGTTTTCGCATTGTGGCGGTTCTGGCG
MAACVLVVCASLLYCGGSG    2  ATGGCAGCATGCGTTTTGGTGGTGTGCGCGTCTCTTTTGTATTGTGGCGGTTCTGGCG
MAACQTMICLNTNRCGGSG    2  ATGGCAGCATGCTAGACGATGATTTGCCTGAATACTAATCGTTGTGGCGGTTCTGGCG
MAACQTRFFCSYPACGGSG    2  ATGGCAGCATGCTAGACTCGGTTTTTTTGCTCGTATCCTGCGTGTGGCGGTTCTGGCG
MAACQRSCIWITFMCGGSG    2  ATGGCAGCATGCTAGAGGTCGTGCATTTGGATTACTTTTATGTGTGGCGGTTCTGGCG
MAACQIWAMCATACCGGSG    2  ATGGCAGCATGCTAGATTTGGGCGATGTGCGCTACTGCTTGTTGTGGCGGTTCTGGCG
MAACQQTTFCRLHTCGGSG    2  ATGGCAGCATGCTAGCAGACTACGTTTTGCAGGCTTCATACTTGTGGCGGTTCTGGCG
MAACQQQQTCTARCGGSG    2  ATGGCAGCATGCTAGCAGCAGCAGACTTGCACGGCTCGTTGTGGCGGTTCTGGCG
MAACQQLCTARYCGGSG    2  ATGGCAGCATGCTAGCAGCTTTGCACTGCTCGTTATTGTGGCGGTTCTGGCG
MAACQQLCTARSHCGGSG    2  ATGGCAGCATGCTAGCAGCTTTGCACTGCTCGTTCGCATTGTGGCGGTTCTGGCG
MAACQPLHCVCCCFFVAVLA    2  ATGGCAGCATGCTAGCCGCTTCATTGCGTTTGTTGCTGTTTTTTTGTGGCGGTTCTGGCG
MAACQPHPCMSPPSCGGSG    2  ATGGCAGCATGCTAGCCTCATCCTTGCATGTCTCCTCCTTCTTGTGGCGGTTCTGGCG
MAACQPSCVTARLGVAVLA    2  ATGGCAGCATGCTAGCCTTCTTGCGTTACTGCTCGTTTGGGTGTGGCGGTTCTGGCG
MAACQPFLLHGASGLWRFW    2  ATGGCAGCATGCTAGCCTTTTTTATTGCACGGGGCGTCAGGGTTGTGGCGGTTCTGGCG
MAACQLHFATCESECGGSG    2  ATGGCAGCATGCTAGCTGCATTTTGCGACTTGCGAGTCTGAGTGTGGCGGTTCTGGCG
MAACQLALCTRRYFVAVLA    2  ATGGCAGCATGCTAGCTGGCTCTGTGCACGCGGCGTTATTTTGTGGCGGTTCTGGCG
MAACQLSECTMRRFVAVLA    2  ATGGCAGCATGCTAGCTGTCGGAGTGCACTATGCGTCGTTTTGTGGCGGTTCTGGCG
MAACQLSARCPEHFCGGSG    2  ATGGCAGCATGCTAGCTTTCTGCGCGGTGCCCGGAGCATTTTTGTGGCGGTTCTGGCG
MAACQARLCSWSFGCGGSG    2  ATGGCAGCATGCTAGGCGCGGCTTTGCTCGTGGAGTTTTGGGTGTGGCGGTTCTGGCG
MAACQALDCRRHLSCGGSG    2  ATGGCAGCATGCTAGGCGCTGGATTGCCGTCGTCATCTTAGTTGTGGCGGTTCTGGCG
MAACQGSIRCVPPPCGGSG    2  ATGGCAGCATGCTAGGGTAGTATTCGTTGCGTTCCTCCTCCGTGTGGCGGTTCTGGCG
MAACQV*RALRV*CVAVLA    2  ATGGCAGCATGCTAGGTTTGACGTGCACTGCGCGTTTGATGTGTGGCGGTTCTGGCG
MAACQYLFCSMHLPCGGSG    2  ATGGCAGCATGCTAGTATCTGTTTTGCTCTATGCATCTGCCGTGTGGCGGTTCTGGCG
MAACQSPPCSMAFFLWRFW    2  ATGGCAGCATGCTAGTCGCCGCCTTGCTCGATGGCTTTTTTTTTGTGGCGGTTCTGGCG
MAACQSLRSCNSLPCGGSG    2  ATGGCAGCATGCTAGTCGCTTAGGAGTTGCAATTCTTTGCCTTGTGGCGGTTCTGGCG
MAACQSARCPPLLYCGGSG    2  ATGGCAGCATGCTAGTCTGCGCGTTGCCCTCCGTTGCTTTATTGTGGCGGTTCTGGCG
MAACQSCFCLTIAVCGGSG    2  ATGGCAGCATGCTAGTCTTGTTTTTGCTTGACTATTGCGGTTTGTGGCGGTTCTGGCG
MAACQLKSCYLSARCGGSG    2  ATGGCAGCATGCTAGTTGAAGTCTTGCTATTTGTCTGCTAGGTGTGGCGGTTCTGGCG
MAACQLRPCAIVFACGRFW    2  ATGGCAGCATGCTAGTTGCGGCCGTGCGCTATTGTTTTTGCGTGTGGGCGGTTCTGGCG
MAACQFSCISARSCGGSG    2  ATGGCAGCATGCTAGTTTTCGTGCATTTCGGCGCGGTCTTGTGGCGGTTCTGGCG
MAACYNPCCGVLYYCGGSG    2  ATGGCAGCATGCTATAATCCGTGCTGTGGGGTGTTGTATTATTGTGGCGGTTCTGGACG
MAACYTHSSCILYRCGGSG    2  ATGGCAGCATGCTATACTCATTCTTCTTGCATTCTTTATCGTTGTGGCGGTTCTGGCG
MAACYTARCYYSGGCGGSG    2  ATGGCAGCATGCTATACTGCGCGTTGCTATTATTCTGGTGGTTGTGGCGGTTCTGGCG
MAACYTSPCRGSPRCGGSG    2  ATGGCAGCATGCTATACTTCTCCGTGCCGGGGTTCGCCGCGTTGTGGCGGTTCTGGCG
MAACYSGRYCPSYTCGGSG    2  ATGGCAGCATGCTATAGTGGGAGGTATTGCCCGTCTTATACGTGTGGCGGTTCTGGCG
MAACYMGLCYGISQCGGSG    2  ATGGCAGCATGCTATATGGGGTTGTGCTATGGTATTTCTCAGTGTGGCGGTTCTGGCG
MAACYIHYCRLIQPCGGSG    2  ATGGCAGCATGCTATATTCATTATTGCCGTCTTATTTAGCCTTGTGGCGGTTCTGGCG
MAACYHLKCPRLKKCGGSG    2  ATGGCAGCATGCTATCATTTGAAATGCCCGCGTCTTAAGAAGTGTGGCGGTTCTGGCG
MAACYHFPCHNSLHCGGSG    2  ATGGCAGCATGCTATCATTTTCCGTGCCATAATTCTTTGCATTGTGGCGGTTCTGGCG
MAACYPHSCVQQHFCGGSG    2  ATGGCAGCATGCTATCCGCATTCTTGCGTTTAGCAGCATTTTTGTGGCGGTTCTGGCG
MAACYPTTCVPGFQCGGSG    2  ATGGCAGCATGCTATCCTACGACGTGCGTGCCGGGGTTTTAGTGTGGCGGTTCTGGCG
MAACYRTCVNAYFLVAVLA    2  ATGGCAGCATGCTATCGTACTTGCGTGAATGCTTATTTTCTTGTGGCGGTTCTGGCG
MAACYRTCVNALFFLWRFW    2  ATGGCAGCATGCTATCGTACTTGCGTGAATGCTTTATTTTTCTTGTGGCGGTTCTGGCG
MAACYRWCVPLWQCCGGSG    2  ATGGCAGCATGCTATCGTTGGTGCGTGCCTTTGTGGCAGTGTTGTGGCGGTTCTGGCG
MAACYLGCSSARLGCGGSG    2  ATGGCAGCATGCTATCTGGGTTGCTCTTCTGCTAGGTTGGGTTGTGGCGGTTCTGGCG
MAACYLSWCSARIPCGGSG    2  ATGGCAGCATGCTATCTTTCTTGGTGCTCAGCTAGGATTCCTTGTGGCGGTTCTGGCG
MAACYARLPCRFNICGGSG    2  ATGGCAGCATGCTATGCGCGGCTTCCGTGCCGTTTTAATATTTGTGGCGGTTCTGGCG
MAACYGTFCTWEASCGGSG    2  ATGGCAGCATGCTATGGGACGTTTTGCACGTGGGAGGCTTCTTGTGGCGGTTCTGGCG
MAACYGVGVHWEVSVWRFW    2  ATGGCAGCATGCTATGGGGTCGGGGTGCACTGGGAGGTCTCGGTGTGGCGGTTCTGGCG
MAACYVGSACARPPCGGSG    2  ATGGCAGCATGCTATGTTGGTTCTGCGTGCGCTAGGCCTCCTTGTGGCGGTTCTGGCG
MAACYQKNACFFNPCGGSG    2  ATGGCAGCATGCTATTAGAAGAATGCGTGCTTTTTTAATCCGTGTGGCGGTTCTGGCG
MAACYQSRCTARAFCGGSG    2  ATGGCAGCATGCTATTAGTCTCGGTGCACTGCGCGGGCGTTTTGTGGCGGTTCTGGCG
MAACYYSVCTRRSQCGGSG    2  ATGGCAGCATGCTATTATAGTGTTTGCACGAGGCGTAGTCAGTGTGGCGGTTCTGGCG
MAACYYASCYSRGSCGGSG    2  ATGGCAGCATGCTATTATGCGAGTTGCTATTCGCGGGGTTCTTGTGGCGGTTCTGGCG
MAACYSTTCLTLQPCGGSG    2  ATGGCAGCATGCTATTCGACTACGTGCTTGACGCTTTAGCCGTGTGGCGGTTCTGGCG
MAACYSARCNLANSCGGSG    2  ATGGCAGCATGCTATTCGGCTCGGTGCAATCTGGCTAATTCTTGTGGCGGTTCTGGCG
MAACYSLSLCTARECGGSG    2  ATGGCAGCATGCTATTCGTTGTCTCTGTGCACGGCTAGGGAGTGTGGCGGTTCTGGCG
MAACYSLQCPRYFRVAVLA    2  ATGGCAGCATGCTATTCTCTGCAGTGCCCGCGGTATTTCCGTGTGGCGGTTCTGGCG
MAACYWRCAVTQLQCGGSG    2  ATGGCAGCATGCTATTGGCGGTGCGCTGTGACTTAGTTGCAGTGTGGCGGTTCTGGCG
MAACYLRSCVGHCQCGGSG    2  ATGGCAGCATGCTATTTGAGGTCTTGCGTGGGGCATTGTCAGTGTGGCGGTTCTGGCG
MAACYFWGCLTDQHCGGSG    2  ATGGCAGCATGCTATTTTTGGGGTTGCTTGACTGATTAGCATTGTGGCGGTTCTGGCG
MAACSTARCHQGFQCGGSG    2  ATGGCAGCATGCTCGACGGCTCGGTGCCATTAGGGGTTTTAGTGTGGCGGTTCTGGCG
MAACSTGRSCQLVFCGGSG    2  ATGGCAGCATGCTCGACGGGGCGTTCGTGCTAGTTGGTTTTTTGTGGCGGTTCTGGCG
MAACSTARVSCHQGCGGSG    2  ATGGCAGCATGCTCGACTGCTCGTGTTTCTTGCCATTAGGGTTGTGGCGGTTCTGGCG
MAACSTGRCLPQLSCGGSG    2  ATGGCAGCATGCTCGACTGGTCGTTGCCTGCCGTAGCTTTCGTGTGGCGGTTCTGGCG
MAACSTQPCLGTLLCGGSG    2  ATGGCAGCATGCTCGACTTAGCCGTGCCTTGGGACGCTTCTTTGTGGCGGTTCTGGCG
MAACSTWCLTARQFCGGSG    2  ATGGCAGCATGCTCGACTTGGTGCCTTACGGCGAGGTAGTTTTGTGGCGGTTCTGGCG
MAACSTFVCRRHYSCGGSG    2  ATGGCAGCATGCTCGACTTTTGTTTGCCGGCGTCATTATTCGTGTGGCGGTTCTGGCG
MAACSRIACLSARYCGGSG    2  ATGGCAGCATGCTCGAGGATTGCTTGCCTTTCGGCGAGGTATTGTGGCGGTTCTGGCG
MAACSRVSCHQGWECGGSG    2  ATGGCAGCATGCTCGAGGGTTTCGTGCCATTAGGGTTGGGAGTGTGGCGGTTCTGGCG
MAACSSVLSCTLAYCGGSG    2  ATGGCAGCATGCTCGAGTGTGCTGTCGTGCACTCTTGCGTATTGTGGCGGTTCTGGCG
MAACSQPPSCFRSPCGGSG    2  ATGGCAGCATGCTCGCAGCCTCCGAGTTGCTTTAGGTCTCCGTGTGGCGGTTCTGGCG
MAACSQLLCPLLPICGGSG    2  ATGGCAGCATGCTCGCAGCTTCTGTGCCCTCTTTTGCCGATTTGTGGCGGTTCTGGCG
MAACSQSCLSCERLCGGSG    2  ATGGCAGCATGCTCGCAGTCGTGCCTTTCTTGTGAGCGTTTGTGTGGCGGTTCTGGCG
MAACSHTPPSCVGLCGGSG    2  ATGGCAGCATGCTCGCATACTCCTCCGTCGTGCGTTGGTCTTTGTGGCGGTTCTGGCG
MAACSHMSCASQRDCGGSG    2  ATGGCAGCATGCTCGCATATGTCTTGCGCTTCGTAGAGGGATTGTGGCGGTTCTGGCG
MAACSPVRCVGVFPCGGSG    2  ATGGCAGCATGCTCGCCTGTGCGTTGCGTTGGTGTGTTTCCTTGTGGCGGTTCTGGACG
MAACSPVRCVGVFPCGGSG    2  ATGGCAGCATGCTCGCCTGTGCGTTGCGTTGGTGTGTTTCCTTGTGGCGGTTCTGGCG
MAACSRPCALANQRCGGSG    2  ATGGCAGCATGCTCGCGGCCGTGCGCTCTTGCGAATTAGCGTTGTGGCGGTTCTGGCG
MAACSLTARSCILTCGGSG    2  ATGGCAGCATGCTCGCTGACTGCGAGGTCTTGCATTTTGACTTGTGGCGGTTCTGGCG
MAACSLSQRCHRSPCGGSG    2  ATGGCAGCATGCTCGCTGTCTCAGCGTTGCCATAGGTCTCCGTGTGGCGGTTCTGGCG
MAACSARCRVPAYNCGGSG    2  ATGGCAGCATGCTCGGCGAGGTGCCGTGTTCCTGCGTATAATTGTGGCGGTTCTGGCG
MAACSARSWACTSLCGGSG    2  ATGGCAGCATGCTCGGCGCGGTCTTGGGCTTGCACTTCTTTGTGTGGCGGTTCTGGCG
MAACSGTSKCFFQSCGGSG    2  ATGGCAGCATGCTCGGGTACTTCTAAGTGCTTTTTTTAGTCGTGTGGCGGTTCTGGCG
MAACSVMCHISLVLLWRFW    2  ATGGCAGCATGCTCGGTGATGTGCCATATTTCATTAGTTTTATTGTGGCGGTTCTGGCG
MAACSVRCFSQDSHCGGSG    2  ATGGCAGCATGCTCGGTGCGGTGCTTTTCTTAGGATTCTCATTGTGGCGGTTCTGGCG
MAACSVYSSCCRHWCGGSG    2  ATGGCAGCATGCTCGGTTTATAGTAGTTGCTGTCGGCATTGGTGTGGCGGTTCTGGCG
MAACSYNRCPHLSFCGGSG    2  ATGGCAGCATGCTCGTATAATAGGTGCCCGCATCTTTCGTTTTGTGGCGGTTCTGGCG
MAACSSSLCDVDVACGGSG    2  ATGGCAGCATGCTCGTCGTCTTTGTGCGATGTTGATGTTGCGTGTGGCGGTTCTGGCG
MAACSSARCEYVSSCGGSG    2  ATGGCAGCATGCTCGTCTGCGCGGTGCGAGTATGTGTCTTCGTGTGGCGGTTCTGGCG
MAACSWQSARCSPRCGGSG    2  ATGGCAGCATGCTCGTGGCAGTCTGCTAGGTGCAGTCCGAGGTGTGGCGGTTCTGGCG
MAACSCHCNEPDRTCGGSG    2  ATGGCAGCATGCTCGTGTCATTGCAATGAGCCTGATAGGACGTGTGGCGGTTCTGGCG
MAACSCFLCSEHLSCGGSG    2  ATGGCAGCATGCTCGTGTTTTTTGTGCAGTGAGCATTTGTCTTGTGGCGGTTCTGGCG
MAACSFTHCDSQRACGGSG    2  ATGGCAGCATGCTCGTTTACTCATTGCGATTCTCAGCGTGCTTGTGGCGGTTCTGGCG
MAACSFHRCAHRLFCGGSG    2  ATGGCAGCATGCTCGTTTCATCGGTGCGCGCATCGTTTGTTTTGTGGCGGTTCTGGCG
MAACSFCMVCVGPSCGGSG    2  ATGGCAGCATGCTCGTTTTGTATGGTTTGCGTTGGTCCTTCGTGTGGCGGTTCTGGCG
MAACSTSRMPSTMCGGSG    2  ATGGCAGCATGCTCTACGTCGAGGATGCCGAGTACTATGTGTGGCGGTTCTGGCG
MAACSTSRCPWPNWCGGSG    2  ATGGCAGCATGCTCTACGTCTCGTTGCCCGTGGCCTAATTGGTGTGGCGGTTCTGGCG
MAACSRCLIPCLSRCGGSG    2  ATGGCAGCATGCTCTAGGTGTTTGATTCCGTGCTTGTCTAGGTGTGGCGGTTCTGGCG
MAACSSSARCLHSMCGGSG    2  ATGGCAGCATGCTCTAGTTCTGCGAGGTGCCTTCATTCTATGTGTGGCGGTTCTGGCG
MAACSMGLCPSVLFCGGSG    2  ATGGCAGCATGCTCTATGGGTTTGTGCCCTTCTGTTTTGTTTTGTGGCGGTTCTGGCG
MAACSMVTCALPFVCGGSG    2  ATGGCAGCATGCTCTATGGTTACGTGCGCTCTGCCTTTTGTTTGTGGCGGTTCTGGCG
MAACSISSCSTARSCGGSG    2  ATGGCAGCATGCTCTATTTCGTCTTGCAGTACTGCTAGGTCTTGTGGCGGTTCTGGCG
MAACSQRCISFSLDCGGSG    2  ATGGCAGCATGCTCTCAGAGGTGCATTTCGTTTTCTCTTGATTGTGGCGGTTCTGGCG
MAACSHFCLLDQVRCGGSG    2  ATGGCAGCATGCTCTCATTTTTGCCTGCTGGATCAGGTGCGTTGTGGCGGTTCTGGCG
MAACSPPHCFSAQPCGGSG    2  ATGGCAGCATGCTCTCCGCCGCATTGCTTTTCGGCGTAGCCGTGTGGCGGTTCTGGCG
MAACSPRSCHLDWVCGGSG    2  ATGGCAGCATGCTCTCCGCGTTCTTGCCATCTGGATTGGGTGTGTGGCGGTTCTGGCG
MAACSPSGRCFPMMCGGSG    2  ATGGCAGCATGCTCTCCGTCTGGGCGTTGCTTTCCTATGATGTGTGGCGGTTCTGGCG
MAACSPSSCTRFSLCGGSG    2  ATGGCAGCATGCTCTCCGTCTTCTTGCACGAGGTTTTCGTTGTGTGGCGGTTCTGGCG
MAACSRSDLCYSARCGGSG    2  ATGGCAGCATGCTCTCGTTCGGATCTGTGCTATTCGGCTCGTTGTGGCGGTTCTGGCG
MAACSLSLCSARLWCGGSG    2  ATGGCAGCATGCTCTCTGAGTCTTTGCTCTGCGCGTTTGTGGTGTGGCGGTTCTGGCG
MAACSLSDSDCPMTCGGSG    2  ATGGCAGCATGCTCTCTTTCGGATTCGGATTGCCCTATGACTTGTGGCGGTTCTGGCG
MAACSARCHQWLSFCGGSG    2  ATGGCAGCATGCTCTGCGAGGTGCCATTAGTGGCTTTCGTTTTGTGGCGGTTCTGGCG
MAACSARTCLPTARCGGSG    2  ATGGCAGCATGCTCTGCTCGTACTTGCTTGCCTACTGCTCGGTGTGGCGGTTCTGGCG
MAACSQSYCILYSPCGGSG    2  ATGGCAGCATGCTCTTAGTCTTATTGCATTCTGTATTCTCCGTGTGGCGGTTCTGGCG
MAACSYSLASRTARCGGSG    2  ATGGCAGCATGCTCTTATAGTCTTGCGAGTAGGACGGCTAGGTGTGGCGGTTCTGGCG
MAACSSPSCSARSGCGGSG    2  ATGGCAGCATGCTCTTCGCCTTCTTGCTCGGCTAGGTCTGGGTGTGGCGGTTCTGGCG
MAACSSARCGQYNLCGGSG    2  ATGGCAGCATGCTCTTCGGCTAGGTGCGGGTAGTATAATCTGTGTGGCGGTTCTGGCG
MAACSSPWRCNLPSCGGSG    2  ATGGCAGCATGCTCTTCTCCGTGGCGGTGCAATCTGCCTTCTTGTGGCGGTTCTGGCG
MAACSSARCQHMSFCGGSG    2  ATGGCAGCATGCTCTTCTGCGAGGTGCCAGCATATGTCTTTTTGTGGCGGTTCTGGCG
MAACSSWRSCSLADCGGSG    2  ATGGCAGCATGCTCTTCTTGGCGGTCTTGCTCTTTGGCTGATTGTGGCGGTTCTGGCG
MAACSWTQTCWKYICGGSG    2  ATGGCAGCATGCTCTTGGACGTAGACGTGCTGGAAGTATATTTGTGGCGGTTCTGGCG
MAACCRILAV*VLRVAVLA    2  ATGGCAGCATGCTGCAGAATTCTTGCCGTGTGAGTTTTACGTGTGGCGGTTCTGGCG
MAACWHQKQCLSFFLWRFW    2  ATGGCAGCATGCTGGCATTAGAAGCAGTGCTTGTCGTTTTTTTTGTGGCGGTTCTGGCG
MAACWASLCPSARVCGGSG    2  ATGGCAGCATGCTGGGCTTCGTTGTGCCCGTCTGCTCGTGTTTGTGGCGGTTCTGGCG
MAACWGSSCTVHGSCGGSG    2  ATGGCAGCATGCTGGGGGTCTTCGTGCACTGTGCATGGGTCGTGTGGCGGTTCTGGCG
MAACWSMLCQSPSQCGGSG    2  ATGGCAGCATGCTGGTCGATGTTGTGCTAGTCGCCTTCGCAGTGTGGCGGTTCTGGCG
MAACWSGTSCQQLLCGGSG    2  ATGGCAGCATGCTGGTCTGGTACGTCTTGCTAGCAGTTGCTGTGTGGCGGTTCTGGCG
MAACWLTARCLPFRCGGSG    2  ATGGCAGCATGCTGGTTGACGGCGAGGTGCTTGCCTTTTCGGTGTGGCGGTTCTGGCG
MAACWFRTCNVDCKCGGSG    2  ATGGCAGCATGCTGGTTTCGTACGTGCAATGTGGATTGTAAGTGTGGCGGTTCTGGCG
MAACWFQRCSTARTCGGSG    2  ATGGCAGCATGCTGGTTTTAGCGTTGCTCTACTGCGAGGACTTGTGGCGGTTCTGGACG
MAACCNRSCLHGSLCGGSG    2  ATGGCAGCATGCTGTAATAGGTCTTGCTTGCATGGGAGTTTGTGTGGCGGTTCTGGCG
MAACCTTRSCAIPTCGGSG    2  ATGGCAGCATGCTGTACTACGCGTTCGTGCGCGATTCCGACGTGTGGCGGTTCTGGCG
MAACCTIGCAVPGMCGGSG    2  ATGGCAGCATGCTGTACTATTGGTTGCGCTGTTCCTGGTATGTGTGGCGGTTCTGGCG
MAACCMGPCQQPKGCGGSG    2  ATGGCAGCATGCTGTATGGGTCCTTGCTAGCAGCCGAAGGGTTGTGGCGGTTCTGGCG
MAACCHTTCRLADSCGGSG    2  ATGGCAGCATGCTGTCATACGACGTGCCGGTTGGCGGATTCGTGTGGCGGTTCTGGCG
MAACCPTARCACLHCGGSG    2  ATGGCAGCATGCTGTCCGACGGCTCGTTGCGCGTGTCTTCATTGTGGCGGTTCTGGCG
MAACCPMRLCSARSCGGSG    2  ATGGCAGCATGCTGTCCTATGCGTCTTTGCTCTGCGAGGTCGTGTGGCGGTTCTGGCG
MAACCPPPYCRAPYCGGSG    2  ATGGCAGCATGCTGTCCTCCGCCGTATTGCAGGGCTCCTTATTGTGGCGGTTCTGGCG
MAACCDSSCSGRVQCGGSG    2  ATGGCAGCATGCTGTGATTCTTCGTGCTCTGGGCGGGTGCAGTGTGGCGGTTCTGGCG
MAACCARVSCSTQACGGSG    2  ATGGCAGCATGCTGTGCGCGTGTGTCGTGCTCTACTTAGGCGTGTGGCGGTTCTGGCG
MAACCAQACSPSVSCGGSG    2  ATGGCAGCATGCTGTGCTTAGGCGTGCTCGCCGTCTGTTTCGTGTGGCGGTTCTGGCG
MAACCGLSCLSGRNCGGSG    2  ATGGCAGCATGCTGTGGGTTGTCTTGCTTGTCGGGGCGGAATTGTGGCGGTTCTGGCG
MAACCGTARCLQWQCGGSG    2  ATGGCAGCATGCTGTGGTACTGCGCGTTGCCTGCAGTGGCAGTGTGGCGGTTCTGGCG
MAACLTNYSCGTGRCGGSG    2  ATGGCAGCATGCTTGACGAATTATAGTTGCGGTACGGGGCGTTGTGGCGGTTCTGGCG
MAACLTARCSHSTLCGGSG    2  ATGGCAGCATGCTTGACGGCTCGGTGCTCTCATTCTACGCTGTGTGGCGGTTCTGGCG
MAACLTPFCTQRLICGGSG    2  ATGGCAGCATGCTTGACTCCGTTTTGCACGTAGCGTTTGATTTGTGGCGGTTCTGGCG
MAACLQRLCSARWLCGGSG    2  ATGGCAGCATGCTTGCAGCGTTTGTGCAGTGCTCGTTGGTTGTGTGGCGGTTCTGGCG
MAACLHHSARCTHLCGGSG    2  ATGGCAGCATGCTTGCATCATAGTGCTCGGTGCACTCATTTGTGTGGCGGTTCTGGCG
MAACLLFQRCELVYCGGSG    2  ATGGCAGCATGCTTGCTGTTTCAGCGTTGCGAGTTGGTTTATTGTGGCGGTTCTGGCG
MAACLETARCLMISCGGSG    2  ATGGCAGCATGCTTGGAGACTGCGCGGTGCTTGATGATTTCTTGTGGCGGTTCTGGCG
MAACLVQLCFGMPFCGGSG    2  ATGGCAGCATGCTTGGTGCAGCTGTGCTTTGGGATGCCGTTTTGTGGCGGTTCTGGCG
MAACLYLTCRGGLLVAVLA    2  ATGGCAGCATGCTTGTATCTTACGTGCCGTGGTGGGTTGCTTGTGGCGGTTCTGGCG
MAACLYSSCTKRSSCGGSG    2  ATGGCAGCATGCTTGTATTCTTCGTGCACTAAGCGGTCTTCGTGTGGCGGTTCTGGCG
MAACLYFTCTARSRCGGSG    2  ATGGCAGCATGCTTGTATTTTACGTGCACGGCTAGGTCGAGGTGTGGCGGTTCTGGCG
MAACLSARCLQAELCGGSG    2  ATGGCAGCATGCTTGTCGGCTCGGTGCTTGTAGGCTGAGCTGTGTGGCGGTTCTGGCG
MAACLSGRCNSVPRCGGSG    2  ATGGCAGCATGCTTGTCTGGTAGGTGCAATTCGGTTCCGCGGTGTGGCGGTTCTGGCG
MAACLSLSCRSELSCGGSG    2  ATGGCAGCATGCTTGTCTTTGAGTTGCCGTAGTGAGTTGTCGTGTGGCGGTTCTGGCG
MAACLWRRHCDAFRVAVLA    2  ATGGCAGCATGCTTGTGGCGTCGTCATTGCGATGCTTTTCGTGTGGCGGTTCTGGCG
MAACLLQYCGGCGRCGGSG    2  ATGGCAGCATGCTTGTTGCAGTATTGCGGTGGGTGTGGGCGGTGTGGCGGTTCTGGCG
MAACLFMPCEPGGFCGGSG    2  ATGGCAGCATGCTTGTTTATGCCGTGCGAGCCGGGTGGGTTTTGTGGCGGTTCTGGCG
MAACLFYICLIMLFCGGSG    2  ATGGCAGCATGCTTGTTTTATATTTGCTTGATTATGCTTTTTTGTGGCGGTTCTGGCG
MAACLFSVCPMVSDCGGSG    2  ATGGCAGCATGCTTGTTTTCGGTTTGCCCTATGGTTTCGGATTGTGGCGGTTCTGGCG
MAACFNPTRCNGRTCGGSG    2  ATGGCAGCATGCTTTAATCCTACGCGGTGCAATGGGAGGACTTGTGGCGGTTCTGGCG
MAACFTARCPTAILCGGSG    2  ATGGCAGCATGCTTTACGGCTAGGTGCCCTACTGCGATTTTGTGTGGCGGTTCTGGCG
MAACFTPLCYTARSCGGSG    2  ATGGCAGCATGCTTTACTCCTCTGTGCTATACTGCGCGTTCTTGTGGCGGTTCTGGCG
MAACFTSPSFCTGRCGGSG    2  ATGGCAGCATGCTTTACTTCTCCTTCTTTTTGCACTGGTCGGTGTGGCGGTTCTGGCG
MAACFMSQRCLRSNCGGSG    2  ATGGCAGCATGCTTTATGTCTCAGCGTTGCCTTCGGAGTAATTGTGGCGGTTCTGGCG
MAACFHMFSGCSARCGGSG    2  ATGGCAGCATGCTTTCATATGTTTTCGGGTTGCTCTGCGCGGTGTGGCGGTTCTGGCG
MAACFHHTAKCVLPCGGSG    2  ATGGCAGCATGCTTTCATCATACTGCTAAGTGCGTTCTTCCTTGTGGCGGTTCTGGCG
MAACFHYCLTARQMCGGSG    2  ATGGCAGCATGCTTTCATTATTGCCTGACGGCGCGGTAGATGTGTGGCGGTTCTGGCG
MAACFPLVCTQRINCGGSG    2  ATGGCAGCATGCTTTCCGTTGGTGTGCACGTAGCGGATTAATTGTGGCGGTTCTGGCG
MAACFPEYCEQARVCGGSG    2  ATGGCAGCATGCTTTCCTGAGTATTGCGAGTAGGCGCGGGTTTGTGGCGGTTCTGGCG
MAACFPSCFSSRALCGGSG    2  ATGGCAGCATGCTTTCCTTCTTGCTTTTCTAGTCGTGCTTTGTGTGGCGGTTCTGGCG
MAACFLWCNPYYSHCGGSG    2  ATGGCAGCATGCTTTCTTTGGTGCAATCCGTATTATAGTCATTGTGGCGGTTCTGGCG
MAACFDTPCRATARCGGSG    2  ATGGCAGCATGCTTTGATACTCCTTGCAGGGCGACGGCTCGGTGTGGCGGTTCTGGCG
MAACFDLCQMTIARCGGSG    2  ATGGCAGCATGCTTTGATTTGTGCTAGATGACTATTGCGCGGTGTGGCGGTTCTGGCG
MAACFVTICSSRSQCGGSG    2  ATGGCAGCATGCTTTGTGACTATTTGCTCGTCGCGTTCGCAGTGTGGCGGTTCTGGCG
MAACFYHGNCGSCMCGGSG    2  ATGGCAGCATGCTTTTATCATGGGAATTGCGGTTCTTGTATGTGTGGCGGTTCTGGCG
MAACFYYVCPRYSMCGGSG    2  ATGGCAGCATGCTTTTATTATGTTTGCCCTCGTTATTCGATGTGTGGCGGTTCTGGCG
MAACFSRASCYQILCGGSG    2  ATGGCAGCATGCTTTTCTCGTGCTTCGTGCTATTAGATTCTTTGTGGCGGTTCTGGCG
MAACFSSNCTSRYHCGGSG    2  ATGGCAGCATGCTTTTCTTCGAATTGCACGTCTCGGTATCATTGTGGCGGTTCTGGCG
MAACFCNLCERSDSCGGSG    2  ATGGCAGCATGCTTTTGTAATCTTTGCGAGAGGTCGGATTCGTGTGGCGGTTCTGGCG
MAACFLEVCQIVSDCGGSG    2  ATGGCAGCATGCTTTTTGGAGGTTTGCCAGATTGTTAGTGATTGTGGCGGTTCTGGCG
MAACFFPVCSASILCGGSG    2  ATGGCAGCATGCTTTTTTCCTGTTTGCTCTGCGTCGATTCTTTGTGGCGGTTCTGGCG
MAACFFDRSCLWLLCGGSG    2  ATGGCAGCATGCTTTTTTGATCGGTCTTGCCTTTGGTTGCTTTGTGGCGGTTCTGGCG
MAACFFCLCPASLRCGGSG    2  ATGGCAGCATGCTTTTTTTGTTTGTGCCCTGCGTCTCTTCGTTGTGGCGGTTCTGGCG
MAACFFFVRAFQVAVWRFW    2  ATGGCAGCATGCTTTTTTTTCGTGCGTGCATTTTAGGTAGCGGTGTGGCGGTTCTGGCG
MAAWSNRCTARLSCGGSG    2  ATGGCAGCATGGTCTAATCGGTGCACTGCGCGGCTTTCTTGTGGCGGTTCTGGCG
MAACGIRLCCSGSGCGGSG    2  ATGGCAGCATGTGGGATTCGGTTGTGCTGTTCGGGTAGTGGTTGTGGCGGTTCTGGCG
MAACSPTPCMLSARCGGSG    2  ATGGCAGCGTGCTCTCCGACTCCTTGCATGCTGTCTGCGCGGTGTGGCGGTTCTGGCG
MAACKWDWVLCQNKWVKCGGSG    2  ATGGCAGCGTGTAAGTGGGATTGGGTGCTGTGCTAGAATAAGTGGGTGAAGTGTGGCGGTTCTGGCG
MAACQQISLGCFLTGRLCGGSG    2  ATGGCAGCGTGTCAGTAGATTTCTCTTGGTTGCTTTCTTACGGGTCGGCTTTGTGGCGGTTCTGGCG
MAACWRYDVGCIPYALWCGGSG    2  ATGGCAGCGTGTTGGCGGTATGATGTGGGGTGCATTCCTTATGCGCTGTGGTGTGGCGGTTCTGGCG
MARHALGLSCRTSLICGGSG    2  ATGGCCAGGCATGCCCTTGGCCTTTCTTGCAGGACTTCTTTGATTTGTGGCGGTTCTGGCG
MAHAVLLFAIGFLIVAVLA    2  ATGGCGCATGCCGTTTTACTTTTTGCCATTGGCTTCCTGATTGTGGCGGTTCTGGCG
MAACTGLCLCSRMSCGGSG    2  ATGGCGGCATGCACTGGTCTTTGTCTGTGCTCTCGTATGTCTTGTGGCGGTTCTGGCG
MAAQPAMAACATSCTARMQYCGGSG    2  ATGGCGGCCCAGCCGGCCATGGCAGCATGCGCTACTTCGTGCACTGCTAGGATGTAGTATTGTGGCGGTTCTGGCG
MAAQPAMAACSASQCSARIGCGGSG    2  ATGGCGGCCCAGCCGGCCATGGCAGCATGCTCTGCTTCGTAGTGCTCTGCTAGGATTGGTTGTGGCGGTTCTGGCG
MACSSTARCGGSG    2  ATGGCTTGCAGTTCTACTGCTCGTTGTGGCGGTTCTGGCG
MATCTSICGKQQLFCGGSG    1  ATGGCAACATGCACGTCTATTTGCGGTAAGCAGTAGTTGTTTTGTGGCGGTTCTGGCG
MATCMDNWQCLCHNCGGSG    1  ATGGCAACATGCATGGATAATTGGTAGTGCTTGTGTCATAATTGTGGCGGTTCTGGCG
MATCICPYCSARTICGGSG    1  ATGGCAACATGCATTTGTCCTTATTGCTCGGCGCGGACTATTTGTGGCGGTTCTGGACG
MATCQSAACKCGLQCGGSG    1  ATGGCAACATGCCAGTCGGCTGCTTGCAAGTGTGGTTTGTAGTGTGGCGGTTCTGGCG
MATCQLFSCTSARHCGGSG    1  ATGGCAACATGCCAGTTGTTTTCTTGCACTTCGGCTCGTCATTGTGGCGGTTCTGGCG
MATCPQMVLCTERFCGGSG    1  ATGGCAACATGCCCTCAGATGGTGTTGTGCACGGAGCGTTTTTGTGGCGGTTCTGGCG
MATCPSYSCSARDSCGGSG    1  ATGGCAACATGCCCTTCGTATTCTTGCTCTGCGCGTGATTCGTGTGGCGGTTCTGGCG
MATCVPITPCKQRSCGGSG    1  ATGGCAACATGCGTGCCTATTACTCCGTGCAAGCAGCGGTCTTGTGGCGGTTCTGGCG
MATCQTRFFCSYPACGGSG    1  ATGGCAACATGCTAGACTCGGTTTTTTTGCTCGTATCCTGCGTGTGGCGGTTCTGGCG
MATCSTQPCLGTLLCGGSG    1  ATGGCAACATGCTCGACTTAGCCGTGCCTTGGGACGCTTCTTTGTGGCGGTTCTGGCG
MATCSSRRCAVHLSCGGSG    1  ATGGCAACATGCTCGTCTCGGAGGTGCGCTGTGCATCTGTCTTGTGGCGGTTCTGGCG
MATCLQACFTSRTYCGGSG    1  ATGGCAACATGCTTGTAGGCGTGCTTTACGTCGCGTACTTATTGTGGCGGTTCTGGCG
MARHAGNCMWCIRIACGGSG    1  ATGGCAAGGCATGCCGGTAATTGTATGTGGTGCATTCGGATTGCTTGTGGCGGTTCTGGCG
MAPCATGRCMPHLDCGGSG    1  ATGGCACCATGCGCGACTGGGCGTTGCATGCCTCATCTTGATTGTGGCGGTTCTGGCG
MAECTGRHSCTGRPCGGSG    1  ATGGCAGAATGCACTGGGCGGCATTCGTGCACTGGGCGTCCGTGTGGCGGTTCTGGCG
MAECIGCRCVSSQQCVGSA    1  ATGGCAGAATGCATTGGTTGTCGGTGCGTTTCGTCGCAGTAGTGTGTCGGTTCTGCG
MAECIGCRCRFVAVVCRFW    1  ATGGCAGAATGCATTGGTTGTCGGTGTCGTTTCGTCGCAGTAGTGTGTCGGTTCTGGCG
MADNNCSARSCGGSD    1  ATGGCAGATAATAATTGCTCGGCTCGTTCGTGTGGCGGTTCTGACG
MAASFCHDCYYQMQCGGSG    1  ATGGCAGCAAGCTTTTGTCATGATTGCTATTATTAGATGCAGTGTGGCGGTTCTGGCG
MAARKQVSCYSARACGGSG    1  ATGGCAGCACGCAAGCAGGTTTCTTGCTATTCTGCGCGTGCGTGTGGCGGTTCTGGCG
MAARNTARCNSVPCCGGSG    1  ATGGCAGCACGCAATACTGCGAGGTGCAATTCTGTGCCTTGTTGTGGCGGTTCTGGCG
MAARTSHMDCSARYCGGSG    1  ATGGCAGCACGCACGTCTCATATGGATTGCTCGGCTCGTTATTGTGGCGGTTCTGGCG
MAARTHCFCLLPDTCGGSG    1  ATGGCAGCACGCACTCATTGTTTTTGCCTTCTTCCGGATACGTGTGGCGGTTCTGGCG
MAARTRLACQSARSCGGSG    1  ATGGCAGCACGCACTCGGCTGGCTTGCTAGTCTGCTCGGAGTTGTGGCGGTTCTGGCG
MAARMRLRPCPSFQCGGSG    1  ATGGCAGCACGCATGCGGTTGCGGCCGTGCCCGTCTTTTCAGTGTGGCGGTTCTGGCG
MAARPTARCLLQVDCGGSA    1  ATGGCAGCACGCCCGACTGCTAGGTGCCTGCTGTAGGTGGATTGTGGCGGTTCGGCG
MAARRPPHCTQRVMCGGSG    1  ATGGCAGCACGCCGGCCGCCTCATTGCACTCAGAGGGTTATGTGTGGCGGTTCTGGCG
MAARRSFACPQALICGGSG    1  ATGGCAGCACGCCGTTCGTTTGCGTGCCCTTAGGCTTTGATTTGTGGCGGTTCTGGCG
MAARLHMCRNGTGRCGGSG    1  ATGGCAGCACGCCTGCATATGTGCAGGAATGGTACGGGTCGGTGTGGCGGTTCTGGCG
MAARLLVRHCWTSHCGGSG    1  ATGGCAGCACGCCTGTTGGTTCGGCATTGCTGGACTAGTCATTGTGGCGGTTCTGGCG
MAARLETLCTARMTCGGSG    1  ATGGCAGCACGCCTTGAGACTTTGTGCACTGCTCGGATGACTTGTGGCGGTTCTGGCG
MAARLDSCSTTARSCGGSG    1  ATGGCAGCACGCCTTGATTCTTGCAGTACGACTGCTAGGAGTTGTGGCGGTTCTGGCG
MAARDMCCTARGYSCGGSG    1  ATGGCAGCACGCGATATGTGTTGCACTGCGCGTGGTTATAGTTGTGGCGGTTCTGGCG
MAARDPLGCLSARCCGGSG    1  ATGGCAGCACGCGATCCTCTTGGGTGCCTGTCTGCTAGGTGTTGTGGCGGTTCTGGCG
MAARDSARCSLTFGCGGSG    1  ATGGCAGCACGCGATTCTGCGAGGTGCTCGCTTACGTTTGGTTGTGGCGGTTCTGGCG
MAARAVSKLCQMGLCGGSG    1  ATGGCAGCACGCGCGGTGTCGAAGCTGTGCTAGATGGGTTTGTGTGGCGGTTCTGGCG
MAARAYVPPCYGSSCGGSG    1  ATGGCAGCACGCGCTTATGTTCCGCCGTGCTATGGGTCTTCGTGTGGCGGTTCTGGCG
MAARQTARMCRAISCGGSG    1  ATGGCAGCACGCTAGACTGCTCGGATGTGCCGTGCGATTTCTTGTGGCGGTTCTGGCG
MAARQIWAMCATARCGGSG    1  ATGGCAGCACGCTAGATCTGGGCGATGTGCGCTACTGCTCGTTGTGGCGGTTCTGGCG
MAARQPLHCVVAFFCGGSG    1  ATGGCAGCACGCTAGCCGCTTCATTGCGTTGTTGCGTTTTTTTGTGGCGGTTCTGGCG
MAARQPLHCVVAFFLWRFW    1  ATGGCAGCACGCTAGCCGCTTCATTGCGTTGTTGCGTTTTTTTTGTGGCGGTTCTGGCG
MAARQAYGCHLCTFCGGSG    1  ATGGCAGCACGCTAGGCTTATGGTTGCCATTTGTGTACGTTTTGTGGCGGTTCTGGCG
MAARYTARCASTLTCGGSG    1  ATGGCAGCACGCTATACTGCTAGGTGCGCGTCTACGCTGACGTGTGGCGGTTCTGGCG
MAARYSARCNLANSCGGSG    1  ATGGCAGCACGCTATTCGGCTCGGTGCAATCTGGCTAATTCTTGTGGCGGTTCTGGCG
MAARSSARCFSFNLCGGSG    1  ATGGCAGCACGCTCGAGTGCTAGGTGCTTTTCTTTTAATCTTTGTGGCGGTTCTGGCG
MAARSTARSCQLLACGGSG    1  ATGGCAGCACGCTCTACTGCGCGTTCGTGCTAGCTTCTTGCTTGTGGCGGTTCTGGCG
MAARSERFALCQPTCGGSG    1  ATGGCAGCACGCTCTGAGCGGTTTGCGCTTTGCTAGCCTACGTGTGGCGGTTCTGGCG
MAARSVQSCLCLRLCGGSG    1  ATGGCAGCACGCTCTGTGTAGTCTTGCTTGTGTCTGCGGTTGTGTGGCGGTTCTGGCG
MAARSQSPSCSVARCGGSG    1  ATGGCAGCACGCTCTTAGTCGCCGTCTTGCTCGGTTGCGCGTTGTGGCGGTTCTGGCG
MAARSFRCTIMTARCGGSG    1  ATGGCAGCACGCTCTTTTCGGTGCACGATTATGACTGCGCGGTGTGGCGGTTCTGGCG
MAARWEWGTCSARSCGGSG    1  ATGGCAGCACGCTGGGAGTGGGGTACGTGCTCTGCTCGGAGTTGTGGCGGTTCTGGCG
MAARLTARCSITRLCGGSG    1  ATGGCAGCACGCTTGACGGCTCGTTGCTCGATTACTCGTCTGTGTGGCGGTTCTGGCG
MAARFLVVFAGRLSVVAVLA    1  ATGGCAGCACGCTTTTTAGTTGTTTTTGCGGGAAGACTGAGTGTTGTGGCGGTTCTGGCG
MAALCDRYTLCQGGSG    1  ATGGCAGCACTGTGCGATCGGTATACGTTGTGCTAGGGCGGTTCTGGCG
MAAGRLSQCAARQFCGGSG    1  ATGGCAGCAGGCCGGTTGTCTCAGTGCGCTGCTCGGCAGTTTTGTGGCGGTTCTGGCG
MAAYKQMCQKDVTVCGGSG    1  ATGGCAGCATACAAGCAGATGTGCTAGAAGGATGTTACTGTTTGTGGCGGTTCTGGCG
MAAYKLTKSCRFTLCGGSG    1  ATGGCAGCATACAAGCTTACGAAGTCTTGCCGTTTTACGCTGTGTGGCGGTTCTGGCG
MAAYNTFRAVRRLGVAVLA    1  ATGGCAGCATACAATACGTTTCGTGCCGTCCGACGGCTAGGTGTGGCGGTTCTGGCG
MAAYNTFSCRPTARSCGGSG    1  ATGGCAGCATACAATACGTTTTCGTGCCGTCCGACGGCTAGGTCGTGTGGCGGTTCTGGCG
MAAYTQSACSARSCGGSG    1  ATGGCAGCATACACGTAGTCTGCTTGCTCGGCTCGTTCGTGTGGCGGTTCTGGCG
MAAYRNLP*SARLGVAVLA    1  ATGGCAGCATACAGGAATCTGCCTTGAAGTGCTAGGCTAGGTGTGGCGGTTCTGGCG
MAAYSVFFCSARFFCGGSG    1  ATGGCAGCATACAGTGTGTTCTTTTGCTCTGCGCGGTTCTTTTGTGGCGGTTCTGGCG
MAAYHTTSCRQPKDCGGSG    1  ATGGCAGCATACCATACGACTTCGTGCCGTCAGCCTAAGGATTGTGGCGGTTCTGGCG
MAAYPSARCYSPSSCGGSG    1  ATGGCAGCATACCCGTCGGCTCGGTGCTATTCGCCTAGTTCTTGTGGCGGTTCTGGCG
MAAYPISCFSGRLSCGGSG    1  ATGGCAGCATACCCTATTAGTTGCTTTTCTGGTCGGCTTTCTTGTGGCGGTTCTGGCG
MAAYRLSQCAARQFCGGSG    1  ATGGCAGCATACCGGTTGTCTCAGTGCGCTGCTCGGCAGTTTTGTGGCGGTTCTGGCG
MAAYLSYTCSARGNCGGSG    1  ATGGCAGCATACCTGTCTTATACTTGCTCGGCTCGGGGGAATTGTGGCGGTTCTGGCG
MAAYLFVCDRYLLNCGGSG    1  ATGGCAGCATACCTGTTTGTTTGCGATCGGTATCTTCTTAATTGTGGCGGTTCTGGCG
MAAYALPSICYSLDCGGSG    1  ATGGCAGCATACGCGCTTCCTTCTATTTGCTATAGTCTTGATTGTGGCGGTTCTGGCG
MAAYSQFRCSSTARCGGSG    1  ATGGCAGCATACTCGCAGTTTCGTTGCTCGTCGACGGCTCGGTGTGGCGGTTCTGGCG
MAAYSRPALCSARFCGGSG    1  ATGGCAGCATACTCGCGTCCTGCGTTGTGCTCTGCTCGTTTTTGTGGCGGTTCTGGCG
MAAYSWRLCTARHYCGGSG    1  ATGGCAGCATACTCGTGGCGTCTGTGCACGGCGCGGCATTATTGTGGCGGTTCTGGCG
MAAYSLSSNCMFKPCGGSG    1  ATGGCAGCATACTCTTTGTCGTCGAATTGCATGTTTAAGCCTTGTGGCGGTTCTGGCG
MAAYCEEMCQRFRFVAVLA    1  ATGGCAGCATACTGTGAGGAGATGTGCCAGCGGTTTCGCTTTGTGGCGGTTCTGGCG
MAA*HENGVQYLS*LWRFW    1  ATGGCAGCATGACACGAAAACGGCGTGCAATATTTATCGTGATTGTGGCGGTTCTGGCG
MAACNHNHWCPTARCGGSG    1  ATGGCAGCATGCAACCATAATCATTGGTGCCCTACTGCGCGTTGTGGCGGTTCTGGCG
MAACNRANCWVTARCGGSG    1  ATGGCAGCATGCAACCGTGCGAATTGCTGGGTTACTGCTCGTTGTGGCGGTTCTGGCG
MAACNQSSRCPPLMCGGSG    1  ATGGCAGCATGCAACTAGTCGAGTCGTTGCCCTCCGTTGATGTGTGGCGGTTCTGGCG
MAACKKAVSSRYCRRCGGSG    1  ATGGCAGCATGCAAGAAGGCTGTGTCTAGTCGTTACTGTCGTCGTTGTGGCGGTTCTGGCG
MAACKTARCMILEYCGGSG    1  ATGGCAGCATGCAAGACGGCTCGGTGCATGATTTTGGAGTATTGTGGCGGTTCTGGCG
MAACKTARCAYPMSCGGSG    1  ATGGCAGCATGCAAGACGGCTCGGTGCGCGTATCCGATGTCGTGTGGCGGTTCTGGCG
MAACKTARCVILEYCGGSG    1  ATGGCAGCATGCAAGACGGCTCGGTGCGTGATTTTGGAGTATTGTGGCGGTTCTGGCG
MAACKTSICTPTQFVAVLA    1  ATGGCAGCATGCAAGACGTCTATTTGCACGCCGACTTAGTTTGTGGCGGTTCTGGCG
MAACKTSICTPTQFCGGSG    1  ATGGCAGCATGCAAGACGTCTATTTGCACGCCGACTTAGTTTTGTGGCGGTTCTGGCG
MAACKTLHCNLFVLCGGSG    1  ATGGCAGCATGCAAGACTCTGCATTGCAATCTGTTTGTTCTTTGTGGCGGTTCTGGCG
MAACKMSSCSSRLPCGGSG    1  ATGGCAGCATGCAAGATGTCGTCTTGCTCGAGTAGGTTGCCGTGCGGCGGTTCTGGCG
MAACKMSSCSSRLPCGGSG    1  ATGGCAGCATGCAAGATGTCGTCTTGCTCGAGTAGGTTGCCGTGTGGCGGTTCTGGACG
MAACKMWACSPYQRCGGSG    1  ATGGCAGCATGCAAGATGTGGGCGTGCAGTCCGTATCAGCGTTGTGGCGGTTCTGGCG
MAACKITGSCLSGRCGGSG    1  ATGGCAGCATGCAAGATTACTGGGAGTTGCCTTTCTGGTAGGTGTGGCGGTTCTGGCG
MAACKITGSCFFWQVWRFW    1  ATGGCAGCATGCAAGATTACTGGGAGTTGCTTTTTCTGGTAGGTGTGGCGGTTCTGGCG
MAACKQPLCTARYCGGSG    1  ATGGCAGCATGCAAGCAGCCGTTGTGCACTGCTCGGTATTGTGGCGGTTCTGGCG
MAACKQVSCYSARACGGSG    1  ATGGCAGCATGCAAGCAGGTTTCTTGCTATTCTGCGCGTGCGTGTGGCGGTTCTGGG
MAACKQSQCLGRRVCLVAVLA    1  ATGGCAGCATGCAAGCAGTCGCAGTGCCTTGGTCGGCGCGTATGTCTTGTGGCGGTTCTGGCG
MAACKQLLFLCQNGCGGSG    1  ATGGCAGCATGCAAGCAGTTGTTGTTTCTTTGCTAGAATGGTTGTGGCGGTTCTGGCG
MAACKHSDCTARCGGSG    1  ATGGCAGCATGCAAGCATAGTGATTGCACTGCTCGGTGTGGCGGTTCTGGCG
MAACKHSDCTARFFPCGGSG    1  ATGGCAGCATGCAAGCATAGTGATTGCACTGCTCGGTTTTTTCCTTGTGGCGGTTCTGGCG
MAACKHSDCTARYCGGSG    1  ATGGCAGCATGCAAGCATAGTGATTGCACTGCTCGTTATTGTGGCGGTTCTGGCG
MAACKHENCTRFSLCGGSG    1  ATGGCAGCATGCAAGCATGAGAATTGCACGAGGTTTTCTCTTTGTGGCGGTTCTGGCG
MAACKPAWCGQSVLCGSSG    1  ATGGCAGCATGCAAGCCTGCTTGGTGCGGGCAGAGTGTTCTGTGTGGCAGTTCTGGCG
MAACKPLLCTKYSLCGGSA    1  ATGGCAGCATGCAAGCCTTTGTTGTGCACGAAGTATAGTCTTTGTGGCGGTTCTGCG
MAACKRTCQTPSGRCGGSG    1  ATGGCAGCATGCAAGCGGACGTGCTAGACTCCGTCTGGGCGTTGTGGCGGTTCTGGCG
MAACKRTCQTPSGAVWRFW    1  ATGGCAGCATGCAAGCGGACGTGCTAGACTCCGTCTGGGGCGGTGTGGCGGTTCTGGCG
MAACKRHRCEMHVECGGSG    1  ATGGCAGCATGCAAGCGGCATCGTTGCGAGATGCATGTTGAGTGTGGCGGTTCTGGCG
MAACKRHCSSPDYHCGGSG    1  ATGGCAGCATGCAAGCGGCATTGCTCTTCTCCGGATTATCATTGTGGCGGTTCTGGCG
MAACKRHLHSYDMYCGGSG    1  ATGGCAGCATGCAAGCGGCATTTGCATAGTTACGATATGTATTGTGGCGGTTCTGGCG
MAACKRRLPCASVFVAVLA    1  ATGGCAGCATGCAAGCGTCGGCTGCCTTGCGCTAGTGTTTTTGTGGCGGTTCTGGCG
MAACKRLSCYFFLCVAVLA    1  ATGGCAGCATGCAAGCGTCTGAGTTGCTATTTCTTCCTATGTGTGGCGGTTCTGGCG
MAACKRLSCYFPPMCGGSG    1  ATGGCAGCATGCAAGCGTCTGAGTTGCTATTTTCCTCCTATGTGTGGCGGTTCTGGCG
MAACKLTQCRFRPFCGGSG    1  ATGGCAGCATGCAAGCTGACTCAGTGCCGTTTTCGTCCTTTTTGTGGCGGTTCTGGCG
MAACKLHACSARFFCGGSG    1  ATGGCAGCATGCAAGCTGCACGCGTGCAGTGCTCGTTTTTTTTGTGGCGGTTCTGGCG
MAACKLHACSARFFCGGSG    1  ATGGCAGCATGCAAGCTGCATGCGTGCAGTGCTCGTTTTTTTTGTGGCGGTTCTGGCG
MAACKETQCTARSHCGGSG    1  ATGGCAGCATGCAAGGAGACGTAGTGCACGGCGCGTTCTCATTGTGGCGGTTCTGGCG
MAACKETQCTARTFCGGSG    1  ATGGCAGCATGCAAGGAGACGTAGTGCACTGCGCGTACGTTTTGTGGCGGTTCTGGCG
MAACKDAFALLVFVWRFW    1  ATGGCAGCATGCAAGGATGCTTTTGCTTTACTTGTGTTTGTGTGGCGGTTCTGGCG
MAACKDAFCFTCVLCGGSG    1  ATGGCAGCATGCAAGGATGCTTTTTGCTTTACCTGTGTTTTGTGTGGCGGTTCTGGCG
MAACKDYVCSARVVCGGSG    1  ATGGCAGCATGCAAGGATTATGTGTGCTCGGCGAGGGTTGTGTGTGGCGGTTCTGGCG
MAACKDYVCSGRTLCGGSG    1  ATGGCAGCATGCAAGGATTATGTGTGCTCGGGGAGGACGTTGTGTGGCGGTTCTGGCG
MAACKDYVCSVSVFVWRFW    1  ATGGCAGCATGCAAGGATTATGTGTGCTCTGTCTCGGTTTTTGTGTGGCGGTTCTGGCG
MAACKDSVAREDSCGGSG    1  ATGGCAGCATGCAAGGATTCGGTTGCTCGGGAGGACTCTTGTGGCGGTTCTGGCG
MAACKDSVCSARSGCGGSG    1  ATGGCAGCATGCAAGGATTCGGTTTGCTCGGCGAGGTCTGGTTGTGGCGGTTCTGGCG
MAACKAERVLRVL*VWRFW    1  ATGGCAGCATGCAAGGCGGAGCGTGTTTTGCGCGTATTATAAGTGTGGCGGTTCTGGCG
MAACKAQSCLRVSSCGGSG    1  ATGGCAGCATGCAAGGCGTAGTCGTGCCTCCGTGTGAGTTCGTGTGGCGGTTCTGGCG
MAACKGMCCTARALCGGSG    1  ATGGCAGCATGCAAGGGGATGTGCTGTACGGCCAGGGCTCTTTGTGGCGGTTCTGGCG
MAACKGMCCTARGSLWRFW    1  ATGGCAGCATGCAAGGGGATGTGCTGTACGGCTAGGGGCTCTTTGTGGCGGTTCTGGCG
MAACKGSQRCLTLSCGGSG    1  ATGGCAGCATGCAAGGGTTCGTAGAGGTGCCTGACTCTGTCTTGTGGCGGTTCTGGCG
MAACKQSASCDTHRCGGSG    1  ATGGCAGCATGCAAGTAGAGTGCGTCGTGCGATACGCATCGTTGTGGCGGTTCTGGCG
MAACKQSASCDTRRCGGSG    1  ATGGCAGCATGCAAGTAGAGTGCGTCGTGCGATACGCGTCGCTGTGGCGGTTCTGGCG
MAACKQSASCDTRRCGGSG    1  ATGGCAGCATGCAAGTAGAGTGCGTCGTGCGATACGCGTCGTTGTGGTGGTTCTGGCG
MAACKQSASCVTRRCGGSG    1  ATGGCAGCATGCAAGTAGAGTGCGTCGTGCGTTACGCGTCGTTGTGGCGGTTCTGGCG
MAACKQSVCTARCGGSG    1  ATGGCAGCATGCAAGTAGAGTGTGTGCACGGCTAGGTGTGGCGGTTCTGGCG
MAACKQSVCTARHCCDGSG    1  ATGGCAGCATGCAAGTAGAGTGTGTGCACGGCTCGTCATTGTTGTGACGGTTCTGGCG
MAACKQSVCTARLFCGGSG    1  ATGGCAGCATGCAAGTAGAGTGTGTGCACTGCTAGGTTGTTTTGTGGCGGTTCTGGCG
MAACKQRHCNINLLCGGSG    1  ATGGCAGCATGCAAGTAGCGGCACTGCAATATTAATTTGCTTTGTGGCGGTTCTGGCG
MAACKYTECWFLPSCGGSG    1  ATGGCAGCATGCAAGTATACTGAGTGCTGGTTTCTGCCTTCGTGTGGCGGTTCTGGCG
MAACKYICLTGRTWCGGSG    1  ATGGCAGCATGCAAGTATATTTGCTTGACTGGGAGGACGTGGTGTGGCGGTTCTGGCG
MAACKYQVCASLMQCGGSG    1  ATGGCAGCATGCAAGTATCAGGTGTGCGCGTCGTTGATGTAGTGTGGCGGTTCTGGCG
MAACKYPSCTYCLCVAVLA    1  ATGGCAGCATGCAAGTATCCGAGTTGCACTTATTGTTTATGTGTGGCGGTTCTGGCG
MAACKYPGCTYCFMCGGSG    1  ATGGCAGCATGCAAGTATCCGGGTTGCACTTATTGTTTTATGTGTGGCGGTTCTGGCG
MAACKYVFRYYSLPCGGSG    1  ATGGCAGCATGCAAGTATGTGTTTCGCTATTATAGTCTGCCGTGTGGCGGTTCTGGCG
MAACKYSWCYLSFPCGGSG    1  ATGGCAGCATGCAAGTATTCGTGGTGCTATCTGTCTTTTCCGTGTGGCGGTTCTGGCG
MAACKYSLCYLSFPCGGFW    1  ATGGCAGCATGCAAGTATTCGTTGTGCTATCTGTCTTTTCCGTGTGGCGGTTTCTGGCG
MAACKYSLCFFYSSSCGGSG    1  ATGGCAGCATGCAAGTATTCTTTGTGCTTTTTTTATAGCAGTTCGTGTGGCGGTTCTGGCG
MAACKSMAFLQVFAVWRFW    1  ATGGCAGCATGCAAGTCGATGGCGTTCTTGCAAGTTTTCGCTGTGTGGCGGTTCTGGCG
MAACKSRQCILCNLCGGSA    1  ATGGCAGCATGCAAGTCGCGGCAGTGCATTTTGTGTAATCTGTGTGGCGGTTCGGCG
MAACKSRQCPSSLTCGGSG    1  ATGGCAGCATGCAAGTCGCGGCAGTGCCCGTCGTCGCTTACTTGTGGCGGTTCTGGCG
MAACKSDRLCCVVVVAVLA    1  ATGGCAGCATGCAAGTCTGATCGGTTGTGCTGTGTTGTTGTTGTGGCGGTTCTGGCG
MAACKSVYSFCDQKRGGSG    1  ATGGCAGCATGCAAGTCTGTTTATTCGTTTTGCGATTAGAAGCGTGGCGGTTCTGGCG
MAACKSSLCTARTFVAVLA    1  ATGGCAGCATGCAAGTCTTCTCTGTGCACTGCTCGTACTTTTGTGGCGGTTCTGGCG
MAACKSSLCTARTFCGGSG    1  ATGGCAGCATGCAAGTCTTCTCTGTGCACTGCTCGTACTTTTTGTGGCGGTTCTGGCG
MAACKSSLCSARMQYCGGSG    1  ATGGCAGCATGCAAGTCTTCTCTGTGCAGTGCTAGGATGTAGTATTGTGGCGGTTCTGGCG
MAACKCFGVCNDRLRGGSG    1  ATGGCAGCATGCAAGTGTTTTGGTGTTTGCAATGATCGTTTGCGTGGCGGTTCTGGCG
MAACKFSLCRYSSTCGGSG    1  ATGGCAGCATGCAAGTTTAGCTTGTGCCGGTATTCGTCGACGTGTGGCGGTTCTGGCG
MAACKFSLYRYSSTCGGSG    1  ATGGCAGCATGCAAGTTTAGTTTGTACCGGTATTCGTCGACGTGTGGCGGTTCTGGCG
MAACKFSLCFLTFSCGGSG    1  ATGGCAGCATGCAAGTTTTCTCTTTGCTTTCTGACTTTTAGTTGTGGCGGTTCTGGCG
MAACKFCFCTARSPRGGSG    1  ATGGCAGCATGCAAGTTTTGTTTTTGCACTGCTCGTTCTCCGCGTGGCGGTTCTGGCG
MAACNTARCSRNYVCGGSG    1  ATGGCAGCATGCAATACAGCGAGGTGCAGTCGTAATTATGTGTGTGGCGGTTCTGGCG
MAACNTARCSRNYVCGGSG    1  ATGGCAGCATGCAATACGGCGAGGTGCAGTCGTAATTACGTGTGTGGCGGTTCTGGCG
MAACNTARSSCPTYCGGSG    1  ATGGCAGCATGCAATACGGCGCGGTCTTCGTGCCCTACGTATTGTGGCGGTTCTGGACG
MAACNTARCGYNGVCGGSG    1  ATGGCAGCATGCAATACGGCGCGGTGCGGTTATAATGGGGTGTGTGGCGGTTCTGGACG
MAACNTARCGYNGVCGGSG    1  ATGGCAGCATGCAATACGGCGCGGTGCGGTTATAATGGGGTGTGTGGCGGTTCTGGCG
MAACNTGRCYNFSFVAVLA    1  ATGGCAGCATGCAATACGGGGCGGTGCTATAATTTTAGTTTTGTGGCGGTTCTGGCG
MAACNTYHTLCLLQCGGSG    1  ATGGCAGCATGCAATACGTATCATACTCTGTGCCTGCTTCAGTGTGGCGGTTCTGGCG
MAACNTARCHPCTRCGGSG    1  ATGGCAGCATGCAATACTGCGCGTTGCCATCCGTGTACTCGGTGTGGCGGTTCTGGCG
MAACNTARCMSVFWVWRFW    1  ATGGCAGCATGCAATACTGCTCGTTGCATGTCTGTTTTTTGGGTGTGGCGGTTCTGGCG
MAACNRACFSSRDRCGGSG    1  ATGGCAGCATGCAATAGGGCGTGCTTTTCTAGTCGGGATAGGTGTGGCGGTTCTGGCG
MAACNRLVHCEFWWVWRFW    1  ATGGCAGCATGCAATAGGTTGGTGCATTGCGAATTTTGGTGGGTGTGGCGGTTCTGGCG
MAACNSNVVCTARVCGGSG    1  ATGGCAGCATGCAATAGTAATGTGGTGTGCACTGCTCGTGTGTGTGGCGGTTCTGGCG
MAACNSQLYCTARCCGGSG    1  ATGGCAGCATGCAATAGTCAGCTTTATTGCACGGCGCGGTGTTGTGGCGGTTCTGGCCG
MAACNSGRCRSPLVCGGSG    1  ATGGCAGCATGCAATAGTGGTAGGTGCCGGTCGCCTTTGGTGTGTGGCGGTTCTGGCG
MAACNSGRCRLPLVCGGSG    1  ATGGCAGCATGCAATAGTGGTAGGTGCCGGTTGCCTTTGGTGTGTGGCGGTTCTGGCG
MAACNMTARCFWVVFCGGSG    1  ATGGCAGCATGCAATATGACTGCTCGGTGCTTTTGGGTTGTTTTTTGTGGCGGTTCTGGCG
MAACNMRHCDFRWLCGGSG    1  ATGGCAGCATGCAATATGCGTCATTGCGATTTTCGGTGGCTTTGTGGCGGTTCTGGCG
MAACNMLLARRRGVVAVLA    1  ATGGCAGCATGCAATATGCTACTTGCAAGGCGACGTGGAGTTGTGGCGGTTCTGGCG
MAACNMLTCTARTCGGSG    1  ATGGCAGCATGCAATATGCTTACTTGCACGGCTCGTACTTGTGGCGGTTCTGGCG
MAACNMATARCFELLWRFW    1  ATGGCAGCATGCAATATGGCTACGGCGAGGTGCTTTGAGTTATTGTGGCGGTTCTGGCG
MAACNMATAGCLSYCGGSG    1  ATGGCAGCATGCAATATGGCTACGGCGGGGTGCTTGAGTTATTGTGGCGGTTCTGGCG
MAACNMVSRCHLATCGGSG    1  ATGGCAGCATGCAATATGGTTTCGAGGTGCCATTTGGCTACGTGTGGCGGTTCTGGCG
MAACNMSPRSCLRLCGGSG    1  ATGGCAGCATGCAATATGTCGCCTCGGTCGTGCCTACGTTTGTGTGGCGGTTCTGGCG
MAACNMSPRSCLRLCGGSA    1  ATGGCAGCATGCAATATGTCGCCTCGGTCGTGCCTGCGTTTGTGTGGCGGTTCTGCG
MAACNMSPRSCLRLCGGSG    1  ATGGCAGCATGCAATATGTCGCCTCGGTCGTGCCTGCGTTTGTGTGGCGGTTCTGGCG
MAACNMSVCSRRFIVAVLA    1  ATGGCAGCATGCAATATGTCTGTTTGCTCGCGTAGGTTTATTGTGGCGGTTCTGGCG
MAACNQHFARSLGVVAVLA    1  ATGGCAGCATGCAATCAGCATTTTGCACGTAGCTTAGGGGTTGTGGCGGTTCTGGCG
MAACNQHFLHVAQGVVAVLA    1  ATGGCAGCATGCAATCAGCATTTTTTGCACGTAGCTTAGGGGGTTGTGGCGGTTCTGGCG
MAACNQPVCRLPASCGGSG    1  ATGGCAGCATGCAATCAGCCTGTGTGTCGGTTGCCTGCGAGCTGTGGCGGTTCTGGCG
MAACNQGQKCLLMNCGGSG    1  ATGGCAGCATGCAATCAGGGTCAAAAGTGCCTGCTTATGAATTGTGGCGGTTCTGGCG
MAACNQSARYLSSVCGGSG    1  ATGGCAGCATGCAATCAGTCGGCTCGTTACTTGTCGTCTGTGTGTGGCGGTTCTGGCG
MAACNHNYWCPTARCGGSG    1  ATGGCAGCATGCAATCATAATTATTGGTGCCCTACTGCGCGTTGTGGCGGTTCTGGCG
MAACNHPRAC*LRVVAVLA    1  ATGGCAGCATGCAATCATCCACGTGCATGCTGACTGCGCGTTGTGGCGGTTCTGGCG
MAACNHPTCMLTARCAVLA    1  ATGGCAGCATGCAATCATCCTACGTGCATGCTGACTGCGCGTTGTGCGGTTCTGGCG
MAACNPPSCNSPCSCGGSG    1  ATGGCAGCATGCAATCCGCCGTCTTGCAATAGTCCGTGTTCTTGTGGCGGTTCTGGCG
MAACNPLQCRRMLMCGGSG    1  ATGGCAGCATGCAATCCGTTGCAGTGCAGGCGTATGCTTATGTGTGGCGGTTCTGGCG
MAACNPVLRCHNRGCGGSG    1  ATGGCAGCATGCAATCCTGTGTTGCGTTGCCATAATCGTGGGTGTGGCGGTTCTGGCG
MAACNRWFSLCATQCGGSG    1  ATGGCAGCATGCAATCGGTGGTTTTCTTTGTGCGCTACGTAGTGTGGCGGTTCTGGCG
MAACNRLFSLCATQCGGSG    1  ATGGCAGCATGCAATCGGTTGTTTTCTTTGTGCGCTACGTAGTGTGGCGGTTCTGGACG
MAACNRANYWVTARCGGSG    1  ATGGCAGCATGCAATCGTGCGAATTACTGGGTTACTGCTCGTTGTGGCGGTTCTGGCG
MAACNRASCWVTARCGGSG    1  ATGGCAGCATGCAATCGTGCGAGTTGCTGGGTTACTGCTCGTTGTGGCGGTTCTGGCG
MAACNRFRCNHLFLCGGSG    1  ATGGCAGCATGCAATCGTTTTCGGTGCAACCATTTGTTTCTTTGTGGCGGTTCTGGCG
MAACNRFRCNHLFLCGGSG    1  ATGGCAGCATGCAATCGTTTTCGGTGCAATCATTTGTTTCTTTGTGGCGGTTCTGGCG
MAACNLSCYTGRSLMVRFW    1  ATGGCAGCATGCAATCTATCGTGCTATACTGGGCGTTCTCTTATGGTGCGGTTCTGGCG
MAACNLSARFCPAICGGSG    1  ATGGCAGCATGCAATCTGAGTGCTCGGTTTTGCCCTGCGATTTGTGGCGGTTCTGGCG
MAACNLMPCRSFHSCGGSG    1  ATGGCAGCATGCAATCTTATGCCGTGCCGTTCTTTCCATTCGTGTGGCGGTTCTGGCG
MAACNLWCSRQTTFCGGSG    1  ATGGCAGCATGCAATCTTTGGTGTTCTCGCTAGACTACGTTTTGTGGCGGTTCTGGCG
MAACNDRFLALRVRVAVLA    1  ATGGCAGCATGCAATGATAGGTTTCTTGCATTACGTGTACGTGTGGCGGTTCTGGCG
MAACNDLCFCYSYMCGGSG    1  ATGGCAGCATGCAATGATTTGTGCTTTTGCTATTCTTATATGTGTGGCGGTTCTGGCG
MAACNAKFSAVRFIVAVLA    1  ATGGCAGCATGCAATGCGAAGTTTAGTGCTGTCCGTTTCATTGTGGCGGTTCTGGCG
MAACNAKFSCCPFHCGGSG    1  ATGGCAGCATGCAATGCGAAGTTTAGTTGCTGTCCGTTTCATTGTGGCGGTTCTGGGG
MAACNAKFQLLSVSLWRFW    1  ATGGCAGCATGCAATGCGAAGTTTTAGTTGCTGTCCGTTTCATTGTGGCGGTTCTGGCG
MAACNALFAGCAFMCGGSG    1  ATGGCAGCATGCAATGCGCTGTTTGCGGGGTGCGCGTTTATGTGTGGCGGTTCTGGG
MAACNAARCSRNYVCGGSG    1  ATGGCAGCATGCAATGCGGCGAGGTGCAGTCGTAATTATGTGTGTGGCGGTTCTGGCG
MAACNARACQPQLCCGGSG    1  ATGGCAGCATGCAATGCTCGGGCTTGCCAGCCGCAGCTTTGTTGTGGCGGTTCTGGCG
MAACNARCDSLRRSCGGSG    1  ATGGCAGCATGCAATGCTCGGTGTGATTCGTTGCGTAGGTCTTGTGGCGGTTCTGGCG
MAACNALFFGLRLYVWRFC    1  ATGGCAGCATGCAATGCTCTTTTTTTCGGGTTGCGCTTATATGTGTGGCGGTTCTGCG
MAACNAAPCENLPHCGGSG    1  ATGGCAGCATGCAATGCTGCTCCGTGCGAGAATTTGCCTCATTGTGGCGGTTCTGGCG
MAACNAYWCCSISYCGGSG    1  ATGGCAGCATGCAATGCTTATTGGTGCTGTTCTATTAGTTATTGTGGCGGTTCTGGCG
MAACNGSCHMAPYRCGGSG    1  ATGGCAGCATGCAATGGGTCTTGCCATATGGCTCCGTATCGGTGTGGCGGTTCTGGCG
MAACNVKQRCEYGSLWRFW    1  ATGGCAGCATGCAATGTGAAGCAGCGTTGCGAGTACGGCTCGTTGTGGCGGTTCTGGCG
MAACNVPSIFAGLIVAVLA    1  ATGGCAGCATGCAATGTGCCTTCGATTTTTGCCGGATTAATTGTGGCGGTTCTGGCG
MAACNVPSIFCRINCGGSG    1  ATGGCAGCATGCAATGTGCCTTCGATTTTTTGCCGGATTAATTGTGGCGGTTCTGGCG
MAACNVLFAGCAFMCSGSG    1  ATGGCAGCATGCAATGTGCTGTTTGCGGGGTGCGCGTTTATGTGTAGCGGTTCTGGCG
MAACNVLFAGCAFYVWRFW    1  ATGGCAGCATGCAATGTGCTGTTTGCGGGGTGCGCGTTTTATGTGTGGCGGTTCTGGCG
MAACNVMLCTARSLCGGSG    1  ATGGCAGCATGCAATGTTATGCTTTGCACCGCTCGTTCGCTTTGTGGCGGTTCTGGCG
MAACNVPLCTARLFCGGSG    1  ATGGCAGCATGCAATGTTCCGTTGTGCACTGCTAGGTTGTTTTGTGGCGGTTCTGGCG
MAACNVPLCTARHTCGGSG    1  ATGGCAGCATGCAATGTTCCGTTGTGCACTGCTCGGCATACTTGTGGCGGTTCTGGCG
MAACNVPLCTARAGCGGSG    1  ATGGCAGCATGCAATGTTCCGTTGTGCACTGCTCGTGCGGGGTGTGGCGGTTCTGGCG
MAACNVPLCTARYCGGSG    1  ATGGCAGCATGCAATGTTCCGTTGTGCACTGCTCGTTATTGTGGCGGTTCTGGCG
MAACNVPLCTARSTCCGGSG    1  ATGGCAGCATGCAATGTTCCGTTGTGCACTGCTCGTTCGACGTGTTGTGGCGGTTCTGGCG
MAACNVPLCTARFVAVLA    1  ATGGCAGCATGCAATGTTCCGTTGTGCACTGCTCGTTTTGTGGCGGTTCTGGCG
MAACNVPFVLCSFLSCGGSG    1  ATGGCAGCATGCAATGTTCCGTTTGTGCTCTGCTCGTTTTTGTCGTGTGGCGGTTCTGGCG
MAACNVPCNCLFTARGGSG    1  ATGGCAGCATGCAATGTTCCTTGTAATTGCCTGTTTACTGCTCGTGGCGGTTCTGGCG
MAACNYKYSFAGCLVADSG    1  ATGGCAGCATGCAATTATAAGTATTCTTTTGCAGGTTGTCTTGTGGCGGATTCTGGCG
MAACNYDCSVLGVCGGSG    1  ATGGCAGCATGCAATTATGACTGCTCGGTGCTTGGTGTTTGTGGCGGTTCTGGCG
MAACNYSCCDSKTWCGGSG    1  ATGGCAGCATGCAATTATTCTTGTTGCGATTCTAAGACGTGGTGTGGCGGTTCTGGCG
MAACNSSARRHLYGCGGSG    1  ATGGCAGCATGCAATTCGAGTGCGCGTCGCCATCTTTATGGGTGTGGCGGTTCTGGCG
MAACNSQLCVRPALCGGSG    1  ATGGCAGCATGCAATTCTCAGCTGTGCGTTCGGCCTGCTCTTTGTGGCGGTTCTGGCG
MAACNSRRCSFWFDCGGSG    1  ATGGCAGCATGCAATTCTCGTAGGTGCTCTTTTTGGTTTGATTGTGGCGGTTCTGGCG
MAACNSQACHSLGICGGSG    1  ATGGCAGCATGCAATTCTTAGGCGTGCCATTCTCTGGGGATTTGTGGCGGTTCTGGCG
MAACNSSARCPPSVLCGGSG    1  ATGGCAGCATGCAATTCTTCTGCGCGGTGCCCGCCTTCGGTGCTGTGTGGCGGTTCTGGCG
MAACNWTPMCTQRTCGGSG    1  ATGGCAGCATGCAATTGGACGCCGATGTGCACTTAGAGGACTTGTGGCGGTTCTGGCG
MAACNLRRACLRGLWRFW    1  ATGGCAGCATGCAATTTACGTCGTGCCTGTCTGCGAGGTTTGTGGCGGTTCTGGCG
MAACNLRFCSSARTCGGSG    1  ATGGCAGCATGCAATTTGCGTTTTTGCTCGTCTGCACGTACTTGTGGCGGTTCTGGACG
MAACNLRFLLVCAYLWRFW    1  ATGGCAGCATGCAATTTGCGTTTTTTGCTCGTCTGCGCGTACTTGTGGCGGTTCTGGCG
MAACNLLA*F*SVVWRFW    1  ATGGCAGCATGCAATTTGCTTGCCTGATTTTGATCAGTTGTGTGGCGGTTCTGGCG
MAACNLSPKCGGDKCGGSG    1  ATGGCAGCATGCAATTTGTCGCCGAAGTGCGGTGGGGATAAGTGTGGCGGTTCTGGCG
MAACNLWPCPYVIPCGGSG    1  ATGGCAGCATGCAATTTGTGGCCTTGCCCGTATGTGATTCCTTGTGGCGGTTCTGGCG
MAACNFQAYCTARYCGGSG    1  ATGGCAGCATGCAATTTTCAGGCGTATTGCACTGCTCGTTATTGTGGCGGTTCTGGCG
MAACNFRAYCSARYCGGSG    1  ATGGCAGCATGCAATTTTCGGGCGTATTGCTCTGCGAGGTATTGTGGCGGTTCTGGCG
MAACNFLLLGAFFFFFVAVLA    1  ATGGCAGCATGCAATTTTCTCTTGCTCGGCGCGTTTTTTTTTTTTTTTGTGGCGGTTCTGGCG
MAACNFLLLRRVFCGGSG    1  ATGGCAGCATGCAATTTTCTCTTGCTTCGGCGCGTTTTTTGTGGCGGTTCTGGCG
MAACNFACLILISCVAVLA    1  ATGGCAGCATGCAATTTTGCTTGCCTGATTTTGATCAGTTGTGTGGCGGTTCTGGCG
MAACNFSLCSARWRCGGSG    1  ATGGCAGCATGCAATTTTTCTCTTTGCTCGGCGCGTTGGCGGTGTGGCGGTTCTGGG
MAACNFSLCSARWSCGGSG    1  ATGGCAGCATGCAATTTTTCTCTTTGCTCGGCGCGTTGGTCGTGTGGCGGTTCTGGCG
MAACNFSLCSARFFFFLWRFW    1  ATGGCAGCATGCAATTTTTCTCTTTGCTCGGCGCGTTTTTTTTTTTTTTTGTGGCGGTTCTGGCG
MAACNFSLCSASFFCGGSG    1  ATGGCAGCATGCAATTTTTCTCTTTGCTCGGCGTCGTTTTTTTGTGGCGGTTCTGGCG
MAACNFFSLLGAFFFCGGSG    1  ATGGCAGCATGCAATTTTTTCTCTTTGCTCGGCGCGTTTTTTTTTTGTGGCGGTTCTGGCG
MAACNFLNCSNWRTCGGSG    1  ATGGCAGCATGCAATTTTTTGAATTGCAGTAATTGGCGTACGTGTGGCGGTTCTGGCG
MAACTYALCTARTFLWRFLA    1  ATGGCAGCATGCACATATGCTCTGTGCACTGCGCGTACGTTTTTGTGGCGGTTTCTGGCG
MAACTRLACQSARSCGGSG    1  ATGGCAGCATGCACCCGGCTGGCTTGCTAGTCTGCTCGGAGTTGTGGCGGTTCTGGCG
MAACTARCNWCQMECGGSG    1  ATGGCAGCATGCACCGCGCGGTGCAATTGGTGTTAGATGGAGTGTGGCGGTTCTGGCG
MAACTARHLCHQHDCGGSG    1  ATGGCAGCATGCACCGCGCGTCATCTGTGCCATTAGCATGATTGTGGCGGTTCTGGCG
MAACTLRQCPMSYWCGGSG    1  ATGGCAGCATGCACCTTGAGGTAGTGCCCGATGTCTTATTGGTGTGGCGGTTCTGGCG
MAACTTPRCLQWHACGGSG    1  ATGGCAGCATGCACGACGCCGAGGTGCCTTCAGTGGCATGCGTGTGGCGGTTCTGGCG
MAACTTVRCWFTSLCGGSG    1  ATGGCAGCATGCACGACGGTGCGGTGCTGGTTTACGTCGTTGTGCGGCGGTTCTGGCG
MAACTTTARCYQLCGGSG    1  ATGGCAGCATGCACGACTACTGCGCGTTGCTATTAGCTTTGTGGCGGTTCTGGCG
MAACTTAICNASPFCGGSG    1  ATGGCAGCATGCACGACTGCGATTTGCAATGCTAGTCCTTTTTGTGGCGGTTCTGGCG
MAACTTARSCGGSG    1  ATGGCAGCATGCACGACTGCGCGGTCGTGTGGCGGTTCTGGCG
MAACTRTVCTGRCSCGGSG    1  ATGGCAGCATGCACGAGGACGGTGTGCACGGGGCGGTGTTCGTGTGGCGGTTCTGGCG
MAACTRHTICTARLCGGSG    1  ATGGCAGCATGCACGAGGCATACTATTTGCACTGCTCGGCTTTGTGGCGGTTCTGGCG
MAACTRHTICTARFVAVHG    1  ATGGCAGCATGCACGAGGCATACTATTTGCACTGCTCGGTTTGTGGCGGTTCATGGCG
MAACTRHTICTARFVAVLA    1  ATGGCAGCATGCACGAGGCATACTATTTGCACTGCTCGGTTTGTGGCGGTTCTGGCG
MAACTRHTILHCSVLWRFW    1  ATGGCAGCATGCACGAGGCATACTATTTTGCACTGCTCGGTTTTGTGGCGGTTCTGGCG
MAACTRHIICTARFCGGSG    1  ATGGCAGCATGCACGAGGCATATTATTTGCACTGCTCGGTTTTGTGGCGGTTCTGGCG
MAACTRGCCASILCVAVLA    1  ATGGCAGCATGCACGAGGGGTTGCTGTGCAAGTATACTCTGTGTGGCGGTTCTGGCG
MAACTSHPCFTSYICGGSG    1  ATGGCAGCATGCACGAGTCATCCGTGCTTTACTTCGTATATTTGTGGCGGTTCTGGCG
MAACTSEHCTTTARCGGSG    1  ATGGCAGCATGCACGAGTGAGCATTGCACTACTACGGCTCGTTGTGGCGGTTCTGGCG
MAACTIPCCFMAGTCGGSG    1  ATGGCAGCATGCACGATTCCTTGTTGCTTTATGGCGGGGACGTGTGGCGGTTCTGGCG
MAACTISKCLQTASCGGSG    1  ATGGCAGCATGCACGATTTCTAAGTGCCTTTAGACGGCTTCTTGTGGCGGTTCTGGACG
MAACTQGLCVQQSYCGGSG    1  ATGGCAGCATGCACGCAGGGTTTGTGCGTGCAGCAGTCTTATTGTGGCGGTTCTGGCG
MAACTHTARVSCGGSA    1  ATGGCAGCATGCACGCATACGGCGCGTGTGTCTTGTGGCGGTTCTGCG
MAACTHPCSHLRLICGGSG    1  ATGGCAGCATGCACGCATCCGTGCTCTCATCTGAGGCTGATTTGTGGCGGTTCTGGCG
MAACTPAQCDKYTLCGGSG    1  ATGGCAGCATGCACGCCGGCTCAGTGCGATAAGTATACTCTTTGTGGCGGTTCTGGCG
MAACTPWWCCSHALWWRFW    1  ATGGCAGCATGCACGCCGTGGTGGTGCTGTAGTCATGCTTTGTGGTGGCGGTTCTGGCG
MAACTPHRFCSARYCGGSG    1  ATGGCAGCATGCACGCCTCATCGTTTTTGCTCTGCGAGGTATTGTGGCGGTTCTGGCG
MAACTPRKCVSQQFCGGSG    1  ATGGCAGCATGCACGCCTCGTAAGTGCGTGTCGCAGCAGTTTTGTGGCGGTTCTGGCG
MAACTRYCENFETSCGGSG    1  ATGGCAGCATGCACGCGGTATTGCGAGAATTTTGAGACGTCGTGTGGCGGTTCTGGCG
MAACTRFCPQWDMQCGGSG    1  ATGGCAGCATGCACGCGTTTTTGCCCTCAGTGGGATATGCAGTGTGGCGGTTCTGGCG
MAACTLTHCQDTGRCGGSG    1  ATGGCAGCATGCACGCTGACTCATTGCTAGGATACTGGTCGCTGTGGCGGTTCTGGCG
MAACTLSGECTARSCGGFW    1  ATGGCAGCATGCACGCTGTCTGGTGAGTGCACTGCGCGGTCTTGTGGCGGTTTCTGGCG
MAACTLMRCSRLPPCGGSG    1  ATGGCAGCATGCACGCTTATGCGTTGCTCGCGTTTGCCTCCGTGTGGCGGTTCTGGCG
MAACTLRKCVSQQFCGGSG    1  ATGGCAGCATGCACGCTTCGTAAGTGCGTGTCGCAGCAGTTTTGTGGCGGTTCTGGCG
MAACTLALCSARAYCGGSG    1  ATGGCAGCATGCACGCTTGCGTTGTGCTCTGCGAGGGCGTATTGTGGCGGTTCTGGCG
MAACTERCYCGMRRCGGSG    1  ATGGCAGCATGCACGGAACGGTGTTATTGCGGGATGAGGCGTTGTGGCGGTTCTGGCG
MAACTDRCYCGMRRCGGSG    1  ATGGCAGCATGCACGGATCGGTGTTATTGCGGGATGAGGCGTTGCGGCGGTTCTGGCG
MAACTDGLCFRI*VWRFW    1  ATGGCAGCATGCACGGATGGGCTTTGCTTTCGTATTTAAGTGTGGCGGTTCTGGCG
MAACTDGLCFRILSVAVLA    1  ATGGCAGCATGCACGGATGGGCTTTGCTTTCGTATTTTAAGTGTGGCGGTTCTGGCG
MAACTARCNAMFFPCGGSG    1  ATGGCAGCATGCACGGCGAGGTGCAATGCGATGTTTTTTCCTTGTGGCGGTTCTGGCCG
MAACTAPYLCSVQVLWRFW    1  ATGGCAGCATGCACGGCGCCGTATCTTTGCTCTGTCTAGGTCTTGTGGCGGTTCTGGCG
MAACTARRIAVLLCVAVLA    1  ATGGCAGCATGCACGGCGCGGCGCATTGCGGTTCTCCTTTGTGTGGCGGTTCTGGCG
MAACTARRHCGSPLCGGSG    1  ATGGCAGCATGCACGGCGCGGCGGCATTGCGGTTCCCCTTTGTGTGGCGGTTCTGGCG
MAACTARRYCFGVCVAVLA    1  ATGGCAGCATGCACGGCGCGGCGTTATTGCTTTGGTGTTTGTGTGGCGGTTCTGGCG
MAACTARGVPVSCVLWRFW    1  ATGGCAGCATGCACGGCGCGGGGGGTGCCCGTCTCATGTGTATTGTGGCGGTTCTGGCG
MAACTARGCRLMCIVAVLA    1  ATGGCAGCATGCACGGCGCGGGGGTGCCGTCTCATGTGTATTGTGGCGGTTCTGGCG
MAACTARGARLMCIVAVLA    1  ATGGCAGCATGCACGGCGCGGGGTGCCCGTCTCATGTGTATTGTGGCGGTTCTGGCG
MAACTARCNHIGVSCGGSG    1  ATGGCAGCATGCACGGCGCGGTGCAATCATATTGGTGTTAGTTGTGGCGGTTCTGGCG
MAACTARCHVWIRRVAVLA    1  ATGGCAGCATGCACGGCGCGGTGCCATGTTTGGATCCGGCGTGTGGCGGTTCTGGCG
MAACTARCYATQLVCGGSG    1  ATGGCAGCATGCACGGCGCGGTGCTACGCGACGCAGCTGGTGTGTGGCGGTTCTGGCG
MAACTARACMRFYGVWRFW    1  ATGGCAGCATGCACGGCGCGTGCTTGCATGAGGTTCTATGGAGTGTGGCGGTTCTGGCG
MAACTARGGGMVNCGGSG    1  ATGGCAGCATGCACGGCGCGTGGGGGTGGTATGGTTAATTGTGGCGGTTCTGGCG
MAACTARSHCGGSG    1  ATGGCAGCATGCACGGCGCGTTCTCATTGTGGCGGTTCTGGCG
MAACTARTCPVVQYCGGSG    1  ATGGCAGCATGCACGGCTAGGACGTGCCCTGTGGTTCAGTATTGTGGCGGTTCTGGCG
MAACTARRCLRVFLVAVLA    1  ATGGCAGCATGCACGGCTAGGCGGTGCCTCCGGGTTTTCCTTGTGGCGGTTCTGGCG
MAACTARRCLRVSLWRFW    1  ATGGCAGCATGCACGGCTAGGCGGTGCCTTCGGGTTTCCTTGTGGCGGTTCTGGCG
MAACTAPGCRIFQYLWRFW    1  ATGGCAGCATGCACGGCTCCGGGTTGCAGGATTTTCTAGTACTTGTGGCGGTTCTGGCG
MAACTARTPCNLTCGGSG    1  ATGGCAGCATGCACGGCTCGGACTCCGTGCAATTTGACTTGTGGCGGTTCTGGCG
MAACTARYTCFICIVAVLA    1  ATGGCAGCATGCACGGCTCGGTATACGTGCTTTATATGCATTGTGGCGGTTCTGGCG
MAACTARYPCGGSG    1  ATGGCAGCATGCACGGCTCGGTATCCTTGTGGCGGTTCTGGCG
MAACTARTCERPGGCGGSG    1  ATGGCAGCATGCACGGCTCGTACTTGCGAGCGTCCGGGTGGTTGTGGCGGTTCTGGACG
MAACTARHACGGSG    1  ATGGCAGCATGCACGGCTCGTCATGCTTGTGGCGGTTCTGGCG
MAACTARACFNRISCGGSG    1  ATGGCAGCATGCACGGCTCGTGCTTGCTTTAATAGGATTTCGTGTGGCGGTTCTGGCG
MAACTAFAMICRRVVAVLA    1  ATGGCAGCATGCACGGCTTTTGCTATGATCTGTCGACGGGTTGTGGCGGTTCTGGCG
MAACTAFLL*SVDGLWRFW    1  ATGGCAGCATGCACGGCTTTTTTGCTATGATCTGTCGACGGGTTGTGGCGGTTCTGGCG
MAACTGSCLVLGCSVAVLA    1  ATGGCAGCATGCACGGGGTCTTGCTTAGTGCTAGGTTGCAGTGTGGCGGTTCTGGCG
MAACTGSCFNARLQCGGSG    1  ATGGCAGCATGCACGGGGTCTTGCTTTAATGCTAGGTTGCAGTGTGGCGGTTCTGGCG
MAACTGRSPCYYAQCGGSG    1  ATGGCAGCATGCACGGGTAGGTCGCCGTGCTATTATGCTCAGTGTGGCGGTTCTGGCG
MAACTGAFCSARLFCGGSG    1  ATGGCAGCATGCACGGGTGCTTTTTGCAGTGCTCGGCTGTTTTGTGGCGGTTCTGGCG
MAACTGSSCTKSSLCGGSG    1  ATGGCAGCATGCACGGGTTCGTCGTGCACTAAGTCTTCTTTGTGTGGCGGTTCTGGCG
MAACTGSSCTKFLCVAVLA    1  ATGGCAGCATGCACGGGTTCGTCGTGCACTAAGTTTCTTTGTGTGGCGGTTCTGGCG
MAACTVGRAVWLSSVAVLG    1  ATGGCAGCATGCACGGTCGGACGTGCAGTATGGCTGAGTAGTGTGGCGGTTCTGGGCG
MAACTVSNCSAIINCGGSG    1  ATGGCAGCATGCACGGTGTCGAATTGCTCGGCTATTATTAATTGTGGCGGTTCTGGCG
MAACTVFECSARQTCGGSW    1  ATGGCAGCATGCACGGTGTTTGAGTGCTCTGCGCGGTAGACTTGTGGCGGTTCATGGCG
MAACTQSACSGRLSCGGSG    1  ATGGCAGCATGCACGTAGTCTGCGTGCTCTGGTCGGCTGTCTTGCGGCGGTTCTGGCG
MAACTQSACTARLQCGGSG    1  ATGGCAGCATGCACGTAGTCTGCTTGCACGGCTAGGCTGTAGTGTGGCGGTTCTGGCG
MAACTQSACTARVCGGSG    1  ATGGCAGCATGCACGTAGTCTGCTTGCACGGCTAGGGTTTGTGGCGGTTCTGGCG
MAACTQSACTSRSACGGSG    1  ATGGCAGCATGCACGTAGTCTGCTTGCACGTCTCGGTCGGCGTGTGGCGGTTCTGGCG
MAACTQSACVGEGVCGGSR    1  ATGGCAGCATGCACGTAGTCTGCTTGCGTCGGCGAGGGTGTGTGTGGCGGTTCTAGGCG
MAACTQSACSARLACGGSG    1  ATGGCAGCATGCACGTAGTCTGCTTGCTCGGCGAGGCTGGCTTGTGGCGGTTCTGGCG
MAACTQSACSARGFVCGGFW    1  ATGGCAGCATGCACGTAGTCTGCTTGCTCGGCGAGGGGTTTTGTGTGTGGCGGTTTCTGGCG
MAACTQSACSARLRCGGSG    1  ATGGCAGCATGCACGTAGTCTGCTTGCTCGGCGAGGTTGCGTTGTGGCGGTTCTGGCG
MAACTQSACSARLCVAVLG    1  ATGGCAGCATGCACGTAGTCTGCTTGCTCGGCGAGGTTGTGTGTGGCGGTTCTGGGCG
MAACTQSACSARLTCGGSG    1  ATGGCAGCATGCACGTAGTCTGCTTGCTCGGCGCGGCTTACTTGTGGCGGTTCTGGCG
MAACTQSACSARAQCGGSG    1  ATGGCAGCATGCACGTAGTCTGCTTGCTCGGCGCGGGCGCAGTGTGGCGGTTCTGGCG
MAACTQSACSARQPSCGGSG    1  ATGGCAGCATGCACGTAGTCTGCTTGCTCGGCGCGTCAGCCTTCTTGTGGCGGTTCTGGCG
MAACTQSACSARWSCGGSG    1  ATGGCAGCATGCACGTAGTCTGCTTGCTCGGCGCGTTGGTCGTGTGGCGGTTCTGGCG
MAACTQSACSARFFCGGSG    1  ATGGCAGCATGCACGTAGTCTGCTTGCTCGGCGCGTTTTTTTTGTGGCGGTTCTGGCG
MAACTQSACSARTCGGSG    1  ATGGCAGCATGCACGTAGTCTGCTTGCTCGGCTAGGACTTGTGGCGGTTCTGGCG
MAACTQSACSARMRCGGSG    1  ATGGCAGCATGCACGTAGTCTGCTTGCTCGGCTCGGATGCGGTGTGGCGGTTCTGGCG
MAACTQSACSARIVCGGSG    1  ATGGCAGCATGCACGTAGTCTGCTTGCTCGGCTCGTATTGTTTGTGGCGGTTCTGGCG
MAACTQSACSGRGSCGGSG    1  ATGGCAGCATGCACGTAGTCTGCTTGCTCGGGTCGGGGTTCTTGTGGCGGTTCTGGCG
MAACTQSACSARSFCGGSG    1  ATGGCAGCATGCACGTAGTCTGCTTGCTCTGCGAGGTCTTTTTGTGGCGGTTCTGGCG
MAACTQSACSARLPCGGSG    1  ATGGCAGCATGCACGTAGTCTGCTTGCTCTGCGAGGTTGCCTTGTGGCGGTTCTGGCG
MAACTQSACSARSFCGGSG    1  ATGGCAGCATGCACGTAGTCTGCTTGCTCTGCGCGGTCTTTTTGTGGCGGTTCTGGCG
MAACTQSACSARTYCGGSG    1  ATGGCAGCATGCACGTAGTCTGCTTGCTCTGCTAGGACGTATTGTGGCGGTTCTGGCG
MAACTQSACCGEGCGVGGSR    1  ATGGCAGCATGCACGTAGTCTGCTTGCTGCGGCGAGGGTTGTGGTGTGGGCGGTTCTAGGCG
MAACTQSALLGEGFVCGGSG    1  ATGGCAGCATGCACGTAGTCTGCTTTGCTCGGCGAGGGTTTTGTGTGTGGCGGTTCTGGCG
MAACTYRRCTKYTLCGGSG    1  ATGGCAGCATGCACGTATAGGCGGTGCACTAAGTATACTCTGTGTGGCGGTTCTGGCG
MAACTYPVCMLIAYCGGSG    1  ATGGCAGCATGCACGTATCCGGTTTGCATGCTGATTGCTTATTGTGGCGGTTCTGGCG
MAACTYWRCTKYTPCGGSG    1  ATGGCAGCATGCACGTATTGGCGGTGCACTAAGTATACTCCGTGTGGCGGTTCTGGCG
MAACTSKLPCLSARCGGSG    1  ATGGCAGCATGCACGTCGAAGTTGCCGTGCCTGTCGGCTCGTTGTGGCGGTTCTGGCG
MAACTSKLPCLSARCGGSR    1  ATGGCAGCATGCACGTCGAAGTTGCCGTGCTTGTCGGCTCGTTGTGGCGGTTCTAGGCG
MAACTSLQCRITLRCGGSG    1  ATGGCAGCATGCACGTCGCTTCAGTGCAGGATTACTTTGCGGTGCGGCGGTTCTGGCG
MAACTSLQCRITLRCGRFW    1  ATGGCAGCATGCACGTCGCTTCAGTGCAGGATTACTTTGCGGTGTGGTCGGTTCTGGCG
MAACTSARCHQSYMCGGSG    1  ATGGCAGCATGCACGTCGGCTCGTTGCCATCAGTCTTATATGTGTGGCGGTTCTGGCG
MAACTSQFCAMITKCGGSG    1  ATGGCAGCATGCACGTCGTAGTTTTGCGCGATGATTACGAAGTGTGGCGGTTCTGGCG
MAACTSPSCQHALIVAVLA    1  ATGGCAGCATGCACGTCTCCGTCGTGCCAGCATGCGCTGATTGTGGCGGTTCTGGCG
MAACTSLASCYLCSVAVLA    1  ATGGCAGCATGCACGTCTTTGGCTTCGTGCTATTTATGCAGTGTGGCGGTTCTGGCG
MAACTSFPACRITRCGGSG    1  ATGGCAGCATGCACGTCTTTTCCTGCTTGTCGGATTACGCGTTGTGGCGGTTCTGGCG
MAACTWGCLLFSAFLWRFW    1  ATGGCAGCATGCACGTGGGGTTGCTTGCTTTTTTCTGCTTTTTTGTGGCGGTTCTGGCG
MAACTLAVCTGEAALWRFW    1  ATGGCAGCATGCACGTTGGCTGTTTGCACGGGGGAGGCTGCGTTGTGGCGGTTCTGGCG
MAACTLAQCGRSESCGGSG    1  ATGGCAGCATGCACGTTGGCTTAGTGCGGTCGGTCTGAGAGTTGTGGCGGTTCTGGCG
MAACTLSKCHVLSGCGGLA    1  ATGGCAGCATGCACGTTGTCGAAGTGCCATGTGCTGTCTGGTTGTGGCGGTTTGGCG
MAACTLSKCHVLSGLWRFLA    1  ATGGCAGCATGCACGTTGTCGAAGTGCCATGTGCTGTCTGGTTTGTGGCGGTTTCTGGCG
MAACTFQGCV*SRRCGGSG    1  ATGGCAGCATGCACGTTTTAGGGGTGCGTTTGAAGTCGGCGGTGTGGCGGTTCTGGCG
MAACTFYLGCFTARCSGSG    1  ATGGCAGCATGCACGTTTTATTTGGGGTGCTTTACGGCGCGGTGTAGCGGTTCTGGCG
MAACTFYLGCFTARCGGSA    1  ATGGCAGCATGCACGTTTTATTTGGGGTGCTTTACGGCGCGGTGTGGCGGTTCTGCG
MAACTFSQLLCSSLCGGSG    1  ATGGCAGCATGCACGTTTTCGTAGCTGTTGTGCTCTTCTCTGTGTGGCGGTTCTGGCG
MAACTFSICSARILCGGSG    1  ATGGCAGCATGCACGTTTTCTATTTGCTCTGCTCGGATTCTTTGTGGCGGTTCTGGCG
MAACTFLFGVLYGAVWRFW    1  ATGGCAGCATGCACGTTTTTATTTGGGGTGCTTTACGGCGCGGTGTGGCGGTTCTGGCG
MAACTNDCACEHAFLWRFW    1  ATGGCAGCATGCACTAATGATTGTGCTTGCGAGCATGCTTTTTTGTGGCGGTTCTGGCG
MAACTNGFVAVCSIVAVLA    1  ATGGCAGCATGCACTAATGGGTTTGTTGCCGTGTGTAGCATTGTGGCGGTTCTGGCG
MAACTTTCSVYSARCGGSG    1  ATGGCAGCATGCACTACAACGTGCTCGGTGTATTCTGCGAGGTGTGGCGGTTCTGGCG
MAACTTTCSVYSARRGGSG    1  ATGGCAGCATGCACTACGACGTGCTCGGTGTATTCTGCGAGGCGTGGCGGTTCTGGCG
MAACTTPHCQPDNICGGSG    1  ATGGCAGCATGCACTACGCCGCATTGCTAGCCGGATAATATATGTGGCGGTTCTGGCG
MAACTTRRSICMESCGGSW    1  ATGGCAGCATGCACTACGCGGCGTAGTATTTGCATGGAGTCTTGTGGCGGTTCATGGCG
MAACTTARCPTGLCGGSG    1  ATGGCAGCATGCACTACTGCGCGTTGCCCGACTGGGCTTTGTGGCGGTTCTGGCG
MAACTSQPCLVFISCGGSG    1  ATGGCAGCATGCACTAGCTAGCCTTGCCTGGTTTTTATTTCTTGTGGCGGTTCTGGCG
MAACTSRLASVF*FVAVLA    1  ATGGCAGCATGCACTAGTCGCCTTGCCAGCGTATTCTGATTTGTGGCGGTTCTGGCG
MAACTSRACSARVVCGGSG    1  ATGGCAGCATGCACTAGTCGTGCTTGCTCGGCGAGGGTTGTGTGTGGCGGTTCTGGCG
MAACTSQPRCSARAGCGGSG    1  ATGGCAGCATGCACTAGTTAGCCGAGGTGCTCGGCGCGTGCTGGGTGTGGCGGTTCTGGCG
MAACTSLLLALRSLVAVLA    1  ATGGCAGCATGCACTAGTTTACTTCTTGCGCTGCGAAGTCTTGTGGCGGTTCTGGCG
MAACTMRACRLYSRCGGSG    1  ATGGCAGCATGCACTATGCGTGCTTGCCGGCTTTATTCTCGTTGTGGCGGTTCTGGCG
MAACTMDDMCIMRTCGGSG    1  ATGGCAGCATGCACTATGGATGATATGTGCATTATGCGGACGTGTGGCGGTTCTGGCG
MAACTMWRALLVEGVAVLA    1  ATGGCAGCATGCACTATGTGGCGTGCTCTGCTCGTTGAGGGTGTGGCGGTTCTGGCG
MAACTIRRHCYLISVAVLA    1  ATGGCAGCATGCACTATTCGTCGGCATTGCTATTTAATCAGTGTGGCGGTTCTGGCG
MAACTISQGCFSARCGGSG    1  ATGGCAGCATGCACTATTTCTTAGGGCTGCTTTTCGGCTCGTTGTGGCGGTTCTGGCG
MAACTISQGCFSARCGGSG    1  ATGGCAGCATGCACTATTTCTTAGGGTTGCTTCTCGGCTCGTTGTGGCGGTTCTGGCG
MAACTHIRCGSQGDCGGSG    1  ATGGCAGCATGCACTCATATTCGTTGCGGTTCGTAGGGTGATTGTGGCGGTTCTGGCG
MAACTHVYCTGRQLCGGSG    1  ATGGCAGCATGCACTCATGTGTATTGCACGGGTCGTCAGCTGTGTGGCGGTTCTGGCG
MAACTHVYCTDTARCGGSG    1  ATGGCAGCATGCACTCATGTGTATTGCACTGATACGGCTCGTTGTGGCGGTTCTGGCG
MAACTHFERCSLHNCGGSG    1  ATGGCAGCATGCACTCATTTTGAGCGGTGCTCGTTGCATAATTGTGGCGGTTCTGGCG
MAACTPEKVCLRGACGGSG    1  ATGGCAGCATGCACTCCGGAGAAGGTTTGCCTGCGTGGGGCGTGTGGCGGTTCTGGCG
MAACTPMKSCAESICGGSG    1  ATGGCAGCATGCACTCCTATGAAGAGTTGCGCTGAGAGTATTTGTGGCGGTTCTGGCG
MAACTPMKSCAESICGGSG    1  ATGGCAGCATGCACTCCTATGAAGAGTTGCGCTGAGAGTATTTGTGGCGGTTCTGGGCG
MAACTRLACQSARSCGGSG    1  ATGGCAGCATGCACTCGGCTGGCTTGTTAGTCTGCTCGGAGTTGTGGCGGTTCTGGCG
MAACTRDFASVCCLVAVLA    1  ATGGCAGCATGCACTCGGGATTTTGCGAGCGTTTGCTGTCTTGTGGCGGTTCTGGCG
MAACTRAACAYNTQCGGSA    1  ATGGCAGCATGCACTCGGGCGGCGTGCGCGTATAATACGTAGTGTGGCGGTTCGGCG
MAACTRVSCSARVFCGGSG    1  ATGGCAGCATGCACTCGGGTTTCGTGCTCCGCGAGGGTGTTTTGTGGCGGTTCTGGCG
MAACTRVSCSAGVFCGGSG    1  ATGGCAGCATGCACTCGGGTTTCGTGCTCTGCGGGGGTGTTTTGTGGCGGTTCTGGCG
MAACTRYTCSPSARCGGSG    1  ATGGCAGCATGCACTCGGTATACGTGCTCTCCGTCTGCGAGGTGTGGCGGTTCTGGCG
MAACTRYTCSLSARCGGSW    1  ATGGCAGCATGCACTCGGTATACGTGCTCTCTGTCTGCGAGGTGTGGCGGTTCCTGGCG
MAACTRFLFCILKLCGGSG    1  ATGGCAGCATGCACTCGTTTTCTGTTTTGCATTCTTAAGCTTTGTGGCGGTTCTGGCG
MAACTLHVRCSDGFVAVLA    1  ATGGCAGCATGCACTCTGCATGTTAGGTGCTCTGATGGTTTTGTGGCGGTTCTGGCG
MAACTLWCPSYIVRCGGSG    1  ATGGCAGCATGCACTCTGTGGTGCCCTAGTTATATTGTGCGTTGTGGCGGTTCTGGCG
MAACTLGNCTARVVCGGSG    1  ATGGCAGCATGCACTCTTGGTAATTGCACGGCGAGGGTTGTGTGTGGCGGTTCTGGCG
MAACTLGNCTARAQCGGSG    1  ATGGCAGCATGCACTCTTGGTAATTGCACGGCGCGTGCTTAGTGTGGCGGTTCTGGCG
MAACTLGNCTARTCGGSG    1  ATGGCAGCATGCACTCTTGGTAATTGCACGGCTCGTACTTGTGGCGGTTCTGGCG
MAACTLSLCTVCSVCGGSG    1  ATGGCAGCATGCACTCTTTCTCTGTGCACGGTTTGTTCTGTTTGTGGCGGTTCTGGCG
MAACTLFTCTARAWCGGSG    1  ATGGCAGCATGCACTCTTTTTACGTGCACTGCTAGGGCTTGGTGTGGCGGTTCTGGCG
MAACTLFMCTARLGVAVLA    1  ATGGCAGCATGCACTCTTTTTATGTGCACTGCTAGGCTTGGTGTGGCGGTTCTGGCG
MAACTERSPCSKQSVWRFW    1  ATGGCAGCATGCACTGAGCGTAGTCCGTGCTCTAAGTAGAGCGTGTGGCGGTTCTGGCG
MAACTARSCPHRGLCGGSG    1  ATGGCAGCATGCACTGCCCGTTCGTGCCCGCATCGTGGGCTGTGTGGCGGTTCTGGCG
MAACTARACSFQEMYGGSG    1  ATGGCAGCATGCACTGCGAGGGCGTGCTCGTTTTAGGAGATGTATGGCGGTTCTGGCG
MAACTARSFLQYSFVWRFW    1  ATGGCAGCATGCACTGCGAGGTCGTTTTTGTAGTACTCTTTTGTGTGGCGGTTCTGGCG
MAACTARCTTFYFFVWRFW    1  ATGGCAGCATGCACTGCGAGGTGCACGACTTTTTATTTCTTTGTGTGGCGGTTCTGGCG
MAACTARCTTFFFILCVAVLA    1  ATGGCAGCATGCACTGCGAGGTGCACGACTTTTTTTTTTATTCTTTGTGTGGCGGTTCTGGCG
MAACTARCANSYLLCGGSG    1  ATGGCAGCATGCACTGCGAGGTGCGCAAATTCGTATCTGTTGTGTGGCGGTTCTGGCG
MAACTARCANSYLLCNGSG    1  ATGGCAGCATGCACTGCGAGGTGCGCGAATTCGTATCTGTTGTGTAACGGTTCTGGCG
MAACTARCYQYWGGLWRFW    1  ATGGCAGCATGCACTGCGAGGTGCTATTAGTATTGGGGGGGATTGTGGCGGTTCTGGCG
MAACTARCYYIGGIVAVLA    1  ATGGCAGCATGCACTGCGAGGTGCTATTATATTGGGGGGATTGTGGCGGTTCTGGCG
MAACTAMICSIMPACGGSG    1  ATGGCAGCATGCACTGCGATGATTTGCTCTATAATGCCTGCTTGTGGCGGTTCTGGCG
MAACTARCNWRQMECGGSG    1  ATGGCAGCATGCACTGCGCGGTGCAATTGGCGTTAGATGGAGTGTGGCGGTTCTGGCG
MAACTARCSSLGLCCGGSG    1  ATGGCAGCATGCACTGCGCGGTGCTCTTCGCTTGGGTTGTGTTGTGGCGGTTCTGGCG
MAACTARCSSLGLCCGGSG    1  ATGGCAGCATGCACTGCGCGGTGCTCTTCGCTTGGGTTGTGTTGTGGTGGTTCTGGCG
MAACTARHLCHQHDCGGSA    1  ATGGCAGCATGCACTGCGCGTCATCTGTGCCATTAGCATGATTGTGGCGGTTCTGCG
MAACTARHLCHQA*LWRFW    1  ATGGCAGCATGCACTGCGCGTCATCTGTGCCATTAGGCATGATTGTGGCGGTTCTGGCG
MAACTARRLCHQHDCGGSG    1  ATGGCAGCATGCACTGCGCGTCGTCTGTGCCATTAGCATGATTGTGGCGGTTCTGGCG
MAACTATARRSLQICGGSG    1  ATGGCAGCATGCACTGCTACGGCGCGTCGCAGTCTGTAGATTTGTGGCGGTTCTGGCG
MAACTATARCSLQIVAVLA    1  ATGGCAGCATGCACTGCTACGGCGCGTTGCAGTCTGTAGATTGTGGCGGTTCTGGCG
MAACTARNCPNITYCGGSG    1  ATGGCAGCATGCACTGCTAGGAATTGCCCTAATATTACGTATTGTGGCGGTTCTGGCG
MAACTARACQVV*VLWRFW    1  ATGGCAGCATGCACTGCTAGGGCGTGCTAGGTCGTTTAAGTCTTGTGGCGGTTCTGGCG
MAACTARGQCTHSSCGGSG    1  ATGGCAGCATGCACTGCTAGGGGGTAGTGCACTCATTCTTCGTGTGGCGGTTCTGGCG
MAACTARVCYSGRWCGGSG    1  ATGGCAGCATGCACTGCTAGGGTGTGCTATTCTGGGCGTTGGTGTGGCGGTTCTGGCG
MAACTARQCQTYTMCGGSG    1  ATGGCAGCATGCACTGCTAGGTAGTGCCAGACGTATACGATGTGTGGCGGTTCTGGCG
MAACTARVHCPFGACGGSG    1  ATGGCAGCATGCACTGCTCGGGTACATTGCCCTTTTGGGGCGTGTGGCGGTTCTGGCG
MAACTARVHCPFGRVAVLA    1  ATGGCAGCATGCACTGCTCGGGTTCATTGCCCTTTTGGGCGTGTGGCGGTTCTGGCG
MAACTARVHCPFGAYGGSG    1  ATGGCAGCATGCACTGCTCGGGTTCATTGCCCTTTTGGGGCGTATGGCGGTTCTGGCG
MAACTARVHCPFWGVWRFW    1  ATGGCAGCATGCACTGCTCGGGTTCATTGCCCTTTTTGGGGCGTGTGGCGGTTCTGGCG
MAACTARCTYRLVNCGGSG    1  ATGGCAGCATGCACTGCTCGGTGCACTTATAGGCTTGTTAATTGTGGCGGTTCTGGCG
MAACTARCGFFLMRCGGSG    1  ATGGCAGCATGCACTGCTCGGTGCGGTTTTTTTCTGATGCGTTGTGGCGGTTCTGGCG
MAACTARTLCGAHSCGGSG    1  ATGGCAGCATGCACTGCTCGTACTCTGTGCGGTGCGCATTCTTGTGGCGGTTCTGGCG
MAACTARLHCQTPFCGGSG    1  ATGGCAGCATGCACTGCTCGTCTGCATTGCTAGACTCCGTTTTGTGGCGGTTCTGGCG
MAACTARACLWVGSAAVLA    1  ATGGCAGCATGCACTGCTCGTGCGTGCCTTTGGGTGGGGAGTGCGGCGGTTCTGGCG
MAACTARVPCPLNSCGGSA    1  ATGGCAGCATGCACTGCTCGTGTTCCTTGCCCGCTTAATTCTTGTGGCGGTTCTGCG
MAACTARSCHMKGYCGGSA    1  ATGGCAGCATGCACTGCTCGTTCTTGCCATATGAAGGGTTATTGTGGCGGTTCTGCG
MAACTARCHGVALCGGSG    1  ATGGCAGCATGCACTGCTCGTTGCCATGGTGTGGCGTTGTGTGGCGGTTCTGGCG
MAACTARCSQSVLFLWRFW    1  ATGGCAGCATGCACTGCTCGTTGCTCGCAGTCTGTTCTTTTTTTGTGGCGGTTCTGGCG
MAACTARCSLPSLCGGSG    1  ATGGCAGCATGCACTGCTCGTTGCTCTCTGCCGTCTCTTTGTGGCGGTTCTGGCG
MAACTARLHCQTPFCGGSA    1  ATGGCAGCATGCACTGCTCGTTTGCATTGCTAGACTCCGTTTTGTGGCGGTTCTGCG
MAACTAARCKIPFHCGGSG    1  ATGGCAGCATGCACTGCTGCTCGTTGCAAGATTCCTTTTCATTGTGGCGGTTCTGGCG
MAACTGKCFMQPIRCGGSG    1  ATGGCAGCATGCACTGGGAAGTGCTTTATGCAGCCTATTCGTTGTGGCGGTTCTGGCG
MAACTGRHSCTGRPCGGSG    1  ATGGCAGCATGCACTGGGCGGCATTCGTGCACTGGGCGTCCGTGTGGCGGTTCTGGCG
MAACTGRCQYQLTLCGGSG    1  ATGGCAGCATGCACTGGGCGTTGCCAGTATCAGCTGACTTTGTGTGGCGGTTCTGGCG
MAACTGTARACKYYCGGSG    1  ATGGCAGCATGCACTGGTACTGCGAGGGCGTGCAAATATTATTGTGGCGGTTCTGGCG
MAACTGRLRRACWVVAVLA    1  ATGGCAGCATGCACTGGTAGACTACGTCGTGCATGTTGGGTTGTGGCGGTTCTGGCG
MAACTGRTTSCMLGCGGSG    1  ATGGCAGCATGCACTGGTAGGACTACGTCGTGCATGTTGGGTTGTGGCGGTTCTGGCG
MAACTVASCQTADCCGGSG    1  ATGGCAGCATGCACTGTGGCTTCTTGCTAGACGGCGGATTGTTGTGGCGGTTCTGGCG
MAACTVSTSCLYFWCSGSG    1  ATGGCAGCATGCACTGTGTCGACGTCGTGCCTGTATTTTTGGTGTAGCGGTTCTGGCG
MAACTVTGCFVEDTRGGSG    1  ATGGCAGCATGCACTGTTACTGGTTGCTTTGTTGAGGATACGCGTGGCGGTTCTGGCG
MAACTVLRCVRPSKCGGSG    1  ATGGCAGCATGCACTGTTTTGCGTTGCGTGCGTCCGTCGAAGTGTGGCGGTTCTGGCG
MAACTVLCCVRPSRCGGSG    1  ATGGCAGCATGCACTGTTTTGTGTTGCGTGCGTCCGTCGAGGTGTGGCGGTTCTGGCG
MAACTYACALRVRFFLWRFW    1  ATGGCAGCATGCACTTATGCCTGTGCACTGCGCGTACGTTTTTTTTTGTGGCGGTTCTGGCG
MAACTYALCTARSHCGGSG    1  ATGGCAGCATGCACTTATGCTCTGTGCACGGCGCGTTCTCATTGTGGCGGTTCTGGCG
MAACTYALCTARVRCGGSG    1  ATGGCAGCATGCACTTATGCTCTGTGCACTGCGCGGGTGCGTTGTGGCGGTTCTGGCGG
MAACTYALCTARSFVAVLA    1  ATGGCAGCATGCACTTATGCTCTGTGCACTGCGCGGTCTTTTGTGGCGGTTCTGGCG
MAACTYALCTARTCGGSG    1  ATGGCAGCATGCACTTATGCTCTGTGCACTGCGCGTACGTGTGGCGGTTCTGGCG
MAACTYALCTARTFVAVRG    1  ATGGCAGCATGCACTTATGCTCTGTGCACTGCGCGTACGTTTGTGGCGGTTCGTGGCG
MAACTYALCTARTFCGGLG    1  ATGGCAGCATGCACTTATGCTCTGTGCACTGCGCGTACGTTTTGTGGCGGTCTCGGCG
MAACTYALCTARTFFFLWRFW    1  ATGGCAGCATGCACTTATGCTCTGTGCACTGCGCGTACGTTTTTTTTTTTGTGGCGGTTCTGGCG
MAACTYALCTARTCGGSG    1  ATGGCAGCATGCACTTATGCTCTGTGCACTGCGCGTACTTGTGGCGGTTCTGGCG
MAACTYALCTARAYCGGSG    1  ATGGCAGCATGCACTTATGCTCTGTGCACTGCGCGTGCTTATTGTGGCGGTTCTGGCG
MAACTYALCTARYVCGGSG    1  ATGGCAGCATGCACTTATGCTCTGTGCACTGCGCGTTACGTTTGTGGCGGTTCTGGCG
MAACTYALCTARSSCGGSG    1  ATGGCAGCATGCACTTATGCTCTGTGCACTGCGCGTTCGTCGTGTGGCGGTTCTGGCG
MAACTYALCTARFPCGGSG    1  ATGGCAGCATGCACTTATGCTCTGTGCACTGCTCGGTTTCCTTGTGGCGGTTCTGGCG
MAACTYALCTARTFCGGFW    1  ATGGCAGCATGCACTTATGCTCTGTGCACTGCTCGTACTTTTTGTGGCGGTTTCTGGCG
MAACTYALCTVAYVCGGSG    1  ATGGCAGCATGCACTTATGCTCTGTGCACTGTCGCGTACGTTTGTGGCGGTTCTGGCG
MAACTSHFHKCHSLRGGSG    1  ATGGCAGCATGCACTTCGCATTTTCATAAGTGCCATTCGTTGCGTGGCGGTTCTGGCG
MAACTSHFHKCHSLCGGSG    1  ATGGCAGCATGCACTTCGCATTTTCATAAGTGCCATTCGTTGTGTGGCGGTTCTGGCG
MAACTSARCSILSYCGGSG    1  ATGGCAGCATGCACTTCGGCGCGGTGCTCTATTCTGTCGTATTGTGGCGGTTCTGGTG
MAACTSNNCVNNLNCGGSG    1  ATGGCAGCATGCACTTCTAATAATTGCGTGAATAATCTTAATTGTGGCGGTTCTGGCG
MAACTSTRGCPFILCGGSG    1  ATGGCAGCATGCACTTCTACTAGGGGGTGCCCGTTTATTTTGTGTGGCGGTTCTGGCG
MAACTSEMCKFLLLVAVLA    1  ATGGCAGCATGCACTTCTGAGATGTGCAAGTTTCTTCTTCTTGTAGCGGTTCTGGCG
MAACTSEMCKFSSSCGGSG    1  ATGGCAGCATGCACTTCTGAGATGTGCAAGTTTTCCTCTTCTTGTGGCGGTTCTGGCG
MAACTSAISCKTFFVAVLA    1  ATGGCAGCATGCACTTCTGCTATTTCGTGCAAGACTTTTTTTGTGGCGGTTCTGGCG
MAACTSAISCKTFFLWRFW    1  ATGGCAGCATGCACTTCTGCTATTTCGTGCAAGACTTTTTTTTTGTGGCGGTTCTGGCG
MAACTSVTCSARMSCGGSG    1  ATGGCAGCATGCACTTCTGTGACGTGCAGTGCGAGGATGTCTTGTGGCGGTTCTGGCG
MAACTSWFDCTRRYPCGGSG    1  ATGGCAGCATGCACTTCTTGGTTTGATTGCACGCGGCGTTATCCTTGTGGCGGTTCTGGCG
MAACTCHQCLWRSNCGGSG    1  ATGGCAGCATGCACTTGCCATCAGTGCCTTTGGAGGTCGAATTGTGGCGGTTCTGGCG
MAACTWFAGVIFVLVAVLA    1  ATGGCAGCATGCACTTGGTTTGCCGGGGTTATCTTTGTCCTTGTGGCGGTTCTGGCG
MAACTLMCTATSYQCGGSG    1  ATGGCAGCATGCACTTTGATGTGCACTGCGACGTCTTATTAGTGTGGCGGTTCTGGCG
MAACTLECCWSDQSCGGSG    1  ATGGCAGCATGCACTTTGGAGTGCTGTTGGAGTGATTAGTCGTGTGGCGGTTCTGGCG
MAACTLARCSILSYCGGSG    1  ATGGCAGCATGCACTTTGGCGCGGTGCTCTATTCTGTCGTATTGTGGCGGTTCTGGCG
MAACTLACLTSRAPCGGSG    1  ATGGCAGCATGCACTTTGGCGTGCCTGACGTCTCGTGCTCCTTGTGGCGGTTCTGGCG
MAACTLGCCWSDQSCGGSG    1  ATGGCAGCATGCACTTTGGGGTGCTGTTGGAGTGATTAGTCGTGCGGCGGTTCTGGCG
MAACTLLTSCTARSCGGSG    1  ATGGCAGCATGCACTTTGTTGACGTCGTGCACGGCTCGTTCGTGTGGCGGTTCTGGCG
MAACTFPVCYIPVVLWRFQA    1  ATGGCAGCATGCACTTTTCCTGTCTGCTATATTCCTGTCGTATTGTGGCGGTTCTAGGCG
MAACTFGVPECQGGSCGGSG    1  ATGGCAGCATGCACTTTTGGCGTGCCTGAGTGCTAGGGGGGTTCGTGTGGCGGTTCTGGCG
MAACTFGSYCRFGVCGGSG    1  ATGGCAGCATGCACTTTTGGTAGTTATTGCCGTTTTGGGGTCTGTGGCGGTTCTGGCG
MAACRSSCSYDQLSCGGSG    1  ATGGCAGCATGCAGAAGTTCTTGCTCGTATGATCAGTTGTCTTGTGGCGGTTCTGGCG
MAACRLRGILALWQCGGSG    1  ATGGCAGCATGCAGACTGCGCGGCATACTTGCACTTTGGTAGTGTGGCGGTTCTGGCG
MAACSTGRCFVAEGCGGSG    1  ATGGCAGCATGCAGCACGGGTCGGTGCTTTGTTGCGGAGGGGTGTGGCGGTTCTGGCG
MAACSIRDCTSLVLVAVLA    1  ATGGCAGCATGCAGCATACGTGATTGCACTAGTCTCGTTCTTGTGGCGGTTCTGGCG
MAACSVDLCYTSVLWRFW    1  ATGGCAGCATGCAGCGTCGATCTGTGCTATACTAGTGTTTTGTGGCGGTTCTGGCG
MAACSLRSLAVYAVWRFW    1  ATGGCAGCATGCAGCTTACGAAGTCTTGCCGTTTACGCTGTGTGGCGGTTCTGGCG
MAACSLRSLAVLRCVAVLA    1  ATGGCAGCATGCAGCTTACGAAGTCTTGCCGTTTTACGCTGTGTGGCGGTTCTGGCG
MAACRKLTPCRINKYGGSG    1  ATGGCAGCATGCAGGAAGCTGACGCCGTGCCGTATTAATAAGTATGGCGGTTCTGGCG
MAACRKLTPCRINKCGGSG    1  ATGGCAGCATGCAGGAAGCTGACGCCGTGCCGTATTAATAAGTGTGGCGGTTCTGGACG
MAACRNSMCDVTARCGGSG    1  ATGGCAGCATGCAGGAATTCGATGTGCGACGTGACGGCTCGGTGTGGCGGTTCTGGCG
MAACRNSMCDATARCGGSG    1  ATGGCAGCATGCAGGAATTCGATGTGCGATGCGACGGCTCGGTGTGGCGGTTCTGGCG
MAACRNSMCDVTARCGGSA    1  ATGGCAGCATGCAGGAATTCGATGTGCGATGTGACGGCTCGGTGTGGCGGTTCTGCG
MAACRNCPCNTSVRCGGSG    1  ATGGCAGCATGCAGGAATTGTCCTTGCAATACGTCGGTTAGGTGTGGCGGTTCTGGCG
MAACRNFCSQNSARCGGSG    1  ATGGCAGCATGCAGGAATTTTTGCTCGCAGAATAGTGCGCGGTGTGGCGGTTCTGGACG
MAACRTMACTARWDCGGSG    1  ATGGCAGCATGCAGGACGATGGCGTGCACTGCTAGGTGGGATTGTGGCGGTTCTGGCG
MAACRTALCPPIDMCGGSG    1  ATGGCAGCATGCAGGACGGCGCTTTGCCCTCCTATTGATATGTGTGGCGGTTCTGGCG
MAACRTARCLLQGCVTVLA    1  ATGGCAGCATGCAGGACGGCTCGTTGCTTGTTGCAGGGCTGTGTGACGGTTCTGGCG
MAACRS*RRAVLISVAVLA    1  ATGGCAGCATGCAGGAGCTGACGCCGTGCCGTATTAATAAGTGTGGCGGTTCTGGCG
MAACRSLSCFSGRLCGGSG    1  ATGGCAGCATGCAGGAGTCTGAGTTGCTTTAGTGGTCGTCTTTGTGGCGGTTCTGGCG
MAACRSLSCFSGRFCGGSG    1  ATGGCAGCATGCAGGAGTCTGAGTTGCTTTAGTGGTCGTTTTTGTGGCGGTTCTGGCG
MAACRSQMCACSDCVAVLA    1  ATGGCAGCATGCAGGAGTTAGATGTGCGCGTGTTCTGATTGTGTGGCGGTTCTGGCG
MAACRMALCSARASCGGSG    1  ATGGCAGCATGCAGGATGGCTTTGTGCTCGGCTAGGGCTTCGTGTGGCGGTTCTGGCG
MAACRMALCSARVSCGGSG    1  ATGGCAGCATGCAGGATGGCTTTGTGCTCGGCTAGGGTTTCGTGTGGTGGTTCTGGCG
MAACRIPLCSGRSLCGGSG    1  ATGGCAGCATGCAGGATTCCTCTTTGCTCGGGTCGTTCTTTGTGTGGCGGTTCTGGCG
MAACRHSVCTARTNCGGSG    1  ATGGCAGCATGCAGGCACTCTGTCTGCACGGCTCGTACTAATTGTGGCGGTTCTGGCG
MAACRQPLCTARWDCGGSG    1  ATGGCAGCATGCAGGCAGCCGTTGTGCACTGCGCGGTGGGATTGTGGCGGTTCTGGCG
MAACRQRSCVGPVGCGGSG    1  ATGGCAGCATGCAGGCAGCGTTCTTGCGTTGGTCCGGTGGGGTGCGGCGGTTCTGGCG
MAACRQACATARNCGGSG    1  ATGGCAGCATGCAGGCAGGCTTGCGCGACTGCGAGGAATTGTGGCGGTTCTGGCG
MAACRQACAMTARTCGGSG    1  ATGGCAGCATGCAGGCAGGCTTGCGCGATGACGGCTCGGACGTGTGGCGGTTCTGGCG
MAACRHYNCSGRGLCGGSG    1  ATGGCAGCATGCAGGCATTATAATTGCTCTGGGAGGGGTCTGTGTGGCGGTTCTGGCG
MAACRHLPCSARLMCGGSG    1  ATGGCAGCATGCAGGCATTTGCCGTGCTCTGCTAGGCTTATGTGTGGCGGTTCTGGCG
MAACRRHLCYTSVFVAVLA    1  ATGGCAGCATGCAGGCGTCATCTGTGCTATACTAGTGTTTTTGTGGCGGTTCTGGCG
MAACRLARCASMPMRGGSG    1  ATGGCAGCATGCAGGCTGGCTCGTTGCGCGTCTATGCCTATGCGTGGCGGTTCTGGCG
MAACRLWTCSARIGCGGSG    1  ATGGCAGCATGCAGGCTGTGGACGTGCTCTGCTAGGATTGGTTGTGGCGGTTCTGGCG
MAACRGQSGLL*ASLWRFW    1  ATGGCAGCATGCAGGGGGTAGTCCGGCTTGCTTTAAGCTTCGTTGTGGCGGTTCTGGCG
MAACRGSPACFKLRCGGSG    1  ATGGCAGCATGCAGGGGTAGTCCGGCCTGCTTTAAGCTTCGTTGTGGCGGTTCTGGCG
MAACRGSPGLL*ASLWRFW    1  ATGGCAGCATGCAGGGGTAGTCCGGGCTTGCTTTAAGCTTCGTTGTGGCGGTTCTGGCG
MAACRVRPCAPVGKCGGSG    1  ATGGCAGCATGCAGGGTGAGGCCGTGCGCGCCTGTGGGTAAGTGTGGCGGTTCTGGCG
MAACRVAVCPGMQMCGGSG    1  ATGGCAGCATGCAGGGTTGCGGTGTGCCCGGGTATGCAGATGTGTGGCGGTTCTGGCG
MAACRVSTSLCSARCGGSG    1  ATGGCAGCATGCAGGGTTTCGACTAGTTTGTGCAGCGCGCGGTGTGGCGGTTCTGGCG
MAACRVFCLHEQVFLLWRFW    1  ATGGCAGCATGCAGGGTTTTCTGCTTGCACGAGTAGGTTTTTTTATTGTGGCGGTTCTGGCG
MAACRQISSCRHHVCGGSG    1  ATGGCAGCATGCAGGTAGATTTCTTCTTGCCGTCACCATGTGTGTGGCGGTTCTGGCG
MAACRQPCMTARVFCGGSG    1  ATGGCAGCATGCAGGTAGCCTTGCATGACGGCCCGTGTGTTTTGTGGCGGTTCTGGCG
MAACRSYPCASFRLCGGSG    1  ATGGCAGCATGCAGGTCTTATCCTTGCGCCTCTTTTCGTCTTTGTGGCGGTTCTGGCG
MAACRSSSCSARSCCGGSG    1  ATGGCAGCATGCAGGTCTTCGTCTTGCAGTGCGAGGTCGTGTTGTGGCGGTTCTGGCG
MAACRSSFAVRGRVVAVLA    1  ATGGCAGCATGCAGGTCTTCGTTTGCAGTGCGAGGTCGTGTTGTGGCGGTTCTGGCG
MAACRSSFCSAGSCCGGSG    1  ATGGCAGCATGCAGGTCTTCGTTTTGCAGTGCGGGGTCGTGTTGTGGCGGTTCTGGCG
MAACRWVSSCWSIRCGGSG    1  ATGGCAGCATGCAGGTGGGTGTCTTCTTGCTGGTCGATTAGGTGTGGCGGTTCTGGCG
MAACRLANCVQTAR*GGSG    1  ATGGCAGCATGCAGGTTGGCTAATTGCGTGCAGACGGCTCGTTGAGGCGGTTCTGGCG
MAACRLANCVQTARCGGSG    1  ATGGCAGCATGCAGGTTGGCTAATTGCGTGCAGACGGCTCGTTGCGGCGGTTCTGGCG
MAACSTGRCFVAEGVAVLA    1  ATGGCAGCATGCAGTACGGGTCGGTGCTTTGTTGCGGAGGGTGTGGCGGTTCTGGCG
MAACSTARVCCSPGCGDSG    1  ATGGCAGCATGCAGTACTGCGAGGGTGTGTTGCTCTCCGGGTTGTGGCGATTCTGGCG
MAACSRQFCITTARCGGSG    1  ATGGCAGCATGCAGTAGGCAGTTTTGCATTACTACTGCGAGGTGTGGCGGTTCTGGCG
MAACSSARCPQALMCGGSG    1  ATGGCAGCATGCAGTAGTGCGCGGTGCCCGCAGGCGCTTATGTGTGGCGGTTCTGGCG
MAACSMLLFCVHSVCGGSG    1  ATGGCAGCATGCAGTATGTTGTTGTTTTGCGTGCATTCGGTTTGTGGCGGTTCTGGCG
MAACSIRSCVEQWDCGGSG    1  ATGGCAGCATGCAGTATTCGTTCGTGCGTTGAGTAGTGGGATTGTGGCGGTTCTGGCG
MAACSIFVLPYLLFLWRFW    1  ATGGCAGCATGCAGTATTTTTGTCTTGCCGTACTTGTTATTCTTGTGGCGGTTCTGGCG
MAACSQSARCLSSVCGGSG    1  ATGGCAGCATGCAGTCAGTCGGCTCGTTGCTTGTCGTCTGTGTGTGGCGGTTCTGGCG
MAACSPMFCLLLSECGGSG    1  ATGGCAGCATGCAGTCCGATGTTTTGCTTGCTGCTTTCTGAGTGTGGCGGTTCTGGCG
MAACSPPVYSRRTMCGGSG    1  ATGGCAGCATGCAGTCCTCCGGTTTACTCTCGGCGTACTATGTGTGGCGGTTCTGGCG
MAACSPPVCSRRTMCGGSA    1  ATGGCAGCATGCAGTCCTCCGGTTTGCTCTCGGCGTACTATGTGTGGCGGTTCTGCG
MAACSPPVCSRRTMCGGSG    1  ATGGCAGCATGCAGTCCTCCGGTTTGTTCTCGGCGTACTATGTGTGGCGGTTCTGGCG
MAACSPLRCTGTARCGGSG    1  ATGGCAGCATGCAGTCCTCTTCGTTGCACTGGGACGGCGAGGTGTGGCGGTTCTGGCG
MAACSPLRCTLTRGVAVLT    1  ATGGCAGCATGCAGTCCTCTTCGTTGCACTTTGACGCGCGGTGTGGCGGTTCTAACG
MAACSPLRCTLTARSSCGGSG    1  ATGGCAGCATGCAGTCCTCTTCGTTGCACTTTGACGGCGCGGTCTTCGTGTGGCGGTTCTGGCG
MAACSPLSFALLTARCGGFW    1  ATGGCAGCATGCAGTCCTCTTTCGTTTGCACTTTTGACGGCGCGGTGTGGCGGTTTCTGGCG
MAACSRMCQVAELSVAVLA    1  ATGGCAGCATGCAGTCGGATGTGCCAGGTTGCGGAGCTTAGTGTGGCGGTTCTGGCG
MAACSRMCQVAESQCGGSG    1  ATGGCAGCATGCAGTCGGATGTGCCAGGTTGCGGAGTCTTAGTGTGGCGGTTCTGGCG
MAACSRLPLNCEFLCGGSA    1  ATGGCAGCATGCAGTCGGCTGCCGCTTAATTGCGAGTTTCTTTGTGGCGGTTCTGCG
MAACSLSLCTQRIQCGGSG    1  ATGGCAGCATGCAGTCTGTCTCTTTGCACTCAGCGTATTTAGTGTGGCGGTTCTGGCG
MAACSLQIWCSTARCGGSG    1  ATGGCAGCATGCAGTCTTCAGATTTGGTGCTCGACCGCTCGTTGTGGCGGTTCTGGCG
MAACSETYACSARYCGGSG    1  ATGGCAGCATGCAGTGAGACTTATGCGTGCAGTGCGCGTTATTGTGGCGGTTCTGGCG
MAACSESARCFSQKCGGSG    1  ATGGCAGCATGCAGTGAGTCGGCTCGTTGCTTCTCTTAGAAGTGTGGCGGTTCTGGCG
MAACSARSYCPWLPCGGSG    1  ATGGCAGCATGCAGTGCGAGGTCTTATTGCCCGTGGCTGCCTTGTGGCGGTTCTGGCG
MAACSARSYCPWLLCGGSA    1  ATGGCAGCATGCAGTGCGAGGTCTTATTGCCCGTGGCTGCTTTGTGGCGGTTCGGCG
MAACSAILCRRHVPCGGSG    1  ATGGCAGCATGCAGTGCGATTCTGTGCAGGAGGCATGTGCCTTGTGGCGGTTCTGGCG
MAACSARTCFQQFSCGGSG    1  ATGGCAGCATGCAGTGCGCGTACGTGCTTTCAGTAGTTTTCTTGTGGCGGTTCTGGCG
MAACSALPCGVCGNCGGSG    1  ATGGCAGCATGCAGTGCGCTGCCTTGCGGTGTTTGTGGGAATTGTGGCGGTTCTGGCG
MAACSALLCPHRMSCGGSW    1  ATGGCAGCATGCAGTGCGCTGCTTTGCCCTCATCGGATGTCTTGTGGCGGTTCGTGGCG
MAACSAIQCSTARSCGGSG    1  ATGGCAGCATGCAGTGCTATTCAGTGCTCGACTGCTAGGTCTTGCGGCGGTTCTGGCG
MAACSARLRLCGGSG    1  ATGGCAGCATGCAGTGCTCGGCTTAGGTTGTGTGGCGGTTCTGGCG
MAACSARFRLCGGSG    1  ATGGCAGCATGCAGTGCTCGGTTTAGGTTGTGTGGCGGTTCTGGCG
MAACSGMCKRHLFNCGGSG    1  ATGGCAGCATGCAGTGGGATGTGCAAGAGGCATTTGTTTAATTGTGGCGGTTCTGGCG
MAACSGSARCFSQKCGGSG    1  ATGGCAGCATGCAGTGGGTCGGCTCGTTGCTTTTCTTAGAAGTGTGGCGGTTCTGGCG
MAACSGSHCSARMSCGGSG    1  ATGGCAGCATGCAGTGGGTCTCATTGCTCGGCTCGTATGTCGTGTGGCGGTTCTGGCG
MAACSGSRNCSFLWCGGSG    1  ATGGCAGCATGCAGTGGTAGTCGGAATTGCTCTTTTCTGTGGTGTGGCGGTTCTGGCG
MAACSGQECTARRLCGGSG    1  ATGGCAGCATGCAGTGGTTAGGAGTGCACGGCTAGGCGTTTGTGTGGCGGTTCTGGCG
MAACSVTARCHTPSCGGSG    1  ATGGCAGCATGCAGTGTGACGGCGCGCTGCCATACTCCGAGTTGTGGCGGTTCTGGCG
MAACSVTARYHTPSCGGSG    1  ATGGCAGCATGCAGTGTGACGGCGCGTTACCATACTCCGAGTTGTGGCGGTTCTGGCG
MAACSVVHLCVSMPCGGSG    1  ATGGCAGCATGCAGTGTGGTTCATTTGTGCGTGTCTATGCCGTGTGGCGGTTCTGGCG
MAACSVSFALRGRFCGGCW    1  ATGGCAGCATGCAGTGTGTCTTTTGCTCTGCGCGGTCGTTTTTGTGGCGGTTGCTGGCG
MAACSVSFCYSARCGGSG    1  ATGGCAGCATGCAGTGTGTCTTTTTGCTATTCTGCGCGTTGTGGCGGTTCTGGCG
MAACSVECQCAAVPRGGSG    1  ATGGCAGCATGCAGTGTTGAGTGCTAGTGTGCGGCTGTGCCGCGTGGCGGTTCTGGCG
MAACSQRFACIRAGCGGSG    1  ATGGCAGCATGCAGTTAGAGGTTTGCGTGCATACGGGCGGGGTGTGGCGGTTCTGGCG
MAACSQLLCRKHVLCGGSA    1  ATGGCAGCATGCAGTTAGCTGCTGTGCCGGAAGCATGTGCTGTGTGGCGGTTCGGCG
MAACSYYYTFCSRSCGGSG    1  ATGGCAGCATGCAGTTATTATTATACTTTTTGCTCTCGTTCTTGTGGCGGTTCTGGCG
MAACSYCRCGATGEVWRFW    1  ATGGCAGCATGCAGTTATTGTAGGTGCGGTGCTACTGGGGAGGTGTGGCGGTTCTGGCG
MAACSYFRGVLVARCGGSG    1  ATGGCAGCATGCAGTTATTTTCGGGGGGTGCTGGTCGCGCGGTGTGGCGGTTCTGGCG
MAACSSWLCGNTARCDGSG    1  ATGGCAGCATGCAGTTCGTGGCTGTGCGGTAATACTGCGCGGTGTGACGGTTCTGGCG
MAACSSPCDVQMQVCGGSG    1  ATGGCAGCATGCAGTTCTCCTTGCGATGTTCAGATGTAGGTTTGTGGCGGTTCTGGCG
MAACSSARCTASPRCGGSG    1  ATGGCAGCATGCAGTTCTGCGAGGTGCACTGCTTCGCCGCGTTGTGGCGGTTCTGGCG
MAACSSARCPLYLLCGGSG    1  ATGGCAGCATGCAGTTCTGCTCGTTGCCCTCTGTATCTTTTGTGCGGCGGTTCTGGCG
MAACSSCCSCVTARCGGSG    1  ATGGCAGCATGCAGTTCTTGTTGTTCTTGCGTGACTGCTCGTTGTGGCGGTTCTGGCG
MAACSSFQCWTQGLCGGSG    1  ATGGCAGCATGCAGTTCTTTTCAGTGCTGGACTCAGGGGCTTTGTGGCGGTTCTGGCG
MAACSWMLRCRRMACGGSG    1  ATGGCAGCATGCAGTTGGATGTTGAGGTGCCGGCGTATGGCTTGTGGCGGTTCTGGCG
MAACSWMLRCRRIACGGSG    1  ATGGCAGCATGCAGTTGGATGTTGAGGTGCCGGCGTATTGCTTGTGGCGGTTCTGGCG
MAACSWGRSCLLPWCGGSG    1  ATGGCAGCATGCAGTTGGGGTCGTTCTTGCTTGCTTCCGTGGTGTGGCGGTTCTGGCG
MAACSWGRSCLFPWWGGSG    1  ATGGCAGCATGCAGTTGGGGTCGTTCTTGCTTGTTTCCGTGGTGGGGCGGTTCTGGCG
MAACSWGRFLLVSVVWRFW    1  ATGGCAGCATGCAGTTGGGGTCGTTTCTTGCTTGTTTCCGTGGTGTGGCGGTTCTGGCG
MAACSLSSARCVYFCGGSG    1  ATGGCAGCATGCAGTTTGTCTTCTGCTAGGTGCGTTTATTTTTGTGGCGGTTCTGGCG
MAACSLSSARCVLFLWRFW    1  ATGGCAGCATGCAGTTTGTCTTCTGCTAGGTGCGTTTTATTTTTGTGGCGGTTCTGGCG
MAACIQASARCESACGGSG    1  ATGGCAGCATGCATCTAGGCGTCTGCTAGGTGCGAGTCGGCGTGTGGCGGTTCTGGCG
MAACILCSVHCAYVCGGSG    1  ATGGCAGCATGCATCTTATGCTCTGTGCACTGCGCGTACGTTTGTGGCGGTTCTGGCG
MAACMKMSCDAAVFCGGSG    1  ATGGCAGCATGCATGAAGATGAGTTGCGATGCGGCGGTTTTTTGTGGCGGTTCTGGCG
MAACMKMACPDQRTCGGSG    1  ATGGCAGCATGCATGAAGATGGCGTGCCCTGATCAGCGGACTTGTGGCGGTTCTGGCG
MAACMKYDCYLTQYCGGSG    1  ATGGCAGCATGCATGAAGTATGATTGCTATCTTACTTAGTATTGTGGCGGTTCTGGCG
MAACMKLHCTARWVCGGSG    1  ATGGCAGCATGCATGAAGTTGCATTGCACTGCTCGGTGGGTTTGTGGCGGTTCTGGCG
MAACMTTARCPQMICGGSG    1  ATGGCAGCATGCATGACGACGGCTCGGTGCCCGCAGATGATTTGTGGCGGTTCTGGG
MAACMTLGRAIFFIVAVLA    1  ATGGCAGCATGCATGACGCTAGGTCGTGCCATTTTTTTTATTGTGGCGGTTCTGGCG
MAACMTLGRAIFFYCGGSG    1  ATGGCAGCATGCATGACGCTAGGTCGTGCCATTTTTTTTTATTGTGGCGGTTCTGGCG
MAACMTSSSAILS*LWRFW    1  ATGGCAGCATGCATGACGTCTAGTTCTGCGATACTTTCGTGATTGTGGCGGTTCTGGCG
MAACMTWRCRVYVVCGGSG    1  ATGGCAGCATGCATGACGTGGCGTTGCCGTGTATACGTAGTCTGTGGCGGTTCTGGCG
MAACMTWRCVYSSLWRFW    1  ATGGCAGCATGCATGACGTGGCGTTGCGTGTATAGTAGCTTGTGGCGGTTCTGGCG
MAACMTLPCAYFRFVAVLA    1  ATGGCAGCATGCATGACGTTGCCTTGCGCGTATTTTCGGTTTGTGGCGGTTCTGGCG
MAACMTLPCAYFSVCGGSG    1  ATGGCAGCATGCATGACGTTGCCTTGCGCGTATTTTTCGGTTTGTGGCGGTTCTGGCG
MAACMTARSCPLNNCGGSA    1  ATGGCAGCATGCATGACTGCGAGGTCTTGCCCGCTTAATAATTGTGGCGGTTCTGCG
MAACMTARCQLMLSVAVLA    1  ATGGCAGCATGCATGACTGCGCGTTGCCAGTTAATGCTGAGTGTGGCGGTTCTGGCG
MAACMTARCQFNAECGGSG    1  ATGGCAGCATGCATGACTGCGCGTTGCCAGTTTAATGCCGAGTGTGGCGGTTCTGGCG
MAACMTGRSCLLFNCGGSG    1  ATGGCAGCATGCATGACTGGGAGGTCTTGCCTGCTGTTTAATTGTGGCGGTTCTGGCG
MAACMTSLCSARLLCGGSG    1  ATGGCAGCATGCATGACTTCGCTGTGCTCGGCGCGGTTGTTGTGTGGCGGTTCTGGCG
MAACMSEHCTRRYPCGGSG    1  ATGGCAGCATGCATGAGTGAGCATTGCACGCGGCGTTATCCTTGTGGCGGTTCTGGCG
MAACMSERCTTTALLWRFW    1  ATGGCAGCATGCATGAGTGAGCGTTGCACTACTACGGCTCTGTTGTGGCGGTTCTGGCG
MAACMSQPLGCSARCGGSG    1  ATGGCAGCATGCATGAGTTAGCCTCTTGGTTGCTCTGCTCGTTGTGGCGGTTCTGGCG
MAACMSQPLVALLVVAVLA    1  ATGGCAGCATGCATGAGTTAGCCTTTGGTTGCTCTGCTCGTTGTGGCGGTTCTGGCG
MAACMSQPFGCSARCGGSG    1  ATGGCAGCATGCATGAGTTAGCCTTTTGGTTGCTCTGCGCGTTGTGGCGGTTCTGGCG
MAACMSLAFWLLCSLWRFW    1  ATGGCAGCATGCATGAGTTTAGCCTTTTGGTTGCTCTGCTCGTTGTGGCGGTTCTGGCG
MAACMIGRSLQCVYLWRFW    1  ATGGCAGCATGCATGATCGGTCGGTCATTGCAGTGCGTCTATTTGTGGCGGTTCTGGCG
MAACMMPRCTARLCGGSG    1  ATGGCAGCATGCATGATGCCGCGGTGCACTGCTCGGCTGTGTGGCGGTTCTGGCG
MAACMQHNCFILVVVAVLA    1  ATGGCAGCATGCATGCAGCATAATTGCTTTATTCTCGTAGTTGTGGCGGTTCTGGCG
MAACMHSDASARSCGGSG    1  ATGGCAGCATGCATGCATAGTGATGCATCTGCTCGTTCTTGTGGCGGTTCTGGCG
MAACMHQ*LHCCSCAVLA    1  ATGGCAGCATGCATGCATTAGTGATTGCACTGCTGTTCTTGTGCGGTTCTGGCG
MAACMHCVCQLVKRCGGSG    1  ATGGCAGCATGCATGCATTGTGTTTGCCAGTTGGTTAAGAGGTGTGGCGGTTCTGGCG
MAACMPTARCVPMNCDGSG    1  ATGGCAGCATGCATGCCGACGGCGCGTTGCGTTCCGATGAATTGTGACGGTTCTGGCG
MAACMPPLCGDTARCGGSG    1  ATGGCAGCATGCATGCCGCCTTTGTGCGGTGATACTGCGCGTTGTGGCGGTTCTGGCG
MAACMPALCRVTARCGGSG    1  ATGGCAGCATGCATGCCGGCGCTTTGCAGGGTGACGGCGCGGTGTGGCGGTTCTGGACG
MAACMPMRRVFLRVWRFW    1  ATGGCAGCATGCATGCCTATGCGTCGTGTCTTTCTGCGAGTGTGGCGGTTCTGGCG
MAACMRNGCLMTPTCGGSG    1  ATGGCAGCATGCATGCGGAATGGTTGCTTGATGACTCCGACGTGTGGCGGTTCTGGCG
MAACMRLRPCPSFQCGGSG    1  ATGGCAGCATGCATGCGGTTGCGGCCGTGCCCGTCTTTTCAGTGTGGCGGTTCTGGCG
MAACMRPSCISGRSCGGFW    1  ATGGCAGCATGCATGCGTCCGTCGTGCATTAGTGGTCGTTCTTGTGGCGGATTCTGGCG
MAACMRGLCNISARCGGSG    1  ATGGCAGCATGCATGCGTGGGCTGTGCAATATTTCGGCTAGGTGTGGCGGTTCTGGCG
MAACMRGVVQYFGQVWRFW    1  ATGGCAGCATGCATGCGTGGGGTTGTGCAATATTTCGGCTAGGTGTGGCGGTTCTGGCG
MAACMLTARCYGLSLWRFW    1  ATGGCAGCATGCATGCTGACTGCTCGTTGCTATGGTCTGTCGTTGTGGCGGTTCTGGCG
MAACMLPLCGDTARRGGSG    1  ATGGCAGCATGCATGCTGCCTTTGTGCGGTGATACTGCGCGTCGTGGCGGTTCTGGCG
MAACMLYGCNSTARCGGSG    1  ATGGCAGCATGCATGCTGTATGGTTGCAATTCGACGGCTAGGTGTGGCGGTTCTGGCG
MAACMLSHACHSGRCGGSG    1  ATGGCAGCATGCATGCTGTCTCACGCTTGCCATTCTGGGAGGTGTGGCGGTTCTGGCG
MAACMEASQSCVPCCGGSG    1  ATGGCAGCATGCATGGAGGCTTCTTAGTCTTGCGTTCCGTGTTGTGGCGGTTCTGGCG
MAACMEQTDCYPRFCGGSG    1  ATGGCAGCATGCATGGAGTAGACTGATTGCTATCCTCGGTTTTGTGGCGGTTCTGGCG
MAACMDPELCRCQHCGGSG    1  ATGGCAGCATGCATGGATCCGGAGCTTTGCCGGTGTTAGCATTGTGGCGGTTCTGGCG
MAACMATARCPQMICGGSG    1  ATGGCAGCATGCATGGCGACGGCTCGGTGCCCGCAGATGATTTGTGGCGGTTCTGGCG
MAACMAPVCSLNYFVAVLA    1  ATGGCAGCATGCATGGCGCCTGTTTGCTCGTTGAATTATTTTGTGGCGGTTCTGGCG
MAACMARSPNCVQQCGGSG    1  ATGGCAGCATGCATGGCTCGTTCTCCGAATTGCGTTCAGCAGTGTGGCGGTTCTGGCG
MAACMAVLAGRLLGVAVLA    1  ATGGCAGCATGCATGGCTGTGCTTGCGGGAAGGCTTCTGGGTGTGGCGGTTCTGGCG
MAACMAVLCGKASGCGGFW    1  ATGGCAGCATGCATGGCTGTGCTTTGCGGGAAGGCTTCTGGGTGTGGCGGTTTCTGGCG
MAACMAFSDYCPFGVWRFW    1  ATGGCAGCATGCATGGCTTTTTCTGATTATTGCCCGTTTGGCGTGTGGCGGTTCTGGCG
MAACMGVLCTARIKCGGSD    1  ATGGCAGCATGCATGGGGGTTTTGTGCACGGCGCGTATTAAGTGTGGCGGTTCTGACG
MAACMGFLAWLRSRVAVLA    1  ATGGCAGCATGCATGGGGTTTCTTGCATGGTTACGTAGTCGTGTGGCGGTTCTGGCG
MAACMGFVHGAYVLWRFLA    1  ATGGCAGCATGCATGGGGTTTGTGCACGGCGCGTACGTCTTGTGGCGGTTTCTGGCG
MAACMGSCFVCQQVCGGSG    1  ATGGCAGCATGCATGGGTAGTTGCTTTGTGTGTTAGCAGGTTTGTGGCGGTTCTGGCG
MAACMGQLCTTSTCGGSG    1  ATGGCAGCATGCATGGGTTAGCTGTGCACGACGTCGACTTGTGGCGGTTCTGGCG
MAACMGQLCTARSCGGSG    1  ATGGCAGCATGCATGGGTTAGCTGTGCACGGCGAGGTCTTGTGGCGGTTCTGGCG
MAACMVLSCGSIRSCGGSG    1  ATGGCAGCATGCATGGTTCTTTCGTGCGGTTCGATTCGGTCTTGTGGCGGTTCTGGCG
MAACMVLNCEQILWCGGSG    1  ATGGCAGCATGCATGGTTTTGAATTGCGAGTAGATTCTGTGGTGTGGCGGTTCTGGCG
MAACMQTFWCDSGRCGGSG    1  ATGGCAGCATGCATGTAGACGTTTTGGTGCGATTCTGGGAGGTGTGGCGGTTCTGGCG
MAACMQSTCHALVVCGGSG    1  ATGGCAGCATGCATGTAGAGTACTTGCCATGCGTTGGTGGTGTGTGGCGGTTCTGGCG
MAACMQQSLTCKRLCGGFG    1  ATGGCAGCATGCATGTAGCAGTCTCTGACTTGCAAGCGTCTGTGTGGCGGTTTTGGCG
MAACMQQSLTCKRLCGGSG    1  ATGGCAGCATGCATGTAGCAGTCTCTGACTTGCAAGCGTCTGTGTGGTGGTTCTGGCG
MAACMYIPHCSGRSCGGSG    1  ATGGCAGCATGCATGTATATTCCGCATTGCTCGGGGCGTTCTTGTGGCGGTTCTGGCG
MAACMYHDCHYDHTRGGSG    1  ATGGCAGCATGCATGTATCATGATTGCCATTATGATCATACTCGTGGCGGTTCTGGCG
MAACMYLYCSARNHCGGSG    1  ATGGCAGCATGCATGTATCTTTATTGCTCGGCTCGGAATCATTGTGGCGGTTCTGGCG
MAACMYFYCSARSCGGSG    1  ATGGCAGCATGCATGTATTTTTATTGCTCGGCTCGTTCTTGTGGCGGTTCTGGCG
MAACMYFLLLGSESLWRFW    1  ATGGCAGCATGCATGTATTTTTTATTGCTCGGCTCGGAATCATTGTGGCGGTTCTGGCG
MAACMSLVCCTRSFCGGSG    1  ATGGCAGCATGCATGTCGCTAGTGTGCTGCACGCGGTCGTTTTGTGGCGGTTCTGGCG
MAACMSASACTRRFCGGSG    1  ATGGCAGCATGCATGTCGGCTAGTGCGTGCACGCGGCGTTTTTGTGGCGGTTCTGGCG
MAACMSASVCTRRFLWRFW    1  ATGGCAGCATGCATGTCGGCTAGTGTGTGCACGCGGCGTTTTTTGTGGCGGTTCTGGCG
MAACMSLECHNCFFCGGSG    1  ATGGCAGCATGCATGTCTCTGGAGTGCCATAATTGTTTTTTTTGTGGCGGTTCTGGCG
MAACMWICTARSKCGGSG    1  ATGGCAGCATGCATGTGGATTTGCACTGCGCGGTCTAAGTGTGGCGGTTCTGGCG
MAACMWSLRCRFLKCGGSG    1  ATGGCAGCATGCATGTGGTCGCTTAGGTGCCGGTTTCTTAAGTGTGGCGGTTCTGGCG
MAACMWSWCTARTQCGGSG    1  ATGGCAGCATGCATGTGGTCTTGGTGCACGGCTCGGACTTAGTGTGGCGGTTCTGGCG
MAACMCMQCAASARCGGSG    1  ATGGCAGCATGCATGTGTATGCAGTGCGCGGCTTCGGCGCGGTGTGGCGGTTCTGGCG
MAACMLVQCGRSESCGGSG    1  ATGGCAGCATGCATGTTGGTTTAGTGCGGTCGGTCTGAGAGTTGTGGCGGTTCTGGCG
MAACMLSSCSPTSMCGGSG    1  ATGGCAGCATGCATGTTGTCGTCTTGCTCGCCGACGTCTATGTGTGGCGGTTCTGGCG
MAACMLSCCSGRAHCGGSG    1  ATGGCAGCATGCATGTTGTCGTGTTGCAGTGGGCGGGCTCATTGTGGTGGTTCTGGCG
MAACMLSLARRRLCVAVLA    1  ATGGCAGCATGCATGTTGTCTCTTGCTCGCCGACGTCTATGTGTGGCGGTTCTGGCG
MAACMLSGECTARSCGGSG    1  ATGGCAGCATGCATGTTGTCTGGTGAGTGCACTGCGCGGTCTTGTGGCGGTTCTGGCG
MAACMLSGSCTARVVCGGSG    1  ATGGCAGCATGCATGTTGTCTGGTTCTTGCACGGCGAGGGTTGTGTGTGGCGGTTCTGGCG
MAACMLSGSCTARLQCGGSG    1  ATGGCAGCATGCATGTTGTCTGGTTCTTGCACGGCTAGGCTGTAGTGTGGCGGTTCTGGCG
MAACMLSGSCTARTCGGSG    1  ATGGCAGCATGCATGTTGTCTGGTTCTTGCACGGCTCGTACTTGTGGCGGTTCTGGCG
MAACMLSGFFARLGRVAVSG    1  ATGGCAGCATGCATGTTGTCTGGTTTCTTTGCACGGCTAGGTCGTGTGGCGGTTTCTGGCG
MAACMFIQCSAVNCCGGSG    1  ATGGCAGCATGCATGTTTATTCAGTGCTCTGCGGTGAATTGTTGTGGCGGTTCTGGCG
MAACMFRASCQSSRCGGSG    1  ATGGCAGCATGCATGTTTCGCGCGTCTTGCCAGTCTTCACGGTGTGGCGGTTCTGGCG
MAACMFVWFLCTARSCGGSG    1  ATGGCAGCATGCATGTTTGTCTGGTTTCTTTGCACGGCTAGGTCGTGTGGCGGTTCTGGCG
MAACMFCICLLFLMCGGSG    1  ATGGCAGCATGCATGTTTTGTATTTGCCTTCTGTTTTTGATGTGTGGCGGTTCTGGCG
MAACIKLACRMWGECGGSG    1  ATGGCAGCATGCATTAAGTTGGCTTGCCGTATGTGGGGGGAGTGTGGCGGTTCTGGCG
MAACINSHTSCKAYCGGSG    1  ATGGCAGCATGCATTAATTCGCATACGTCTTGCAAGGCGTATTGTGGCGGTTCTGGCG
MAACITARCGFAQACGGSG    1  ATGGCAGCATGCATTACGGCGCGGTGCGGTTTTGCGTAGGCCTGTGGCGGTTCTGGCG
MAACITARCYALYICGGSG    1  ATGGCAGCATGCATTACGGCGCGGTGCTATGCGCTGTATATTTGTGGCGGTTCTGGCG
MAACITGVARLR*VWRFW    1  ATGGCAGCATGCATTACGGGCGTTGCGCGTCTACGTTGAGTGTGGCGGTTCTGGCG
MAACITYSSCSTARYCGGSG    1  ATGGCAGCATGCATTACGTATTCGTCGTGCTCGACTGCGCGTTATTGTGGCGGTTCTGGCG
MAACITYCLSLFRTCGGFW    1  ATGGCAGCATGCATTACGTATTGCCTTAGTTTGTTTAGGACTTGTGGCGGTTTCTGGCG
MAACITYCLSLFQDLWRFW    1  ATGGCAGCATGCATTACGTATTGCCTTAGTTTGTTTTAGGACTTGTGGCGGTTCTGGCG
MAACITTMCATARFCVGSG    1  ATGGCAGCATGCATTACTACGATGTGCGCGACGGCGCGGTTTTGTGTCGGTTCTGGCG
MAACITTMCATARFLWRFW    1  ATGGCAGCATGCATTACTACGATGTGCGCGACGGCGCGGTTTTTGTGGCGGTTCTGGCG
MAACITHCHQLFHPRGGSG    1  ATGGCAGCATGCATTACTCATTGCCATCAGTTGTTTCATCCGCGTGGCGGTTCTGGCG
MAACITARCQGLFVCGGSG    1  ATGGCAGCATGCATTACTGCGCGGTGCCAGGGTTTGTTTGTTTGTGGCGGTTCTGGCG
MAACITARCVVSLYWWRFW    1  ATGGCAGCATGCATTACTGCTCGGTGCGTTGTGTCGCTGTATTGGTGGCGGTTCTGGCG
MAACITARCTLYSLCGGSG    1  ATGGCAGCATGCATTACTGCTCGTTGCACTCTGTATTCTCTTTGTGGCGGTTCTGGCG
MAACISARCSDRSMCGGSG    1  ATGGCAGCATGCATTAGTGCTCGTTGCTCGGATCGTTCGATGTGTGGCGGTTCTGGCG
MAACIISACTTARSCGGSS    1  ATGGCAGCATGCATTATTAGTGCGTGCACTACGGCGCGGTCGTGTGGCGGTTCTAGCG
MAACIISACTAARSCGGSG    1  ATGGCAGCATGCATTATTAGTGCGTGCACTGCGGCGCGGTCGTGTGGCGGTTCTGGCG
MAACIQNEVLCGLALWRFW    1  ATGGCAGCATGCATTCAGAATGAGGTGCTCTGTGGCTTAGCATTGTGGCGGTTCTGGCG
MAACIHVTCAARRQCGGSG    1  ATGGCAGCATGCATTCATGTGACGTGCGCTGCGCGGCGTCAGTGTGGCGGTTCTGGCG
MAACIPSA*LRGLRVAVLA    1  ATGGCAGCATGCATTCCCTCTGCATGACTGCGCGGACTGCGTGTGGCGGTTCTGGCG
MAACIPRLCLRAQLCGGSG    1  ATGGCAGCATGCATTCCGCGGCTGTGCCTGCGGGCGTAGCTTTGTGGCGGTTCTGGCG
MAACIPLACTARQHCGGSG    1  ATGGCAGCATGCATTCCGCTGGCTTGCACGGCTCGTTAGCATTGTGGCGGTTCTGGCG
MAACIPACLTARSLCGGSG    1  ATGGCAGCATGCATTCCGGCTTGCCTTACGGCTAGGTCGCTGTGTGGCGGTTCTGGCG
MAACIPTRCSARFTCGGSG    1  ATGGCAGCATGCATTCCTACGCGTTGCTCTGCTAGGTTTACCTGTGGCGGTTCTGGCG
MAACIPTRCSARFTCGGSG    1  ATGGCAGCATGCATTCCTACGCGTTGCTCTGCTAGGTTTACTTGTGGCGGTTCTGGCG
MAACIPTACCNTRICGGSG    1  ATGGCAGCATGCATTCCTACGGCTTGTTGCAATACGCGGATTTGTGGCGGTTCTGGCG
MAACIPSIARVGLLVAVLA    1  ATGGCAGCATGCATTCCTTCGATTGCACGAGTCGGTCTTCTTGTGGCGGTTCTGGCG
MAACIRNEVLCGLALWRFW    1  ATGGCAGCATGCATTCGGAATGAGGTGCTCTGTGGCTTAGCATTGTGGCGGTTCTGGCG
MAACIRFLFCILKLCGGSG    1  ATGGCAGCATGCATTCGTTTTCTGTTTTGCATTCTTAAGCTTTGTGGCGGTTCTGGCG
MAACILQGACCSVVVAVLA    1  ATGGCAGCATGCATTCTTCAGGGTGCGTGCTGTTCTGTCGTTGTGGCGGTTCTGGCG
MAACIEPCYIDSSRCGGSG    1  ATGGCAGCATGCATTGAGCCGTGCTATATTGATAGTTCGCGGTGTGGCGGTTCTGGCG
MAACIELAFWLLCSLWRFW    1  ATGGCAGCATGCATTGAGTTAGCCTTTTGGTTGCTCTGCTCGTTGTGGCGGTTCTGGCG
MAACIDSDICCHKFCGGSG    1  ATGGCAGCATGCATTGATTCTGATATTTGCTGTCATAAGTTTTGTGGCGGTTCTGGCG
MAACIDLQYTARHTCGGSG    1  ATGGCAGCATGCATTGATTTGCAGTACACGGCTCGTCATACTTGTGGCGGTTCTGGCG
MAACIDLCESLVVACGGSG    1  ATGGCAGCATGCATTGATTTGTGCGAGAGTCTTGTTGTGGCTTGTGGCGGTTCTGGACG
MAACIAKCLAERICVTGSG    1  ATGGCAGCATGCATTGCGAAGTGCCTTGCGGAGCGTATTTGTGTGACCGGTTCTGGCG
MAACIAKCLAERILCGGSG    1  ATGGCAGCATGCATTGCGAAGTGCCTTGCGGAGCGTATTTTGTGTGGCGGTTCTGGCG
MAACIAMTCYNDRTCGGSG    1  ATGGCAGCATGCATTGCGATGACGTGCTATAATGATAGGACGTGCGGCGGTTCTGGCG
MAACIAMTCYNDRTWWRFW    1  ATGGCAGCATGCATTGCGATGACGTGCTATAATGATAGGACGTGGTGGCGGTTCTGGCG
MAACIAAKVHSTVFVWRFW    1  ATGGCAGCATGCATTGCGGCAAAAGTGCACTCAACGGTATTCGTGTGGCGGTTCTGGCG
MAACIAAQCQAQNLCGGSG    1  ATGGCAGCATGCATTGCGGCTTAGTGCTAGGCGCAGAATCTGTGTGGCGGTTCTGGCG
MAACIALQQTCVEFCGGSG    1  ATGGCAGCATGCATTGCGTTGTAGTAGACTTGCGTGGAGTTTTGTGGCGGTTCTGGCG
MAACIARCEHSHHLCGGSG    1  ATGGCAGCATGCATTGCTAGGTGCGAGCATTCTCATCATCTGTGTGGCGGTTCTGGCG
MAACIADQCLATARCGGSG    1  ATGGCAGCATGCATTGCTGACCAGTGCCTTGCTACGGCTAGGTGTGGCGGTTCTGGCG
MAACIAYSCSTRICVAVLA    1  ATGGCAGCATGCATTGCTTATTCGTGCTCTACGAGAATATGTGTGGCGGTTCTGGCG
MAACIASASFARSFVAVLA    1  ATGGCAGCATGCATTGCTTCTGCGTCTTTTGCACGTAGCTTTGTGGCGGTTCTGGCG
MAACIGIALRVRFCVAVLA    1  ATGGCAGCATGCATTGGAATTGCACTGCGCGTACGCTTCTGTGTGGCGGTTCTGGCG
MAACIGQSCSARSHCGGSG    1  ATGGCAGCATGCATTGGTCAGTCGTGCTCGGCGCGTTCTCATTGTGGCGGTTCTGGCG
MAACIGQSCSARSFCGGSG    1  ATGGCAGCATGCATTGGTCAGTCGTGCTCGGCGCGTTCTTTTTGTGGCGGTTCTGGCG
MAACIVSALCTARVCGGSG    1  ATGGCAGCATGCATTGTGAGTGCGTTGTGCACTGCGCGTGTGTGTGGCGGTTCTGGCG
MAACIVPPCRQHLSCGGSG    1  ATGGCAGCATGCATTGTGCCTCCTTGCCGTCAGCATCTGTCTTGTGGCGGTTCTGGCG
MAACIVSACTARSCGGSG    1  ATGGCAGCATGCATTGTGTCGGCGTGCACGGCTAGGTCGTGTGGCGGTTCTGGCG
MAACIVSACTARHTCGGSG    1  ATGGCAGCATGCATTGTGTCGGCGTGCACGGCTCGTCATACTTGTGGCGGTTCTGGCG
MAACIVSLCTAGLFVAVLA    1  ATGGCAGCATGCATTGTGTCGTTGTGCACTGCTGGCTTATTTGTGGCGGTTCTGGCG
MAACIVSLCAARLICGGSG    1  ATGGCAGCATGCATTGTGTCGTTGTGCGCTGCTCGGCTTATTTGTGGCGGTTCTGGCG
MAACIVMSCTLNSTCGGSG    1  ATGGCAGCATGCATTGTTATGTCGTGCACTTTGAATTCGACTTGTGGCGGTTCTGGCG
MAACIQQSCILSRRCGGSG    1  ATGGCAGCATGCATTTAGCAGTCTTGCATTTTGTCTCGGCGTTGTGGCGGTTCTGGCG
MAACIQAVRCSVGQCGGFW    1  ATGGCAGCATGCATTTAGGCTGTTAGGTGCTCTGTTGGTTAGTGTGGCGGTTTCTGGCG
MAACIQLQCLGVCLVAVLA    1  ATGGCAGCATGCATTTAGTTGCAGTGCCTCGGGGTGTGTCTTGTGGCGGTTCTGGCG
MAACIYRNCTARTLCGGSA    1  ATGGCAGCATGCATTTATCGTAATTGCACTGCGCGGACTCTGTGTGGCGGTTCTGCG
MAACIYRNCTARSHCGGSG    1  ATGGCAGCATGCATTTATCGTAATTGCACTGCTCGTTCGCATTGTGGCGGTTCTGGCG
MAACIYQNHCFPLSCGGSG    1  ATGGCAGCATGCATTTATTAGAATCATTGCTTTCCGCTTAGTTGTGGCGGTTCTGGCG
MAACISLCSARLRSCGGSG    1  ATGGCAGCATGCATTTCGCTTTGCTCTGCGCGTCTCCGGAGTTGTGGCGGTTCTGGCG
MAACISSMCQSMHLCGGSG    1  ATGGCAGCATGCATTTCTTCGATGTGCCAGTCTATGCATTTGTGTGGCGGTTCTGGCG
MAACISSRYCIRTVCGGSG    1  ATGGCAGCATGCATTTCTTCTCGGTATTGCATTCGTACTGTTTGTGGCGGTTCTGGCG
MAACI*SIALVVCCVAVLA    1  ATGGCAGCATGCATTTGAAGCATTGCACTAGTCGTCTGTTGTGTGGCGGTTCTGGCG
MAACI*HECRSLHACGGSG    1  ATGGCAGCATGCATTTGACATGAGTGCCGGTCGCTGCATGCTTGTGGCGGTTCTGGCG
MAACICISALLGCLWRFW    1  ATGGCAGCATGCATTTGCATAAGTGCACTGCTAGGTTGTTTGTGGCGGTTCTGGG
MAACIWHECRSLHACGGSG    1  ATGGCAGCATGCATTTGGCATGAGTGCCGGTCGCTGCATGCTTGTGGCGGTTCTGGCG
MAACIWRLACFSSRCGGSG    1  ATGGCAGCATGCATTTGGCGGTTGGCTTGCTTTAGTTCTCGGTGTGGCGGTTCTGGCG
MAACICRCLALVRVVAVLD    1  ATGGCAGCATGCATTTGTCGTTGCCTTGCGTTAGTGCGCGTTGTGGCGGTTCTGGACG
MAACICLLCARLGVVAVLA    1  ATGGCAGCATGCATTTGTCTGCTTTGTGCACGGCTAGGAGTTGTGGCGGTTCTGGCG
MAACICGLCHAFRCVAVLA    1  ATGGCAGCATGCATTTGTGGTTTGTGCCATGCTTTTCGATGTGTGGCGGTTCTGGCG
MAACILYLSCYPLTCVGSG    1  ATGGCAGCATGCATTTTGTATTTGTCGTGCTATCCTCTTACTTGTGTCGGTTCTGGCG
MAACIFISLASIRLCGGSG    1  ATGGCAGCATGCATTTTTATAAGTCTTGCAAGTATTCGTTTGTGTGGCGGTTCTGGCG
MAACIFPPCYARMECGGSG    1  ATGGCAGCATGCATTTTTCCGCCGTGCTATGCTCGTATGGAATGTGGCGGTTCTGGCG
MAACIFFYKSCKYSLCGGSG    1  ATGGCAGCATGCATTTTTTTTTATAAGTCTTGCAAGTATTCGTTGTGTGGCGGTTCTGGCG
MAACIFFL*VLQVFVVWRFW    1  ATGGCAGCATGCATTTTTTTTTTATAAGTCTTGCAAGTATTCGTTGTGTGGCGGTTCTGGCG
MAACHSPGCTARTPCGGSG    1  ATGGCAGCATGCCACTCTCCGGGGTGCACTGCGAGGACTCCGTGTGGCGGTTCTGGCG
MAACQNNSCSARQNCGGSG    1  ATGGCAGCATGCCAGAATAATTCTTGCTCGGCGAGGTAGAATTGTGGCGGTTCTGGCG
MAACQNNSCSARQNCGGSR    1  ATGGCAGCATGCCAGAATAATTCTTGCTCTGCGAGGTAGAATTGTGGCGGTTCTAGGCG
MAACQNQPCPLYSNCGGSG    1  ATGGCAGCATGCCAGAATTAGCCTTGCCCGTTGTATTCTAATTGTGGCGGTTCTGGCG
MAACQNSDNCHCFICGGSG    1  ATGGCAGCATGCCAGAATTCTGATAATTGCCATTGTTTTATTTGTGGCGGTTCTGGCG
MAACQTSSCIDQLLCGGSG    1  ATGGCAGCATGCCAGACGAGTTCGTGCATTGATCAGCTGTTGTGTGGCGGTTCTGGCG
MAACQTARCQHPAYCGGSG    1  ATGGCAGCATGCCAGACGGCTCGTTGCCAGCATCCGGCTTATTGTGGCGGTTCTGGCG
MAACQTARCEFFGVCGGSG    1  ATGGCAGCATGCCAGACGGCTCGTTGCGAGTTTTTTGGAGTTTGTGGCGGTTCTGGCG
MAACQTARCGSLLLCGGSG    1  ATGGCAGCATGCCAGACGGCTCGTTGCGGGTCTTTGCTTCTTTGTGGCGGTTCTGGCG
MAACQTARCWHPAYCGGSG    1  ATGGCAGCATGCCAGACGGCTCGTTGCTGGCATCCGGCTTATTGTGGCGGTTCTGGCG
MAACQTARCLLTSPCGGSA    1  ATGGCAGCATGCCAGACTGCGAGGTGCCTTTTGACTTCGCCGTGTGGCGGTTCTGCG
MAACQTARCLFDFAVWRFW    1  ATGGCAGCATGCCAGACTGCGAGGTGCCTTTTTGACTTCGCCGTGTGGCGGTTCTGGCG
MAACQTARLARRLSVAVLA    1  ATGGCAGCATGCCAGACTGCTAGGCTTGCACGTCGCTTGAGTGTGGCGGTTCTGGCG
MAACQSPGCLPYCQVWRFW    1  ATGGCAGCATGCCAGAGTCCGGGGTGCTTGCCCTACTGCTAGGTGTGGCGGTTCTGGCG
MAACQSSKCSQVCFVAVLA    1  ATGGCAGCATGCCAGAGTTCTAAGTGCAGTCAGGTTTGCTTTGTGGCGGTTCTGGCG
MAACQMRNCLSHYVCGGSG    1  ATGGCAGCATGCCAGATGCGTAATTGCCTATCGCATTACGTTTGTGGCGGTTCTGGCG
MAACQQTCTQRYSHCGGSG    1  ATGGCAGCATGCCAGCAGACGTGCACTTAGCGGTATTCGCATTGTGGCGGTTCTGGCG
MAACQQLARLASANCGGSG    1  ATGGCAGCATGCCAGCAGCTTGCGCGACTTGCGTCGGCTAATTGTGGCGGTTCTGGCG
MAACQHMITGCCFSCGGSG    1  ATGGCAGCATGCCAGCATATGATTACTGGTTGCTGTTTTTCGTGTGGCGGTTCTGGCG
MAACQHHYCRATARCGGSG    1  ATGGCAGCATGCCAGCATCATTATTGCAGGGCGACTGCGAGGTGTGGCGGTTCTGGCG
MAACQPLNCRSDNMCGGSG    1  ATGGCAGCATGCCAGCCGCTGAATTGCCGTTCGGATAATATGTGTGGTGGTTCTGGCG
MAACQPAHQCTARACGGSG    1  ATGGCAGCATGCCAGCCGGCGCATCAGTGCACTGCGAGGGCGTGTGGCGGTTCTGGCG
MAACQPLFCCSARSCGGSG    1  ATGGCAGCATGCCAGCCGTTGTTTTGCTGTTCGGCGCGGAGTTGTGGCGGTTCTGGCG
MAACQPILCHSTARCDGSG    1  ATGGCAGCATGCCAGCCTATTCTGTGCCATTCTACTGCTCGGTGTGACGGTTCTGGCG
MAACQPVYCNVYGRCGGSG    1  ATGGCAGCATGCCAGCCTGTTTATTGCAATGTTTATGGTAGGTGTGGCGGTTCTGGCG
MAACQRLLNCHIRNCGGSG    1  ATGGCAGCATGCCAGCGGCTTCTTAATTGCCATATTCGTAATTGTGGCGGTTCTGGCG
MAACQRDLCCLQQICGGSG    1  ATGGCAGCATGCCAGCGGGATCTTTGCTGTTTGCAGTAGATTTGCGGCGGTTCTGGCG
MAACQLHLCQFPTSCGGSG    1  ATGGCAGCATGCCAGCTGCACCTGTGCTAGTTTCCTACTTCTTGTGGCGGTTCTGGCG
MAACQLRCSAVQTCCGGSG    1  ATGGCAGCATGCCAGCTTCGGTGCAGCGCGGTTCAGACGTGTTGTGGCGGTTCTGGCG
MAACQLLHCLTYHFCGGSG    1  ATGGCAGCATGCCAGCTTCTGCATTGCCTGACTTATCATTTTTGTGGCGGTTCTGGCG
MAACQLSGCRFIRQCGGPG    1  ATGGCAGCATGCCAGCTTTCGGGTTGCCGGTTTATTCGGCAGTGTGGCGGTCCTGGCG
MAACQDNYGCRLQVCGGSG    1  ATGGCAGCATGCCAGGATAATTATGGTTGCCGTCTTCAGGTTTGTGGCGGTTCTGGACG
MAACQDNYGCRLQVCGGSG    1  ATGGCAGCATGCCAGGATAATTATGGTTGCCGTCTTCAGGTTTGTGGCGGTTCTGGCG
MAACQAFYCERQSVCGGSG    1  ATGGCAGCATGCCAGGCGTTTTATTGCGAGCGGTAGTCTGTTTGTGGCGGTTCTGGCG
MAACQAKFVLLGLCLWRFW    1  ATGGCAGCATGCCAGGCTAAGTTTGTGCTATTAGGATTATGTTTGTGGCGGTTCTGGCG
MAACQGLRFLRQWDCGGSG    1  ATGGCAGCATGCCAGGGGTTGCGCTTTTTGCGGCAGTGGGATTGTGGCGGTTCTGGCG
MAACQGLCFFAAVGLWRFW    1  ATGGCAGCATGCCAGGGGTTGTGCTTTTTTGCGGCAGTGGGATTGTGGCGGTTCTGGCG
MAACQVSRCSARLVCGGSG    1  ATGGCAGCATGCCAGGTATCTCGGTGCAGTGCGCGGTTGGTTTGTGGCGGTTCTGGACG
MAACQVHICPRRTHCGGSG    1  ATGGCAGCATGCCAGGTGCATATTTGCCCTCGGAGGACGCATTGTGGCGGTTCTGGCG
MAACQVHICSRRTALWRFW    1  ATGGCAGCATGCCAGGTGCATATTTGCTCTCGGAGGACGGCATTGTGGCGGTTCTGGCG
MAACQVHICSREDALWRFW    1  ATGGCAGCATGCCAGGTGCATATTTGCTCTCGGGAGGACGCATTGTGGCGGTTCTGGCG
MAACQVSRSTAGLSCGGSG    1  ATGGCAGCATGCCAGGTGTCTCGCTCGACTGCTGGGCTTAGTTGTGGCGGTTCTGGCG
MAACQVWDCAFICRVAVLA    1  ATGGCAGCATGCCAGGTGTGGGATTGCGCGTTTATTTGCCGTGTGGCGGTTCTGGCG
MAACQVWDCAFIFAVWRFW    1  ATGGCAGCATGCCAGGTGTGGGATTGCGCGTTTATTTTTGCCGTGTGGCGGTTCTGGCG
MAACQVMQTCLPRACGGSG    1  ATGGCAGCATGCCAGGTTATGCAGACGTGCTTGCCGCGTGCTTGTGGCGGTTCTGGCG
MAACQVQASCLFSSVWRFW    1  ATGGCAGCATGCCAGGTTCAGGCTTCTTGCCTTTTTTCATCGGTGTGGCGGTTCTGGCG
MAACQQTCSARVVCGGSG    1  ATGGCAGCATGCCAGTAGACTTGCTCGGCGAGGGTTGTGTGTGGCGGTTCTGGCG
MAACQQSCTARLTQCGGSG    1  ATGGCAGCATGCCAGTAGTCGTGCACGGCTCGGCTGACTCAGTGCGGCGGTTCTGGCG
MAACQSGCLLELRLGVAVLA    1  ATGGCAGCATGCCAGTCGGGCTGCTTGCTCGAGTTACGCTTGGGTGTGGCGGTTCTGGCG
MAACQSYCRRHLSMCGGSG    1  ATGGCAGCATGCCAGTCGTATTGCCGTAGGCATTTGTCTATGTGTGGCGGTTCTGGCG
MAACQSLFCCSARSRGGSG    1  ATGGCAGCATGCCAGTCGTTGTTTTGCTGTTCGGCGCGGAGTCGTGGCGGTTCTGGCG
MAACQSLFCCSARSCGGSG    1  ATGGCAGCATGCCAGTCGTTGTTTTGCTGTTCGGCGCGGAGTTGCGGCGGTTCTGGCG
MAACQSFFFCSARVHCGGSG    1  ATGGCAGCATGCCAGTCGTTTTTTTTTTGCTCGGCTAGGGTGCATTGTGGCGGTTCTGGCG
MAACQSTCTARFQRCGGSG    1  ATGGCAGCATGCCAGTCTACTTGCACGGCTCGGTTTCAGCGTTGTGGCGGTTCTGGCG
MAACQSMSNCKFTGCGGSG    1  ATGGCAGCATGCCAGTCTATGTCGAATTGCAAGTTTACGGGTTGTGGCGGTTCTGGCG
MAACQSARCTYIKSCDGSG    1  ATGGCAGCATGCCAGTCTGCGCGTTGCACTTATATTAAGTCTTGTGACGGTTCTGGCG
MAACQCRPCKNHHLCGGSG    1  ATGGCAGCATGCCAGTGTCGTCCGTGCAAGAATCATCATTTGTGTGGCGGTTCTGGCG
MAACQLLACASVVIVAVLA    1  ATGGCAGCATGCCAGTTGCTGGCTTGCGCGAGTGTCGTCATTGTGGCGGTTCTGGCG
MAACQLVTCLPTTPCGGSG    1  ATGGCAGCATGCCAGTTGGTGACGTGCTTGCCTACGACTCCTTGTGGCGGTTCTGGCG
MAACQFTARCPRQYCGGSG    1  ATGGCAGCATGCCAGTTTACTGCTAGGTGCCCGCGGCAGTACTGTGGCGGTTCTGGCG
MAACQFTARCPRQYCGGSG    1  ATGGCAGCATGCCAGTTTACTGCTAGGTGCCCGCGGCAGTATTGTGGCGGTTCTGGCG
MAACQFASCHHLDVCGGSG    1  ATGGCAGCATGCCAGTTTGCTTCGTGCCATCATTTGGATGTGTGTGGCGGTTCTGGCG
MAACHKACMHLSLLCGGSG    1  ATGGCAGCATGCCATAAGGCTTGCATGCATTTGTCTCTTCTGTGTGGCGGTTCTGGCG
MAACHKLMNCRFRFVAVSG    1  ATGGCAGCATGCCATAAGTTGATGAATTGCCGTTTTCGCTTTGTGGCGGTTTCTGGCG
MAACHKLMNCRFFACGGSG    1  ATGGCAGCATGCCATAAGTTGATGAATTGCCGTTTTTTCGCTTGTGGCGGTTCTGGCG
MAACHKLMNCRFFRLWRFW    1  ATGGCAGCATGCCATAAGTTGATGAATTGCCGTTTTTTTCGCTTGTGGCGGTTCTGGCG
MAACHKLMNCRFFRFCGGSG    1  ATGGCAGCATGCCATAAGTTGATGAATTGCCGTTTTTTTCGCTTTTGTGGCGGTTCTGGCG
MAACHKLMNCRFFRFLWRFW    1  ATGGCAGCATGCCATAAGTTGATGAATTGCCGTTTTTTTCGCTTTTTGTGGCGGTTCTGGCG
MAACHKLMNCRFFSLFVAVLA    1  ATGGCAGCATGCCATAAGTTGATGAATTGCCGTTTTTTTTCGCTTTTTGTGGCGGTTCTGGCG
MAACHTGRCHYMWGCGGSG    1  ATGGCAGCATGCCATACGGGTAGGTGCCATTATATGTGGGGTTGTGGCGGTTCTGGCG
MAACHTSVCPIRPVCGGSG    1  ATGGCAGCATGCCATACGTCGGTGTGCCCTATTCGGCCTGTTTGTGGCGGTTCTGGCG
MAACHTSCSALYAYLWRFW    1  ATGGCAGCATGCCATACGTCGTGCTCGGCTCTTTATGCTTACTTGTGGCGGTTCTGGCG
MAACHTTECYIFVGLLRFW    1  ATGGCAGCATGCCATACTACGGAGTGCTATATTTTTGTCGGCTTGTTGCGGTTCTGGCG
MAACHTARCQMLRICGGSG    1  ATGGCAGCATGCCATACTGCGAGGTGCTAGATGTTGCGGATCTGTGGCGGTTCTGGCG
MAACHTARCQVWVNCDGSG    1  ATGGCAGCATGCCATACTGCTCGTTGCCAGGTGTGGGTGAATTGTGACGGTTCTGGCG
MAACHSHITCQDSICGGSG    1  ATGGCAGCATGCCATAGTCATATTACTTGCTAGGATTCTATTTGTGGCGGTTCTGGCG
MAACHMPNCRPSGYCGGSG    1  ATGGCAGCATGCCATATGCCGAATTGCAGGCCGTCTGGGTATTGTGGCGGTTCTGGCG
MAACHMLCCHSTARVWRFW    1  ATGGCAGCATGCCATATGCTGTGTTGCCATTCGACTGCGAGGGTGTGGCGGTTCTGGCG
MAACHIMSDCHCATCGGSG    1  ATGGCAGCATGCCATATTATGTCGGATTGCCATTGTGCTACGTGTGGCGGTTCTGGCG
MAACHIPGQCGRTPCGGSG    1  ATGGCAGCATGCCATATTCCGGGTCAGTGCGGTCGTACTCCTTGTGGCGGTTCTGGCG
MAACHIPCARDSFFLWRFW    1  ATGGCAGCATGCCATATTCCGTGCGCGAGGGATAGTTTCTTTTTGTGGCGGTTCTGGCG
MAACHISARCAGYYCGGSG    1  ATGGCAGCATGCCATATTTCAGCTCGGTGCGCGGGGTATTATTGTGGCGGTTCTGGCG
MAACHISARCAGYYCGGSG    1  ATGGCAGCATGCCATATTTCGGCTCGGTGCGCGGGGTATTATTGTGGCGGTTCTGGACG
MAACHISLCSARADCGGSG    1  ATGGCAGCATGCCATATTTCTCTCTGCTCGGCTCGTGCGGATTGTGGCGGTTCTGGCG
MAACHQYTCIMTIPCGGSG    1  ATGGCAGCATGCCATCAGTATACGTGCATTATGACTATTCCGTGTGGCGGTTCTGGCG
MAACHHQVCVYQAQCGGSG    1  ATGGCAGCATGCCATCATCAGGTGTGCGTTTATCAGGCTTAGTGTGGCGGTTCTGGCG
MAACHPISCTPSMTCGGSG    1  ATGGCAGCATGCCATCCTATTTCGTGCACTCCTTCTATGACGTGTGGCGGTTCTGGCG
MAACHPQNNLHCGGSG    1  ATGGCAGCATGCCATCCTCAGAATAATCTTCATTGTGGCGGTTCTGGCG
MAACHPQAGCGPNPLWRFW    1  ATGGCAGCATGCCATCCTTAGGCGGGTTGCGGTCCTAATCCTTTGTGGCGGTTCTGGCG
MAACHPQFWSSCGGSG    1  ATGGCAGCATGCCATCCTTAGTTTTGGTCTTCTTGTGGCGGTTCTGGCG
MAACHPLLSHEVFSLWRFW    1  ATGGCAGCATGCCATCCTTTGCTTTCGCACGAAGTATTCTCTTTGTGGCGGTTCTGGCG
MAACHPLLCTKYSLCGGSS    1  ATGGCAGCATGCCATCCTTTGCTTTGCACGAAGTATTCTCTTTGTGGCGGTTCTAGCG
MAACHRIICAMLRVVAVLA    1  ATGGCAGCATGCCATCGCATCATCTGTGCGATGCTGCGCGTTGTGGCGGTTCTGGCG
MAACHRSRPCLSRLCGGSG    1  ATGGCAGCATGCCATCGGAGTAGGCCTTGCCTGTCGCGTTTGTGTGGCGGTTCTGGCG
MAACHRSSDCTRVILCGSG    1  ATGGCAGCATGCCATCGTAGTTCGGATTGCACGCGCGTTATCTTGTGCGGTTCTGGCG
MAACHLDHCTARSDLWRFW    1  ATGGCAGCATGCCATCTTGATCATTGCACGGCTCGTAGTGACTTGTGGCGGTTCTGGCG
MAACHLDHCTARMTCGGSA    1  ATGGCAGCATGCCATCTTGATCATTGCACGGCTCGTATGACTTGTGGCGGTTCTGCG
MAACHLYVCSAAGGVWRFW    1  ATGGCAGCATGCCATCTTTATGTTTGCAGTGCGGCGGGGGGTGTGTGGCGGTTCTGGCG
MAACHLYVCSARDHCGGSG    1  ATGGCAGCATGCCATCTTTATGTTTGCAGTGCTCGGGATCATTGTGGCGGTTCTGGCG
MAACHEVSCTARSCGGSG    1  ATGGCAGCATGCCATGAGGTGTCTTGCACGGCTAGGTCGTGTGGCGGTTCTGGCG
MAACHEVSCTARFCGGSG    1  ATGGCAGCATGCCATGAGGTGTCTTGCACGGCTCGTTTTTGTGGCGGTTCTGGCG
MAACHAGFLLFAVDLWRFW    1  ATGGCAGCATGCCATGCGGGATTCTTGCTGTTTGCAGTAGATTTGTGGCGGTTCTGGCG
MAACHAYHCMVKLSCGGSG    1  ATGGCAGCATGCCATGCGTATCATTGCATGGTTAAGCTGTCGTGTGGCGGTTCTGGCG
MAACHASVCPIRPVCGGSG    1  ATGGCAGCATGCCATGCGTCGGTGTGCCCTATTCGGCCTGTTTGTGGCGGTTCTGGCG
MAACHARSCPQLYIVAVLA    1  ATGGCAGCATGCCATGCTAGGAGTTGCCCTTAGCTGTATATTGTGGCGGTTCTGGCG
MAACHAHCESTSFSCGGSG    1  ATGGCAGCATGCCATGCTCATTGCGAGAGTACTTCTTTTTCTTGTGGCGGTTCTGGCG
MAACHGRCITTTARRGGSG    1  ATGGCAGCATGCCATGGGCGTTGCATTACTACTACTGCGAGGCGTGGCGGTTCTGGCG
MAACHGLLSCISARCGGSG    1  ATGGCAGCATGCCATGGTCTTCTGTCTTGCATTTCTGCACGGTGTGGCGGTTCTGGCG
MAACHVDVTSAYRSCGGSG    1  ATGGCAGCATGCCATGTAGACGTGACTTCAGCGTATCGCAGTTGTGGCGGTTCTGGCG
MAACHVTPCCSAACVWRFW    1  ATGGCAGCATGCCATGTGACGCCGTGCTGTAGTGCTGCTTGTGTGTGGCGGTTCTGGCG
MAACHVSALCTARTFCGGSG    1  ATGGCAGCATGCCATGTGAGTGCGTTGTGCACTGCGCGTACGTTTTGTGGCGGTTCTGGCG
MAACHVSALCTARVCGGSG    1  ATGGCAGCATGCCATGTGAGTGCGTTGTGCACTGCGCGTGTGTGCGGCGGTTCTGGCG
MAACHVSVLCTARVCGGSG    1  ATGGCAGCATGCCATGTGAGTGTGTTGTGCACTGCGCGTGTGTGTGGCGGTTCTGGCG
MAACHVSHCSGVRCVAVLA    1  ATGGCAGCATGCCATGTTAGTCATTGCAGTGGCGTACGTTGTGTGGCGGTTCTGGCG
MAACHVCRALRRGGVAVLA    1  ATGGCAGCATGCCATGTTTGTCGTGCTCTTCGGCGAGGTGGTGTGGCGGTTCTGGCG
MAACHVLSCSSARRCGGSG    1  ATGGCAGCATGCCATGTTTTGTCGTGCTCTTCGGCGAGGCGGTGTGGCGGTTCTGGCG
[truncated: 219,322 more chars]
