# Supplementary material for: Identification of target-binding peptide motifs by high-throughput sequencing of phage-selected peptides
Source: Nucleic Acids Res. 2014 Oct 27;42(22):e169. doi: 10.1093/nar/gku940 (PMC4267670; doi:10.1093/nar/gku940)
Supplement: SUPPLEMENTARY DATA [file supp_gku940_nar-01378-met-k-2014-File009.zip › Figure5_raw data/Clusters_FXII_Library4x4.txt]

 Group1
MAVCDQWACGQEWCVSHS           381       ATGGCAGTGTGTGATCAGTGGGCGTGCGGTTAGGAGTGGTGTGTGTCTCACTCCG
MAFCSLQKCGQDWCPSHS           90       ATGGCATTTTGTAGTCTGCAGAAGTGCGGTTAGGATTGGTGTCCGTCTCACTCCG
MAWCVQGKCIHAVCASHS           99       ATGGCATGGTGTGTTTAGGGGAAGTGCATTCATGCTGTTTGTGCTTCTCACTCCG
MAWCDLGRCIEGGCLSHS           85       ATGGCATGGTGTGATCTGGGTCGTTGCATTGAGGGTGGTTGTTTGTCTCACTCCG
MAWCANYQCISETCMSHS           86       ATGGCATGGTGTGCTAATTATTAGTGCATTTCGGAGACTTGTATGTCTCACTCCG
MAWCAHLRCRHVGCPSHS           102       ATGGCATGGTGTGCGCATCTGAGGTGCCGGCATGTTGGGTGTCCTTCTCACTCCG
MAWCQGQVCMQCRCFSHS           91       ATGGCATGGTGTTAGGGTCAGGTGTGCATGCAGTGTCGGTGTTTTTCTCACTCCG
MAWCSLSVCQHCTCWSHS           80       ATGGCATGGTGTAGTCTGAGTGTGTGCTAGCATTGTACTTGTTGGTCTCACTCCG
MAWCARDGCRSCACRSHS           94       ATGGCATGGTGTGCTCGTGATGGTTGCCGGAGTTGTGCTTGTCGTTCTCACTCCG

 Group2
MAGCMSLACLQDMCWSHS           85       ATGGCAGGGTGTATGTCGCTGGCGTGCCTGTAGGATATGTGTTGGTCTCACTCCG
MASCGCALCSAQACVSHS           123       ATGGCAAGTTGTGGTTGTGCGTTGTGCTCTGCGTAGGCGTGTGTTTCTCACTCCG
MAQCNCGVCSPQDCLSHS           77       ATGGCACAGTGTAATTGTGGTGTGTGCTCTCCGTAGGATTGTCTGTCTCACTCCG
MACCGCMLCSHLRCQSHS           248       ATGGCATGTTGTGGTTGTATGTTGTGCTCGCATCTGCGGTGTTAGTCTCACTCCG
MALCGCRWCTSWGCPSHS           98       ATGGCATTGTGTGGGTGTAGGTGGTGCACGTCGTGGGGTTGTCCTTCTCACTCCG
MAACCGCRCTSPTCPSHS           94       ATGGCAGCTTGTTGTGGTTGTAGGTGCACGAGTCCGACTTGTCCGTCTCACTCCG

 Group3
MASCTRSWCVTSRCDSHS           280       ATGGCAAGTTGTACTCGTAGTTGGTGCGTTACTTCTAGGTGTGATTCTCACTCCG
MARCVPDWCISKRCRSHS           123       ATGGCAAGGTGTGTTCCTGATTGGTGCATTTCTAAGCGGTGTAGGTCTCACTCCG
MAGCPTAWCLVELCLSHS           175       ATGGCAGGTTGTCCGACGGCTTGGTGCCTTGTGGAGTTGTGTCTGTCTCACTCCG
MANCVSGWCLVRQCFSHS           79       ATGGCAAATTGTGTTTCTGGTTGGTGCCTTGTGCGTCAGTGTTTTTCTCACTCCG
MAQCGLSLCSWNACASHS           79       ATGGCATAGTGTGGTCTGTCGTTGTGCTCTTGGAATGCGTGTGCGTCTCACTCCG
MAQCVVSACSWTKCISHS           78       ATGGCATAGTGTGTGGTGAGTGCGTGCTCTTGGACTAAGTGTATTTCTCACTCCG
MASCYVATCSWWQCGSHS           94       ATGGCATCTTGTTATGTTGCTACTTGCTCTTGGTGGTAGTGTGGGTCTCACTCCG
MASCLLGSCKWQLCQSHS           127       ATGGCATCTTGTCTGCTGGGTAGTTGCAAGTGGTAGCTGTGTCAGTCTCACTCCG
MARCTGRSCEWHACGSHS           369       ATGGCAAGGTGTACGGGGCGGTCGTGCGAGTGGCATGCTTGTGGTTCTCACTCCG

 Group4
MAVCEGTQCSLQCCSSHS           252       ATGGCAGTGTGTGAGGGTACGCAGTGCAGTTTGTAGTGTTGTTCGTCTCACTCCG
MACCEGTSCYVTECQSHS           123       ATGGCATGTTGTGAGGGGACTTCGTGCTATGTGACGGAGTGTTAGTCTCACTCCG
MALCSPVDCAVQLCQSHS           244       ATGGCACTGTGTTCTCCGGTTGATTGCGCGGTGTAGTTGTGTCAGTCTCACTCCG
MAVCQSVDCALRWCQSHS           82       ATGGCAGTGTGTCAGAGTGTTGATTGCGCGCTGCGTTGGTGTTAGTCTCACTCCG
MAPCQSVRCSVQLCRSHS           100       ATGGCACCTTGTTAGAGTGTTCGTTGCAGTGTTTAGCTGTGTCGTTCTCACTCCG
MAACESLTCALIVCQSHS           434       ATGGCAGCTTGTGAGTCTCTGACTTGCGCTTTGATTGTTTGTTAGTCTCACTCCG
MAECVSLRCALPLCQSHS           79       ATGGCAGAGTGTGTTTCTCTGCGTTGCGCTCTTCCTCTTTGTTAGTCTCACTCCG
MAGCGAVACCLRSCQSHS           300       ATGGCAGGGTGTGGGGCTGTGGCTTGCTGTCTGCGTTCTTGTTAGTCTCACTCCG
MAQCRSIVCCLSDCKSHS           96       ATGGCATAGTGTAGGTCTATTGTGTGCTGTCTTTCGGATTGTAAGTCTCACTCCG
MATCVELQCKTLQCQSHS           81       ATGGCAACTTGTGTTGAGTTGTAGTGCAAGACTTTGTAGTGTTAGTCTCACTCCG
MAQCIGLSCESRECQSHS           79       ATGGCACAGTGTATTGGGTTGTCGTGCGAGAGTCGTGAGTGTTAGTCTCACTCCG
MAVCVGYGCSRIQCQSHS           115       ATGGCAGTTTGTGTGGGTTATGGGTGCAGTCGTATTCAGTGTTAGTCTCACTCCG
MAACVGMDCHWWRCQSHS           110       ATGGCAGCTTGTGTTGGGATGGATTGCCATTGGTGGCGTTGTTAGTCTCACTCCG
MAKCQDVTCSLVRCTSHS           91       ATGGCAAAGTGTTAGGATGTGACGTGCTCGTTGGTTCGTTGTACGTCTCACTCCG
MAQCSLVVCQLFRCPSHS           88       ATGGCATAGTGTTCTCTGGTTGTGTGCCAGCTGTTTAGGTGTCCTTCTCACTCCG
MAGCSSTTCQSRACGSHS           232       ATGGCAGGGTGTAGTAGTACTACGTGCCAGTCTCGTGCGTGTGGTTCTCACTCCG
MAACDLVDCQQRACGSHS           80       ATGGCAGCGTGTGATTTGGTGGATTGCTAGCAGCGTGCTTGTGGGTCTCACTCCG
MAECLIASCQYRACTSHS           96       ATGGCAGAGTGTCTGATTGCTTCGTGCTAGTATCGTGCGTGTACTTCTCACTCCG
MAECRLQRCHYVACSSHS           81       ATGGCAGAGTGTAGGTTGTAGCGTTGCCATTATGTTGCTTGTTCGTCTCACTCCG
MASCISRKCLAMQCHSHS           300       ATGGCATCGTGTATTAGTCGGAAGTGCTTGGCTATGTAGTGTCATTCTCACTCCG
MASCAAERCYVQHCMSHS           82       ATGGCATCTTGTGCTGCGGAGAGGTGCTATGTGTAGCATTGTATGTCTCACTCCG
MAYCVWDKCLLQLCGSHS           156       ATGGCATATTGTGTGTGGGATAAGTGCTTGTTGTAGTTGTGTGGGTCTCACTCCG
MAGCVSDKCIIQYCNSHS           76       ATGGCAGGGTGTGTTAGTGATAAGTGCATTATTTAGTATTGTAATTCTCACTCCG
MASCVVGKCLVQYCASHS           146       ATGGCATCTTGTGTTGTTGGGAAGTGCTTGGTTTAGTATTGTGCGTCTCACTCCG
MAACVMGKCLMQTCVSHS           103       ATGGCAGCTTGTGTGATGGGGAAGTGCTTGATGTAGACTTGTGTTTCTCACTCCG
MAPCVEGKCLKQSCSSHS           83       ATGGCACCGTGTGTGGAGGGTAAGTGCTTGAAGTAGTCGTGTAGTTCTCACTCCG
MAGCVLGKCLQDFCQSHS           87       ATGGCAGGTTGTGTTTTGGGGAAGTGCCTGTAGGATTTTTGTCAGTCTCACTCCG
MARCSSQVCRTTVCLSHS           189       ATGGCACGGTGTAGTAGTCAGGTGTGCAGGACGACTGTGTGTTTGTCTCACTCCG
MAQCARTVCRGSECLSHS           124       ATGGCACAGTGTGCGCGTACGGTTTGCCGTGGTTCGGAGTGTCTGTCTCACTCCG

 Group5
MAWCKVRECQRLGCVSHS           271       ATGGCATGGTGTAAGGTGCGGGAGTGCCAGAGGTTGGGTTGTGTTTCTCACTCCG
MAVCIGRSCQNLGCVSHS           104       ATGGCAGTTTGTATTGGGCGGTCTTGCTAGAATCTGGGGTGTGTTTCTCACTCCG
MALCQAHLCNPVSCRSHS           228       ATGGCACTTTGTTAGGCTCATTTGTGCAATCCGGTTTCTTGTCGGTCTCACTCCG
MALCVGCHCGPVSCQSHS           77       ATGGCATTGTGTGTGGGTTGTCATTGCGGTCCTGTTTCGTGTTAGTCTCACTCCG
MAHCSGSLCSQLSCVSHS           172       ATGGCACATTGTTCTGGGTCTTTGTGCTCGTAGCTTTCTTGTGTGTCTCACTCCG
MATCQIALCGQVLCVSHS           105       ATGGCAACGTGTTAGATTGCGCTGTGCGGTTAGGTTTTGTGTGTGTCTCACTCCG
MASCHQGLCESPHCQSHS           77       ATGGCAAGTTGTCATCAGGGGCTGTGCGAGTCTCCTCATTGTTAGTCTCACTCCG
MAVCLRQTCSSANCGSHS           425       ATGGCAGTGTGTCTGCGGTAGACGTGCAGTTCTGCGAATTGTGGTTCTCACTCCG
MAGCLPQACTVANCASHS           83       ATGGCAGGTTGTCTTCCTTAGGCGTGCACTGTGGCGAATTGTGCTTCTCACTCCG
MALCLHFICDQQLCASHS           142       ATGGCACTTTGTCTTCATTTTATTTGCGATCAGTAGCTGTGTGCGTCTCACTCCG
MAVCVLFVCNESLCSSHS           93       ATGGCAGTTTGTGTTCTGTTTGTGTGCAATGAGTCGCTGTGTTCTTCTCACTCCG
MAACVQMLCGVSLCASHS           93       ATGGCAGCTTGTGTTTAGATGCTTTGCGGGGTTTCGTTGTGTGCTTCTCACTCCG
MAICGQFLCFYSQCASHS           131       ATGGCAATTTGTGGGTAGTTTCTTTGCTTTTATTCGTAGTGTGCTTCTCACTCCG

 Group6
MAWCWGWGCFSSMCSSHS           96       ATGGCATGGTGTTGGGGGTGGGGGTGCTTTTCGAGTATGTGTAGTTCTCACTCCG
MADCWQPFCVYSHCTSHS           271       ATGGCAGATTGTTGGTAGCCGTTTTGCGTTTATTCGCATTGTACTTCTCACTCCG
MAICWAPYCTNLACTSHS           178       ATGGCAATTTGTTGGGCTCCGTATTGCACGAATTTGGCGTGTACGTCTCACTCCG
MAVCWLPQCISHLSHS           84       ATGGCAGTGTGTTGGTTGCCTTAGTGCATTTCTCATTTGTCTCACTCCG

 Group7
MAICDGVVCSFGKCGSHS           83       ATGGCAATTTGTGATGGGGTGGTGTGCTCTTTTGGGAAGTGTGGGTCTCACTCCG
MAFCQQVLCALGACSSHS           80       ATGGCATTTTGTCAGTAGGTGCTGTGCGCGCTGGGTGCGTGTTCTTCTCACTCCG
MAQCWQMPCSLGSCPSHS           344       ATGGCATAGTGTTGGCAGATGCCGTGCTCGTTGGGGTCGTGTCCTTCTCACTCCG
MAVCGCVGCQVGDCLSHS           150       ATGGCAGTGTGTGGTTGTGTTGGGTGCTAGGTTGGTGATTGTTTGTCTCACTCCG
MAVCHAIWCMVGHCLSHS           81       ATGGCAGTTTGTCATGCGATTTGGTGCATGGTGGGTCATTGTTTGTCTCACTCCG
MASCGWIGCLMGICYSHS           102       ATGGCAAGTTGTGGGTGGATTGGTTGCTTGATGGGGATTTGTTATTCTCACTCCG
MAMCGFSSCVDGICQSHS           102       ATGGCAATGTGTGGTTTTTCTTCGTGCGTTGATGGTATTTGTTAGTCTCACTCCG
MAMCGLPGCQLDRCYSHS           86       ATGGCAATGTGTGGGTTGCCGGGTTGCTAGTTGGATCGTTGTTATTCTCACTCCG
MAMCDDRGCGLGMCQSHS           138       ATGGCAATGTGTGATGATCGTGGTTGCGGTCTGGGGATGTGTTAGTCTCACTCCG
MACCGRGSCGLGQCQSHS           95       ATGGCATGTTGTGGGAGGGGGTCTTGCGGTCTGGGTCAGTGTTAGTCTCACTCCG
MAECRGPRCSGGLCGSHS           168       ATGGCAGAGTGTAGGGGGCCGAGGTGCTCGGGGGGTCTTTGTGGGTCTCACTCCG
MANCRGPGCQQGYCGSHS           81       ATGGCAAATTGTCGTGGTCCTGGTTGCCAGTAGGGGTATTGTGGGTCTCACTCCG
MATCERPGCRVGPCSSHS           87       ATGGCAACTTGTGAGCGTCCGGGTTGCAGGGTTGGTCCGTGTTCGTCTCACTCCG

 Group8
MARCLSPGCSQSLCCSHS           99       ATGGCACGGTGTCTTAGTCCGGGTTGCAGTCAGTCTTTGTGTTGTTCTCACTCCG
MARCAIRGCVKSLCCSHS           76       ATGGCAAGGTGTGCTATTCGGGGTTGCGTTAAGTCTTTGTGTTGTTCTCACTCCG
MAECLMPGCSSRLCQSHS           94       ATGGCAGAGTGTCTGATGCCTGGTTGCAGTTCGCGGCTTTGTTAGTCTCACTCCG
MAECLSRTCTQALCISHS           120       ATGGCAGAGTGTCTTAGTCGTACGTGCACTTAGGCTCTTTGTATTTCTCACTCCG
MAACLSDTCRQGLCSSHS           87       ATGGCAGCGTGTTTGTCGGATACGTGCCGTTAGGGGTTGTGTTCGTCTCACTCCG

 Group9
MAECGGIPCTQSTCVSHS           100       ATGGCAGAGTGTGGTGGGATTCCGTGCACTTAGTCTACTTGTGTTTCTCACTCCG
MAGCAGLPCSQPSCWSHS           79       ATGGCAGGTTGTGCGGGGCTTCCTTGCTCTTAGCCGTCGTGTTGGTCTCACTCCG
MAGCALAPCTQRYCASHS           87       ATGGCAGGGTGTGCGTTGGCGCCGTGCACGTAGCGTTATTGTGCTTCTCACTCCG

 Group10
MATCYSSWCFGWWCQSHS           84       ATGGCAACGTGTTATTCGTCGTGGTGCTTTGGGTGGTGGTGTTAGTCTCACTCCG
MAQCWADTCLRWVCLSHS           98       ATGGCATAGTGTTGGGCGGATACGTGCTTGCGTTGGGTGTGTCTTTCTCACTCCG
MAHCWVSACRHWRCQSHS           795       ATGGCACATTGTTGGGTGAGTGCTTGCCGGCATTGGCGGTGTTAGTCTCACTCCG
MAQCRPRLCVVWNCQSHS           133       ATGGCACAGTGTCGGCCTCGGTTGTGCGTGGTTTGGAATTGTTAGTCTCACTCCG
MAQCDTRLCPYWSCDSHS           77       ATGGCATAGTGTGATACGCGTTTGTGCCCTTATTGGAGTTGTGATTCTCACTCCG

 Group11
MALCSRSGCAYGCWSHS           108       ATGGCACTTTGTTCTCGTTCGGGTTGCGCGTATGGGTGTTGGTCTCACTCCG
MAMCCSSKCLLPNCWSHS           97       ATGGCAATGTGTTGTTCGTCTAAGTGCCTGTTGCCTAATTGTTGGTCTCACTCCG
MAGCQSFGCAGRTCWSHS           104       ATGGCAGGGTGTTAGAGTTTTGGGTGCGCTGGGCGTACTTGTTGGTCTCACTCCG
MAVCRFATCAGPQCWSHS           206       ATGGCAGTGTGTCGGTTTGCGACTTGTGCTGGGCCGTAGTGTTGGTCTCACTCCG
MAQCMVAGCALFECRSHS           124       ATGGCATAGTGTATGGTGGCTGGTTGCGCTTTGTTTGAGTGTCGGTCTCACTCCG

 Group12
MALCLMQPCASFACMSHS           94       ATGGCACTTTGTCTTATGTAGCCGTGCGCTTCGTTTGCGTGTATGTCTCACTCCG
MALCVSQHCDRFGCLSHS           105       ATGGCATTGTGTGTGTCTTAGCATTGCGATCGTTTTGGGTGTCTGTCTCACTCCG
MALCRSSVCSEGGCRSHS           87       ATGGCACTGTGTAGGAGTTCGGTGTGCTCTGAGGGTGGTTGTAGGTCTCACTCCG
MAVCPTFICTAMGCRSHS           279       ATGGCAGTTTGTCCTACTTTTATTTGCACGGCTATGGGGTGTAGGTCTCACTCCG

 Group13
MAQCGGRSCQGSSCPSHS           90       ATGGCACAGTGTGGTGGTAGGAGTTGCCAGGGGTCGTCGTGTCCGTCTCACTCCG
MAYCCGRDCQSETCQSHS           141       ATGGCATATTGTTGTGGTAGGGATTGCTAGTCTGAGACTTGTCAGTCTCACTCCG
MAACWCRQCQLHVCLSHS           96       ATGGCAGCTTGTTGGTGTCGGCAGTGCTAGCTTCATGTGTGTTTGTCTCACTCCG
MATCDLRSCQSDVCLSHS           84       ATGGCAACGTGTGATCTTCGGTCGTGCTAGTCTGATGTGTGTTTGTCTCACTCCG
MAGCVWRRCGLEACSSHS           136       ATGGCAGGTTGTGTGTGGCGGCGTTGCGGTTTGGAGGCTTGTTCGTCTCACTCCG
MAVCVMHKCQLNACSSHS           169       ATGGCAGTGTGTGTGATGCATAAGTGCTAGCTGAATGCGTGTTCTTCTCACTCCG

 Group14
MATCVRLYCMGLTCVSHS           81       ATGGCAACTTGTGTTCGTCTGTATTGCATGGGTCTTACGTGTGTGTCTCACTCCG
MAKCLRGSCGGLSCYSHS           81       ATGGCAAAGTGTTTGCGTGGTTCGTGCGGTGGGCTTTCTTGTTATTCTCACTCCG
MAVCNQRWCGGLSCRSHS           141       ATGGCAGTTTGTAATCAGCGTTGGTGCGGGGGGCTTAGTTGTCGGTCTCACTCCG
MAWCWYIGCAGIGCASHS           322       ATGGCATGGTGTTGGTATATTGGTTGCGCTGGTATTGGGTGTGCGTCTCACTCCG
MARCTLLGCNGVSCASHS           199       ATGGCACGGTGTACGCTTCTGGGGTGCAATGGTGTTTCGTGTGCTTCTCACTCCG
MASCDQIYCVPFSCASHS           86       ATGGCATCGTGTGATTAGATTTATTGCGTTCCGTTTTCTTGTGCGTCTCACTCCG
MACCDQMACEAICCVSHS           161       ATGGCATGTTGTGATTAGATGGCTTGCGAGGCTATTTGTTGTGTTTCTCACTCCG

 Group15
MAGCHSWQCTVIMCKSHS           90       ATGGCAGGTTGTCATTCTTGGTAGTGCACGGTTATTATGTGTAAGTCTCACTCCG
MAACQLWPCDVDNCVSHS           96       ATGGCAGCTTGTTAGTTGTGGCCTTGCGATGTGGATAATTGTGTGTCTCACTCCG
MALCRAWDCANCACTSHS           146       ATGGCACTGTGTAGGGCTTGGGATTGCGCTAATTGTGCTTGTACTTCTCACTCCG
MARCSKWSCQHMGCVSHS           167       ATGGCACGGTGTAGTAAGTGGTCGTGCCAGCATATGGGTTGTGTCTCTCACTCCG

 Group16
MAGCRAVTCAKQRCCSHS           103       ATGGCAGGGTGTCGTGCTGTGACTTGCGCTAAGTAGAGGTGTTGTTCTCACTCCG
MAGCQEQGCEQLRCCSHS           192       ATGGCAGGTTGTTAGGAGCAGGGGTGCGAGCAGTTGCGTTGTTGTTCTCACTCCG
MAGCGRNICVKNLCCSHS           114       ATGGCAGGGTGTGGGCGGAATATTTGCGTTAAGAATCTTTGTTGTTCTCACTCCG
MASCGSQNCWLRVCCSHS           126       ATGGCATCTTGTGGGTCGTAGAATTGCTGGCTGCGGGTGTGTTGTTCTCACTCCG
MASCQYQHCWFHVCCSHS           121       ATGGCATCGTGTCAGTATTAGCATTGCTGGTTTCATGTTTGTTGTTCTCACTCCG

 Group17
MALCSWGTCMQDLCVSHS           80       ATGGCACTTTGTAGTTGGGGTACTTGCATGTAGGATCTTTGTGTTTCTCACTCCG
MAVCLWGGCKQTSCSSHS           88       ATGGCAGTGTGTTTGTGGGGTGGGTGCAAGTAGACGAGTTGTTCTTCTCACTCCG
MAGCAWQICKEQTCASHS           101       ATGGCAGGTTGTGCGTGGCAGATTTGCAAGGAGTAGACTTGTGCGTCTCACTCCG
MAVCEWQLCVSDPCFSHS           101       ATGGCAGTTTGTGAGTGGTAGCTTTGCGTTTCGGATCCGTGTTTTTCTCACTCCG
MAICSWTWCAREGCDSHS           162       ATGGCAATTTGTTCGTGGACGTGGTGCGCTCGTGAGGGGTGTGATTCTCACTCCG

 Group18
MAVCATYPCPSLVCTSHS           89       ATGGCAGTTTGTGCTACGTATCCGTGCCCGTCTTTGGTGTGTACTTCTCACTCCG
MAGCGDYACPGLQCMSHS           160       ATGGCAGGTTGTGGGGATTATGCGTGCCCTGGGCTGTAGTGTATGTCTCACTCCG
MAGCWARPCPLALCQSHS           178       ATGGCAGGGTGTTGGGCTAGGCCGTGCCCTCTTGCGTTGTGTTAGTCTCACTCCG
MAACDARPCPQTYCLSHS           307       ATGGCAGCGTGTGATGCTCGTCCGTGCCCTTAGACTTATTGTTTGTCTCACTCCG

 Group19
MANCQLAVCQGSYCCSHS           78       ATGGCAAATTGTTAGCTTGCTGTTTGCCAGGGGTCTTATTGTTGTTCTCACTCCG
MALCTRSVCQVSYCISHS           170       ATGGCATTGTGTACGAGGTCGGTTTGCTAGGTGTCTTATTGTATTTCTCACTCCG
MAACQMNYCRSDYCKSHS           111       ATGGCAGCTTGTTAGATGAATTATTGCAGGTCGGATTATTGTAAGTCTCACTCCG

 ConsensusMIXED
MAKCSDADCCGLRCGSHS           140       ATGGCAAAGTGTTCGGATGCGGATTGCTGTGGTTTGCGGTGTGGGTCTCACTCCG
MAKCSDQPCELMACKSHS           319       ATGGCAAAGTGTTCTGATTAGCCGTGCGAGTTGATGGCTTGTAAGTCTCACTCCG
MASCTLAECDCPACQSHS           89       ATGGCAAGTTGTACGCTTGCGGAGTGCGATTGTCCTGCTTGTTAGTCTCACTCCG
MAVCALISCVCYSCPSHS           92       ATGGCAGTGTGTGCGCTTATTTCTTGCGTGTGTTATTCTTGTCCTTCTCACTCCG
MANCVLGTCGRRPCVSHS           101       ATGGCAAATTGTGTGTTGGGTACTTGCGGTCGGCGGCCTTGTGTGTCTCACTCCG
MASCAVAHCGLSPCDSHS           186       ATGGCATCGTGTGCGGTTGCTCATTGCGGTTTGAGTCCGTGTGATTCTCACTCCG
MARCTKSLCCQSHS           81       ATGGCACGGTGTACTAAGTCGCTTTGCTGTCAGTCTCACTCCG
MAGCSKNLCCVRNSHS           79       ATGGCAGGTTGTTCGAAGAATTTGTGCTGTGTTCGTAATTCTCACTCCG
MACCRVGGCITLRCDSHS           90       ATGGCATGTTGTCGTGTTGGGGGGTGCATTACGCTGAGGTGTGATTCTCACTCCG
MAACQVAGCLWEHCDSHS           99       ATGGCAGCGTGTCAGGTGGCTGGTTGCTTGTGGGAGCATTGTGATTCTCACTCCG
MATCMRLGCCRDNCWSHS           121       ATGGCAACTTGTATGCGTCTGGGGTGCTGTCGGGATAATTGTTGGTCTCACTCCG
MARCLEQGCCSDECHSHS           153       ATGGCACGGTGTTTGGAGTAGGGGTGCTGTAGTGATGAGTGTCATTCTCACTCCG
MAICLLVCCKRIGCYSHS           107       ATGGCAATTTGTTTGCTTGTTTGTTGCAAGCGGATTGGTTGTTATTCTCACTCCG
MAVCVLLVCQFVCCYSHS           87       ATGGCAGTGTGTGTGTTGTTGGTGTGCCAGTTTGTGTGTTGTTATTCTCACTCCG
MASCYYGNCMQQPCYSHS           184       ATGGCATCTTGTTATTATGGGAATTGCATGCAGTAGCCGTGTTATTCTCACTCCG
MALCYRLTCQQLPCYSHS           80       ATGGCACTGTGTTATCGGCTTACGTGCTAGCAGCTGCCTTGTTATTCTCACTCCG
MARCALCLCGQGESLSHS           193       ATGGCACGTTGTGCGCTGTGTCTGTGCGGTTAGGGTGAGTCTTTGTCTCACTCCG
MAVCGPLQCIGWDCRSHS           112       ATGGCAGTGTGTGGGCCTTTGTAGTGCATTGGTTGGGATTGTCGGTCTCACTCCG
MAQCVPFKCVPGACDSHS           104       ATGGCATAGTGTGTTCCGTTTAAGTGCGTGCCGGGGGCGTGTGATTCTCACTCCG
MAQCFSRLCLRELCRSHS           84       ATGGCACAGTGTTTTTCGCGTTTGTGCCTTCGTGAGCTGTGTAGGTCTCACTCCG
MATCVSNRCCDWRCLSHS           80       ATGGCAACTTGTGTTTCGAATAGGTGCTGTGATTGGCGGTGTCTTTCTCACTCCG
MARCCALRCWLLSCPSHS           218       ATGGCACGGTGTTGTGCGCTTAGGTGCTGGTTGTTGTCTTGTCCTTCTCACTCCG
MARCCVIQCDHGACMSHS           93       ATGGCAAGGTGTTGTGTGATTTAGTGCGATCATGGGGCTTGTATGTCTCACTCCG
MAACGSRGCWQAGCYSHS           118       ATGGCAGCGTGTGGTAGTCGTGGGTGCTGGTAGGCTGGTTGTTATTCTCACTCCG
MASCGGDRCPWDGCWSHS           107       ATGGCATCTTGTGGTGGTGATCGTTGCCCTTGGGATGGTTGTTGGTCTCACTCCG
MAKCWDRACWGQFCTSHS           113       ATGGCAAAGTGTTGGGATCGTGCGTGCTGGGGGTAGTTTTGTACGTCTCACTCCG
MAYCQPAWCWCRNCSSHS           249       ATGGCATATTGTTAGCCTGCGTGGTGCTGGTGTCGTAATTGTTCGTCTCACTCCG
MAYCDVTVCWRGSCQSHS           78       ATGGCATATTGTGATGTTACGGTTTGCTGGCGGGGGAGTTGTTAGTCTCACTCCG
MANCSYGACWIGSCQSHS           126       ATGGCAAATTGTTCGTATGGGGCGTGCTGGATTGGGTCGTGTTAGTCTCACTCCG
MAMCVGQACWVRACRSHS           83       ATGGCAATGTGTGTTGGTCAGGCGTGCTGGGTGAGGGCTTGTCGGTCTCACTCCG
MAGCPGQVCWPVSCSSHS           167       ATGGCAGGGTGTCCGGGTTAGGTGTGCTGGCCTGTTTCTTGTAGTTCTCACTCCG
MASCMLAPCSLVICWSHS           91       ATGGCATCGTGTATGTTGGCTCCGTGCAGTTTGGTGATTTGTTGGTCTCACTCCG
MARCPLSHCAEQLCWSHS           86       ATGGCACGGTGTCCGTTGTCGCATTGCGCTGAGTAGTTGTGTTGGTCTCACTCCG
MAPCHDAQCARDQCDSHS           91       ATGGCACCGTGTCATGATGCTTAGTGCGCTCGGGATCAGTGTGATTCTCACTCCG
MALCQEGNCFAPTCASHS           251       ATGGCACTTTGTTAGGAGGGGAATTGCTTTGCTCCGACTTGTGCGTCTCACTCCG
MALCFDDVCMAGPCLSHS           83       ATGGCATTGTGTTTTGATGATGTTTGCATGGCGGGTCCGTGTTTGTCTCACTCCG
MAACRTSQCCPQGCASHS           297       ATGGCAGCGTGTCGGACGAGTCAGTGCTGTCCGTAGGGTTGTGCGTCTCACTCCG
MAVCRQSLCDSVLCQSHS           99       ATGGCAGTTTGTCGTCAGAGTCTTTGCGATAGTGTGTTGTGTCAGTCTCACTCCG
MALCPRQRCGTVHCASHS           180       ATGGCACTGTGTCCTCGGTAGAGGTGCGGTACGGTTCATTGTGCGTCTCACTCCG
MAHCSLQQCGLWFCGSHS           110       ATGGCACATTGTAGTTTGCAGTAGTGCGGGTTGTGGTTTTGTGGTTCTCACTCCG
MADCAQHCCGVATCRSHS           198       ATGGCAGATTGTGCGTAGCATTGTTGCGGTGTTGCGACTTGTCGGTCTCACTCCG
MARCGFNACKPTQCLSHS           104       ATGGCACGGTGTGGGTTTAATGCGTGCAAGCCGACTTAGTGTCTGTCTCACTCCG
MALCGGGWCQLQACGSHS           101       ATGGCACTTTGTGGTGGGGGGTGGTGCTAGCTGCAGGCTTGTGGCTCTCACTCCG
MAFCHGRNCAVLSCSSHS           80       ATGGCATTTTGTCATGGTAGGAATTGCGCTGTGCTGTCGTGTTCTTCTCACTCCG
