# Supplementary material for: Identification of target-binding peptide motifs by high-throughput sequencing of phage-selected peptides
Source: Nucleic Acids Res. 2014 Oct 27;42(22):e169. doi: 10.1093/nar/gku940 (PMC4267670; doi:10.1093/nar/gku940)
Supplement: SUPPLEMENTARY DATA [file supp_gku940_nar-01378-met-k-2014-File009.zip › Figure5_raw data/Clusters_PK_Libraries3x3and4x4.txt]

 Group1
MALCFDQCRVSCASHS           180       ATGGCACTTTGTTTTGATCAGTGCCGTGTTTCGTGTGCTTCTCACTCCG
MAMCFDSCRVNCTSHS           138       ATGGCAATGTGTTTTGATTCTTGCAGGGTTAATTGTACGTCTCACTCCG
MAVCYPRCRVSCSSHS           273       ATGGCAGTGTGTTATCCGCGGTGCCGGGTTTCTTGTTCTTCTCACTCCG
MATCFHFCRVSCGSHS           230       ATGGCAACTTGTTTTCATTTTTGCCGGGTTTCGTGTGGGTCTCACTCCG
MATCFHHCRVNCSSHS           95       ATGGCAACGTGTTTTCATCATTGCCGGGTGAATTGTTCTTCTCACTCCG
MATCFHRCRVTCISHS           93       ATGGCAACTTGTTTTCATCGGTGCCGTGTGACGTGTATTTCTCACTCCG
MARCFALCRVTCESHS           183       ATGGCACGGTGTTTTGCGTTGTGCAGGGTGACTTGTGAGTCTCACTCCG
MAKCFRLCRVTCHSHS           98       ATGGCAAAGTGTTTTCGTCTTTGCCGTGTGACGTGTCATTCTCACTCCG
MADCYQLCRVSCESHS           501       ATGGCAGATTGTTATTAGCTGTGCCGGGTTTCGTGTGAGTCTCACTCCG
MAVCYALCRVSCDSHS           149       ATGGCAGTTTGTTATGCGCTTTGCAGGGTGAGTTGTGATTCTCACTCCG
MATCFTMCRVSCDSHS           117       ATGGCAACTTGTTTTACGATGTGCCGTGTGAGTTGTGATTCTCACTCCG
MAICFLLCRVSCPSHS           257       ATGGCAATTTGTTTTCTTCTTTGCCGTGTGAGTTGTCCGTCTCACTCCG
MATCFLVCRVGCASHS           238       ATGGCAACTTGTTTTCTGGTGTGCAGGGTTGGTTGTGCTTCTCACTCCG
MAGCFEVCRVSCSSHS           140       ATGGCAGGGTGTTTTGAGGTTTGCCGTGTTTCGTGTTCTTCTCACTCCG
MASCFRECRVACPSHS           100       ATGGCAAGTTGTTTTCGGGAGTGCCGGGTTGCGTGTCCGTCTCACTCCG
MAVCFQECRVDCPSHS           100       ATGGCAGTGTGTTTTCAGGAGTGCCGGGTTGATTGTCCTTCTCACTCCG
MAQCFSRCRVGCPSHS           159       ATGGCACAGTGTTTTTCGAGGTGCCGTGTGGGTTGTCCTTCTCACTCCG
MAQCFERCRVNCDSHS           127       ATGGCATAGTGTTTTGAGAGGTGCCGTGTTAATTGTGATTCTCACTCCG
MAECFIRCRVNCDSHS           101       ATGGCAGAGTGTTTTATTCGGTGCAGGGTTAATTGTGATTCTCACTCCG
MATCLVVCRVNCDSHS           120       ATGGCAACTTGTCTGGTGGTTTGCCGTGTTAATTGTGATTCTCACTCCG
MADCFHQCRVGCDSHS           138       ATGGCAGATTGTTTTCATCAGTGCCGGGTTGGGTGTGATTCTCACTCCG
MASCFWKCRVGCDSHS           106       ATGGCATCTTGTTTTTGGAAGTGCAGGGTGGGGTGTGATTCTCACTCCG

 Group2
MAWCFPGCRVLCVSHS           164       ATGGCATGGTGTTTTCCGGGTTGCAGGGTGTTGTGTGTTTCTCACTCCG
MAWCWERCRVLCVSHS           113       ATGGCATGGTGTTGGGAGCGGTGCCGGGTTCTGTGTGTGTCTCACTCCG
MAWCFMQCKVVCYSHS           97       ATGGCATGGTGTTTTATGTAGTGCAAGGTGGTTTGTTATTCTCACTCCG
MAWCFDVCRVGCLSHS           161       ATGGCATGGTGTTTTGATGTGTGCAGGGTGGGGTGTCTGTCTCACTCCG
MAWCFTKCRTGCTSHS           124       ATGGCATGGTGTTTTACTAAGTGCCGTACTGGTTGTACTTCTCACTCCG

 Group3
MAGCWQHCRVLCWSHS           166       ATGGCAGGTTGTTGGTAGCATTGCCGGGTTCTTTGTTGGTCTCACTCCG
MASCWSYCRVYCWSHS           135       ATGGCATCGTGTTGGTCGTATTGCCGTGTGTATTGTTGGTCTCACTCCG
MARCWETCRVSCWSHS           227       ATGGCACGGTGTTGGGAGACTTGCCGGGTTTCGTGTTGGTCTCACTCCG
MASCWERCRVRCWSHS           164       ATGGCAAGTTGTTGGGAGCGTTGCAGGGTGAGGTGTTGGTCTCACTCCG
MARCWQLCRVGCNSHS           157       ATGGCACGGTGTTGGCAGCTTTGCCGGGTTGGGTGTAATTCTCACTCCG
MAQCWQLCRVSCSSHS           108       ATGGCACAGTGTTGGTAGCTGTGCCGGGTGTCTTGTAGTTCTCACTCCG
MARCWLLCRVSCESHS           143       ATGGCACGGTGTTGGTTGTTGTGCCGGGTTAGTTGTGAGTCTCACTCCG
MALCWELCRVRCQSHS           157       ATGGCATTGTGTTGGGAGTTGTGCCGGGTGCGGTGTCAGTCTCACTCCG
MANCWRLCRVDCLSHS           105       ATGGCAAATTGTTGGCGTCTGTGCCGGGTTGATTGTCTGTCTCACTCCG
MAGCWTLCRVRCHSHS           134       ATGGCAGGGTGTTGGACGTTGTGCCGTGTTAGGTGTCATTCTCACTCCG
MAGCWTLCRASCYSHS           113       ATGGCAGGTTGTTGGACTCTGTGCCGTGCTAGTTGTTATTCTCACTCCG
MAGCWTECRVNCLSHS           120       ATGGCAGGTTGTTGGACGGAGTGCCGTGTGAATTGTTTGTCTCACTCCG
MAACWSVCRVGCMSHS           134       ATGGCAGCGTGTTGGTCGGTTTGCCGTGTTGGTTGTATGTCTCACTCCG
MAGCWSLCRVGCSSHS           133       ATGGCAGGGTGTTGGTCTTTGTGCAGGGTGGGGTGTTCTTCTCACTCCG
MAACWVRCRVGCISHS           109       ATGGCAGCGTGTTGGGTGCGTTGCCGGGTGGGGTGTATTTCTCACTCCG
MAACWLLCRAGCYSHS           118       ATGGCAGCTTGTTGGTTGCTGTGCAGGGCGGGGTGTTATTCTCACTCCG
MAACYRLCRVGCYSHS           94       ATGGCAGCGTGTTATCGGTTGTGCCGGGTGGGTTGTTATTCTCACTCCG
MAVCFGLCRVGCLSHS           112       ATGGCAGTGTGTTTTGGTCTTTGCCGTGTGGGGTGTTTGTCTCACTCCG
MAKCWGLCRVGCLSHS           103       ATGGCAAAGTGTTGGGGGCTTTGCAGGGTTGGTTGTTTGTCTCACTCCG
MAVCWGVCRVACLSHS           207       ATGGCAGTGTGTTGGGGTGTGTGCCGTGTGGCTTGTCTTTCTCACTCCG
MAQCWRDCRVLCMSHS           91       ATGGCATAGTGTTGGAGGGATTGCCGTGTGTTGTGTATGTCTCACTCCG
MAQCWWSCRVNCTSHS           146       ATGGCATAGTGTTGGTGGAGTTGCAGGGTGAATTGTACCTCTCACTCCG
MAQCWYSCRVQCYSHS           116       ATGGCATAGTGTTGGTATTCTTGCCGGGTGCAGTGTTATTCTCACTCCG

 Group4
MAACFQMCRVNCLSHS           186       ATGGCAGCGTGTTTTCAGATGTGCCGGGTTAATTGTCTTTCTCACTCCG
MASCFQTCRVYCLSHS           156       ATGGCATCTTGTTTTTAGACTTGCAGGGTTTATTGTTTGTCTCACTCCG
MASCFNSCRVVCISHS           179       ATGGCAAGTTGTTTTAATAGTTGCCGGGTGGTTTGTATTTCTCACTCCG
MAACFDSCRVVCLSHS           97       ATGGCAGCGTGTTTTGATAGTTGCAGGGTTGTGTGTCTGTCTCACTCCG
MAACFTQCRVMCPSHS           201       ATGGCAGCTTGTTTTACTTAGTGCCGTGTTATGTGTCCTTCTCACTCCG
MAECFTQCRVMCLSHS           144       ATGGCAGAGTGTTTTACGTAGTGCCGTGTGATGTGTCTGTCTCACTCCG
MADCFQGCRVFCSSHS           124       ATGGCAGATTGTTTTTAGGGTTGCCGTGTTTTTTGTTCGTCTCACTCCG
MAYCFQGCRVLCYSHS           107       ATGGCATATTGTTTTCAGGGGTGCCGTGTGTTGTGTTATTCTCACTCCG
MARCFSSCRVLCNSHS           118       ATGGCAAGGTGTTTTAGTAGTTGCCGTGTTCTGTGTAATTCTCACTCCG
MARCFSGCRVLCFSHS           91       ATGGCACGTTGTTTTTCGGGGTGCAGGGTGCTTTGTTTTTCTCACTCCG
MAQCFTGCRVSCGSHS           184       ATGGCATAGTGTTTTACTGGTTGCCGTGTTTCGTGTGGGTCTCACTCCG
MAQCFIGCRVNCGSHS           178       ATGGCATAGTGTTTTATTGGGTGCAGGGTTAATTGTGGGTCTCACTCCG
MAPCFRGCRVNCSSHS           142       ATGGCACCGTGTTTTAGGGGGTGCAGGGTTAATTGTTCGTCTCACTCCG
MASCFTGCRVACPSHS           137       ATGGCATCGTGTTTTACGGGTTGCCGTGTGGCTTGTCCGTCTCACTCCG
MASCFSGCRVACRSHS           134       ATGGCATCGTGTTTTAGTGGGTGCCGTGTGGCTTGTCGGTCTCACTCCG
MAKCFQGCRVHCVSHS           155       ATGGCAAAGTGTTTTCAGGGGTGCCGGGTGCATTGTGTGTCTCACTCCG
MAKCWQGCRVNCMSHS           145       ATGGCAAAGTGTTGGTAGGGGTGCAGGGTTAATTGTATGTCTCACTCCG
MAECLHGCRVACLSHS           196       ATGGCAGAGTGTTTGCATGGTTGCCGGGTGGCGTGTCTGTCTCACTCCG
MAQCFQLCRTACVSHS           137       ATGGCACAGTGTTTTTAGCTTTGCAGGACGGCTTGTGTGTCTCACTCCG
MAQCFRSCRVACVSHS           134       ATGGCACAGTGTTTTCGGTCTTGCAGGGTGGCGTGTGTGTCTCACTCCG

 Group5
MAKCFQACRTLCFSHS           178       ATGGCAAAGTGTTTTTAGGCTTGCAGGACGCTTTGTTTTTCTCACTCCG
MAKCFMSCRGLCFSHS           99       ATGGCAAAGTGTTTTATGTCGTGCCGTGGGCTGTGTTTTTCTCACTCCG
MAFCFQNCKALCFSHS           202       ATGGCATTTTGTTTTCAGAATTGCAAGGCTCTTTGTTTTTCTCACTCCG
MALCFANCRALCFSHS           127       ATGGCACTTTGTTTTGCTAATTGCCGGGCGTTGTGTTTTTCTCACTCCG
MATCFQTCRALCWSHS           115       ATGGCAACTTGTTTTCAGACTTGCAGGGCTCTGTGTTGGTCTCACTCCG
MATCFQVCRALCVSHS           105       ATGGCAACTTGTTTTCAGGTGTGCCGTGCGCTGTGTGTTTCTCACTCCG
MAPCFQPCRSICMSHS           92       ATGGCACCGTGTTTTTAGCCTTGCAGGAGTATTTGTATGTCTCACTCCG
MAECFRLCRTLCSSHS           166       ATGGCAGAGTGTTTTCGTCTGTGCCGTACTCTTTGTTCTTCTCACTCCG
MAHCFRPCRALCPSHS           102       ATGGCACATTGTTTTCGTCCGTGCCGGGCGTTGTGTCCGTCTCACTCCG

 Group6
MAGCFTPCRTMCWSHS           317       ATGGCAGGGTGTTTTACTCCGTGCAGGACTATGTGTTGGTCTCACTCCG
MAKCFPKCRVMCWSHS           187       ATGGCAAAGTGTTTTCCGAAGTGCCGTGTGATGTGTTGGTCTCACTCCG
MARCFVSCRGVCWSHS           92       ATGGCACGGTGTTTTGTGAGTTGCAGGGGTGTTTGTTGGTCTCACTCCG
MAECFLVCRVACWSHS           108       ATGGCAGAGTGTTTTTTGGTGTGCAGGGTTGCGTGTTGGTCTCACTCCG
MASCLWVCRVACWSHS           91       ATGGCAAGTTGTCTGTGGGTGTGCAGGGTGGCGTGTTGGTCTCACTCCG
MAQCFWFCRTGCWSHS           169       ATGGCATAGTGTTTTTGGTTTTGCAGGACTGGGTGTTGGTCTCACTCCG
MARCFSLCRVQCWSHS           120       ATGGCAAGGTGTTTTTCGTTGTGCCGGGTTCAGTGTTGGTCTCACTCCG
MAHCYSVCRVNCWSHS           117       ATGGCACATTGTTATAGTGTTTGCCGTGTGAATTGTTGGTCTCACTCCG

 Group7
MARCYMPCRVNCVSHS           118       ATGGCACGTTGTTATATGCCTTGCCGTGTTAATTGTGTTTCTCACTCCG
MALCFVPCRVDCVSHS           109       ATGGCATTGTGTTTTGTGCCGTGCCGGGTGGATTGTGTTTCTCACTCCG
MAQCFSPCRVECLSHS           101       ATGGCATAGTGTTTTTCTCCGTGCCGTGTTGAGTGTCTTTCTCACTCCG

 Group8
MANCFQTCRVSCYSHS           350       ATGGCAAATTGTTTTCAGACGTGCCGTGTGTCTTGTTATTCTCACTCCG
MAKCFQACRASCYSHS           137       ATGGCAAAGTGTTTTTAGGCTTGCCGTGCTTCGTGTTATTCTCACTCCG
MASCFDRCRVGCYSHS           241       ATGGCATCTTGTTTTGATCGGTGCCGTGTTGGTTGTTATTCTCACTCCG
MAECFDRCRVSCYSHS           95       ATGGCAGAGTGTTTTGATAGGTGCAGGGTGAGTTGTTATTCTCACTCCG
MATCFRSCKVACYSHS           219       ATGGCAACTTGTTTTCGTAGTTGCAAGGTTGCTTGTTATTCTCACTCCG
MADCFSSCKVACYSHS           195       ATGGCAGATTGTTTTAGTTCTTGCAAGGTGGCGTGTTATTCTCACTCCG
MAVCFDSCRAACYSHS           248       ATGGCAGTTTGTTTTGATTCGTGCAGGGCTGCGTGTTATTCTCACTCCG

 Group9
MALCFVACRVHCLSHS           175       ATGGCACTGTGTTTTGTTGCTTGCCGGGTGCATTGTCTGTCTCACTCCG
MALCFVGCRVMCISHS           142       ATGGCATTGTGTTTTGTGGGTTGCCGTGTGATGTGTATTTCTCACTCCG
MALCYTACRVLCASHS           153       ATGGCATTGTGTTATACGGCGTGCCGTGTTTTGTGTGCGTCTCACTCCG

 Group10
MAFCWSPCRVSCGSHS           232       ATGGCATTTTGTTGGTCTCCTTGCCGGGTGTCTTGTGGTTCTCACTCCG
MAFCWSQCRVSCMSHS           198       ATGGCATTTTGTTGGTCGTAGTGCCGGGTTTCGTGTATGTCTCACTCCG
MATCWTSCRVSCGSHS           97       ATGGCAACGTGTTGGACTAGTTGCAGGGTTTCTTGTGGGTCTCACTCCG

 Group11
MAKCYRQCMQNCRSHS           285       ATGGCAAAGTGTTATCGGCAGTGCATGCAGAATTGTCGGTCTCACTCCG
MAECYRSCHAMCRSHS           99       ATGGCAGAGTGTTATCGGAGTTGCCATGCTATGTGTAGGTCTCACTCCG
MAGCYQQCPMYCRSHS           130       ATGGCAGGGTGTTATTAGCAGTGCCCGATGTATTGTAGGTCTCACTCCG
MANCFVNCRVACHSHS           123       ATGGCAAATTGTTTTGTTAATTGCAGGGTTGCGTGTCATTCTCACTCCG
MADCFVRCRVACASHS           105       ATGGCAGATTGTTTTGTGCGTTGCCGGGTTGCGTGTGCGTCTCACTCCG
MANCFLMCRAACISHS           134       ATGGCAAATTGTTTTCTGATGTGCCGGGCTGCTTGTATTTCTCACTCCG
MASCFVRCRTICYSHS           164       ATGGCAAGTTGTTTTGTTAGGTGCAGGACGATTTGTTATTCTCACTCCG
MASCFVQCRTQCYSHS           108       ATGGCATCTTGTTTTGTTCAGTGCCGGACGTAGTGTTATTCTCACTCCG
MARCFIYCRTLCMSHS           415       ATGGCAAGGTGTTTTATTTATTGCCGGACGTTGTGTATGTCTCACTCCG
MAFCYVRCRVNCMSHS           206       ATGGCATTTTGTTATGTTCGTTGCCGTGTTAATTGTATGTCTCACTCCG
MAGCYTRCRVDCFSHS           249       ATGGCAGGTTGTTATACTCGGTGCCGGGTTGATTGTTTTTCTCACTCCG
MANCFMPCRVHCRSHS           113       ATGGCAAATTGTTTTATGCCTTGCAGGGTGCATTGTAGGTCTCACTCCG
MARCFGHCRVACESHS           123       ATGGCAAGGTGTTTTGGGCATTGCCGGGTGGCTTGTGAGTCTCACTCCG
MARCFPLCRANCYSHS           136       ATGGCACGGTGTTTTCCTTTGTGCCGTGCTAATTGTTATTCTCACTCCG
MAHCLRLCRVACYSHS           227       ATGGCACATTGTTTGCGTCTGTGCAGGGTGGCGTGTTATTCTCACTCCG
MAVCFPLCRVPCISHS           278       ATGGCAGTGTGTTTTCCGTTGTGCAGGGTGCCGTGTATTTCTCACTCCG
MAVCYELCRVMCMSHS           107       ATGGCAGTTTGTTATGAGTTGTGCAGGGTTATGTGTATGTCTCACTCCG
MANCWYVCRALCVSHS           221       ATGGCAAATTGTTGGTATGTGTGCCGGGCGTTGTGTGTGTCTCACTCCG
MAVCWVSCRALCVSHS           192       ATGGCAGTGTGTTGGGTTTCGTGCCGGGCGCTGTGTGTGTCTCACTCCG
MAQCWIACRVVCLSHS           292       ATGGCACAGTGTTGGATTGCGTGCCGGGTTGTTTGTCTTTCTCACTCCG
MASCWFLCRGACYSHS           147       ATGGCAAGTTGTTGGTTTCTGTGCCGTGGGGCGTGTTATTCTCACTCCG
MAFCWFTCRGMCYSHS           97       ATGGCATTTTGTTGGTTTACTTGCCGGGGTATGTGTTATTCTCACTCCG
MAACWDRCRVACQSHS           211       ATGGCAGCTTGTTGGGATCGGTGCCGTGTTGCGTGTCAGTCTCACTCCG
MAVCWRPCRVACWSHS           95       ATGGCAGTTTGTTGGCGGCCTTGCAGGGTGGCTTGTTGGTCTCACTCCG
MAMCHTGCGVMCLSHS           169       ATGGCAATGTGTCATACGGGTTGCGGTGTTATGTGTCTTTCTCACTCCG
MAWCHTSCQVACSSHS           290       ATGGCATGGTGTCATACGAGTTGCCAGGTGGCTTGTTCTTCTCACTCCG
MAGCYSFCCILCISHS           94       ATGGCAGGTTGTTATTCTTTTTGCTGTATTCTTTGTATTTCTCACTCCG
MAVCFTGCCLLCPSHS           212       ATGGCAGTTTGTTTTACTGGGTGCTGTCTTTTGTGTCCGTCTCACTCCG

 Group12
MALCWERRCVMQSCTSHS           92       ATGGCACTGTGTTGGGAGCGTAGGTGCGTGATGTAGTCTTGTACGTCTCACTCCG
MASCYEKRCVIRTCRSHS           129       ATGGCAAGTTGTTATGAGAAGCGGTGCGTTATTCGTACGTGTCGTTCTCACTCCG
MAMCEQRACTFRECWSHS           417       ATGGCAATGTGTGAGTAGAGGGCGTGCACTTTTCGTGAGTGTTGGTCTCACTCCG
MATCERRACVMRECASHS           165       ATGGCAACTTGTGAGAGGCGTGCGTGCGTTATGCGTGAGTGTGCGTCTCACTCCG
MATCEKRCCPRCSSHS           114       ATGGCAACGTGTGAGAAGCGGTGCTGTCCGCGTTGTTCGTCTCACTCCG
MAICTKRCFNSCTSHS           151       ATGGCAATTTGTACTAAGCGGTGCTTTAATTCGTGTACGTCTCACTCCG

 Group13
MAKCKTRSCTSLICSSHS           113       ATGGCAAAGTGTAAGACTCGTTCGTGCACTTCTTTGATTTGTTCGTCTCACTCCG
MARCVTGRCSMMVCASHS           139       ATGGCAAGGTGTGTGACTGGGCGGTGCTCTATGATGGTTTGTGCTTCTCACTCCG
MARCASGLCIGFICLSHS           127       ATGGCACGTTGTGCGAGTGGTCTGTGCATTGGGTTTATTTGTCTGTCTCACTCCG

 Group14
MAQCSMLCAGDCASHS           92       ATGGCACAGTGTTCGATGTTGTGCGCGGGTGATTGTGCTTCTCACTCCG
MASCTLFCQASCVSHS           200       ATGGCAAGTTGTACGTTGTTTTGCCAGGCGAGTTGTGTGTCTCACTCCG
MASCGIICEGYCFSHS           146       ATGGCATCTTGTGGTATTATTTGCGAGGGTTATTGTTTTTCTCACTCCG
MAACLLVCSGCCGSHS           104       ATGGCAGCTTGTCTGCTTGTGTGCTCGGGTTGTTGTGGTTCTCACTCCG
MARCNLRCSDGCLSHS           114       ATGGCACGTTGTAATTTGCGGTGCTCGGATGGGTGTCTTTCTCACTCCG

 Group15
MAGCGRLCSEMCGSHS           123       ATGGCAGGGTGTGGGCGGTTGTGCTCGGAGATGTGTGGTTCTCACTCCG
MAGCGRACALGCLSHS           183       ATGGCAGGTTGTGGGAGGGCGTGCGCTCTGGGTTGTTTGTCTCACTCCG
MAMCGRNACSPLSCESHS           114       ATGGCAATGTGTGGTCGGAATGCTTGCTCGCCGCTGTCTTGTGAGTCTCACTCCG

 ConsensusMIXED
MAICVSRSCLELWCLSHS           129       ATGGCAATTTGTGTGAGTCGTTCGTGCTTGGAGCTGTGGTGTTTGTCTCACTCCG
MAVCSCRCAAWCLSHS           283       ATGGCAGTTTGTTCGTGTAGGTGCGCTGCGTGGTGTCTTTCTCACTCCG
MAWCATDLCDACVCQSHS           309       ATGGCATGGTGTGCGACGGATCTGTGCGATGCTTGTGTGTGTTAGTCTCACTCCG
MAACGEIYCRVSHS           214       ATGGCAGCTTGTGGGGAGATTTATTGCCGTGTTTCTCACTCCG
MAYCLHCRVSHS           217       ATGGCATATTGTTTACATTGCCGTGTTTCTCACTCCG
MALCLGQRCESVVCLSHS           198       ATGGCACTTTGTTTGGGTCAGCGTTGCGAGTCTGTGGTGTGTCTTTCTCACTCCG
MARCLGHRCGAWICSSHS           287       ATGGCACGTTGTTTGGGTCATCGGTGCGGGGCGTGGATTTGTTCGTCTCACTCCG
MAACGVSCATRCGSHS           146       ATGGCAGCTTGTGGGGTTAGTTGCGCGACTAGGTGTGGTTCTCACTCCG
MAECHVRCGRHCGSHS           225       ATGGCAGAGTGTCATGTGCGGTGCGGTCGGCATTGTGGTTCTCACTCCG
MALCSSQMCSTRPCRSHS           110       ATGGCACTTTGTTCGAGTTAGATGTGCTCTACTCGTCCGTGTAGGTCTCACTCCG
MAMCNARICRLSPCSSHS           114       ATGGCAATGTGTAATGCGCGGATTTGCCGGTTGTCTCCGTGTAGTTCTCACTCCG
MAGCEGAWCALARCWSHS           95       ATGGCAGGTTGTGAGGGTGCGTGGTGCGCGCTTGCTCGGTGTTGGTCTCACTCCG
MAACWIGWCSLARCISHS           104       ATGGCAGCTTGTTGGATTGGTTGGTGCTCTCTGGCTAGGTGTATTTCTCACTCCG
MATCFMGCSNSCLSHS           125       ATGGCAACTTGTTTTATGGGGTGCTCTAATTCGTGTCTTTCTCACTCCG
MALCVFSCARSCLSHS           170       ATGGCACTGTGTGTTTTTTCTTGCGCTCGGTCTTGTTTGTCTCACTCCG
MAKCEIPCAVSCLSHS           114       ATGGCAAAGTGTGAGATTCCTTGCGCGGTTTCGTGTTTGTCTCACTCCG
MAQCENPCPTSCCSHS           159       ATGGCATAGTGTGAGAATCCGTGCCCTACGAGTTGTTGTTCTCACTCCG
MAYTSHS           128       ATGGCATATACGTCTCACTCCG
MAFCSVWVREAYLCASHS           99       ATGGCATTTTGTTCGGTTTGGGTGCGTGAGGCGTATTTGTGTGCTTCTCACTCCG
MAGCLCFRCDGHVCDSHS           149       ATGGCAGGGTGTTTGTGTTTTAGGTGCGATGGTCATGTGTGTGATTCTCACTCCG
MAVCYRVWCLDWLCRSHS           125       ATGGCAGTTTGTTATCGGGTTTGGTGCTTGGATTGGCTTTGTCGTTCTCACTCCG
MAYCVWANCFGWMCLSHS           149       ATGGCATATTGTGTTTGGGCGAATTGCTTTGGTTGGATGTGTTTGTCTCACTCCG
MALCLWRCIWACPSHS           92       ATGGCACTTTGTCTGTGGCGGTGCATTTGGGCGTGTCCTTCTCACTCCG
MALCAIAQCGQHYCGSHS           117       ATGGCACTTTGTGCGATTGCGCAGTGCGGGTAGCATTATTGTGGTTCTCACTCCG
MAWCVSSCFQGCISHS           133       ATGGCATGGTGTGTTTCGAGTTGCTTTTAGGGTTGTATTTCTCACTCCG
MASCIQSCGYHCVSHS           141       ATGGCATCGTGTATTTAGTCGTGCGGTTATCATTGTGTGTCTCACTCCG
MAYCLDKCGSRCESHS           100       ATGGCATATTGTCTTGATAAGTGCGGGTCGAGGTGTGAGTCTCACTCCG
MAPCRFRCGPVCWSHS           185       ATGGCACCTTGTCGTTTTCGGTGCGGTCCGGTGTGTTGGTCTCACTCCG
MARCVVCCDMTCWSHS           199       ATGGCAAGGTGTGTGGTTTGTTGCGATATGACGTGTTGGTCTCACTCCG
MALCKVCCRPLCMSHS           93       ATGGCACTTTGTAAGGTGTGTTGCCGGCCGTTGTGTATGTCTCACTCCG
MAGCNDLCHSGCCSHS           120       ATGGCAGGTTGTAATGATTTGTGCCATTCGGGTTGTTGTTCTCACTCCG
MASCVDYCVGTCCSHS           105       ATGGCATCTTGTGTGGATTATTGCGTTGGTACGTGTTGTTCTCACTCCG
MACCKLLCSQVCRSHS           96       ATGGCATGTTGTAAGCTTCTTTGCTCTCAGGTGTGTAGGTCTCACTCCG
MAGCQTKCNSPCKSHS           129       ATGGCAGGGTGTTAGACTAAGTGCAATAGTCCTTGTAAGTCTCACTCCG
MAVCSLHGCWRIGCMSHS           282       ATGGCAGTTTGTTCTCTGCATGGTTGCTGGCGTATTGGTTGTATGTCTCACTCCG
MAPCCSQDCRVDYCASHS           127       ATGGCACCTTGTTGTTCGTAGGATTGCAGGGTGGATTATTGTGCGTCTCACTCCG
MAGCGFHDCQTRRCPSHS           103       ATGGCAGGGTGTGGTTTTCATGATTGCTAGACGCGTCGGTGTCCGTCTCACTCCG
MATCSWGKCQVTDCGSHS           295       ATGGCAACTTGTAGTTGGGGTAAGTGCTAGGTGACGGATTGTGGGTCTCACTCCG
MARCGCQGCSVADCSSHS           149       ATGGCAAGGTGTGGGTGTCAGGGGTGCAGTGTTGCTGATTGTAGTTCTCACTCCG
MAACRSWSCTCGLCYSHS           255       ATGGCAGCTTGTCGGTCGTGGTCGTGCACTTGTGGGTTGTGTTATTCTCACTCCG
MAKCRQPVCLPSFCASHS           185       ATGGCAAAGTGTAGGTAGCCTGTTTGCCTGCCGAGTTTTTGTGCTTCTCACTCCG
MALCVSGVCHHEACPSHS           132       ATGGCACTTTGTGTTAGTGGTGTGTGCCATCATGAGGCGTGTCCTTCTCACTCCG
MADCWDSVCYRVLCWSHS           704       ATGGCAGATTGTTGGGATAGTGTGTGCTATAGGGTGTTGTGTTGGTCTCACTCCG
MALCIGSVCQEADCWSHS           92       ATGGCATTGTGTATTGGTTCGGTGTGCTAGGAGGCTGATTGTTGGTCTCACTCCG
MATCHQLLCMAMSCVSHS           117       ATGGCAACTTGTCATTAGCTGTTGTGCATGGCGATGTCTTGTGTTTCTCACTCCG
MAQCGGILCGALPCFSHS           127       ATGGCATAGTGTGGTGGTATTCTTTGCGGGGCGCTTCCTTGTTTTTCTCACTCCG
MALCLSVMCTALECFSHS           114       ATGGCATTGTGTCTTAGTGTGATGTGCACTGCTTTGGAGTGTTTTTCTCACTCCG
MATCMSRLCSGGMCKSHS           201       ATGGCAACGTGTATGTCTCGTTTGTGCTCTGGTGGTATGTGTAAGTCTCACTCCG
MAMCDLSLCIGSLCASHS           244       ATGGCAATGTGTGATTTGAGTCTGTGCATTGGTTCTCTTTGTGCGTCTCACTCCG
MAVCTLDLCTGDGCGSHS           99       ATGGCAGTGTGTACGTTGGATTTGTGCACTGGTGATGGGTGTGGTTCTCACTCCG
MARCSDCMCASCRCQSHS           91       ATGGCACGTTGTTCGGATTGTATGTGCGCTTCGTGTCGTTGTTAGTCTCACTCCG
MAECDGGPCVQQVCKSHS           146       ATGGCAGAGTGTGATGGTGGGCCGTGCGTTCAGTAGGTTTGTAAGTCTCACTCCG
