# Supplementary material for: Identification of target-binding peptide motifs by high-throughput sequencing of phage-selected peptides
Source: Nucleic Acids Res. 2014 Oct 27;42(22):e169. doi: 10.1093/nar/gku940 (PMC4267670; doi:10.1093/nar/gku940)
Supplement: SUPPLEMENTARY DATA [file supp_gku940_nar-01378-met-k-2014-File009.zip › Figure5_raw data/Clusters_SA_Libraries3x3and4x4.txt]

 Group1
MAQCQTRCTAVCASHS           702       ATGGCACAGTGTTAGACGAGGTGCACGGCTGTGTGTGCGTCTCACTCCG
MATCQTLCSRTCISHS           102       ATGGCAACTTGTTAGACTCTGTGCTCGCGTACTTGTATTTCTCACTCCG
MAGCQQRCGLVCCSHS           243       ATGGCAGGGTGTCAGCAGAGGTGCGGGCTGGTTTGTTGTTCTCACTCCG
MASCHTECQYICWSHS           198       ATGGCAAGTTGTCATACTGAGTGCTAGTATATTTGTTGGTCTCACTCCG
MASCQRACAWHCVSHS           471       ATGGCATCTTGTTAGAGGGCGTGCGCTTGGCATTGTGTGTCTCACTCCG
MATCQVTCVDHCLSHS           167       ATGGCAACTTGTTAGGTTACGTGCGTTGATCATTGTCTGTCTCACTCCG
MASCRDVCCSHCLSHS           795       ATGGCATCGTGTAGGGATGTGTGCTGTAGTCATTGTCTGTCTCACTCCG
MASCRPLCLSRCLSHS           184       ATGGCAAGTTGTAGGCCGTTGTGCCTTAGTCGTTGTCTGTCTCACTCCG
MARCSMTCQQCCESHS           273       ATGGCACGGTGTTCTATGACGTGCCAGCAGTGTTGTGAGTCTCACTCCG
MARCSFECSQSCLSHS           202       ATGGCACGTTGTTCTTTTGAGTGCAGTTAGAGTTGTTTGTCTCACTCCG
MARCAVRCGVPCLSHS           140       ATGGCAAGGTGTGCTGTGCGTTGCGGGGTTCCGTGTTTGTCTCACTCCG
MAQCEIFCRVKCISHS           199       ATGGCATAGTGTGAGATTTTTTGCAGGGTGAAGTGTATTTCTCACTCCG
MAQCRQECRPQCMSHS           129       ATGGCACAGTGTCGGTAGGAGTGCCGGCCGCAGTGTATGTCTCACTCCG
MARCSQVCRATCASHS           358       ATGGCACGTTGTTCTTAGGTGTGCAGGGCTACGTGTGCGTCTCACTCCG
MARCGEFCRVLCSSHS           111       ATGGCAAGGTGTGGGGAGTTTTGCCGTGTGCTTTGTTCTTCTCACTCCG
MAQCNRVCDVRCGSHS           123       ATGGCATAGTGTAATCGTGTGTGCGATGTTAGGTGTGGGTCTCACTCCG
MAQCGMACGLRCGSHS           121       ATGGCACAGTGTGGTATGGCGTGCGGGTTGAGGTGTGGTTCTCACTCCG
MAECVTDCQMRCGSHS           182       ATGGCAGAGTGTGTGACTGATTGCTAGATGCGGTGTGGTTCTCACTCCG
MARCVPSCSRHCSSHS           240       ATGGCACGGTGTGTGCCTAGTTGCAGTCGGCATTGTTCTTCTCACTCCG
MAQCAPMCSVRCSSHS           152       ATGGCACAGTGTGCTCCGATGTGCTCTGTTCGGTGTAGTTCTCACTCCG
MAECMSPCLRGCASHS           185       ATGGCAGAGTGTATGTCTCCTTGCTTGCGTGGTTGTGCTTCTCACTCCG
MAACVSYCVDGCWSHS           101       ATGGCAGCGTGTGTTAGTTATTGCGTGGATGGGTGTTGGTCTCACTCCG
MAYCSGACSSGCFSHS           143       ATGGCATATTGTTCTGGGGCGTGCAGTTCTGGTTGTTTTTCTCACTCCG
MARCASSCTTGCLSHS           114       ATGGCACGGTGTGCGTCGAGTTGCACTACGGGGTGTCTGTCTCACTCCG
MAHCKMLCTGGCYSHS           111       ATGGCACATTGTAAGATGTTGTGCACGGGTGGTTGTTATTCTCACTCCG
MAMCLMVCSVRCRSHS           216       ATGGCAATGTGTCTGATGGTTTGCAGTGTGAGGTGTCGGTCTCACTCCG
MAGCLQTCQASCRSHS           166       ATGGCAGGGTGTTTGTAGACTTGCCAGGCTTCTTGTCGTTCTCACTCCG
MAGCCLDCTLACRSHS           239       ATGGCAGGTTGTTGTCTGGATTGCACTTTGGCTTGTCGGTCTCACTCCG
MAGCVADCGLGCESHS           104       ATGGCAGGGTGTGTTGCGGATTGCGGGCTGGGGTGTGAGTCTCACTCCG
MAPCMRNCYQACRSHS           213       ATGGCACCTTGTATGAGGAATTGCTATTAGGCGTGTAGGTCTCACTCCG
MAVCGGVCGHACRSHS           195       ATGGCAGTGTGTGGGGGGGTGTGCGGTCATGCGTGTCGGTCTCACTCCG
MARCEIGCGHACRSHS           110       ATGGCACGGTGTGAGATTGGGTGCGGTCATGCTTGTCGTTCTCACTCCG
MASCHQSCGTRCMSHS           270       ATGGCATCTTGTCATCAGTCGTGCGGGACGCGGTGTATGTCTCACTCCG
MASCGESCGRSCKSHS           142       ATGGCATCGTGTGGGGAGTCGTGCGGTCGTTCTTGTAAGTCTCACTCCG
MAGCTQSCPCRCDSHS           447       ATGGCAGGGTGTACGTAGAGTTGCCCGTGTAGGTGTGATTCTCACTCCG
MAGCDSLCPERCQSHS           210       ATGGCAGGTTGTGATTCGTTGTGCCCGGAGCGGTGTTAGTCTCACTCCG
MAGCNLLCAYSCPSHS           110       ATGGCAGGTTGTAATCTTCTGTGCGCTTATTCTTGTCCTTCTCACTCCG

 Group2
MASCVVSGCHPQVCPSHS           124       ATGGCAAGTTGTGTGGTTTCGGGGTGCCATCCGTAGGTGTGTCCGTCTCACTCCG
MAQCWKTGCHPQQCPSHS           116       ATGGCACAGTGTTGGAAGACTGGTTGCCATCCGTAGCAGTGTCCGTCTCACTCCG
MAPCQFQLCHPQVCPSHS           354       ATGGCACCGTGTCAGTTTTAGTTGTGCCATCCTCAGGTGTGTCCGTCTCACTCCG
MASCDPAHCHPQVCYSHS           555       ATGGCATCTTGTGATCCGGCGCATTGCCATCCTTAGGTGTGTTATTCTCACTCCG
MAWCSLSACHPQGCFSHS           180       ATGGCATGGTGTAGTCTGTCGGCGTGCCATCCTTAGGGGTGTTTTTCTCACTCCG
MAVCVMNGCHPQGCVSHS           161       ATGGCAGTTTGTGTGATGAATGGGTGCCATCCTTAGGGGTGTGTGTCTCACTCCG
MAYCHAYACHPQNCRSHS           483       ATGGCATATTGTCATGCTTATGCGTGCCATCCGTAGAATTGTCGTTCTCACTCCG
MAKCLSFACHPQNCTSHS           260       ATGGCAAAGTGTCTGTCTTTTGCTTGCCATCCTCAGAATTGTACTTCTCACTCCG
MAFCGWLGCHPQGCSSHS           490       ATGGCATTTTGTGGGTGGCTGGGGTGCCATCCGTAGGGTTGTTCGTCTCACTCCG
MAVCGELSCHPQFCGSHS           112       ATGGCAGTTTGTGGTGAGTTGAGTTGCCATCCTTAGTTTTGTGGGTCTCACTCCG
MATCSCSPCLSSRCPSHS           233       ATGGCAACGTGTTCTTGTTCTCCGTGCCTGTCGTCTCGTTGTCCTTCTCACTCCG
MAICGTLPCASRRCPSHS           186       ATGGCAATTTGTGGTACGCTGCCGTGCGCGTCTCGTCGTTGTCCGTCTCACTCCG
MASCQLLSCGYSECSSHS           200       ATGGCATCTTGTTAGCTGCTTTCTTGCGGGTATTCGGAGTGTTCGTCTCACTCCG
MASCQVLGCWNSTCSSHS           104       ATGGCATCGTGTTAGGTTTTGGGGTGCTGGAATTCGACTTGTAGTTCTCACTCCG

 Group3
MAVCGVHLCSSGPCKSHS           373       ATGGCAGTTTGTGGGGTGCATTTGTGCTCTAGTGGTCCTTGTAAGTCTCACTCCG
MAICSLVVCRSGLCSSHS           140       ATGGCAATTTGTTCGCTTGTGGTGTGCCGGTCTGGGTTGTGTAGTTCTCACTCCG
MAYCRAGMCGQGPCSSHS           358       ATGGCATATTGTCGGGCGGGTATGTGCGGGTAGGGTCCGTGTTCGTCTCACTCCG
MACCQGGICGKGTCLSHS           206       ATGGCATGTTGTTAGGGTGGTATTTGCGGGAAGGGGACGTGTTTGTCTCACTCCG
MAQCVASICLYSNCSSHS           144       ATGGCACAGTGTGTTGCGTCTATTTGCTTGTATTCGAATTGTTCTTCTCACTCCG
MAYCAASICLQDICGSHS           138       ATGGCATATTGTGCTGCTTCTATTTGCTTGTAGGATATTTGTGGGTCTCACTCCG
MAECISSVCTRGVCLSHS           1791       ATGGCAGAGTGTATTTCTAGTGTGTGCACTAGGGGTGTTTGTTTGTCTCACTCCG
MASCFKDLCTRGLCNSHS           265       ATGGCATCGTGTTTTAAGGATCTGTGCACTAGGGGGCTGTGTAATTCTCACTCCG
MAVCMRVCVGNCGSHS           221       ATGGCAGTTTGTATGAGGGTTTGCGTGGGGAATTGTGGGTCTCACTCCG
MALCFRVCSGSCVSHS           148       ATGGCATTGTGTTTTCGTGTGTGCTCGGGTTCGTGTGTGTCTCACTCCG
MACCELVCGGSCDSHS           114       ATGGCATGTTGTGAGTTGGTTTGCGGGGGTTCTTGTGATTCTCACTCCG

 Group4
MARCRFTGCDIQVCLSHS           235       ATGGCACGGTGTAGGTTTACTGGTTGCGATATTTAGGTTTGTTTGTCTCACTCCG
MANCARLGCQVRLCLSHS           217       ATGGCAAATTGTGCTCGGTTGGGGTGCTAGGTGCGGTTGTGTTTGTCTCACTCCG
MASCACTGCFVPVCMSHS           185       ATGGCATCGTGTGCGTGTACTGGTTGCTTTGTGCCGGTGTGTATGTCTCACTCCG
MAGCRSSLCPWGMCFSHS           149       ATGGCAGGGTGTAGGTCTTCTTTGTGCCCTTGGGGTATGTGTTTTTCTCACTCCG

 Group5
MAVCVMRCGSTCGSHS           318       ATGGCAGTTTGTGTTATGCGGTGCGGGTCTACGTGTGGGTCTCACTCCG
MAICYVNCGRDCASHS           247       ATGGCAATTTGTTATGTGAATTGCGGTCGTGATTGTGCTTCTCACTCCG
MAICRLSCCHECGSHS           163       ATGGCAATTTGTCGTCTGTCTTGCTGTCATGAGTGTGGGTCTCACTCCG
MAVCLPKCESFCASHS           272       ATGGCAGTGTGTCTGCCTAAGTGCGAGAGTTTTTGTGCGTCTCACTCCG
MAICFEKCPNWCGSHS           193       ATGGCAATTTGTTTTGAGAAGTGCCCGAATTGGTGTGGTTCTCACTCCG
MALCRIPCESTCISHS           220       ATGGCACTTTGTAGGATTCCGTGCGAGAGTACTTGTATTTCTCACTCCG
MAGCRPPCDDTCGSHS           176       ATGGCAGGGTGTCGTCCTCCGTGCGATGATACGTGTGGTTCTCACTCCG
MAVCMGPCPGCCVSHS           562       ATGGCAGTGTGTATGGGTCCGTGCCCTGGGTGTTGTGTGTCTCACTCCG
MAQCTGKCGGCCSSHS           154       ATGGCATAGTGTACTGGGAAGTGCGGTGGGTGTTGTTCGTCTCACTCCG
MAHCSGVCPRCCPSHS           156       ATGGCACATTGTTCGGGGGTGTGCCCTAGGTGTTGTCCTTCTCACTCCG
MAVCLGDCPVDCASHS           255       ATGGCAGTGTGTCTTGGTGATTGCCCTGTGGATTGTGCGTCTCACTCCG
MATCLGSCGMSCTSHS           100       ATGGCAACTTGTCTTGGTTCTTGCGGGATGTCTTGTACTTCTCACTCCG

 Group6
MAHCILGCVPMCGSHS           607       ATGGCACATTGTATTTTGGGTTGCGTTCCGATGTGTGGGTCTCACTCCG
MAKCRLGCAPECGSHS           212       ATGGCAAAGTGTCGGCTGGGTTGCGCGCCTGAGTGTGGTTCTCACTCCG
MASCYGGCAGLCGSHS           355       ATGGCATCTTGTTATGGGGGGTGCGCTGGGCTTTGTGGGTCTCACTCCG
MAYCTLGCDTDCSSHS           718       ATGGCATATTGTACTTTGGGTTGCGATACGGATTGTTCTTCTCACTCCG
MAYCAYSCNSACTSHS           144       ATGGCATATTGTGCTTATTCGTGCAATTCGGCGTGTACGTCTCACTCCG
MADCAYGCDGECDSHS           332       ATGGCAGATTGTGCTTATGGGTGCGATGGGGAGTGTGATTCTCACTCCG
MATCRQGCVGACSSHS           718       ATGGCAACGTGTCGGTAGGGTTGCGTGGGTGCTTGTAGTTCTCACTCCG
MAGCRQGCSASCTSHS           161       ATGGCAGGTTGTAGGTAGGGGTGCAGTGCTTCTTGTACGTCTCACTCCG
MANCRQVGCGFARCSSHS           315       ATGGCAAATTGTCGGCAGGTGGGGTGCGGGTTTGCTCGTTGTAGTTCTCACTCCG
MANCRHGGCRGDHCTSHS           130       ATGGCAAATTGTAGGCATGGTGGTTGCCGGGGGGATCATTGTACGTCTCACTCCG

 Group7
MAVCGYDCSQMCSSHS           244       ATGGCAGTGTGTGGGTATGATTGCTCTTAGATGTGTTCTTCTCACTCCG
MAICGGACWQQCASHS           159       ATGGCAATTTGTGGGGGTGCTTGCTGGTAGCAGTGTGCCTCTCACTCCG
MAACGALCDPDCGSHS           274       ATGGCAGCTTGTGGTGCGTTGTGCGATCCGGATTGTGGGTCTCACTCCG
MAICGRLCTPLCRSHS           104       ATGGCAATTTGTGGTAGGCTTTGCACTCCTTTGTGTCGGTCTCACTCCG

 Group8
MASCVTVCLWTCGSHS           257       ATGGCATCTTGTGTTACTGTGTGCCTTTGGACTTGTGGGTCTCACTCCG
MACCNERCVWKCGSHS           241       ATGGCATGTTGTAATGAGCGGTGCGTGTGGAAGTGTGGGTCTCACTCCG
MAWCPGQCAWKCGSHS           104       ATGGCATGGTGTCCGGGGCAGTGCGCTTGGAAGTGTGGGTCTCACTCCG

 Group9
MAGCGRYCDGWCNSHS           325       ATGGCAGGGTGTGGGCGTTATTGCGATGGTTGGTGTAATTCTCACTCCG
MAVCGEHCDLWCYSHS           121       ATGGCAGTGTGTGGTGAGCATTGCGATTTGTGGTGTTATTCTCACTCCG
MALCAKSCSKWCRSHS           142       ATGGCACTGTGTGCTAAGAGTTGCTCGAAGTGGTGTAGGTCTCACTCCG

 Group10
MAVCRSRCVMYCQSHS           428       ATGGCAGTGTGTCGGTCTCGGTGCGTGATGTATTGTTAGTCTCACTCCG
MAVCATQCMTMCQSHS           266       ATGGCAGTTTGTGCTACTTAGTGCATGACGATGTGTTAGTCTCACTCCG
MAVCVQSCFIKCQSHS           212       ATGGCAGTTTGTGTGTAGAGTTGCTTTATTAAGTGTCAGTCTCACTCCG

 Group11
MAECMDCCSEECLSHS           106       ATGGCAGAGTGTATGGATTGTTGCTCTGAGGAGTGTTTGTCTCACTCCG
MASCFDCCGWLCNSHS           305       ATGGCATCGTGTTTTGATTGTTGCGGGTGGCTGTGTAATTCTCACTCCG
MASCELCCDVHCYSHS           178       ATGGCATCTTGTGAGTTGTGTTGCGATGTTCATTGTTATTCTCACTCCG
MAFCQVCCHPLCYSHS           407       ATGGCATTTTGTTAGGTTTGTTGCCATCCGTTGTGTTATTCTCACTCCG
MALCAVKCHWYCRSHS           202       ATGGCATTGTGTGCGGTTAAGTGCCATTGGTATTGTAGGTCTCACTCCG
MAICAMVCGWFCASHS           111       ATGGCAATTTGTGCTATGGTGTGCGGTTGGTTTTGTGCTTCTCACTCCG
MAKCAVWCQLYCPSHS           460       ATGGCAAAGTGTGCGGTGTGGTGCTAGTTGTATTGTCCTTCTCACTCCG
MAVCSWECRVFCASHS           204       ATGGCAGTGTGTAGTTGGGAGTGCAGGGTGTTTTGTGCGTCTCACTCCG
MAGCSAWECRVLCLSHS           167       ATGGCAGGGTGTAGTGCGTGGGAGTGCAGGGTTCTGTGTTTGTCTCACTCCG
MAGCSWECMAWCWSHS           382       ATGGCAGGTTGTTCGTGGGAGTGCATGGCTTGGTGTTGGTCTCACTCCG
MAGCKWVCDSLCVSHS           112       ATGGCAGGGTGTAAGTGGGTGTGCGATTCTTTGTGTGTTTCTCACTCCG
MAGCALVCTRFCLSHS           132       ATGGCAGGTTGTGCGCTGGTGTGCACGCGTTTTTGTCTGTCTCACTCCG
MASCPGMCRGSCTSHS           102       ATGGCAAGTTGTCCGGGGATGTGCCGTGGGAGTTGTACTTCTCACTCCG
MASCSGFCLMPCNSHS           354       ATGGCAAGTTGTTCGGGGTTTTGCCTTATGCCGTGTAATTCTCACTCCG
MAACSKRCLHPCLSHS           325       ATGGCAGCGTGTTCTAAGCGGTGCCTTCATCCTTGTCTTTCTCACTCCG
MAACSKLRCVMHVCESHS           217       ATGGCAGCGTGTAGTAAGTTGAGGTGCGTTATGCATGTTTGTGAGTCTCACTCCG

 Group12
MAGCQELWCQVAHCWSHS           390       ATGGCAGGGTGTTAGGAGCTTTGGTGCCAGGTGGCTCATTGTTGGTCTCACTCCG
MATCLWAVCLMSVCLSHS           113       ATGGCAACTTGTCTGTGGGCGGTGTGCTTGATGTCGGTTTGTCTTTCTCACTCCG
MADCQWRCCLSRGCLSHS           201       ATGGCAGATTGTCAGTGGCGTTGTTGCTTGTCGAGGGGTTGTCTGTCTCACTCCG
MAWCAWFSCATTDCGSHS           161       ATGGCATGGTGTGCGTGGTTTTCGTGCGCGACGACGGATTGTGGGTCTCACTCCG
MAWCQWWYCQTHECLSHS           125       ATGGCATGGTGTCAGTGGTGGTATTGCTAGACTCATGAGTGTTTGTCTCACTCCG

 Group13
MARCWGEGCRGLLCHSHS           119       ATGGCAAGGTGTTGGGGTGAGGGTTGCAGGGGTTTGTTGTGTCATTCTCACTCCG
MADCWDFACSGVVCPSHS           166       ATGGCAGATTGTTGGGATTTTGCTTGCTCTGGTGTTGTGTGTCCTTCTCACTCCG
MAGCTGFGCSGQICSSHS           326       ATGGCAGGTTGTACGGGGTTTGGGTGCTCGGGTTAGATTTGTTCGTCTCACTCCG
MAQCTAVGCHGGVCGSHS           568       ATGGCATAGTGTACGGCGGTGGGGTGCCATGGTGGTGTGTGTGGTTCTCACTCCG
MASCLAYTCRARVCPSHS           164       ATGGCAAGTTGTTTGGCTTATACGTGCAGGGCGCGTGTTTGTCCTTCTCACTCCG
MAPCLLQWCRLRVCKSHS           170       ATGGCACCTTGTTTGCTGTAGTGGTGCCGTTTGCGTGTGTGTAAGTCTCACTCCG

 Group14
MARCQTKSCLKWVCSSHS           123       ATGGCACGTTGTTAGACTAAGAGTTGCCTTAAGTGGGTTTGTAGTTCTCACTCCG
MAGCQTRLCLGWECTSHS           192       ATGGCAGGGTGTTAGACTCGTTTGTGCCTGGGTTGGGAGTGTACTTCTCACTCCG
MASCHPQVCLLWECGSHS           112       ATGGCATCGTGTCATCCTTAGGTGTGCCTTTTGTGGGAGTGTGGTTCTCACTCCG
MACCQTRVCLVEFCGSHS           191       ATGGCATGTTGTTAGACTCGGGTGTGCCTTGTGGAGTTTTGTGGGTCTCACTCCG
MANCSTVTCMELSCTSHS           102       ATGGCAAATTGTAGTACTGTTACGTGCATGGAGCTTTCTTGTACTTCTCACTCCG
MANCQTMHCLRGDCSSHS           456       ATGGCAAATTGTTAGACTATGCATTGCTTGCGTGGTGATTGTAGTTCTCACTCCG
MAGCPGKICWSGVCGSHS           302       ATGGCAGGGTGTCCTGGTAAGATTTGCTGGTCGGGTGTTTGTGGGTCTCACTCCG
MAGCPEAACCLQVCGSHS           754       ATGGCAGGGTGTCCGGAGGCGGCTTGCTGTCTGTAGGTTTGTGGGTCTCACTCCG
MALCYSALCSGVGCGSHS           100       ATGGCACTTTGTTATTCTGCTCTGTGCTCGGGTGTGGGGTGTGGGTCTCACTCCG
MALCCHAVCDDGVCGSHS           191       ATGGCACTGTGTTGTCATGCGGTTTGCGATGATGGTGTTTGTGGGTCTCACTCCG

 Group15
MALCQGVDCVFFICFSHS           265       ATGGCATTGTGTTAGGGTGTTGATTGCGTTTTTTTTATTTGTTTTTCTCACTCCG
MAQCAGTACMFWTCESHS           490       ATGGCATAGTGTGCTGGGACGGCGTGCATGTTTTGGACTTGTGAGTCTCACTCCG
MAECVGGMCHMIACCSHS           412       ATGGCAGAGTGTGTGGGGGGTATGTGCCATATGATTGCTTGTTGTTCTCACTCCG
MAVCEGCFCQMLICCSHS           274       ATGGCAGTGTGTGAGGGTTGTTTTTGCTAGATGTTGATTTGTTGTTCTCACTCCG

 Group16
MAGCCFPTCSWLVCLSHS           474       ATGGCAGGTTGTTGTTTTCCTACTTGCTCGTGGCTGGTGTGTCTTTCTCACTCCG
MAQCCLSQCDWLVCLSHS           167       ATGGCATAGTGTTGTCTGAGTCAGTGCGATTGGTTGGTTTGTCTTTCTCACTCCG
MASCKAGACVQKWCVSHS           223       ATGGCAAGTTGTAAGGCTGGTGCGTGCGTTTAGAAGTGGTGTGTTTCTCACTCCG
MARCVMGLCEQVLCISHS           100       ATGGCACGTTGTGTTATGGGGTTGTGCGAGTAGGTGTTGTGTATTTCTCACTCCG
MATCRDSSCEQLICQSHS           454       ATGGCAACGTGTCGTGATAGTAGTTGCGAGCAGCTTATTTGTTAGTCTCACTCCG
MAWCKAGLCHGNFCLSHS           134       ATGGCATGGTGTAAGGCGGGGTTGTGCCATGGTAATTTTTGTTTGTCTCACTCCG
MAWCYQGKCVGLLCASHS           220       ATGGCATGGTGTTATTAGGGTAAGTGCGTTGGTCTGCTTTGTGCGTCTCACTCCG

 Group17
MAVCHPQFCSGVLCYSHS           113       ATGGCAGTGTGTCATCCGTAGTTTTGCTCGGGGGTTTTGTGTTATTCTCACTCCG
MAPCHPQVCRRELCVSHS           132       ATGGCACCGTGTCATCCTCAGGTGTGCAGGAGGGAGCTTTGTGTTTCTCACTCCG
MAECHPQNCPSSWCLSHS           101       ATGGCAGAGTGTCATCCTTAGAATTGCCCTAGTTCTTGGTGTTTGTCTCACTCCG
MAFCHPQNCSGSDCISHS           198       ATGGCATTTTGTCATCCGCAGAATTGCAGTGGTTCTGATTGTATTTCTCACTCCG
MAGCHPQNCVLASCMSHS           124       ATGGCAGGGTGTCATCCGTAGAATTGCGTTCTTGCGAGTTGTATGTCTCACTCCG
MASCCPQKCTESMCRSHS           207       ATGGCAAGTTGTTGTCCTTAGAAGTGCACGGAGAGTATGTGTCGGTCTCACTCCG

 ConsensusMIXED
MATCPVPLCRVMPCRSHS           259       ATGGCAACTTGTCCTGTGCCTTTGTGCCGGGTGATGCCGTGTAGGTCTCACTCCG
MALCPSTQCRTVPCVSHS           206       ATGGCATTGTGTCCGAGTACGTAGTGCCGGACTGTTCCGTGTGTTTCTCACTCCG
MARCFSWECWVFGCSSHS           195       ATGGCACGTTGTTTTAGTTGGGAGTGCTGGGTGTTTGGGTGTAGTTCTCACTCCG
MAVCLSWECWVFGCQSHS           147       ATGGCAGTTTGTTTGAGTTGGGAGTGCTGGGTTTTTGGGTGTTAGTCTCACTCCG
MAWCVLIDWFCSHS           303       ATGGCATGGTGTGTACTAATTGACTGGTTTTGTTCTCACTCCG
MADCGHPQFRVYVCPSHS           242       ATGGCAGATTGTGGGCATCCTTAGTTCCGGGTTTATGTTTGTCCGTCTCACTCCG
MAACTDNCFEWCFSHS           251       ATGGCAGCGTGTACGGATAATTGCTTTGAGTGGTGTTTTTCTCACTCCG
MAACTPDNCMEPHCTSHS           255       ATGGCAGCGTGTACGCCTGATAATTGCATGGAGCCGCATTGTACCTCTCACTCCG
MAVCPRWCMDPCKSHS           132       ATGGCAGTTTGTCCGCGGTGGTGCATGGATCCGTGTAAGTCTCACTCCG
MAECCQGCIILCDSHS           311       ATGGCAGAGTGTTGTTAGGGGTGCATTATTTTGTGTGATTCTCACTCCG
MADCGSVCPHMCFSHS           103       ATGGCAGATTGTGGGTCGGTTTGCCCGCATATGTGTTTTTCTCACTCCG
MAGCGWGWCFTWPCISHS           199       ATGGCAGGTTGTGGGTGGGGTTGGTGCTTTACTTGGCCTTGTATTTCTCACTCCG
MAGCGAWGCSVYISMSHS           133       ATGGCAGGGTGTGGTGCGTGGGGTTGCAGTGTTTATATTTCTATGTCTCACTCCG
MAWCWGLWCSYGWCDSHS           218       ATGGCATGGTGTTGGGGGCTTTGGTGCAGTTATGGGTGGTGTGATTCTCACTCCG
MAACQQIWCNFNSCMSHS           160       ATGGCAGCTTGTCAGTAGATTTGGTGCAATTTTAATTCTTGTATGTCTCACTCCG
MAVCSPASCWFKCCQSHS           101       ATGGCAGTGTGTTCGCCGGCGTCTTGCTGGTTTAAGTGTTGTTAGTCTCACTCCG
MAGCHQGVCSPSLCESHS           369       ATGGCAGGGTGTCATTAGGGTGTGTGCAGTCCTTCTTTGTGTGAGTCTCACTCCG
MAGCMRGVCPVGDCGSHS           161       ATGGCAGGGTGTATGCGGGGGGTGTGCCCTGTGGGTGATTGTGGTTCTCACTCCG
MARCPCSVCYDMHCGSHS           227       ATGGCACGGTGTCCGTGTAGTGTGTGCTATGATATGCATTGTGGTTCTCACTCCG
MANCNGRPCALGGCGSHS           104       ATGGCAAATTGTAATGGGCGGCCGTGCGCGTTGGGTGGGTGTGGGTCTCACTCCG
MAECRQEPCAQWGCYSHS           103       ATGGCAGAGTGTAGGTAGGAGCCGTGCGCTCAGTGGGGTTGTTATTCTCACTCCG
MAYCRILDCGMSKCRSHS           128       ATGGCATATTGTCGTATTCTGGATTGCGGGATGAGTAAGTGTCGGTCTCACTCCG
MARCRMEVCPYGRCQSHS           316       ATGGCAAGGTGTCGTATGGAGGTTTGCCCGTATGGTAGGTGTCAGTCTCACTCCG
MAWCGRQACVVGECKSHS           176       ATGGCATGGTGTGGGCGGTAGGCGTGCGTTGTGGGGGAGTGTAAGTCTCACTCCG
MAYCHLQACQDGCCLSHS           103       ATGGCATATTGTCATTTGCAGGCGTGCTAGGATGGTTGTTGTTTGTCTCACTCCG
MASCGSVPCGVMHCVSHS           590       ATGGCATCGTGTGGGTCTGTTCCTTGCGGGGTTATGCATTGTGTGTCTCACTCCG
MAWCVQMGCGDLHCVSHS           369       ATGGCATGGTGTGTTTAGATGGGGTGCGGTGATTTGCATTGTGTTTCTCACTCCG
MAVCANRFCSVAACDSHS           196       ATGGCAGTTTGTGCGAATCGGTTTTGCAGTGTTGCGGCTTGTGATTCTCACTCCG
MAFCDGVFCFRAPCFSHS           127       ATGGCATTTTGTGATGGGGTTTTTTGCTTTAGGGCTCCGTGTTTTTCTCACTCCG
MALCGENGCPLSVCVSHS           107       ATGGCATTGTGTGGTGAGAATGGGTGCCCGTTGAGTGTGTGTGTGTCTCACTCCG
MALCLENCCNMFECRSHS           154       ATGGCATTGTGTCTTGAGAATTGTTGCAATATGTTTGAGTGTCGGTCTCACTCCG
MAHCYRKHCDMTDCPSHS           200       ATGGCACATTGTTATCGGAAGCATTGCGATATGACTGATTGTCCGTCTCACTCCG
MAKCASLGCVLSSCPSHS           239       ATGGCAAAGTGTGCGTCGCTGGGTTGCGTTTTGTCTAGTTGTCCTTCTCACTCCG
MAHCAYLRCTLLLCQSHS           798       ATGGCACATTGTGCGTATTTGCGGTGCACGTTGTTGTTGTGTTAGTCTCACTCCG
MARCLERLCGCRVCFSHS           244       ATGGCACGGTGTCTGGAGCGGCTGTGCGGGTGTCGTGTGTGTTTTTCTCACTCCG
MACCVGEPCSPVVCPSHS           488       ATGGCATGTTGTGTGGGTGAGCCGTGCTCGCCGGTTGTTTGTCCTTCTCACTCCG
MAVCFTGTCPWWFCFSHS           294       ATGGCAGTGTGTTTTACGGGTACGTGCCCGTGGTGGTTTTGTTTTTCTCACTCCG
MASCGSGECQVWFCPSHS           284       ATGGCATCGTGTGGGTCGGGGGAGTGCTAGGTTTGGTTTTGTCCGTCTCACTCCG
MAECDLSDCWIVNCFSHS           106       ATGGCAGAGTGTGATCTTAGTGATTGCTGGATTGTGAATTGTTTTTCTCACTCCG
MAECWQLECYWLMCGSHS           647       ATGGCAGAGTGTTGGTAGTTGGAGTGCTATTGGTTGATGTGTGGGTCTCACTCCG
MAMCWFSSCWLGICLSHS           137       ATGGCAATGTGTTGGTTTAGTAGTTGCTGGTTGGGTATTTGTTTGTCTCACTCCG
MAKCWRGDCALSVCASHS           1064       ATGGCAAAGTGTTGGCGTGGGGATTGCGCTCTGTCTGTGTGTGCGTCTCACTCCG
MAHCWRKTCTGDMCLSHS           138       ATGGCACATTGTTGGCGTAAGACGTGCACGGGGGATATGTGTTTGTCTCACTCCG
MACRGCGSHS           223       ATGGCATGTCGTGGGTGTGGTTCTCACTCCG
MALYIPSILSHS           184       ATGGCTTTGTATATTCCTTCTATTTTGTCTCACTCCG
