# Supplementary material for: Identification of target-binding peptide motifs by high-throughput sequencing of phage-selected peptides
Source: Nucleic Acids Res. 2014 Oct 27;42(22):e169. doi: 10.1093/nar/gku940 (PMC4267670; doi:10.1093/nar/gku940)
Supplement: SUPPLEMENTARY DATA [file supp_gku940_nar-01378-met-k-2014-File009.zip › Figure5_raw data/Clusters_SrtA_LibraryA.txt]

 Group1
MAACSILPPCTIQCGGSG           76       ATGGCAGCATGCTCTATTCTTCCTCCGTGCACGATTTAGTGTGGCGGTTCTGGCG
MAACSILPPCTTHCGGSG           70       ATGGCAGCATGCTCCATTTTGCCGCCTTGCACGACGCATTGTGGCGGTTCTGGCG
MAACSVLPPCSFSCGGSG           148       ATGGCAGCATGCTCTGTTCTTCCTCCCTGCTCCTTCTCGTGTGGCGGTTCTGGCG
MAACSVLPPCSVPCGGSG           57       ATGGCAGCATGCAGTGTCCTGCCTCCGTGCTCTGTCCCCTGTGGCGGTTCTGGCG
MAACSILPPCNSPCGGSG           41       ATGGCAGCATGCTCGATTCTGCCGCCGTGCAATAGTCCTTGTGGCGGTTCTGGCG
MAACGILPPCAMSCGGSG           59       ATGGCAGCATGCGGGATTCTTCCTCCGTGCGCTATGTCTTGTGGCGGTTCTGGCG
MAACSILPPCSQNCGGSG           109       ATGGCAGCATGCTCTATCCTTCCTCCTTGCTCTTAGAATTGTGGCGGTTCTGGCG
MAACALLPPCNQNCGGSG           55       ATGGCAGCATGCGCTCTGCTGCCGCCCTGCAATTAGAACTGTGGCGGTTCTGGCG
MAACTMLPPCSSNCGGSG           51       ATGGCAGCATGCACTATGTTGCCTCCTTGCTCGTCTAACTGTGGCGGTTCTGGCG
MAACPVLPPCISNCGGSG           67       ATGGCAGCATGCCCCGTTCTCCCCCCCTGCATTAGTAATTGTGGCGGTTCTGGCG
MAACTILPPCVSNCGGSG           36       ATGGCAGCATGCACCATCTTGCCGCCTTGCGTGTCCAACTGTGGCGGTTCTGGCG
MAACSILPPCFQTCGGSG           68       ATGGCAGCATGCAGCATCTTGCCCCCCTGCTTCTAGACCTGTGGCGGTTCTGGCG
MAACPSLPPCPWNCGGSG           91       ATGGCAGCATGCCCGAGTCTTCCCCCGTGCCCCTGGAATTGTGGCGGTTCTGGCG
MAACPVLPPCPINCGGSG           74       ATGGCAGCATGCCCCGTCCTGCCTCCCTGCCCTATTAACTGTGGCGGTTCTGGCG

 Group2
MAACSRSCPVLPPCGGSG           65       ATGGCAGCATGCTCTCGTTCCTGCCCTGTGCTTCCCCCCTGTGGCGGTTCTGGCG
MAACSHQCPVLPPCGGSG           35       ATGGCAGCATGCTCGCACCAGTGCCCTGTGCTCCCTCCTTGTGGCGGTTCTGGCG
MAACTNNCPLLPPCGGSG           86       ATGGCAGCATGCACTAACAATTGCCCCCTTTTGCCTCCTTGTGGCGGTTCTGGCG
MAACQTGCPILPPCGGSG           98       ATGGCAGCATGCTAGACGGGTTGCCCGATTCTGCCTCCCTGTGGCGGTTCTGGCG
MAACYTSCPVLPPCGGSG           37       ATGGCAGCATGCTACACTTCTTGCCCTGTTCTGCCTCCCTGTGGCGGTTCTGGCG
MAACGHGCPYLPPCGGSG           69       ATGGCAGCATGCGGTCACGGCTGCCCTTACCTGCCTCCTTGTGGCGGTTCTGGCG
MAACSQGCPSLPPCGGSG           43       ATGGCAGCATGCAGTTAGGGGTGCCCGTCGCTGCCTCCGTGTGGCGGTTCTGGCG
MAACVSSCPSLPPCGGSG           52       ATGGCAGCATGCGTGTCCAGTTGCCCGAGTCTTCCCCCCTGTGGCGGTTCTGGCG
MAACVSNCPYLPPCGGSG           38       ATGGCAGCATGCGTTTCTAATTGCCCCTACTTGCCGCCGTGTGGCGGTTCTGGCG
MAACISLCPQLPPCGGSG           37       ATGGCAGCATGCATTTCTCTTTGCCCTCAGCTCCCTCCTTGTGGCGGTTCTGGCG
MAACVLACPYLPPCGGSG           38       ATGGCAGCATGCGTCCTGGCCTGCCCCTATCTTCCCCCCTGTGGCGGTTCTGGCG
MAACSGLCTVLPPCGGSG           97       ATGGCAGCATGCAGTGGTTTGTGCACTGTCCTCCCTCCTTGTGGCGGTTCTGGCG
MAACRGTCPVLPPCGGSG           75       ATGGCAGCATGCAGGGGCACCTGCCCCGTTCTGCCTCCTTGTGGCGGTTCTGGCG
MAACSGYCPYLPPCGGSG           89       ATGGCAGCATGCAGCGGTTATTGCCCCTACCTCCCGCCTTGTGGCGGTTCTGGCG
MAACNGFCPSLPPCGGSG           86       ATGGCAGCATGCAATGGTTTTTGCCCGAGTCTCCCTCCTTGTGGCGGTTCTGGCG
MAACNTLCPYLPPCGGSG           146       ATGGCAGCATGCAATACTCTTTGCCCTTATCTGCCCCCTTGTGGCGGTTCTGGCG
MAACSWRCPSLPPCGGSG           194       ATGGCAGCATGCTCGTGGCGGTGCCCGTCTCTCCCTCCGTGTGGCGGTTCTGGCG
MAACSVRCDTLPPCGGSG           41       ATGGCAGCATGCAGTGTGCGGTGCGATACTCTTCCTCCCTGTGGCGGTTCTGGCG
MAACASRCHQLPPCGGSG           36       ATGGCAGCATGCGCCTCCAGGTGCCACCAGCTGCCTCCGTGTGGCGGTTCTGGCG

 Group3
MAACVLPPCFYHDCGGSG           40       ATGGCAGCATGCGTTCTCCCTCCGTGCTTTTATCATGATTGTGGCGGTTCTGGCG
MAACVLPPCFTYDCGGSG           36       ATGGCAGCATGCGTGCTCCCGCCGTGCTTTACTTATGATTGTGGCGGTTCTGGCG
MAACVLPPCSSLDCGGSG           63       ATGGCAGCATGCGTCCTGCCTCCCTGCTCCTCCTTGGACTGTGGCGGTTCTGGCG
MAACILPPCSSVDCGGSG           37       ATGGCAGCATGCATTTTGCCCCCCTGCTCGAGTGTTGATTGTGGCGGTTCTGGCG
MAACLLPPCTPLDCGGSG           89       ATGGCAGCATGCCTCCTTCCGCCCTGCACTCCCCTCGATTGTGGCGGTTCTGGCG
MAACLLPPCSYMECGGSG           37       ATGGCAGCATGCCTTCTGCCTCCTTGCAGCTATATGGAGTGTGGCGGTTCTGGCG
MAACLLPPCSYIDCGGSG           107       ATGGCAGCATGCCTCCTCCCTCCTTGCTCTTACATTGACTGTGGCGGTTCTGGCG
MAACLLPPCSYIDCGGSG           81       ATGGCAGCATGCCTTCTTCCCCCTTGCTCCTACATCGATTGTGGCGGTTCTGGCG
MAACLLPPCNFLDCGGSG           52       ATGGCAGCATGCCTCCTTCCGCCTTGCAATTTTCTGGATTGTGGCGGTTCTGGCG
MAACILPPCQFKDCGGSG           44       ATGGCAGCATGCATTCTGCCTCCCTGCTAGTTCAAGGATTGTGGCGGTTCTGGCG
MAACVLPPCTFADCGGSG           35       ATGGCAGCATGCGTTCTTCCCCCTTGCACCTTTGCGGACTGTGGCGGTTCTGGCG
MAACILPPCSYTQCGGSG           78       ATGGCAGCATGCATCTTGCCTCCCTGCTCTTACACGTAGTGTGGCGGTTCTGGCG
MAACHLPPCSLHLCGGSG           125       ATGGCAGCATGCCATCTTCCCCCTTGCTCCTTGCACTTGTGTGGCGGTTCTGGCG
MAACHLPPCDATLCGGSG           60       ATGGCAGCATGCCACCTGCCGCCTTGCGATGCTACGCTTTGTGGCGGTTCTGGCG

 Group4
MAACPTLPPCEAPCGGSG           72       ATGGCAGCATGCCCCACTCTGCCCCCTTGCGAGGCCCCGTGTGGCGGTTCTGGCG
MAACATLPPCQAPCGGSG           56       ATGGCAGCATGCGCGACTCTCCCTCCTTGCTAGGCTCCTTGTGGCGGTTCTGGCG
MAACAYLPPCEANCGGSG           56       ATGGCAGCATGCGCGTATTTGCCCCCTTGCGAGGCTAATTGTGGCGGTTCTGGCG
MAACLQLPPCSSPCGGSG           92       ATGGCAGCATGCTTGTAGCTTCCTCCCTGCTCGTCCCCGTGTGGCGGTTCTGGCG
MAACRQLPPCSDPCGGSG           59       ATGGCAGCATGCCGTTAGTTGCCTCCCTGCAGCGATCCCTGTGGCGGTTCTGGCG
MAACAELPPCNNPCGGSG           41       ATGGCAGCATGCGCGGAGCTGCCTCCTTGCAACAATCCTTGTGGCGGTTCTGGCG

 Group5
MAACFFPCGVLPPCGGSG           74       ATGGCAGCATGCTTCTTTCCGTGCGGTGTGCTTCCCCCTTGTGGCGGTTCTGGCG
MAACLYPCGVLPPCGGSG           50       ATGGCAGCATGCCTGTACCCGTGCGGTGTGCTGCCCCCCTGTGGCGGTTCTGGCG
MAACDFTCGILPPCGGSG           67       ATGGCAGCATGCGATTTTACTTGCGGTATTCTGCCTCCGTGTGGCGGTTCTGGCG

 Group6
MAACNIQSCLPPCGGSG           75       ATGGCAGCATGCAACATTTAGTCTTGCCTTCCTCCTTGTGGCGGTTCTGGCG
MAACTIESCLPPCGGSG           53       ATGGCAGCATGCACGATTGAGTCTTGCCTTCCTCCTTGTGGCGGTTCTGGCG
MAACSLVSCLPPCGGSG           55       ATGGCAGCATGCAGTCTCGTTAGTTGCTTGCCTCCCTGTGGCGGTTCTGGCG
MAACSIITCLPPCGGSG           45       ATGGCAGCATGCTCCATCATCACGTGCTTGCCTCCTTGTGGCGGTTCTGGCG
MAACSYELCLPPCGGSG           37       ATGGCAGCATGCAGTTATGAGTTGTGCCTCCCTCCTTGTGGCGGTTCTGGCG
MAACPFVPCLPPCGGSG           39       ATGGCAGCATGCCCTTTCGTCCCTTGCCTTCCTCCTTGTGGCGGTTCTGGCG

 Group7
MAACPILPPCHAHCGGSG           135       ATGGCAGCATGCCCCATTCTTCCCCCTTGCCATGCTCATTGTGGCGGTTCTGGCG
MAACPILPPCHIMCGGSG           38       ATGGCAGCATGCCCTATTTTGCCTCCGTGCCACATCATGTGTGGCGGTTCTGGCG
MAACPALPPCHSDCGGSG           45       ATGGCAGCATGCCCTGCGCTGCCCCCGTGCCATTCCGATTGTGGCGGTTCTGGCG
MAACPSLPPCNQHCGGSG           48       ATGGCAGCATGCCCCTCTCTCCCTCCCTGCAATTAGCATTGTGGCGGTTCTGGCG
MAACPYLPPCNGHCGGSG           43       ATGGCAGCATGCCCGTATCTGCCTCCTTGCAATGGTCATTGTGGCGGTTCTGGCG
MAACPLLPPCSLDCGGSG           317       ATGGCAGCATGCCCCCTGCTGCCGCCTTGCAGTCTGGATTGTGGCGGTTCTGGCG
MAACPFLPPCSLKCGGSG           43       ATGGCAGCATGCCCGTTTCTTCCTCCGTGCTCTTTGAAGTGTGGCGGTTCTGGCG
MAACPLLPPCGIGCGGSG           79       ATGGCAGCATGCCCTCTGCTGCCTCCGTGCGGTATTGGCTGTGGCGGTTCTGGCG
MAACPLLPPCADDCGGSG           701       ATGGCAGCATGCCCCTTGCTCCCTCCCTGCGCTGATGATTGTGGCGGTTCTGGCG
MAACPYLPPCGTICGGSG           71       ATGGCAGCATGCCCCTATCTGCCTCCTTGCGGCACGATCTGTGGCGGTTCTGGCG
MAACPLLPPCSGICGGSG           42       ATGGCAGCATGCCCCCTCCTGCCTCCCTGCTCTGGTATCTGTGGCGGTTCTGGCG
MAACPSLPPCINSCGGSG           67       ATGGCAGCATGCCCCTCCCTGCCTCCCTGCATTAACTCGTGTGGCGGTTCTGGCG
MAACPVLPPCLASCGGSG           62       ATGGCAGCATGCCCTGTGCTCCCGCCCTGCCTGGCTTCTTGTGGCGGTTCTGGCG
MAACPRLPPCSSSCGGSG           36       ATGGCAGCATGCCCGCGTTTGCCTCCTTGCTCGAGTTCTTGTGGCGGTTCTGGCG
MAACPQLPPCRVSCGGSG           114       ATGGCAGCATGCCCTTAGCTCCCTCCCTGCCGCGTGTCTTGTGGCGGTTCTGGCG
MAACPALPPCQLSCGGSG           63       ATGGCAGCATGCCCTGCGTTGCCCCCGTGCTAGTTGTCTTGTGGCGGTTCTGGCG
MAACPSLPPCVLGCGGSG           50       ATGGCAGCATGCCCTTCTCTCCCTCCCTGCGTTCTTGGGTGTGGCGGTTCTGGCG
MAACPSLPPCFHRCGGSG           69       ATGGCAGCATGCCCCAGTCTTCCCCCCTGCTTTCACCGCTGTGGCGGTTCTGGCG
MAACPSLPPCTHRCGGSG           41       ATGGCAGCATGCCCGTCTCTTCCCCCCTGCACTCATAGGTGTGGCGGTTCTGGCG
MAACPTLPPCSYRCGGSG           40       ATGGCAGCATGCCCCACTTTGCCTCCTTGCTCTTACAGGTGTGGCGGTTCTGGCG

 Group8
MAACSNRCTLLPPCGGSG           104       ATGGCAGCATGCTCTAATCGGTGCACCTTGTTGCCGCCTTGTGGCGGTTCTGGCG
MAACSKRCNILPPCGGSG           49       ATGGCAGCATGCAGCAAGCGTTGCAATATTTTGCCCCCTTGTGGCGGTTCTGGCG
MAACTRRCLILPPCGGSG           42       ATGGCAGCATGCACTCGTCGCTGCCTTATTCTCCCTCCGTGTGGCGGTTCTGGCG
MAACNTKCSILPPCGGSG           103       ATGGCAGCATGCAACACTAAGTGCTCTATTCTCCCCCCCTGTGGCGGTTCTGGCG
MAACVSTCQILPPCGGSG           85       ATGGCAGCATGCGTTAGTACGTGCTAGATCCTCCCCCCTTGTGGCGGTTCTGGCG
MAACVMRCQVLPPCGGSG           65       ATGGCAGCATGCGTTATGCGTTGCTAGGTCCTGCCTCCCTGTGGCGGTTCTGGCG
MAACVDRCFILPPCGGSG           38       ATGGCAGCATGCGTTGATCGCTGCTTTATTCTTCCCCCGTGTGGCGGTTCTGGCG

 Group9
MAACSRHCLTLPPCGGSG           364       ATGGCAGCATGCAGTCGTCATTGCCTGACTCTTCCTCCGTGTGGCGGTTCTGGCG
MAACSKHCTTLPPCGGSG           37       ATGGCAGCATGCAGTAAGCATTGCACCACGCTCCCTCCTTGTGGCGGTTCTGGCG
MAACSRKCVELPPCGGSG           35       ATGGCAGCATGCTCCAGGAAGTGCGTGGAGTTGCCTCCGTGTGGCGGTTCTGGCG

 Group10
MAACKRTHCLPPCCGGSG           743       ATGGCAGCATGCAAGCGTACCCATTGCCTCCCCCCCTGTTGTGGCGGTTCTGGCG
MAACPRARCLPPCCGGSG           35       ATGGCAGCATGCCCTCGGGCTCGGTGCCTTCCTCCCTGCTGTGGCGGTTCTGGCG
MAACKSVCLPPCCGGSG           52       ATGGCAGCATGCAAGTCTGTCTGCCTTCCTCCGTGCTGTGGCGGTTCTGGCG
MAACRSITCLPPCCGGSG           43       ATGGCAGCATGCCGGTCGATTACCTGCCTTCCTCCGTGCTGTGGCGGTTCTGGCG
MAACRVACLPPCCGGSG           46       ATGGCAGCATGCCGTGTCGCCTGCCTTCCTCCTTGCTGTGGCGGTTCTGGCG
MAACRVMRCLPPCCGGSG           45       ATGGCAGCATGCCGTGTCATGCGGTGCCTTCCTCCGTGTTGTGGCGGTTCTGGCG

 Group11
MAACYQLPPCDHSCGGSG           140       ATGGCAGCATGCTACTAGTTGCCTCCCTGCGATCACAGTTGTGGCGGTTCTGGCG
MAACYLPPCDHSCGGSG           48       ATGGCAGCATGCTACCTGCCCCCGTGCGACCATTCCTGTGGCGGTTCTGGCG
MAACRELPPCGHSCGGSG           81       ATGGCAGCATGCCGTGAGTTGCCGCCTTGCGGTCATTCGTGTGGCGGTTCTGGCG

 Group12
MAACHSRCPTLPPCGGSG           91       ATGGCAGCATGCCACTCTCGCTGCCCCACTTTGCCCCCTTGTGGCGGTTCTGGCG
MAACHSRCPQLPPCGGSG           40       ATGGCAGCATGCCATAGTAGGTGCCCCTAGCTTCCCCCGTGTGGCGGTTCTGGCG
MAACDSRCPRLPPCGGSG           36       ATGGCAGCATGCGATAGTCGGTGCCCTCGGCTCCCCCCTTGTGGCGGTTCTGGCG
MAACTSRCPQLPPCGGSG           42       ATGGCAGCATGCACCTCGCGGTGCCCTCAGCTCCCTCCGTGTGGCGGTTCTGGCG
MAACTQRCPQLPPCGGSG           40       ATGGCAGCATGCACCTAGAGGTGCCCTCAGCTCCCCCCCTGTGGCGGTTCTGGCG

 Group13
MAACILPPCPSSCGGSG           68       ATGGCAGCATGCATTCTCCCCCCGTGCCCTTCTTCGTGTGGCGGTTCTGGCG
MAACILPPCPFSCGGSG           51       ATGGCAGCATGCATCTTGCCGCCTTGCCCCTTTTCCTGTGGCGGTTCTGGCG
MAACILPPCPYHCGGSG           102       ATGGCAGCATGCATCCTGCCCCCTTGCCCGTACCATTGTGGCGGTTCTGGCG

 Group14
MAACLLYSCEDQCGGSG           36       ATGGCAGCATGCCTCCTCTACAGTTGCGAGGACTAGTGTGGCGGTTCTGGCG
MAACMGYCSCWAQCGGSG           39       ATGGCAGCATGCATGGGTTATTGCTCGTGCTGGGCTTAGTGTGGCGGTTCTGGCG
MAACTILPPCPSYCGGSG           41       ATGGCAGCATGCACTATTTTGCCCCCTTGCCCCTCTTATTGTGGCGGTTCTGGCG
MAACHILPPCDSICGGSG           39       ATGGCAGCATGCCACATTTTGCCCCCTTGCGACTCTATTTGTGGCGGTTCTGGCG
MAACRILPPCADHCGGSG           45       ATGGCAGCATGCCGGATCCTCCCGCCTTGCGCTGATCATTGTGGCGGTTCTGGCG
MAACQLLPPCPFNCGGSG           78       ATGGCAGCATGCTAGCTCCTTCCGCCTTGCCCTTTTAATTGTGGCGGTTCTGGCG
MAACWVLPPCGSWCGGSG           55       ATGGCAGCATGCTGGGTGCTTCCTCCTTGCGGCTCTTGGTGTGGCGGTTCTGGCG
MAACPQLPPCKYICGGSG           36       ATGGCAGCATGCCCTTAGCTTCCCCCTTGCAAGTACATTTGTGGCGGTTCTGGCG
MAACGQLPPCSVVCGGSG           36       ATGGCAGCATGCGGGTAGCTCCCTCCCTGCTCCGTTGTCTGTGGCGGTTCTGGCG
MAACRQLPPCSFECGGSG           302       ATGGCAGCATGCAGGTAGCTTCCTCCTTGCTCTTTCGAGTGTGGCGGTTCTGGCG
MAACLQLPPCAWTCGGSG           64       ATGGCAGCATGCTTGCAGCTGCCCCCTTGCGCTTGGACGTGTGGCGGTTCTGGCG
MAACLQLPPCNVSCGGSG           96       ATGGCAGCATGCCTGTAGCTTCCTCCTTGCAACGTGTCCTGTGGCGGTTCTGGCG
MAACILPPCGLFYCGGSG           35       ATGGCAGCATGCATTCTCCCGCCCTGCGGTCTGTTTTATTGTGGCGGTTCTGGCG
MAACILPPCELNHCGGSG           39       ATGGCAGCATGCATTCTTCCTCCCTGCGAGCTTAATCATTGTGGCGGTTCTGGCG
MAACYLPPCSKSRCGGSG           57       ATGGCAGCATGCTACCTCCCTCCTTGCAGCAAGTCTCGGTGTGGCGGTTCTGGCG
MAACMLPPCFYDICGGSG           35       ATGGCAGCATGCATGCTCCCTCCTTGCTTCTATGATATTTGTGGCGGTTCTGGCG

 Group15
MAACLPPCPLLPCGGSG           54       ATGGCAGCATGCCTGCCTCCTTGCCCGTTGTTGCCGTGTGGCGGTTCTGGCG
MAACGPPCILPPCGGSG           72       ATGGCAGCATGCGGTCCCCCCTGCATTTTGCCTCCCTGTGGCGGTTCTGGCG
MAACFAPCNILPPCGGSG           43       ATGGCAGCATGCTTCGCTCCTTGCAACATCCTTCCCCCCTGTGGCGGTTCTGGCG
MAACFAPCPFLPPCGGSG           37       ATGGCAGCATGCTTCGCTCCTTGCCCGTTCTTGCCTCCTTGTGGCGGTTCTGGCG
MAACRNQCLILPPCGGSG           39       ATGGCAGCATGCCGCAACCAGTGCTTGATTCTTCCTCCCTGTGGCGGTTCTGGCG
MAACGGHCVILPPCGGSG           77       ATGGCAGCATGCGGTGGTCACTGCGTTATTCTCCCCCCGTGTGGCGGTTCTGGCG
MAACYGECQVLPPCGGSG           41       ATGGCAGCATGCTACGGCGAGTGCTAGGTGTTGCCTCCTTGTGGCGGTTCTGGCG
MAACYGQCTQLPPCGGSG           95       ATGGCAGCATGCTACGGTCAGTGCACTTAGCTGCCTCCTTGTGGCGGTTCTGGCG
MAACHGKCAFLPPCGGSG           36       ATGGCAGCATGCCACGGTAAGTGCGCGTTTTTGCCCCCCTGTGGCGGTTCTGGCG
MAACHSGCYVLPPCGGSG           36       ATGGCAGCATGCCACTCGGGGTGCTACGTTCTGCCTCCGTGTGGCGGTTCTGGCG
MAACGQVCLPPYCGGSG           81       ATGGCAGCATGCGGGTAGGTTTGCTTGCCTCCGTATTGTGGCGGTTCTGGCG
MAACYYTCLPPYCGGSG           49       ATGGCAGCATGCTACTATACGTGCTTGCCCCCGTATTGTGGCGGTTCTGGCG
MAACYALCLPPYQCGGSG           56       ATGGCAGCATGCTATGCGTTGTGCCTTCCCCCTTATCAGTGTGGCGGTTCTGGCG

 Group16
MAACSLICSIGSCGGSG           41       ATGGCAGCATGCTCCTTGATTTGCAGCATTGGTTCTTGTGGCGGTTCTGGCG
MAACSSICAIGLCGGSG           41       ATGGCAGCATGCAGTAGTATTTGCGCTATTGGGTTGTGTGGCGGTTCTGGCG
MAACNYQCTLAYCGGSG           45       ATGGCAGCATGCAACTACCAGTGCACTCTTGCGTATTGTGGCGGTTCTGGCG
MAACTTTCSFVYCGGSG           46       ATGGCAGCATGCACTACTACTTGCTCGTTTGTGTACTGTGGCGGTTCTGGCG
MAACMYDCGYTYCGGSG           37       ATGGCAGCATGCATGTATGACTGCGGCTATACCTACTGTGGCGGTTCTGGCG
MAACSYLCPQSFCGGSG           40       ATGGCAGCATGCTCTTATCTTTGCCCCTAGTCCTTTTGTGGCGGTTCTGGCG
MAACRAHCSVSLCGGSG           58       ATGGCAGCATGCCGTGCTCACTGCTCTGTCTCGCTCTGTGGCGGTTCTGGCG
MAACVRACQLSLCGGSG           62       ATGGCAGCATGCGTTCGTGCTTGCTAGCTCAGTCTTTGTGGCGGTTCTGGCG
MAACLRSNCSLVACGGSG           36       ATGGCAGCATGCCTCAGGAGTAATTGCTCGTTGGTTGCTTGTGGCGGTTCTGGCG

 Group17
MAACIQRSCVTHLCGGSG           37       ATGGCAGCATGCATTTAGCGTAGTTGCGTCACCCACCTTTGTGGCGGTTCTGGCG
MAACVQRCLLDLECGGSG           37       ATGGCAGCATGCGTTTAGCGTTGCCTGTTGGACCTTGAGTGTGGCGGTTCTGGCG
MAACTTNCVNQMCGGSG           37       ATGGCAGCATGCACCACTAATTGCGTGAACTAGATGTGTGGCGGTTCTGGCG
MAACPSRCMNVICGGSG           40       ATGGCAGCATGCCCTTCGAGGTGCATGAACGTGATCTGTGGCGGTTCTGGCG

 Group18
MAACNRTCHPQFPCGGSG           44       ATGGCAGCATGCAACCGGACGTGCCATCCCCAGTTCCCTTGTGGCGGTTCTGGCG
MAACEVGCHPQFACGGSG           44       ATGGCAGCATGCGAGGTGGGTTGCCATCCTTAGTTTGCTTGTGGCGGTTCTGGCG
MAACGIDCHPQGGCGGSG           93       ATGGCAGCATGCGGCATTGATTGCCATCCTTAGGGTGGGTGTGGCGGTTCTGGCG

 ConsensusMIXED
MAACQRVCSRWQCGGSG           38       ATGGCAGCATGCTAGAGGGTTTGCAGTAGGTGGCAGTGTGGCGGTTCTGGCG
MAACSPICWRYKCGGSG           45       ATGGCAGCATGCTCTCCTATCTGCTGGCGGTACAAGTGTGGCGGTTCTGGCG
MAACHVNACYALSCGGSG           36       ATGGCAGCATGCCACGTTAACGCTTGCTATGCGTTGTCCTGTGGCGGTTCTGGCG
MAACHYTPCHQDSCGGSG           46       ATGGCAGCATGCCATTACACTCCTTGCCATTAGGATTCTTGTGGCGGTTCTGGCG
MAACNKGCNYPVCGGSG           35       ATGGCAGCATGCAACAAGGGTTGCAATTATCCTGTGTGTGGCGGTTCTGGCG
MAACLGGCYPVPCGGSG           41       ATGGCAGCATGCCTGGGCGGGTGCTATCCGGTTCCTTGTGGCGGTTCTGGCG
MAACHPQNCPLVFCGGSG           37       ATGGCAGCATGCCACCCTTAGAATTGCCCCCTCGTGTTTTGTGGCGGTTCTGGCG
MAACKGQTCPQVVCGGSG           51       ATGGCAGCATGCAAGGGGTAGACGTGCCCTTAGGTTGTGTGTGGCGGTTCTGGCG
MAACCNKRVCLDCCGGSG           39       ATGGCAGCATGCTGTAACAAGCGGGTGTGCCTTGACTGTTGTGGCGGTTCTGGCG
MAACAKRVCTSCCGGSG           43       ATGGCAGCATGCGCTAAGCGGGTGTGCACTTCCTGTTGTGGCGGTTCTGGCG
MAACSGYCRTGVSWGGSG           41       ATGGCAGCATGCTCGGGTTATTGCAGGACGGGGGTTTCTTGGGGCGGTTCTGGCG
MAARMKSSCLPPCCGGSG           106       ATGGCAGCACGCATGAAGAGTAGTTGCCTCCCTCCGTGCTGTGGCGGTTCTGGCG
MAACKVGCLYSWCGGSG           47       ATGGCAGCATGCAAGGTTGGCTGCTTGTATAGTTGGTGTGGCGGTTCTGGCG
MAACQQSCLYKACGGSG           35       ATGGCAGCATGCTAGCAGTCGTGCTTGTACAAGGCGTGTGGCGGTTCTGGCG
MAACYRACSFKLVCGGSG           65       ATGGCAGCATGCTATCGTGCGTGCAGTTTTAAGTTGGTGTGTGGCGGTTCTGGCG
MAACQVFCSFDMFCGGSG           41       ATGGCAGCATGCTAGGTTTTCTGCTCGTTCGATATGTTTTGTGGCGGTTCTGGCG
MAACERVCHVDSACGGSG           39       ATGGCAGCATGCGAGCGTGTGTGCCATGTGGATTCTGCGTGTGGCGGTTCTGGCG
MAACQSICAVPGFCGGSG           35       ATGGCAGCATGCTAGTCGATCTGCGCTGTCCCTGGCTTTTGTGGCGGTTCTGGCG
MAACFGSCFNLLYCGGSG           41       ATGGCAGCATGCTTCGGTAGTTGCTTTAATCTCCTGTATTGTGGCGGTTCTGGCG
MAACLHSCSDECLCGGSG           45       ATGGCAGCATGCTTGCACAGCTGCAGCGATGAGTGTCTTTGTGGCGGTTCTGGCG
MAACQHRCCDVHFCGGSG           36       ATGGCAGCATGCTAGCATCGTTGTTGCGATGTGCATTTTTGTGGCGGTTCTGGCG
MAACCSLSCDLQTCGGSG           41       ATGGCAGCATGCTGCAGTCTTTCCTGCGACCTCTAGACTTGTGGCGGTTCTGGCG
MAACDALMCTHSSCGGSG           36       ATGGCAGCATGCGATGCTTTGATGTGCACCCATAGCTCTTGTGGCGGTTCTGGCG
MAACSSSICNHICGGSG           37       ATGGCAGCATGCTCCAGTAGTATTTGCAATCACATTTGTGGCGGTTCTGGCG
MAACFGSSCCVICGGSG           72       ATGGCAGCATGCTTTGGGTCTAGCTGCTGTGTTATCTGTGGCGGTTCTGGCG
MAACNSSVCSCIICGGSG           46       ATGGCAGCATGCAATTCTAGTGTTTGCTCGTGTATCATTTGTGGCGGTTCTGGCG
MAACPVVCQWFTCGGSG           64       ATGGCAGCATGCCCTGTCGTTTGCTAGTGGTTCACCTGTGGCGGTTCTGGCG
MAACRFTCVKVPCGGSG           42       ATGGCAGCATGCAGGTTTACCTGCGTGAAGGTTCCCTGTGGCGGTTCTGGCG
MAACDYYTCWQFPCGGSG           36       ATGGCAGCATGCGACTATTATACGTGCTGGTAGTTCCCTTGTGGCGGTTCTGGCG
MAACCYACFQPCGCGGSG           41       ATGGCAGCATGCTGTTACGCCTGCTTTTAGCCTTGTGGTTGTGGCGGTTCTGGCG
MAACQELVLPPCFCGGSG           74       ATGGCAGCATGCTAGGAGTTGGTGCTCCCGCCATGTTTTTGTGGCGGTTCTGGCG
MAACLTYCLPTGCGGSG           44       ATGGCAGCATGCCTCACCTACTGCCTTCCGACTGGGTGTGGCGGTTCTGGCG
MAACMNICLPPTNCGGSG           43       ATGGCAGCATGCATGAATATTTGCTTGCCTCCGACCAATTGTGGCGGTTCTGGCG
MAACSQFCLPPFSCGGSG           46       ATGGCAGCATGCAGTCAGTTTTGCTTGCCTCCGTTCTCTTGTGGCGGTTCTGGCG
MAACSICCMSEIQCGGSG           62       ATGGCAGCATGCAGCATCTGTTGCATGTCTGAGATTTAGTGTGGCGGTTCTGGCG
MAACPAGCMTTCSCGGSG           47       ATGGCAGCATGCCCTGCGGGTTGCATGACTACCTGTTCGTGTGGCGGTTCTGGCG
MAACQGTCLLCGDCGGSG           42       ATGGCAGCATGCCAGGGTACTTGCCTGTTGTGTGGTGACTGTGGCGGTTCTGGCG
MAACLRYCTQLPPCGGSG           40       ATGGCAGCATGCTTGCGTTATTGCACCTAGCTTCCCCCCTGTGGCGGTTCTGGCG
MAACPSYCTQGLPCGGSG           42       ATGGCAGCATGCCCTTCTTATTGCACTTAGGGCCTTCCCTGTGGCGGTTCTGGCG
MAACIVQWCRVPCGGSG           45       ATGGCAGCATGCATTGTTTAGTGGTGCCGTGTTCCGTGTGGCGGTTCTGGCG
MAACLPPCYHHFLCGGSG           37       ATGGCAGCATGCCTTCCCCCGTGCTATCATCACTTTCTCTGTGGCGGTTCTGGCG
MAACLPPYSWTDCGGSG           36       ATGGCAGCATGCCTGCCCCCTTACAGCTGGACCGACTGTGGCGGTTCTGGCG
MAACSRYNMCPFMCGGSG           35       ATGGCAGCATGCTCCCGGTATAATATGTGCCCGTTCATGTGTGGCGGTTCTGGCG
MAACNLYPLCSPYCGGSG           35       ATGGCAGCATGCAATCTGTATCCTCTCTGCAGCCCCTACTGTGGCGGTTCTGGCG
MAACGWFYCSWTCGGSG           78       ATGGCAGCATGCGGTTGGTTCTATTGCTCTTGGACGTGTGGCGGTTCTGGCG
