# Supplementary material for: Identification of target-binding peptide motifs by high-throughput sequencing of phage-selected peptides
Source: Nucleic Acids Res. 2014 Oct 27;42(22):e169. doi: 10.1093/nar/gku940 (PMC4267670; doi:10.1093/nar/gku940)
Supplement: SUPPLEMENTARY DATA [file supp_gku940_nar-01378-met-k-2014-File009.zip › Figure5_raw data/Clusters_SrtA_LibraryB.txt]

 Group1
MAACAILPPCGQLSCGGSG           290       ATGGCAGCATGCGCTATTCTGCCGCCGTGCGGGCAGCTTAGTTGTGGCGGTTCTGGCG
MAACAYLPPCGSMLCGGSG           67       ATGGCAGCATGCGCTTATCTTCCTCCGTGCGGTTCTATGTTGTGTGGCGGTTCTGGCG
MAACQLLPPCQFLQCGGSG           311       ATGGCAGCATGCCAGCTTCTGCCTCCTTGCTAGTTTTTGCAGTGTGGCGGTTCTGGCG
MAACQYLPPCSFLVCGGSG           65       ATGGCAGCATGCCAGTATCTTCCTCCTTGCTCTTTTTTGGTTTGTGGCGGTTCTGGCG
MAACSVLPPCSFVACGGSG           773       ATGGCAGCATGCTCGGTGTTGCCTCCTTGCTCTTTTGTTGCGTGTGGCGGTTCTGGCG
MAACSLLPPCTFVACGGSG           233       ATGGCAGCATGCTCGTTGCTGCCGCCGTGCACTTTTGTGGCGTGTGGCGGTTCTGGCG
MAACALLPPCSWVSCGGSG           229       ATGGCAGCATGCGCGTTGCTGCCGCCGTGCTCGTGGGTGTCTTGTGGCGGTTCTGGCG
MAACAILPPCHFRSCGGSG           38       ATGGCAGCATGCGCGATTCTTCCGCCTTGCCATTTTCGGTCGTGTGGCGGTTCTGGCG
MAACSRLPPCVILDCGGSG           237       ATGGCAGCATGCTCTAGGCTTCCTCCTTGCGTTATTCTTGATTGTGGCGGTTCTGGCG
MAACTRLPPCVQLSCGGSG           35       ATGGCAGCATGCACTCGTTTGCCGCCTTGCGTTTAGCTTTCGTGTGGCGGTTCTGGCG
MAACSQLPPCTYLSCGGSG           283       ATGGCAGCATGCTCTCAGCTTCCGCCTTGCACTTATCTTTCGTGTGGCGGTTCTGGCG
MAACSVLPPCIQWSCGGSG           198       ATGGCAGCATGCTCTGTTCTGCCTCCGTGCATTCAGTGGAGTTGTGGCGGTTCTGGCG
MAACELLPPCLLSECGGSG           166       ATGGCAGCATGCGAGCTTTTGCCGCCTTGCCTGCTGTCGGAGTGTGGCGGTTCTGGCG
MAACALLPPCFIQECGGSG           69       ATGGCAGCATGCGCTCTGTTGCCGCCGTGCTTTATTTAGGAGTGTGGCGGTTCTGGCG
MAACLTLPPCVLQQCGGSG           147       ATGGCAGCATGCTTGACGCTGCCGCCGTGCGTGCTGCAGTAGTGTGGCGGTTCTGGCG
MAACTLLPPCVFQQCGGSG           33       ATGGCAGCATGCACGCTGTTGCCTCCGTGCGTTTTTCAGCAGTGTGGCGGTTCTGGCG
MAACLVLPPCFLVDCGGSG           789       ATGGCAGCATGCCTTGTTCTTCCGCCTTGCTTTTTGGTGGATTGTGGCGGTTCTGGCG
MAACLVLPPCMIMECGGSG           131       ATGGCAGCATGCCTTGTGCTTCCTCCGTGCATGATTATGGAGTGTGGCGGTTCTGGCG
MAACQVLPPCGLQLCGGSG           2302       ATGGCAGCATGCCAGGTGTTGCCTCCGTGCGGTCTGTAGCTGTGTGGCGGTTCTGGCG
MAACQLLPPCAIQWCGGSG           661       ATGGCAGCATGCCAGTTGCTTCCGCCGTGCGCGATTTAGTGGTGTGGCGGTTCTGGCG
MAACQLLPPCVDKNCGGSG           65       ATGGCAGCATGCTAGCTTTTGCCTCCTTGCGTGGATAAGAATTGTGGCGGTTCTGGCG

 Group2
MAACLAKRCLTLPPCGGSG           227       ATGGCAGCATGCCTTGCTAAGCGTTGCCTGACTCTTCCTCCTTGTGGCGGTTCTGGCG
MAACAGNRCLLLPPCGGSG           65       ATGGCAGCATGCGCGGGTAATCGGTGCTTGCTTCTTCCTCCTTGTGGCGGTTCTGGCG
MAACRGRTCLVLPPCGGSG           78       ATGGCAGCATGCCGGGGGCGTACTTGCTTGGTGCTTCCTCCGTGTGGCGGTTCTGGCG
MAACVAFTCPILPPCGGSG           439       ATGGCAGCATGCGTGGCGTTTACGTGCCCGATTCTGCCTCCGTGTGGCGGTTCTGGCG
MAACIGSLCPVLPPCGGSG           86       ATGGCAGCATGCATTGGTAGTTTGTGCCCGGTTCTTCCTCCGTGTGGCGGTTCTGGCG
MAACLLASCPILPPCGGSG           316       ATGGCAGCATGCTTGCTGGCTTCGTGCCCGATTCTTCCTCCGTGTGGCGGTTCTGGCG
MAACRMSSCPILPPCGGSG           52       ATGGCAGCATGCCGTATGTCTTCGTGCCCTATTTTGCCTCCTTGTGGCGGTTCTGGCG
MAACQSTFCPILPPCGGSG           492       ATGGCAGCATGCTAGTCTACGTTTTGCCCGATTCTGCCTCCTTGTGGCGGTTCTGGCG
MAACEGLMCPLLPPCGGSG           33       ATGGCAGCATGCGAGGGTCTGATGTGCCCTCTTCTTCCTCCGTGTGGCGGTTCTGGCG
MAACPNQTCPLLPPCGGSG           209       ATGGCAGCATGCCCTAATTAGACGTGCCCTTTGCTGCCTCCTTGTGGCGGTTCTGGCG
MAACDAWRCPVLPPCGGSG           61       ATGGCAGCATGCGATGCTTGGAGGTGCCCTGTGTTGCCTCCGTGTGGCGGTTCTGGCG
MAACVFSECSILPPCGGSG           134       ATGGCAGCATGCGTTTTTTCTGAGTGCTCTATTCTTCCTCCGTGTGGCGGTTCTGGCG
MAACTLSFCSVLPPCGGSG           34       ATGGCAGCATGCACGCTGTCTTTTTGCAGTGTTCTTCCTCCTTGTGGCGGTTCTGGCG
MAACVYQYCAILPPCGGSG           44       ATGGCAGCATGCGTGTATCAGTATTGCGCGATTTTGCCGCCTTGTGGCGGTTCTGGCG
MAACQYLHCSVLPPCGGSG           138       ATGGCAGCATGCTAGTATTTGCATTGCTCTGTTCTGCCTCCGTGTGGCGGTTCTGGCG
MAACHYTSCVILPPCGGSG           57       ATGGCAGCATGCCATTATACGAGTTGCGTTATTTTGCCGCCTTGTGGCGGTTCTGGCG
MAACNESSCTILPPCGGSG           42       ATGGCAGCATGCAATGAGTCTTCGTGCACTATTCTGCCTCCTTGTGGCGGTTCTGGCG
MAACQLGSCMVLPPCGGSG           61       ATGGCAGCATGCTAGCTTGGTTCTTGCATGGTGTTGCCTCCGTGTGGCGGTTCTGGCG

 Group3
MAACILPPCPTSEYCGGSG           82       ATGGCAGCATGCATTCTGCCTCCTTGCCCGACTTCGGAGTATTGTGGCGGTTCTGGCG
MAACILPPCPTTIPCGGSG           49       ATGGCAGCATGCATTCTTCCGCCGTGCCCGACGACGATTCCGTGTGGCGGTTCTGGCG
MAACYLPPCPSLPHCGGSG           66       ATGGCAGCATGCTATCTTCCTCCGTGCCCGTCTCTGCCTCATTGTGGCGGTTCTGGCG

 Group4
MAACPQKQCVWLPPCGGSG           63       ATGGCAGCATGCCCTCAGAAGCAGTGCGTTTGGCTTCCTCCTTGTGGCGGTTCTGGCG
MAACGAKYCSYLPPCGGSG           78       ATGGCAGCATGCGGGGCGAAGTATTGCTCGTATTTGCCTCCTTGTGGCGGTTCTGGCG
MAACCARLCAYLPPCGGSG           59       ATGGCAGCATGCTGTGCGCGTCTGTGCGCTTATTTGCCGCCTTGTGGCGGTTCTGGCG

 Group5
MAACRQLPPCAEYVCGGSG           1231       ATGGCAGCATGCCGGTAGCTGCCTCCTTGCGCTGAGTATGTTTGTGGCGGTTCTGGCG
MAACTLLPPCAEYVCGGSG           33       ATGGCAGCATGCACGCTGTTGCCTCCTTGCGCTGAGTATGTTTGTGGCGGTTCTGGCG
MAACRVLPPCSEYNCGGSG           197       ATGGCAGCATGCAGGGTGTTGCCTCCGTGCTCTGAGTATAATTGTGGCGGTTCTGGCG
MAACTRLPPCSEFFCGGSG           109       ATGGCAGCATGCACGCGGCTTCCGCCTTGCTCTGAGTTTTTTTGTGGCGGTTCTGGCG
MAACRTLPPCSDLTCGGSG           146       ATGGCAGCATGCCGTACGCTGCCTCCTTGCTCTGATCTTACTTGTGGCGGTTCTGGCG
MAACSLLPPCGSTTCGGSG           102       ATGGCAGCATGCTCTTTGTTGCCTCCTTGCGGTTCTACTACGTGTGGCGGTTCTGGCG
MAACSLLPPCHSTNCGGSG           66       ATGGCAGCATGCAGTCTTCTTCCTCCGTGCCATTCGACGAATTGTGGCGGTTCTGGCG
MAACTLLPPCSSLQCGGSG           325       ATGGCAGCATGCACTTTGTTGCCGCCGTGCTCTTCTCTTCAGTGTGGCGGTTCTGGCG
MAACRLLPPCSSSICGGSG           40       ATGGCAGCATGCCGTCTGTTGCCTCCTTGCTCGTCGTCTATTTGTGGCGGTTCTGGCG
MAACSSLPPCSTSECGGSG           53       ATGGCAGCATGCTCGAGTTTGCCTCCTTGCTCGACTTCTGAGTGTGGCGGTTCTGGCG
MAACQILPPCHSPGCGGSG           410       ATGGCAGCATGCTAGATTCTGCCTCCTTGCCATTCGCCGGGGTGTGGCGGTTCTGGCG
MAACSVLPPCKSQGCGGSG           61       ATGGCAGCATGCTCTGTGTTGCCGCCGTGCAAGAGTTAGGGGTGTGGCGGTTCTGGCG
MAACSLLPPCTPVLCGGSG           130       ATGGCAGCATGCTCTCTGCTTCCGCCTTGCACTCCTGTTTTGTGTGGCGGTTCTGGCG
MAACSLLPPCSPILCGGSG           64       ATGGCAGCATGCAGTTTGCTGCCTCCTTGCTCACCGATTCTTTGTGGCGGTTCTGGCG
MAACLLLPPCAPTTCGGSG           282       ATGGCAGCATGCTTGTTGCTGCCGCCTTGCGCGCCGACTACTTGTGGCGGTTCTGGCG
MAACSILPPCNPPQCGGSG           5860       ATGGCAGCATGCTCGATTCTTCCTCCGTGCAATCCTCCGTAGTGTGGCGGTTCTGGCG
MAACTLLPPCTPDQCGGSG           3990       ATGGCAGCATGCACGCTGTTGCCTCCTTGCACGCCGGATTAGTGTGGCGGTTCTGGCG
MAACPILPPCPPTQCGGSG           165       ATGGCAGCATGCCCTATTTTGCCTCCTTGCCCGCCGACTCAGTGTGGCGGTTCTGGCG
MAACNLLPPCPPLSCGGSG           114       ATGGCAGCATGCAATCTGCTGCCTCCTTGCCCGCCTCTGTCTTGTGGCGGTTCTGGCG
MAACLLLPPCPIMTCGGSG           340       ATGGCAGCATGCCTTCTGCTTCCGCCTTGCCCGATTATGACGTGTGGCGGTTCTGGCG
MAACVVLPPCPLQTCGGSG           58       ATGGCAGCATGCGTGGTGTTGCCTCCGTGCCCGTTGCAGACTTGTGGCGGTTCTGGCG
MAACLQLPPCPLYSCGGSG           71       ATGGCAGCATGCCTTTAGCTTCCGCCTTGCCCGTTGTATTCTTGTGGCGGTTCTGGCG
MAACLTLPPCPSFTCGGSG           295       ATGGCAGCATGCTTGACTTTGCCGCCGTGCCCGTCTTTTACTTGTGGCGGTTCTGGCG
MAACIVLPPCNSFTCGGSG           65       ATGGCAGCATGCATTGTGTTACCTCCTTGCAATTCTTTTACGTGTGGCGGTTCTGGCG
MAACYLLPPCPSTSCGGSG           204       ATGGCAGCATGCTATTTGTTGCCGCCGTGCCCTTCGACGTCTTGTGGCGGTTCTGGCG
MAACLLLPPCPSINCGGSG           170       ATGGCAGCATGCCTTCTGCTTCCTCCGTGCCCTTCGATTAATTGTGGCGGTTCTGGCG
MAACKLLPPCPKVVCGGSG           43       ATGGCAGCATGCAAGCTTCTTCCTCCTTGCCCTAAGGTTGTGTGTGGCGGTTCTGGCG
MAACMVLPPCPHQRCGGSG           222       ATGGCAGCATGCATGGTGTTGCCTCCGTGCCCTCATCAGCGGTGTGGCGGTTCTGGCG
MAACYELPPCPQLFCGGSG           36       ATGGCAGCATGCTATGAGTTGCCGCCGTGCCCTCAGCTGTTTTGTGGCGGTTCTGGCG
MAACLTLPPCQAVSCGGSG           419       ATGGCAGCATGCCTTACTCTTCCTCCTTGCTAGGCGGTTTCTTGTGGCGGTTCTGGCG
MAACLLLPPCQRTSCGGSG           34       ATGGCAGCATGCCTTTTGTTGCCTCCGTGCTAGAGGACTTCTTGTGGCGGTTCTGGCG
MAACIQLPPCQQSSCGGSG           279       ATGGCAGCATGCATTCAGCTTCCGCCTTGCTAGCAGTCTTCGTGTGGCGGTTCTGGCG
MAACLELPPCQFASCGGSG           625       ATGGCAGCATGCTTGGAGTTGCCGCCGTGCCAGTTTGCTTCGTGTGGCGGTTCTGGCG
MAACLTLPPCATTYCGGSG           190       ATGGCAGCATGCTTGACGTTGCCTCCGTGCGCTACGACTTATTGTGGCGGTTCTGGCG
MAACLTLPPCLSTLCGGSG           99       ATGGCAGCATGCTTGACTCTGCCTCCTTGCCTGTCTACGCTTTGTGGCGGTTCTGGCG
MAACYLLPPCAISVCGGSG           243       ATGGCAGCATGCTATCTTTTGCCGCCTTGCGCGATTTCGGTTTGTGGCGGTTCTGGCG
MAACFLLPPCQVALCGGSG           66       ATGGCAGCATGCTTTCTTTTGCCTCCTTGCTAGGTTGCGCTTTGTGGCGGTTCTGGCG
MAACMLLPPCQLNFCGGSG           87       ATGGCAGCATGCATGTTGCTGCCTCCGTGCCAGCTGAATTTTTGTGGCGGTTCTGGCG
MAACLQLPPCQVIVCGGSG           285       ATGGCAGCATGCCTGCAGCTGCCTCCTTGCTAGGTTATTGTTTGTGGCGGTTCTGGCG
MAACLQLPPCGVSLCGGSG           139       ATGGCAGCATGCCTGTAGCTGCCGCCTTGCGGTGTTAGTCTGTGTGGCGGTTCTGGCG
MAACIMLPPCSVIRCGGSG           68       ATGGCAGCATGCATTATGCTTCCGCCTTGCTCGGTTATTCGTTGTGGCGGTTCTGGCG
MAACLLLPPCSIQGCGGSG           38       ATGGCAGCATGCCTTTTGTTGCCGCCTTGCTCTATTTAGGGTTGTGGCGGTTCTGGCG

 Group6
MAACEILPPCLQFQCGGSG           607       ATGGCAGCATGCGAGATTTTGCCTCCTTGCCTTTAGTTTCAGTGTGGCGGTTCTGGCG
MAACQELPPCLQIQCGGSG           53       ATGGCAGCATGCCAGGAGCTTCCGCCTTGCCTGCAGATTTAGTGTGGCGGTTCTGGCG
MAACWLLPPCLQMQCGGSG           127       ATGGCAGCATGCTGGCTTCTGCCTCCGTGCCTGCAGATGTAGTGTGGCGGTTCTGGCG
MAACWLLPPCLTILCGGSG           49       ATGGCAGCATGCTGGCTTCTTCCTCCGTGCTTGACGATTCTGTGTGGCGGTTCTGGCG
MAACGLLPPCHQFHCGGSG           206       ATGGCAGCATGCGGGCTTTTGCCGCCTTGCCATTAGTTTCATTGTGGCGGTTCTGGCG
MAACPSLPPCWQLQCGGSG           1131       ATGGCAGCATGCCCTAGTTTGCCTCCTTGCTGGCAGTTGTAGTGTGGCGGTTCTGGCG
MAACSSLPPCYPFQCGGSG           35       ATGGCAGCATGCAGTTCGTTGCCTCCTTGCTATCCGTTTTAGTGTGGCGGTTCTGGCG

 Group7
MAACGYRTCYSLPPCGGSG           76       ATGGCAGCATGCGGGTATCGTACTTGCTATTCTCTGCCTCCTTGTGGCGGTTCTGGCG
MAACGLQRCYLLPPCGGSG           73       ATGGCAGCATGCGGTTTGTAGAGGTGCTATCTTTTGCCTCCTTGTGGCGGTTCTGGCG
MAACRFQFCHQLPPCGGSG           39       ATGGCAGCATGCAGGTTTCAGTTTTGCCATCAGTTGCCTCCGTGTGGCGGTTCTGGCG

 Group8
MAACPMLPPCDLSYCGGSG           1258       ATGGCAGCATGCCCTATGCTGCCTCCGTGCGATCTGAGTTATTGTGGCGGTTCTGGCG
MAACPLLPPCHLSFCGGSG           537       ATGGCAGCATGCCCGTTGCTGCCTCCGTGCCATCTTTCTTTTTGTGGCGGTTCTGGCG
MAACPLLPPCHLPQCGGSG           4327       ATGGCAGCATGCCCGTTGCTTCCGCCGTGCCATCTTCCTTAGTGTGGCGGTTCTGGCG
MAACPGLPPCMFSQCGGSG           45       ATGGCAGCATGCCCTGGTTTGCCGCCTTGCATGTTTTCTTAGTGTGGCGGTTCTGGCG
MAACPTLPPCQPGYCGGSG           329       ATGGCAGCATGCCCGACGTTGCCTCCTTGCCAGCCTGGTTATTGTGGCGGTTCTGGCG
MAACPSLPPCLPTICGGSG           199       ATGGCAGCATGCCCGAGTTTGCCGCCGTGCTTGCCGACGATTTGTGGCGGTTCTGGCG
MAACPSLPPCFNTYCGGSG           230       ATGGCAGCATGCCCGTCGCTTCCGCCTTGCTTTAATACTTATTGTGGCGGTTCTGGCG
MAACPQLPPCIHSYCGGSG           38       ATGGCAGCATGCCCTCAGCTGCCTCCGTGCATTCATTCTTATTGTGGCGGTTCTGGCG
MAACPLLPPCRNTVCGGSG           393       ATGGCAGCATGCCCTCTGTTGCCTCCTTGCCGGAATACGGTTTGTGGCGGTTCTGGCG
MAACPTLPPCHNQLCGGSG           114       ATGGCAGCATGCCCGACGCTTCCTCCGTGCCATAATTAGTTGTGTGGCGGTTCTGGCG
MAACPVLPPCFTRLCGGSG           35       ATGGCAGCATGCCCGGTTCTGCCTCCGTGCTTTACTCGTTTGTGTGGCGGTTCTGGCG
MAACPVLPPCRTIWCGGSG           467       ATGGCAGCATGCCCGGTGCTGCCTCCGTGCCGTACTATTTGGTGTGGCGGTTCTGGCG
MAACPVLPPCTRVHCGGSG           303       ATGGCAGCATGCCCTGTTCTGCCTCCTTGCACGCGGGTTCATTGTGGCGGTTCTGGCG

 Group9
MAACFWLDCTILPPCGGSG           85       ATGGCAGCATGCTTTTGGCTGGATTGCACGATTCTTCCGCCGTGTGGCGGTTCTGGCG
MAACTWLQCTILPPCGGSG           64       ATGGCAGCATGCACGTGGTTGTAGTGCACGATTCTGCCTCCTTGTGGCGGTTCTGGCG
MAACVWNNCSLLPPCGGSG           723       ATGGCAGCATGCGTGTGGAATAATTGCTCTCTTCTGCCTCCTTGTGGCGGTTCTGGCG

 Group10
MAACLLLPPCQHQMCGGSG           75       ATGGCAGCATGCCTTCTGCTGCCGCCTTGCCAGCATTAGATGTGTGGCGGTTCTGGCG
MAACTLLPPCLNQLCGGSG           37       ATGGCAGCATGCACGTTGCTGCCTCCGTGCCTGAATTAGCTGTGTGGCGGTTCTGGCG
MAACTVLPPCEQALCGGSG           38       ATGGCAGCATGCACTGTGTTGCCTCCTTGCGAGCAGGCTCTTTGTGGCGGTTCTGGCG
MAACYVLPPCSNVVCGGSG           188       ATGGCAGCATGCTATGTTCTTCCTCCGTGCTCTAATGTGGTGTGTGGCGGTTCTGGCG
MAACYILPPCSREMCGGSG           60       ATGGCAGCATGCTATATTTTGCCTCCGTGCTCTCGTGAGATGTGTGGCGGTTCTGGCG
MAACLILPPCSDLLCGGSG           352       ATGGCAGCATGCCTTATTCTGCCGCCTTGCTCGGATCTTCTTTGTGGCGGTTCTGGCG
MAACVILPPCSRLLCGGSG           105       ATGGCAGCATGCGTTATTCTTCCGCCTTGCTCGCGGTTGTTGTGTGGCGGTTCTGGCG

 Group11
MAACPELPPCQLMLCGGSG           2326       ATGGCAGCATGCCCGGAGCTTCCGCCGTGCTAGTTGATGCTGTGTGGCGGTTCTGGCG
MAACPELPPCLLLFCGGSG           35       ATGGCAGCATGCCCTGAGTTGCCTCCGTGCTTGTTGTTGTTTTGTGGCGGTTCTGGCG
MAACPELPPCTVLKCGGSG           554       ATGGCAGCATGCCCTGAGCTGCCGCCTTGCACGGTTCTTAAATGTGGCGGTTCTGGCG

 Group12
MAACAQLPPCDYSGCGGSG           505       ATGGCAGCATGCGCGTAGCTTCCTCCGTGCGATTATTCTGGGTGTGGCGGTTCTGGCG
MAACDILPPCVYTKCGGSG           130       ATGGCAGCATGCGATATTCTTCCTCCTTGCGTGTATACTAAGTGTGGCGGTTCTGGCG
MAACTELPPCGWLKCGGSG           115       ATGGCAGCATGCACTGAGCTTCCTCCTTGCGGTTGGCTTAAGTGTGGCGGTTCTGGCG
MAACRYLPPCPYKLCGGSG           616       ATGGCAGCATGCCGGTATCTTCCTCCTTGCCCTTATAAGCTGTGTGGCGGTTCTGGCG
MAACPYLPPCSWDLCGGSG           576       ATGGCAGCATGCCCTTATCTTCCTCCGTGCTCGTGGGATCTGTGTGGCGGTTCTGGCG
MAACQQLPPCMPRFCGGSG           54       ATGGCAGCATGCCAGTAGTTGCCTCCTTGCATGCCTCGGTTTTGTGGCGGTTCTGGCG
MAACTQLPPCTPRRCGGSG           36       ATGGCAGCATGCACGTAGCTTCCTCCTTGCACTCCTAGGCGTTGTGGCGGTTCTGGCG
MAACHYLPPCQPAICGGSG           88       ATGGCAGCATGCCATTATTTGCCGCCTTGCTAGCCGGCGATTTGTGGCGGTTCTGGCG
MAACPMLPPCGIFPCGGSG           120       ATGGCAGCATGCCCGATGCTTCCGCCTTGCGGGATTTTTCCTTGTGGCGGTTCTGGCG
MAACRVLPPCQVSPCGGSG           51       ATGGCAGCATGCCGTGTTCTTCCGCCTTGCTAGGTGTCTCCGTGTGGCGGTTCTGGCG
MAACLSLPPCGRPACGGSG           36       ATGGCAGCATGCTTGTCGTTGCCTCCGTGCGGTAGGCCTGCGTGTGGCGGTTCTGGCG
MAACHLLPPCGRQSCGGSG           250       ATGGCAGCATGCCATCTTTTGCCTCCGTGCGGTCGTTAGTCGTGTGGCGGTTCTGGCG
MASCPMLPPCMKHSCGGSG           37       ATGGCATCATGCCCTATGCTTCCTCCTTGCATGAAGCATTCGTGTGGCGGTTCTGGCG

 Group13
MAACMQVWCHPQGGCGGSG           61       ATGGCAGCATGCATGCAGGTGTGGTGCCATCCTCAGGGTGGGTGTGGCGGTTCTGGCG
MAACRWWVCHPQSGCGGSG           66       ATGGCAGCATGCCGGTGGTGGGTTTGCCATCCGTAGTCGGGTTGTGGCGGTTCTGGCG
MAACRFAYCHPQGDCGGSG           153       ATGGCAGCATGCCGGTTTGCGTATTGCCATCCTTAGGGGGATTGTGGCGGTTCTGGCG
MAACAYSSCHPQAPCGGSG           507       ATGGCAGCATGCGCTTATAGTTCTTGCCATCCTCAGGCTCCGTGTGGCGGTTCTGGCG
MAACPVTECHPQVFCGGSG           133       ATGGCAGCATGCCCTGTGACTGAGTGCCATCCTTAGGTGTTTTGTGGCGGTTCTGGCG

 Group14
MAACLLPPCSWWYDCGGSG           74       ATGGCAGCATGCCTGCTTCCTCCTTGCTCGTGGTGGTATGATTGTGGCGGTTCTGGCG
MAACVLPPCHWSLQCGGSG           133       ATGGCAGCATGCGTTCTTCCTCCTTGCCATTGGTCGCTGCAGTGTGGCGGTTCTGGCG
MAACILPPCDFRFACGGSG           113       ATGGCAGCATGCATTCTTCCGCCTTGCGATTTTCGTTTTGCGTGTGGCGGTTCTGGCG
MAACLLPPCGYRWGCGGSG           41       ATGGCAGCATGCTTGTTGCCGCCGTGCGGTTATCGTTGGGGTTGTGGCGGTTCTGGCG
MAACELLPCIFRWMCGGSG           46       ATGGCAGCATGCGAGTTGTTGCCGTGCATTTTTCGTTGGATGTGTGGCGGTTCTGGCG

 Group15
MAACLAKCSQLSRHCGGSG           34       ATGGCAGCATGCCTTGCGAAGTGCTCGTAGCTGTCTCGTCATTGTGGCGGTTCTGGCG
MAACLDRCNLLPPYCGGSG           36       ATGGCAGCATGCCTTGATCGGTGCAATTTGCTTCCTCCTTATTGTGGCGGTTCTGGCG
MAACQLGCSLLRPMCGGSG           56       ATGGCAGCATGCTAGCTTGGGTGCTCGCTGTTGCGTCCGATGTGTGGCGGTTCTGGCG

 Group16
MAACPTKSCLLLPPCGGSG           156       ATGGCAGCATGCCCTACGAAGTCTTGCCTTTTGCTTCCTCCGTGTGGCGGTTCTGGCG
MAACSSKFCLLLPPCGGSG           130       ATGGCAGCATGCTCTTCTAAGTTTTGCTTGTTGCTTCCTCCTTGTGGCGGTTCTGGCG
MAACTSNSCQFTPPCGGSG           36       ATGGCAGCATGCACTTCTAATTCGTGCTAGTTTACTCCTCCTTGTGGCGGTTCTGGCG
MAACASGTCTTLPPCGGSG           43       ATGGCAGCATGCGCGTCTGGTACGTGCACTACTCTTCCTCCGTGTGGCGGTTCTGGCG
MAACQSPTCHTLPPCGGSG           34       ATGGCAGCATGCTAGTCGCCGACTTGCCATACTTTGCCTCCGTGTGGCGGTTCTGGCG
MAACVPLRCTLLPPCGGSG           124       ATGGCAGCATGCGTTCCTCTTCGGTGCACTCTTCTGCCTCCGTGTGGCGGTTCTGGCG
MAACVPYPCNLLPPCGGSG           55       ATGGCAGCATGCGTTCCTTATCCGTGCAATTTGTTGCCGCCTTGTGGCGGTTCTGGCG
MAACLTIPCGLLPPCGGSG           39       ATGGCAGCATGCCTTACTATTCCTTGCGGTCTTCTTCCTCCGTGTGGCGGTTCTGGCG
MAACPRRCCTFLPPCGGSG           87       ATGGCAGCATGCCCGAGGCGTTGTTGCACGTTTCTGCCTCCGTGTGGCGGTTCTGGCG
MAACIQRTCLFLPPCGGSG           139       ATGGCAGCATGCATTCAGCGGACTTGCTTGTTTCTTCCGCCGTGTGGCGGTTCTGGCG
MAACMNSQCIELPPCGGSG           34       ATGGCAGCATGCATGAATTCGTAGTGCATTGAGTTGCCTCCTTGTGGCGGTTCTGGCG
MAACFTAKCLQLPPCGGSG           90       ATGGCAGCATGCTTTACGGCTAAGTGCCTTTAGCTTCCGCCTTGTGGCGGTTCTGGCG
MAACNGHQCLSLPPCGGSG           56       ATGGCAGCATGCAATGGTCATCAGTGCTTGTCGTTGCCTCCGTGTGGCGGTTCTGGCG
MAACRPKQCWQLPPCGGSG           1798       ATGGCAGCATGCCGTCCGAAGCAGTGCTGGCAGTTGCCTCCGTGTGGCGGTTCTGGCG
MAACYREQCPHLPPCGGSG           43       ATGGCAGCATGCTATCGTGAGCAGTGCCCTCATCTTCCTCCTTGTGGCGGTTCTGGCG
MAACLYPRCPSLPPCGGSG           465       ATGGCAGCATGCCTGTATCCGCGTTGCCCTTCTCTTCCTCCGTGTGGCGGTTCTGGCG
MAACFKSCCHQLPPCGGSG           39       ATGGCAGCATGCTTTAAGAGTTGTTGCCATTAGCTTCCGCCTTGTGGCGGTTCTGGCG
MAACFWDLCHLLPPCGGSG           92       ATGGCAGCATGCTTTTGGGATCTTTGCCATCTGCTTCCTCCGTGTGGCGGTTCTGGCG

 Group17
MAACLWLGGCHPQSCGGSG           49       ATGGCAGCATGCCTTTGGTTGGGGGGTTGCCATCCGTAGTCTTGTGGCGGTTCTGGCG
MAACHWSAWCHPQNCGGSG           49       ATGGCAGCATGCCATTGGTCGGCGTGGTGCCATCCTCAGAATTGTGGCGGTTCTGGCG
MAACSFIQDCHPQSCGGSG           1574       ATGGCAGCATGCTCTTTTATTTAGGATTGCCATCCTCAGTCGTGTGGCGGTTCTGGCG
MAACTYFSDCHPQHCGGSG           356       ATGGCAGCATGCACGTATTTTTCGGATTGCCATCCTTAGCATTGTGGCGGTTCTGGCG

 ConsensusMIXED
MAACFWLLPPCSHSCGGSG           33       ATGGCAGCATGCTTTTGGTTGTTGCCTCCTTGCTCTCATTCGTGTGGCGGTTCTGGCG
MAACMFVLPPCQLECGGSG           33       ATGGCAGCATGCATGTTTGTTTTGCCTCCGTGCTAGCTGGAGTGTGGCGGTTCTGGCG
MAACSVFRCSSESQCGGSG           34       ATGGCAGCATGCTCGGTGTTTAGGTGCTCTTCGGAGTCTTAGTGTGGCGGTTCTGGCG
MAACSILPCPHPVQCGGSG           36       ATGGCAGCATGCTCTATTCTGCCTTGCCCTCATCCTGTTTAGTGTGGCGGTTCTGGCG
MAACPHPQFCYFYNCGGSG           64       ATGGCAGCATGCCCTCATCCTTAGTTTTGCTATTTTTATAATTGTGGCGGTTCTGGCG
MAACPFENVLCYPQCGGSG           39       ATGGCAGCATGCCCGTTTGAGAATGTGTTGTGCTATCCTCAGTGTGGCGGTTCTGGCG
MAACHPQVCPSKSACGGSG           50       ATGGCAGCATGCCATCCTTAGGTGTGCCCGTCTAAGTCGGCGTGTGGCGGTTCTGGCG
MAACPCSASCSVPHCGGSG           62       ATGGCAGCATGCCCGTGTAGTGCTAGTTGCTCTGTTCCTCATTGTGGCGGTTCTGGCG
MAACVPKHCVHPQVCGGSG           35       ATGGCAGCATGCGTGCCTAAGCATTGCGTTCATCCTTAGGTTTGTGGCGGTTCTGGCG
MAACLPPHSCWNQVCGGSG           1227       ATGGCAGCATGCCTGCCTCCGCATTCTTGCTGGAATCAGGTTTGTGGCGGTTCTGGCG
MAACVSRCDNTLFPCGGSG           45       ATGGCAGCATGCGTTTCGCGTTGCGATAATACTCTGTTTCCTTGTGGCGGTTCTGGCG
MAACLSGCQDVLPPCGGSG           81       ATGGCAGCATGCTTGTCGGGTTGCTAGGATGTTTTGCCTCCTTGTGGCGGTTCTGGCG
MAACQGEPACIQYPCGGSG           37       ATGGCAGCATGCTAGGGTGAGCCTGCTTGCATTCAGTATCCGTGTGGCGGTTCTGGCG
MAACSIAYQCLAQHCGGSG           49       ATGGCAGCATGCTCGATAGCTTATCAGTGCTTGGCGTAGCATTGTGGCGGTTCTGGCG
MAACIYYCDCSLNLCGGSG           62       ATGGCAGCATGCATTTATTATTGTGATTGCTCGCTTAATTTGTGTGGCGGTTCTGGCG
MAACTRYQICTASLCGGSG           35       ATGGCAGCATGCACGCGGTATTAGATTTGCACTGCTAGTTTGTGTGGCGGTTCTGGCG
MAACYAVVHCPASSCGGSG           77       ATGGCAGCATGCTATGCGGTGGTTCATTGCCCGGCTAGTTCTTGTGGCGGTTCTGGCG
MAACLKVFNCCLANCGGSG           35       ATGGCAGCATGCCTTAAGGTGTTTAATTGCTGTCTTGCTAATTGTGGCGGTTCTGGCG
MAACSSPRCLYLTACGGSG           36       ATGGCAGCATGCTCGTCGCCTCGTTGCCTGTATCTTACGGCGTGTGGCGGTTCTGGCG
MAACYLPPCDPFILCGGSG           95       ATGGCAGCATGCTATCTTCCTCCGTGCGATCCGTTTATTTTGTGTGGCGGTTCTGGCG
MAACFKKICPPCWKCGGSG           38       ATGGCAGCATGCTTTAAGAAGATTTGCCCGCCTTGTTGGAAGTGTGGCGGTTCTGGCG
MAACPQGSCQAHPNCGGSG           34       ATGGCAGCATGCCCGTAGGGGTCGTGCTAGGCTCATCCTAATTGTGGCGGTTCTGGCG
MAACWRFSCGSQTICGGSG           42       ATGGCAGCATGCTGGAGGTTTTCGTGCGGTTCGTAGACGATTTGTGGCGGTTCTGGCG
MAACVWFLCSSTPVCGGSG           40       ATGGCAGCATGCGTTTGGTTTTTGTGCTCTTCGACTCCGGTTTGTGGCGGTTCTGGCG
MAACVYVVCWQPLNCGGSG           40       ATGGCAGCATGCGTTTATGTTGTTTGCTGGTAGCCTTTGAATTGTGGCGGTTCTGGCG
MAACYITCHPQFFTCGGSG           115       ATGGCAGCATGCTATATTACTTGCCATCCGTAGTTTTTTACTTGTGGCGGTTCTGGCG
MAACPTIPPHCYQACGGSG           50       ATGGCAGCATGCCCGACTATTCCTCCTCATTGCTATTAGGCGTGTGGCGGTTCTGGCG
MAACLPPWGQCFYSCGGSG           47       ATGGCAGCATGCTTGCCGCCTTGGGGTTAGTGCTTTTATAGTTGTGGCGGTTCTGGCG
MAACLYRVSECNTLCGGSG           47       ATGGCAGCATGCCTGTATCGTGTTTCGGAGTGCAATACGTTGTGTGGCGGTTCTGGCG
