# Supplementary material for: Identification of target-binding peptide motifs by high-throughput sequencing of phage-selected peptides
Source: Nucleic Acids Res. 2014 Oct 27;42(22):e169. doi: 10.1093/nar/gku940 (PMC4267670; doi:10.1093/nar/gku940)
Supplement: SUPPLEMENTARY DATA [file supp_gku940_nar-01378-met-k-2014-File009.zip › Figure5_raw data/Clusters_uPA_LibraryB.txt]

 Group1
MAACAHSWCTARIHCGGSG           127       ATGGCAGCATGCGCTCATTCGTGGTGCACTGCTCGTATTCATTGTGGCGGTTCTGGCG
MAACAHQLCTARAYCGGSG           87       ATGGCAGCATGCGCTCATCAGCTGTGCACTGCGCGTGCTTATTGTGGCGGTTCTGGCG
MAACLHPMCTARSSCGGSG           146       ATGGCAGCATGCTTGCATCCTATGTGCACTGCGCGTTCGTCGTGTGGCGGTTCTGGCG
MAACLQPGCTARVSCGGSG           115       ATGGCAGCATGCCTTCAGCCTGGGTGCACGGCGCGTGTGTCTTGTGGCGGTTCTGGCG
MAACLRPLCSARMHCGGSG           87       ATGGCAGCATGCCTGCGTCCGTTGTGCTCGGCGCGTATGCATTGTGGCGGTTCTGGCG
MAACMGQLCTARSGCGGSG           428       ATGGCAGCATGCATGGGTTAGCTGTGCACGGCGAGGTCTGGTTGTGGCGGTTCTGGCG
MAACMQHRCSARTGCGGSG           166       ATGGCAGCATGCATGTAGCATAGGTGCTCGGCGCGGACTGGTTGTGGCGGTTCTGGCG
MAACSSDNCTARVTCGGSG           109       ATGGCAGCATGCTCGTCTGATAATTGCACGGCTAGGGTTACTTGTGGCGGTTCTGGCG
MAACPAVNCTARTTCGGSG           104       ATGGCAGCATGCCCTGCTGTGAATTGCACTGCGCGTACGACGTGTGGCGGTTCTGGCG
MAACSASQCSARIGCGGSG           1493       ATGGCAGCATGCTCTGCTTCGTAGTGCTCTGCTAGGATTGGTTGTGGCGGTTCTGGCG
MAACSATQCTARLSCGGSG           145       ATGGCAGCATGCTCTGCGACTCAGTGCACTGCGCGTTTGTCGTGTGGCGGTTCTGGCG
MAACKETQCTARITCGGSG           268       ATGGCAGCATGCAAGGAGACGTAGTGCACGGCGCGGATTACTTGTGGCGGTTCTGGCG
MAACFNTQCTARLSCGGSG           99       ATGGCAGCATGCTTTAATACGTAGTGCACTGCGCGTCTTTCTTGTGGCGGTTCTGGCG
MAACRTAVCTARLLCGGSG           215       ATGGCAGCATGCCGTACTGCTGTGTGCACTGCTCGTTTGTTGTGTGGCGGTTCTGGCG
MAACRSAVCTARVRCGGSG           191       ATGGCAGCATGCCGGTCTGCTGTGTGCACTGCGCGGGTGCGTTGTGGCGGTTCTGGCG
MAACAASVCTARLFCGGSG           751       ATGGCAGCATGCGCGGCTTCGGTGTGCACTGCTAGGTTGTTTTGTGGCGGTTCTGGCG
MAACSAAYCTARLQCGGSG           162       ATGGCAGCATGCAGTGCGGCTTATTGCACGGCTAGGCTGTAGTGTGGCGGTTCTGGCG
MAACRQSTCSARTYCGGSG           493       ATGGCAGCATGCCGGTAGTCTACTTGCTCTGCTAGGACGTATTGTGGCGGTTCTGGCG
MAACKQSVCTARTLCGGSG           262       ATGGCAGCATGCAAGTAGAGTGTGTGCACGGCTAGGACGTTGTGTGGCGGTTCTGGCG
MAACTQSACSARVVCGGSG           5410       ATGGCAGCATGCACGTAGTCTGCTTGCTCGGCGAGGGTTGTGTGTGGCGGTTCTGGCG
MAACLESSCSARIVCGGSG           108       ATGGCAGCATGCCTTGAGAGTTCTTGCTCGGCTCGTATTGTTTGTGGCGGTTCTGGCG
MAACNESVCSARKQCGGSG           148       ATGGCAGCATGCAATGAGTCGGTGTGCTCTGCGCGTAAGTAGTGTGGCGGTTCTGGCG
MAACYGSACSARSSCGGSG           266       ATGGCAGCATGCTATGGGTCTGCGTGCAGTGCGCGTTCTTCTTGTGGCGGTTCTGGCG
MAACFNSACTARSMCGGSG           238       ATGGCAGCATGCTTTAATTCGGCTTGCACTGCTCGGTCGATGTGTGGCGGTTCTGGCG
MAACTYALCTARTFCGGSG           1905       ATGGCAGCATGCACTTATGCTCTGTGCACTGCGCGTACGTTTTGTGGCGGTTCTGGCG
MAACNFSLCSARFFCGGSG           96       ATGGCAGCATGCAATTTTTCTCTTTGCTCGGCGCGTTTTTTTTGTGGCGGTTCTGGCG
MAACSVSFCSARSFCGGSG           103       ATGGCAGCATGCAGTGTGTCTTTTTGCTCTGCGCGGTCTTTTTGTGGCGGTTCTGGCG
MAACSLASCSARMLCGGSG           413       ATGGCAGCATGCTCTCTGGCGAGTTGCTCGGCGCGTATGTTGTGTGGCGGTTCTGGCG
MAACTLGNCTARAICGGSG           195       ATGGCAGCATGCACTCTTGGTAATTGCACGGCGAGGGCTATTTGTGGCGGTTCTGGCG
MAACPLSACSGRTLCGGSG           1026       ATGGCAGCATGCCCGCTTTCTGCGTGCTCGGGGAGGACGTTGTGTGGCGGTTCTGGCG
MAACPVRSCTARQACGGSG           298       ATGGCAGCATGCCCTGTGCGTAGTTGCACGGCTCGTTAGGCGTGTGGCGGTTCTGGCG
MAACPETSCTARQVCGGSG           120       ATGGCAGCATGCCCTGAGACGTCTTGCACTGCGCGTTAGGTTTGTGGCGGTTCTGGCG
MAACPQASCSARRYCGGSG           165       ATGGCAGCATGCCCTCAGGCGTCTTGCTCTGCGCGTCGGTATTGTGGCGGTTCTGGCG
MAACLPSLCSARSRCGGSG           179       ATGGCAGCATGCCTGCCGAGTCTTTGCTCGGCGAGGTCTCGTTGTGGCGGTTCTGGCG
MAACVPTQCSARSSCGGSG           117       ATGGCAGCATGCGTTCCGACGCAGTGCTCGGCGCGTTCGAGTTGTGGCGGTTCTGGCG
MAACSPSQCTARAGCGGSG           799       ATGGCAGCATGCTCTCCTTCGTAGTGCACTGCTCGTGCGGGGTGTGGCGGTTCTGGCG
MAACSPSMCTARVACGGSG           173       ATGGCAGCATGCAGTCCTTCGATGTGCACTGCGCGTGTTGCGTGTGGCGGTTCTGGCG
MAACSPSMCSGRRSCGGSG           449       ATGGCAGCATGCTCGCCGTCGATGTGCAGTGGGCGTAGGTCTTGTGGCGGTTCTGGCG
MAACSPSTCSGRSLCGGSG           107       ATGGCAGCATGCTCGCCGTCGACGTGCTCTGGGCGTTCTTTGTGTGGCGGTTCTGGCG
MAACRPALCSGRTACGGSG           99       ATGGCAGCATGCCGTCCTGCGCTTTGCAGTGGTCGGACTGCTTGTGGCGGTTCTGGCG
MAACAPSECSARFLCGGSG           192       ATGGCAGCATGCGCGCCGTCAGAGTGCTCTGCTCGGTTTTTGTGTGGCGGTTCTGGCG
MAACAPFTCSARFTCGGSG           111       ATGGCAGCATGCGCTCCTTTTACGTGCTCTGCGCGTTTTACGTGTGGCGGTTCTGGCG
MAACVPHSCTARTFCGGSG           330       ATGGCAGCATGCGTGCCTCATTCGTGCACTGCTCGTACTTTTTGTGGCGGTTCTGGCG
MAACLPTSCTARLWCGGSG           261       ATGGCAGCATGCCTGCCTACGTCTTGCACTGCGCGTTTGTGGTGTGGCGGTTCTGGCG
MAACMPSACTRRDFCGGSG           339       ATGGCAGCATGCATGCCTTCTGCGTGCACGCGGCGTGATTTTTGTGGCGGTTCTGGCG
MAACQPSRCSARDHCGGSG           248       ATGGCAGCATGCCAGCCGAGTAGGTGCAGTGCTCGGGATCATTGTGGCGGTTCTGGCG
MAACWTPTCSARSHCGGSG           890       ATGGCAGCATGCTGGACGCCTACGTGCTCTGCTCGTTCGCATTGTGGCGGTTCTGGCG
MAACWMASCSARSDCGGSG           221       ATGGCAGCATGCTGGATGGCTTCGTGCTCTGCGCGTTCTGATTGTGGCGGTTCTGGCG
MAACGVVTCTARQHCGGSG           683       ATGGCAGCATGCGGTGTTGTGACGTGCACGGCTCGTTAGCATTGTGGCGGTTCTGGCG
MAACGIANCTARAQCGGSG           162       ATGGCAGCATGCGGGATTGCTAATTGCACGGCGCGTGCTTAGTGTGGCGGTTCTGGCG

 Group2
MAACAQATSCQTARCGGSG           805       ATGGCAGCATGCGCGTAGGCGACTTCGTGCTAGACTGCGCGTTGTGGCGGTTCTGGCG
MAACSVVTSCLTARCGGSG           147       ATGGCAGCATGCTCTGTTGTGACTTCTTGCTTGACGGCTCGGTGTGGCGGTTCTGGCG
MAACITYSSCSTARCGGSG           236       ATGGCAGCATGCATTACGTATTCGTCGTGCTCGACTGCTCGGTGTGGCGGTTCTGGCG
MAACSSYDACISARCGGSG           437       ATGGCAGCATGCTCGTCTTATGATGCTTGCATTTCTGCGAGGTGTGGCGGTTCTGGCG
MAACLSLRSCLSARCGGSG           159       ATGGCAGCATGCCTTTCTTTGCGGTCGTGCCTGTCTGCTAGGTGTGGCGGTTCTGGCG
MAACRPMRSCFSARCGGSG           111       ATGGCAGCATGCAGGCCTATGCGGTCGTGCTTTTCTGCGAGGTGTGGCGGTTCTGGCG
MAACFEQESCLSARCGGSG           165       ATGGCAGCATGCTTTGAGCAGGAGTCTTGCCTTTCTGCTCGGTGTGGCGGTTCTGGCG
MAACRLDLSCLSARCGGSG           408       ATGGCAGCATGCCGTTTGGATTTGAGTTGCTTGTCGGCGCGTTGTGGCGGTTCTGGCG
MAACQVNLACTSARCGGSG           339       ATGGCAGCATGCTAGGTGAATCTTGCGTGCACTTCGGCTAGGTGTGGCGGTTCTGGCG
MAACSYTLSCLSGRCGGSG           181       ATGGCAGCATGCTCGTATACTTTGAGTTGCTTGTCTGGTCGGTGTGGCGGTTCTGGCG
MAACMLSCLTGRCGGSG           135       ATGGCAGCATGCATGCTGTCGTGCTTGACGGGGCGGTGTGGCGGTTCTGGCG
MAACILSLPCVSARCGGSG           168       ATGGCAGCATGCATTTTGTCGTTGCCTTGCGTTAGTGCGCGTTGTGGCGGTTCTGGCG
MAACLLMAPCQTARCGGSG           103       ATGGCAGCATGCTTGCTTATGGCGCCGTGCTAGACTGCGAGGTGTGGCGGTTCTGGCG
MAACLWRMPCLTARCGGSG           238       ATGGCAGCATGCCTGTGGAGGATGCCTTGCCTGACTGCTCGTTGTGGCGGTTCTGGCG
MAACALRVPCFTGRCGGSG           380       ATGGCAGCATGCGCTCTGAGGGTTCCTTGCTTTACTGGGCGGTGTGGCGGTTCTGGCG
MAACVTVYPCTTARCGGSG           417       ATGGCAGCATGCGTTACTGTGTATCCGTGCACGACGGCGAGGTGTGGCGGTTCTGGCG
MAACRALYPCGTARCGGSG           193       ATGGCAGCATGCCGTGCGTTGTATCCTTGCGGGACGGCTCGTTGTGGCGGTTCTGGCG
MAACTARQPCSTARCGGSG           185       ATGGCAGCATGCACTGCTAGGCAGCCGTGCTCGACGGCGCGTTGTGGCGGTTCTGGCG

 Group3
MAACATARCMQAYLCGGSG           347       ATGGCAGCATGCGCGACTGCTAGGTGCATGTAGGCTTATTTGTGTGGCGGTTCTGGCG
MAACLTARCQSSFLCGGSG           109       ATGGCAGCATGCCTGACTGCTAGGTGCTAGTCTTCGTTTTTGTGTGGCGGTTCTGGCG
MAACPTARCPQSVLCGGSG           118       ATGGCAGCATGCCCTACTGCTCGTTGCCCTTAGTCTGTTTTGTGTGGCGGTTCTGGCG
MAACSTARCLLSYQCGGSG           264       ATGGCAGCATGCTCGACGGCTCGGTGCCTGTTGTCTTATCAGTGTGGCGGTTCTGGCG
MAACSTARCPLSYACGGSG           94       ATGGCAGCATGCTCTACGGCGCGTTGCCCGTTGTCTTATGCGTGTGGCGGTTCTGGCG
MAACSSTARCELSYCGGSG           116       ATGGCAGCATGCTCGTCTACTGCGCGTTGCGAGCTTTCGTATTGTGGCGGTTCTGGCG
MAACATARCSLPSLCGGSG           200       ATGGCAGCATGCGCGACTGCTCGTTGCTCTCTGCCGTCTCTTTGTGGCGGTTCTGGCG
MAACETARCSFYSLCGGSG           124       ATGGCAGCATGCGAGACTGCTAGGTGCTCGTTTTATTCGCTGTGTGGCGGTTCTGGCG
MAACSTARCSDRSMCGGSG           404       ATGGCAGCATGCTCGACTGCGCGTTGCTCGGATCGTTCGATGTGTGGCGGTTCTGGCG
MAACPTARCRVPQLCGGSG           95       ATGGCAGCATGCCCGACGGCTCGGTGCCGGGTTCCTTAGTTGTGTGGCGGTTCTGGCG
MAACNTARCFPSSWCGGSG           200       ATGGCAGCATGCAATACTGCGCGTTGCTTTCCGTCGAGTTGGTGTGGCGGTTCTGGCG
MAACSTARCTPTEFCGGSG           122       ATGGCAGCATGCTCGACTGCGAGGTGCACTCCTACGGAGTTTTGTGGCGGTTCTGGCG
MAACPTARCIPWTSCGGSG           188       ATGGCAGCATGCCCTACGGCTAGGTGCATTCCTTGGACTTCTTGTGGCGGTTCTGGCG
MAACATARCLWTMTCGGSG           138       ATGGCAGCATGCGCGACGGCGCGTTGCCTGTGGACTATGACTTGTGGCGGTTCTGGCG

 Group4
MAACSYSCLSARTSCGGSG           667       ATGGCAGCATGCTCGTATTCGTGCTTGTCTGCTAGGACTAGTTGTGGCGGTTCTGGCG
MAACTLACLSARGSCGGSG           297       ATGGCAGCATGCACTTTGGCGTGCCTGAGTGCTAGGGGTTCGTGTGGCGGTTCTGGCG
MAACQFSCISARSFCGGSG           399       ATGGCAGCATGCTAGTTTTCGTGCATTTCGGCGCGGTCTTTTTGTGGCGGTTCTGGCG
MAACVYACFTARSQCGGSG           289       ATGGCAGCATGCGTGTATGCGTGCTTTACTGCTCGGTCTTAGTGTGGCGGTTCTGGCG
MAACNLSCYTGRSLCGGSG           182       ATGGCAGCATGCAATCTATCGTGCTATACTGGGCGTTCTCTTTGTGGCGGTTCTGGCG
MAACLVGCTTARTFCGGSG           163       ATGGCAGCATGCCTGGTGGGGTGCACTACTGCTCGGACGTTTTGTGGCGGTTCTGGCG

 Group5
MAACPVLPQCSARSCGGSG           541       ATGGCAGCATGCCCTGTGCTTCCTTAGTGCTCGGCGAGGTCTTGTGGCGGTTCTGGCG
MAACPSSPRCTARSCGGSG           249       ATGGCAGCATGCCCTTCTTCGCCGCGTTGCACTGCTAGGAGTTGTGGCGGTTCTGGCG
MAACIVNPICTARTCGGSG           138       ATGGCAGCATGCATTGTGAATCCTATTTGCACTGCGCGTACGTGTGGCGGTTCTGGCG
MAACMLSGSCTARSCGGSG           1381       ATGGCAGCATGCATGTTGTCTGGTTCTTGCACGGCTAGGTCGTGTGGCGGTTCTGGCG
MAACTLKNNCTARYCGGSG           130       ATGGCAGCATGCACGCTGAAGAATAATTGCACTGCTCGTTATTGTGGCGGTTCTGGCG
MAACLPQSQCTARYCGGSG           219       ATGGCAGCATGCCTTCCGCAGTCTCAGTGCACTGCTCGGTATTGTGGCGGTTCTGGCG
MAACGPQPDCTARYCGGSG           157       ATGGCAGCATGCGGGCCGTAGCCTGATTGCACTGCTCGTTATTGTGGCGGTTCTGGCG

 Group6
MAACLQFCSSQSARCGGSG           117       ATGGCAGCATGCCTGTAGTTTTGCTCGTCTCAGTCGGCTCGTTGTGGCGGTTCTGGCG
MAACLWYCAAESARCGGSG           106       ATGGCAGCATGCCTTTGGTATTGCGCGGCTGAGTCTGCGCGTTGTGGCGGTTCTGGCG
MAACFQTCTLQTARCGGSG           365       ATGGCAGCATGCTTTCAGACGTGCACGCTTTAGACTGCTCGTTGTGGCGGTTCTGGCG
MAACRSVCAVATARCGGSG           109       ATGGCAGCATGCCGTTCGGTGTGCGCTGTGGCGACGGCGAGGTGTGGCGGTTCTGGCG
MAACGLLCSSLSARCGGSG           340       ATGGCAGCATGCGGGTTGCTTTGCTCTTCTTTGTCGGCGCGTTGTGGCGGTTCTGGCG

 Group7
MAACAPDQCTKFTMCGGSG           2493       ATGGCAGCATGCGCTCCGGATCAGTGCACTAAGTTTACTATGTGTGGCGGTTCTGGCG
MAACAQTSCSKYSLCGGSG           112       ATGGCAGCATGCGCGTAGACGTCTTGCTCGAAGTATTCGCTGTGTGGCGGTTCTGGCG
MAACPAQNCTKYTLCGGSG           447       ATGGCAGCATGCCCTGCTCAGAATTGCACTAAGTATACTTTGTGTGGCGGTTCTGGCG
MAACPTRLCTKFTLCGGSG           93       ATGGCAGCATGCCCGACGCGGTTGTGCACGAAGTTTACGTTGTGTGGCGGTTCTGGCG
MAACPPVMCQRFALCGGSG           442       ATGGCAGCATGCCCTCCTGTTATGTGCCAGCGGTTTGCGTTGTGTGGCGGTTCTGGCG
MAACSPVYCEKFTLCGGSG           170       ATGGCAGCATGCTCGCCGGTGTATTGCGAGAAGTTTACTTTGTGTGGCGGTTCTGGCG

 Group8
MAACFRYQCTARSHCGGSG           1081       ATGGCAGCATGCTTTCGTTATCAGTGCACGGCGCGTTCTCATTGTGGCGGTTCTGGCG
MAACFTYLCSARHHCGGSG           90       ATGGCAGCATGCTTTACTTATCTTTGCTCGGCTCGGCATCATTGTGGCGGTTCTGGCG
MAACKDYVCSARLHCGGSG           105       ATGGCAGCATGCAAGGATTATGTGTGCTCGGCTCGTTTGCATTGTGGCGGTTCTGGCG
MAACFDFLCSARTCGGSG           128       ATGGCAGCATGCTTTGATTTCCTGTGCTCGGCTAGGACTTGTGGCGGTTCTGGCG

 Group9
MAACKHSDCTARFPCGGSG           1315       ATGGCAGCATGCAAGCATAGTGATTGCACTGCTCGGTTTCCTTGTGGCGGTTCTGGCG
MAACTSSDCTRRYPCGGSG           121       ATGGCAGCATGCACGAGTTCGGATTGCACGCGGCGTTATCCTTGTGGCGGTTCTGGCG
MAACVLSDCSARLPCGGSG           87       ATGGCAGCATGCGTGCTGTCGGATTGCTCTGCGAGGTTGCCTTGTGGCGGTTCTGGCG
MAACPLQLCTARYPCGGSG           761       ATGGCAGCATGCCCTTTGTAGTTGTGCACGGCTCGGTATCCTTGTGGCGGTTCTGGCG
MAACSLSLCSARYPCGGSG           166       ATGGCAGCATGCTCTCTGAGTCTTTGCTCTGCGCGTTATCCGTGTGGCGGTTCTGGCG

 Group10
MAACLKRCSGTARCGGSG           256       ATGGCAGCATGCCTGAAGCGTTGCTCTGGTACTGCTCGTTGTGGCGGTTCTGGCG
MAACAYRSCQGTARCGGSG           918       ATGGCAGCATGCGCTTATCGGTCGTGCTAGGGGACGGCTAGGTGTGGCGGTTCTGGCG
MAACYWSSCTGTARCGGSG           189       ATGGCAGCATGCTATTGGTCGTCTTGCACTGGGACGGCGAGGTGTGGCGGTTCTGGCG
MAACMWQVCASTARCGGSG           97       ATGGCAGCATGCATGTGGCAGGTGTGCGCTTCGACGGCGCGGTGTGGCGGTTCTGGCG
MAACYAICSSTARSCGGSG           326       ATGGCAGCATGCTATGCTATTTGCAGTTCGACGGCTCGGTCTTGTGGCGGTTCTGGCG
MAACYMHFCHTTARCGGSG           101       ATGGCAGCATGCTATATGCATTTTTGCCATACGACGGCTCGTTGTGGCGGTTCTGGCG
MAACNPYLCNPTARCGGSG           93       ATGGCAGCATGCAATCCGTATCTGTGCAATCCGACTGCTAGGTGTGGCGGTTCTGGCG
MAACSPLRCTLTARCGGSG           156       ATGGCAGCATGCAGTCCTCTTCGTTGCACTTTGACGGCGCGGTGTGGCGGTTCTGGCG
MAACTARLCQQSARCGGSG           95       ATGGCAGCATGCACGGCGAGGCTTTGCTAGCAGTCGGCTCGTTGTGGCGGTTCTGGCG

 Group11
MAACSLSTARCPMQCGGSG           348       ATGGCAGCATGCTCTTTGAGTACGGCGCGGTGCCCTATGCAGTGTGGCGGTTCTGGCG
MAACLSTARCPMQPCGGSG           164       ATGGCAGCATGCCTGTCGACGGCGCGTTGCCCGATGTAGCCGTGTGGCGGTTCTGGCG
MAACSSSARHCPLVCGGSG           150       ATGGCAGCATGCTCTTCGAGTGCTCGTCATTGCCCTCTTGTGTGTGGCGGTTCTGGCG
MAACVVTARCPAFHCGGSG           181       ATGGCAGCATGCGTGGTTACGGCTAGGTGCCCGGCGTTTCATTGTGGCGGTTCTGGCG
MAACNSSARCPSFTCGGSG           135       ATGGCAGCATGCAATTCTTCTGCGCGGTGCCCTTCGTTTACGTGTGGCGGTTCTGGCG
MAACVTARCPSYPFCGGSG           104       ATGGCAGCATGCGTGACGGCTCGTTGCCCGAGTTATCCGTTTTGTGGCGGTTCTGGCG

 Group12
MAACNVPLCTARLSCGGSG           778       ATGGCAGCATGCAATGTTCCGTTGTGCACTGCTCGTTTGTCGTGTGGCGGTTCTGGCG
MAACLAGWCSARQACGGSG           120       ATGGCAGCATGCTTGGCTGGTTGGTGCAGTGCGAGGTAGGCGTGTGGCGGTTCTGGCG
MAACLTGLCTARGYCGGSG           728       ATGGCAGCATGCTTGACGGGTCTGTGCACTGCTCGTGGTTATTGTGGCGGTTCTGGCG
MAACVTSGCTARWWCGGSG           88       ATGGCAGCATGCGTTACTAGTGGGTGCACGGCGCGGTGGTGGTGTGGCGGTTCTGGCG
MAACKSSLCSARQWCGGSG           251       ATGGCAGCATGCAAGTCTTCTCTGTGCAGTGCTCGGCAGTGGTGTGGCGGTTCTGGCG
MAACSYAHCSARWTCGGSG           334       ATGGCAGCATGCTCTTATGCTCATTGCAGTGCTAGGTGGACGTGTGGCGGTTCTGGCG
MAACLESHCSARWSCGGSG           264       ATGGCAGCATGCTTGGAGTCGCATTGCTCGGCGCGTTGGTCGTGTGGCGGTTCTGGCG
MAACRHLSCTARTNCGGSG           269       ATGGCAGCATGCAGGCATCTGTCTTGCACGGCTCGTACTAATTGTGGCGGTTCTGGCG

 Group13
MAACDNRAGCSTARCGGSG           195       ATGGCAGCATGCGATAATAGGGCTGGTTGCAGTACTGCTCGGTGTGGCGGTTCTGGCG
MAACMNRPSCNSARCGGSG           355       ATGGCAGCATGCATGAATAGGCCTAGTTGCAATTCTGCGCGTTGTGGCGGTTCTGGCG
MAACVPKLACESARCGGSG           255       ATGGCAGCATGCGTTCCTAAGTTGGCTTGCGAGTCTGCGCGTTGTGGCGGTTCTGGCG
MAACSLMPFCYSARCGGSG           164       ATGGCAGCATGCAGTTTGATGCCTTTTTGCTATTCTGCGCGTTGTGGCGGTTCTGGCG
MAACKQQPMCATARCGGSG           460       ATGGCAGCATGCAAGCAGTAGCCGATGTGCGCGACGGCTAGGTGTGGCGGTTCTGGCG
MAACPPPPSCFTARCGGSG           392       ATGGCAGCATGCCCTCCTCCGCCGTCGTGCTTTACGGCTAGGTGTGGCGGTTCTGGCG
MAACPVKPSCHSGRCGGSG           1056       ATGGCAGCATGCCCTGTTAAGCCGTCTTGCCATTCTGGGAGGTGTGGCGGTTCTGGCG
MAACFHLQHCATARCGGSG           98       ATGGCAGCATGCTTTCATCTTTAGCATTGCGCTACGGCTCGTTGTGGCGGTTCTGGCG

 Group14
MAACNALFSGCAYMCGGSG           263       ATGGCAGCATGCAATGCTCTTTTTTCGGGTTGCGCTTATATGTGTGGCGGTTCTGGCG
MAACTPYYSLCTHPCGGSG           254       ATGGCAGCATGCACGCCTTATTATTCGCTGTGCACGCATCCGTGTGGCGGTTCTGGCG
MAACKPLFSLCRAPCGGSG           130       ATGGCAGCATGCAAGCCGCTGTTTTCGTTGTGCCGTGCGCCGTGTGGCGGTTCTGGCG

 Group15
MAACSLNSCFSARSCGGSG           336       ATGGCAGCATGCTCGTTGAATTCTTGCTTTTCGGCTCGTTCTTGTGGCGGTTCTGGCG
MAACQYPSCMTARSCGGSG           108       ATGGCAGCATGCCAGTATCCGTCTTGCATGACTGCTAGGTCTTGTGGCGGTTCTGGCG
MAACLYSSCPTARYCGGSG           162       ATGGCAGCATGCCTGTATTCGTCGTGCCCGACTGCGCGTTATTGTGGCGGTTCTGGCG
MAACLQISCSTARMCGGSG           87       ATGGCAGCATGCCTTTAGATTAGTTGCTCTACGGCTCGGATGTGTGGCGGTTCTGGCG
MAACRQACATARANCGGSG           556       ATGGCAGCATGCAGGCAGGCTTGCGCGACTGCGCGGGCTAATTGTGGCGGTTCTGGCG
MAACTQPCLTARATCGGSG           274       ATGGCAGCATGCACGTAGCCTTGCCTGACTGCTCGGGCTACTTGTGGCGGTTCTGGCG
MAACRRDPCATARNCGGSG           544       ATGGCAGCATGCCGTCGGGATCCGTGCGCGACTGCGAGGAATTGTGGCGGTTCTGGCG

 Group16
MAACSTARCWTHSPCGGSG           111       ATGGCAGCATGCTCGACTGCGCGTTGCTGGACGCATTCTCCTTGTGGCGGTTCTGGCG
MAACPTARCTQLPPCGGSG           143       ATGGCAGCATGCCCTACGGCGCGGTGCACGTAGTTGCCTCCTTGTGGCGGTTCTGGCG
MAACLTARCQFATACGGSG           165       ATGGCAGCATGCTTGACTGCTAGGTGCTAGTTTGCTACTGCTTGTGGCGGTTCTGGCG
MAACSTARCRYLANCGGSG           223       ATGGCAGCATGCTCTACTGCGCGGTGCCGTTATCTGGCGAATTGTGGCGGTTCTGGCG
MAACLTARCFDTPNCGGSG           751       ATGGCAGCATGCTTGACTGCGAGGTGCTTTGATACTCCGAATTGTGGCGGTTCTGGCG
MAACGTARCHALFSCGGSG           396       ATGGCAGCATGCGGGACTGCGAGGTGCCATGCTCTTTTTTCTTGTGGCGGTTCTGGCG
MAACGTGRCSTYFSCGGSG           263       ATGGCAGCATGCGGGACTGGGCGGTGCTCTACGTATTTTTCTTGTGGCGGTTCTGGCG
MAACETARCLALWACGGSG           126       ATGGCAGCATGCGAGACGGCTCGGTGCCTGGCTTTGTGGGCTTGTGGCGGTTCTGGCG

 Group17
MAACHKLMNCRFSLCGGSG           781       ATGGCAGCATGCCATAAGTTGATGAATTGCCGTTTTTCGCTTTGTGGCGGTTCTGGCG
MAACSYMGNCKFSLCGGSG           193       ATGGCAGCATGCTCGTATATGGGTAATTGCAAGTTTTCGTTGTGTGGCGGTTCTGGCG
MAACIFYKSCKYSLCGGSG           588       ATGGCAGCATGCATTTTTTATAAGTCTTGCAAGTATTCGTTGTGTGGCGGTTCTGGCG

 ConsensusMIXED
MAACAPPWYLTYSICGGSG           147       ATGGCAGCATGCGCGCCGCCTTGGTACTTGACGTATTCGATTTGTGGCGGTTCTGGCG
MAACCQWWDCSRGLCGGSG           529       ATGGCAGCATGCTGTCAGTGGTGGGATTGCTCTCGTGGTTTGTGTGGCGGTTCTGGCG
MAACMDSCLSRRSHCGGSG           111       ATGGCAGCATGCATGGATTCTTGCTTGTCTCGTCGTTCGCATTGTGGCGGTTCTGGCG
MAACATSCTARMQYCGGSG           309       ATGGCAGCATGCGCTACTTCGTGCACTGCTAGGATGTAGTATTGTGGCGGTTCTGGCG
MAACTARYHCCSFGCGGSG           140       ATGGCAGCATGCACGGCGCGGTATCATTGCTGTAGTTTTGGTTGTGGCGGTTCTGGCG
MAACTARAHCPSQMCGGSG           101       ATGGCAGCATGCACGGCGCGTGCTCATTGCCCGTCTTAGATGTGTGGCGGTTCTGGCG
MAACGDCLSCSTARCGGSG           156       ATGGCAGCATGCGGGGATTGTCTGTCTTGCTCGACGGCGCGGTGTGGCGGTTCTGGCG
MAACGSFFPCFSARCGGSG           95       ATGGCAGCATGCGGGAGTTTTTTTCCTTGCTTTAGTGCTCGGTGTGGCGGTTCTGGCG
MAACPVSCWNETARCGGSG           118       ATGGCAGCATGCCCTGTGTCTTGCTGGAATGAGACGGCGAGGTGTGGCGGTTCTGGCG
MAACPVSCEVTARTCGGSG           109       ATGGCAGCATGCCCGGTGTCTTGCGAGGTTACGGCTCGTACGTGTGGCGGTTCTGGCG
MAACPQVTARCSTMCGGSG           179       ATGGCAGCATGCCCGTAGGTGACTGCGAGGTGCTCTACGATGTGTGGCGGTTCTGGCG
MAACPSARTRCESICGGSG           149       ATGGCAGCATGCCCTTCTGCGCGGACGCGTTGCGAGTCGATTTGTGGCGGTTCTGGCG
MAACTSWFDCTARFCGGSG           117       ATGGCAGCATGCACTTCTTGGTTTGATTGCACGGCTCGTTTTTGTGGCGGTTCTGGCG
MAACSWYTCTARLACGGSG           99       ATGGCAGCATGCTCGTGGTATACTTGCACTGCGCGGTTGGCTTGTGGCGGTTCTGGCG
MAACESMSALCTARCGGSG           97       ATGGCAGCATGCGAGTCTATGTCGGCGTTGTGCACTGCGAGGTGTGGCGGTTCTGGCG
MAACSKIASDCTARCGGSG           128       ATGGCAGCATGCTCGAAGATTGCTTCGGATTGCACGGCTCGGTGTGGCGGTTCTGGCG
MAACPFPPCYMPYPCGGSG           105       ATGGCAGCATGCCCTTTTCCTCCGTGCTATATGCCGTATCCTTGTGGCGGTTCTGGCG
MAACFAWDCARYLYCGGSG           93       ATGGCAGCATGCTTTGCGTGGGATTGCGCGCGTTATTTGTATTGTGGCGGTTCTGGCG
MAACNAYYKLCVVQCGGSG           138       ATGGCAGCATGCAATGCGTATTATAAGCTTTGCGTTGTGTAGTGTGGCGGTTCTGGCG
MAACLLSTARCWSSCGGSG           148       ATGGCAGCATGCCTGCTGTCGACTGCGAGGTGCTGGTCTTCGTGTGGCGGTTCTGGCG
MAACTTARSGCWFQCGGSG           104       ATGGCAGCATGCACGACTGCGCGGTCTGGTTGCTGGTTTCAGTGTGGCGGTTCTGGCG
MAACCKRHCPSSLTCGGSG           126       ATGGCAGCATGCTGTAAGCGGCATTGCCCGTCGTCGCTTACTTGTGGCGGTTCTGGCG
MAACSLRSCPFTQFCGGSG           378       ATGGCAGCATGCTCGCTGCGTTCGTGCCCGTTTACGTAGTTTTGTGGCGGTTCTGGCG
MAACEFRCCNPYYSCGGSG           565       ATGGCAGCATGCGAGTTTCGGTGTTGCAATCCTTATTATTCGTGTGGCGGTTCTGGCG
MAACSGRCTHPTGRCGGSG           210       ATGGCAGCATGCTCGGGGAGGTGCACGCATCCTACGGGTAGGTGTGGCGGTTCTGGCG
MAACQQLCTARSTCCGGSG           666       ATGGCAGCATGCTAGCAGCTTTGCACTGCTCGTTCGACGTGTTGTGGCGGTTCTGGCG
MAACQQQQTCTARTCGGSG           455       ATGGCAGCATGCTAGCAGCAGCAGACTTGCACGGCTCGTACTTGTGGCGGTTCTGGCG
MAACRMMECTARGWCGGSG           278       ATGGCAGCATGCCGTATGATGGAGTGCACGGCTAGGGGGTGGTGTGGCGGTTCTGGCG
MAACVISTCSARHDCGGSG           129       ATGGCAGCATGCGTTATTAGTACGTGCAGTGCGCGGCATGATTGTGGCGGTTCTGGCG
MAACVARPSFCSARCGGSG           139       ATGGCAGCATGCGTTGCGCGGCCGTCTTTTTGCTCGGCGCGGTGTGGCGGTTCTGGCG
MAACLPVSFCSARSCGGSG           91       ATGGCAGCATGCCTTCCGGTTTCGTTTTGCTCTGCTCGTTCGTGTGGCGGTTCTGGCG
MAACLPSSHCLTARCGGSG           98       ATGGCAGCATGCCTTCCTTCTTCTCATTGCCTGACTGCTAGGTGTGGCGGTTCTGGCG
MAACKYSLCFYSSSCGGSG           139       ATGGCAGCATGCAAGTATTCTTTGTGCTTTTATAGTAGTTCGTGTGGCGGTTCTGGCG
