# Supplementary material for: Identification of target-binding peptide motifs by high-throughput sequencing of phage-selected peptides
Source: Nucleic Acids Res. 2014 Oct 27;42(22):e169. doi: 10.1093/nar/gku940 (PMC4267670; doi:10.1093/nar/gku940)
Supplement: SUPPLEMENTARY DATA [file supp_gku940_nar-01378-met-k-2014-File009.zip › Figure5_raw data/info.txt]

Computational comparison of peptide sequences for the identification of target-binding motifs. 

- Sequence data was analyzed before with the MatLab scripts Step1.m and Step2.m (using standard quality parameters).
- Sequencing errors of the 500 most abundant sequences were corrected by script fixingerrors.m. 
- The sequences clustered are found by the software and are not verified (stringency = 0.5 except for uPA and FXII where stringency = 0.4).

The same data is shown in Fig. 5 after manual editing. 
